# Supplementary material for: Digital microfluidic isolation of single cells for -Omics
Source: Nat Commun. 2020 Nov 11;11:5632. doi: 10.1038/s41467-020-19394-5 (PMC7658233; doi:10.1038/s41467-020-19394-5)
Supplement: Supplementary file 4 — Supplementary Data 1 [file 41467_2020_19394_MOESM4_ESM.csv]

	R2_mix	R4_mix	R1_mix	R3_mix	R4_S2	R1_S2	R2_S2	R3_S2	R4_S	R2_S	R1_S	R3_S
Sgsm2	0	10.48207042	0	0	25.51689948	35.52551112	18.28802171	19.4416902	7.96330509	7.12814262	12.07520437	20.65976975
Pmch	0	0	0	0	10.93581406	25.37536509	18.28802171	8.332152945	0	0	8.050136249	5.164942437
Akap6	8.089305938	20.96414084	0	0	80.19596979	101.5014604	80.46729553	72.21199219	39.81652545	21.38442786	52.32588562	103.2988487
Tent2	0	5.241035209	4.150324763	0	21.87162812	30.45043811	32.91843908	30.55122746	7.96330509	7.12814262	24.15040875	30.98965462
Ube2d3	275.0364019	214.8824436	381.8298782	307.1931706	605.1150448	631.8465907	618.1351339	558.2542473	326.4955087	277.9975622	511.1836518	557.8137832
Zbtb6	64.7144475	52.41035209	58.10454668	91.6190158	156.7466682	261.3662604	256.032304	202.749055	135.3761865	106.9221393	140.8773843	185.9379277
Qsox2	0	5.241035209	4.150324763	0	40.09798489	38.06304763	54.86406513	11.10953726	15.92661018	14.25628524	8.050136249	25.82471218
Dpm2	0	0	4.150324763	5.38935387	91.13178385	147.1771175	142.6465694	63.87983924	55.74313563	35.6407131	16.1002725	56.8143668
Plxnc1	0	0	0	0	87.4865125	86.2762413	120.7009433	49.99291767	7.96330509	7.12814262	4.025068124	5.164942437
Ccdc6	48.53583563	78.61552814	70.55552097	102.3977235	616.0508588	565.8706415	672.999199	391.6111884	63.70644072	99.79399668	72.45122624	72.30919411
Prdx2	16.17861188	0	4.150324763	10.77870774	54.67907031	65.97594923	84.12489987	44.43814904	0	0	0	0
Cchcr1	0	0	0	0	32.80744219	27.9129016	43.89125211	36.10599609	7.96330509	0	0	0
Kctd6	0	0	0	0	29.16217083	32.98797461	36.57604342	33.32861178	7.96330509	0	0	0
Ugt8a	0	0	4.150324763	0	72.90542708	53.28826668	84.12489987	55.5476863	15.92661018	0	0	0
Gm20300	0	5.241035209	12.45097429	0	229.6520953	233.4533588	318.2115778	227.7455138	7.96330509	0	0	0
Bcl2l1	16.17861188	15.72310563	20.75162381	10.77870774	83.84124114	104.0389969	128.016152	91.65368239	23.88991527	7.12814262	12.07520437	0
Zfp287	8.089305938	5.241035209	0	0	32.80744219	40.60058414	47.54885645	30.55122746	7.96330509	0	0	0
Ccdc93	0	5.241035209	0	5.38935387	25.51689948	35.52551112	43.89125211	33.32861178	7.96330509	0	0	0
Psma3	469.1797444	524.1035209	444.0847496	355.6973554	969.6421802	1124.128673	1298.449542	1035.964349	334.4588138	263.7412769	390.4316081	526.8241285
Lrrc19	0	0	0	0	40.09798489	45.67565716	80.46729553	47.21553335	0	0	0	0
Tmx4	8.089305938	15.72310563	8.300649526	0	69.26015573	78.66363177	138.988965	74.9893765	0	14.25628524	0	5.164942437
Pfkfb2	0	0	0	0	43.74325625	48.21319367	106.0705259	44.43814904	0	14.25628524	0	0
Traf3ip1	8.089305938	5.241035209	16.60129905	0	58.32434166	48.21319367	109.7281303	61.10245493	0	0	0	0
Nuggc	0	0	0	0	18.22635677	25.37536509	54.86406513	36.10599609	0	0	0	0
Mrpl1	0	5.241035209	8.300649526	0	54.67907031	43.13812065	87.78250422	41.66076472	15.92661018	14.25628524	16.1002725	10.32988487
Narf	0	0	12.45097429	5.38935387	61.96961302	68.51348574	106.0705259	49.99291767	7.96330509	14.25628524	12.07520437	15.49482731
Extl2	0	0	0	0	40.09798489	48.21319367	47.54885645	41.66076472	0	0	0	0
Btg2	0	0	0	0	10.93581406	15.22521905	14.63041737	13.88692157	0	0	0	0
Kazn	8.089305938	0	4.150324763	0	178.6182963	243.6035048	197.5106345	194.416902	0	0	0	0
Rfesd	0	0	12.45097429	5.38935387	83.84124114	137.0269715	124.3585476	127.7596785	7.96330509	0	12.07520437	5.164942437
Tti2	0	0	4.150324763	0	87.4865125	129.4143619	120.7009433	105.540604	7.96330509	14.25628524	12.07520437	5.164942437
Pde4d	8.089305938	20.96414084	16.60129905	10.77870774	113.003412	157.3272635	157.2769867	116.6501412	23.88991527	28.51257048	16.1002725	15.49482731
Atf7	0	5.241035209	0	0	36.45271354	48.21319367	51.20646079	41.66076472	0	7.12814262	4.025068124	0
Wdr82	56.62514156	57.6513873	37.35292287	43.11483096	218.7162812	329.8797461	358.4452255	299.957506	55.74313563	57.02514096	56.35095374	51.64942437
Mitf	533.8941919	602.7190491	522.9409201	474.2631406	1148.260477	1370.269715	1228.955059	1263.709863	501.6882207	605.8921227	615.835423	624.9580348
Hectd4	24.26791781	15.72310563	8.300649526	5.38935387	109.3581406	121.8017524	124.3585476	105.540604	0	0	4.025068124	0
Phactr2	48.53583563	36.68724646	53.95422192	32.33612322	196.8446531	235.9908953	245.0594909	277.7384315	39.81652545	57.02514096	48.30081749	51.64942437
Fam219b	0	0	8.300649526	0	207.7804672	248.6785779	237.7442823	277.7384315	23.88991527	14.25628524	12.07520437	10.32988487
Dcaf8	105.1609772	41.92828167	83.00649526	75.45095419	400.9798489	444.068889	453.5429384	455.4910277	47.77983054	106.9221393	112.7019075	77.47413655
Eloa	8.089305938	15.72310563	8.300649526	5.38935387	204.1351958	205.5404572	215.7986562	241.6324354	0	7.12814262	52.32588562	15.49482731
Rab33b	8.089305938	5.241035209	0	0	91.13178385	111.6516064	95.0977129	113.8727569	0	0	20.12534062	5.164942437
Naif1	0	0	0	10.77870774	204.1351958	197.9278477	234.0866779	230.5228981	0	28.51257048	8.050136249	20.65976975
Sh3rf1	72.80375344	104.8207042	95.45746955	194.0167393	809.2502406	860.2248765	954.6347333	899.8725181	175.192712	242.3568491	213.3286106	294.4017189
Rp2	8.089305938	31.44621126	70.55552097	64.67224644	240.5879094	256.2911874	267.005117	241.6324354	47.77983054	42.76885572	24.15040875	41.31953949
Arfgef3	40.44652969	57.6513873	91.30714478	32.33612322	320.7838792	332.4172827	296.2659517	294.4027374	55.74313563	42.76885572	44.27574937	30.98965462
Odf3l1	169.8754247	125.784845	186.7646143	183.2380316	499.4021755	545.5703494	482.8037732	508.2613296	111.4862713	135.4347098	88.55149873	149.7833307
Zfp618	8.089305938	5.241035209	12.45097429	5.38935387	76.55069843	154.789727	117.043339	108.3179883	0	0	0	0
Sectm1a	0	0	0	0	7.290542708	15.22521905	10.97281303	11.10953726	0	0	0	0
Arhgef11	0	0	12.45097429	5.38935387	43.74325625	86.2762413	65.83687816	72.21199219	0	0	0	0
Cdca3	16.17861188	5.241035209	12.45097429	0	47.3885276	83.73870479	73.15208685	63.87983924	0	14.25628524	4.025068124	0
Sft2d2	0	0	0	0	43.74325625	78.66363177	58.52166948	83.32152945	0	0	0	0
Decr1	8.089305938	0	4.150324763	16.16806161	83.84124114	126.8768254	95.0977129	130.5370628	0	0	0	0
Nipsnap1	0	10.48207042	0	0	29.16217083	63.43841272	43.89125211	58.32507061	0	0	0	0
B930095G15Rik	8.089305938	0	4.150324763	0	25.51689948	48.21319367	47.54885645	41.66076472	0	7.12814262	8.050136249	10.32988487
Mcc	186.0540366	104.8207042	157.712341	118.5657851	346.3007786	375.5554033	380.3908516	416.6076472	111.4862713	185.3317081	205.2784743	175.6080428
Mbnl3	0	5.241035209	8.300649526	5.38935387	76.55069843	86.2762413	117.043339	102.7632197	0	0	0	5.164942437
Gpt2	0	0	0	0	171.3277536	164.9398731	248.7170953	227.7455138	0	7.12814262	0	0
Aida	0	0	4.150324763	5.38935387	43.74325625	50.75073018	76.80969119	74.9893765	0	0	0	0
Wwtr1	0	0	8.300649526	0	29.16217083	25.37536509	47.54885645	38.88338041	0	0	0	0
Zfp46	8.089305938	5.241035209	8.300649526	0	54.67907031	50.75073018	65.83687816	63.87983924	0	7.12814262	0	0
E330034G19Rik	0	0	4.150324763	0	113.003412	106.5765334	146.3041737	149.978753	0	0	28.17547687	0
C9orf72	0	0	4.150324763	0	32.80744219	45.67565716	58.52166948	55.5476863	0	0	12.07520437	0
4833439L19Rik	24.26791781	5.241035209	8.300649526	5.38935387	54.67907031	71.05102225	106.0705259	105.540604	7.96330509	0	4.025068124	15.49482731
Ttc26	0	5.241035209	0	0	25.51689948	32.98797461	47.54885645	47.21553335	0	14.25628524	0	10.32988487
Tlr4	0	0	4.150324763	0	25.51689948	35.52551112	47.54885645	49.99291767	0	7.12814262	0	5.164942437
Odf2	0	5.241035209	0	0	87.4865125	139.564508	131.6737563	80.54414513	23.88991527	7.12814262	8.050136249	10.32988487
Elk4	8.089305938	0	0	0	54.67907031	101.5014604	87.78250422	49.99291767	7.96330509	0	0	0
Ppp1r7	0	5.241035209	0	0	18.22635677	30.45043811	32.91843908	19.4416902	0	7.12814262	0	0
Abce1	64.7144475	10.48207042	16.60129905	37.72547709	153.1013969	200.4653842	164.5921954	124.9822942	55.74313563	64.15328358	36.22561312	41.31953949
11-Sep	32.35722375	20.96414084	16.60129905	0	284.3311656	416.1559874	391.3636646	394.3885727	135.3761865	163.9472803	84.52643061	139.4534458
Ssr1	186.0540366	167.7131267	157.712341	194.0167393	379.1082208	499.8946922	446.2277298	419.3850316	286.6789832	285.1257048	221.3787468	253.0821794
Nsd1	0	0	12.45097429	16.16806161	116.6486833	139.564508	117.043339	108.3179883	55.74313563	49.89699834	32.20054499	41.31953949
Kank4	16.17861188	26.20517605	4.150324763	21.55741548	91.13178385	190.3152382	149.961778	130.5370628	71.66974581	49.89699834	56.35095374	67.14425168
Haus3	0	0	0	5.38935387	14.58108542	25.37536509	21.94562605	19.4416902	7.96330509	7.12814262	4.025068124	0
Gm10651	0	0	0	0	18.22635677	7.612609526	21.94562605	16.66430589	0	0	0	0
Ankrd13a	0	0	4.150324763	21.55741548	61.96961302	43.13812065	73.15208685	66.65722356	15.92661018	0	4.025068124	0
Epha7	0	0	4.150324763	5.38935387	29.16217083	22.83782858	47.54885645	41.66076472	23.88991527	0	0	0
Drg2	0	0	4.150324763	0	18.22635677	17.76275556	32.91843908	24.99645883	7.96330509	0	0	0
Gm11739	0	0	0	0	18.22635677	48.21319367	43.89125211	63.87983924	0	0	0	0
Prpf4	0	10.48207042	0	5.38935387	80.19596979	144.639581	146.3041737	197.1942864	0	0	12.07520437	10.32988487
Mindy1	0	0	0	0	7.290542708	20.30029207	18.28802171	33.32861178	0	7.12814262	0	0
Jmjd6	32.35722375	94.33863377	53.95422192	53.8935387	207.7804672	362.8677208	332.8419952	413.8302629	167.2294069	71.2814262	44.27574937	72.30919411
Fcer1g	0	0	0	0	69.26015573	58.3633397	58.52166948	38.88338041	0	14.25628524	4.025068124	5.164942437
Ppp1r15b	40.44652969	26.20517605	24.90194858	5.38935387	160.3919396	147.1771175	142.6465694	111.0953726	15.92661018	28.51257048	20.12534062	15.49482731
Iah1	0	0	0	0	36.45271354	30.45043811	29.26083474	24.99645883	0	0	0	0
Shank2	0	0	0	0	25.51689948	20.30029207	18.28802171	16.66430589	0	0	0	0
Tulp4	8.089305938	41.92828167	24.90194858	37.72547709	258.8142661	225.8407493	204.8258432	180.5299805	31.85322036	7.12814262	16.1002725	15.49482731
Mrpl24	0	0	0	5.38935387	116.6486833	109.1140699	98.75531724	99.98583534	7.96330509	0	4.025068124	0
Snx18	16.17861188	99.57966898	49.80389715	43.11483096	492.1116328	423.768597	409.6516863	388.8338041	71.66974581	85.53771144	80.50136249	92.96896386
Gfm1	8.089305938	10.48207042	4.150324763	16.16806161	94.7770552	76.12609526	73.15208685	69.43460787	7.96330509	21.38442786	0	0
Slc41a2	0	5.241035209	0	5.38935387	51.03379896	48.21319367	43.89125211	22.21907452	0	0	0	0
Prkx	0	0	4.150324763	10.77870774	47.3885276	43.13812065	54.86406513	38.88338041	0	7.12814262	4.025068124	0
Serinc3	0	15.72310563	0	21.55741548	76.55069843	73.58855876	76.80969119	74.9893765	0	7.12814262	4.025068124	0
Ldlr	0	10.48207042	4.150324763	0	131.2297687	68.51348574	91.44010856	94.43106671	7.96330509	0	8.050136249	0
Atp4b	0	0	0	0	21.87162812	10.15014604	14.63041737	13.88692157	0	0	0	0
Hsdl1	0	0	0	0	287.976437	175.0900191	190.1954258	152.7561373	7.96330509	7.12814262	4.025068124	0
Slc25a15	0	0	0	0	72.90542708	45.67565716	40.23364777	52.77030198	7.96330509	0	0	0
Mtx3	0	0	0	0	36.45271354	17.76275556	25.6032304	22.21907452	0	0	8.050136249	0
Spsb4	0	0	0	0	21.87162812	10.15014604	10.97281303	11.10953726	0	0	0	0
2310057J18Rik	0	0	0	0	36.45271354	20.30029207	14.63041737	16.66430589	0	0	0	0
Gpr157	0	0	0	0	40.09798489	25.37536509	18.28802171	16.66430589	0	0	0	5.164942437
Cmtm4	0	0	0	10.77870774	69.26015573	38.06304763	40.23364777	30.55122746	0	0	4.025068124	0
9330160F10Rik	0	0	0	0	25.51689948	17.76275556	29.26083474	22.21907452	0	0	4.025068124	10.32988487
Klhl29	8.089305938	31.44621126	16.60129905	10.77870774	116.6486833	86.2762413	117.043339	108.3179883	23.88991527	7.12814262	36.22561312	30.98965462
Usf3	16.17861188	31.44621126	12.45097429	0	120.2939547	78.66363177	120.7009433	88.87629808	15.92661018	28.51257048	28.17547687	36.15459706
Mau2	8.089305938	0	4.150324763	5.38935387	72.90542708	50.75073018	65.83687816	38.88338041	23.88991527	7.12814262	16.1002725	10.32988487
Czib	8.089305938	5.241035209	0	5.38935387	80.19596979	65.97594923	84.12489987	49.99291767	23.88991527	7.12814262	24.15040875	10.32988487
Cant1	0	0	4.150324763	0	36.45271354	43.13812065	47.54885645	27.77384315	15.92661018	0	16.1002725	5.164942437
Lin28b	0	0	0	0	109.3581406	116.7266794	73.15208685	63.87983924	0	0	0	0
Fkbp8	8.089305938	0	4.150324763	0	51.03379896	53.28826668	29.26083474	33.32861178	0	0	0	5.164942437
Rnf38	40.44652969	26.20517605	37.35292287	5.38935387	145.8108542	182.7026286	124.3585476	116.6501412	31.85322036	14.25628524	20.12534062	15.49482731
Sspn	0	0	4.150324763	0	32.80744219	40.60058414	21.94562605	13.88692157	0	0	0	0
Dennd2a	0	5.241035209	4.150324763	0	76.55069843	111.6516064	76.80969119	69.43460787	7.96330509	0	0	0
Hs1bp3	0	0	0	10.77870774	47.3885276	73.58855876	43.89125211	41.66076472	0	0	0	0
Hoxd13	8.089305938	0	0	0	32.80744219	55.82580319	18.28802171	22.21907452	0	0	0	0
Ttyh2	0	0	0	5.38935387	87.4865125	48.21319367	58.52166948	99.98583534	7.96330509	14.25628524	16.1002725	10.32988487
Zik1	0	0	0	0	29.16217083	17.76275556	18.28802171	30.55122746	0	0	4.025068124	0
Nudt7	0	0	0	0	36.45271354	20.30029207	29.26083474	49.99291767	0	0	0	0
Pex26	0	0	0	0	102.0675979	40.60058414	54.86406513	77.76676082	0	0	0	0
Zfp729a	0	0	0	0	29.16217083	10.15014604	14.63041737	24.99645883	0	0	0	0
Mboat1	0	0	0	0	98.42232656	65.97594923	76.80969119	130.5370628	39.81652545	0	24.15040875	0
Mapk6	0	20.96414084	4.150324763	0	51.03379896	45.67565716	43.89125211	74.9893765	0	0	12.07520437	0
Nfya	0	0	4.150324763	5.38935387	83.84124114	83.73870479	87.78250422	172.1978275	0	0	0	0
Zfp689	0	0	0	0	18.22635677	15.22521905	10.97281303	19.4416902	0	0	0	0
Nup153	0	5.241035209	4.150324763	16.16806161	76.55069843	81.20116828	54.86406513	83.32152945	0	0	0	0
Tada2b	16.17861188	0	0	0	47.3885276	43.13812065	21.94562605	44.43814904	0	0	4.025068124	5.164942437
Ficd	0	0	0	5.38935387	36.45271354	22.83782858	10.97281303	27.77384315	0	0	0	0
Pdp1	0	0	4.150324763	0	47.3885276	30.45043811	10.97281303	27.77384315	0	7.12814262	0	0
Dicer1	0	10.48207042	8.300649526	10.77870774	43.74325625	50.75073018	51.20646079	55.5476863	31.85322036	14.25628524	24.15040875	5.164942437
Txndc15	0	0	0	10.77870774	36.45271354	48.21319367	51.20646079	55.5476863	23.88991527	0	16.1002725	0
Lmtk2	0	0	0	0	98.42232656	119.2642159	98.75531724	130.5370628	79.6330509	28.51257048	16.1002725	20.65976975
Fbxl14	16.17861188	26.20517605	4.150324763	10.77870774	98.42232656	73.58855876	87.78250422	88.87629808	47.77983054	49.89699834	16.1002725	5.164942437
Ddhd2	80.89305938	47.16931688	33.2025981	37.72547709	958.7063661	928.7383622	859.5370204	855.434369	254.8257629	235.2287065	245.5291556	185.9379277
Vps26a	16.17861188	5.241035209	12.45097429	10.77870774	583.2434166	520.1949843	544.983047	511.038714	143.3394916	92.66585406	136.8523162	170.4431004
9530068E07Rik	24.26791781	20.96414084	12.45097429	16.16806161	397.3345776	421.2310605	369.4180386	386.0564198	159.2661018	114.0502819	173.0779293	98.1339063
Crls1	364.0187672	199.159338	257.3201353	350.3080016	969.6421802	999.7893845	874.1674378	972.0845102	334.4588138	463.3292703	454.832698	454.5149344
Tspan12	121.3395891	125.784845	87.15682002	134.7338468	379.1082208	340.0298922	347.4724125	297.1801217	199.0826273	163.9472803	177.1029975	211.7626399
Stk38l	315.4829316	324.944183	373.5292287	495.8205561	1177.422647	1007.401994	1038.759633	1027.632197	613.1744919	506.098126	487.033243	604.2982651
Thrap3	194.1433425	235.8465844	203.3659134	156.2912622	987.8685369	814.5492193	742.4936815	899.8725181	302.6055934	363.5352736	438.7324255	459.6798769
Fam210a	72.80375344	151.9900211	70.55552097	59.28289257	433.7872911	373.0178668	387.7060603	369.3921139	135.3761865	178.2035655	217.3536787	185.9379277
Tmem248	16.17861188	20.96414084	20.75162381	32.33612322	309.8480651	276.5914795	340.1572038	266.6288942	143.3394916	135.4347098	80.50136249	108.4637912
Dock5	24.26791781	15.72310563	12.45097429	21.55741548	280.6858943	291.8166985	354.7876212	291.6253531	71.66974581	128.3065672	56.35095374	98.1339063
Itpripl1	8.089305938	0	8.300649526	0	386.3987635	317.1920636	416.966895	291.6253531	39.81652545	135.4347098	116.7269756	118.793676
Rps3	566.2514156	723.2628589	734.607483	490.4312022	1385.203115	1428.633054	1324.052772	1435.907691	844.1103396	948.0429684	805.0136249	836.7206747
Hikeshi	8.089305938	36.68724646	41.50324763	16.16806161	236.942638	307.0419176	303.5811604	336.0635021	135.3761865	92.66585406	104.6517712	160.1132155
Ptprs	145.6075069	104.8207042	83.00649526	70.06160031	528.5643463	530.3451303	566.9286731	627.6888552	246.8624578	235.2287065	265.6544962	335.7212584
Plaa	16.17861188	36.68724646	29.05227334	64.67224644	371.8176781	413.6184509	340.1572038	438.8267218	119.4495764	178.2035655	128.80218	216.9275823
Gli3	0	0	0	0	269.7500802	294.354235	285.2931387	272.1836629	95.55966108	128.3065672	144.9024525	103.2988487
Tubb5	8404.788869	6719.007138	6951.793978	6946.877139	29380.88711	31899.37145	32779.45012	30709.53837	16054.02306	17656.40927	17500.9962	16941.01119
Fam120a	420.6439088	366.8724646	406.7318268	344.9186477	3718.176781	3656.590109	3899.006229	3763.355747	1728.037205	1903.21408	2133.286106	1849.049392
Gnb1	1795.825918	1284.053626	1572.973085	1401.232006	9474.060249	9632.488587	10307.12904	10354.08873	4992.992292	5217.800398	5804.148235	5485.168868
Ppip5k2	202.2326484	120.5438098	182.6142896	145.5125545	1808.054592	1700.149461	1942.187906	1783.08073	883.926865	919.530398	933.8158048	790.2361928
Ptges3	2402.523863	2594.312429	2432.090311	3028.816875	17967.5425	18153.53618	18394.09224	18139.09696	9484.296362	9344.994975	9326.082844	9219.42225
Srpk2	48.53583563	41.92828167	33.2025981	43.11483096	725.4089994	735.8855876	833.93379	830.4379102	382.2386443	299.38199	330.0555862	304.7316038
Gatad1	1092.056302	974.8325489	1029.280541	1094.038836	3032.865767	3088.181931	3251.61026	2969.023833	1887.303306	1632.34466	1883.731882	2009.162608
Tex2	64.7144475	125.784845	149.4116915	80.84030806	634.2772156	690.2099304	713.2328468	691.5686944	318.5322036	313.6382753	422.632153	309.8965462
Rnf111	275.0364019	193.9183027	327.8756563	414.980248	1771.601878	1791.500775	1817.829358	1858.070107	772.4405937	912.4022553	897.5901917	960.6792932
Hadh	137.5182009	151.9900211	178.4639648	161.6806161	860.2840395	857.68734	866.8522291	883.2082122	302.6055934	427.6885572	474.9580387	495.8344739
Parpbp	137.5182009	62.89242251	190.9149391	150.9019084	1735.149165	1530.134515	1762.965293	1660.87582	804.2938141	940.9148258	1094.81853	800.5660777
Rragd	8.089305938	5.241035209	8.300649526	16.16806161	349.94605	337.4923557	340.1572038	355.5051923	159.2661018	163.9472803	217.3536787	160.1132155
Arl8b	558.1621097	424.523852	415.0324763	431.1483096	3579.65647	4334.112357	4279.397081	4060.535869	1298.01873	1653.729088	1952.15804	1575.307443
Prxl2c	56.62514156	41.92828167	24.90194858	64.67224644	575.9528739	662.2970288	698.6024294	649.9079297	207.0459323	228.1005638	309.9302456	237.5873521
Elavl1	299.3043197	361.6314294	402.581502	366.4760632	3087.544837	3265.809487	3145.539734	3132.889507	844.1103396	1183.271675	1215.570574	1167.276991
Ppp2r5c	153.6968128	99.57966898	124.5097429	172.4593239	893.0914817	1037.852432	1104.596511	997.0809691	398.1652545	534.6106965	668.1613086	609.4632075
Kat2b	8.089305938	15.72310563	12.45097429	10.77870774	233.2973667	294.354235	285.2931387	258.2967413	79.6330509	121.1784245	148.9275206	118.793676
Poglut3	32.35722375	31.44621126	95.45746955	118.5657851	681.6657432	743.4981971	844.9066031	672.1270042	294.6422883	484.7136982	462.8828343	439.0201071
Ints7	347.8401553	157.2310563	327.8756563	242.5209242	1294.071331	1410.870299	1280.16152	1497.010146	668.9176276	741.3268325	917.7155323	774.7413655
Rmnd5a	64.7144475	5.241035209	58.10454668	37.72547709	543.1454317	616.6213716	548.6406513	563.8090159	350.385424	277.9975622	354.2059949	284.071834
Tram1	283.1257078	398.3186759	203.3659134	237.1315703	1767.956607	2392.896928	2051.916036	2346.889746	1242.275594	1297.321957	1340.347685	1270.575839
Zfp398	8.089305938	0	4.150324763	5.38935387	94.7770552	91.35131432	117.043339	119.4275255	31.85322036	49.89699834	44.27574937	30.98965462
Slc35e2	8.089305938	0	0	5.38935387	164.0372109	172.5524826	149.961778	219.4133609	31.85322036	78.40956882	68.42615811	46.48448193
Atp2b1	202.2326484	146.7489859	174.31364	264.0783396	488.4663614	522.7325208	570.5862774	583.2507061	270.7523731	292.2538474	398.4817443	366.710913
Gtf3c3	64.7144475	52.41035209	62.25487144	80.84030806	652.5035724	520.1949843	504.7493992	519.3708669	207.0459323	349.2789884	273.7046325	216.9275823
Mfsd14b	210.3219544	151.9900211	240.7188362	242.5209242	1093.581406	1037.852432	980.2379637	1024.854812	437.98178	627.2765505	499.1084474	521.6591861
Inafm2	80.89305938	36.68724646	107.9084438	64.67224644	535.854889	586.1709335	482.8037732	449.936259	222.9725425	370.6634162	265.6544962	294.4017189
Cpsf4	64.7144475	57.6513873	116.2090934	43.11483096	521.2738036	525.2700573	416.966895	483.2648708	278.7156782	263.7412769	225.403815	284.071834
Plekha3	32.35722375	57.6513873	53.95422192	53.8935387	524.919075	464.3691811	395.021269	402.7207257	270.7523731	213.8442786	225.403815	268.5770067
Pik3r1	72.80375344	36.68724646	91.30714478	70.06160031	634.2772156	591.2460066	716.8904511	691.5686944	414.0918647	377.7915589	289.8049049	315.0614886
Adam9	105.1609772	94.33863377	112.0587686	118.5657851	656.1488437	565.8706415	618.1351339	686.0139258	390.2019494	384.9197015	249.5542237	377.0407979
Pclaf	266.9470959	277.7748661	269.7711096	339.5292938	688.9562859	685.1348574	643.7383642	758.225918	501.6882207	548.8669817	434.7073574	454.5149344
Zfp780b	0	0	16.60129905	0	94.7770552	88.81377781	117.043339	86.09891376	47.77983054	64.15328358	32.20054499	36.15459706
Zfp655	8.089305938	20.96414084	29.05227334	5.38935387	320.7838792	350.1800382	464.5157515	408.2754943	199.0826273	206.716136	120.7520437	134.2885034
Cdr2l	525.8048859	361.6314294	468.9866982	414.980248	827.4765974	946.5011178	822.960977	819.3283729	517.6148309	684.3016915	615.835423	475.1747042
Eef1a1	614.7872513	356.3903942	564.4441678	377.2547709	1013.385436	1278.9184	1367.944024	1152.614491	613.1744919	769.8394029	813.0637611	614.62815
B3galt1	40.44652969	26.20517605	41.50324763	32.33612322	379.1082208	314.6545271	314.5539734	341.6182707	143.3394916	163.9472803	193.20327	247.917237
Wdr1	1059.699078	969.5915137	809.3133288	900.0220964	2314.74731	1986.891086	1821.486962	2155.250228	1377.651781	1696.497944	1638.202727	1740.585601
Nemp2	0	0	0	0	182.2635677	91.35131432	95.0977129	113.8727569	63.70644072	64.15328358	40.25068124	67.14425168
Wbp11	32.35722375	41.92828167	66.40519621	53.8935387	156.7466682	246.1410414	193.8530301	261.0741256	127.4128814	135.4347098	152.9525887	82.63907899
Tyr	0	15.72310563	4.150324763	5.38935387	58.32434166	91.35131432	58.52166948	99.98583534	31.85322036	28.51257048	40.25068124	10.32988487
Atl2	0	5.241035209	16.60129905	5.38935387	72.90542708	86.2762413	73.15208685	102.7632197	31.85322036	49.89699834	64.40108999	41.31953949
Pafah1b1	32.35722375	68.13345772	70.55552097	37.72547709	171.3277536	203.0029207	219.4562605	230.5228981	79.6330509	114.0502819	165.0277931	103.2988487
Tm9sf4	8.089305938	5.241035209	12.45097429	5.38935387	69.26015573	109.1140699	62.17927382	102.7632197	15.92661018	14.25628524	24.15040875	20.65976975
Rtn4ip1	0	0	0	5.38935387	105.7128693	147.1771175	117.043339	180.5299805	31.85322036	14.25628524	28.17547687	36.15459706
Gid4	80.89305938	10.48207042	37.35292287	32.33612322	171.3277536	208.0779937	120.7009433	224.9681295	47.77983054	71.2814262	92.57656686	87.80402142
Calcrl	16.17861188	5.241035209	8.300649526	5.38935387	105.7128693	170.0149461	109.7281303	122.2049099	15.92661018	21.38442786	36.22561312	61.97930924
Elovl6	0	0	4.150324763	0	87.4865125	139.564508	109.7281303	108.3179883	7.96330509	35.6407131	48.30081749	77.47413655
Akap7	32.35722375	52.41035209	53.95422192	59.28289257	233.2973667	253.7536509	237.7442823	263.8515099	39.81652545	78.40956882	88.55149873	123.9586185
Nploc4	331.6615434	288.2569365	307.1240325	258.6889858	554.0812458	664.8345653	512.0646079	708.2330003	318.5322036	406.3041293	478.9831068	552.6488407
Ptbp2	72.80375344	57.6513873	70.55552097	64.67224644	156.7466682	218.2281398	241.4018866	199.9716707	119.4495764	142.5628524	136.8523162	118.793676
Pten	275.0364019	272.5338309	290.5227334	226.3528626	605.1150448	748.5732701	881.4826465	744.3389964	430.0184749	613.0202653	527.2839243	542.3189559
Hmg20a	0	0	0	5.38935387	76.55069843	116.7266794	146.3041737	119.4275255	31.85322036	49.89699834	20.12534062	46.48448193
Casc4	48.53583563	41.92828167	41.50324763	53.8935387	83.84124114	230.9158223	226.7714692	230.5228981	127.4128814	156.8191376	96.60163498	108.4637912
Yes1	32.35722375	41.92828167	20.75162381	70.06160031	160.3919396	286.7416255	299.9235561	308.289659	167.2294069	199.5879934	177.1029975	165.278158
Agpat5	32.35722375	57.6513873	41.50324763	86.22966193	156.7466682	187.7777017	256.032304	236.0776668	159.2661018	199.5879934	132.8272481	87.80402142
Mon1b	113.2502831	73.37449293	58.10454668	64.67224644	153.1013969	170.0149461	237.7442823	249.9645883	127.4128814	171.0754229	173.0779293	123.9586185
Cdnf	0	0	0	0	3.645271354	7.612609526	21.94562605	24.99645883	0	0	4.025068124	0
Cmtm6	0	0	0	0	0	5.075073018	29.26083474	19.4416902	0	0	12.07520437	5.164942437
Mir8116	0	0	0	0	3.645271354	12.68768254	25.6032304	8.332152945	0	0	0	0
Adgra3	0	0	0	0	3.645271354	15.22521905	40.23364777	11.10953726	0	0	4.025068124	5.164942437
Tab3	8.089305938	0	0	5.38935387	25.51689948	40.60058414	87.78250422	49.99291767	23.88991527	7.12814262	36.22561312	5.164942437
Olfr1279	8.089305938	5.241035209	0	10.77870774	43.74325625	48.21319367	36.57604342	22.21907452	55.74313563	7.12814262	20.12534062	25.82471218
0610030E20Rik	8.089305938	0	0	0	149.4561255	167.4774096	98.75531724	119.4275255	151.3027967	7.12814262	20.12534062	10.32988487
Slc35d1	8.089305938	0	16.60129905	10.77870774	284.3311656	340.0298922	427.9397081	324.9539649	398.1652545	85.53771144	80.50136249	108.4637912
Hipk3	32.35722375	26.20517605	49.80389715	21.55741548	94.7770552	121.8017524	135.3313607	113.8727569	151.3027967	49.89699834	80.50136249	98.1339063
Ticrr	0	0	8.300649526	0	14.58108542	53.28826668	18.28802171	22.21907452	23.88991527	7.12814262	4.025068124	5.164942437
Cds2	8.089305938	15.72310563	4.150324763	10.77870774	131.2297687	124.3392889	124.3585476	183.3073648	87.59635599	78.40956882	181.1280656	103.2988487
Gna11	8.089305938	68.13345772	58.10454668	64.67224644	251.5237234	261.3662604	219.4562605	288.8479688	215.0092374	192.4598507	249.5542237	211.7626399
Eps15	72.80375344	57.6513873	37.35292287	53.8935387	320.7838792	317.1920636	248.7170953	338.8408864	135.3761865	178.2035655	313.9553137	144.6183882
Peg10	80.89305938	57.6513873	53.95422192	53.8935387	233.2973667	223.3032128	117.043339	247.187204	151.3027967	178.2035655	185.1531337	175.6080428
Itch	24.26791781	5.241035209	16.60129905	26.94676935	72.90542708	116.7266794	76.80969119	88.87629808	55.74313563	92.66585406	80.50136249	77.47413655
Dusp3	355.9294613	298.7390069	456.5357239	431.1483096	597.8245021	715.5852955	566.9286731	655.4626983	581.3212716	598.7639801	700.3618536	573.3086105
Cpne3	226.5005663	193.9183027	244.869161	285.6357551	2158.000642	2331.996052	2293.317923	2199.688377	1847.486781	2202.59607	1883.731882	1606.297098
Zfp369	56.62514156	62.89242251	91.30714478	59.28289257	714.4731854	768.8735622	808.3305597	694.3460787	652.9910174	691.4298341	583.634878	593.9683802
Hnrnpu	2798.899854	2610.035534	2714.312395	2888.693675	16607.85629	16889.843	17190.74041	17147.57076	13848.18755	14334.69481	13818.05887	15396.6934
Actr2	4392.493124	4816.511357	4142.024113	4316.87245	20205.73912	20622.55921	20636.2037	21160.8911	17431.67484	18233.78882	17094.46432	17953.33991
Cbx3	18484.06407	16572.15333	16891.82179	18108.229	64678.04963	68840.82795	68104.59285	67665.41407	56260.75046	56155.50756	54692.62567	56339.1921
Twf1	2353.988028	2117.378225	2432.090311	2479.10278	26428.21732	28415.33383	28986.51441	28115.46142	23117.47468	22909.85038	22729.5597	23190.59154
Rlim	266.9470959	193.9183027	224.1175372	258.6889858	4020.734303	4661.454567	4626.869493	4332.719531	3456.074409	3692.377877	3268.355317	3321.057987
Gatad2a	275.0364019	230.6055492	261.4704601	242.5209242	3003.703596	3057.731493	3251.61026	3257.871801	2460.661273	2316.646351	2640.44469	2432.687888
Tspyl1	444.9118266	340.6672886	448.2350744	447.3163712	3966.055233	3765.704179	3946.555085	3805.016512	3185.322036	3286.073748	3159.678478	2990.501671
Cd44	622.8765572	555.5497322	572.7448173	506.5992638	4035.315389	3890.043468	4250.136246	3757.800978	3209.211951	3300.330033	3099.302456	3166.109714
Kbtbd2	291.2150138	172.9541619	203.3659134	150.9019084	2001.253973	2012.266451	2088.492079	1927.504715	1640.440849	1839.060796	1783.105179	1559.812616
Klhl9	744.2161463	487.4162745	589.3461163	598.2182796	2963.605611	2920.704522	2944.371496	3132.889507	2803.083392	2808.488192	2894.023981	2794.233858
Myo10	1197.217279	1446.525718	1178.692233	1050.924005	18404.97507	17793.206	18134.40233	17941.90267	15807.1606	15624.88862	16333.72645	16248.90891
Naa50	145.6075069	220.1234788	199.2155886	145.5125545	2201.743898	2567.986947	2399.388449	2363.554052	2150.092374	2060.033217	2250.013081	2282.904557
Canx	3575.473224	2893.051436	3461.370852	3524.637431	10997.78368	11804.61984	11901.84453	11570.58306	10073.58094	10464.11337	10899.88448	10944.51302
Kdelr2	3203.365151	2824.917978	3336.861109	3314.45263	7709.748914	7813.074911	7571.240989	7604.478254	6951.965344	7135.270762	6939.217446	7241.249296
Ythdf2	1949.522731	1598.515739	2012.90751	2258.139272	5365.839433	5460.778567	5449.83047	5551.991246	4809.836274	4882.777695	4681.154229	4953.179797
Igsf11	469.1797444	393.0776407	431.6337753	382.6441248	812.8955119	910.9756067	896.1130639	888.7629808	772.4405937	812.6082587	760.7378755	779.9063079
Lyrm4	1205.306585	801.878387	958.7250202	1034.755943	2919.862355	2910.554376	3079.702856	3066.232284	2524.367714	2879.769618	2628.369485	2344.883866
Fubp3	1003.073936	838.5656335	801.0126792	1050.924005	2475.139249	2377.671709	2516.431788	2557.970954	2126.202459	2352.287065	2350.639785	2169.275823
Edem1	16.17861188	26.20517605	29.05227334	26.94676935	408.2703916	431.3812065	493.7765862	491.5970238	342.4221189	470.4574129	378.3564037	356.3810281
Chsy1	186.0540366	110.0617394	207.5162381	274.8570474	1184.71319	1276.380864	1371.601628	1272.042016	891.8901701	1047.836965	1058.592917	1074.308027
Clcn5	331.6615434	136.2669154	232.4181867	366.4760632	2992.767782	3286.109779	3584.452255	3355.080253	2046.569408	2380.799635	2551.893191	2577.306276
Tmem263	1334.73548	1042.966007	1485.816265	1196.436559	3845.761278	4252.911189	4608.581471	4266.062308	3121.615595	3528.430597	3542.059949	3439.851663
Papolg	0	0	0	0	743.6353562	888.1377781	940.004316	855.434369	581.3212716	670.0454063	644.0108999	764.4114806
Zfp367	291.2150138	324.944183	240.7188362	226.3528626	1115.453034	1486.996394	1389.88965	1524.783989	1035.229662	1111.990249	1243.74605	1156.947106
Myef2	630.9658631	476.934204	564.4441678	619.7756951	1509.142341	1588.497855	1678.840393	1588.663828	1242.275594	1575.319519	1159.21962	1156.947106
Hnrnpa0	1043.520466	676.093542	850.8165764	900.0220964	2774.0515	2986.680471	2969.974726	2819.04508	2484.551188	2601.772056	2149.386378	2102.131572
Lin7c	48.53583563	110.0617394	87.15682002	48.50418483	1345.10513	1347.431886	1353.313607	1252.600326	1019.303052	955.1711111	1139.094279	1280.905724
Gpr137b	283.1257078	267.2927957	265.6207848	296.4144629	1352.395672	1301.756229	1349.656002	1349.808777	1098.936102	940.9148258	1090.793462	1301.565494
Ccnc	186.0540366	214.8824436	153.5620162	161.6806161	1009.740165	844.9996574	954.6347333	880.4308279	820.2204243	677.1735489	708.4119899	821.2258474
Lyn	24.26791781	26.20517605	37.35292287	10.77870774	324.4291505	304.5043811	263.3475126	274.9610472	270.7523731	178.2035655	249.5542237	273.7419491
Lrrc28	0	0	4.150324763	0	349.94605	332.4172827	277.97793	324.9539649	254.8257629	206.716136	221.3787468	289.2367765
Sox11	307.3936256	262.0517605	294.6730582	253.2996319	1374.2673	1377.882324	1353.313607	1385.914773	1425.431611	990.8118242	1336.322617	1430.689055
Prkg2	1682.575635	1567.069528	1726.535101	1756.929362	3076.609023	3174.458173	2973.63233	3280.090876	2930.496273	2694.43791	3079.177115	3176.439599
Impad1	315.4829316	267.2927957	261.4704601	344.9186477	3535.913213	3857.055493	4052.625611	3863.341582	3081.79907	2829.87262	2942.324799	2324.224097
Rhobtb3	40.44652969	31.44621126	16.60129905	26.94676935	1308.652416	1210.404915	1441.096111	1247.045557	939.6700006	1012.196252	953.9411455	702.4321714
Nras	194.1433425	214.8824436	219.9672124	242.5209242	1585.693039	1657.01134	1982.421554	1796.967652	1345.79856	1532.550663	1408.773843	1224.091358
Csde1	994.9846303	980.0735841	892.319824	867.6859731	2380.362194	2342.146198	2461.567722	2505.200652	1767.85373	2060.033217	2213.787468	1704.431004
Ncoa7	0	5.241035209	8.300649526	5.38935387	400.9798489	413.6184509	402.3364777	427.7171845	294.6422883	277.9975622	269.6795643	185.9379277
Ostm1	32.35722375	10.48207042	20.75162381	10.77870774	535.854889	456.7565716	468.1733558	469.3779492	342.4221189	349.2789884	386.4065399	211.7626399
Pde4dip	16.17861188	20.96414084	16.60129905	10.77870774	247.8784521	192.8527747	212.1410519	244.4098197	143.3394916	156.8191376	156.9776568	154.9482731
Foxn3	56.62514156	68.13345772	120.3594181	43.11483096	834.7671401	738.4231241	749.8088902	738.7842278	445.945085	541.7388391	527.2839243	464.8448193
Hmgb1	1447.985763	1635.202985	1382.058146	1643.75293	7454.579919	7039.126275	7267.659828	7326.739823	5701.726445	5545.694958	5333.215265	5237.251631
Mrfap1	1755.379388	1551.346422	1913.299716	1665.310346	12641.80106	12208.08814	13163.71803	12520.44849	9189.654074	8667.821426	8259.439791	8382.701575
Set	5209.513024	5335.373843	4702.317956	4796.524945	18022.22157	18653.43088	18288.02171	18061.3302	13394.27916	13187.06385	13826.10901	14012.48883
Ywhae	1634.039799	1760.98783	1527.319513	1368.895883	7090.052784	7008.675837	6671.47032	6968.457246	5136.331783	4840.008839	5063.5357	4813.726351
Bpnt1	404.4652969	686.5756124	398.4311772	592.8289257	3051.092123	2748.152039	2863.9042	2705.172323	2253.615341	2017.264361	2072.910084	1931.688471
Zfp710	113.2502831	89.09759856	136.9607172	113.1764313	612.4055875	527.8075938	632.7655512	580.4733218	414.0918647	477.5855555	470.9329705	449.349992
Rwdd4a	64.7144475	110.0617394	103.7581191	86.22966193	918.6083812	890.6753146	1024.129216	947.0880514	565.3946614	762.7112603	652.0610361	676.6074592
Mdm4	0	15.72310563	24.90194858	21.55741548	707.1826427	639.4592002	643.7383642	694.3460787	382.2386443	506.098126	474.9580387	511.3293012
Abi2	48.53583563	162.4720915	37.35292287	59.28289257	2121.547928	1961.515721	2029.97041	1999.716707	1401.541696	1710.754229	1412.798912	1559.812616
Nudt5	72.80375344	73.37449293	66.40519621	53.8935387	904.0272958	895.7503876	910.7434812	758.225918	597.2478818	705.6861194	664.1362405	583.6384953
Ppp1r12a	145.6075069	146.7489859	87.15682002	129.3444929	1658.598466	1733.137436	1825.144567	1727.533044	836.1470345	940.9148258	1018.342235	1069.143084
Klf6	194.1433425	204.4003732	170.1633153	161.6806161	623.3414015	639.4592002	691.2872207	633.2436238	453.9083901	441.9448424	430.6822893	500.9994164
Gtpbp10	72.80375344	78.61552814	58.10454668	75.45095419	331.7196932	294.354235	340.1572038	299.957506	207.0459323	213.8442786	201.2534062	216.9275823
Taok1	186.0540366	272.5338309	178.4639648	226.3528626	1997.608702	1844.789042	2026.312806	1802.52242	1154.679238	1119.118391	1034.442508	1136.287336
Rapgef2	72.80375344	115.3027746	53.95422192	97.00836967	1837.216762	1687.461778	1810.514149	1624.769824	875.9635599	1033.58068	957.9662136	1032.988487
Lmna	275.0364019	262.0517605	290.5227334	150.9019084	2635.531189	2418.272293	2509.116579	2360.776668	1337.835255	1632.34466	1372.54823	1606.297098
Mrtfb	8.089305938	5.241035209	4.150324763	5.38935387	528.5643463	530.3451303	680.3144077	591.5828591	286.6789832	370.6634162	249.5542237	340.8862008
Arl5a	744.2161463	597.4780139	564.4441678	732.9521264	7822.752326	8541.347889	8964.788243	8201.615882	4857.616105	6030.408656	5144.037063	5459.344156
Zc3hav1	1197.217279	822.8425279	929.6727469	1164.100436	5271.062378	5790.658313	6016.759143	5402.012493	3615.340511	3984.631725	3924.441421	3625.789591
Spcs3	388.286685	172.9541619	340.3266306	258.6889858	6514.09991	7310.642682	7359.099937	7457.276886	4355.927884	4611.908275	4270.59728	3610.294763
Cpd	16.17861188	15.72310563	24.90194858	26.94676935	353.5913213	421.2310605	413.3092907	399.9433414	191.1193222	256.6131343	217.3536787	170.4431004
Arid4a	8.089305938	89.09759856	20.75162381	32.33612322	273.3953515	294.354235	277.97793	286.0705844	191.1193222	206.716136	221.3787468	201.432755
Smg7	1682.575635	2290.332386	1851.044844	1692.257115	4436.295238	4204.697995	3844.142164	3979.991723	3360.514748	3179.151608	3135.528069	3212.594196
Kmt2c	234.5898722	104.8207042	153.5620162	113.1764313	459.3041906	482.1319367	555.95586	549.9220944	382.2386443	392.0478441	462.8828343	423.5252798
Tbck	8.089305938	26.20517605	20.75162381	16.16806161	113.003412	109.1140699	138.988965	99.98583534	63.70644072	71.2814262	84.52643061	98.1339063
Prr14l	64.7144475	68.13345772	91.30714478	59.28289257	524.919075	578.558324	512.0646079	499.9291767	286.6789832	456.2011277	414.5820168	397.7005676
Rabgef1	64.7144475	83.85656335	95.45746955	97.00836967	306.2027937	380.6304763	351.1300169	299.957506	215.0092374	320.7664179	213.3286106	278.9068916
Isg20l2	105.1609772	68.13345772	41.50324763	37.72547709	459.3041906	520.1949843	581.5590904	569.3637846	238.8991527	449.0729851	334.0806543	470.0097617
Bclaf1	169.8754247	136.2669154	157.712341	183.2380316	408.2703916	484.6694732	468.1733558	499.9291767	246.8624578	384.9197015	289.8049049	371.8758554
Smarca5	501.5369681	440.2469576	477.2873477	409.5908941	1195.649004	1352.506959	1316.737563	1385.914773	1098.936102	1026.452537	849.2893742	1048.483315
B4galt1	161.7861188	104.8207042	157.712341	161.6806161	692.6015573	779.0237082	746.1512858	830.4379102	525.5781359	584.5076948	474.9580387	702.4321714
Kif2a	210.3219544	220.1234788	228.267862	247.910278	441.0778338	499.8946922	490.1189819	522.1482512	382.2386443	349.2789884	317.9803818	392.5356252
Ppm1h	186.0540366	172.9541619	236.5685115	129.3444929	470.2400047	482.1319367	464.5157515	513.8160983	390.2019494	335.0227031	265.6544962	423.5252798
Kdm5c	323.5722375	309.2210773	402.581502	312.5825245	656.1488437	751.1108066	694.944825	641.5757768	589.2845767	470.4574129	511.1836518	630.1229773
Lbr	113.2502831	52.41035209	45.65357239	70.06160031	342.6555073	502.4322287	431.5973124	483.2648708	326.4955087	285.1257048	390.4316081	258.2471218
Uhrf1	218.4112603	172.9541619	190.9149391	215.5741548	925.8989239	1032.777359	1155.802972	1138.727569	852.0736446	677.1735489	805.0136249	728.2568836
Zfp770	32.35722375	52.41035209	24.90194858	16.16806161	153.1013969	230.9158223	197.5106345	258.2967413	167.2294069	128.3065672	144.9024525	103.2988487
Usp22	16.17861188	26.20517605	16.60129905	10.77870774	178.6182963	195.3903112	248.7170953	230.5228981	143.3394916	178.2035655	193.20327	87.80402142
Ube2j1	8.089305938	57.6513873	33.2025981	32.33612322	758.2164416	771.4110987	1005.841194	894.3177494	660.9543225	577.3795522	503.1335155	356.3810281
Mknk2	40.44652969	31.44621126	37.35292287	70.06160031	178.6182963	175.0900191	230.4290736	205.5264393	159.2661018	128.3065672	116.7269756	98.1339063
Trib2	0	5.241035209	0	0	91.13178385	86.2762413	109.7281303	111.0953726	103.5229662	49.89699834	68.42615811	36.15459706
Cdk6	56.62514156	20.96414084	49.80389715	75.45095419	820.1860546	700.3600764	797.3577466	716.5651533	652.9910174	670.0454063	470.9329705	480.3396466
Tspan5	8.089305938	20.96414084	12.45097429	10.77870774	495.7569041	408.5433779	497.4341906	444.3814904	422.0551698	306.5101327	309.9302456	258.2471218
Nsl1	0	0	8.300649526	0	295.2669797	205.5404572	252.3746996	297.1801217	238.8991527	185.3317081	124.7771119	103.2988487
Klhl42	97.07167125	94.33863377	74.70584573	32.33612322	324.4291505	307.0419176	259.6899083	330.5087335	246.8624578	249.4849917	229.4288831	149.7833307
Zfp317	210.3219544	125.784845	178.4639648	204.7954471	630.6319442	550.6454224	497.4341906	516.5934826	461.8716952	313.6382753	390.4316081	371.8758554
Fbxw7	56.62514156	26.20517605	33.2025981	37.72547709	324.4291505	276.5914795	270.6627213	266.6288942	230.9358476	163.9472803	193.20327	149.7833307
Fbxo28	137.5182009	20.96414084	16.60129905	102.3977235	699.8921	598.8586161	515.7222123	530.4804042	469.8350003	192.4598507	241.5040875	273.7419491
Secisbp2l	80.89305938	31.44621126	87.15682002	102.3977235	459.3041906	629.3090542	544.983047	411.0528786	406.1285596	292.2538474	322.0054499	258.2471218
Top2a	461.0904384	361.6314294	605.9474154	603.6076335	1020.675979	1283.993473	1228.955059	1260.932479	1106.899408	1161.887247	1086.768394	919.3597537
Zfp207	663.3230869	518.8624857	784.4113802	770.6776035	1089.936135	1134.278819	1309.422355	1116.508495	1154.679238	1247.424958	1114.94387	1063.978142
Abi1	250.7684841	99.57966898	224.1175372	301.8038167	524.919075	461.8316446	607.1623208	577.6959375	453.9083901	441.9448424	406.5318806	449.349992
Cbfb	24.26791781	47.16931688	24.90194858	32.33612322	149.4561255	147.1771175	160.9345911	111.0953726	143.3394916	128.3065672	84.52643061	92.96896386
Jmy	153.6968128	225.364514	153.5620162	102.3977235	597.8245021	616.6213716	610.8199252	508.2613296	557.4313563	577.3795522	547.4092649	351.2160857
Lin52	40.44652969	20.96414084	37.35292287	21.55741548	123.939226	177.6275556	164.5921954	113.8727569	167.2294069	149.690995	108.6768394	108.4637912
Coro1c	64.7144475	99.57966898	120.3594181	59.28289257	331.7196932	388.2430858	398.6788733	294.4027374	461.8716952	406.3041293	350.1809268	299.5666613
Tsga10	24.26791781	15.72310563	33.2025981	21.55741548	80.19596979	106.5765334	113.3857346	80.54414513	103.5229662	121.1784245	76.47629436	92.96896386
Sppl3	48.53583563	36.68724646	33.2025981	21.55741548	222.3615526	233.4533588	245.0594909	197.1942864	254.8257629	277.9975622	144.9024525	180.7729853
Afap1	48.53583563	47.16931688	116.2090934	48.50418483	470.2400047	449.1439621	398.6788733	519.3708669	453.9083901	477.5855555	354.2059949	397.7005676
Slc3a2	105.1609772	146.7489859	195.0652639	118.5657851	477.5305474	497.3571557	449.8853341	480.4874865	509.6515258	413.432272	394.4566762	449.349992
Frrs1	0	10.48207042	8.300649526	0	222.3615526	299.429308	288.950743	294.4027374	318.5322036	213.8442786	148.9275206	170.4431004
Mmachc	24.26791781	10.48207042	12.45097429	16.16806161	174.973025	256.2911874	263.3475126	258.2967413	262.789068	235.2287065	161.002725	191.1028702
Hspa4l	8.089305938	20.96414084	0	5.38935387	58.32434166	73.58855876	76.80969119	77.76676082	95.55966108	57.02514096	56.35095374	92.96896386
Utrn	64.7144475	62.89242251	41.50324763	86.22966193	266.1048088	332.4172827	332.8419952	286.0705844	382.2386443	277.9975622	237.4790193	315.0614886
Arpc4	186.0540366	167.7131267	112.0587686	113.1764313	371.8176781	360.3301843	362.1028299	349.9504237	398.1652545	377.7915589	301.8801093	377.0407979
Ncoa3	32.35722375	15.72310563	12.45097429	32.33612322	134.8750401	241.0659683	245.0594909	224.9681295	119.4495764	135.4347098	201.2534062	211.7626399
Ppp2r5a	258.85779	157.2310563	236.5685115	102.3977235	707.1826427	994.7143115	932.6891073	816.5509886	692.8075428	627.2765505	772.8130799	821.2258474
Micu3	299.3043197	246.3286548	257.3201353	237.1315703	499.4021755	674.9847113	574.2438817	611.0245493	485.7616105	520.3544113	672.1863768	593.9683802
Tgoln1	24.26791781	20.96414084	12.45097429	0	94.7770552	109.1140699	128.016152	130.5370628	95.55966108	57.02514096	128.80218	113.6287336
Gata2	0	0	0	0	109.3581406	126.8768254	138.988965	169.4204432	71.66974581	92.66585406	100.6267031	139.4534458
Kpna6	16.17861188	20.96414084	20.75162381	10.77870774	80.19596979	124.3392889	120.7009433	149.978753	79.6330509	99.79399668	116.7269756	139.4534458
Bnip3l	72.80375344	52.41035209	66.40519621	75.45095419	364.5271354	367.9427938	365.7604342	388.8338041	175.192712	249.4849917	342.1307906	475.1747042
Msrb3	8.089305938	10.48207042	8.300649526	10.77870774	72.90542708	142.1020445	131.6737563	116.6501412	95.55966108	114.0502819	84.52643061	160.1132155
Rad54l	0	0	4.150324763	0	54.67907031	76.12609526	62.17927382	63.87983924	55.74313563	42.76885572	48.30081749	82.63907899
Gnl3l	234.5898722	162.4720915	273.9214344	220.9635087	918.6083812	987.1017019	947.3195247	966.5297416	780.4038988	912.4022553	1110.918802	702.4321714
07-Sep	1253.84242	964.3504785	1079.084438	980.8624044	2263.713511	2238.107201	2421.334075	2424.656507	2070.459323	2209.724212	2692.770575	2153.780996
Pcmtd2	97.07167125	57.6513873	132.8103924	43.11483096	287.976437	357.7926477	347.4724125	308.289659	318.5322036	299.38199	422.632153	325.3913735
Dnajc25	64.7144475	52.41035209	41.50324763	91.6190158	382.7534922	451.6814986	424.2821037	369.3921139	246.8624578	427.6885572	470.9329705	325.3913735
Mob1b	56.62514156	52.41035209	41.50324763	37.72547709	164.0372109	180.1650921	164.5921954	133.3144471	119.4495764	171.0754229	165.0277931	134.2885034
Cep170	218.4112603	120.5438098	199.2155886	156.2912622	477.5305474	388.2430858	409.6516863	419.3850316	390.2019494	456.2011277	478.9831068	387.3706828
Rspry1	40.44652969	10.48207042	8.300649526	21.55741548	189.5541104	124.3392889	153.6193824	174.9752118	143.3394916	163.9472803	217.3536787	103.2988487
Rufy3	121.3395891	115.3027746	157.712341	129.3444929	550.4359745	537.9577399	515.7222123	552.6994787	828.1837294	634.4046932	648.035968	728.2568836
Pmp22	153.6968128	110.0617394	207.5162381	247.910278	1272.199703	1301.756229	1294.791937	1327.589703	1847.486781	1546.806949	1622.102454	1657.946522
Commd8	129.428895	120.5438098	224.1175372	123.955139	586.888688	702.8976129	669.3415946	711.0103846	915.7800854	769.8394029	833.1891017	934.854581
Sh3bgrl	16.17861188	26.20517605	0	21.55741548	236.942638	213.1530667	274.3203257	249.9645883	398.1652545	285.1257048	390.4316081	356.3810281
R3hdm4	558.1621097	581.7549082	593.4964411	646.7224644	969.6421802	999.7893845	943.6619203	997.0809691	1059.119577	1062.09325	1094.81853	1146.617221
Lnpk	598.6086394	445.4879928	556.1435182	679.0585877	1636.726838	1712.837143	1755.650084	1580.331675	2078.422629	2109.930215	1976.308449	2236.420075
Shisa4	339.7508494	272.5338309	332.025981	210.1848009	1465.399084	1486.996394	1613.003515	1510.897067	1640.440849	1824.804511	1795.180383	2045.317205
Plekha8	24.26791781	0	12.45097429	0	160.3919396	177.6275556	197.5106345	194.416902	215.0092374	235.2287065	245.5291556	258.2471218
Nucks1	728.0375344	896.2170208	759.5094316	846.1285576	3783.791665	3643.902427	3716.126012	3535.610233	3846.276359	4348.166998	4709.329705	4844.716006
Ap2a2	420.6439088	382.5955703	348.6272801	388.0334787	1308.652416	1286.53101	1353.313607	1310.925397	1465.248137	1632.34466	1714.679021	1642.451695
Mfap1a	202.2326484	377.3545351	228.267862	134.7338468	1385.203115	1489.533931	1525.221011	1363.695699	1560.807798	1760.651227	1585.876841	1585.637328
Mfap1b	234.5898722	487.4162745	294.6730582	253.2996319	1950.220174	2139.143277	2128.725727	1960.833326	2293.431866	2551.875058	2459.316624	2546.316621
Gsr	355.9294613	340.6672886	290.5227334	210.1848009	1749.73025	1733.137436	1726.38925	1680.317511	2038.606103	1995.879934	1972.283381	1926.523529
Hmgcs1	299.3043197	361.6314294	315.424682	285.6357551	1607.564667	1621.485829	1638.606745	1716.423507	2094.349239	2202.59607	1980.333517	2076.30686
Med13	40.44652969	146.7489859	87.15682002	70.06160031	718.1184567	860.2248765	903.4282726	769.3354553	875.9635599	891.0178275	881.4899192	1063.978142
Elmod2	8.089305938	10.48207042	45.65357239	0	503.0474469	492.2820827	453.5429384	352.727808	652.9910174	548.8669817	519.233788	511.3293012
Ppp6c	48.53583563	52.41035209	78.8561705	64.67224644	805.6049692	603.9336891	607.1623208	655.4626983	868.0002548	841.1208291	692.3117174	800.5660777
Purb	56.62514156	41.92828167	62.25487144	43.11483096	233.2973667	210.6155302	256.032304	324.9539649	318.5322036	306.5101327	330.0555862	268.5770067
Tbx15	0	0	0	5.38935387	47.3885276	53.28826668	69.4944825	86.09891376	87.59635599	92.66585406	92.57656686	92.96896386
Phf6	323.5722375	188.6772675	373.5292287	361.0867093	976.9327229	994.7143115	936.3467116	1083.179883	1146.715933	1147.630962	1320.222345	1105.297681
Pikfyve	234.5898722	193.9183027	149.4116915	172.4593239	1312.297687	1228.16767	1342.340794	1155.391875	1274.128814	1368.603383	1364.498094	1394.534458
Gna13	0	26.20517605	16.60129905	5.38935387	670.7299291	611.5462986	691.2872207	633.2436238	597.2478818	670.0454063	660.1111724	645.6178046
Med1	137.5182009	220.1234788	182.6142896	167.06997	1563.821411	1570.735099	1510.590593	1427.575538	1632.477543	1482.653665	1537.576023	1554.647673
Adam10	2273.094968	1813.398182	2303.430243	2274.307333	14263.94681	14999.3783	15478.98158	15350.60311	15775.30738	15475.19763	15440.16132	15830.54857
Pip4p2	1189.127973	990.5556546	1070.783789	1379.674591	16407.36636	15879.90347	16349.49141	16456.00207	16245.14238	17677.7937	16064.04688	17715.75256
Szrd1	283.1257078	340.6672886	228.267862	312.5825245	1636.726838	1715.37468	1572.769867	1821.964111	1664.330764	1746.394942	1694.55368	1792.235026
Otub1	339.7508494	408.8007463	448.2350744	587.4395719	2187.162812	2491.860852	2494.486161	2516.310189	2349.175002	2651.669055	2547.868123	2566.976391
Utp15	8.089305938	10.48207042	16.60129905	0	364.5271354	370.4803303	336.4995995	402.7207257	366.3120341	427.6885572	390.4316081	366.710913
Larp4b	226.5005663	267.2927957	228.267862	177.8486777	2770.406229	2770.989868	2772.464091	2755.16524	2858.826527	3293.20189	3151.628341	3011.161441
Marcks	3988.027827	3605.832224	3834.900081	3896.502848	6915.079759	7290.34239	7439.567232	7676.690247	6959.928649	7391.883897	7812.657229	7938.516525
Mtmr2	3494.580165	2992.631104	3067.09	3104.267829	5526.231373	5541.979735	5559.5586	5729.743842	5550.423648	5709.642239	5767.922622	6115.291845
Smim10l1	550.0728038	445.4879928	502.1892963	538.935387	1636.726838	1755.975264	1722.731645	1666.430589	1624.514238	1945.982935	1867.63161	1926.523529
Nek7	234.5898722	99.57966898	107.9084438	188.6273855	1899.186375	2098.542693	2150.671353	1949.723789	2006.752883	2252.493068	2330.514444	2350.048809
Hacd3	113.2502831	115.3027746	174.31364	177.8486777	1181.067919	1174.879404	1024.129216	1194.275255	1178.569153	1161.887247	1102.868666	1094.967797
Tomm34	307.3936256	241.0876196	394.2808525	339.5292938	1757.020793	1682.386705	1477.672154	1544.225679	1608.587628	1746.394942	1626.127522	1585.637328
Anxa4	32.35722375	10.48207042	12.45097429	21.55741548	317.1386078	304.5043811	248.7170953	291.6253531	334.4588138	313.6382753	346.1558587	294.4017189
Pafah1b2	80.89305938	104.8207042	78.8561705	118.5657851	1002.449622	964.2638733	1108.254116	1024.854812	1130.789323	1233.168673	1131.044143	1001.998833
Gm2a	647.144475	440.2469576	444.0847496	646.7224644	2074.1594	1999.578769	2051.916036	2255.236064	2341.211697	2509.106202	2270.138422	2169.275823
Nup210	16.17861188	20.96414084	33.2025981	70.06160031	1035.257065	1096.215772	1203.351829	1091.512036	1385.615086	1211.784245	1239.720982	996.8338903
Cln6	64.7144475	57.6513873	53.95422192	113.1764313	1345.10513	1306.831302	1605.688306	1374.805236	1345.79856	1518.294378	1263.871391	1342.885034
Brd3	16.17861188	26.20517605	37.35292287	10.77870774	758.2164416	763.7984892	859.5370204	824.8831416	748.5506785	919.530398	648.035968	697.267229
Kdm7a	8.089305938	5.241035209	4.150324763	5.38935387	277.0406229	266.4413334	303.5811604	272.1836629	222.9725425	306.5101327	253.5792918	289.2367765
Usp6nl	16.17861188	0	16.60129905	10.77870774	134.8750401	134.489435	149.961778	155.5335216	119.4495764	128.3065672	144.9024525	149.7833307
Slc27a1	48.53583563	41.92828167	58.10454668	75.45095419	663.4393864	659.7594923	874.1674378	772.1128396	732.6240683	691.4298341	849.2893742	857.3804445
Nup98	873.6450413	670.8525068	854.9669012	900.0220964	2092.385757	2471.56056	2487.170953	2296.896829	2181.945595	2281.005638	2229.887741	2422.358003
Prickle1	703.7696166	450.729028	634.9996887	608.9969874	1403.429471	1618.948293	1602.030702	1552.557832	1337.835255	1596.703947	1585.876841	1544.317789
Strn	258.85779	172.9541619	240.7188362	220.9635087	1027.966522	1144.428965	1243.585476	1094.28942	1067.082882	1047.836965	1175.319892	1053.648257
Lgr4	1019.252548	744.2269997	626.6990392	727.5627725	1760.666064	1748.362655	1916.584675	1758.084271	1783.78034	1981.623648	1875.681746	1874.874105
Git2	32.35722375	5.241035209	4.150324763	32.33612322	116.6486833	101.5014604	113.3857346	113.8727569	111.4862713	135.4347098	112.7019075	98.1339063
Pgbd5	0	5.241035209	4.150324763	5.38935387	477.5305474	446.6064255	464.5157515	527.7030198	517.6148309	427.6885572	483.0081749	408.0304525
Nipsnap2	461.0904384	450.729028	502.1892963	495.8205561	1534.65924	1684.924242	1620.318724	1666.430589	1751.92712	1454.141094	1517.450683	1332.555149
Tnfaip6	218.4112603	104.8207042	157.712341	204.7954471	1257.618617	1093.678235	1221.63985	1316.480165	1377.651781	1054.965108	1022.367304	1012.328718
Fadd	64.7144475	52.41035209	62.25487144	64.67224644	317.1386078	301.9668445	296.2659517	394.3885727	310.5688985	306.5101327	350.1809268	263.4120643
Sephs2	1156.770749	1053.448077	958.7250202	926.9688657	1891.895833	1867.62687	1989.736762	2119.144232	1990.826273	2010.136219	1968.258313	1864.54422
Maoa	24.26791781	10.48207042	4.150324763	5.38935387	61.96961302	53.28826668	65.83687816	66.65722356	63.70644072	57.02514096	64.40108999	51.64942437
Chmp5	364.0187672	262.0517605	394.2808525	371.8654171	732.6995422	776.4861717	665.6839903	774.8902239	875.9635599	698.5579767	800.9885567	831.5557323
Ubl3	323.5722375	324.944183	356.9279296	210.1848009	904.0272958	1075.91548	830.2761857	941.5332828	1083.009492	997.9399668	1070.668121	955.5143508
Ctdspl	105.1609772	83.85656335	107.9084438	53.8935387	233.2973667	256.2911874	215.7986562	224.9681295	230.9358476	220.9724212	253.5792918	289.2367765
Bbx	161.7861188	120.5438098	166.0129905	199.4060932	481.1758187	482.1319367	555.95586	524.9256355	461.8716952	705.6861194	656.0861043	573.3086105
Ctcf	48.53583563	20.96414084	53.95422192	102.3977235	459.3041906	487.2070097	512.0646079	494.3744081	422.0551698	605.8921227	563.5095374	490.6695315
Cfl2	250.7684841	157.2310563	215.8168877	264.0783396	386.3987635	456.7565716	501.0917949	474.9327179	477.7983054	541.7388391	587.6599461	526.8241285
Zfp111	8.089305938	10.48207042	4.150324763	10.77870774	120.2939547	116.7266794	80.46729553	116.6501412	103.5229662	149.690995	197.2283381	154.9482731
Wipi2	16.17861188	62.89242251	29.05227334	32.33612322	134.8750401	157.3272635	106.0705259	127.7596785	143.3394916	213.8442786	205.2784743	180.7729853
Prpf38a	8.089305938	26.20517605	8.300649526	5.38935387	233.2973667	251.2161144	186.5378215	186.0847491	191.1193222	242.3568491	313.9553137	196.2678126
Pi4k2b	56.62514156	52.41035209	78.8561705	37.72547709	550.4359745	537.9577399	416.966895	419.3850316	414.0918647	620.1484079	639.9858318	562.9787256
Foxp1	121.3395891	178.1951971	195.0652639	156.2912622	444.7231052	365.4052573	424.2821037	411.0528786	358.3487291	427.6885572	402.5068124	470.0097617
Pmf1	80.89305938	62.89242251	141.1110419	97.00836967	495.7569041	451.6814986	566.9286731	474.9327179	350.385424	441.9448424	382.3814718	516.4942437
Usp42	299.3043197	125.784845	157.712341	247.910278	1275.844974	1050.540115	1089.966094	1133.172801	915.7800854	1290.193814	1010.292099	1255.081012
Rbmx	121.3395891	89.09759856	136.9607172	123.955139	379.1082208	334.9548192	340.1572038	374.9468825	334.4588138	384.9197015	285.7798368	371.8758554
Dock1	56.62514156	57.6513873	29.05227334	32.33612322	360.881864	233.4533588	303.5811604	233.3002825	254.8257629	256.6131343	181.1280656	284.071834
Tor1aip2	88.98236531	62.89242251	58.10454668	32.33612322	171.3277536	147.1771175	138.988965	141.6466001	119.4495764	171.0754229	144.9024525	175.6080428
Firre	0	0	0	0	360.881864	301.9668445	270.6627213	258.2967413	238.8991527	370.6634162	334.0806543	511.3293012
Dusp19	64.7144475	41.92828167	58.10454668	37.72547709	193.1993818	170.0149461	190.1954258	149.978753	151.3027967	192.4598507	213.3286106	263.4120643
Znrf3	218.4112603	193.9183027	282.2220839	285.6357551	626.9866729	522.7325208	676.6568033	599.915012	525.5781359	598.7639801	531.3089924	852.2155021
Trip4	40.44652969	10.48207042	62.25487144	10.77870774	109.3581406	134.489435	182.8802171	105.540604	135.3761865	106.9221393	140.8773843	154.9482731
Carf	16.17861188	15.72310563	33.2025981	21.55741548	167.6824823	121.8017524	117.043339	77.76676082	87.59635599	92.66585406	76.47629436	160.1132155
Esco2	24.26791781	26.20517605	24.90194858	16.16806161	215.0710099	154.789727	106.0705259	113.8727569	111.4862713	135.4347098	136.8523162	170.4431004
Ammecr1	8.089305938	10.48207042	16.60129905	5.38935387	72.90542708	83.73870479	131.6737563	99.98583534	47.77983054	114.0502819	80.50136249	113.6287336
Ak2	32.35722375	78.61552814	29.05227334	43.11483096	207.7804672	218.2281398	259.6899083	263.8515099	111.4862713	285.1257048	273.7046325	263.4120643
Gtf2a1	40.44652969	26.20517605	16.60129905	48.50418483	80.19596979	111.6516064	117.043339	122.2049099	39.81652545	142.5628524	108.6768394	149.7833307
Snd1	275.0364019	314.4621126	228.267862	339.5292938	510.3379896	588.70847	471.8309602	630.4662395	382.2386443	563.123267	615.835423	666.2775743
Ggcx	8.089305938	52.41035209	24.90194858	16.16806161	171.3277536	134.489435	193.8530301	230.5228981	127.4128814	92.66585406	92.57656686	123.9586185
Sp3	8.089305938	31.44621126	70.55552097	32.33612322	123.939226	104.0389969	131.6737563	161.0882903	103.5229662	57.02514096	84.52643061	98.1339063
D930016D06Rik	0	0	0	5.38935387	40.09798489	30.45043811	29.26083474	52.77030198	39.81652545	7.12814262	32.20054499	46.48448193
Ptprj	8.089305938	15.72310563	16.60129905	21.55741548	153.1013969	139.564508	190.1954258	113.8727569	47.77983054	49.89699834	108.6768394	67.14425168
Cdc27	56.62514156	104.8207042	66.40519621	70.06160031	204.1351958	167.4774096	263.3475126	224.9681295	127.4128814	128.3065672	177.1029975	113.6287336
Zfp746	0	0	0	0	160.3919396	88.81377781	171.9074041	91.65368239	79.6330509	57.02514096	148.9275206	67.14425168
Mief2	24.26791781	36.68724646	24.90194858	70.06160031	284.3311656	152.2521905	201.1682388	208.3038236	119.4495764	57.02514096	144.9024525	113.6287336
Gm42595	24.26791781	5.241035209	12.45097429	0	80.19596979	86.2762413	87.78250422	69.43460787	47.77983054	28.51257048	80.50136249	46.48448193
Syncrip	533.8941919	267.2927957	261.4704601	231.7422164	889.4462104	847.5371939	793.7001423	708.2330003	613.1744919	591.6358374	752.6877392	666.2775743
Mdm4-ps	0	0	0	0	43.74325625	48.21319367	25.6032304	27.77384315	15.92661018	28.51257048	24.15040875	20.65976975
Sgpl1	0	0	0	0	76.55069843	76.12609526	58.52166948	36.10599609	23.88991527	92.66585406	36.22561312	46.48448193
Adgrf2	0	0	0	0	14.58108542	25.37536509	18.28802171	5.55476863	7.96330509	14.25628524	12.07520437	5.164942437
Ckap4	8.089305938	5.241035209	0	16.16806161	72.90542708	81.20116828	51.20646079	69.43460787	95.55966108	57.02514096	20.12534062	46.48448193
Wasf1	40.44652969	89.09759856	91.30714478	70.06160031	156.7466682	213.1530667	117.043339	183.3073648	191.1193222	185.3317081	148.9275206	134.2885034
Slc30a4	8.089305938	5.241035209	8.300649526	10.77870774	87.4865125	55.82580319	47.54885645	55.5476863	79.6330509	92.66585406	32.20054499	30.98965462
Itfg2	0	0	0	0	21.87162812	17.76275556	14.63041737	27.77384315	23.88991527	28.51257048	20.12534062	5.164942437
Fzd1	0	0	8.300649526	0	14.58108542	27.9129016	21.94562605	22.21907452	23.88991527	7.12814262	24.15040875	5.164942437
Mllt6	0	10.48207042	0	0	32.80744219	40.60058414	43.89125211	52.77030198	31.85322036	28.51257048	56.35095374	5.164942437
Gm7664	8.089305938	0	4.150324763	0	40.09798489	40.60058414	21.94562605	36.10599609	15.92661018	14.25628524	16.1002725	30.98965462
Gm6478	8.089305938	0	4.150324763	5.38935387	29.16217083	32.98797461	18.28802171	33.32861178	23.88991527	14.25628524	20.12534062	25.82471218
Gm36501	8.089305938	0	4.150324763	5.38935387	32.80744219	35.52551112	14.63041737	36.10599609	15.92661018	0	12.07520437	30.98965462
Sf1	24.26791781	31.44621126	37.35292287	59.28289257	116.6486833	167.4774096	65.83687816	133.3144471	55.74313563	78.40956882	120.7520437	139.4534458
Sec22b	24.26791781	10.48207042	24.90194858	21.55741548	142.1655828	124.3392889	58.52166948	91.65368239	87.59635599	28.51257048	116.7269756	51.64942437
Cyp20a1	0	0	4.150324763	0	40.09798489	20.30029207	14.63041737	24.99645883	0	21.38442786	4.025068124	5.164942437
Ppib	0	0	0	0	10.93581406	7.612609526	7.315208685	11.10953726	0	14.25628524	0	5.164942437
Ankrd13c	186.0540366	120.5438098	128.6600677	140.1232006	360.881864	251.2161144	336.4995995	352.727808	230.9358476	306.5101327	237.4790193	289.2367765
Fam102a	8.089305938	0	0	0	65.61488437	35.52551112	62.17927382	74.9893765	23.88991527	64.15328358	28.17547687	25.82471218
Zdhhc2	0	5.241035209	8.300649526	0	32.80744219	15.22521905	36.57604342	33.32861178	15.92661018	21.38442786	12.07520437	10.32988487
Zic5	32.35722375	26.20517605	16.60129905	10.77870774	76.55069843	106.5765334	160.9345911	63.87983924	175.192712	114.0502819	76.47629436	103.2988487
Heatr6	0	20.96414084	8.300649526	16.16806161	51.03379896	63.43841272	62.17927382	24.99645883	87.59635599	49.89699834	84.52643061	30.98965462
Pcdhgb4	0	0	0	0	25.51689948	12.68768254	10.97281303	0	0	0	0	5.164942437
Exosc5	0	0	0	0	0	0	0	72.21199219	0	0	0	0
Phtf2	16.17861188	10.48207042	8.300649526	5.38935387	10.93581406	32.98797461	76.80969119	38.88338041	39.81652545	57.02514096	92.57656686	41.31953949
Tmem127	56.62514156	26.20517605	74.70584573	26.94676935	102.0675979	93.88885083	171.9074041	152.7561373	167.2294069	185.3317081	237.4790193	170.4431004
Epb41l2	8.089305938	10.48207042	12.45097429	21.55741548	29.16217083	81.20116828	109.7281303	127.7596785	71.66974581	57.02514096	116.7269756	108.4637912
Zfp763	8.089305938	5.241035209	4.150324763	0	18.22635677	15.22521905	43.89125211	24.99645883	39.81652545	49.89699834	92.57656686	113.6287336
Fbxo45	0	0	4.150324763	5.38935387	7.290542708	10.15014604	18.28802171	13.88692157	15.92661018	21.38442786	40.25068124	36.15459706
Iqgap1	218.4112603	141.5079507	228.267862	280.2464013	247.8784521	329.8797461	318.2115778	274.9610472	414.0918647	399.1759867	563.5095374	521.6591861
06-Sep	0	5.241035209	0	0	18.22635677	15.22521905	3.657604342	22.21907452	55.74313563	35.6407131	96.60163498	144.6183882
Heatr3	0	26.20517605	20.75162381	26.94676935	43.74325625	38.06304763	43.89125211	33.32861178	103.5229662	64.15328358	161.002725	191.1028702
Herc1	24.26791781	10.48207042	12.45097429	16.16806161	47.3885276	93.88885083	73.15208685	80.54414513	79.6330509	106.9221393	140.8773843	175.6080428
2300009A05Rik	0	0	12.45097429	5.38935387	36.45271354	43.13812065	29.26083474	47.21553335	39.81652545	57.02514096	72.45122624	118.793676
Inpp4a	32.35722375	5.241035209	20.75162381	10.77870774	145.8108542	157.3272635	215.7986562	108.3179883	191.1193222	220.9724212	233.4539512	382.2057403
Grik2	97.07167125	52.41035209	99.60779431	102.3977235	295.2669797	334.9548192	373.0756429	336.0635021	326.4955087	570.2514096	680.236513	635.2879197
Dhx37	129.428895	89.09759856	120.3594181	161.6806161	218.7162812	268.9788699	256.032304	249.9645883	326.4955087	406.3041293	382.3814718	428.6902222
Hspa2	72.80375344	47.16931688	74.70584573	32.33612322	262.4595375	182.7026286	168.2497997	238.8550511	238.8991527	320.7664179	386.4065399	392.5356252
Skida1	16.17861188	10.48207042	16.60129905	16.16806161	43.74325625	78.66363177	69.4944825	49.99291767	39.81652545	42.76885572	84.52643061	129.1235609
Midn	177.9647306	193.9183027	145.2613667	123.955139	313.4933364	286.7416255	263.3475126	230.5228981	286.6789832	235.2287065	398.4817443	408.0304525
Ncoa1	97.07167125	131.0258802	99.60779431	123.955139	353.5913213	274.053943	329.1843908	305.5122746	342.4221189	277.9975622	470.9329705	439.0201071
Armc8	0	15.72310563	0	0	29.16217083	38.06304763	32.91843908	22.21907452	31.85322036	28.51257048	72.45122624	41.31953949
Elovl5	24.26791781	5.241035209	12.45097429	5.38935387	102.0675979	73.58855876	40.23364777	49.99291767	87.59635599	185.3317081	52.32588562	82.63907899
Klhl20	8.089305938	5.241035209	8.300649526	5.38935387	43.74325625	20.30029207	10.97281303	27.77384315	47.77983054	64.15328358	32.20054499	41.31953949
Zbtb26	8.089305938	5.241035209	0	5.38935387	72.90542708	20.30029207	32.91843908	41.66076472	47.77983054	71.2814262	80.50136249	41.31953949
Hsd17b12	40.44652969	31.44621126	16.60129905	21.55741548	102.0675979	50.75073018	65.83687816	58.32507061	103.5229662	99.79399668	116.7269756	67.14425168
Arf5	97.07167125	89.09759856	24.90194858	32.33612322	240.5879094	109.1140699	131.6737563	119.4275255	207.0459323	242.3568491	209.3035425	108.4637912
Yme1l1	2289.27358	2589.071393	2282.67862	2166.520256	3047.446852	3146.545271	2787.094509	3149.553813	3280.881697	3314.586318	3364.956952	3605.129821
Wdr37	8.089305938	20.96414084	12.45097429	10.77870774	109.3581406	109.1140699	65.83687816	144.4239844	143.3394916	128.3065672	132.8272481	165.278158
Dzip1l	0	10.48207042	4.150324763	10.77870774	25.51689948	32.98797461	21.94562605	30.55122746	31.85322036	35.6407131	36.22561312	41.31953949
Tob1	258.85779	440.2469576	415.0324763	334.13994	652.5035724	588.70847	530.3526296	566.5864003	716.6974581	727.0705472	631.9356955	821.2258474
Lpcat1	16.17861188	31.44621126	70.55552097	26.94676935	94.7770552	114.1891429	84.12489987	141.6466001	135.3761865	114.0502819	124.7771119	129.1235609
Rell1	24.26791781	36.68724646	8.300649526	10.77870774	156.7466682	144.639581	109.7281303	122.2049099	270.7523731	163.9472803	124.7771119	196.2678126
Sc5d	194.1433425	256.8107253	236.5685115	253.2996319	769.1522557	740.9606606	482.8037732	549.9220944	820.2204243	684.3016915	656.0861043	702.4321714
Tead1	0	15.72310563	4.150324763	5.38935387	247.8784521	294.354235	292.6083474	355.5051923	772.4405937	641.5328358	744.637603	583.6384953
Nudt4	0	15.72310563	29.05227334	32.33612322	72.90542708	86.2762413	80.46729553	91.65368239	175.192712	178.2035655	185.1531337	139.4534458
Anp32e	687.5910047	403.5597111	514.6402706	501.2099099	1177.422647	1451.470883	1294.791937	1449.794612	2261.578646	2302.390066	2125.23597	1967.843068
Haus6	72.80375344	115.3027746	112.0587686	75.45095419	236.942638	385.7055493	376.7332473	372.1694982	549.4680512	591.6358374	648.035968	562.9787256
Ogt	32.35722375	0	16.60129905	32.33612322	76.55069843	119.2642159	98.75531724	119.4275255	167.2294069	178.2035655	213.3286106	170.4431004
Samd8	509.6262741	372.1134999	419.1828011	361.0867093	2322.037852	2156.906032	2114.09531	2252.458679	3193.285341	3521.302454	3252.255044	3589.634994
Id2	1965.701343	1708.577478	1805.391272	1783.876131	6222.478201	6267.715177	6653.182299	6671.277125	8743.708989	9380.635688	9004.077394	9498.329141
Sirpa	0	20.96414084	16.60129905	32.33612322	1035.257065	1103.828381	1239.927872	1258.155095	1608.587628	1967.367363	1936.057768	1936.853414
Jag1	283.1257078	303.9800421	394.2808525	371.8654171	1246.682803	1304.293766	1389.88965	1327.589703	1831.560171	1931.72665	1758.95477	2179.605708
Gask1b	703.7696166	597.4780139	622.5487144	603.6076335	3802.018022	3895.118541	3778.305286	3696.698523	5144.295088	5068.109403	5421.766763	4844.716006
Ska2	137.5182009	199.159338	166.0129905	231.7422164	1126.388848	1083.528089	1126.542137	1177.61095	1640.440849	1575.319519	1775.055043	1657.946522
Mosmo	404.4652969	319.7031478	398.4311772	474.2631406	1206.584818	1053.077651	1078.993281	1094.28942	1473.211442	1475.525522	1477.200002	1435.853997
Dync1li1	841.2878175	618.4421547	896.4701488	786.8456651	4173.8357	4400.088306	4436.674067	4221.624159	6147.67153	6957.067197	6250.930797	5846.714838
Celf2	145.6075069	62.89242251	124.5097429	134.7338468	889.4462104	718.122832	746.1512858	785.9997611	1266.165509	1447.012952	1207.520437	1255.081012
10-Sep	1237.663808	1084.894288	1245.097429	1331.170406	1993.963431	1974.203404	1945.84551	1894.176103	2420.844747	2559.003201	2628.369485	2427.522945
Vamp7	315.4829316	288.2569365	327.8756563	361.0867093	1202.939547	1134.278819	1130.199742	1338.69924	1624.514238	1496.90995	1638.202727	1890.368932
Pam	994.9846303	854.2887391	838.3656021	959.3049889	1673.179551	1616.410756	1616.661119	1721.978275	2253.615341	2188.339784	2254.03815	2551.481564
Tial1	169.8754247	146.7489859	112.0587686	215.5741548	590.5339593	568.408178	669.3415946	599.915012	740.5873734	869.6333996	1010.292099	924.5246962
Plec	186.0540366	125.784845	186.7646143	215.5741548	1275.844974	1200.254769	1185.063807	1177.61095	2094.349239	1988.751791	2008.508994	1921.358586
Rbm26	380.1973791	408.8007463	307.1240325	220.9635087	1002.449622	1075.91548	1027.78682	1069.292961	1712.110594	1589.575804	1694.55368	1611.46204
Crebbp	630.9658631	754.7090701	535.3918944	533.5460332	1312.297687	1253.543035	1155.802972	1299.815859	1935.083137	1710.754229	2044.734607	1843.88445
Dctn5	24.26791781	15.72310563	4.150324763	5.38935387	386.3987635	327.3422096	329.1843908	324.9539649	645.0277123	634.4046932	716.4621261	702.4321714
Ahcyl2	16.17861188	31.44621126	53.95422192	123.955139	714.4731854	700.3600764	669.3415946	544.3673257	1290.055425	1382.859668	1428.899184	1539.152846
Usp9x	72.80375344	120.5438098	91.30714478	118.5657851	557.7265172	548.1078859	457.2005428	522.1482512	844.1103396	1026.452537	1054.567849	934.854581
Slc7a11	56.62514156	26.20517605	49.80389715	70.06160031	320.7838792	332.4172827	310.8963691	347.1730394	557.4313563	620.1484079	680.236513	624.9580348
Apold1	881.7343472	718.0218237	730.4571583	662.8905261	2424.10545	2403.047074	2399.388449	2602.409103	4276.294833	4690.317844	4226.32153	4498.664862
Ugcg	169.8754247	267.2927957	211.6665629	215.5741548	659.7941151	657.2219558	742.4936815	636.0210081	1098.936102	983.6836815	1050.54278	1182.771818
Cers6	56.62514156	115.3027746	83.00649526	91.6190158	481.1758187	461.8316446	508.4070036	488.8196394	875.9635599	641.5328358	809.038693	878.0402142
Khdrbs1	40.44652969	62.89242251	78.8561705	59.28289257	346.3007786	279.129016	292.6083474	288.8479688	613.1744919	456.2011277	527.2839243	604.2982651
Phykpl	0	10.48207042	8.300649526	5.38935387	91.13178385	88.81377781	124.3585476	83.32152945	270.7523731	192.4598507	213.3286106	273.7419491
Msi2	364.0187672	314.4621126	249.0194858	210.1848009	652.5035724	652.1468828	614.4775295	638.7983924	1011.339746	812.6082587	1159.21962	1115.627566
Maf	72.80375344	62.89242251	33.2025981	70.06160031	346.3007786	190.3152382	267.005117	297.1801217	398.1652545	384.9197015	454.832698	387.3706828
Lsm12	792.7519819	995.7966898	688.9539106	797.6243728	1811.699863	1512.371759	1492.302572	1535.893526	2062.496018	2038.648789	2258.063218	1942.018356
Lrrc8a	210.3219544	151.9900211	136.9607172	140.1232006	357.2365927	263.9037969	285.2931387	274.9610472	430.0184749	456.2011277	458.8577662	371.8758554
Mreg	849.3771234	613.2011195	767.8100811	829.960496	965.9969088	1086.065626	1071.678072	1099.844189	1321.908645	1211.784245	1336.322617	1337.720091
Ube2h	210.3219544	73.37449293	107.9084438	97.00836967	284.3311656	378.0929398	277.97793	333.2861178	533.541441	399.1759867	559.4844693	464.8448193
Asph	40.44652969	15.72310563	33.2025981	32.33612322	251.5237234	322.2671366	347.4724125	322.1765805	525.5781359	506.098126	543.3841968	377.0407979
Ubr1	16.17861188	5.241035209	0	5.38935387	47.3885276	58.3633397	69.4944825	44.43814904	95.55966108	78.40956882	88.55149873	61.97930924
Ociad1	64.7144475	36.68724646	53.95422192	59.28289257	171.3277536	139.564508	226.7714692	169.4204432	262.789068	292.2538474	265.6544962	191.1028702
Tsc22d2	1415.628539	932.9042673	1348.855548	1234.162036	1961.155988	1847.326578	1927.557488	1963.610711	2333.248391	2430.696633	2302.338967	1942.018356
Ubash3b	137.5182009	241.0876196	112.0587686	59.28289257	328.0744219	301.9668445	299.9235561	302.7348903	453.9083901	470.4574129	426.6572212	371.8758554
Arnt	48.53583563	89.09759856	45.65357239	26.94676935	207.7804672	180.1650921	215.7986562	158.310906	246.8624578	285.1257048	249.5542237	253.0821794
Prcp	56.62514156	52.41035209	58.10454668	107.7870774	287.976437	208.0779937	168.2497997	183.3073648	350.385424	313.6382753	330.0555862	278.9068916
Ybey	0	5.241035209	16.60129905	16.16806161	83.84124114	60.90087621	32.91843908	49.99291767	119.4495764	128.3065672	120.7520437	72.30919411
Mir763	0	0	0	0	7.290542708	10.15014604	3.657604342	8.332152945	15.92661018	14.25628524	12.07520437	10.32988487
Camk2d	315.4829316	372.1134999	261.4704601	334.13994	568.6623312	586.1709335	482.8037732	605.4697807	931.7066955	776.9675456	833.1891017	717.9269987
Man2a1	16.17861188	10.48207042	20.75162381	26.94676935	131.2297687	81.20116828	106.0705259	83.32152945	215.0092374	206.716136	136.8523162	160.1132155
Sec14l1	194.1433425	110.0617394	149.4116915	172.4593239	721.7637281	464.3691811	541.3254427	552.6994787	1194.495764	1318.706385	1026.392372	1074.308027
Smad7	24.26791781	73.37449293	41.50324763	26.94676935	145.8108542	91.35131432	98.75531724	94.43106671	254.8257629	206.716136	193.20327	206.5976975
Tram2	137.5182009	157.2310563	91.30714478	134.7338468	262.4595375	289.279162	362.1028299	352.727808	445.945085	392.0478441	322.0054499	366.710913
Lsm14b	226.5005663	309.2210773	265.6207848	361.0867093	583.2434166	568.408178	621.7927382	655.4626983	852.0736446	712.814262	644.0108999	754.0815958
Dcun1d3	0	0	0	0	43.74325625	32.98797461	29.26083474	58.32507061	71.66974581	71.2814262	52.32588562	61.97930924
Alg2	8.089305938	0	4.150324763	10.77870774	83.84124114	86.2762413	62.17927382	111.0953726	143.3394916	277.9975622	173.0779293	196.2678126
Trabd	0	0	0	10.77870774	80.19596979	76.12609526	65.83687816	83.32152945	103.5229662	206.716136	169.0528612	175.6080428
Dip2c	8.089305938	10.48207042	24.90194858	16.16806161	54.67907031	38.06304763	40.23364777	52.77030198	79.6330509	149.690995	120.7520437	123.9586185
Ddx21	113.2502831	136.2669154	136.9607172	118.5657851	302.5575224	223.3032128	237.7442823	280.5158158	326.4955087	463.3292703	402.5068124	335.7212584
Idh1	24.26791781	5.241035209	8.300649526	0	76.55069843	68.51348574	54.86406513	113.8727569	334.4588138	470.4574129	354.2059949	289.2367765
Ubqln4	0	0	4.150324763	0	47.3885276	45.67565716	29.26083474	49.99291767	119.4495764	185.3317081	144.9024525	113.6287336
Gm42659	0	0	0	5.38935387	51.03379896	60.90087621	51.20646079	94.43106671	143.3394916	270.8694196	221.3787468	180.7729853
Atad2b	0	5.241035209	4.150324763	0	54.67907031	63.43841272	54.86406513	49.99291767	167.2294069	235.2287065	136.8523162	123.9586185
Mro	0	10.48207042	4.150324763	0	21.87162812	48.21319367	29.26083474	30.55122746	63.70644072	114.0502819	96.60163498	61.97930924
Pcdhb19	0	0	8.300649526	5.38935387	18.22635677	48.21319367	47.54885645	22.21907452	55.74313563	106.9221393	72.45122624	61.97930924
Med19	72.80375344	26.20517605	66.40519621	113.1764313	160.3919396	177.6275556	204.8258432	147.2013687	342.4221189	534.6106965	426.6572212	247.917237
Rab27a	16.17861188	31.44621126	24.90194858	5.38935387	328.0744219	342.5674287	347.4724125	291.6253531	406.1285596	591.6358374	466.9079024	475.1747042
Pros1	88.98236531	73.37449293	62.25487144	150.9019084	426.4967484	446.6064255	541.3254427	386.0564198	597.2478818	855.3771144	688.2866493	666.2775743
Zscan26	364.0187672	241.0876196	298.8233829	296.4144629	663.4393864	768.8735622	716.8904511	680.4591572	844.1103396	1275.937529	949.9160773	867.7103294
Alx1	0	41.92828167	24.90194858	26.94676935	123.939226	106.5765334	149.961778	122.2049099	230.9358476	299.38199	249.5542237	227.2574672
3830406C13Rik	0	5.241035209	0	5.38935387	247.8784521	213.1530667	292.6083474	183.3073648	477.7983054	662.9172636	531.3089924	506.1643588
Gm17066	299.3043197	272.5338309	240.7188362	307.1931706	579.5981453	616.6213716	742.4936815	680.4591572	947.6333057	1204.656103	1022.367304	1094.967797
Appbp2	64.7144475	99.57966898	87.15682002	150.9019084	215.0710099	213.1530667	223.1138649	213.8585923	254.8257629	399.1759867	253.5792918	325.3913735
Ankmy2	121.3395891	110.0617394	95.45746955	91.6190158	153.1013969	152.2521905	124.3585476	227.7455138	318.5322036	263.7412769	334.0806543	377.0407979
Rab1a	582.4300275	435.0059224	651.6009878	474.2631406	579.5981453	596.3210796	662.026386	819.3283729	1067.082882	962.2992537	978.0915542	1032.988487
Dtl	16.17861188	20.96414084	16.60129905	0	29.16217083	58.3633397	47.54885645	47.21553335	79.6330509	57.02514096	80.50136249	92.96896386
Ilf3	40.44652969	47.16931688	24.90194858	26.94676935	87.4865125	152.2521905	149.961778	216.6359766	246.8624578	185.3317081	237.4790193	263.4120643
Dleu2	0	10.48207042	4.150324763	5.38935387	7.290542708	15.22521905	18.28802171	22.21907452	71.66974581	28.51257048	28.17547687	51.64942437
Mkln1	0	10.48207042	12.45097429	26.94676935	43.74325625	55.82580319	73.15208685	61.10245493	167.2294069	85.53771144	76.47629436	180.7729853
Btbd19	8.089305938	15.72310563	4.150324763	10.77870774	10.93581406	30.45043811	43.89125211	33.32861178	79.6330509	57.02514096	44.27574937	67.14425168
A130010J15Rik	250.7684841	146.7489859	215.8168877	204.7954471	484.8210901	540.4952764	504.7493992	469.3779492	1210.422374	855.3771144	845.2643061	1094.967797
Tent5a	16.17861188	5.241035209	24.90194858	32.33612322	98.42232656	131.9518985	120.7009433	91.65368239	318.5322036	213.8442786	177.1029975	263.4120643
Upf1	291.2150138	262.0517605	253.1698105	237.1315703	426.4967484	421.2310605	391.3636646	388.8338041	652.9910174	591.6358374	507.1585837	609.4632075
Bcat1	72.80375344	52.41035209	70.55552097	32.33612322	196.8446531	175.0900191	186.5378215	197.1942864	390.2019494	263.7412769	245.5291556	392.5356252
Elk3	0	0	0	0	3.645271354	5.075073018	3.657604342	5.55476863	23.88991527	14.25628524	8.050136249	15.49482731
Cnnm3	16.17861188	5.241035209	16.60129905	32.33612322	98.42232656	104.0389969	106.0705259	116.6501412	485.7616105	249.4849917	237.4790193	309.8965462
Eif6	0	0	0	10.77870774	25.51689948	27.9129016	18.28802171	30.55122746	87.59635599	64.15328358	44.27574937	61.97930924
Cox15	16.17861188	5.241035209	12.45097429	0	47.3885276	68.51348574	43.89125211	33.32861178	127.4128814	92.66585406	112.7019075	92.96896386
Ralb	16.17861188	41.92828167	58.10454668	64.67224644	207.7804672	175.0900191	179.2226128	147.2013687	485.7616105	313.6382753	402.5068124	382.2057403
H2afy	323.5722375	230.6055492	323.7253315	328.7505861	462.949462	426.3061335	460.8581471	444.3814904	796.330509	620.1484079	833.1891017	816.060905
Gmcl1	210.3219544	94.33863377	116.2090934	167.06997	251.5237234	286.7416255	285.2931387	311.0670433	660.9543225	399.1759867	519.233788	433.8551647
Mettl21a	8.089305938	10.48207042	4.150324763	5.38935387	7.290542708	43.13812065	40.23364777	41.66076472	111.4862713	85.53771144	108.6768394	72.30919411
Cdkn2aip	97.07167125	136.2669154	62.25487144	107.7870774	171.3277536	164.9398731	102.4129216	155.5335216	374.2753392	277.9975622	317.9803818	304.7316038
Usp37	40.44652969	36.68724646	49.80389715	48.50418483	91.13178385	106.5765334	87.78250422	130.5370628	191.1193222	135.4347098	213.3286106	98.1339063
Prkaca	8.089305938	41.92828167	24.90194858	26.94676935	91.13178385	91.35131432	62.17927382	74.9893765	135.3761865	128.3065672	177.1029975	82.63907899
Pigm	210.3219544	115.3027746	141.1110419	156.2912622	273.3953515	299.429308	256.032304	227.7455138	437.98178	456.2011277	426.6572212	289.2367765
Pcdh7	16.17861188	5.241035209	20.75162381	10.77870774	43.74325625	73.58855876	47.54885645	36.10599609	143.3394916	121.1784245	88.55149873	51.64942437
Zbtb1	412.5546028	351.149359	269.7711096	231.7422164	805.6049692	1101.290845	1002.18359	874.8760592	1218.385679	1190.399818	1127.019075	1125.957451
Clock	0	10.48207042	0	5.38935387	83.84124114	126.8768254	106.0705259	58.32507061	119.4495764	142.5628524	120.7520437	118.793676
Trps1	97.07167125	99.57966898	116.2090934	53.8935387	178.6182963	258.8287239	332.8419952	222.1907452	294.6422883	399.1759867	305.9051774	289.2367765
Irf2bp2	8.089305938	20.96414084	12.45097429	10.77870774	262.4595375	258.8287239	226.7714692	269.4062786	318.5322036	498.9699834	358.2310631	237.5873521
Ak1	0	0	0	0	153.1013969	149.714654	117.043339	144.4239844	167.2294069	256.6131343	161.002725	139.4534458
Ino80d	24.26791781	31.44621126	20.75162381	37.72547709	280.6858943	286.7416255	299.9235561	288.8479688	366.3120341	555.9951244	346.1558587	351.2160857
Tfdp1	291.2150138	345.9083238	348.6272801	247.910278	787.3786125	852.612267	793.7001423	847.1022161	987.4498312	1161.887247	889.5400555	847.0505596
Btg1	88.98236531	83.85656335	107.9084438	43.11483096	415.5609344	365.4052573	395.021269	424.9398002	597.2478818	662.9172636	523.2588562	377.0407979
Acsf2	0	0	0	0	21.87162812	25.37536509	21.94562605	16.66430589	23.88991527	35.6407131	28.17547687	15.49482731
Scn8a	40.44652969	15.72310563	37.35292287	21.55741548	109.3581406	182.7026286	168.2497997	127.7596785	191.1193222	270.8694196	165.0277931	108.4637912
Tmem245	0	26.20517605	12.45097429	10.77870774	47.3885276	78.66363177	65.83687816	74.9893765	47.77983054	106.9221393	56.35095374	61.97930924
Eif2s3x	88.98236531	146.7489859	87.15682002	48.50418483	346.3007786	456.7565716	449.8853341	366.6147296	366.3120341	555.9951244	350.1809268	320.2264311
Clstn1	0	20.96414084	12.45097429	10.77870774	207.7804672	220.7656763	208.4834475	213.8585923	119.4495764	413.432272	213.3286106	258.2471218
Vkorc1l1	48.53583563	47.16931688	41.50324763	37.72547709	113.003412	175.0900191	160.9345911	205.5264393	207.0459323	313.6382753	169.0528612	185.9379277
Zmat3	16.17861188	0	0	21.55741548	72.90542708	111.6516064	128.016152	147.2013687	135.3761865	199.5879934	80.50136249	129.1235609
Fbxo30	40.44652969	26.20517605	62.25487144	64.67224644	80.19596979	142.1020445	117.043339	166.6430589	151.3027967	228.1005638	161.002725	196.2678126
Gt(ROSA)26Sor	0	5.241035209	12.45097429	0	25.51689948	40.60058414	43.89125211	38.88338041	47.77983054	114.0502819	56.35095374	41.31953949
Ptbp1	0	0	0	0	3.645271354	20.30029207	21.94562605	24.99645883	23.88991527	57.02514096	28.17547687	30.98965462
Atp8a1	0	0	0	5.38935387	10.93581406	10.15014604	18.28802171	8.332152945	23.88991527	28.51257048	12.07520437	20.65976975
Fam117b	8.089305938	15.72310563	4.150324763	16.16806161	61.96961302	45.67565716	54.86406513	61.10245493	135.3761865	163.9472803	120.7520437	160.1132155
Zbtb20	56.62514156	62.89242251	99.60779431	64.67224644	349.94605	301.9668445	438.9125211	358.2825766	1043.192967	1218.912388	885.5149873	1286.070667
Fbxo46	24.26791781	5.241035209	20.75162381	5.38935387	76.55069843	53.28826668	73.15208685	52.77030198	135.3761865	178.2035655	132.8272481	175.6080428
Sertad2	0	0	4.150324763	10.77870774	83.84124114	139.564508	113.3857346	86.09891376	238.8991527	370.6634162	201.2534062	315.0614886
Uevld	8.089305938	5.241035209	12.45097429	0	25.51689948	20.30029207	18.28802171	19.4416902	47.77983054	78.40956882	44.27574937	82.63907899
Tnks2	0	15.72310563	0	10.77870774	29.16217083	25.37536509	14.63041737	11.10953726	55.74313563	71.2814262	40.25068124	56.8143668
Tasor	72.80375344	47.16931688	78.8561705	48.50418483	109.3581406	203.0029207	237.7442823	199.9716707	756.5139836	812.6082587	635.9607636	645.6178046
Hhat	8.089305938	0	12.45097429	5.38935387	18.22635677	22.83782858	36.57604342	33.32861178	127.4128814	135.4347098	112.7019075	134.2885034
Zfhx3	24.26791781	26.20517605	29.05227334	43.11483096	113.003412	68.51348574	109.7281303	116.6501412	358.3487291	449.0729851	317.9803818	371.8758554
Arhgap31	0	0	0	10.77870774	51.03379896	96.42638733	80.46729553	61.10245493	222.9725425	277.9975622	233.4539512	216.9275823
Trim35	8.089305938	47.16931688	58.10454668	37.72547709	98.42232656	144.639581	164.5921954	97.20845102	748.5506785	727.0705472	676.2114449	661.1126319
Ranbp2	16.17861188	5.241035209	16.60129905	16.16806161	174.973025	172.5524826	226.7714692	197.1942864	1544.881187	1475.525522	1513.425615	1379.039631
Zkscan1	0	15.72310563	4.150324763	5.38935387	76.55069843	40.60058414	32.91843908	61.10245493	430.0184749	349.2789884	378.3564037	315.0614886
Zfp280c	194.1433425	110.0617394	228.267862	296.4144629	404.6251203	388.2430858	362.1028299	363.8373453	1218.385679	1126.246534	1118.968939	1027.823545
Sumo1	1674.486329	1001.037725	1597.875034	1643.75293	1702.341722	1796.575848	1814.171754	1883.066566	3862.202969	3870.581443	3690.98747	3605.129821
Wdfy2	56.62514156	73.37449293	70.55552097	80.84030806	240.5879094	208.0779937	237.7442823	213.8585923	700.7708479	677.1735489	611.8103549	542.3189559
Gatad2b	339.7508494	303.9800421	278.0717591	291.025109	1279.490245	1514.909296	1298.449542	1419.243385	3726.826782	3179.151608	3678.912266	3357.212584
Camkk2	0	0	0	0	113.003412	142.1020445	168.2497997	138.8692157	390.2019494	356.407131	426.6572212	361.5459706
Nin	8.089305938	26.20517605	49.80389715	59.28289257	174.973025	152.2521905	149.961778	166.6430589	445.945085	441.9448424	515.2087199	418.3603374
Eif4a1	3082.025562	2358.465844	2764.116292	2630.004689	5107.025167	4879.682706	4440.331672	5021.510842	8815.378735	8881.665704	8867.225078	8764.907315
Cinp	194.1433425	151.9900211	178.4639648	199.4060932	393.6893062	355.2551112	380.3908516	361.0599609	732.6240683	826.8645439	736.5874667	769.5764231
Znrf2	153.6968128	131.0258802	112.0587686	86.22966193	247.8784521	233.4533588	296.2659517	283.2932001	756.5139836	762.7112603	825.1389655	779.9063079
Jarid2	16.17861188	15.72310563	8.300649526	0	47.3885276	88.81377781	84.12489987	80.54414513	294.6422883	228.1005638	297.8550412	299.5666613
Sdc4	234.5898722	167.7131267	103.7581191	156.2912622	164.0372109	230.9158223	201.1682388	233.3002825	477.7983054	463.3292703	487.033243	495.8344739
2010315B03Rik	0	0	0	5.38935387	36.45271354	45.67565716	14.63041737	55.5476863	87.59635599	114.0502819	120.7520437	118.793676
Inpp5f	0	0	16.60129905	16.16806161	25.51689948	20.30029207	10.97281303	47.21553335	79.6330509	128.3065672	124.7771119	108.4637912
Hmga2	72.80375344	68.13345772	87.15682002	59.28289257	233.2973667	327.3422096	248.7170953	216.6359766	868.0002548	1054.965108	1074.693189	1084.637912
Vamp4	0	15.72310563	4.150324763	10.77870774	116.6486833	162.4023366	146.3041737	97.20845102	445.945085	648.6609784	652.0610361	568.143668
Cd81	355.9294613	204.4003732	278.0717591	296.4144629	513.9832609	487.2070097	362.1028299	441.6041061	796.330509	990.8118242	998.2168948	945.1844659
Safb2	16.17861188	0	4.150324763	10.77870774	29.16217083	30.45043811	21.94562605	11.10953726	95.55966108	99.79399668	120.7520437	123.9586185
Ptbp3	88.98236531	115.3027746	99.60779431	118.5657851	185.9088391	197.9278477	164.5921954	124.9822942	453.9083901	413.432272	450.8076299	490.6695315
Fign	16.17861188	26.20517605	37.35292287	21.55741548	87.4865125	63.43841272	124.3585476	72.21199219	270.7523731	256.6131343	249.5542237	330.5563159
Sec24a	48.53583563	36.68724646	62.25487144	59.28289257	87.4865125	76.12609526	120.7009433	72.21199219	278.7156782	263.7412769	277.7297006	304.7316038
Gmps	24.26791781	68.13345772	37.35292287	32.33612322	102.0675979	139.564508	113.3857346	136.0918314	382.2386443	349.2789884	342.1307906	464.8448193
Sdc1	218.4112603	157.2310563	161.8626658	145.5125545	335.3649646	383.1680128	314.5539734	416.6076472	891.8901701	841.1208291	712.437058	955.5143508
Usp4	0	0	0	0	0	0	3.657604342	0	39.81652545	57.02514096	56.35095374	72.30919411
Acot2	1318.556868	1278.812591	1228.49613	1196.436559	1388.848386	1413.407835	1433.780902	1549.780448	2803.083392	3157.767181	3075.152047	3305.563159
Sgo2a	8.089305938	26.20517605	33.2025981	5.38935387	25.51689948	38.06304763	40.23364777	44.43814904	119.4495764	163.9472803	132.8272481	191.1028702
Klf3	113.2502831	36.68724646	70.55552097	80.84030806	204.1351958	243.6035048	230.4290736	269.4062786	557.4313563	670.0454063	728.5373305	898.699984
C130083M11Rik	0	0	0	0	0	0	0	0	7.96330509	35.6407131	32.20054499	30.98965462
1700028N14Rik	0	0	0	0	0	0	0	0	7.96330509	35.6407131	32.20054499	36.15459706
Tnpo3	64.7144475	26.20517605	33.2025981	16.16806161	25.51689948	27.9129016	47.54885645	58.32507061	143.3394916	263.7412769	225.403815	232.4224097
Nfatc2ip	177.9647306	110.0617394	178.4639648	167.06997	236.942638	185.2401651	197.5106345	199.9716707	310.5688985	484.7136982	422.632153	495.8344739
Rsf1	0	5.241035209	8.300649526	16.16806161	7.290542708	10.15014604	7.315208685	8.332152945	71.66974581	114.0502819	104.6517712	98.1339063
Casp9	0	5.241035209	4.150324763	53.8935387	3.645271354	5.075073018	10.97281303	5.55476863	135.3761865	256.6131343	213.3286106	191.1028702
Nqo1	48.53583563	62.89242251	45.65357239	75.45095419	51.03379896	73.58855876	69.4944825	41.66076472	167.2294069	270.8694196	253.5792918	206.5976975
Man1a2	40.44652969	31.44621126	24.90194858	53.8935387	43.74325625	71.05102225	62.17927382	49.99291767	103.5229662	192.4598507	181.1280656	149.7833307
Ddx51	0	0	0	0	0	0	0	0	95.55966108	163.9472803	104.6517712	129.1235609
Spryd7	8.089305938	0	0	0	7.290542708	2.537536509	0	0	63.70644072	92.66585406	68.42615811	77.47413655
Atxn1	105.1609772	31.44621126	83.00649526	134.7338468	200.4899245	137.0269715	95.0977129	119.4275255	581.3212716	826.8645439	680.236513	743.7517109
Prc1	16.17861188	26.20517605	20.75162381	64.67224644	7.290542708	5.075073018	3.657604342	0	175.192712	313.6382753	201.2534062	253.0821794
Plekha1	0	0	0	10.77870774	3.645271354	0	0	0	111.4862713	171.0754229	84.52643061	165.278158
Rnaseh2a	8.089305938	5.241035209	0	0	0	0	0	2.777384315	183.1560171	199.5879934	152.9525887	139.4534458
Anapc2	0	0	0	0	0	0	0	2.777384315	23.88991527	28.51257048	20.12534062	20.65976975
Gm13479	0	5.241035209	0	0	0	0	0	0	151.3027967	213.8442786	144.9024525	144.6183882
Usp15	8.089305938	31.44621126	4.150324763	21.55741548	14.58108542	10.15014604	3.657604342	5.55476863	207.0459323	242.3568491	144.9024525	154.9482731
Gm15716	0	0	0	0	0	0	0	0	23.88991527	85.53771144	36.22561312	61.97930924
Fxr1	56.62514156	146.7489859	66.40519621	91.6190158	153.1013969	167.4774096	128.016152	149.978753	246.8624578	313.6382753	309.9302456	278.9068916
Celf1	97.07167125	256.8107253	112.0587686	145.5125545	185.9088391	230.9158223	277.97793	255.519357	461.8716952	541.7388391	728.5373305	526.8241285
G2e3	0	20.96414084	4.150324763	10.77870774	91.13178385	111.6516064	135.3313607	102.7632197	199.0826273	292.2538474	346.1558587	191.1028702
Reep3	0	0	8.300649526	10.77870774	94.7770552	55.82580319	62.17927382	63.87983924	151.3027967	192.4598507	249.5542237	170.4431004
Wdcp	40.44652969	26.20517605	37.35292287	64.67224644	36.45271354	48.21319367	54.86406513	55.5476863	175.192712	192.4598507	241.5040875	139.4534458
Zfp704	32.35722375	15.72310563	41.50324763	43.11483096	65.61488437	78.66363177	109.7281303	80.54414513	238.8991527	320.7664179	342.1307906	237.5873521
Pramef8	0	0	0	0	0	2.537536509	7.315208685	8.332152945	23.88991527	28.51257048	36.22561312	10.32988487
2500002B13Rik	0	0	0	0	7.290542708	0	3.657604342	5.55476863	23.88991527	64.15328358	44.27574937	10.32988487
Uxs1	48.53583563	20.96414084	16.60129905	43.11483096	54.67907031	17.76275556	36.57604342	55.5476863	95.55966108	199.5879934	169.0528612	108.4637912
Ythdc2	0	10.48207042	16.60129905	16.16806161	58.32434166	32.98797461	29.26083474	24.99645883	79.6330509	171.0754229	100.6267031	87.80402142
Klf7	8.089305938	10.48207042	20.75162381	10.77870774	25.51689948	15.22521905	47.54885645	13.88692157	87.59635599	220.9724212	112.7019075	92.96896386
Cpsf3	8.089305938	10.48207042	8.300649526	16.16806161	14.58108542	12.68768254	14.63041737	13.88692157	119.4495764	199.5879934	120.7520437	72.30919411
Parp12	0	0	0	5.38935387	0	7.612609526	18.28802171	22.21907452	103.5229662	199.5879934	104.6517712	82.63907899
Mphosph9	8.089305938	5.241035209	0	0	36.45271354	20.30029207	36.57604342	24.99645883	167.2294069	249.4849917	169.0528612	123.9586185
S100a1	8.089305938	0	8.300649526	0	0	0	0	0	71.66974581	135.4347098	68.42615811	72.30919411
Uhrf2	16.17861188	15.72310563	12.45097429	21.55741548	14.58108542	10.15014604	25.6032304	11.10953726	191.1193222	327.8945605	132.8272481	98.1339063
Tbc1d32	16.17861188	26.20517605	37.35292287	43.11483096	102.0675979	63.43841272	32.91843908	27.77384315	167.2294069	213.8442786	169.0528612	139.4534458
Dnmt3a	40.44652969	26.20517605	33.2025981	21.55741548	83.84124114	65.97594923	51.20646079	27.77384315	135.3761865	192.4598507	173.0779293	123.9586185
Fuca2	0	0	4.150324763	0	0	5.075073018	7.315208685	22.21907452	39.81652545	71.2814262	36.22561312	10.32988487
Zfp697	32.35722375	5.241035209	12.45097429	32.33612322	25.51689948	5.075073018	10.97281303	8.332152945	286.6789832	220.9724212	181.1280656	154.9482731
1600002K03Rik	0	0	0	0	3.645271354	0	3.657604342	0	111.4862713	85.53771144	72.45122624	61.97930924
Gabpb2	0	10.48207042	4.150324763	5.38935387	14.58108542	5.075073018	3.657604342	5.55476863	159.2661018	128.3065672	108.6768394	67.14425168
Rc3h1	64.7144475	83.85656335	87.15682002	32.33612322	113.003412	93.88885083	106.0705259	124.9822942	796.330509	755.5831177	531.3089924	500.9994164
Acer3	0	0	0	10.77870774	0	2.537536509	0	2.777384315	87.59635599	57.02514096	64.40108999	41.31953949
Igf1r	8.089305938	5.241035209	4.150324763	5.38935387	7.290542708	2.537536509	10.97281303	11.10953726	159.2661018	178.2035655	161.002725	72.30919411
Mysm1	0	5.241035209	4.150324763	0	47.3885276	43.13812065	47.54885645	41.66076472	294.6422883	249.4849917	177.1029975	144.6183882
Zbtb11	72.80375344	41.92828167	62.25487144	64.67224644	164.0372109	134.489435	212.1410519	149.978753	660.9543225	541.7388391	398.4817443	408.0304525
Ube3a	331.6615434	251.56969	356.9279296	317.9718784	554.0812458	596.3210796	629.1079469	536.0351728	1903.229917	1468.39738	1316.197277	1368.709746
Usp2	0	10.48207042	4.150324763	10.77870774	134.8750401	208.0779937	164.5921954	177.7525962	652.9910174	491.8418408	362.2561312	315.0614886
Lrrc8c	8.089305938	0	0	0	54.67907031	38.06304763	14.63041737	16.66430589	207.0459323	121.1784245	132.8272481	77.47413655
Sox5	0	0	8.300649526	10.77870774	61.96961302	53.28826668	43.89125211	41.66076472	310.5688985	228.1005638	249.5542237	160.1132155
Bcl9	0	5.241035209	8.300649526	5.38935387	3.645271354	7.612609526	10.97281303	13.88692157	79.6330509	49.89699834	36.22561312	30.98965462
Sdf4	8.089305938	5.241035209	0	0	3.645271354	2.537536509	3.657604342	5.55476863	79.6330509	57.02514096	28.17547687	25.82471218
Atp6v0a2	0	0	0	0	0	0	7.315208685	2.777384315	23.88991527	14.25628524	12.07520437	10.32988487
Cxxc4	0	5.241035209	0	0	3.645271354	7.612609526	3.657604342	2.777384315	55.74313563	57.02514096	20.12534062	25.82471218
Far1	8.089305938	5.241035209	24.90194858	0	25.51689948	22.83782858	51.20646079	13.88692157	135.3761865	121.1784245	64.40108999	72.30919411
Brcc3	80.89305938	36.68724646	33.2025981	26.94676935	32.80744219	25.37536509	3.657604342	19.4416902	437.98178	206.716136	257.60436	196.2678126
Evi5	16.17861188	36.68724646	4.150324763	0	0	2.537536509	0	0	175.192712	92.66585406	104.6517712	98.1339063
Lrp6	202.2326484	251.56969	195.0652639	274.8570474	287.976437	383.1680128	365.7604342	286.0705844	1258.202204	627.2765505	869.4147148	785.0712504
Zbtb37	8.089305938	0	4.150324763	0	7.290542708	5.075073018	0	0	95.55966108	35.6407131	56.35095374	15.49482731
Mtf2	48.53583563	73.37449293	45.65357239	59.28289257	91.13178385	71.05102225	51.20646079	47.21553335	366.3120341	213.8442786	181.1280656	227.2574672
Kansl1l	0	0	0	0	3.645271354	2.537536509	0	0	31.85322036	14.25628524	8.050136249	20.65976975
Prpsap2	16.17861188	10.48207042	4.150324763	10.77870774	7.290542708	0	7.315208685	0	159.2661018	106.9221393	68.42615811	98.1339063
Otud1	24.26791781	36.68724646	49.80389715	43.11483096	21.87162812	50.75073018	51.20646079	80.54414513	270.7523731	178.2035655	173.0779293	185.9379277
Setd5	0	31.44621126	8.300649526	32.33612322	29.16217083	43.13812065	25.6032304	38.88338041	215.0092374	156.8191376	128.80218	180.7729853
Rybp	8.089305938	10.48207042	0	5.38935387	0	0	0	0	103.5229662	49.89699834	44.27574937	92.96896386
Vezt	16.17861188	31.44621126	20.75162381	5.38935387	0	0	3.657604342	0	230.9358476	135.4347098	108.6768394	247.917237
Kpna3	0	10.48207042	4.150324763	0	7.290542708	17.76275556	7.315208685	13.88692157	159.2661018	99.79399668	60.37602186	144.6183882
Tgfb2	0	5.241035209	4.150324763	10.77870774	18.22635677	20.30029207	7.315208685	24.99645883	199.0826273	99.79399668	177.1029975	211.7626399
Hoxa5	0	0	0	0	3.645271354	2.537536509	0	0	63.70644072	21.38442786	52.32588562	67.14425168
Gm6058	0	0	0	0	0	0	3.657604342	0	23.88991527	7.12814262	20.12534062	20.65976975
Mdga2	8.089305938	5.241035209	16.60129905	10.77870774	0	7.612609526	14.63041737	0	230.9358476	78.40956882	128.80218	170.4431004
Gm15892	0	0	0	0	3.645271354	0	0	0	39.81652545	7.12814262	40.25068124	25.82471218
Gcn1	0	0	0	0	3.645271354	0	0	0	23.88991527	0	24.15040875	15.49482731
Mospd2	8.089305938	0	0	0	18.22635677	7.612609526	7.315208685	2.777384315	119.4495764	99.79399668	132.8272481	82.63907899
Eipr1	8.089305938	0	8.300649526	0	3.645271354	0	0	0	151.3027967	135.4347098	140.8773843	103.2988487
Urb2	0	0	0	0	3.645271354	0	0	0	39.81652545	42.76885572	48.30081749	36.15459706
Kpna1	105.1609772	99.57966898	124.5097429	107.7870774	98.42232656	109.1140699	98.75531724	119.4275255	764.4772887	791.2238308	865.3896467	717.9269987
A230087F16Rik	0	0	0	0	0	0	3.657604342	2.777384315	63.70644072	71.2814262	76.47629436	51.64942437
Mr1	16.17861188	5.241035209	4.150324763	5.38935387	0	0	0	0	127.4128814	156.8191376	189.1782018	123.9586185
Cyld	0	5.241035209	4.150324763	10.77870774	7.290542708	0	0	0	71.66974581	57.02514096	80.50136249	56.8143668
Adss	16.17861188	10.48207042	29.05227334	32.33612322	7.290542708	2.537536509	0	2.777384315	167.2294069	156.8191376	205.2784743	144.6183882
Cep70	0	0	8.300649526	0	0	0	0	0	111.4862713	92.66585406	156.9776568	103.2988487
Nbeal1	64.7144475	120.5438098	103.7581191	59.28289257	83.84124114	91.35131432	65.83687816	99.98583534	581.3212716	470.4574129	551.434333	495.8344739
Gls	137.5182009	172.9541619	186.7646143	134.7338468	120.2939547	86.2762413	95.0977129	122.2049099	605.2111869	456.2011277	462.8828343	480.3396466
Lrif1	16.17861188	15.72310563	4.150324763	0	0	0	7.315208685	0	95.55966108	78.40956882	108.6768394	103.2988487
Ralgps1	0	0	0	0	0	0	0	0	79.6330509	64.15328358	80.50136249	98.1339063
Mpnd	0	0	8.300649526	16.16806161	10.93581406	0	0	0	71.66974581	57.02514096	80.50136249	77.47413655
Prrc2c	3858.598932	4213.792308	3643.985142	4101.298295	4144.673529	4308.736992	3825.854142	4541.023355	6521.946869	5809.436235	6810.415266	6853.878614
Gdpd1	242.6791781	162.4720915	170.1633153	177.8486777	277.0406229	238.5284318	256.032304	222.1907452	684.8442378	399.1759867	631.9356955	547.4838983
Creb1	8.089305938	0	4.150324763	10.77870774	14.58108542	17.76275556	10.97281303	2.777384315	87.59635599	49.89699834	76.47629436	77.47413655
Relch	80.89305938	68.13345772	78.8561705	102.3977235	91.13178385	114.1891429	102.4129216	97.20845102	366.3120341	249.4849917	382.3814718	299.5666613
Rufy2	16.17861188	20.96414084	29.05227334	16.16806161	36.45271354	60.90087621	29.26083474	38.88338041	222.9725425	135.4347098	237.4790193	175.6080428
Zfp229	0	0	0	0	18.22635677	45.67565716	25.6032304	41.66076472	437.98178	299.38199	414.5820168	315.0614886
Dab2ip	8.089305938	5.241035209	8.300649526	5.38935387	14.58108542	15.22521905	3.657604342	13.88692157	71.66974581	49.89699834	68.42615811	51.64942437
Rsbn1l	8.089305938	5.241035209	4.150324763	0	0	12.68768254	7.315208685	5.55476863	55.74313563	21.38442786	56.35095374	41.31953949
Gm48027	0	0	4.150324763	0	3.645271354	0	0	2.777384315	71.66974581	35.6407131	64.40108999	30.98965462
C330011M18Rik	0	0	4.150324763	5.38935387	0	0	0	0	63.70644072	28.51257048	72.45122624	41.31953949
E530011L22Rik	8.089305938	0	16.60129905	5.38935387	3.645271354	5.075073018	10.97281303	8.332152945	47.77983054	49.89699834	88.55149873	87.80402142
Stat5b	0	0	4.150324763	0	7.290542708	5.075073018	3.657604342	0	95.55966108	85.53771144	161.002725	170.4431004
Hcn1	24.26791781	10.48207042	8.300649526	0	3.645271354	2.537536509	0	5.55476863	111.4862713	64.15328358	144.9024525	175.6080428
Snx33	0	5.241035209	0	0	0	0	0	0	71.66974581	99.79399668	161.002725	113.6287336
Nfatc3	24.26791781	10.48207042	8.300649526	5.38935387	0	2.537536509	0	0	79.6330509	99.79399668	156.9776568	139.4534458
Noxred1	0	5.241035209	0	0	0	0	0	0	39.81652545	57.02514096	64.40108999	56.8143668
Spata17	48.53583563	73.37449293	58.10454668	37.72547709	10.93581406	15.22521905	7.315208685	5.55476863	222.9725425	263.7412769	305.9051774	284.071834
9130023H24Rik	0	0	0	0	0	5.075073018	3.657604342	0	23.88991527	28.51257048	64.40108999	46.48448193
Zfp11	0	0	0	10.77870774	0	2.537536509	0	0	23.88991527	28.51257048	64.40108999	51.64942437
Gm48286	0	0	0	5.38935387	0	0	0	0	15.92661018	35.6407131	80.50136249	51.64942437
Tex13b	0	0	0	0	3.645271354	2.537536509	3.657604342	2.777384315	7.96330509	14.25628524	20.12534062	15.49482731
Arid3a	0	5.241035209	16.60129905	0	69.26015573	30.45043811	18.28802171	30.55122746	119.4495764	156.8191376	241.5040875	201.432755
Ckap2l	0	5.241035209	0	0	0	0	0	0	31.85322036	85.53771144	144.9024525	61.97930924
Slc26a11	0	0	0	0	0	2.537536509	0	0	0	21.38442786	40.25068124	20.65976975
Creg1	8.089305938	5.241035209	4.150324763	5.38935387	18.22635677	10.15014604	10.97281303	41.66076472	23.88991527	78.40956882	116.7269756	77.47413655
Gm26911	0	0	0	0	0	0	0	0	63.70644072	49.89699834	116.7269756	36.15459706
Tubb2a	0	15.72310563	16.60129905	10.77870774	0	0	0	0	159.2661018	121.1784245	253.5792918	72.30919411
Gadd45g	0	0	0	0	7.290542708	0	3.657604342	0	47.77983054	42.76885572	72.45122624	30.98965462
Eif2a	80.89305938	78.61552814	132.8103924	75.45095419	102.0675979	129.4143619	128.016152	127.7596785	294.6422883	263.7412769	422.632153	284.071834
Nfyb	0	26.20517605	4.150324763	0	0	15.22521905	3.657604342	8.332152945	87.59635599	92.66585406	185.1531337	87.80402142
Rdh13	0	10.48207042	4.150324763	5.38935387	3.645271354	17.76275556	7.315208685	19.4416902	79.6330509	99.79399668	181.1280656	98.1339063
Egln2	0	10.48207042	0	5.38935387	3.645271354	0	0	0	39.81652545	35.6407131	108.6768394	46.48448193
Hmgxb4	0	5.241035209	0	5.38935387	3.645271354	7.612609526	14.63041737	19.4416902	47.77983054	57.02514096	136.8523162	41.31953949
Tubb2b	0	0	4.150324763	0	0	0	0	0	39.81652545	14.25628524	88.55149873	30.98965462
Diaph2	8.089305938	5.241035209	4.150324763	5.38935387	3.645271354	0	0	2.777384315	135.3761865	35.6407131	253.5792918	77.47413655
Leng8	0	0	0	0	3.645271354	7.612609526	14.63041737	2.777384315	23.88991527	14.25628524	44.27574937	10.32988487
Znhit3	16.17861188	5.241035209	20.75162381	26.94676935	0	0	0	0	111.4862713	142.5628524	132.8272481	247.917237
Cpeb4	64.7144475	99.57966898	33.2025981	53.8935387	10.93581406	10.15014604	29.26083474	36.10599609	477.7983054	527.4825539	390.4316081	769.5764231
Cyp2u1	355.9294613	288.2569365	240.7188362	242.5209242	277.0406229	268.9788699	259.6899083	291.6253531	676.8809327	641.5328358	700.3618536	924.5246962
Gm43773	0	0	0	0	0	0	10.97281303	13.88692157	71.66974581	57.02514096	44.27574937	108.4637912
Brk1	80.89305938	52.41035209	78.8561705	80.84030806	47.3885276	60.90087621	14.63041737	86.09891376	254.8257629	228.1005638	289.8049049	552.6488407
Inpp1	0	0	4.150324763	0	3.645271354	5.075073018	0	5.55476863	31.85322036	21.38442786	36.22561312	67.14425168
Ivd	0	5.241035209	0	0	3.645271354	2.537536509	0	5.55476863	31.85322036	14.25628524	12.07520437	72.30919411
Qrsl1	0	0	0	0	32.80744219	30.45043811	36.57604342	36.10599609	47.77983054	135.4347098	96.60163498	227.2574672
Gm10643	0	0	0	0	0	0	0	0	47.77983054	71.2814262	12.07520437	82.63907899
Gm37982	0	0	0	0	0	0	0	0	31.85322036	0	12.07520437	30.98965462
Gsta1	0	0	0	0	0	0	0	0	47.77983054	0	12.07520437	46.48448193
Gm3776	0	0	0	0	0	0	0	0	55.74313563	0	16.1002725	46.48448193
Tes3-ps	16.17861188	15.72310563	20.75162381	16.16806161	36.45271354	58.3633397	62.17927382	22.21907452	47.77983054	149.690995	72.45122624	118.793676
Edem3	0	5.241035209	4.150324763	0	0	27.9129016	40.23364777	19.4416902	31.85322036	35.6407131	20.12534062	56.8143668
Taz	0	0	0	0	7.290542708	0	3.657604342	19.4416902	7.96330509	14.25628524	12.07520437	25.82471218
Klhl31	0	10.48207042	20.75162381	16.16806161	32.80744219	27.9129016	54.86406513	30.55122746	103.5229662	42.76885572	60.37602186	56.8143668
Cab39	40.44652969	20.96414084	78.8561705	48.50418483	193.1993818	109.1140699	135.3313607	147.2013687	342.4221189	178.2035655	213.3286106	216.9275823
Slc2a1	48.53583563	47.16931688	74.70584573	43.11483096	131.2297687	154.789727	87.78250422	97.20845102	238.8991527	121.1784245	177.1029975	134.2885034
Ipo7	48.53583563	47.16931688	49.80389715	26.94676935	178.6182963	91.35131432	149.961778	133.3144471	302.6055934	156.8191376	96.60163498	160.1132155
Zc3hav1l	8.089305938	5.241035209	4.150324763	0	47.3885276	40.60058414	54.86406513	66.65722356	111.4862713	28.51257048	36.22561312	36.15459706
Cdkl5	8.089305938	20.96414084	0	5.38935387	69.26015573	40.60058414	40.23364777	30.55122746	143.3394916	42.76885572	32.20054499	20.65976975
6430550D23Rik	0	0	0	0	0	0	0	0	71.66974581	14.25628524	16.1002725	5.164942437
Inpp5e	0	0	0	0	0	0	0	0	55.74313563	14.25628524	16.1002725	15.49482731
Lpar6	0	0	0	0	0	0	0	0	143.3394916	57.02514096	28.17547687	20.65976975
Fanca	8.089305938	0	0	0	3.645271354	0	3.657604342	0	183.1560171	85.53771144	40.25068124	51.64942437
Abcg2	8.089305938	0	0	0	3.645271354	2.537536509	3.657604342	8.332152945	71.66974581	28.51257048	12.07520437	15.49482731
Desi2	8.089305938	10.48207042	20.75162381	5.38935387	83.84124114	48.21319367	36.57604342	41.66076472	302.6055934	114.0502819	80.50136249	77.47413655
Gm37419	97.07167125	911.9401264	24.90194858	43.11483096	987.8685369	152.2521905	241.4018866	133.3144471	2572.147544	1589.575804	539.3591287	480.3396466
Tmem254a	0	0	0	0	3.645271354	0	0	0	0	28.51257048	28.17547687	5.164942437
Tmem254b	0	0	0	0	3.645271354	0	0	0	0	28.51257048	28.17547687	5.164942437
Tmem254c	0	0	0	0	3.645271354	0	0	0	0	28.51257048	28.17547687	5.164942437
Nucb1	0	0	0	0	0	7.612609526	0	5.55476863	0	0	44.27574937	0
Rpusd2	48.53583563	47.16931688	49.80389715	86.22966193	36.45271354	25.37536509	14.63041737	11.10953726	0	0	0	0
Rnf168	8.089305938	10.48207042	12.45097429	16.16806161	7.290542708	5.075073018	0	0	0	0	0	0
Dlst	8.089305938	5.241035209	16.60129905	21.55741548	7.290542708	5.075073018	0	2.777384315	0	0	0	0
Mrpl13	129.428895	94.33863377	128.6600677	134.7338468	65.61488437	78.66363177	40.23364777	44.43814904	31.85322036	57.02514096	4.025068124	25.82471218
Rpl7a	396.3759909	398.3186759	477.2873477	339.5292938	218.7162812	324.8046731	245.0594909	230.5228981	55.74313563	99.79399668	64.40108999	67.14425168
Cacybp	113.2502831	141.5079507	153.5620162	107.7870774	40.09798489	68.51348574	47.54885645	44.43814904	0	0	8.050136249	5.164942437
Rpl9	647.144475	508.3804153	817.6139783	673.6692338	295.2669797	400.9307684	362.1028299	330.5087335	71.66974581	142.5628524	201.2534062	118.793676
Cenpa	129.428895	110.0617394	136.9607172	129.3444929	51.03379896	60.90087621	69.4944825	61.10245493	0	7.12814262	0	0
Rpl15-ps2	40.44652969	68.13345772	74.70584573	59.28289257	14.58108542	15.22521905	21.94562605	22.21907452	0	7.12814262	0	5.164942437
Tpt1-ps3	105.1609772	141.5079507	199.2155886	145.5125545	54.67907031	78.66363177	73.15208685	61.10245493	39.81652545	42.76885572	48.30081749	36.15459706
Gm4294	48.53583563	78.61552814	83.00649526	70.06160031	36.45271354	35.52551112	32.91843908	33.32861178	7.96330509	7.12814262	4.025068124	5.164942437
Arhgap30	24.26791781	36.68724646	49.80389715	37.72547709	14.58108542	20.30029207	7.315208685	16.66430589	0	0	0	0
Ivns1abp	72.80375344	78.61552814	112.0587686	102.3977235	54.67907031	50.75073018	36.57604342	61.10245493	0	7.12814262	4.025068124	10.32988487
Rab8a	48.53583563	47.16931688	70.55552097	75.45095419	43.74325625	20.30029207	18.28802171	44.43814904	7.96330509	7.12814262	0	5.164942437
Cavin2	48.53583563	57.6513873	49.80389715	48.50418483	18.22635677	17.76275556	32.91843908	24.99645883	0	0	0	0
Dusp11	97.07167125	131.0258802	120.3594181	123.955139	40.09798489	53.28826668	84.12489987	49.99291767	0	0	4.025068124	5.164942437
Mars2	137.5182009	136.2669154	128.6600677	156.2912622	47.3885276	86.2762413	113.3857346	83.32152945	31.85322036	7.12814262	12.07520437	10.32988487
Lsm8	129.428895	157.2310563	153.5620162	199.4060932	98.42232656	76.12609526	95.0977129	88.87629808	7.96330509	7.12814262	12.07520437	0
Fbxo8	24.26791781	31.44621126	29.05227334	48.50418483	7.290542708	15.22521905	29.26083474	13.88692157	0	0	0	0
Rpl9-ps4	169.8754247	146.7489859	195.0652639	150.9019084	65.61488437	76.12609526	149.961778	99.98583534	15.92661018	49.89699834	40.25068124	20.65976975
Gapdh	186.0540366	241.0876196	178.4639648	280.2464013	200.4899245	50.75073018	65.83687816	38.88338041	15.92661018	35.6407131	80.50136249	30.98965462
Csrp1	16.17861188	15.72310563	12.45097429	16.16806161	14.58108542	0	0	0	0	0	0	0
Gm5559	80.89305938	99.57966898	99.60779431	97.00836967	76.55069843	17.76275556	29.26083474	13.88692157	0	7.12814262	28.17547687	10.32988487
Gm12033	80.89305938	99.57966898	95.45746955	91.6190158	72.90542708	17.76275556	32.91843908	11.10953726	0	7.12814262	28.17547687	15.49482731
Gm13394	80.89305938	99.57966898	91.30714478	86.22966193	61.96961302	17.76275556	32.91843908	11.10953726	0	7.12814262	24.15040875	10.32988487
Zfp639	8.089305938	10.48207042	12.45097429	10.77870774	7.290542708	0	0	0	0	0	0	0
Cnbp	177.9647306	167.7131267	219.9672124	226.3528626	142.1655828	63.43841272	58.52166948	77.76676082	7.96330509	21.38442786	28.17547687	20.65976975
Ywhah	153.6968128	162.4720915	157.712341	167.06997	113.003412	63.43841272	47.54885645	47.21553335	7.96330509	0	4.025068124	10.32988487
Ndufs2	16.17861188	15.72310563	16.60129905	16.16806161	10.93581406	2.537536509	0	5.55476863	0	0	0	0
Mtch2	48.53583563	94.33863377	62.25487144	59.28289257	58.32434166	10.15014604	10.97281303	2.777384315	0	7.12814262	16.1002725	10.32988487
Cct4	48.53583563	83.85656335	62.25487144	59.28289257	65.61488437	27.9129016	21.94562605	19.4416902	0	0	0	10.32988487
Ppdpf	16.17861188	20.96414084	24.90194858	26.94676935	29.16217083	2.537536509	0	0	0	0	8.050136249	0
Wasl	48.53583563	83.85656335	74.70584573	43.11483096	43.74325625	22.83782858	25.6032304	19.4416902	0	0	8.050136249	5.164942437
Psmb4	169.8754247	193.9183027	211.6665629	145.5125545	131.2297687	86.2762413	65.83687816	55.5476863	0	14.25628524	40.25068124	25.82471218
Snhg1	121.3395891	115.3027746	112.0587686	75.45095419	98.42232656	58.3633397	54.86406513	47.21553335	0	0	0	0
Mrpl58	32.35722375	26.20517605	33.2025981	21.55741548	21.87162812	2.537536509	0	0	0	0	4.025068124	0
Spg7	16.17861188	15.72310563	20.75162381	10.77870774	10.93581406	0	3.657604342	0	0	0	0	0
Ccser2	16.17861188	10.48207042	20.75162381	10.77870774	7.290542708	2.537536509	3.657604342	0	0	0	4.025068124	0
Fam50a	32.35722375	15.72310563	33.2025981	16.16806161	21.87162812	2.537536509	3.657604342	5.55476863	0	0	0	0
Eef1g	32.35722375	31.44621126	29.05227334	21.55741548	21.87162812	0	25.6032304	5.55476863	0	0	0	0
Gm9521	8.089305938	5.241035209	12.45097429	10.77870774	3.645271354	0	0	2.777384315	0	0	0	0
Gltp	56.62514156	41.92828167	70.55552097	59.28289257	14.58108542	2.537536509	0	11.10953726	0	0	12.07520437	0
Cdc42se1	169.8754247	172.9541619	282.2220839	264.0783396	18.22635677	12.68768254	3.657604342	11.10953726	0	7.12814262	0	0
Emg1	56.62514156	57.6513873	87.15682002	91.6190158	10.93581406	0	3.657604342	2.777384315	0	0	0	0
Gm46146	24.26791781	20.96414084	37.35292287	32.33612322	3.645271354	0	0	0	0	0	0	0
Dnajc11	24.26791781	20.96414084	37.35292287	37.72547709	0	0	0	5.55476863	0	0	0	0
Cnot7	32.35722375	26.20517605	45.65357239	43.11483096	3.645271354	0	0	5.55476863	0	0	0	0
Smim26	72.80375344	52.41035209	103.7581191	97.00836967	0	0	0	0	0	7.12814262	12.07520437	0
Rel	40.44652969	31.44621126	58.10454668	53.8935387	0	0	0	2.777384315	0	0	4.025068124	5.164942437
Gm14927	24.26791781	15.72310563	29.05227334	26.94676935	0	0	0	0	0	0	0	0
Chchd1	186.0540366	115.3027746	240.7188362	226.3528626	0	0	0	0	0	0	4.025068124	0
Gm26588	137.5182009	89.09759856	186.7646143	161.6806161	14.58108542	5.075073018	0	8.332152945	0	7.12814262	4.025068124	10.32988487
Gm4045	226.5005663	183.4362323	340.3266306	301.8038167	0	0	0	2.777384315	0	0	4.025068124	5.164942437
Adamts1	64.7144475	47.16931688	95.45746955	80.84030806	0	2.537536509	3.657604342	0	0	0	0	0
Dner	8.089305938	5.241035209	12.45097429	10.77870774	0	0	0	0	0	0	0	0
P2rx7	8.089305938	5.241035209	12.45097429	10.77870774	0	0	0	0	0	0	0	0
Gm16412	8.089305938	5.241035209	12.45097429	10.77870774	0	0	0	0	0	0	0	0
Gm9517	8.089305938	5.241035209	12.45097429	10.77870774	0	0	0	0	0	0	0	0
S100a10	113.2502831	68.13345772	153.5620162	150.9019084	7.290542708	2.537536509	0	5.55476863	0	0	0	10.32988487
Cops7a	80.89305938	68.13345772	132.8103924	140.1232006	10.93581406	0	0	0	0	14.25628524	4.025068124	0
F3	24.26791781	20.96414084	37.35292287	37.72547709	3.645271354	2.537536509	0	2.777384315	0	7.12814262	0	0
Ppid	32.35722375	26.20517605	49.80389715	37.72547709	0	2.537536509	3.657604342	5.55476863	7.96330509	0	0	0
Mrps16	24.26791781	20.96414084	45.65357239	37.72547709	0	2.537536509	0	0	0	7.12814262	8.050136249	0
Mtpn	121.3395891	120.5438098	170.1633153	172.4593239	18.22635677	35.52551112	43.89125211	33.32861178	0	0	4.025068124	0
Gm11792	8.089305938	10.48207042	20.75162381	26.94676935	0	0	0	0	0	0	0	0
Gm11416	8.089305938	10.48207042	24.90194858	32.33612322	0	0	0	0	0	0	0	0
Gm15267	8.089305938	10.48207042	29.05227334	32.33612322	0	0	0	0	0	0	0	0
Gm3531	16.17861188	20.96414084	41.50324763	48.50418483	3.645271354	0	3.657604342	5.55476863	0	0	0	0
Anapc1	8.089305938	10.48207042	20.75162381	21.55741548	3.645271354	0	0	0	0	0	0	0
Gm2178	24.26791781	20.96414084	49.80389715	48.50418483	0	2.537536509	0	0	0	0	0	0
Nsun6	16.17861188	15.72310563	33.2025981	32.33612322	0	0	0	0	0	0	0	0
Map4k5	40.44652969	41.92828167	74.70584573	80.84030806	0	2.537536509	0	0	0	0	0	0
Asb15	16.17861188	20.96414084	41.50324763	37.72547709	0	0	0	0	0	0	0	0
Ahsa1	24.26791781	26.20517605	58.10454668	53.8935387	3.645271354	0	0	0	0	0	0	0
Gm7621	48.53583563	57.6513873	120.3594181	123.955139	0	0	0	0	0	0	0	0
Gm3076	8.089305938	10.48207042	20.75162381	21.55741548	0	0	0	0	0	0	0	0
0610012G03Rik	16.17861188	15.72310563	37.35292287	32.33612322	0	2.537536509	0	0	0	0	4.025068124	0
Gm38304	24.26791781	20.96414084	49.80389715	43.11483096	0	0	0	0	0	0	0	5.164942437
Dhx15	32.35722375	26.20517605	58.10454668	53.8935387	7.290542708	0	3.657604342	0	0	0	4.025068124	5.164942437
Mcm6	24.26791781	26.20517605	53.95422192	48.50418483	3.645271354	5.075073018	0	8.332152945	0	0	0	5.164942437
Gm3150	16.17861188	10.48207042	37.35292287	37.72547709	0	0	0	0	0	0	0	0
Aifm2	8.089305938	5.241035209	16.60129905	16.16806161	0	0	0	0	0	0	0	0
Ulk1	16.17861188	10.48207042	37.35292287	32.33612322	0	0	0	0	0	0	0	0
Tctex1d2	16.17861188	15.72310563	45.65357239	43.11483096	0	0	3.657604342	0	0	0	4.025068124	5.164942437
Fbln2	8.089305938	5.241035209	16.60129905	16.16806161	0	0	3.657604342	0	0	0	0	0
G3bp2	32.35722375	36.68724646	74.70584573	59.28289257	7.290542708	2.537536509	10.97281303	11.10953726	0	0	0	0
Mterf2	32.35722375	15.72310563	49.80389715	59.28289257	0	0	0	0	0	0	0	0
Klhl12	64.7144475	31.44621126	95.45746955	123.955139	0	0	0	0	7.96330509	0	0	0
Gm14167	24.26791781	10.48207042	33.2025981	48.50418483	0	2.537536509	0	0	0	0	0	0
Rpl26-ps4	8.089305938	5.241035209	12.45097429	16.16806161	0	0	0	0	0	0	0	0
Cdipt	8.089305938	5.241035209	12.45097429	16.16806161	0	0	0	0	0	0	0	0
Gba	32.35722375	26.20517605	53.95422192	64.67224644	0	0	0	0	0	0	0	0
Gm20091	16.17861188	10.48207042	24.90194858	26.94676935	0	0	0	0	0	0	0	0
Atg2b	32.35722375	20.96414084	45.65357239	53.8935387	0	0	0	0	0	0	0	0
Cul3	105.1609772	62.89242251	145.2613667	167.06997	3.645271354	10.15014604	3.657604342	2.777384315	0	7.12814262	0	0
Gm2214	16.17861188	5.241035209	24.90194858	26.94676935	0	0	0	0	0	0	0	0
Gm6905	8.089305938	5.241035209	16.60129905	21.55741548	3.645271354	0	0	0	0	0	0	0
Gm42799	8.089305938	5.241035209	16.60129905	21.55741548	0	0	0	0	0	0	0	0
Pds5b	40.44652969	20.96414084	53.95422192	70.06160031	0	7.612609526	3.657604342	0	15.92661018	0	0	0
Tent4b	24.26791781	20.96414084	41.50324763	53.8935387	3.645271354	7.612609526	3.657604342	13.88692157	0	7.12814262	0	0
Ush2a	16.17861188	10.48207042	24.90194858	37.72547709	0	5.075073018	0	2.777384315	0	0	0	0
Gm43376	8.089305938	10.48207042	16.60129905	16.16806161	0	0	0	0	0	0	0	5.164942437
Tmem134	16.17861188	26.20517605	41.50324763	43.11483096	10.93581406	0	3.657604342	2.777384315	0	7.12814262	4.025068124	10.32988487
Gm7675	8.089305938	5.241035209	12.45097429	10.77870774	3.645271354	2.537536509	0	0	0	0	0	0
Emc7	48.53583563	31.44621126	78.8561705	64.67224644	21.87162812	17.76275556	18.28802171	8.332152945	15.92661018	0	0	0
Rps12-ps5	8.089305938	10.48207042	16.60129905	16.16806161	3.645271354	5.075073018	0	2.777384315	0	0	4.025068124	0
Fgfr1op2	56.62514156	62.89242251	91.30714478	75.45095419	10.93581406	0	0	2.777384315	0	0	24.15040875	0
Atp6v1e1	64.7144475	57.6513873	83.00649526	86.22966193	0	2.537536509	0	2.777384315	0	0	28.17547687	5.164942437
Cep162	8.089305938	10.48207042	16.60129905	16.16806161	3.645271354	0	0	0	0	0	4.025068124	0
Snhg8	48.53583563	26.20517605	58.10454668	64.67224644	0	0	0	0	0	0	20.12534062	0
Prss23	16.17861188	10.48207042	20.75162381	21.55741548	3.645271354	0	0	0	0	0	8.050136249	0
Slc39a14	16.17861188	10.48207042	16.60129905	16.16806161	0	0	0	0	0	0	8.050136249	0
Efhc2	8.089305938	0	8.300649526	16.16806161	0	0	0	0	0	0	0	0
Rpp21	40.44652969	5.241035209	45.65357239	75.45095419	0	0	0	0	0	7.12814262	0	0
Gm36975	8.089305938	0	12.45097429	21.55741548	0	0	0	0	0	0	0	0
Gm22639	24.26791781	5.241035209	49.80389715	80.84030806	0	0	0	0	0	0	0	10.32988487
Gng5-ps	8.089305938	0	12.45097429	16.16806161	0	0	0	0	0	0	0	0
Gm5292	8.089305938	0	12.45097429	16.16806161	0	0	0	0	0	0	0	0
4930458K08Rik	8.089305938	0	16.60129905	21.55741548	0	0	0	0	0	0	0	0
Gm16104	8.089305938	0	24.90194858	26.94676935	0	0	0	0	0	0	0	0
Cat	129.428895	57.6513873	182.6142896	215.5741548	76.55069843	50.75073018	43.89125211	55.5476863	31.85322036	57.02514096	60.37602186	51.64942437
Gm3933	8.089305938	0	16.60129905	16.16806161	0	0	0	0	0	0	4.025068124	0
Pnpla8	16.17861188	0	20.75162381	26.94676935	3.645271354	0	0	0	0	0	4.025068124	10.32988487
Gm18103	8.089305938	10.48207042	16.60129905	21.55741548	0	0	0	0	7.96330509	0	0	0
Trim24	24.26791781	31.44621126	45.65357239	53.8935387	0	2.537536509	0	2.777384315	15.92661018	0	4.025068124	0
Ceacam12	8.089305938	10.48207042	12.45097429	16.16806161	0	0	0	0	7.96330509	0	0	0
Cerk	8.089305938	15.72310563	20.75162381	21.55741548	0	0	0	0	7.96330509	0	0	0
Ndufs1	32.35722375	47.16931688	58.10454668	59.28289257	14.58108542	12.68768254	10.97281303	8.332152945	23.88991527	7.12814262	8.050136249	5.164942437
Omd	8.089305938	10.48207042	20.75162381	16.16806161	0	0	0	2.777384315	7.96330509	0	0	0
Sdhaf3	8.089305938	10.48207042	20.75162381	16.16806161	0	2.537536509	0	0	7.96330509	0	0	0
Pwwp3a	8.089305938	10.48207042	20.75162381	16.16806161	0	0	0	0	7.96330509	0	4.025068124	0
Gm19085	8.089305938	5.241035209	20.75162381	21.55741548	0	0	0	0	7.96330509	0	0	0
Gm12242	8.089305938	10.48207042	29.05227334	32.33612322	3.645271354	0	0	0	7.96330509	0	4.025068124	0
Suz12	32.35722375	36.68724646	49.80389715	64.67224644	3.645271354	0	0	5.55476863	15.92661018	7.12814262	12.07520437	10.32988487
Lpl	24.26791781	20.96414084	37.35292287	53.8935387	7.290542708	5.075073018	0	5.55476863	15.92661018	7.12814262	8.050136249	5.164942437
Pmpcb	16.17861188	26.20517605	29.05227334	48.50418483	0	2.537536509	0	0	15.92661018	7.12814262	8.050136249	0
Acot1	8.089305938	10.48207042	12.45097429	16.16806161	0	0	0	0	7.96330509	0	4.025068124	5.164942437
Pgrmc1	8.089305938	10.48207042	12.45097429	21.55741548	0	0	0	0	7.96330509	0	4.025068124	5.164942437
Gm10837	153.6968128	136.2669154	178.4639648	183.2380316	58.32434166	60.90087621	58.52166948	58.32507061	143.3394916	49.89699834	104.6517712	67.14425168
Ncs1	8.089305938	5.241035209	8.300649526	10.77870774	0	0	0	0	7.96330509	0	0	0
Dimt1	8.089305938	5.241035209	8.300649526	16.16806161	0	0	3.657604342	0	0	0	0	0
Prelid1	8.089305938	5.241035209	8.300649526	10.77870774	0	0	3.657604342	0	0	0	0	0
Txndc17	64.7144475	57.6513873	74.70584573	118.5657851	10.93581406	0	7.315208685	0	0	14.25628524	0	0
Gopc	40.44652969	31.44621126	37.35292287	70.06160031	0	0	0	0	0	14.25628524	0	0
Gm7413	32.35722375	26.20517605	41.50324763	75.45095419	3.645271354	0	0	0	0	7.12814262	8.050136249	0
Churc1	137.5182009	131.0258802	170.1633153	280.2464013	18.22635677	15.22521905	7.315208685	13.88692157	7.96330509	42.76885572	32.20054499	36.15459706
Slc20a1	72.80375344	57.6513873	91.30714478	129.3444929	3.645271354	5.075073018	3.657604342	0	0	0	0	0
Vps45	40.44652969	36.68724646	58.10454668	86.22966193	3.645271354	2.537536509	0	0	0	0	0	0
Rapgef4	72.80375344	47.16931688	95.45746955	140.1232006	3.645271354	2.537536509	0	0	7.96330509	0	4.025068124	0
Twistnb	40.44652969	31.44621126	45.65357239	75.45095419	0	0	0	0	0	0	0	5.164942437
Mrps7	72.80375344	41.92828167	83.00649526	129.3444929	3.645271354	0	3.657604342	5.55476863	0	0	4.025068124	10.32988487
Ndufc2	161.7861188	78.61552814	170.1633153	253.2996319	0	0	0	0	0	0	0	5.164942437
Slco1a1	8.089305938	5.241035209	8.300649526	16.16806161	0	0	0	0	0	0	0	0
Pgap2	8.089305938	5.241035209	8.300649526	16.16806161	0	0	0	0	0	0	0	0
Gm10015	40.44652969	26.20517605	37.35292287	80.84030806	3.645271354	0	0	0	0	0	0	0
2210016L21Rik	48.53583563	31.44621126	58.10454668	107.7870774	3.645271354	0	0	0	0	0	0	0
Olfr827	113.2502831	68.13345772	116.2090934	199.4060932	0	0	0	0	7.96330509	0	4.025068124	0
Ndufa11b	24.26791781	15.72310563	20.75162381	37.72547709	0	0	3.657604342	0	0	0	0	0
Mnat1	24.26791781	20.96414084	24.90194858	43.11483096	0	2.537536509	3.657604342	2.777384315	0	0	4.025068124	0
Gm11221	32.35722375	10.48207042	29.05227334	59.28289257	0	0	0	0	0	0	0	0
Gm13736	40.44652969	15.72310563	33.2025981	64.67224644	0	2.537536509	0	0	0	0	0	0
Galc	40.44652969	15.72310563	33.2025981	70.06160031	7.290542708	0	0	0	0	0	4.025068124	0
Arntl	16.17861188	5.241035209	16.60129905	26.94676935	0	0	0	2.777384315	0	0	4.025068124	0
Sapcd2	8.089305938	5.241035209	8.300649526	10.77870774	0	0	0	2.777384315	0	0	0	0
Dynlrb1	161.7861188	110.0617394	103.7581191	226.3528626	0	0	0	0	0	0	0	0
Idh3b	105.1609772	68.13345772	62.25487144	145.5125545	0	0	0	2.777384315	7.96330509	7.12814262	0	5.164942437
Nrn1	8.089305938	5.241035209	4.150324763	10.77870774	0	0	0	0	0	0	0	0
Ifi30	16.17861188	10.48207042	8.300649526	21.55741548	0	0	0	0	0	0	0	0
Adgrg3	8.089305938	5.241035209	4.150324763	10.77870774	0	0	0	0	0	0	0	0
Impdh2	16.17861188	10.48207042	8.300649526	21.55741548	0	0	0	0	0	0	0	0
Cenps	8.089305938	5.241035209	4.150324763	10.77870774	0	0	0	0	0	0	0	0
Gm13005	8.089305938	5.241035209	4.150324763	10.77870774	0	0	0	0	0	0	0	0
Gm14917	8.089305938	5.241035209	4.150324763	10.77870774	0	0	0	0	0	0	0	0
Gm14200	8.089305938	5.241035209	4.150324763	10.77870774	0	0	0	0	0	0	0	0
Gm14101	16.17861188	10.48207042	8.300649526	21.55741548	0	0	0	0	0	0	0	0
Gm4796	8.089305938	5.241035209	4.150324763	10.77870774	0	0	0	0	0	0	0	0
Gm38335	56.62514156	36.68724646	24.90194858	70.06160031	0	0	0	2.777384315	0	0	0	0
Gm12058	32.35722375	20.96414084	16.60129905	37.72547709	0	2.537536509	0	0	0	0	0	0
Atp5l-ps2	56.62514156	31.44621126	29.05227334	64.67224644	0	0	0	0	0	0	4.025068124	5.164942437
Slc6a15	40.44652969	26.20517605	24.90194858	53.8935387	3.645271354	0	3.657604342	2.777384315	0	0	8.050136249	0
Hdac9	48.53583563	31.44621126	29.05227334	70.06160031	3.645271354	0	3.657604342	0	0	0	8.050136249	0
Fam13a	48.53583563	26.20517605	33.2025981	64.67224644	3.645271354	2.537536509	0	2.777384315	0	0	4.025068124	5.164942437
Ptpmt1	40.44652969	36.68724646	24.90194858	48.50418483	7.290542708	0	0	2.777384315	0	7.12814262	8.050136249	0
Fam122b	24.26791781	20.96414084	12.45097429	32.33612322	3.645271354	0	0	0	0	0	4.025068124	0
Olfr684	8.089305938	10.48207042	8.300649526	16.16806161	0	0	0	0	0	0	0	0
Polr2j	24.26791781	31.44621126	29.05227334	48.50418483	0	2.537536509	0	0	0	0	0	0
Rpl32l	40.44652969	52.41035209	45.65357239	86.22966193	0	0	0	0	7.96330509	7.12814262	0	0
Siah1a	88.98236531	83.85656335	70.55552097	156.2912622	0	2.537536509	3.657604342	0	0	0	0	0
Elavl2	16.17861188	15.72310563	12.45097429	26.94676935	0	0	0	0	0	0	0	0
Gm46424	24.26791781	20.96414084	20.75162381	37.72547709	0	0	0	0	0	0	0	0
Lyrm2	97.07167125	83.85656335	78.8561705	145.5125545	0	0	0	0	0	0	0	0
4921504A21Rik	56.62514156	57.6513873	58.10454668	102.3977235	0	0	0	0	0	0	0	0
Cep41	56.62514156	57.6513873	58.10454668	97.00836967	0	0	0	0	7.96330509	0	4.025068124	0
D030044L04Rik	32.35722375	31.44621126	20.75162381	53.8935387	0	0	0	0	0	0	0	0
Dctn3	16.17861188	15.72310563	8.300649526	26.94676935	0	0	0	0	0	0	0	0
BC037032	48.53583563	41.92828167	33.2025981	75.45095419	0	0	0	0	0	7.12814262	0	0
Gm7042	32.35722375	31.44621126	24.90194858	64.67224644	3.645271354	2.537536509	0	0	0	0	0	0
Nmu	16.17861188	15.72310563	12.45097429	32.33612322	0	0	0	0	0	0	0	0
Gm6166	32.35722375	41.92828167	29.05227334	70.06160031	0	0	0	0	0	0	0	0
Ntm	105.1609772	62.89242251	58.10454668	113.1764313	0	0	3.657604342	0	15.92661018	0	4.025068124	0
Ikzf5	32.35722375	20.96414084	16.60129905	37.72547709	0	0	0	0	7.96330509	0	0	0
Mrto4	48.53583563	31.44621126	29.05227334	48.50418483	3.645271354	0	0	2.777384315	7.96330509	0	0	0
1110038B12Rik	24.26791781	20.96414084	20.75162381	37.72547709	0	0	0	0	7.96330509	0	0	0
Mtbp	32.35722375	26.20517605	20.75162381	43.11483096	0	0	0	0	7.96330509	0	0	0
Gkap1	48.53583563	31.44621126	33.2025981	53.8935387	3.645271354	0	10.97281303	0	7.96330509	0	0	0
Utp25	32.35722375	20.96414084	24.90194858	37.72547709	0	0	7.315208685	0	7.96330509	0	0	0
Tsen2	32.35722375	15.72310563	20.75162381	37.72547709	0	2.537536509	3.657604342	2.777384315	7.96330509	0	0	0
Arhgap1	8.089305938	10.48207042	8.300649526	16.16806161	0	0	0	0	0	0	4.025068124	0
Plag1	8.089305938	10.48207042	8.300649526	16.16806161	0	0	0	2.777384315	0	0	4.025068124	0
Vcp	64.7144475	73.37449293	70.55552097	123.955139	18.22635677	7.612609526	7.315208685	11.10953726	15.92661018	7.12814262	28.17547687	15.49482731
Rnf4	56.62514156	62.89242251	53.95422192	91.6190158	7.290542708	5.075073018	7.315208685	8.332152945	0	0	16.1002725	15.49482731
Fut8	16.17861188	15.72310563	12.45097429	32.33612322	0	2.537536509	0	5.55476863	0	0	12.07520437	5.164942437
Csmd3	24.26791781	15.72310563	12.45097429	26.94676935	0	7.612609526	3.657604342	0	0	0	0	5.164942437
Gm13312	8.089305938	5.241035209	8.300649526	10.77870774	0	0	0	0	0	0	0	5.164942437
Fntb	16.17861188	5.241035209	12.45097429	16.16806161	0	0	0	0	0	0	0	5.164942437
Socs3	16.17861188	10.48207042	12.45097429	26.94676935	0	0	0	0	0	0	0	5.164942437
Bmp3	40.44652969	26.20517605	37.35292287	59.28289257	7.290542708	7.612609526	7.315208685	8.332152945	7.96330509	7.12814262	8.050136249	25.82471218
Slc30a1	24.26791781	26.20517605	24.90194858	48.50418483	3.645271354	2.537536509	0	0	0	0	0	15.49482731
Rragc	8.089305938	5.241035209	12.45097429	16.16806161	0	0	0	2.777384315	0	0	0	5.164942437
Trim17	8.089305938	0	4.150324763	10.77870774	0	0	0	0	0	0	0	0
Surf1	8.089305938	0	4.150324763	10.77870774	0	0	0	0	0	0	0	0
Gm15732	8.089305938	0	4.150324763	10.77870774	0	0	0	0	0	0	0	0
Krtap6-2	8.089305938	0	4.150324763	10.77870774	0	0	0	0	0	0	0	0
Gm5745	8.089305938	0	4.150324763	10.77870774	0	0	0	0	0	0	0	0
Gm10636	8.089305938	0	4.150324763	10.77870774	0	0	0	0	0	0	0	0
Gm45772	8.089305938	0	4.150324763	10.77870774	0	0	0	0	0	0	0	0
Rpl31-ps15	32.35722375	5.241035209	16.60129905	43.11483096	0	0	3.657604342	0	0	0	0	0
Irgm1	16.17861188	0	8.300649526	21.55741548	0	0	3.657604342	0	0	0	0	0
Arl1	40.44652969	5.241035209	24.90194858	48.50418483	3.645271354	0	0	2.777384315	0	0	8.050136249	5.164942437
Gm11473	16.17861188	5.241035209	8.300649526	21.55741548	0	5.075073018	0	0	0	0	4.025068124	0
Gm16379	32.35722375	10.48207042	29.05227334	48.50418483	3.645271354	0	3.657604342	11.10953726	7.96330509	7.12814262	0	5.164942437
Kdm1a	40.44652969	10.48207042	16.60129905	37.72547709	0	0	3.657604342	0	0	0	8.050136249	0
Spag9	32.35722375	10.48207042	12.45097429	26.94676935	0	2.537536509	0	2.777384315	0	0	4.025068124	5.164942437
Gm4602	16.17861188	5.241035209	4.150324763	16.16806161	0	0	0	0	0	0	0	0
Olfr1278	16.17861188	5.241035209	4.150324763	16.16806161	0	0	0	0	0	0	0	0
Trpc5os	24.26791781	10.48207042	8.300649526	26.94676935	0	0	0	0	0	0	0	0
Gm28178	32.35722375	15.72310563	12.45097429	32.33612322	0	0	0	0	0	0	0	0
Mrps22	88.98236531	36.68724646	29.05227334	80.84030806	0	2.537536509	0	0	0	0	0	0
Gm8534	24.26791781	5.241035209	8.300649526	21.55741548	3.645271354	0	3.657604342	0	0	0	0	0
Gm13311	16.17861188	5.241035209	4.150324763	21.55741548	0	0	0	0	0	0	0	0
Mid1ip1	16.17861188	5.241035209	4.150324763	21.55741548	0	0	0	0	0	0	0	0
Vcp-rs	16.17861188	5.241035209	4.150324763	21.55741548	0	0	3.657604342	0	0	0	0	0
Lrrfip1	40.44652969	15.72310563	16.60129905	53.8935387	0	5.075073018	3.657604342	0	0	7.12814262	0	0
Ppa2	24.26791781	10.48207042	8.300649526	37.72547709	3.645271354	0	0	2.777384315	0	7.12814262	0	0
Sp4	56.62514156	20.96414084	24.90194858	59.28289257	10.93581406	7.612609526	0	13.88692157	0	14.25628524	0	5.164942437
2610001J05Rik	56.62514156	31.44621126	45.65357239	75.45095419	3.645271354	7.612609526	0	5.55476863	15.92661018	14.25628524	8.050136249	15.49482731
Foxp2	40.44652969	20.96414084	24.90194858	48.50418483	3.645271354	0	0	5.55476863	7.96330509	0	12.07520437	10.32988487
Gm13232	56.62514156	10.48207042	41.50324763	64.67224644	0	0	0	0	0	0	0	0
Gm13167	56.62514156	10.48207042	41.50324763	59.28289257	0	0	0	0	0	0	0	0
Gm13160	72.80375344	15.72310563	45.65357239	70.06160031	0	0	0	0	0	0	0	0
Gm4241	32.35722375	5.241035209	16.60129905	32.33612322	0	0	0	0	0	0	0	0
Unc13c	24.26791781	5.241035209	20.75162381	26.94676935	0	0	3.657604342	0	0	0	0	0
Zfp281	24.26791781	5.241035209	12.45097429	21.55741548	0	0	3.657604342	0	0	0	0	0
Gm42857	16.17861188	5.241035209	12.45097429	16.16806161	0	0	0	0	0	0	0	0
Phf10	16.17861188	5.241035209	12.45097429	16.16806161	0	0	0	0	0	0	0	0
Csgalnact2	121.3395891	47.16931688	95.45746955	107.7870774	0	0	0	0	7.96330509	0	0	0
Gm5136	40.44652969	15.72310563	37.35292287	43.11483096	0	0	0	0	0	0	0	0
Hint2	64.7144475	31.44621126	58.10454668	70.06160031	0	0	0	0	0	0	0	0
Vezf1	64.7144475	20.96414084	58.10454668	64.67224644	3.645271354	0	0	0	7.96330509	0	0	0
Galnt10	16.17861188	5.241035209	12.45097429	16.16806161	0	2.537536509	0	0	0	0	0	0
Dstn	113.2502831	47.16931688	87.15682002	123.955139	7.290542708	20.30029207	10.97281303	8.332152945	0	0	4.025068124	0
Gm13237	88.98236531	31.44621126	66.40519621	102.3977235	0	0	0	0	0	0	0	0
Gm1673	32.35722375	10.48207042	20.75162381	37.72547709	0	0	0	0	0	0	0	0
Gm4739	72.80375344	31.44621126	49.80389715	75.45095419	0	0	0	0	0	0	0	0
Tm2d3	72.80375344	31.44621126	53.95422192	75.45095419	0	0	0	0	0	0	0	0
Mt4	24.26791781	10.48207042	16.60129905	26.94676935	0	0	0	0	0	0	0	0
Gm48226	40.44652969	15.72310563	33.2025981	59.28289257	3.645271354	2.537536509	0	0	0	0	0	0
Nop14	40.44652969	15.72310563	33.2025981	53.8935387	3.645271354	2.537536509	0	0	0	0	0	0
Gpc4	16.17861188	5.241035209	12.45097429	21.55741548	0	0	0	0	0	0	0	0
Mtfr1	16.17861188	5.241035209	12.45097429	21.55741548	0	0	0	0	0	0	0	0
Fkbp6	48.53583563	20.96414084	41.50324763	64.67224644	0	2.537536509	0	0	0	0	0	5.164942437
1110059G10Rik	24.26791781	10.48207042	20.75162381	32.33612322	0	0	0	0	0	0	0	0
Gm47333	72.80375344	26.20517605	45.65357239	59.28289257	0	0	0	0	0	0	0	0
Hmgb1-ps2	40.44652969	15.72310563	24.90194858	32.33612322	0	0	0	0	0	0	0	0
Gm11249	24.26791781	10.48207042	12.45097429	21.55741548	0	0	0	0	0	0	0	0
Art3	32.35722375	10.48207042	16.60129905	26.94676935	3.645271354	0	0	0	0	0	0	0
Gm19898	32.35722375	10.48207042	16.60129905	32.33612322	0	0	0	0	0	0	0	0
Supt4a	16.17861188	5.241035209	8.300649526	16.16806161	0	0	0	0	0	0	0	0
Gm4374	16.17861188	5.241035209	8.300649526	16.16806161	0	0	0	0	0	0	0	0
Anp32a	121.3395891	41.92828167	58.10454668	113.1764313	0	0	0	2.777384315	7.96330509	14.25628524	0	0
Fxn	40.44652969	20.96414084	24.90194858	37.72547709	7.290542708	0	0	0	0	0	0	0
Gm20745	24.26791781	5.241035209	12.45097429	16.16806161	0	0	0	0	0	0	0	0
Shox2	113.2502831	26.20517605	53.95422192	80.84030806	3.645271354	0	0	0	0	0	4.025068124	0
Dguok	97.07167125	20.96414084	58.10454668	70.06160031	0	2.537536509	0	2.777384315	0	0	0	0
Arfgef2	16.17861188	5.241035209	8.300649526	10.77870774	0	0	0	0	0	0	0	0
Rps15-ps2	113.2502831	52.41035209	83.00649526	80.84030806	3.645271354	0	3.657604342	2.777384315	7.96330509	7.12814262	32.20054499	10.32988487
Thumpd1	16.17861188	5.241035209	12.45097429	10.77870774	0	0	0	0	0	0	4.025068124	0
Fbrs	16.17861188	5.241035209	8.300649526	10.77870774	0	0	0	0	0	0	4.025068124	0
Gm10545	24.26791781	15.72310563	16.60129905	21.55741548	0	0	0	0	0	0	8.050136249	0
Knl1	64.7144475	31.44621126	41.50324763	53.8935387	0	0	3.657604342	0	0	0	16.1002725	0
Mat2a	194.1433425	104.8207042	120.3594181	145.5125545	40.09798489	20.30029207	21.94562605	19.4416902	39.81652545	28.51257048	52.32588562	36.15459706
Chic2	88.98236531	41.92828167	58.10454668	64.67224644	18.22635677	5.075073018	7.315208685	8.332152945	7.96330509	7.12814262	12.07520437	0
Gm8741	56.62514156	31.44621126	53.95422192	48.50418483	18.22635677	5.075073018	10.97281303	8.332152945	0	0	0	0
Cct2	275.0364019	141.5079507	273.9214344	274.8570474	76.55069843	45.67565716	54.86406513	80.54414513	15.92661018	21.38442786	24.15040875	36.15459706
Psen2	48.53583563	20.96414084	41.50324763	48.50418483	18.22635677	10.15014604	7.315208685	2.777384315	0	0	0	0
Zfp961	8.089305938	5.241035209	8.300649526	10.77870774	3.645271354	0	0	0	0	0	0	0
Slc15a3	8.089305938	5.241035209	8.300649526	10.77870774	3.645271354	0	0	0	0	0	0	0
Hdac2	56.62514156	36.68724646	58.10454668	64.67224644	25.51689948	10.15014604	7.315208685	8.332152945	7.96330509	14.25628524	8.050136249	5.164942437
Gm3226	24.26791781	20.96414084	24.90194858	32.33612322	10.93581406	0	0	2.777384315	0	0	0	5.164942437
Sccpdh	40.44652969	20.96414084	37.35292287	64.67224644	14.58108542	2.537536509	0	0	0	0	4.025068124	0
Psmd13	16.17861188	5.241035209	12.45097429	21.55741548	7.290542708	2.537536509	0	0	0	0	4.025068124	0
Mbd2	40.44652969	15.72310563	20.75162381	48.50418483	18.22635677	7.612609526	0	2.777384315	0	0	0	0
Arhgef7	32.35722375	15.72310563	24.90194858	48.50418483	3.645271354	2.537536509	7.315208685	2.777384315	0	7.12814262	20.12534062	0
Klhl21	16.17861188	15.72310563	12.45097429	26.94676935	3.645271354	0	3.657604342	0	7.96330509	7.12814262	0	5.164942437
Slc4a8	64.7144475	36.68724646	29.05227334	75.45095419	0	0	0	2.777384315	23.88991527	21.38442786	16.1002725	5.164942437
mt-Nd6	291.2150138	382.5955703	332.025981	425.7589558	18.22635677	12.68768254	14.63041737	2.777384315	103.5229662	35.6407131	32.20054499	82.63907899
Xpo1	113.2502831	157.2310563	128.6600677	177.8486777	7.290542708	2.537536509	0	0	23.88991527	21.38442786	36.22561312	41.31953949
Gm12792	121.3395891	131.0258802	124.5097429	134.7338468	25.51689948	25.37536509	36.57604342	36.10599609	39.81652545	42.76885572	36.22561312	56.8143668
Gm15542	113.2502831	141.5079507	128.6600677	123.955139	0	0	0	0	39.81652545	21.38442786	20.12534062	36.15459706
Rplp0	177.9647306	246.3286548	203.3659134	215.5741548	32.80744219	7.612609526	10.97281303	2.777384315	63.70644072	64.15328358	48.30081749	56.8143668
Zfp410	64.7144475	68.13345772	62.25487144	70.06160031	7.290542708	7.612609526	0	0	15.92661018	0	16.1002725	15.49482731
Rad23b	169.8754247	183.4362323	170.1633153	183.2380316	18.22635677	17.76275556	10.97281303	8.332152945	31.85322036	35.6407131	56.35095374	46.48448193
Sqstm1	80.89305938	110.0617394	107.9084438	107.7870774	14.58108542	17.76275556	0	0	15.92661018	14.25628524	36.22561312	20.65976975
Npm1	1051.609772	1079.653253	1016.829567	1201.825913	222.3615526	200.4653842	237.7442823	161.0882903	469.8350003	491.8418408	507.1585837	531.989071
Slc39a1	4521.922019	4355.300259	4710.618606	5303.124208	1392.493657	1471.771175	1367.944024	1558.112601	2373.064917	2231.10864	2298.313899	2530.821794
Arpc1a	364.0187672	351.149359	323.7253315	436.5376635	14.58108542	5.075073018	3.657604342	0	31.85322036	92.66585406	132.8272481	82.63907899
mt-Atp8	153.6968128	246.3286548	224.1175372	253.2996319	0	0	0	2.777384315	71.66974581	42.76885572	24.15040875	30.98965462
Nbn	16.17861188	26.20517605	29.05227334	32.33612322	0	0	0	0	7.96330509	7.12814262	4.025068124	5.164942437
Mir124-2hg	72.80375344	78.61552814	78.8561705	97.00836967	14.58108542	10.15014604	10.97281303	22.21907452	31.85322036	35.6407131	36.22561312	10.32988487
Eprs	105.1609772	104.8207042	103.7581191	123.955139	10.93581406	2.537536509	3.657604342	2.777384315	47.77983054	28.51257048	28.17547687	5.164942437
Rps15	873.6450413	660.3704364	709.7055345	765.2882496	40.09798489	20.30029207	51.20646079	22.21907452	215.0092374	106.9221393	177.1029975	222.0925248
Prmt3	113.2502831	89.09759856	103.7581191	118.5657851	7.290542708	7.612609526	10.97281303	0	39.81652545	7.12814262	16.1002725	20.65976975
Sumo2	307.3936256	246.3286548	290.5227334	296.4144629	58.32434166	20.30029207	18.28802171	8.332152945	119.4495764	71.2814262	144.9024525	98.1339063
Rps9	1059.699078	906.6990912	1133.03866	986.2517583	280.6858943	241.0659683	274.3203257	272.1836629	509.6515258	498.9699834	438.7324255	485.5045891
Hdgf	355.9294613	319.7031478	348.6272801	350.3080016	80.19596979	45.67565716	65.83687816	55.5476863	127.4128814	199.5879934	124.7771119	175.6080428
Trmt1l	105.1609772	89.09759856	120.3594181	80.84030806	7.290542708	2.537536509	10.97281303	8.332152945	31.85322036	28.51257048	12.07520437	46.48448193
Fhl3	461.0904384	435.0059224	427.4834506	420.3696019	196.8446531	154.789727	164.5921954	197.1942864	278.7156782	249.4849917	253.5792918	340.8862008
Cox7a2	1116.324219	838.5656335	1203.594181	1131.764313	142.1655828	111.6516064	175.5650084	149.978753	262.789068	256.6131343	253.5792918	175.6080428
Itgb3bp	266.9470959	204.4003732	290.5227334	274.8570474	0	0	7.315208685	0	23.88991527	28.51257048	44.27574937	36.15459706
Tmem167	469.1797444	361.6314294	473.137023	447.3163712	14.58108542	15.22521905	18.28802171	2.777384315	87.59635599	64.15328358	64.40108999	51.64942437
Rbm15	2111.30885	1640.444021	1958.953288	2085.679948	477.5305474	515.1199113	610.8199252	547.1447101	573.3579665	684.3016915	748.6626711	635.2879197
Gm14567	469.1797444	377.3545351	522.9409201	414.980248	0	0	0	0	15.92661018	21.38442786	40.25068124	51.64942437
Polr2k	1278.110338	1121.581535	1373.757497	1147.932374	0	2.537536509	0	5.55476863	79.6330509	92.66585406	124.7771119	165.278158
Esf1	186.0540366	157.2310563	211.6665629	177.8486777	0	2.537536509	0	2.777384315	0	21.38442786	16.1002725	15.49482731
Pdcd5	541.9834978	450.729028	597.6467659	511.9886177	14.58108542	0	0	0	87.59635599	99.79399668	92.57656686	123.9586185
mt-Nd4	1658.307717	1315.499838	1747.286725	1897.052562	7.290542708	0	7.315208685	5.55476863	374.2753392	228.1005638	301.8801093	330.5563159
Lgr5	291.2150138	262.0517605	294.6730582	323.3612322	43.74325625	48.21319367	36.57604342	24.99645883	71.66974581	85.53771144	80.50136249	87.80402142
Gm2367	121.3395891	73.37449293	99.60779431	102.3977235	0	0	3.657604342	0	0	0	0	0
Zcrb1	986.8953244	602.7190491	759.5094316	803.0137267	14.58108542	10.15014604	3.657604342	8.332152945	7.96330509	0	20.12534062	15.49482731
Trpc6	32.35722375	20.96414084	29.05227334	26.94676935	0	0	0	0	0	0	0	0
Ciao2b	32.35722375	20.96414084	29.05227334	26.94676935	0	0	0	0	0	0	0	0
Sned1	32.35722375	20.96414084	29.05227334	26.94676935	0	0	0	0	0	0	0	0
Pfdn5	428.7332147	298.7390069	390.1305277	371.8654171	7.290542708	2.537536509	7.315208685	8.332152945	7.96330509	7.12814262	4.025068124	5.164942437
Lockd	250.7684841	172.9541619	211.6665629	226.3528626	0	2.537536509	10.97281303	0	0	14.25628524	8.050136249	20.65976975
Gm47402	145.6075069	73.37449293	120.3594181	113.1764313	0	0	0	0	0	0	0	0
Tmem230	307.3936256	162.4720915	253.1698105	264.0783396	3.645271354	0	7.315208685	2.777384315	7.96330509	7.12814262	8.050136249	5.164942437
Gm9143	16.17861188	10.48207042	16.60129905	16.16806161	0	0	0	0	0	0	0	0
Atp5g1	760.3947581	492.6573097	767.8100811	765.2882496	43.74325625	35.52551112	18.28802171	27.77384315	39.81652545	92.66585406	48.30081749	36.15459706
Mrps14	493.4476622	293.4979717	452.3853992	474.2631406	3.645271354	0	0	0	0	7.12814262	0	0
Rbx1-ps	226.5005663	146.7489859	207.5162381	220.9635087	0	0	0	0	0	0	0	0
Immp1l	380.1973791	241.0876196	344.4769553	355.6973554	36.45271354	60.90087621	65.83687816	55.5476863	39.81652545	35.6407131	44.27574937	36.15459706
Rpl27-ps2	275.0364019	172.9541619	278.0717591	237.1315703	0	0	0	0	0	0	0	0
Rpl27-ps1	622.8765572	393.0776407	626.6990392	522.7673254	3.645271354	0	0	0	0	0	12.07520437	0
Gm16089	72.80375344	47.16931688	74.70584573	59.28289257	0	0	0	0	0	0	0	0
Nrip3	169.8754247	104.8207042	174.31364	140.1232006	0	0	0	2.777384315	0	7.12814262	0	0
Ndufa8	121.3395891	68.13345772	116.2090934	102.3977235	3.645271354	0	0	0	0	0	0	0
Atpif1	817.0198997	518.8624857	834.2152773	754.5095419	21.87162812	27.9129016	36.57604342	52.77030198	0	28.51257048	16.1002725	0
Gm7079	64.7144475	41.92828167	70.55552097	59.28289257	0	0	0	0	0	0	0	0
Etfb	32.35722375	20.96414084	37.35292287	32.33612322	0	0	0	0	0	0	0	0
Gm45446	80.89305938	47.16931688	87.15682002	70.06160031	0	0	3.657604342	0	0	0	0	0
Cnih4	258.85779	167.7131267	253.1698105	215.5741548	3.645271354	2.537536509	0	2.777384315	23.88991527	0	4.025068124	0
Enoph1	48.53583563	31.44621126	49.80389715	43.11483096	7.290542708	2.537536509	0	0	0	0	0	0
Atp5c1	234.5898722	136.2669154	236.5685115	210.1848009	40.09798489	2.537536509	0	0	7.96330509	0	0	15.49482731
Slitrk2	355.9294613	251.56969	352.7776048	301.8038167	105.7128693	73.58855876	54.86406513	52.77030198	87.59635599	49.89699834	88.55149873	87.80402142
Krr1	64.7144475	47.16931688	74.70584573	75.45095419	0	0	0	0	0	0	4.025068124	0
Pld1	137.5182009	94.33863377	157.712341	145.5125545	10.93581406	0	0	2.777384315	0	0	0	0
Utp11	40.44652969	26.20517605	45.65357239	43.11483096	7.290542708	0	0	0	0	0	4.025068124	0
Mpc2	161.7861188	94.33863377	166.0129905	167.06997	3.645271354	0	0	0	7.96330509	0	16.1002725	0
Dynlt1c	250.7684841	131.0258802	261.4704601	264.0783396	0	0	0	2.777384315	0	0	4.025068124	0
Glrx3	121.3395891	68.13345772	128.6600677	118.5657851	7.290542708	5.075073018	0	5.55476863	7.96330509	7.12814262	12.07520437	10.32988487
Txndc9	153.6968128	89.09759856	157.712341	172.4593239	0	2.537536509	0	2.777384315	7.96330509	14.25628524	4.025068124	0
Gm28875	380.1973791	356.3903942	502.1892963	371.8654171	40.09798489	45.67565716	43.89125211	49.99291767	0	7.12814262	0	10.32988487
Bcas2	48.53583563	41.92828167	66.40519621	48.50418483	0	5.075073018	7.315208685	5.55476863	0	0	4.025068124	0
Atp5l-ps1	210.3219544	157.2310563	319.5750067	204.7954471	0	0	0	5.55476863	0	0	4.025068124	5.164942437
Akt3	40.44652969	31.44621126	58.10454668	37.72547709	0	0	0	2.777384315	0	0	4.025068124	0
Gm13532	266.9470959	214.8824436	365.2285791	247.910278	0	0	0	5.55476863	0	0	0	0
Drd1	129.428895	115.3027746	195.0652639	123.955139	0	0	0	0	0	0	0	0
Gm5566	40.44652969	31.44621126	58.10454668	43.11483096	3.645271354	0	0	2.777384315	0	0	0	0
1110004F10Rik	48.53583563	36.68724646	66.40519621	48.50418483	3.645271354	2.537536509	3.657604342	0	0	0	0	0
Ubl5	186.0540366	146.7489859	249.0194858	210.1848009	0	0	0	0	0	0	0	0
Smim11	396.3759909	324.944183	531.2415697	431.1483096	3.645271354	0	0	0	0	0	0	0
Gm10221	663.3230869	518.8624857	888.1694993	684.4479415	0	0	0	8.332152945	0	35.6407131	24.15040875	25.82471218
Nexn	56.62514156	47.16931688	70.55552097	59.28289257	0	0	0	0	0	0	0	5.164942437
Cops9	307.3936256	277.7748661	377.6795534	301.8038167	0	0	0	0	0	0	0	0
Snrpd3	1019.252548	917.1811616	1290.751001	1056.313359	0	7.612609526	3.657604342	0	0	0	0	10.32988487
Gm9794	1181.038667	990.5556546	1415.260744	1153.321728	7.290542708	10.15014604	3.657604342	2.777384315	7.96330509	0	4.025068124	0
Mrps33	978.8060184	822.8425279	1153.790284	937.7475734	0	5.075073018	0	8.332152945	0	0	0	5.164942437
Gm19620	202.2326484	157.2310563	236.5685115	194.0167393	3.645271354	2.537536509	0	2.777384315	7.96330509	0	4.025068124	0
Pdcd5-ps	242.6791781	204.4003732	311.2743572	226.3528626	7.290542708	0	0	0	0	0	0	0
Rpl31-ps8	614.7872513	566.0318026	817.6139783	630.5544028	7.290542708	35.52551112	36.57604342	33.32861178	15.92661018	7.12814262	8.050136249	5.164942437
Tfap2c	129.428895	115.3027746	170.1633153	140.1232006	0	0	7.315208685	0	7.96330509	0	0	0
Gm10243	517.71558	461.2110984	639.1500135	625.165049	0	0	7.315208685	5.55476863	0	0	0	0
Ndufb3	186.0540366	178.1951971	236.5685115	220.9635087	3.645271354	0	3.657604342	5.55476863	0	0	0	0
Gm18913	24.26791781	20.96414084	29.05227334	26.94676935	0	0	0	0	0	0	0	0
0610009B22Rik	347.8401553	298.7390069	427.4834506	393.4228325	0	0	0	0	0	0	0	0
Ly96	72.80375344	62.89242251	91.30714478	80.84030806	0	0	0	0	0	0	0	0
Hsbp1	485.3583563	398.3186759	589.3461163	517.3779716	0	0	3.657604342	0	7.96330509	0	0	0
Rpl35-ps1	72.80375344	68.13345772	99.60779431	86.22966193	0	0	0	0	0	0	0	0
Gm12693	105.1609772	94.33863377	132.8103924	118.5657851	7.290542708	5.075073018	0	8.332152945	0	7.12814262	0	5.164942437
Naa38	64.7144475	62.89242251	99.60779431	75.45095419	0	0	0	0	0	0	0	0
Tmem258	242.6791781	220.1234788	356.9279296	264.0783396	0	2.537536509	0	0	0	0	0	0
Fkbp3	550.0728038	497.8983449	755.3591069	560.4928025	0	0	0	0	31.85322036	21.38442786	28.17547687	30.98965462
Yy1	129.428895	131.0258802	190.9149391	150.9019084	10.93581406	2.537536509	0	5.55476863	7.96330509	7.12814262	12.07520437	0
Acp6	40.44652969	36.68724646	53.95422192	43.11483096	0	0	0	2.777384315	0	0	4.025068124	0
Ttc1	56.62514156	47.16931688	70.55552097	53.8935387	3.645271354	0	3.657604342	0	0	0	8.050136249	0
Rps5	307.3936256	235.8465844	344.4769553	280.2464013	25.51689948	27.9129016	7.315208685	8.332152945	7.96330509	14.25628524	32.20054499	15.49482731
Mt1	881.7343472	859.5297743	1091.535413	873.075327	0	0	0	2.777384315	0	0	0	0
Ndufa2	679.5016988	649.888366	838.3656021	689.8372954	0	0	0	0	0	0	4.025068124	5.164942437
Pdrg1	32.35722375	31.44621126	41.50324763	32.33612322	0	0	0	0	0	0	0	0
Gm15604	258.85779	235.8465844	302.9737077	237.1315703	0	0	0	0	0	0	0	0
Gm4468	105.1609772	104.8207042	128.6600677	97.00836967	0	0	0	0	0	0	0	0
Gm10108	760.3947581	791.3963166	942.1237212	759.8988957	0	0	0	0	0	7.12814262	4.025068124	0
Psmd12	169.8754247	172.9541619	219.9672124	167.06997	7.290542708	5.075073018	0	0	0	0	0	10.32988487
mt-Co1	1245.753114	1252.607415	1610.326008	1250.330098	120.2939547	53.28826668	84.12489987	52.77030198	71.66974581	21.38442786	64.40108999	15.49482731
Hspd1-ps2	24.26791781	26.20517605	33.2025981	26.94676935	0	0	0	0	0	0	0	0
Gm29228	347.8401553	372.1134999	473.137023	366.4760632	0	0	0	5.55476863	0	0	0	0
Gmnn	80.89305938	94.33863377	112.0587686	91.6190158	0	0	0	0	0	0	0	0
Gm5776	291.2150138	298.7390069	406.7318268	301.8038167	0	2.537536509	0	2.777384315	0	0	0	0
Atp5e	396.3759909	398.3186759	489.738322	420.3696019	0	0	0	0	0	0	0	0
Rps15a	857.4664294	843.8066687	1074.934114	943.1369273	32.80744219	25.37536509	32.91843908	19.4416902	7.96330509	7.12814262	32.20054499	5.164942437
Gng5	161.7861188	178.1951971	211.6665629	183.2380316	10.93581406	2.537536509	0	0	0	7.12814262	0	0
Slc39a6	48.53583563	52.41035209	70.55552097	48.50418483	0	0	0	0	0	0	4.025068124	0
Pmel	129.428895	115.3027746	145.2613667	113.1764313	10.93581406	5.075073018	0	0	0	7.12814262	8.050136249	5.164942437
Rps24	1674.486329	1457.007788	1875.946793	1465.904253	98.42232656	142.1020445	146.3041737	138.8692157	127.4128814	128.3065672	88.55149873	61.97930924
Gm6542	40.44652969	36.68724646	49.80389715	32.33612322	0	0	0	0	0	0	0	0
Rpl19	792.7519819	749.4680349	983.6269688	657.5011722	54.67907031	30.45043811	58.52166948	30.55122746	7.96330509	21.38442786	16.1002725	0
Ints6	88.98236531	78.61552814	103.7581191	97.00836967	18.22635677	5.075073018	3.657604342	16.66430589	7.96330509	14.25628524	12.07520437	20.65976975
Rap1gds1	56.62514156	52.41035209	74.70584573	64.67224644	7.290542708	5.075073018	3.657604342	2.777384315	0	0	0	10.32988487
Nr6a1	404.4652969	398.3186759	431.6337753	339.5292938	0	2.537536509	0	0	0	7.12814262	8.050136249	0
Srp9	307.3936256	303.9800421	327.8756563	264.0783396	10.93581406	7.612609526	7.315208685	5.55476863	15.92661018	21.38442786	12.07520437	5.164942437
Bola3	453.0011325	450.729028	502.1892963	388.0334787	7.290542708	0	3.657604342	0	7.96330509	21.38442786	20.12534062	20.65976975
Dnajc1	88.98236531	94.33863377	95.45746955	75.45095419	3.645271354	2.537536509	0	0	0	7.12814262	4.025068124	0
Gm6136	347.8401553	340.6672886	365.2285791	307.1931706	14.58108542	7.612609526	3.657604342	8.332152945	7.96330509	14.25628524	8.050136249	30.98965462
Sap18b	153.6968128	141.5079507	161.8626658	129.3444929	3.645271354	0	0	2.777384315	0	0	0	10.32988487
Gm12338	234.5898722	214.8824436	236.5685115	188.6273855	3.645271354	0	0	0	7.96330509	7.12814262	12.07520437	15.49482731
Gm10136	331.6615434	298.7390069	352.7776048	280.2464013	14.58108542	7.612609526	3.657604342	22.21907452	23.88991527	14.25628524	48.30081749	20.65976975
Gas5	1593.59327	1467.489859	1664.28023	1395.842652	29.16217083	32.98797461	7.315208685	19.4416902	87.59635599	156.8191376	169.0528612	98.1339063
Gm11506	88.98236531	89.09759856	103.7581191	80.84030806	0	0	0	0	7.96330509	0	0	0
Gm7380	250.7684841	277.7748661	278.0717591	220.9635087	0	0	0	0	0	0	4.025068124	0
Klrk1	161.7861188	178.1951971	174.31364	145.5125545	0	0	0	0	0	0	4.025068124	0
Chchd5	24.26791781	26.20517605	24.90194858	21.55741548	0	0	0	0	0	0	0	0
Gm16082	186.0540366	209.6414084	195.0652639	150.9019084	0	0	0	0	0	0	4.025068124	0
Hmgn3	501.5369681	555.5497322	547.8428687	468.8737867	0	0	0	0	23.88991527	21.38442786	44.27574937	0
Gm6109	177.9647306	193.9183027	182.6142896	140.1232006	3.645271354	2.537536509	3.657604342	0	15.92661018	7.12814262	0	0
Arglu1	7191.392978	7227.387554	6827.284235	6758.249753	1232.101718	1119.0536	1272.846311	1205.384793	1728.037205	1682.241658	1839.456133	1725.090774
Prdx1	2564.309982	2610.035534	2552.449729	2387.483765	164.0372109	116.7266794	120.7009433	133.3144471	262.789068	285.1257048	305.9051774	309.8965462
Eloc	986.8953244	1063.930147	925.5224221	921.5795118	18.22635677	12.68768254	29.26083474	19.4416902	23.88991527	114.0502819	116.7269756	98.1339063
Gm8960	388.286685	435.0059224	423.3331258	344.9186477	25.51689948	45.67565716	69.4944825	44.43814904	15.92661018	92.66585406	32.20054499	51.64942437
Ufm1	88.98236531	73.37449293	87.15682002	75.45095419	0	0	0	0	7.96330509	14.25628524	0	5.164942437
Cep290	105.1609772	94.33863377	103.7581191	80.84030806	7.290542708	2.537536509	3.657604342	0	0	14.25628524	4.025068124	15.49482731
Rpl22	752.3054522	613.2011195	755.3591069	673.6692338	0	7.612609526	0	0	0	21.38442786	52.32588562	20.65976975
Tuba1b	226.5005663	178.1951971	215.8168877	188.6273855	18.22635677	2.537536509	3.657604342	2.777384315	0	0	12.07520437	10.32988487
Rpl19-ps11	622.8765572	461.2110984	647.450663	485.0418483	18.22635677	15.22521905	25.6032304	13.88692157	7.96330509	21.38442786	16.1002725	0
Cryab	186.0540366	136.2669154	186.7646143	145.5125545	3.645271354	2.537536509	0	2.777384315	0	0	12.07520437	5.164942437
Gp6	105.1609772	78.61552814	103.7581191	86.22966193	0	2.537536509	0	0	0	0	0	0
Atox1	752.3054522	597.4780139	730.4571583	603.6076335	3.645271354	0	0	0	0	0	0	5.164942437
Rpl30-ps9	574.3407216	450.729028	568.5944925	447.3163712	43.74325625	50.75073018	62.17927382	27.77384315	7.96330509	35.6407131	16.1002725	10.32988487
Gm12191	598.6086394	429.7648872	610.0977401	495.8205561	47.3885276	50.75073018	65.83687816	30.55122746	31.85322036	35.6407131	16.1002725	10.32988487
Ss18l1	40.44652969	31.44621126	41.50324763	32.33612322	0	0	3.657604342	0	0	0	0	5.164942437
Rplp1	1116.324219	911.9401264	1124.738011	959.3049889	342.6555073	307.0419176	314.5539734	311.0670433	437.98178	313.6382753	390.4316081	356.3810281
Uqcr10	1528.878822	1210.679133	1406.960095	1476.68296	10.93581406	25.37536509	7.315208685	11.10953726	15.92661018	21.38442786	24.15040875	10.32988487
Fam229b	129.428895	104.8207042	124.5097429	123.955139	3.645271354	0	0	0	0	0	0	0
Atp5j	1868.629672	1535.623316	1842.744195	1773.097423	3.645271354	7.612609526	0	5.55476863	39.81652545	57.02514096	56.35095374	41.31953949
Thoc2	129.428895	99.57966898	120.3594181	118.5657851	0	2.537536509	0	0	0	0	4.025068124	5.164942437
Gm11808	630.9658631	529.3445561	605.9474154	603.6076335	32.80744219	10.15014604	0	2.777384315	0	35.6407131	16.1002725	30.98965462
Gm14279	210.3219544	151.9900211	195.0652639	199.4060932	0	0	0	2.777384315	0	0	0	0
Zfp422	566.2514156	435.0059224	593.4964411	528.1566793	29.16217083	20.30029207	21.94562605	22.21907452	23.88991527	14.25628524	0	5.164942437
Rpl30	1666.397023	1299.776732	1734.835751	1579.080684	109.3581406	142.1020445	164.5921954	108.3179883	71.66974581	114.0502819	80.50136249	56.8143668
Gm4853	210.3219544	162.4720915	215.8168877	194.0167393	0	0	0	2.777384315	0	0	4.025068124	0
Gm2000	3785.795179	3024.077316	3955.259499	3546.194847	3.645271354	2.537536509	0	2.777384315	7.96330509	14.25628524	28.17547687	15.49482731
Gm11518	1051.609772	744.2269997	1058.332815	980.8624044	7.290542708	0	0	0	0	14.25628524	28.17547687	0
Rpl28	161.7861188	120.5438098	157.712341	156.2912622	25.51689948	10.15014604	7.315208685	8.332152945	0	7.12814262	8.050136249	5.164942437
Gm8172	719.9482284	697.0576828	684.8035859	722.1734186	0	0	0	0	7.96330509	0	8.050136249	5.164942437
Rps29	1989.969261	1944.424063	1925.75069	2058.733178	7.290542708	5.075073018	3.657604342	5.55476863	39.81652545	35.6407131	64.40108999	46.48448193
Rps6-ps3	1019.252548	948.6273729	933.8230717	991.6411121	3.645271354	0	0	0	7.96330509	7.12814262	8.050136249	5.164942437
Rpl41	2507.684841	2206.475823	2407.188362	2484.492134	14.58108542	2.537536509	3.657604342	8.332152945	39.81652545	42.76885572	24.15040875	51.64942437
Rps6-ps4	2014.237178	1829.121288	1900.848741	2004.83964	10.93581406	0	0	8.332152945	23.88991527	7.12814262	12.07520437	20.65976975
mt-Co3	1164.860055	1147.786711	1149.639959	1217.993975	76.55069843	40.60058414	25.6032304	27.77384315	23.88991527	57.02514096	28.17547687	82.63907899
Cnn3	307.3936256	293.4979717	298.8233829	317.9718784	10.93581406	12.68768254	3.657604342	0	0	7.12814262	4.025068124	10.32988487
Gm6851	404.4652969	382.5955703	398.4311772	414.980248	0	0	0	0	15.92661018	28.51257048	8.050136249	15.49482731
Mif	703.7696166	649.888366	705.5552097	727.5627725	61.96961302	15.22521905	21.94562605	19.4416902	0	14.25628524	36.22561312	46.48448193
Pin4	566.2514156	508.3804153	568.5944925	603.6076335	0	0	0	0	23.88991527	28.51257048	12.07520437	15.49482731
Eif2s2	1294.28895	1126.82257	1328.103924	1374.285237	7.290542708	0	3.657604342	13.88692157	79.6330509	35.6407131	44.27574937	41.31953949
Sem1	4335.867983	3883.60709	4519.703667	4505.499836	7.290542708	5.075073018	3.657604342	5.55476863	103.5229662	171.0754229	116.7269756	154.9482731
Snrpe	703.7696166	586.9959434	709.7055345	711.3947109	0	0	0	0	0	7.12814262	4.025068124	5.164942437
Rps27a-ps2	1431.807151	1242.125345	1415.260744	1460.514899	25.51689948	20.30029207	10.97281303	19.4416902	31.85322036	7.12814262	36.22561312	67.14425168
Gm9844	347.8401553	314.4621126	340.3266306	366.4760632	10.93581406	2.537536509	10.97281303	5.55476863	0	0	0	0
Rpl32	1812.00453	1661.408161	1855.195169	1950.946101	10.93581406	10.15014604	10.97281303	0	7.96330509	14.25628524	0	0
Tmsb10	679.5016988	571.2728378	639.1500135	700.6160031	14.58108542	5.075073018	7.315208685	5.55476863	0	0	8.050136249	0
mt-Atp6	5654.42485	4874.162745	5503.330636	6014.518919	32.80744219	22.83782858	25.6032304	19.4416902	63.70644072	35.6407131	84.52643061	92.96896386
Gm10335	558.1621097	503.1393801	547.8428687	533.5460332	29.16217083	25.37536509	14.63041737	11.10953726	39.81652545	57.02514096	76.47629436	36.15459706
Gm10132	541.9834978	513.6214505	551.9931935	565.8821564	25.51689948	20.30029207	10.97281303	11.10953726	31.85322036	49.89699834	68.42615811	36.15459706
Gm11966	307.3936256	293.4979717	352.7776048	307.1931706	0	0	0	2.777384315	15.92661018	7.12814262	8.050136249	5.164942437
Tab2	48.53583563	47.16931688	53.95422192	48.50418483	0	0	0	0	0	0	4.025068124	0
Cox7c	671.4123928	660.3704364	784.4113802	722.1734186	3.645271354	0	0	2.777384315	31.85322036	28.51257048	64.40108999	51.64942437
Rpl23	1925.254813	1698.095408	2075.162381	1897.052562	10.93581406	22.83782858	10.97281303	22.21907452	15.92661018	0	0	10.32988487
Uqcr11	210.3219544	183.4362323	219.9672124	204.7954471	0	2.537536509	3.657604342	0	0	0	0	0
Romo1	744.2161463	639.4062955	780.2610554	706.005357	3.645271354	0	0	0	15.92661018	7.12814262	20.12534062	10.32988487
Pfdn4	396.3759909	351.149359	435.7841001	388.0334787	7.290542708	2.537536509	0	0	15.92661018	7.12814262	4.025068124	20.65976975
Rps27a	5824.300275	5230.553139	6287.742016	5960.625381	123.939226	65.97594923	43.89125211	33.32861178	127.4128814	171.0754229	152.9525887	175.6080428
Rps11	1512.70021	1388.87433	1689.182179	1600.638099	18.22635677	7.612609526	3.657604342	5.55476863	31.85322036	35.6407131	40.25068124	41.31953949
Rps27l	1981.879955	1719.059549	2149.868227	2085.679948	0	5.075073018	0	0	0	0	4.025068124	0
Micos10	2507.684841	2321.778598	2552.449729	2538.385673	0	0	0	0	0	0	0	0
Mrpl23	291.2150138	262.0517605	290.5227334	280.2464013	0	0	0	0	0	0	0	0
Hist1h4i	16.17861188	15.72310563	16.60129905	16.16806161	0	0	0	0	0	0	0	0
Rpl36a-ps2	364.0187672	356.3903942	402.581502	382.6441248	3.645271354	0	0	0	0	0	0	0
Rps17	3567.383918	3459.083238	3834.900081	3799.494479	36.45271354	68.51348574	29.26083474	27.77384315	15.92661018	14.25628524	16.1002725	0
Gm8430	3494.580165	3401.431851	3756.04391	3680.928693	43.74325625	40.60058414	18.28802171	13.88692157	79.6330509	28.51257048	76.47629436	113.6287336
Gm6341	598.6086394	560.7907674	643.3003383	614.3863412	0	0	0	0	0	7.12814262	12.07520437	0
Pomp	525.8048859	560.7907674	581.0454668	571.2715103	0	0	0	0	0	7.12814262	12.07520437	0
Txn1	1359.003398	1388.87433	1485.816265	1444.346837	14.58108542	25.37536509	14.63041737	11.10953726	55.74313563	42.76885572	52.32588562	51.64942437
Gm15730	218.4112603	209.6414084	224.1175372	204.7954471	0	0	0	0	0	0	0	0
Rpl11	663.3230869	628.9242251	676.5029364	625.165049	10.93581406	2.537536509	0	0	7.96330509	0	0	0
Cycs	1957.612037	1897.254746	2112.515304	1897.052562	3.645271354	2.537536509	0	0	7.96330509	21.38442786	16.1002725	10.32988487
Ndufa5	1423.717845	1346.946049	1448.463342	1325.781052	3.645271354	0	0	2.777384315	23.88991527	71.2814262	32.20054499	36.15459706
Sec61b	566.2514156	576.513873	593.4964411	517.3779716	0	0	0	2.777384315	0	0	0	0
Rps4x	728.0375344	655.1294012	726.3068335	695.2266493	61.96961302	73.58855876	91.44010856	97.20845102	39.81652545	106.9221393	56.35095374	118.793676
Gm2614	315.4829316	288.2569365	298.8233829	274.8570474	3.645271354	2.537536509	7.315208685	2.777384315	0	0	4.025068124	0
Rps23	1828.183142	1608.997809	1676.731204	1611.416807	51.03379896	60.90087621	69.4944825	66.65722356	7.96330509	7.12814262	20.12534062	15.49482731
Gm17786	242.6791781	214.8824436	236.5685115	220.9635087	0	0	10.97281303	0	0	0	4.025068124	0
Rpa3	355.9294613	298.7390069	319.5750067	291.025109	0	0	0	0	0	0	0	0
Gm14539	1124.413525	948.6273729	1062.483139	1002.41982	3.645271354	0	3.657604342	2.777384315	0	0	8.050136249	0
Rps6	2265.005663	1949.665098	2075.162381	2085.679948	10.93581406	2.537536509	0	5.55476863	39.81652545	7.12814262	20.12534062	30.98965462
Rpl27	1391.360621	1231.643274	1348.855548	1325.781052	14.58108542	0	0	2.777384315	15.92661018	28.51257048	48.30081749	0
Gm2830	97.07167125	78.61552814	91.30714478	86.22966193	0	0	0	5.55476863	0	0	0	0
Atp5k	906.002265	738.9859645	788.561705	786.8456651	0	0	0	0	55.74313563	14.25628524	28.17547687	30.98965462
Gm15772	849.3771234	749.4680349	776.1107307	716.7840648	36.45271354	7.612609526	18.28802171	47.21553335	47.77983054	42.76885572	80.50136249	36.15459706
Rpl26	2103.219544	1834.362323	1988.005561	1816.212254	83.84124114	53.28826668	69.4944825	91.65368239	175.192712	128.3065672	181.1280656	118.793676
Max	72.80375344	62.89242251	70.55552097	59.28289257	0	0	0	0	0	0	4.025068124	0
mt-Nd4l	97.07167125	89.09759856	95.45746955	86.22966193	0	0	0	0	0	0	12.07520437	0
Med21	113.2502831	99.57966898	120.3594181	107.7870774	10.93581406	12.68768254	3.657604342	2.777384315	15.92661018	0	0	0
Gm5305	72.80375344	78.61552814	62.25487144	75.45095419	0	0	0	0	0	0	0	0
Gm38247	145.6075069	151.9900211	124.5097429	150.9019084	0	0	0	0	0	0	4.025068124	0
Rps13-ps2	1075.87769	1079.653253	830.0649526	1061.702712	47.3885276	38.06304763	32.91843908	16.66430589	0	28.51257048	56.35095374	25.82471218
Rps8	469.1797444	534.5855913	377.6795534	522.7673254	10.93581406	12.68768254	3.657604342	11.10953726	15.92661018	0	16.1002725	0
Eif3j2	88.98236531	94.33863377	70.55552097	97.00836967	0	0	0	0	0	0	0	0
Gm6204	177.9647306	199.159338	149.4116915	194.0167393	0	0	0	0	7.96330509	7.12814262	4.025068124	15.49482731
Cox6b1	922.1808769	927.663232	821.7643031	1002.41982	3.645271354	17.76275556	0	5.55476863	15.92661018	21.38442786	8.050136249	0
Cks1b	218.4112603	220.1234788	190.9149391	237.1315703	0	0	0	0	0	0	0	0
Gm5963	129.428895	136.2669154	116.2090934	145.5125545	0	0	0	0	7.96330509	0	4.025068124	0
9330154J02Rik	56.62514156	62.89242251	53.95422192	64.67224644	0	0	0	0	0	0	0	0
Eif3j1	88.98236531	89.09759856	78.8561705	91.6190158	0	0	0	0	0	7.12814262	4.025068124	0
Jund	97.07167125	99.57966898	91.30714478	102.3977235	7.290542708	0	0	0	7.96330509	0	0	0
Rps20	1528.878822	1483.212964	1328.103924	1509.019084	196.8446531	25.37536509	14.63041737	16.66430589	23.88991527	71.2814262	56.35095374	41.31953949
Tma7-ps	194.1433425	214.8824436	157.712341	183.2380316	0	0	0	0	0	0	0	0
Prpf6	105.1609772	115.3027746	78.8561705	102.3977235	0	0	3.657604342	0	0	0	0	0
Gm9396	161.7861188	193.9183027	141.1110419	167.06997	3.645271354	2.537536509	0	0	0	0	0	10.32988487
Gm8623	226.5005663	230.6055492	186.7646143	231.7422164	14.58108542	50.75073018	21.94562605	19.4416902	7.96330509	21.38442786	28.17547687	30.98965462
Olfr417	24.26791781	26.20517605	24.90194858	26.94676935	0	0	0	0	0	0	0	0
Olfr248	24.26791781	26.20517605	24.90194858	26.94676935	0	0	0	0	0	0	0	0
mt-Co2	2863.614302	3165.585266	2963.331881	3265.948445	3.645271354	2.537536509	0	2.777384315	7.96330509	14.25628524	36.22561312	10.32988487
Higd1a	250.7684841	277.7748661	265.6207848	285.6357551	0	2.537536509	0	2.777384315	0	0	4.025068124	0
Gm15464	250.7684841	267.2927957	261.4704601	285.6357551	3.645271354	7.612609526	7.315208685	2.777384315	0	0	4.025068124	0
Gm11263	970.7167125	990.5556546	962.875345	1067.092066	3.645271354	0	0	0	0	7.12814262	4.025068124	0
Gm34016	121.3395891	146.7489859	132.8103924	145.5125545	0	0	0	0	0	0	0	0
Rps21	1253.84242	1441.284683	1340.554898	1438.957483	10.93581406	12.68768254	18.28802171	2.777384315	7.96330509	7.12814262	16.1002725	5.164942437
Rps13	1512.70021	1582.792633	1489.96659	1568.301976	76.55069843	50.75073018	58.52166948	47.21553335	63.70644072	35.6407131	60.37602186	41.31953949
Hspe1	1860.540366	1960.147168	1904.999066	1891.663208	7.290542708	22.83782858	36.57604342	27.77384315	0	7.12814262	12.07520437	5.164942437
Gm4332	1075.87769	1121.581535	1058.332815	1050.924005	36.45271354	10.15014604	7.315208685	11.10953726	0	35.6407131	8.050136249	5.164942437
Gm20900	250.7684841	283.0159013	253.1698105	280.2464013	10.93581406	7.612609526	3.657604342	0	15.92661018	21.38442786	24.15040875	15.49482731
Rplp2	1852.45106	2169.788577	1867.646143	2123.405425	360.881864	279.129016	256.032304	233.3002825	278.7156782	263.7412769	354.2059949	351.2160857
Rps16	938.3594888	974.8325489	917.2217726	997.030466	178.6182963	220.7656763	234.0866779	213.8585923	127.4128814	178.2035655	221.3787468	216.9275823
Gm14303	558.1621097	634.1652603	643.3003383	608.9969874	0	0	0	0	7.96330509	7.12814262	28.17547687	20.65976975
Rbis	703.7696166	828.0835631	821.7643031	781.4563112	0	0	0	0	31.85322036	7.12814262	24.15040875	15.49482731
Gm15536	590.5193334	681.3345772	726.3068335	662.8905261	7.290542708	2.537536509	0	0	0	0	16.1002725	25.82471218
Anapc13	177.9647306	204.4003732	211.6665629	183.2380316	0	0	0	0	0	0	0	0
Prss52	194.1433425	230.6055492	244.869161	210.1848009	0	0	0	0	0	0	0	0
mt-Nd1	2062.773014	2321.778598	2286.828944	2091.069302	91.13178385	137.0269715	117.043339	80.54414513	47.77983054	78.40956882	52.32588562	41.31953949
H2afz	1116.324219	1194.956028	1232.646455	1142.543021	32.80744219	25.37536509	18.28802171	27.77384315	0	14.25628524	32.20054499	10.32988487
Gm13215	242.6791781	267.2927957	269.7711096	237.1315703	0	2.537536509	0	0	7.96330509	0	8.050136249	0
Atp5mpl	825.1092056	932.9042673	925.5224221	824.5711422	0	2.537536509	0	5.55476863	7.96330509	0	12.07520437	5.164942437
Gm10086	266.9470959	283.0159013	302.9737077	269.4676935	7.290542708	15.22521905	7.315208685	2.777384315	15.92661018	7.12814262	12.07520437	10.32988487
Rps17-ps1	186.0540366	214.8824436	203.3659134	199.4060932	0	0	0	0	0	0	0	0
Fmc1	121.3395891	146.7489859	136.9607172	134.7338468	0	0	0	0	0	0	0	0
Bola2	525.8048859	623.6831899	597.6467659	560.4928025	14.58108542	2.537536509	3.657604342	16.66430589	0	7.12814262	32.20054499	30.98965462
Tomm5	105.1609772	131.0258802	124.5097429	123.955139	3.645271354	0	0	0	0	0	0	0
Gm10154	339.7508494	424.523852	394.2808525	398.8121864	7.290542708	2.537536509	0	2.777384315	0	0	0	0
Eif5b	202.2326484	272.5338309	249.0194858	253.2996319	3.645271354	2.537536509	0	2.777384315	0	0	4.025068124	0
Gm13092	153.6968128	162.4720915	170.1633153	167.06997	0	7.612609526	7.315208685	2.777384315	7.96330509	14.25628524	12.07520437	20.65976975
Gm20430	105.1609772	125.784845	107.9084438	107.7870774	0	0	0	0	0	0	0	0
Srsf6	687.5910047	796.6373518	684.8035859	695.2266493	32.80744219	15.22521905	3.657604342	8.332152945	0	0	8.050136249	15.49482731
Gpn3	40.44652969	47.16931688	41.50324763	43.11483096	0	0	0	0	0	0	0	0
Gm10059	226.5005663	277.7748661	224.1175372	231.7422164	0	0	0	0	0	0	12.07520437	10.32988487
Gm11759	113.2502831	141.5079507	112.0587686	113.1764313	0	2.537536509	3.657604342	5.55476863	7.96330509	0	4.025068124	0
Hsp90aa1	1407.539233	1645.685056	1485.816265	1422.789422	54.67907031	58.3633397	40.23364777	27.77384315	79.6330509	128.3065672	108.6768394	92.96896386
Hnrnph1	986.8953244	1142.545676	1050.032165	964.6943428	32.80744219	25.37536509	32.91843908	24.99645883	71.66974581	92.66585406	32.20054499	118.793676
Clta	250.7684841	277.7748661	257.3201353	242.5209242	21.87162812	2.537536509	10.97281303	8.332152945	0	14.25628524	4.025068124	0
Usp8	48.53583563	52.41035209	49.80389715	48.50418483	0	5.075073018	0	2.777384315	0	0	4.025068124	5.164942437
Gm14586	1100.145608	1252.607415	1236.796779	1320.391698	21.87162812	10.15014604	10.97281303	13.88692157	0	0	4.025068124	0
Sub1	1561.236046	1834.362323	1851.044844	1870.105793	29.16217083	35.52551112	25.6032304	52.77030198	39.81652545	14.25628524	20.12534062	10.32988487
Tardbp	129.428895	151.9900211	153.5620162	161.6806161	7.290542708	5.075073018	0	0	7.96330509	0	0	0
Rpl26-ps6	40.44652969	47.16931688	45.65357239	48.50418483	3.645271354	0	0	0	0	0	0	0
Rpl10-ps6	307.3936256	393.0776407	361.0782544	398.8121864	32.80744219	22.83782858	29.26083474	27.77384315	15.92661018	7.12814262	24.15040875	20.65976975
Rpl10-ps3	533.8941919	639.4062955	597.6467659	679.0585877	65.61488437	30.45043811	58.52166948	36.10599609	31.85322036	35.6407131	36.22561312	30.98965462
Gm3379	307.3936256	393.0776407	381.8298782	398.8121864	18.22635677	20.30029207	21.94562605	24.99645883	15.92661018	7.12814262	24.15040875	20.65976975
Egr1	113.2502831	141.5079507	145.2613667	150.9019084	0	2.537536509	0	0	0	0	0	0
Psmd7	72.80375344	99.57966898	95.45746955	102.3977235	0	0	0	0	0	0	0	5.164942437
Rpl31-ps20	97.07167125	120.5438098	128.6600677	140.1232006	0	0	0	0	0	0	0	0
Rps16-ps2	606.6979453	728.5038941	664.0519621	662.8905261	76.55069843	137.0269715	124.3585476	108.3179883	71.66974581	78.40956882	108.6768394	103.2988487
Tespa1	210.3219544	267.2927957	240.7188362	242.5209242	14.58108542	15.22521905	36.57604342	22.21907452	0	0	0	0
Gm4204	291.2150138	298.7390069	302.9737077	312.5825245	25.51689948	30.45043811	54.86406513	24.99645883	15.92661018	0	12.07520437	10.32988487
Tpt1	1601.682576	1776.710936	1738.986076	1848.548378	473.885276	441.5313525	475.4885645	363.8373453	215.0092374	292.2538474	197.2283381	222.0925248
Rpl31-ps13	72.80375344	78.61552814	91.30714478	80.84030806	0	5.075073018	7.315208685	5.55476863	0	0	0	0
Pax3	153.6968128	167.7131267	199.2155886	188.6273855	14.58108542	20.30029207	21.94562605	27.77384315	0	7.12814262	0	0
Hnrnpa2b1	558.1621097	571.2728378	605.9474154	555.1034486	116.6486833	78.66363177	190.1954258	99.98583534	127.4128814	78.40956882	56.35095374	36.15459706
Stoml2	16.17861188	15.72310563	16.60129905	16.16806161	3.645271354	0	0	2.777384315	0	0	0	0
Cct8	210.3219544	199.159338	224.1175372	194.0167393	14.58108542	7.612609526	3.657604342	52.77030198	0	0	0	5.164942437
Gm45855	24.26791781	26.20517605	24.90194858	26.94676935	7.290542708	0	0	0	0	0	0	0
Tmco1	97.07167125	94.33863377	95.45746955	91.6190158	18.22635677	0	3.657604342	2.777384315	7.96330509	0	16.1002725	5.164942437
Gm6988	517.71558	592.2369786	556.1435182	517.3779716	240.5879094	190.3152382	146.3041737	205.5264393	199.0826273	192.4598507	249.5542237	180.7729853
Wbscr25	24.26791781	20.96414084	16.60129905	21.55741548	3.645271354	0	0	0	0	0	0	0
Tubgcp3	16.17861188	15.72310563	12.45097429	16.16806161	3.645271354	0	0	0	0	0	0	0
Atp5f1	234.5898722	204.4003732	199.2155886	210.1848009	51.03379896	2.537536509	7.315208685	2.777384315	0	7.12814262	8.050136249	0
Pole4	161.7861188	120.5438098	120.3594181	134.7338468	25.51689948	2.537536509	0	0	15.92661018	7.12814262	8.050136249	0
Golga5	40.44652969	31.44621126	29.05227334	26.94676935	7.290542708	0	0	0	0	0	0	0
Timm8a1	72.80375344	62.89242251	58.10454668	53.8935387	7.290542708	0	0	0	0	0	0	0
Ndufa13	137.5182009	120.5438098	116.2090934	107.7870774	3.645271354	0	0	2.777384315	0	0	12.07520437	0
Rps19-ps6	922.1808769	838.5656335	796.8623545	835.3498499	29.16217083	7.612609526	3.657604342	16.66430589	0	0	0	0
Gm13469	24.26791781	20.96414084	20.75162381	21.55741548	0	0	0	0	0	0	0	0
Sarnp	177.9647306	151.9900211	149.4116915	161.6806161	3.645271354	7.612609526	7.315208685	8.332152945	0	0	0	0
Gm29257	32.35722375	26.20517605	24.90194858	26.94676935	0	0	0	0	0	0	0	0
Gm6181	291.2150138	251.56969	232.4181867	247.910278	0	0	0	0	0	0	0	0
Gm9613	40.44652969	31.44621126	33.2025981	37.72547709	0	0	0	0	0	0	0	0
Nop10	582.4300275	450.729028	464.8363734	517.3779716	0	0	0	2.777384315	0	0	0	5.164942437
Gm11273	380.1973791	303.9800421	315.424682	323.3612322	0	0	0	0	0	0	4.025068124	5.164942437
Rpl36a	606.6979453	492.6573097	510.4899458	538.935387	7.290542708	0	0	0	0	0	4.025068124	0
Atp5g3	857.4664294	670.8525068	742.9081326	792.2350189	32.80744219	15.22521905	14.63041737	41.66076472	0	0	8.050136249	10.32988487
Gm14630	121.3395891	94.33863377	91.30714478	97.00836967	3.645271354	0	0	0	0	0	0	0
Naca	1116.324219	880.4939152	892.319824	894.6327425	3.645271354	5.075073018	3.657604342	5.55476863	0	0	0	0
Gm10697	347.8401553	256.8107253	265.6207848	258.6889858	0	0	0	0	0	0	0	0
Tdpoz5	347.8401553	256.8107253	265.6207848	258.6889858	0	0	0	0	0	0	0	0
Gm37596	347.8401553	256.8107253	265.6207848	258.6889858	0	0	0	0	0	0	0	0
Slc25a37	266.9470959	204.4003732	203.3659134	199.4060932	7.290542708	2.537536509	3.657604342	5.55476863	0	0	0	5.164942437
Gm37330	105.1609772	78.61552814	87.15682002	86.22966193	0	0	0	0	0	0	0	0
Rpl6l	258.85779	199.159338	219.9672124	210.1848009	14.58108542	5.075073018	0	2.777384315	0	7.12814262	4.025068124	5.164942437
Gm10163	72.80375344	52.41035209	53.95422192	53.8935387	0	0	0	0	0	0	0	5.164942437
Cct6a	258.85779	188.6772675	178.4639648	188.6273855	10.93581406	5.075073018	7.315208685	5.55476863	15.92661018	0	12.07520437	25.82471218
Gm45860	32.35722375	20.96414084	20.75162381	21.55741548	0	0	0	0	0	0	0	0
Fam133b	153.6968128	99.57966898	112.0587686	118.5657851	0	2.537536509	0	5.55476863	0	7.12814262	4.025068124	0
Gm5436	161.7861188	115.3027746	112.0587686	113.1764313	3.645271354	7.612609526	10.97281303	2.777384315	0	0	16.1002725	0
Gm11878	258.85779	199.159338	224.1175372	215.5741548	0	12.68768254	29.26083474	38.88338041	15.92661018	14.25628524	28.17547687	5.164942437
Rps19-ps4	453.0011325	429.7648872	348.6272801	371.8654171	14.58108542	2.537536509	0	5.55476863	0	0	0	0
Mrrf	88.98236531	89.09759856	66.40519621	75.45095419	0	0	3.657604342	0	0	0	0	0
Gm10689	372.1080731	351.149359	294.6730582	328.7505861	3.645271354	7.612609526	14.63041737	8.332152945	0	0	0	0
Rps7	897.9129591	833.3245983	722.1565087	808.4030806	43.74325625	32.98797461	40.23364777	30.55122746	23.88991527	28.51257048	16.1002725	15.49482731
Dcaf7	355.9294613	330.1852182	282.2220839	317.9718784	7.290542708	0	0	2.777384315	0	0	4.025068124	10.32988487
Btf3	250.7684841	241.0876196	199.2155886	226.3528626	18.22635677	10.15014604	14.63041737	30.55122746	0	0	12.07520437	15.49482731
Rps3a1	1634.039799	1514.659175	1357.156197	1487.461668	473.885276	560.7955684	508.4070036	463.8231806	422.0551698	420.5604146	483.0081749	495.8344739
Gm15610	145.6075069	131.0258802	95.45746955	113.1764313	0	0	0	0	0	0	0	0
Skp2	40.44652969	36.68724646	24.90194858	32.33612322	0	0	0	0	0	0	0	0
Pdgfc	121.3395891	110.0617394	78.8561705	102.3977235	0	0	0	0	0	0	0	0
Tuft1	129.428895	115.3027746	83.00649526	113.1764313	0	0	0	0	0	0	0	0
Sf3b6	541.9834978	461.2110984	369.3789039	420.3696019	0	0	0	2.777384315	0	0	4.025068124	0
Eif5	169.8754247	151.9900211	120.3594181	134.7338468	3.645271354	0	0	2.777384315	0	0	4.025068124	0
mt-Nd2	598.6086394	581.7549082	435.7841001	501.2099099	10.93581406	0	3.657604342	0	23.88991527	42.76885572	28.17547687	15.49482731
Ube2b	234.5898722	214.8824436	166.0129905	199.4060932	29.16217083	17.76275556	21.94562605	38.88338041	7.96330509	7.12814262	12.07520437	0
Gng8	64.7144475	52.41035209	45.65357239	59.28289257	0	0	0	0	0	0	0	0
Timm13	186.0540366	146.7489859	136.9607172	167.06997	3.645271354	2.537536509	0	0	0	7.12814262	12.07520437	5.164942437
Gm9118	48.53583563	36.68724646	29.05227334	43.11483096	0	0	0	0	0	0	0	0
Ccdc174	113.2502831	89.09759856	78.8561705	97.00836967	3.645271354	10.15014604	3.657604342	2.777384315	15.92661018	7.12814262	4.025068124	0
Ppp1cb	2645.203042	2321.778598	2398.887713	2479.10278	867.5745823	855.1498035	790.0425379	777.6676082	637.0644072	527.4825539	740.6125349	692.1022865
Ell2	177.9647306	151.9900211	161.8626658	188.6273855	18.22635677	27.9129016	14.63041737	19.4416902	15.92661018	0	0	0
Gm27018	24.26791781	15.72310563	20.75162381	21.55741548	0	0	3.657604342	2.777384315	0	0	4.025068124	5.164942437
Kpnb1	275.0364019	225.364514	286.3724086	253.2996319	69.26015573	58.3633397	65.83687816	80.54414513	23.88991527	49.89699834	92.57656686	72.30919411
Smarcad1	72.80375344	62.89242251	74.70584573	64.67224644	7.290542708	5.075073018	0	5.55476863	0	14.25628524	20.12534062	20.65976975
Gm15235	80.89305938	62.89242251	58.10454668	86.22966193	0	0	0	0	0	0	0	0
Gm3699	169.8754247	136.2669154	132.8103924	188.6273855	0	0	0	0	0	0	4.025068124	0
Gm16053	97.07167125	83.85656335	66.40519621	102.3977235	0	0	0	0	0	0	0	0
Cdc123	32.35722375	26.20517605	20.75162381	37.72547709	0	0	0	0	0	0	0	0
Cdk2ap2	32.35722375	26.20517605	20.75162381	37.72547709	0	0	0	0	0	0	0	0
Fcf1	283.1257078	230.6055492	190.9149391	317.9718784	0	0	0	5.55476863	7.96330509	0	0	5.164942437
Polr2i	97.07167125	83.85656335	70.55552097	118.5657851	0	0	0	0	0	0	0	0
Mphosph10	105.1609772	78.61552814	62.25487144	113.1764313	0	0	0	2.777384315	0	0	0	0
Hddc2	218.4112603	162.4720915	116.2090934	242.5209242	0	0	0	0	0	7.12814262	0	0
BC067074	16.17861188	10.48207042	8.300649526	16.16806161	0	0	0	0	0	0	0	0
Gm11633	32.35722375	31.44621126	20.75162381	43.11483096	0	0	0	0	0	0	0	0
Srp54a	32.35722375	31.44621126	20.75162381	37.72547709	0	0	0	0	0	0	0	0
Mthfd1	24.26791781	20.96414084	12.45097429	26.94676935	0	0	0	0	0	0	0	0
Scaper	24.26791781	20.96414084	16.60129905	26.94676935	3.645271354	2.537536509	0	0	0	0	0	0
Nenf	88.98236531	73.37449293	66.40519621	97.00836967	10.93581406	2.537536509	0	13.88692157	0	0	4.025068124	10.32988487
Megf9	56.62514156	41.92828167	41.50324763	64.67224644	3.645271354	7.612609526	0	2.777384315	7.96330509	0	4.025068124	10.32988487
Vma21	129.428895	110.0617394	112.0587686	156.2912622	7.290542708	0	0	2.777384315	15.92661018	0	0	5.164942437
Gm7331	283.1257078	251.56969	257.3201353	371.8654171	25.51689948	5.075073018	0	2.777384315	7.96330509	28.51257048	8.050136249	20.65976975
Ghitm	97.07167125	83.85656335	83.00649526	102.3977235	3.645271354	0	0	0	7.96330509	0	4.025068124	5.164942437
Hspa8	533.8941919	455.9700632	460.6860487	549.7140948	7.290542708	2.537536509	0	0	0	14.25628524	4.025068124	10.32988487
Gm3362	1027.341854	849.0477039	954.5746955	1120.985605	21.87162812	22.83782858	18.28802171	8.332152945	23.88991527	42.76885572	48.30081749	41.31953949
Gm7363	153.6968128	120.5438098	136.9607172	167.06997	0	2.537536509	0	0	0	0	0	0
Gm33178	97.07167125	78.61552814	87.15682002	107.7870774	0	0	0	0	0	0	0	5.164942437
Uqcrb	1771.558	1357.428119	1668.430555	1950.946101	0	0	0	0	55.74313563	42.76885572	72.45122624	98.1339063
Gm44317	186.0540366	157.2310563	174.31364	220.9635087	0	0	0	0	0	0	0	0
H3f3b	194.1433425	162.4720915	174.31364	231.7422164	3.645271354	0	0	0	0	7.12814262	0	0
Dtymk	137.5182009	115.3027746	124.5097429	156.2912622	3.645271354	0	0	2.777384315	7.96330509	0	4.025068124	0
Cdc42bpa	194.1433425	151.9900211	157.712341	204.7954471	3.645271354	0	0	2.777384315	7.96330509	7.12814262	16.1002725	15.49482731
Hnrnpd	64.7144475	47.16931688	49.80389715	64.67224644	0	0	3.657604342	0	0	0	4.025068124	5.164942437
Pcdh10	145.6075069	104.8207042	112.0587686	140.1232006	0	10.15014604	0	0	15.92661018	14.25628524	8.050136249	10.32988487
Cfap36	331.6615434	267.2927957	286.3724086	317.9718784	7.290542708	7.612609526	0	0	39.81652545	28.51257048	4.025068124	5.164942437
Ccdc88a	113.2502831	78.61552814	95.45746955	102.3977235	0	0	0	2.777384315	15.92661018	0	8.050136249	0
Bud31	194.1433425	115.3027746	149.4116915	172.4593239	0	0	0	0	0	0	0	0
Prim1	64.7144475	36.68724646	45.65357239	59.28289257	0	0	0	0	0	0	0	0
Cebpzos	161.7861188	104.8207042	124.5097429	150.9019084	0	0	0	0	0	0	0	0
Mrps17	291.2150138	188.6772675	215.8168877	274.8570474	3.645271354	0	0	5.55476863	0	0	0	0
Gm6333	16.17861188	10.48207042	12.45097429	16.16806161	0	0	0	0	0	0	0	0
Uso1	16.17861188	10.48207042	12.45097429	16.16806161	0	0	0	0	0	0	0	0
Cpeb1	32.35722375	20.96414084	24.90194858	32.33612322	0	0	0	0	0	0	0	0
Efcab2	105.1609772	73.37449293	83.00649526	102.3977235	0	0	0	2.777384315	0	0	4.025068124	0
Upf2	153.6968128	89.09759856	95.45746955	145.5125545	0	0	0	0	0	0	0	0
Sec16a	32.35722375	20.96414084	20.75162381	32.33612322	0	0	0	0	0	0	0	0
Gm14138	72.80375344	52.41035209	53.95422192	86.22966193	0	0	0	0	0	0	0	0
Snap23	88.98236531	62.89242251	66.40519621	102.3977235	0	0	3.657604342	0	0	0	0	0
Mrpl35	266.9470959	172.9541619	186.7646143	285.6357551	7.290542708	0	0	0	0	0	0	0
Krt10	145.6075069	94.33863377	116.2090934	167.06997	0	0	0	0	0	7.12814262	0	0
Gm5215	48.53583563	31.44621126	37.35292287	59.28289257	0	2.537536509	0	0	0	0	0	0
Trappc2l	137.5182009	83.85656335	91.30714478	156.2912622	0	2.537536509	0	0	0	0	0	0
Rps25-ps1	1577.414658	1346.946049	1440.162693	1676.089054	852.9934968	674.9847113	702.2600337	683.2365415	836.1470345	691.4298341	805.0136249	692.1022865
Uba52-ps	113.2502831	83.85656335	95.45746955	118.5657851	18.22635677	2.537536509	0	0	0	0	12.07520437	5.164942437
Ndufab1	315.4829316	214.8824436	232.4181867	328.7505861	29.16217083	7.612609526	14.63041737	22.21907452	31.85322036	49.89699834	76.47629436	46.48448193
Zc3h15	347.8401553	230.6055492	278.0717591	371.8654171	0	7.612609526	3.657604342	16.66430589	63.70644072	71.2814262	52.32588562	20.65976975
Ttc14	40.44652969	36.68724646	29.05227334	43.11483096	3.645271354	2.537536509	3.657604342	0	0	7.12814262	0	0
Lrpprc	64.7144475	68.13345772	49.80389715	64.67224644	0	0	0	0	0	14.25628524	0	0
Gm5372	72.80375344	57.6513873	83.00649526	102.3977235	0	0	0	0	0	0	0	0
Gm10080	88.98236531	73.37449293	95.45746955	123.955139	0	0	0	2.777384315	0	0	0	0
2310009A05Rik	137.5182009	120.5438098	153.5620162	188.6273855	0	2.537536509	0	0	0	0	0	0
Myl6	315.4829316	272.5338309	352.7776048	425.7589558	10.93581406	5.075073018	0	5.55476863	23.88991527	0	4.025068124	5.164942437
Psmb2	113.2502831	99.57966898	128.6600677	150.9019084	14.58108542	7.612609526	7.315208685	8.332152945	15.92661018	7.12814262	16.1002725	10.32988487
Gm5611	56.62514156	52.41035209	62.25487144	75.45095419	0	0	3.657604342	0	0	0	4.025068124	5.164942437
Gm14681	64.7144475	52.41035209	70.55552097	91.6190158	0	2.537536509	7.315208685	5.55476863	0	0	8.050136249	5.164942437
Gm8355	186.0540366	167.7131267	232.4181867	231.7422164	3.645271354	2.537536509	0	0	0	14.25628524	4.025068124	0
Atp5l2-ps	315.4829316	272.5338309	377.6795534	371.8654171	0	0	0	2.777384315	0	7.12814262	16.1002725	15.49482731
Gm30155	40.44652969	36.68724646	53.95422192	53.8935387	0	0	0	0	0	0	0	0
Rpl35a-ps5	137.5182009	120.5438098	186.7646143	177.8486777	0	0	3.657604342	0	0	0	0	0
Rpl35a-ps6	396.3759909	335.4262534	473.137023	528.1566793	0	0	3.657604342	5.55476863	0	0	0	0
2210408F21Rik	186.0540366	162.4720915	211.6665629	242.5209242	3.645271354	2.537536509	0	0	0	0	4.025068124	10.32988487
Rpl35a-ps4	461.0904384	419.2828167	564.4441678	603.6076335	0	0	3.657604342	5.55476863	0	0	0	0
Rpl35a-ps3	444.9118266	414.0417815	556.1435182	603.6076335	0	0	3.657604342	5.55476863	0	0	0	0
Gm5426	16.17861188	15.72310563	20.75162381	21.55741548	0	0	0	0	0	0	0	0
Rpl31-ps4	121.3395891	94.33863377	132.8103924	140.1232006	0	0	0	0	0	0	0	0
S100b	80.89305938	62.89242251	87.15682002	91.6190158	3.645271354	0	0	0	0	0	0	0
Gm10123	1350.914092	1006.27876	1436.012368	1482.072314	58.32434166	68.51348574	106.0705259	99.98583534	63.70644072	78.40956882	48.30081749	113.6287336
Ndufa4	3939.491992	3155.103196	4175.226711	4209.085373	83.84124114	104.0389969	62.17927382	83.32152945	151.3027967	121.1784245	148.9275206	92.96896386
Dbi	9132.826403	7248.351694	9122.413829	9700.836967	51.03379896	58.3633397	51.20646079	58.32507061	143.3394916	156.8191376	233.4539512	175.6080428
Ndufc1	3405.5978	2520.937936	3436.468904	3497.690662	0	0	0	0	159.2661018	64.15328358	120.7520437	72.30919411
Ndufb4c	412.5546028	366.8724646	473.137023	479.6524945	7.290542708	0	0	5.55476863	0	7.12814262	4.025068124	0
Uqcrh	541.9834978	508.3804153	626.6990392	635.9437567	0	0	0	0	0	7.12814262	4.025068124	0
Cks2	533.8941919	450.729028	581.0454668	582.050218	10.93581406	5.075073018	18.28802171	16.66430589	0	0	0	0
Rpl35a-ps2	647.144475	539.8266266	672.3526116	732.9521264	0	0	3.657604342	5.55476863	7.96330509	0	0	0
Ppia	3397.508494	2772.507626	3428.168254	3837.219956	171.3277536	175.0900191	197.5106345	216.6359766	151.3027967	178.2035655	136.8523162	191.1028702
Slc25a5	412.5546028	356.3903942	444.0847496	485.0418483	25.51689948	7.612609526	10.97281303	0	7.96330509	0	8.050136249	0
Gm10054	121.3395891	115.3027746	120.3594181	156.2912622	3.645271354	5.075073018	3.657604342	8.332152945	0	0	0	0
Rpl10	639.0551691	613.2011195	651.6009878	749.120188	127.5844974	93.88885083	128.016152	105.540604	79.6330509	57.02514096	68.42615811	56.8143668
Psmb3	64.7144475	62.89242251	70.55552097	86.22966193	3.645271354	2.537536509	7.315208685	0	0	0	0	0
E030024N20Rik	88.98236531	89.09759856	107.9084438	118.5657851	3.645271354	2.537536509	10.97281303	0	0	0	0	0
Rps19	1464.164375	1514.659175	1585.424059	1713.814531	40.09798489	38.06304763	25.6032304	30.55122746	0	7.12814262	0	5.164942437
Arpp19	1456.075069	1462.248823	1597.875034	1719.203885	3.645271354	2.537536509	0	0	0	14.25628524	16.1002725	25.82471218
Tomm7	776.57337	780.9142462	809.3133288	878.4646809	7.290542708	7.612609526	14.63041737	13.88692157	31.85322036	14.25628524	36.22561312	10.32988487
Gm14277	242.6791781	235.8465844	269.7711096	274.8570474	3.645271354	0	0	0	0	0	0	0
Tmcc1	606.6979453	592.2369786	676.5029364	684.4479415	14.58108542	15.22521905	7.315208685	33.32861178	15.92661018	0	12.07520437	15.49482731
Tma7	186.0540366	193.9183027	207.5162381	226.3528626	0	0	0	0	0	14.25628524	12.07520437	5.164942437
Rps19-ps1	331.6615434	319.7031478	332.025981	388.0334787	0	12.68768254	0	5.55476863	0	0	0	0
Rps19-ps2	331.6615434	319.7031478	332.025981	393.4228325	0	12.68768254	0	5.55476863	0	0	0	0
Gm2189	80.89305938	78.61552814	78.8561705	97.00836967	0	0	0	0	0	0	0	0
Cox7b	2087.040932	2070.208908	2166.469526	2425.209242	532.2096177	535.4202034	552.2982557	452.7136433	541.5047461	498.9699834	511.1836518	475.1747042
Lsm6	501.5369681	508.3804153	527.0912449	592.8289257	14.58108542	20.30029207	18.28802171	44.43814904	15.92661018	7.12814262	12.07520437	10.32988487
Gm16570	64.7144475	57.6513873	70.55552097	80.84030806	0	0	0	0	0	0	0	0
Mrpl42	768.4840641	697.0576828	825.9146278	932.3582196	7.290542708	27.9129016	14.63041737	16.66430589	7.96330509	0	0	5.164942437
Rpl39	1350.914092	1257.84845	1469.214966	1665.310346	3.645271354	0	0	0	39.81652545	14.25628524	20.12534062	30.98965462
4930453N24Rik	64.7144475	62.89242251	70.55552097	80.84030806	0	0	0	2.777384315	0	0	0	0
Mrps21	768.4840641	754.7090701	834.2152773	970.0836967	0	0	0	0	0	7.12814262	0	0
Rps27	1172.949361	1121.581535	1236.796779	1395.842652	7.290542708	5.075073018	3.657604342	5.55476863	0	0	8.050136249	0
Gtf3c6	372.1080731	345.9083238	390.1305277	447.3163712	0	0	0	0	0	7.12814262	8.050136249	0
Gm45420	113.2502831	115.3027746	136.9607172	140.1232006	7.290542708	0	0	0	0	0	0	0
Rpl37a	606.6979453	623.6831899	751.2087821	716.7840648	7.290542708	0	3.657604342	2.777384315	0	0	0	5.164942437
Rpl10-ps5	218.4112603	220.1234788	249.0194858	247.910278	32.80744219	22.83782858	21.94562605	30.55122746	15.92661018	7.12814262	20.12534062	20.65976975
Fth-ps2	72.80375344	78.61552814	83.00649526	97.00836967	0	0	0	0	0	0	4.025068124	0
Hint1	728.0375344	770.4321758	854.9669012	975.4730505	21.87162812	17.76275556	0	5.55476863	15.92661018	28.51257048	28.17547687	20.65976975
Pttg1	32.35722375	36.68724646	37.35292287	43.11483096	0	2.537536509	0	0	0	0	0	0
Gm7219	88.98236531	104.8207042	124.5097429	140.1232006	0	0	0	0	0	0	0	0
Snrnp27	275.0364019	303.9800421	352.7776048	393.4228325	3.645271354	0	0	0	7.96330509	0	0	5.164942437
Hspe1-ps6	129.428895	136.2669154	157.712341	188.6273855	3.645271354	0	0	0	0	0	4.025068124	0
Lyar	137.5182009	162.4720915	174.31364	199.4060932	3.645271354	0	0	5.55476863	0	0	24.15040875	0
Rps12-ps9	647.144475	665.6114716	647.450663	797.6243728	102.0675979	45.67565716	32.91843908	72.21199219	23.88991527	35.6407131	40.25068124	67.14425168
Eif3f	145.6075069	162.4720915	153.5620162	177.8486777	21.87162812	2.537536509	7.315208685	0	0	0	0	10.32988487
Arhgap5	80.89305938	78.61552814	83.00649526	97.00836967	7.290542708	5.075073018	0	13.88692157	0	0	4.025068124	0
Nmi	32.35722375	31.44621126	37.35292287	43.11483096	3.645271354	2.537536509	0	0	0	0	0	5.164942437
Etv5	24.26791781	26.20517605	29.05227334	32.33612322	0	0	0	0	0	0	0	5.164942437
Cd164	153.6968128	172.9541619	190.9149391	226.3528626	10.93581406	0	0	5.55476863	7.96330509	0	32.20054499	36.15459706
Gm10145	64.7144475	73.37449293	95.45746955	118.5657851	10.93581406	0	0	0	0	0	0	0
Cald1	40.44652969	41.92828167	58.10454668	70.06160031	3.645271354	2.537536509	7.315208685	0	0	0	0	0
Cetn2	48.53583563	41.92828167	66.40519621	75.45095419	3.645271354	0	0	0	0	0	0	0
Srek1ip1	88.98236531	94.33863377	128.6600677	145.5125545	3.645271354	0	0	0	7.96330509	0	0	0
Nipal1	64.7144475	62.89242251	83.00649526	97.00836967	10.93581406	10.15014604	3.657604342	0	15.92661018	7.12814262	4.025068124	5.164942437
Sec62	186.0540366	178.1951971	190.9149391	280.2464013	3.645271354	2.537536509	0	0	0	0	4.025068124	0
C1qbp	121.3395891	110.0617394	124.5097429	183.2380316	10.93581406	2.537536509	3.657604342	2.777384315	0	7.12814262	4.025068124	0
Mkks	97.07167125	83.85656335	99.60779431	145.5125545	0	0	0	0	0	7.12814262	0	0
Gm9354	105.1609772	99.57966898	116.2090934	167.06997	3.645271354	0	0	5.55476863	0	0	4.025068124	5.164942437
Nampt	88.98236531	89.09759856	87.15682002	140.1232006	0	0	0	5.55476863	0	0	0	0
Gm7065	40.44652969	41.92828167	45.65357239	64.67224644	0	0	0	0	0	0	0	5.164942437
Ost4	32.35722375	31.44621126	41.50324763	59.28289257	0	0	0	0	0	0	0	0
Sec23b	16.17861188	15.72310563	20.75162381	26.94676935	0	0	0	0	0	0	0	0
Msn	113.2502831	115.3027746	145.2613667	199.4060932	7.290542708	0	7.315208685	5.55476863	0	7.12814262	20.12534062	15.49482731
Gm8822	40.44652969	36.68724646	45.65357239	64.67224644	7.290542708	2.537536509	0	2.777384315	0	0	0	0
Ccnh	24.26791781	20.96414084	29.05227334	37.72547709	3.645271354	0	0	0	0	0	0	0
Gm5616	56.62514156	57.6513873	66.40519621	80.84030806	14.58108542	12.68768254	3.657604342	2.777384315	7.96330509	0	0	0
Polr1d	56.62514156	41.92828167	62.25487144	70.06160031	18.22635677	12.68768254	0	0	7.96330509	0	4.025068124	5.164942437
Dnajc2	177.9647306	110.0617394	203.3659134	204.7954471	7.290542708	0	7.315208685	0	0	0	8.050136249	41.31953949
Rps25	3955.670603	3155.103196	3893.004628	4085.130234	2588.142661	2562.911874	2512.774183	2377.440974	2715.487036	2473.465489	2648.494826	2670.27524
Bola1	56.62514156	31.44621126	62.25487144	70.06160031	0	0	0	0	0	0	0	0
Cav1	40.44652969	20.96414084	45.65357239	53.8935387	0	2.537536509	0	0	0	0	0	0
Lsm3	169.8754247	78.61552814	203.3659134	204.7954471	0	0	3.657604342	2.777384315	0	0	0	0
Muc16	64.7144475	47.16931688	83.00649526	97.00836967	0	2.537536509	0	0	0	0	4.025068124	0
Rpl31-ps11	80.89305938	52.41035209	95.45746955	113.1764313	0	5.075073018	3.657604342	5.55476863	0	0	0	0
Gm10029	64.7144475	26.20517605	66.40519621	86.22966193	0	0	3.657604342	0	0	0	0	0
Cmc1	56.62514156	26.20517605	53.95422192	70.06160031	0	7.612609526	3.657604342	2.777384315	0	0	0	0
Gm7117	80.89305938	57.6513873	83.00649526	97.00836967	0	0	3.657604342	0	0	0	0	0
Uqcrq	825.1092056	560.7907674	784.4113802	991.6411121	21.87162812	15.22521905	10.97281303	13.88692157	0	0	0	5.164942437
Orc6	24.26791781	15.72310563	24.90194858	26.94676935	0	0	0	0	0	0	0	0
Gm17494	986.8953244	660.3704364	863.2675507	1056.313359	32.80744219	27.9129016	10.97281303	13.88692157	15.92661018	14.25628524	12.07520437	10.32988487
Emp3	105.1609772	68.13345772	91.30714478	129.3444929	7.290542708	0	0	0	7.96330509	0	0	0
Cript	129.428895	78.61552814	112.0587686	145.5125545	7.290542708	2.537536509	3.657604342	0	7.96330509	0	0	0
Zfp445	8.089305938	5.241035209	8.300649526	10.77870774	0	0	0	0	0	0	0	0
Aldh1l2	8.089305938	5.241035209	8.300649526	10.77870774	0	0	0	0	0	0	0	0
Bag5	8.089305938	5.241035209	8.300649526	10.77870774	0	0	0	0	0	0	0	0
Gnai1	8.089305938	5.241035209	8.300649526	10.77870774	0	0	0	0	0	0	0	0
Etohd2	8.089305938	5.241035209	8.300649526	10.77870774	0	0	0	0	0	0	0	0
Gm45673	8.089305938	5.241035209	8.300649526	10.77870774	0	0	0	0	0	0	0	0
Gm20368	8.089305938	5.241035209	8.300649526	10.77870774	0	0	0	0	0	0	0	0
Zcchc17	121.3395891	83.85656335	128.6600677	172.4593239	3.645271354	0	0	0	0	0	0	0
Rps11-ps4	64.7144475	47.16931688	66.40519621	86.22966193	0	0	0	0	0	0	0	0
Actr6	72.80375344	41.92828167	66.40519621	91.6190158	0	0	0	0	0	0	0	0
Ythdf1	169.8754247	110.0617394	161.8626658	210.1848009	0	2.537536509	7.315208685	0	0	0	12.07520437	0
Jpt1	177.9647306	99.57966898	170.1633153	215.5741548	3.645271354	0	0	0	0	14.25628524	12.07520437	10.32988487
Gm18119	24.26791781	15.72310563	20.75162381	32.33612322	0	0	0	0	0	0	0	0
Map1lc3b	137.5182009	83.85656335	145.2613667	210.1848009	7.290542708	2.537536509	0	0	0	0	0	0
Aldh1a3	121.3395891	89.09759856	136.9607172	188.6273855	0	0	0	0	0	0	4.025068124	0
Mfsd8	24.26791781	15.72310563	20.75162381	32.33612322	3.645271354	0	0	0	0	0	0	0
Myc	88.98236531	62.89242251	78.8561705	129.3444929	18.22635677	0	3.657604342	5.55476863	0	0	4.025068124	0
Rpl22l1	64.7144475	47.16931688	78.8561705	102.3977235	0	0	0	0	0	0	12.07520437	0
Timp2	24.26791781	15.72310563	29.05227334	37.72547709	3.645271354	0	0	0	0	0	4.025068124	0
Gm12697	16.17861188	10.48207042	16.60129905	26.94676935	0	0	0	0	0	0	4.025068124	0
Gm12251	80.89305938	57.6513873	78.8561705	75.45095419	0	10.15014604	10.97281303	5.55476863	23.88991527	0	12.07520437	0
Eif4e	299.3043197	241.0876196	240.7188362	237.1315703	47.3885276	65.97594923	65.83687816	72.21199219	87.59635599	42.76885572	96.60163498	46.48448193
Rps12-ps10	56.62514156	52.41035209	53.95422192	59.28289257	10.93581406	5.075073018	10.97281303	11.10953726	15.92661018	0	16.1002725	0
Ddx3x	372.1080731	277.7748661	332.025981	355.6973554	102.0675979	91.35131432	128.016152	124.9822942	95.55966108	156.8191376	80.50136249	149.7833307
Gm7504	88.98236531	78.61552814	70.55552097	53.8935387	3.645271354	2.537536509	0	0	0	0	0	0
Mff	97.07167125	83.85656335	78.8561705	59.28289257	10.93581406	7.612609526	3.657604342	2.777384315	0	0	0	0
Gtf2a2	186.0540366	162.4720915	145.2613667	97.00836967	10.93581406	0	0	0	0	7.12814262	0	0
Robo4	121.3395891	99.57966898	95.45746955	59.28289257	0	0	0	0	0	0	0	0
Uba2	113.2502831	104.8207042	91.30714478	70.06160031	18.22635677	15.22521905	0	5.55476863	7.96330509	14.25628524	12.07520437	0
Gm5370	16.17861188	15.72310563	16.60129905	10.77870774	0	0	0	0	0	0	0	0
Avpr1b	40.44652969	36.68724646	41.50324763	26.94676935	0	0	0	0	0	0	0	0
Idua	97.07167125	83.85656335	95.45746955	59.28289257	3.645271354	0	0	0	0	0	0	0
Map1b	679.5016988	566.0318026	614.2480649	436.5376635	21.87162812	0	3.657604342	11.10953726	7.96330509	14.25628524	4.025068124	10.32988487
Ramac	72.80375344	57.6513873	66.40519621	43.11483096	0	0	0	0	0	0	0	0
Ccnb1	210.3219544	167.7131267	195.0652639	134.7338468	0	0	0	0	7.96330509	7.12814262	0	0
Ndufb10	129.428895	115.3027746	128.6600677	80.84030806	10.93581406	12.68768254	3.657604342	2.777384315	0	0	0	0
Rps26	1342.824786	1325.981908	1319.803275	1018.587881	3.645271354	0	0	0	0	0	8.050136249	0
Mrps18c	582.4300275	534.5855913	564.4441678	425.7589558	0	0	0	2.777384315	0	0	4.025068124	0
Gm4149	291.2150138	272.5338309	282.2220839	231.7422164	3.645271354	0	0	2.777384315	7.96330509	0	0	0
Rpl38-ps1	186.0540366	178.1951971	178.4639648	140.1232006	0	0	0	0	7.96330509	0	0	15.49482731
Gm35857	574.3407216	482.1752393	493.8886468	404.2015403	3.645271354	0	0	2.777384315	0	0	0	0
Gm14046	24.26791781	20.96414084	20.75162381	16.16806161	0	0	0	0	0	0	0	0
Rpl36a-ps3	800.8412878	686.5756124	738.7578078	576.6608641	0	0	0	0	7.96330509	7.12814262	16.1002725	10.32988487
Npc2	40.44652969	36.68724646	37.35292287	26.94676935	3.645271354	2.537536509	3.657604342	0	0	0	4.025068124	0
Gm13268	129.428895	110.0617394	116.2090934	80.84030806	14.58108542	0	0	2.777384315	15.92661018	7.12814262	12.07520437	5.164942437
Ndufs3	210.3219544	178.1951971	182.6142896	134.7338468	21.87162812	12.68768254	14.63041737	11.10953726	23.88991527	0	24.15040875	5.164942437
Rpl9-ps1	56.62514156	47.16931688	41.50324763	37.72547709	0	0	0	2.777384315	0	0	0	0
Gm15745	186.0540366	151.9900211	141.1110419	129.3444929	3.645271354	0	0	0	0	0	0	0
Gm7780	48.53583563	41.92828167	33.2025981	32.33612322	0	0	0	0	0	0	0	0
Gm16106	24.26791781	20.96414084	16.60129905	16.16806161	0	0	0	0	0	0	0	0
Rbm3	355.9294613	309.2210773	249.0194858	247.910278	7.290542708	2.537536509	3.657604342	13.88692157	7.96330509	21.38442786	12.07520437	10.32988487
Mrpl23-ps1	477.2690503	382.5955703	352.7776048	344.9186477	25.51689948	20.30029207	54.86406513	24.99645883	39.81652545	42.76885572	20.12534062	20.65976975
Cox4i1	194.1433425	141.5079507	120.3594181	129.3444929	7.290542708	0	3.657604342	2.777384315	0	7.12814262	4.025068124	0
Atp5b	258.85779	199.159338	170.1633153	167.06997	10.93581406	0	0	0	0	7.12814262	4.025068124	15.49482731
Psmc3	113.2502831	89.09759856	83.00649526	70.06160031	7.290542708	0	0	0	0	0	4.025068124	15.49482731
Txn-ps1	736.1268403	702.298718	593.4964411	555.1034486	0	0	0	0	0	0	4.025068124	0
Cox17	355.9294613	335.4262534	294.6730582	253.2996319	3.645271354	2.537536509	3.657604342	8.332152945	15.92661018	0	4.025068124	0
Gm7027	129.428895	120.5438098	99.60779431	86.22966193	3.645271354	2.537536509	0	0	0	7.12814262	4.025068124	5.164942437
Gm28344	121.3395891	120.5438098	107.9084438	80.84030806	0	0	0	0	0	0	0	0
Rps12-ps22	105.1609772	104.8207042	83.00649526	70.06160031	0	0	0	5.55476863	0	0	0	0
Dynlt1-ps1	40.44652969	41.92828167	37.35292287	32.33612322	0	0	0	0	0	0	0	0
Magoh	396.3759909	429.7648872	377.6795534	334.13994	0	0	0	0	0	0	0	0
Gm14336	129.428895	141.5079507	116.2090934	102.3977235	0	0	0	0	0	0	0	5.164942437
Gm15483	226.5005663	230.6055492	190.9149391	183.2380316	3.645271354	10.15014604	3.657604342	2.777384315	0	0	0	0
Gm14172	32.35722375	31.44621126	24.90194858	21.55741548	3.645271354	0	0	0	0	0	0	0
Ncl	469.1797444	408.8007463	410.8821515	344.9186477	123.939226	119.2642159	146.3041737	169.4204432	143.3394916	178.2035655	136.8523162	129.1235609
Gm7392	210.3219544	157.2310563	153.5620162	129.3444929	0	0	0	0	0	0	0	0
Hist1h4c	129.428895	94.33863377	95.45746955	80.84030806	0	0	0	0	0	0	0	0
Gm6863	315.4829316	241.0876196	244.869161	188.6273855	0	0	0	0	0	0	0	0
Gm12034	331.6615434	251.56969	273.9214344	226.3528626	0	2.537536509	0	2.777384315	0	0	0	0
Hspb11	161.7861188	120.5438098	132.8103924	102.3977235	0	2.537536509	0	2.777384315	0	0	0	0
Rpl30-ps8	436.8225206	330.1852182	369.3789039	280.2464013	29.16217083	27.9129016	40.23364777	19.4416902	15.92661018	28.51257048	12.07520437	10.32988487
Mob1a	97.07167125	62.89242251	74.70584573	59.28289257	7.290542708	2.537536509	0	2.777384315	0	0	0	5.164942437
Ankrd31	153.6968128	110.0617394	136.9607172	113.1764313	0	2.537536509	0	2.777384315	0	0	4.025068124	0
Rpl35	1464.164375	964.3504785	1336.404574	1094.038836	3.645271354	0	0	0	15.92661018	14.25628524	8.050136249	5.164942437
Gm5928	72.80375344	47.16931688	62.25487144	48.50418483	0	0	0	0	0	0	0	0
Cdca7l	40.44652969	26.20517605	33.2025981	26.94676935	0	0	0	0	0	0	0	0
Gm6520	32.35722375	20.96414084	29.05227334	21.55741548	0	0	0	0	0	0	0	0
Rpl31	1237.663808	828.0835631	1050.032165	932.3582196	47.3885276	53.28826668	65.83687816	44.43814904	7.96330509	14.25628524	8.050136249	10.32988487
Gm10126	32.35722375	20.96414084	24.90194858	21.55741548	0	0	0	0	0	0	0	0
Rps15a-ps7	194.1433425	136.2669154	166.0129905	123.955139	3.645271354	0	0	2.777384315	7.96330509	0	0	5.164942437
Srsf2	873.6450413	623.6831899	747.0584573	619.7756951	189.5541104	261.3662604	248.7170953	202.749055	191.1193222	185.3317081	233.4539512	227.2574672
Gm5781	129.428895	89.09759856	103.7581191	80.84030806	0	0	3.657604342	5.55476863	15.92661018	7.12814262	8.050136249	15.49482731
Gm10131	558.1621097	366.8724646	435.7841001	312.5825245	47.3885276	45.67565716	40.23364777	61.10245493	0	0	4.025068124	0
Erh	598.6086394	419.2828167	518.7905954	377.2547709	61.96961302	53.28826668	51.20646079	77.76676082	0	0	4.025068124	0
Nono	380.1973791	288.2569365	302.9737077	258.6889858	32.80744219	30.45043811	36.57604342	47.21553335	0	7.12814262	20.12534062	0
Gm20362	40.44652969	26.20517605	33.2025981	21.55741548	0	0	0	0	0	0	0	0
Tom1l1	153.6968128	104.8207042	120.3594181	80.84030806	0	0	3.657604342	2.777384315	0	0	0	0
Ndufb7	72.80375344	52.41035209	62.25487144	37.72547709	7.290542708	0	0	0	0	0	0	0
Gm12760	24.26791781	15.72310563	20.75162381	10.77870774	0	0	0	0	0	0	0	0
Gm12482	48.53583563	31.44621126	41.50324763	21.55741548	0	0	0	0	0	0	0	0
Usp35	121.3395891	83.85656335	99.60779431	48.50418483	0	0	0	0	0	0	0	0
Gm3788	137.5182009	104.8207042	124.5097429	64.67224644	0	0	0	0	0	0	0	0
Sec13	48.53583563	36.68724646	45.65357239	26.94676935	7.290542708	0	3.657604342	2.777384315	0	0	0	5.164942437
Gm19087	72.80375344	62.89242251	62.25487144	43.11483096	25.51689948	12.68768254	18.28802171	5.55476863	7.96330509	7.12814262	8.050136249	15.49482731
Siva1	88.98236531	78.61552814	70.55552097	53.8935387	21.87162812	5.075073018	7.315208685	0	0	0	0	5.164942437
Rbm7	32.35722375	31.44621126	37.35292287	21.55741548	3.645271354	2.537536509	0	0	0	0	0	5.164942437
Arl6ip4	72.80375344	62.89242251	78.8561705	48.50418483	14.58108542	0	0	5.55476863	0	0	4.025068124	10.32988487
Dda1	64.7144475	62.89242251	74.70584573	32.33612322	3.645271354	2.537536509	0	2.777384315	0	0	4.025068124	0
Cstf3	40.44652969	41.92828167	49.80389715	21.55741548	3.645271354	0	0	0	0	0	0	0
Nudt19	32.35722375	26.20517605	37.35292287	16.16806161	3.645271354	0	0	0	0	0	0	0
Gm13557	80.89305938	83.85656335	107.9084438	53.8935387	0	0	0	0	0	0	0	0
Zrsr2	40.44652969	36.68724646	49.80389715	26.94676935	0	0	0	2.777384315	0	0	0	0
Gm14044	218.4112603	220.1234788	265.6207848	150.9019084	14.58108542	12.68768254	10.97281303	16.66430589	31.85322036	7.12814262	20.12534062	36.15459706
Rps24-ps3	307.3936256	303.9800421	348.6272801	231.7422164	0	17.76275556	14.63041737	16.66430589	15.92661018	14.25628524	16.1002725	0
Polr2l	137.5182009	136.2669154	161.8626658	102.3977235	3.645271354	2.537536509	0	0	0	7.12814262	0	0
Gm9625	226.5005663	209.6414084	253.1698105	145.5125545	3.645271354	0	0	0	0	0	8.050136249	0
Gm9830	32.35722375	31.44621126	37.35292287	21.55741548	0	0	0	0	0	0	0	0
Mitd1	40.44652969	36.68724646	45.65357239	26.94676935	0	0	3.657604342	0	0	0	0	0
Gm41073	299.3043197	246.3286548	323.7253315	194.0167393	0	0	0	0	0	0	0	0
Dbr1	48.53583563	41.92828167	53.95422192	32.33612322	0	0	0	0	0	0	0	0
Lsm5	177.9647306	146.7489859	186.7646143	118.5657851	0	0	3.657604342	0	0	0	0	0
Gm4342	145.6075069	115.3027746	153.5620162	86.22966193	0	0	0	0	0	0	0	0
Gm12732	129.428895	99.57966898	132.8103924	91.6190158	0	0	0	0	0	0	0	0
Cpe	121.3395891	115.3027746	145.2613667	80.84030806	10.93581406	10.15014604	18.28802171	19.4416902	0	7.12814262	0	10.32988487
Gm11826	145.6075069	125.784845	170.1633153	107.7870774	3.645271354	5.075073018	3.657604342	8.332152945	15.92661018	14.25628524	12.07520437	0
Krtcap2	258.85779	199.159338	269.7711096	177.8486777	0	0	7.315208685	2.777384315	31.85322036	21.38442786	28.17547687	5.164942437
Fundc2	72.80375344	52.41035209	74.70584573	43.11483096	0	0	0	0	7.96330509	7.12814262	0	0
Cfdp1	24.26791781	20.96414084	29.05227334	16.16806161	0	2.537536509	0	0	0	0	4.025068124	0
Caml	24.26791781	20.96414084	33.2025981	16.16806161	0	0	0	0	0	0	4.025068124	0
Gm15621	24.26791781	20.96414084	33.2025981	16.16806161	0	0	0	2.777384315	0	0	0	0
Scamp1	40.44652969	31.44621126	49.80389715	26.94676935	0	0	0	2.777384315	0	0	0	0
Zbtb8os	72.80375344	57.6513873	91.30714478	53.8935387	0	2.537536509	0	2.777384315	0	0	4.025068124	5.164942437
Tex13c1	24.26791781	15.72310563	29.05227334	16.16806161	0	0	0	0	0	0	0	0
A930018P22Rik	16.17861188	10.48207042	20.75162381	10.77870774	0	0	0	0	0	0	0	0
Cox5a	40.44652969	26.20517605	45.65357239	26.94676935	0	2.537536509	0	2.777384315	0	0	0	0
Rpl31-ps9	315.4829316	220.1234788	402.581502	237.1315703	7.290542708	25.37536509	36.57604342	27.77384315	7.96330509	0	4.025068124	5.164942437
Gm12778	88.98236531	62.89242251	107.9084438	70.06160031	0	0	0	0	0	0	0	0
Gm13132	113.2502831	83.85656335	136.9607172	86.22966193	0	0	0	0	0	0	0	0
Cmc2	404.4652969	283.0159013	473.137023	344.9186477	0	0	0	0	0	0	4.025068124	0
Gm12936	72.80375344	47.16931688	91.30714478	59.28289257	0	0	0	0	0	0	0	0
Hypk	291.2150138	230.6055492	361.0782544	242.5209242	14.58108542	15.22521905	18.28802171	8.332152945	31.85322036	14.25628524	28.17547687	5.164942437
Lrp5	8.089305938	5.241035209	8.300649526	5.38935387	0	0	0	0	0	0	0	0
Hoxb1	8.089305938	5.241035209	8.300649526	5.38935387	0	0	0	0	0	0	0	0
Gm6462	16.17861188	10.48207042	16.60129905	10.77870774	0	0	0	0	0	0	0	0
Ube2n	48.53583563	31.44621126	49.80389715	32.33612322	0	0	0	0	0	0	0	0
Gm11401	8.089305938	5.241035209	8.300649526	5.38935387	0	0	0	0	0	0	0	0
Gm13664	8.089305938	5.241035209	8.300649526	5.38935387	0	0	0	0	0	0	0	0
Gm14269	8.089305938	5.241035209	8.300649526	5.38935387	0	0	0	0	0	0	0	0
Gm11542	8.089305938	5.241035209	8.300649526	5.38935387	0	0	0	0	0	0	0	0
Gm28535	8.089305938	5.241035209	8.300649526	5.38935387	0	0	0	0	0	0	0	0
Gm3786	16.17861188	10.48207042	16.60129905	10.77870774	0	0	0	0	0	0	0	0
Gm5191	8.089305938	5.241035209	8.300649526	5.38935387	0	0	0	0	0	0	0	0
Cyp2a12	24.26791781	15.72310563	24.90194858	16.16806161	0	0	0	0	0	0	0	0
Svil	113.2502831	68.13345772	116.2090934	75.45095419	0	5.075073018	0	0	0	0	0	0
Dnajc19	307.3936256	199.159338	327.8756563	226.3528626	0	0	0	8.332152945	0	0	0	0
Rpl14	194.1433425	131.0258802	186.7646143	134.7338468	10.93581406	0	3.657604342	0	0	14.25628524	0	0
Kit	40.44652969	26.20517605	45.65357239	26.94676935	0	0	0	0	7.96330509	0	0	0
Tmem128	32.35722375	26.20517605	37.35292287	21.55741548	0	2.537536509	7.315208685	0	0	0	8.050136249	0
Atp6v1d	56.62514156	41.92828167	66.40519621	37.72547709	0	12.68768254	7.315208685	2.777384315	0	7.12814262	8.050136249	0
Rpl31-ps14	48.53583563	52.41035209	53.95422192	37.72547709	0	5.075073018	10.97281303	8.332152945	0	0	0	0
Bmpr2	1496.521598	1367.91019	1643.528606	1250.330098	226.0068239	421.2310605	420.6244994	388.8338041	286.6789832	299.38199	265.6544962	278.9068916
Kansl1	88.98236531	83.85656335	99.60779431	59.28289257	3.645271354	7.612609526	10.97281303	19.4416902	15.92661018	0	0	0
Dbpht2	97.07167125	104.8207042	103.7581191	64.67224644	7.290542708	7.612609526	7.315208685	5.55476863	23.88991527	7.12814262	4.025068124	5.164942437
Smurf2	56.62514156	57.6513873	58.10454668	32.33612322	0	0	0	0	7.96330509	0	0	0
Phf14	145.6075069	136.2669154	149.4116915	97.00836967	3.645271354	2.537536509	3.657604342	0	31.85322036	14.25628524	4.025068124	5.164942437
Lin54	48.53583563	41.92828167	49.80389715	26.94676935	3.645271354	0	0	2.777384315	15.92661018	0	0	0
Snrpb2	105.1609772	136.2669154	141.1110419	75.45095419	0	0	3.657604342	0	31.85322036	7.12814262	20.12534062	10.32988487
Ran	566.2514156	482.1752393	697.2545602	458.095079	226.0068239	93.88885083	138.988965	86.09891376	63.70644072	121.1784245	128.80218	72.30919411
Ppp6r3	121.3395891	120.5438098	153.5620162	97.00836967	43.74325625	25.37536509	14.63041737	22.21907452	23.88991527	7.12814262	28.17547687	5.164942437
Pign	16.17861188	15.72310563	16.60129905	10.77870774	3.645271354	2.537536509	0	0	0	0	4.025068124	0
Zfp691	186.0540366	162.4720915	174.31364	129.3444929	32.80744219	76.12609526	32.91843908	22.21907452	31.85322036	28.51257048	20.12534062	36.15459706
Rbpj	24.26791781	20.96414084	33.2025981	21.55741548	0	7.612609526	0	0	0	0	0	0
Arpc5l	24.26791781	26.20517605	29.05227334	26.94676935	7.290542708	5.075073018	3.657604342	0	0	7.12814262	0	5.164942437
Cfap54	16.17861188	15.72310563	20.75162381	16.16806161	7.290542708	2.537536509	0	0	0	0	0	5.164942437
Gm43447	40.44652969	57.6513873	62.25487144	64.67224644	3.645271354	2.537536509	3.657604342	0	7.96330509	0	4.025068124	0
Rpl34	493.4476622	681.3345772	709.7055345	759.8988957	83.84124114	116.7266794	84.12489987	88.87629808	135.3761865	92.66585406	124.7771119	118.793676
Gm19366	283.1257078	382.5955703	406.7318268	420.3696019	0	0	0	0	0	0	16.1002725	15.49482731
Oxsr1	40.44652969	57.6513873	62.25487144	64.67224644	0	0	0	0	0	0	0	5.164942437
Gm8112	56.62514156	73.37449293	87.15682002	80.84030806	0	0	0	0	0	0	0	0
Atxn7	88.98236531	120.5438098	136.9607172	129.3444929	0	0	0	0	0	0	0	0
Cox6c2	339.7508494	440.2469576	506.3396211	485.0418483	0	0	3.657604342	0	15.92661018	0	20.12534062	10.32988487
Rps19-ps3	121.3395891	172.9541619	190.9149391	188.6273855	0	2.537536509	0	2.777384315	0	0	0	0
Gm4644	24.26791781	31.44621126	37.35292287	37.72547709	0	0	0	0	0	0	0	0
S100a11	113.2502831	146.7489859	170.1633153	172.4593239	3.645271354	0	0	0	0	0	0	0
Fabp5	218.4112603	319.7031478	327.8756563	323.3612322	3.645271354	0	0	0	0	0	8.050136249	0
Dynll1	477.2690503	723.2628589	709.7055345	727.5627725	10.93581406	5.075073018	14.63041737	8.332152945	0	7.12814262	0	0
Tyrp1	388.286685	597.4780139	593.4964411	603.6076335	25.51689948	22.83782858	25.6032304	13.88692157	31.85322036	0	16.1002725	15.49482731
Gm11361	64.7144475	104.8207042	107.9084438	107.7870774	3.645271354	2.537536509	0	2.777384315	0	0	0	0
Ndufs5	194.1433425	277.7748661	290.5227334	296.4144629	14.58108542	0	0	16.66430589	0	7.12814262	4.025068124	0
Gm11353	56.62514156	89.09759856	99.60779431	91.6190158	0	0	0	2.777384315	7.96330509	0	8.050136249	0
Gm16020	16.17861188	20.96414084	24.90194858	26.94676935	0	2.537536509	0	0	0	0	0	0
Gm4540	541.9834978	607.9600843	705.5552097	668.2798799	0	0	0	0	39.81652545	7.12814262	24.15040875	30.98965462
Rpl38	1334.73548	1472.730894	1676.731204	1535.965853	7.290542708	2.537536509	0	2.777384315	71.66974581	78.40956882	56.35095374	30.98965462
Gm12739	242.6791781	283.0159013	340.3266306	312.5825245	0	0	0	0	0	0	0	0
Atp5j2	930.2701828	1032.483936	1245.097429	1153.321728	3.645271354	0	0	5.55476863	15.92661018	7.12814262	12.07520437	0
Trnt1	72.80375344	83.85656335	107.9084438	97.00836967	0	0	0	0	7.96330509	0	4.025068124	0
Rps12-ps4	186.0540366	220.1234788	261.4704601	291.025109	40.09798489	10.15014604	25.6032304	27.77384315	23.88991527	7.12814262	20.12534062	30.98965462
Cenpk	56.62514156	78.61552814	78.8561705	97.00836967	10.93581406	0	0	2.777384315	0	0	0	0
Gm14327	16.17861188	20.96414084	20.75162381	21.55741548	0	2.537536509	3.657604342	0	0	0	0	0
Psmd6	16.17861188	26.20517605	24.90194858	26.94676935	0	0	3.657604342	0	0	0	0	0
Gm13772	218.4112603	262.0517605	361.0782544	247.910278	0	0	0	0	0	7.12814262	4.025068124	0
Zfp646	24.26791781	31.44621126	45.65357239	32.33612322	0	0	0	0	0	0	0	0
Gm7846	56.62514156	68.13345772	91.30714478	70.06160031	0	0	0	0	0	0	0	0
Atp5h	186.0540366	225.364514	298.8233829	237.1315703	3.645271354	0	0	0	0	0	4.025068124	0
Med29	80.89305938	110.0617394	145.2613667	113.1764313	3.645271354	0	0	0	0	0	0	0
Gm42814	40.44652969	52.41035209	66.40519621	53.8935387	0	0	3.657604342	0	0	0	0	5.164942437
Gm43763	40.44652969	62.89242251	83.00649526	64.67224644	0	0	0	0	0	0	0	0
Gm7285	64.7144475	115.3027746	136.9607172	118.5657851	3.645271354	0	0	2.777384315	7.96330509	0	0	5.164942437
Gm38022	32.35722375	41.92828167	62.25487144	53.8935387	0	0	0	0	0	0	0	0
BC002163	145.6075069	172.9541619	253.1698105	237.1315703	10.93581406	0	0	8.332152945	0	7.12814262	4.025068124	0
Foxj3	48.53583563	68.13345772	83.00649526	75.45095419	0	0	0	0	0	0	0	0
Ubc	695.6803106	1022.001866	1228.49613	1164.100436	3.645271354	2.537536509	3.657604342	0	15.92661018	7.12814262	28.17547687	5.164942437
Gm8264	48.53583563	68.13345772	91.30714478	80.84030806	0	0	0	0	0	0	0	0
Gm8137	48.53583563	68.13345772	91.30714478	80.84030806	0	0	0	0	0	0	0	0
Gm8158	48.53583563	68.13345772	87.15682002	80.84030806	0	0	0	0	0	0	0	0
Gm15032	137.5182009	141.5079507	215.8168877	188.6273855	0	0	0	0	0	0	0	0
Coa3	177.9647306	183.4362323	269.7711096	247.910278	0	0	0	0	0	0	4.025068124	0
Gm5526	137.5182009	157.2310563	219.9672124	199.4060932	3.645271354	2.537536509	0	2.777384315	0	0	0	0
B230118H07Rik	56.62514156	57.6513873	78.8561705	75.45095419	3.645271354	0	0	0	0	0	0	0
Gm3712	16.17861188	15.72310563	29.05227334	21.55741548	0	0	0	0	0	0	0	0
Mrpl18	40.44652969	47.16931688	74.70584573	53.8935387	0	0	0	2.777384315	0	0	4.025068124	0
Gm10074	48.53583563	52.41035209	91.30714478	75.45095419	0	0	0	0	0	0	0	0
Timm8b	64.7144475	78.61552814	128.6600677	107.7870774	0	0	0	0	7.96330509	0	4.025068124	0
Gm5425	40.44652969	41.92828167	66.40519621	53.8935387	0	0	7.315208685	2.777384315	0	0	0	0
Gm16200	48.53583563	68.13345772	91.30714478	97.00836967	0	0	0	0	0	0	0	0
Tipin	48.53583563	68.13345772	87.15682002	102.3977235	0	2.537536509	0	0	0	0	0	0
Gm11575	32.35722375	52.41035209	70.55552097	75.45095419	0	0	0	0	0	0	4.025068124	5.164942437
Flrt3	8.089305938	10.48207042	16.60129905	16.16806161	0	0	0	0	0	0	0	0
Oser1	8.089305938	10.48207042	16.60129905	16.16806161	0	0	0	0	0	0	0	0
Gm3851	8.089305938	10.48207042	16.60129905	16.16806161	0	0	0	0	0	0	0	0
Fth-ps3	24.26791781	31.44621126	49.80389715	48.50418483	0	0	0	0	0	0	4.025068124	0
Tprkb	24.26791781	36.68724646	53.95422192	59.28289257	3.645271354	0	0	0	0	0	0	0
Lsm1	24.26791781	41.92828167	66.40519621	70.06160031	3.645271354	0	3.657604342	0	0	0	0	0
Mycbp	32.35722375	47.16931688	78.8561705	75.45095419	0	0	0	0	7.96330509	0	0	0
Chchd7	64.7144475	104.8207042	120.3594181	123.955139	0	0	0	0	0	0	0	0
Ndufa1	436.8225206	628.9242251	751.2087821	776.0669573	3.645271354	0	0	0	0	0	0	0
Thap1	16.17861188	26.20517605	29.05227334	32.33612322	0	0	0	0	0	0	0	0
Gm11942	137.5182009	183.4362323	232.4181867	237.1315703	40.09798489	17.76275556	25.6032304	22.21907452	23.88991527	28.51257048	32.20054499	20.65976975
Rex1bd	24.26791781	47.16931688	53.95422192	53.8935387	3.645271354	0	0	0	0	0	0	0
Tmem59	24.26791781	41.92828167	53.95422192	53.8935387	3.645271354	0	0	2.777384315	0	0	0	0
Gm15198	32.35722375	47.16931688	49.80389715	43.11483096	0	10.15014604	0	2.777384315	0	7.12814262	4.025068124	5.164942437
Arfip1	24.26791781	36.68724646	41.50324763	43.11483096	7.290542708	2.537536509	3.657604342	0	0	0	0	0
Pofut2	8.089305938	15.72310563	16.60129905	16.16806161	3.645271354	0	0	0	0	0	0	0
Bnip2	24.26791781	36.68724646	37.35292287	37.72547709	14.58108542	5.075073018	0	2.777384315	0	0	0	0
1810037I17Rik	88.98236531	167.7131267	161.8626658	161.6806161	0	0	0	0	0	0	4.025068124	0
Il1rn	24.26791781	52.41035209	53.95422192	48.50418483	0	0	0	0	0	0	0	0
Vamp8	40.44652969	89.09759856	87.15682002	75.45095419	0	0	0	2.777384315	0	7.12814262	4.025068124	0
Mrpl30	137.5182009	246.3286548	265.6207848	220.9635087	0	2.537536509	3.657604342	0	15.92661018	7.12814262	0	0
Gm12005	64.7144475	115.3027746	120.3594181	102.3977235	0	0	0	0	0	0	4.025068124	15.49482731
Gm19353	32.35722375	78.61552814	83.00649526	70.06160031	0	5.075073018	3.657604342	2.777384315	0	0	0	0
Gm3355	8.089305938	20.96414084	20.75162381	16.16806161	0	2.537536509	0	0	0	0	0	0
Prss43	8.089305938	20.96414084	20.75162381	21.55741548	0	0	0	0	0	0	0	0
Cenph	24.26791781	52.41035209	53.95422192	59.28289257	0	2.537536509	0	0	0	0	0	0
Cep83os	8.089305938	15.72310563	16.60129905	16.16806161	0	2.537536509	0	0	0	0	0	0
Arpc1b	40.44652969	83.85656335	91.30714478	86.22966193	0	7.612609526	18.28802171	2.777384315	0	7.12814262	8.050136249	0
Six1	8.089305938	20.96414084	20.75162381	16.16806161	3.645271354	0	0	0	0	0	0	0
Glrx5	32.35722375	62.89242251	66.40519621	53.8935387	10.93581406	5.075073018	3.657604342	2.777384315	0	0	8.050136249	5.164942437
Gm28530	16.17861188	73.37449293	78.8561705	75.45095419	0	2.537536509	0	2.777384315	7.96330509	0	0	0
Gm13981	24.26791781	73.37449293	74.70584573	64.67224644	0	2.537536509	0	0	7.96330509	0	0	0
Gm16399	32.35722375	52.41035209	83.00649526	59.28289257	0	0	0	0	7.96330509	0	0	5.164942437
Ccdc59	32.35722375	52.41035209	83.00649526	53.8935387	3.645271354	5.075073018	0	0	0	0	0	0
Ndufaf8	16.17861188	62.89242251	83.00649526	64.67224644	0	0	0	0	0	0	0	0
Uchl4	8.089305938	20.96414084	24.90194858	21.55741548	0	0	0	0	0	0	0	0
Gm5055	16.17861188	36.68724646	49.80389715	37.72547709	0	2.537536509	0	0	0	0	0	0
Gm44254	8.089305938	20.96414084	29.05227334	21.55741548	0	0	0	0	0	0	0	0
Zfp715	40.44652969	73.37449293	112.0587686	80.84030806	0	0	0	0	0	0	0	0
Gm13815	24.26791781	57.6513873	78.8561705	53.8935387	0	0	0	2.777384315	0	0	0	5.164942437
Anln	8.089305938	15.72310563	20.75162381	16.16806161	0	0	0	0	0	0	4.025068124	0
Mir692-2	16.17861188	26.20517605	29.05227334	26.94676935	3.645271354	2.537536509	7.315208685	5.55476863	0	7.12814262	8.050136249	0
Gm22751	16.17861188	26.20517605	29.05227334	26.94676935	3.645271354	2.537536509	7.315208685	5.55476863	0	7.12814262	8.050136249	0
Gm22774	16.17861188	26.20517605	29.05227334	26.94676935	3.645271354	2.537536509	7.315208685	5.55476863	0	0	8.050136249	0
Vegfc	8.089305938	10.48207042	16.60129905	16.16806161	0	0	0	0	0	7.12814262	0	0
Eif4g3	24.26791781	26.20517605	41.50324763	43.11483096	3.645271354	2.537536509	0	8.332152945	7.96330509	14.25628524	4.025068124	5.164942437
Ppp3cb	16.17861188	20.96414084	29.05227334	26.94676935	0	2.537536509	0	5.55476863	0	7.12814262	0	5.164942437
Nasp	16.17861188	26.20517605	41.50324763	37.72547709	0	0	0	2.777384315	7.96330509	7.12814262	4.025068124	0
Hbs1l	24.26791781	36.68724646	53.95422192	53.8935387	3.645271354	7.612609526	0	2.777384315	7.96330509	7.12814262	0	0
Gm12254	315.4829316	377.3545351	336.1763058	226.3528626	0	5.075073018	0	0	0	0	12.07520437	0
Hnrnpr	194.1433425	241.0876196	211.6665629	150.9019084	10.93581406	2.537536509	3.657604342	0	7.96330509	14.25628524	12.07520437	0
Gm16198	24.26791781	26.20517605	24.90194858	16.16806161	0	0	0	0	0	0	0	0
Rps15a-ps3	72.80375344	78.61552814	74.70584573	48.50418483	0	0	0	0	0	0	0	0
Gm13771	210.3219544	214.8824436	207.5162381	129.3444929	0	5.075073018	0	2.777384315	0	0	8.050136249	0
Sdhb	105.1609772	125.784845	112.0587686	70.06160031	0	0	0	0	7.96330509	14.25628524	0	0
Trmt112-ps2	48.53583563	57.6513873	62.25487144	37.72547709	0	0	0	0	0	0	0	0
Trmt112	48.53583563	57.6513873	66.40519621	37.72547709	0	0	0	0	0	0	0	0
Trmt112-ps1	48.53583563	52.41035209	62.25487144	37.72547709	0	0	0	0	0	0	0	0
Slc25a4	266.9470959	314.4621126	323.7253315	199.4060932	3.645271354	2.537536509	0	5.55476863	15.92661018	0	4.025068124	5.164942437
Rpl38-ps2	647.144475	738.9859645	788.561705	555.1034486	3.645271354	0	0	0	47.77983054	35.6407131	32.20054499	25.82471218
Gm8292	218.4112603	277.7748661	273.9214344	188.6273855	0	0	7.315208685	0	7.96330509	0	0	0
Laptm4a	266.9470959	330.1852182	319.5750067	226.3528626	0	0	10.97281303	0	7.96330509	0	8.050136249	0
Gm6788	80.89305938	99.57966898	95.45746955	64.67224644	0	0	0	0	0	0	0	0
Snx6	242.6791781	288.2569365	282.2220839	210.1848009	0	5.075073018	0	5.55476863	0	0	0	0
Rps15a-ps6	299.3043197	408.8007463	398.4311772	247.910278	3.645271354	2.537536509	3.657604342	2.777384315	7.96330509	0	4.025068124	5.164942437
Ubxn4	121.3395891	157.2310563	157.712341	97.00836967	0	0	3.657604342	2.777384315	0	7.12814262	0	0
Plcb1	56.62514156	62.89242251	70.55552097	43.11483096	7.290542708	0	3.657604342	2.777384315	0	0	0	0
Rpl4	776.57337	943.3863377	1033.430866	749.120188	160.3919396	116.7266794	128.016152	102.7632197	23.88991527	49.89699834	32.20054499	36.15459706
Rps3a3	210.3219544	262.0517605	253.1698105	210.1848009	43.74325625	55.82580319	47.54885645	30.55122746	39.81652545	28.51257048	40.25068124	30.98965462
Mcam	64.7144475	94.33863377	91.30714478	64.67224644	0	12.68768254	7.315208685	0	7.96330509	0	8.050136249	10.32988487
Gm3508	24.26791781	31.44621126	29.05227334	21.55741548	0	0	3.657604342	0	0	0	4.025068124	0
Tmem9	24.26791781	26.20517605	24.90194858	16.16806161	3.645271354	0	0	0	0	0	0	0
H13	88.98236531	104.8207042	91.30714478	64.67224644	21.87162812	0	3.657604342	0	0	0	8.050136249	5.164942437
Mrpl12	24.26791781	26.20517605	24.90194858	16.16806161	3.645271354	0	0	0	0	0	4.025068124	0
Cul1	40.44652969	57.6513873	53.95422192	37.72547709	7.290542708	5.075073018	0	0	7.96330509	0	4.025068124	5.164942437
Arih1	40.44652969	47.16931688	49.80389715	37.72547709	7.290542708	2.537536509	0	0	7.96330509	0	0	0
Atp2a2	72.80375344	110.0617394	87.15682002	53.8935387	7.290542708	2.537536509	7.315208685	0	0	7.12814262	16.1002725	0
Veph1	16.17861188	20.96414084	20.75162381	10.77870774	0	0	0	0	0	0	4.025068124	0
Gm10146	169.8754247	204.4003732	195.0652639	188.6273855	3.645271354	0	0	0	23.88991527	14.25628524	40.25068124	20.65976975
Lsm7	315.4829316	429.7648872	406.7318268	420.3696019	7.290542708	0	0	0	63.70644072	14.25628524	52.32588562	36.15459706
Thbs1	194.1433425	277.7748661	278.0717591	253.2996319	0	0	0	0	15.92661018	14.25628524	36.22561312	10.32988487
Grpel1	24.26791781	31.44621126	33.2025981	32.33612322	0	0	0	0	0	0	4.025068124	0
Ranbp1	525.8048859	738.9859645	763.6597564	695.2266493	120.2939547	78.66363177	62.17927382	99.98583534	199.0826273	64.15328358	128.80218	108.4637912
Gm8823	129.428895	162.4720915	174.31364	145.5125545	7.290542708	0	0	0	0	7.12814262	0	0
Bloc1s4	40.44652969	52.41035209	58.10454668	48.50418483	0	0	0	0	0	0	0	0
Gm8213	372.1080731	461.2110984	539.5422192	447.3163712	10.93581406	17.76275556	21.94562605	22.21907452	15.92661018	0	32.20054499	30.98965462
Rpl12	355.9294613	455.9700632	477.2873477	404.2015403	54.67907031	27.9129016	51.20646079	41.66076472	0	57.02514096	48.30081749	46.48448193
Gm11822	113.2502831	167.7131267	157.712341	150.9019084	0	0	0	0	0	0	0	0
Lamtor2	64.7144475	94.33863377	91.30714478	86.22966193	0	0	0	0	0	0	0	0
Gm10443	218.4112603	335.4262534	319.5750067	307.1931706	0	2.537536509	0	2.777384315	0	0	4.025068124	5.164942437
Gm10288	169.8754247	241.0876196	228.267862	231.7422164	3.645271354	0	0	0	0	0	0	0
Ndufa3	234.5898722	330.1852182	340.3266306	323.3612322	3.645271354	5.075073018	0	0	15.92661018	0	4.025068124	5.164942437
Gm13611	56.62514156	94.33863377	87.15682002	80.84030806	0	0	0	0	0	0	0	0
Gm6436	48.53583563	73.37449293	70.55552097	59.28289257	0	0	0	0	0	0	0	0
Snrpg	331.6615434	466.4521336	481.4376725	404.2015403	3.645271354	7.612609526	0	2.777384315	0	7.12814262	0	5.164942437
Rps11-ps1	566.2514156	780.9142462	755.3591069	695.2266493	3.645271354	2.537536509	0	0	0	7.12814262	16.1002725	20.65976975
Rpl26-ps5	113.2502831	157.2310563	149.4116915	134.7338468	0	0	0	0	0	7.12814262	0	0
Gm8121	24.26791781	36.68724646	37.35292287	32.33612322	3.645271354	0	0	0	0	0	0	0
Gm32256	113.2502831	151.9900211	161.8626658	129.3444929	0	2.537536509	3.657604342	2.777384315	7.96330509	0	12.07520437	0
Cops4	64.7144475	94.33863377	95.45746955	75.45095419	0	5.075073018	0	0	0	0	4.025068124	0
Gm7476	145.6075069	199.159338	195.0652639	172.4593239	3.645271354	15.22521905	10.97281303	16.66430589	15.92661018	0	16.1002725	10.32988487
Gm15946	56.62514156	89.09759856	91.30714478	70.06160031	0	0	0	0	0	0	0	0
Gm8501	24.26791781	36.68724646	37.35292287	26.94676935	0	0	0	0	0	0	0	0
Hspe1-ps4	97.07167125	146.7489859	161.8626658	113.1764313	0	0	0	0	0	0	0	0
Gm24276	56.62514156	89.09759856	83.00649526	70.06160031	3.645271354	2.537536509	0	2.777384315	7.96330509	7.12814262	8.050136249	0
Gm12115	202.2326484	262.0517605	286.3724086	226.3528626	3.645271354	0	0	0	23.88991527	14.25628524	16.1002725	15.49482731
Gm8129	574.3407216	697.0576828	722.1565087	603.6076335	0	0	0	0	55.74313563	42.76885572	12.07520437	41.31953949
mt-Nd3	388.286685	471.6931688	493.8886468	393.4228325	0	0	0	0	7.96330509	0	0	15.49482731
Rpl6	598.6086394	691.8166476	747.0584573	582.050218	51.03379896	10.15014604	7.315208685	13.88692157	39.81652545	28.51257048	36.22561312	30.98965462
Gm7536	1027.341854	1289.294661	1323.953599	1115.596251	142.1655828	98.96392384	160.9345911	119.4275255	183.1560171	178.2035655	173.0779293	242.7522945
Rpl27a	1035.43116	1284.053626	1315.65295	1083.260128	215.0710099	152.2521905	241.4018866	197.1942864	286.6789832	299.38199	297.8550412	335.7212584
Gm8451	630.9658631	843.8066687	850.8165764	673.6692338	69.26015573	32.98797461	47.54885645	27.77384315	63.70644072	99.79399668	76.47629436	98.1339063
Carmil1	121.3395891	199.159338	186.7646143	167.06997	10.93581406	7.612609526	3.657604342	0	31.85322036	28.51257048	8.050136249	25.82471218
Emd	88.98236531	141.5079507	124.5097429	123.955139	3.645271354	5.075073018	7.315208685	0	15.92661018	7.12814262	0	20.65976975
Gm13493	105.1609772	162.4720915	166.0129905	156.2912622	18.22635677	0	18.28802171	16.66430589	23.88991527	14.25628524	8.050136249	25.82471218
Rpl24	372.1080731	524.1035209	410.8821515	344.9186477	3.645271354	12.68768254	7.315208685	5.55476863	15.92661018	28.51257048	36.22561312	20.65976975
Amfr	412.5546028	524.1035209	419.1828011	377.2547709	21.87162812	40.60058414	36.57604342	27.77384315	47.77983054	35.6407131	52.32588562	36.15459706
Ndufb1-ps	177.9647306	251.56969	186.7646143	177.8486777	0	0	0	2.777384315	0	14.25628524	12.07520437	15.49482731
Gm26555	16.17861188	20.96414084	16.60129905	16.16806161	0	0	0	0	0	0	0	0
Ctbp1	396.3759909	529.3445561	415.0324763	388.0334787	7.290542708	2.537536509	7.315208685	0	0	0	8.050136249	5.164942437
Gm9385	1270.021032	1729.541619	1328.103924	1304.223637	7.290542708	2.537536509	10.97281303	0	31.85322036	7.12814262	36.22561312	5.164942437
Serp1	234.5898722	303.9800421	228.267862	220.9635087	7.290542708	0	0	0	0	0	0	0
Gm13862	40.44652969	57.6513873	45.65357239	43.11483096	3.645271354	0	0	0	0	0	0	0
Rpl36-ps3	153.6968128	220.1234788	170.1633153	167.06997	3.645271354	0	0	0	0	0	0	0
Gm12155	48.53583563	73.37449293	53.95422192	48.50418483	0	0	0	0	0	0	0	0
Rps15a-ps5	56.62514156	83.85656335	62.25487144	59.28289257	0	0	0	2.777384315	0	0	0	0
Gm6394	242.6791781	309.2210773	298.8233829	247.910278	0	0	0	0	0	7.12814262	12.07520437	0
Hmgb2	606.6979453	759.9501053	709.7055345	603.6076335	0	5.075073018	0	0	7.96330509	28.51257048	12.07520437	10.32988487
S100a6	339.7508494	466.4521336	423.3331258	339.5292938	0	0	0	0	0	0	0	0
Gm6807	169.8754247	225.364514	186.7646143	161.6806161	7.290542708	2.537536509	3.657604342	2.777384315	0	7.12814262	0	10.32988487
Srp19	299.3043197	403.5597111	348.6272801	301.8038167	10.93581406	12.68768254	21.94562605	13.88692157	15.92661018	35.6407131	8.050136249	20.65976975
Gm26384	275.0364019	356.3903942	298.8233829	280.2464013	18.22635677	35.52551112	51.20646079	49.99291767	39.81652545	35.6407131	24.15040875	20.65976975
Mrpl21	177.9647306	267.2927957	219.9672124	172.4593239	3.645271354	2.537536509	0	5.55476863	0	0	0	0
Rpl36-ps2	242.6791781	345.9083238	294.6730582	231.7422164	7.290542708	0	0	0	0	0	0	0
Vim	1278.110338	1907.736816	1473.365291	1234.162036	65.61488437	91.35131432	51.20646079	55.5476863	15.92661018	21.38442786	16.1002725	30.98965462
Slc25a3	347.8401553	487.4162745	394.2808525	301.8038167	40.09798489	10.15014604	10.97281303	19.4416902	0	0	12.07520437	0
Ldha	315.4829316	471.6931688	381.8298782	296.4144629	36.45271354	5.075073018	3.657604342	11.10953726	23.88991527	35.6407131	44.27574937	25.82471218
Gm43501	16.17861188	26.20517605	20.75162381	21.55741548	0	0	0	0	0	0	0	0
Gm11560	16.17861188	26.20517605	20.75162381	21.55741548	0	0	0	0	0	0	0	0
Gm19243	105.1609772	188.6772675	145.2613667	140.1232006	0	0	0	0	0	0	0	0
Gm3511	56.62514156	89.09759856	74.70584573	64.67224644	0	2.537536509	0	0	0	0	0	0
2210418O10Rik	40.44652969	62.89242251	53.95422192	48.50418483	0	0	0	0	0	0	0	0
Gm12593	64.7144475	94.33863377	78.8561705	70.06160031	0	0	0	0	0	0	0	0
Gm12025	32.35722375	52.41035209	41.50324763	37.72547709	0	0	0	0	0	0	0	0
Rps27rt	566.2514156	885.7349504	668.2022868	625.165049	18.22635677	17.76275556	14.63041737	11.10953726	23.88991527	7.12814262	12.07520437	10.32988487
Nfasc	857.4664294	1173.991887	1029.280541	980.8624044	54.67907031	45.67565716	47.54885645	41.66076472	95.55966108	57.02514096	64.40108999	51.64942437
Hspd1	347.8401553	487.4162745	419.1828011	409.5908941	10.93581406	5.075073018	7.315208685	13.88692157	15.92661018	14.25628524	20.12534062	10.32988487
Wdr89	922.1808769	1315.499838	1079.084438	1094.038836	105.7128693	25.37536509	18.28802171	22.21907452	31.85322036	64.15328358	68.42615811	51.64942437
Eif1	291.2150138	419.2828167	344.4769553	355.6973554	40.09798489	25.37536509	14.63041737	19.4416902	47.77983054	28.51257048	24.15040875	46.48448193
Rps24-ps2	88.98236531	131.0258802	116.2090934	113.1764313	0	5.075073018	0	2.777384315	7.96330509	0	0	0
Gm17121	24.26791781	36.68724646	29.05227334	26.94676935	3.645271354	0	0	0	0	0	0	0
Gm17222	24.26791781	36.68724646	29.05227334	26.94676935	3.645271354	0	0	0	0	0	0	0
Bptf	56.62514156	83.85656335	66.40519621	64.67224644	7.290542708	0	3.657604342	0	0	7.12814262	4.025068124	5.164942437
Clip1	16.17861188	26.20517605	24.90194858	21.55741548	0	2.537536509	3.657604342	0	0	0	0	0
Cops5	16.17861188	26.20517605	29.05227334	21.55741548	0	0	3.657604342	0	0	0	0	0
Pcna	145.6075069	235.8465844	228.267862	204.7954471	36.45271354	10.15014604	29.26083474	16.66430589	7.96330509	0	0	5.164942437
Gm6450	56.62514156	83.85656335	91.30714478	59.28289257	7.290542708	5.075073018	18.28802171	13.88692157	7.96330509	7.12814262	8.050136249	5.164942437
Ddx52	16.17861188	26.20517605	24.90194858	16.16806161	0	0	3.657604342	0	0	0	0	0
Larp7	8.089305938	15.72310563	16.60129905	10.77870774	0	0	3.657604342	0	0	0	0	0
Ctsb	48.53583563	78.61552814	70.55552097	64.67224644	0	2.537536509	7.315208685	19.4416902	0	7.12814262	4.025068124	5.164942437
Ssbp1	550.0728038	524.1035209	626.6990392	404.2015403	3.645271354	2.537536509	3.657604342	0	71.66974581	106.9221393	104.6517712	61.97930924
Lratd1	1172.949361	1362.669154	1419.411069	997.030466	76.55069843	55.82580319	43.89125211	44.43814904	294.6422883	306.5101327	338.1057224	237.5873521
Rnf167	48.53583563	52.41035209	58.10454668	43.11483096	0	0	0	0	15.92661018	14.25628524	16.1002725	0
mt-Cytb	2265.005663	2064.967872	2041.959783	1816.212254	32.80744219	81.20116828	80.46729553	102.7632197	493.7249156	327.8945605	326.0305181	320.2264311
Tfap2a	469.1797444	445.4879928	431.6337753	361.0867093	32.80744219	32.98797461	29.26083474	30.55122746	95.55966108	57.02514096	60.37602186	92.96896386
Dnaja1	469.1797444	497.8983449	452.3853992	388.0334787	7.290542708	5.075073018	3.657604342	0	111.4862713	42.76885572	88.55149873	82.63907899
Sec61g	566.2514156	550.308697	622.5487144	463.4844329	3.645271354	2.537536509	3.657604342	2.777384315	167.2294069	35.6407131	88.55149873	87.80402142
Rpl23a	169.8754247	188.6772675	228.267862	188.6273855	3.645271354	12.68768254	14.63041737	11.10953726	31.85322036	42.76885572	36.22561312	15.49482731
Setd1b	444.9118266	503.1393801	560.293843	447.3163712	43.74325625	27.9129016	29.26083474	30.55122746	103.5229662	121.1784245	68.42615811	87.80402142
[truncated: 3,301 more rows]
