# Supplementary material for: Digital microfluidic isolation of single cells for -Omics
Source: Nat Commun. 2020 Nov 11;11:5632. doi: 10.1038/s41467-020-19394-5 (PMC7658233; doi:10.1038/s41467-020-19394-5)
Supplement: Supplementary file 5 — Supplementary Data 2 [file 41467_2020_19394_MOESM5_ESM.xlsx]

## Sheet: 0 Cell
Experiment 1	Experiment 2	Experiment 3
sp|A8MXT2|MAGBH_HUMAN	sp|A5YKK6|CNOT1_HUMAN	sp|A1L453|PRS38_HUMAN
sp|P02533|K1C14_HUMAN	sp|A6NI61|MYMK_HUMAN	sp|O14966|RAB7L_HUMAN
sp|P04040|CATA_HUMAN	sp|O00264|PGRC1_HUMAN	sp|O43566|RGS14_HUMAN
sp|P04264|K2C1_HUMAN	sp|O75396|SC22B_HUMAN	sp|O60522|TDRD6_HUMAN
sp|P04844|RPN2_HUMAN	sp|O95149|SPN1_HUMAN	sp|P00338|LDHA_HUMAN
sp|P05023|AT1A1_HUMAN	sp|P04264|K2C1_HUMAN	sp|P04264|K2C1_HUMAN
sp|P05090|APOD_HUMAN	sp|P05556|ITB1_HUMAN	sp|P05000|IFNW1_HUMAN
sp|P05556|ITB1_HUMAN	sp|P06576|ATPB_HUMAN	sp|P05787|K2C8_HUMAN
sp|P08238|HS90B_HUMAN	sp|P08238|HS90B_HUMAN	sp|P08238|HS90B_HUMAN
sp|P08670|VIME_HUMAN	sp|P08670|VIME_HUMAN	sp|P08670|VIME_HUMAN
sp|P09382|LEG1_HUMAN	sp|P09382|LEG1_HUMAN	sp|P12273|PIP_HUMAN
sp|P11279|LAMP1_HUMAN	sp|P10412|H14_HUMAN	sp|P13645|K1C10_HUMAN
sp|P12273|PIP_HUMAN	sp|P11279|LAMP1_HUMAN	sp|P20929|NEBU_HUMAN
sp|P13645|K1C10_HUMAN	sp|P11717|MPRI_HUMAN	sp|P21796|VDAC1_HUMAN
sp|P13647|K2C5_HUMAN	sp|P13645|K1C10_HUMAN	sp|P31213|S5A2_HUMAN
sp|P15924|DESP_HUMAN	sp|P20674|COX5A_HUMAN	sp|P31944|CASPE_HUMAN
sp|P21796|VDAC1_HUMAN	sp|P21796|VDAC1_HUMAN	sp|P35527|K1C9_HUMAN
sp|P22492|H1T_HUMAN	sp|P22626|ROA2_HUMAN	sp|P35908|K22E_HUMAN
sp|P22626|ROA2_HUMAN	sp|P23443|KS6B1_HUMAN	sp|P40227|TCPZ_HUMAN
sp|P25705|ATPA_HUMAN	sp|P25705|ATPA_HUMAN	sp|P54855|UDB15_HUMAN
sp|P26006|ITA3_HUMAN	sp|P27824|CALX_HUMAN	sp|P62805|H4_HUMAN
sp|P35527|K1C9_HUMAN	sp|P35232|PHB_HUMAN	sp|P68366|TBA4A_HUMAN
sp|P49257|LMAN1_HUMAN	sp|P35527|K1C9_HUMAN	sp|P81605|DCD_HUMAN
sp|P60953|CDC42_HUMAN	sp|P35908|K22E_HUMAN	sp|Q02413|DSG1_HUMAN
sp|P63261|ACTG_HUMAN	sp|P48047|ATPO_HUMAN	sp|Q03252|LMNB2_HUMAN
sp|P68371|TBB4B_HUMAN	sp|P49257|LMAN1_HUMAN	sp|Q08554|DSC1_HUMAN
sp|P81605|DCD_HUMAN	sp|P60953|CDC42_HUMAN	sp|Q15149|PLEC_HUMAN
sp|Q00610|CLH1_HUMAN	sp|P63261|ACTG_HUMAN	sp|Q2KHM9|MOONR_HUMAN
sp|Q02413|DSG1_HUMAN	sp|P68133|ACTS_HUMAN	sp|Q3L8U1|CHD9_HUMAN
sp|Q04941|PLP2_HUMAN	sp|P68371|TBB4B_HUMAN	sp|Q6VVX0|CP2R1_HUMAN
sp|Q07065|CKAP4_HUMAN	sp|P81605|DCD_HUMAN	sp|Q8IZD2|KMT2E_HUMAN
sp|Q08554|DSC1_HUMAN	sp|Q00610|CLH1_HUMAN	sp|Q8N257|H2B3B_HUMAN
sp|Q13200|PSMD2_HUMAN	sp|Q04941|PLP2_HUMAN	sp|Q8TBZ0|CC110_HUMAN
sp|Q14CN4|K2C72_HUMAN	sp|Q07065|CKAP4_HUMAN	sp|Q96CJ1|EAF2_HUMAN
sp|Q5VSP4|LC1L1_HUMAN	sp|Q15149|PLEC_HUMAN	sp|Q96P66|GP101_HUMAN
sp|Q70UQ0|IKIP_HUMAN	sp|Q2KHM9|MOONR_HUMAN	sp|Q96Q06|PLIN4_HUMAN
sp|Q86TJ2|TAD2B_HUMAN	sp|Q53RY4|KCP3_HUMAN	sp|Q99880|H2B1L_HUMAN
sp|Q86YZ3|HORN_HUMAN	sp|Q6PIU2|NCEH1_HUMAN	sp|Q9C0D2|CE295_HUMAN
sp|Q8N1N4|K2C78_HUMAN	sp|Q86YW5|TRML1_HUMAN	sp|Q9NUQ3|TXLNG_HUMAN
sp|Q8NF67|A2012_HUMAN	sp|Q8IWK6|AGRA3_HUMAN	sp|Q9NZR2|LRP1B_HUMAN
sp|Q8TCB6|O51E1_HUMAN	sp|Q8IYQ7|THNS1_HUMAN	tr|A0A087WUI2|A0A087WUI2_HUMAN
sp|Q8TCT9|HM13_HUMAN	sp|Q8IZD2|KMT2E_HUMAN	tr|A0A087WVQ9|A0A087WVQ9_HUMAN
sp|Q8WXE9|STON2_HUMAN	sp|Q8TE82|S3TC1_HUMAN	tr|A0A0A0MR02|A0A0A0MR02_HUMAN
sp|Q8WY98|TM234_HUMAN	sp|Q8WXE9|STON2_HUMAN	tr|A0A1W2PRV9|A0A1W2PRV9_HUMAN
sp|Q96M69|LRGUK_HUMAN	sp|Q99880|H2B1L_HUMAN	tr|A0A2R8Y712|A0A2R8Y712_HUMAN
sp|Q96PX6|CC85A_HUMAN	sp|Q9BS86|ZPBP1_HUMAN	tr|A0A2R8Y793|A0A2R8Y793_HUMAN
sp|Q9BQE3|TBA1C_HUMAN	sp|Q9BVK6|TMED9_HUMAN	tr|A0A2R8Y798|A0A2R8Y798_HUMAN
sp|Q9BSJ8|ESYT1_HUMAN	sp|Q9NZT1|CALL5_HUMAN	tr|A6NNK5|A6NNK5_HUMAN
sp|Q9BUA6|MYL10_HUMAN	sp|Q9UJ96|KCNG2_HUMAN	tr|A8MUF7|A8MUF7_HUMAN
sp|Q9NZT1|CALL5_HUMAN	sp|Q9UKT6|FXL21_HUMAN	tr|B1AHF3|B1AHF3_HUMAN
sp|Q9P2D1|CHD7_HUMAN	sp|Q9Y5L2|HLPDA_HUMAN	tr|B8ZZ38|B8ZZ38_HUMAN
sp|Q9UBI6|GBG12_HUMAN	tr|A0A087WVQ9|A0A087WVQ9_HUMAN	tr|B8ZZT6|B8ZZT6_HUMAN
sp|Q9UBW7|ZMYM2_HUMAN	tr|A0A087WWY3|A0A087WWY3_HUMAN	tr|C9J0D1|C9J0D1_HUMAN
tr|A0A075B6H5|A0A075B6H5_HUMAN	tr|A0A087WYF1|A0A087WYF1_HUMAN	tr|C9J0E4|C9J0E4_HUMAN
tr|A0A087WT53|A0A087WT53_HUMAN	tr|A0A2R8Y5M6|A0A2R8Y5M6_HUMAN	tr|C9J6C4|C9J6C4_HUMAN
tr|A0A087WTM0|A0A087WTM0_HUMAN	tr|A8MVC2|A8MVC2_HUMAN	tr|C9JEV0|C9JEV0_HUMAN
tr|A0A087WV20|A0A087WV20_HUMAN	tr|B7Z4L4|B7Z4L4_HUMAN	tr|C9JZJ1|C9JZJ1_HUMAN
tr|A0A087WVQ9|A0A087WVQ9_HUMAN	tr|C9IZZ0|C9IZZ0_HUMAN	tr|E7EP17|E7EP17_HUMAN
tr|A0A087WWT3|A0A087WWT3_HUMAN	tr|C9JXJ9|C9JXJ9_HUMAN	tr|E7ERT8|E7ERT8_HUMAN
tr|A0A087WWY3|A0A087WWY3_HUMAN	tr|D6R9B6|D6R9B6_HUMAN	tr|E9PN25|E9PN25_HUMAN
tr|A0A096LP37|A0A096LP37_HUMAN	tr|D6RFL4|D6RFL4_HUMAN	tr|F8VRH5|F8VRH5_HUMAN
tr|A0A0A0MRQ5|A0A0A0MRQ5_HUMAN	tr|E7ERT8|E7ERT8_HUMAN	tr|F8WCY3|F8WCY3_HUMAN
tr|A0A1W2PRN1|A0A1W2PRN1_HUMAN	tr|E7ET40|E7ET40_HUMAN	tr|H0Y3K4|H0Y3K4_HUMAN
tr|A0A2R8Y6G6|A0A2R8Y6G6_HUMAN	tr|E9PN25|E9PN25_HUMAN	tr|H0YLE8|H0YLE8_HUMAN
tr|A0A2R8YDI9|A0A2R8YDI9_HUMAN	tr|E9PNJ4|E9PNJ4_HUMAN	tr|H3BU37|H3BU37_HUMAN
tr|B7Z4L4|B7Z4L4_HUMAN	tr|E9PNK9|E9PNK9_HUMAN	tr|J3QKM0|J3QKM0_HUMAN
tr|C9JEV0|C9JEV0_HUMAN	tr|E9PNW4|E9PNW4_HUMAN	tr|K7EMV3|K7EMV3_HUMAN
tr|C9JL25|C9JL25_HUMAN	tr|E9PQ96|E9PQ96_HUMAN	tr|K7EMY5|K7EMY5_HUMAN
tr|C9JR62|C9JR62_HUMAN	tr|F5GYY1|F5GYY1_HUMAN	tr|K7ES28|K7ES28_HUMAN
tr|C9JTX4|C9JTX4_HUMAN	tr|F5H3X6|F5H3X6_HUMAN	tr|M0QZK8|M0QZK8_HUMAN
tr|C9JZ20|C9JZ20_HUMAN	tr|F5H823|F5H823_HUMAN	tr|Q3BDU5|Q3BDU5_HUMAN
tr|D6RD83|D6RD83_HUMAN	tr|F6QUH3|F6QUH3_HUMAN	tr|Q5ST81|Q5ST81_HUMAN
tr|D6RFL1|D6RFL1_HUMAN	tr|F6UXX1|F6UXX1_HUMAN	tr|Q6FG55|Q6FG55_HUMAN
tr|E7EUT5|E7EUT5_HUMAN	tr|F8VQQ4|F8VQQ4_HUMAN
tr|E9PFH7|E9PFH7_HUMAN	tr|F8VRH5|F8VRH5_HUMAN
tr|E9PJE7|E9PJE7_HUMAN	tr|F8VYN5|F8VYN5_HUMAN
tr|E9PN25|E9PN25_HUMAN	tr|G3V0E5|G3V0E5_HUMAN
tr|E9PNW4|E9PNW4_HUMAN	tr|G3V576|G3V576_HUMAN
tr|E9PQ96|E9PQ96_HUMAN	tr|G3V5X4|G3V5X4_HUMAN
tr|F5GY37|F5GY37_HUMAN	tr|H0Y333|H0Y333_HUMAN
tr|F6XEV2|F6XEV2_HUMAN	tr|H0Y3X5|H0Y3X5_HUMAN
tr|G3V1A1|G3V1A1_HUMAN	tr|H0Y4V6|H0Y4V6_HUMAN
tr|G3V576|G3V576_HUMAN	tr|H0Y7C1|H0Y7C1_HUMAN
tr|G3V5X4|G3V5X4_HUMAN	tr|H0YD13|H0YD13_HUMAN
tr|H0Y333|H0Y333_HUMAN	tr|H3BU31|H3BU31_HUMAN
tr|H0YD13|H0YD13_HUMAN	tr|I3L1P8|I3L1P8_HUMAN
tr|H0YH80|H0YH80_HUMAN	tr|J3QS21|J3QS21_HUMAN
tr|H0YH81|H0YH81_HUMAN	tr|K7EMA7|K7EMA7_HUMAN
tr|H0YIY6|H0YIY6_HUMAN	tr|K7EMY5|K7EMY5_HUMAN
tr|H3BU31|H3BU31_HUMAN	tr|M0QXS5|M0QXS5_HUMAN
tr|I3L2G5|I3L2G5_HUMAN	tr|Q3BDU5|Q3BDU5_HUMAN
tr|K7EQQ1|K7EQQ1_HUMAN	tr|Q5JP53|Q5JP53_HUMAN
tr|K7EQQ3|K7EQQ3_HUMAN	tr|Q5JR95|Q5JR95_HUMAN
tr|Q3BDU5|Q3BDU5_HUMAN	tr|Q5QPM2|Q5QPM2_HUMAN
tr|Q5JP53|Q5JP53_HUMAN	tr|Q5T8U3|Q5T8U3_HUMAN
	tr|Q5VVC8|Q5VVC8_HUMAN
	tr|Q86WV2|Q86WV2_HUMAN

## Sheet: 1 Cell
Experiment 1	Experiment 2	Experiment 3
sp|O00264|PGRC1_HUMAN	sp|A8K2U0|A2ML1_HUMAN	sp|A0A0C4DH73|KV112_HUMAN
sp|O00299|CLIC1_HUMAN	sp|A8K855|EFCB7_HUMAN	sp|O00231|PSD11_HUMAN
sp|O00410|IPO5_HUMAN	sp|O00232|PSD12_HUMAN	sp|O00264|PGRC1_HUMAN
sp|O00461|GOLI4_HUMAN	sp|O00264|PGRC1_HUMAN	sp|O00299|CLIC1_HUMAN
sp|O00487|PSDE_HUMAN	sp|O00299|CLIC1_HUMAN	sp|O00410|IPO5_HUMAN
sp|O00567|NOP56_HUMAN	sp|O00391|QSOX1_HUMAN	sp|O00487|PSDE_HUMAN
sp|O00592|PODXL_HUMAN	sp|O00410|IPO5_HUMAN	sp|O00592|PODXL_HUMAN
sp|O14828|SCAM3_HUMAN	sp|O00487|PSDE_HUMAN	sp|O14828|SCAM3_HUMAN
sp|O15118|NPC1_HUMAN	sp|O14818|PSA7_HUMAN	sp|O15118|NPC1_HUMAN
sp|O15173|PGRC2_HUMAN	sp|O14828|SCAM3_HUMAN	sp|O15173|PGRC2_HUMAN
sp|O43707|ACTN4_HUMAN	sp|O43240|KLK10_HUMAN	sp|O15427|MOT4_HUMAN
sp|O60361|NDK8_HUMAN	sp|O43707|ACTN4_HUMAN	sp|O43399|TPD54_HUMAN
sp|O60664|PLIN3_HUMAN	sp|O60701|UGDH_HUMAN	sp|O43566|RGS14_HUMAN
sp|O75396|SC22B_HUMAN	sp|O60911|CATL2_HUMAN	sp|O43707|ACTN4_HUMAN
sp|O75477|ERLN1_HUMAN	sp|O75223|GGCT_HUMAN	sp|O60361|NDK8_HUMAN
sp|O75874|IDHC_HUMAN	sp|O75342|LX12B_HUMAN	sp|O60664|PLIN3_HUMAN
sp|P00338|LDHA_HUMAN	sp|O75396|SC22B_HUMAN	sp|O60763|USO1_HUMAN
sp|P02533|K1C14_HUMAN	sp|O75629|CREG1_HUMAN	sp|O60939|SCN2B_HUMAN
sp|P02538|K2C6A_HUMAN	sp|O75874|IDHC_HUMAN	sp|O75396|SC22B_HUMAN
sp|P02786|TFR1_HUMAN	sp|O95274|LYPD3_HUMAN	sp|O75477|ERLN1_HUMAN
sp|P03973|SLPI_HUMAN	sp|O95373|IPO7_HUMAN	sp|O75695|XRP2_HUMAN
sp|P04080|CYTB_HUMAN	sp|P00338|LDHA_HUMAN	sp|O75947|ATP5H_HUMAN
sp|P04264|K2C1_HUMAN	sp|P00441|SODC_HUMAN	sp|O95399|UTS2_HUMAN
sp|P04843|RPN1_HUMAN	sp|P00505|AATM_HUMAN	sp|O96005|CLPT1_HUMAN
sp|P04844|RPN2_HUMAN	sp|P00558|PGK1_HUMAN	sp|P00167|CYB5_HUMAN
sp|P04899|GNAI2_HUMAN	sp|P01040|CYTA_HUMAN	sp|P00338|LDHA_HUMAN
sp|P05023|AT1A1_HUMAN	sp|P01834|IGKC_HUMAN	sp|P00387|NB5R3_HUMAN
sp|P05109|S10A8_HUMAN	sp|P01859|IGHG2_HUMAN	sp|P00558|PGK1_HUMAN
sp|P05141|ADT2_HUMAN	sp|P01876|IGHA1_HUMAN	sp|P02452|CO1A1_HUMAN
sp|P05556|ITB1_HUMAN	sp|P02533|K1C14_HUMAN	sp|P02533|K1C14_HUMAN
sp|P05787|K2C8_HUMAN	sp|P02538|K2C6A_HUMAN	sp|P02538|K2C6A_HUMAN
sp|P06702|S10A9_HUMAN	sp|P02768|ALBU_HUMAN	sp|P02786|TFR1_HUMAN
sp|P07737|PROF1_HUMAN	sp|P02786|TFR1_HUMAN	sp|P04075|ALDOA_HUMAN
sp|P07900|HS90A_HUMAN	sp|P04040|CATA_HUMAN	sp|P04080|CYTB_HUMAN
sp|P08238|HS90B_HUMAN	sp|P04075|ALDOA_HUMAN	sp|P04083|ANXA1_HUMAN
sp|P08574|CY1_HUMAN	sp|P04080|CYTB_HUMAN	sp|P04264|K2C1_HUMAN
sp|P08648|ITA5_HUMAN	sp|P04083|ANXA1_HUMAN	sp|P04843|RPN1_HUMAN
sp|P08670|VIME_HUMAN	sp|P04264|K2C1_HUMAN	sp|P04844|RPN2_HUMAN
sp|P08754|GNAI3_HUMAN	sp|P04406|G3P_HUMAN	sp|P04899|GNAI2_HUMAN
sp|P08779|K1C16_HUMAN	sp|P04792|HSPB1_HUMAN	sp|P04920|B3A2_HUMAN
sp|P09382|LEG1_HUMAN	sp|P04843|RPN1_HUMAN	sp|P05023|AT1A1_HUMAN
sp|P09496|CLCA_HUMAN	sp|P04844|RPN2_HUMAN	sp|P05026|AT1B1_HUMAN
sp|P09601|HMOX1_HUMAN	sp|P04899|GNAI2_HUMAN	sp|P05141|ADT2_HUMAN
sp|P10606|COX5B_HUMAN	sp|P05023|AT1A1_HUMAN	sp|P05204|HMGN2_HUMAN
sp|P10809|CH60_HUMAN	sp|P05089|ARGI1_HUMAN	sp|P05387|RLA2_HUMAN
sp|P11021|BIP_HUMAN	sp|P05109|S10A8_HUMAN	sp|P05556|ITB1_HUMAN
sp|P11279|LAMP1_HUMAN	sp|P05141|ADT2_HUMAN	sp|P06576|ATPB_HUMAN
sp|P11717|MPRI_HUMAN	sp|P05204|HMGN2_HUMAN	sp|P06702|S10A9_HUMAN
sp|P13010|XRCC5_HUMAN	sp|P05556|ITB1_HUMAN	sp|P06748|NPM_HUMAN
sp|P13639|EF2_HUMAN	sp|P06702|S10A9_HUMAN	sp|P06756|ITAV_HUMAN
sp|P13645|K1C10_HUMAN	sp|P06733|ENOA_HUMAN	sp|P07195|LDHB_HUMAN
sp|P13647|K2C5_HUMAN	sp|P06748|NPM_HUMAN	sp|P07737|PROF1_HUMAN
sp|P16401|H15_HUMAN	sp|P06756|ITAV_HUMAN	sp|P07900|HS90A_HUMAN
sp|P17066|HSP76_HUMAN	sp|P07195|LDHB_HUMAN	sp|P08238|HS90B_HUMAN
sp|P17096|HMGA1_HUMAN	sp|P07355|ANXA2_HUMAN	sp|P08574|CY1_HUMAN
sp|P18859|ATP5J_HUMAN	sp|P07384|CAN1_HUMAN	sp|P08648|ITA5_HUMAN
sp|P19105|ML12A_HUMAN	sp|P07737|PROF1_HUMAN	sp|P08670|VIME_HUMAN
sp|P19367|HXK1_HUMAN	sp|P07858|CATB_HUMAN	sp|P08708|RS17_HUMAN
sp|P20645|MPRD_HUMAN	sp|P07900|HS90A_HUMAN	sp|P08754|GNAI3_HUMAN
sp|P21589|5NTD_HUMAN	sp|P08238|HS90B_HUMAN	sp|P08779|K1C16_HUMAN
sp|P21796|VDAC1_HUMAN	sp|P08648|ITA5_HUMAN	sp|P09382|LEG1_HUMAN
sp|P23246|SFPQ_HUMAN	sp|P08670|VIME_HUMAN	sp|P09496|CLCA_HUMAN
sp|P23526|SAHH_HUMAN	sp|P08708|RS17_HUMAN	sp|P09601|HMOX1_HUMAN
sp|P23634|AT2B4_HUMAN	sp|P08727|K1C19_HUMAN	sp|P09936|UCHL1_HUMAN
sp|P26006|ITA3_HUMAN	sp|P08754|GNAI3_HUMAN	sp|P0DP25|CALM3_HUMAN
sp|P26641|EF1G_HUMAN	sp|P08779|K1C16_HUMAN	sp|P10599|THIO_HUMAN
sp|P27105|STOM_HUMAN	sp|P09382|LEG1_HUMAN	sp|P10809|CH60_HUMAN
sp|P27824|CALX_HUMAN	sp|P09601|HMOX1_HUMAN	sp|P11021|BIP_HUMAN
sp|P29966|MARCS_HUMAN	sp|P09936|UCHL1_HUMAN	sp|P11142|HSP7C_HUMAN
sp|P30050|RL12_HUMAN	sp|P0DOY3|IGLC3_HUMAN	sp|P11279|LAMP1_HUMAN
sp|P31689|DNJA1_HUMAN	sp|P0DP57|SLUR2_HUMAN	sp|P11717|MPRI_HUMAN
sp|P31930|QCR1_HUMAN	sp|P10599|THIO_HUMAN	sp|P12273|PIP_HUMAN
sp|P31949|S10AB_HUMAN	sp|P10619|PPGB_HUMAN	sp|P13010|XRCC5_HUMAN
sp|P35527|K1C9_HUMAN	sp|P11021|BIP_HUMAN	sp|P13639|EF2_HUMAN
sp|P35579|MYH9_HUMAN	sp|P11142|HSP7C_HUMAN	sp|P13645|K1C10_HUMAN
sp|P35606|COPB2_HUMAN	sp|P11279|LAMP1_HUMAN	sp|P13647|K2C5_HUMAN
sp|P35908|K22E_HUMAN	sp|P12035|K2C3_HUMAN	sp|P14625|ENPL_HUMAN
sp|P42704|LPPRC_HUMAN	sp|P12273|PIP_HUMAN	sp|P15121|ALDR_HUMAN
sp|P47914|RL29_HUMAN	sp|P13639|EF2_HUMAN	sp|P15924|DESP_HUMAN
sp|P48047|ATPO_HUMAN	sp|P13645|K1C10_HUMAN	sp|P16401|H15_HUMAN
sp|P49257|LMAN1_HUMAN	sp|P13647|K2C5_HUMAN	sp|P17066|HSP76_HUMAN
sp|P50416|CPT1A_HUMAN	sp|P13796|PLSL_HUMAN	sp|P17301|ITA2_HUMAN
sp|P50991|TCPD_HUMAN	sp|P14618|KPYM_HUMAN	sp|P17987|TCPA_HUMAN
sp|P51991|ROA3_HUMAN	sp|P14923|PLAK_HUMAN	sp|P18206|VINC_HUMAN
sp|P53618|COPB_HUMAN	sp|P15104|GLNA_HUMAN	sp|P18669|PGAM1_HUMAN
sp|P53621|COPA_HUMAN	sp|P15924|DESP_HUMAN	sp|P19105|ML12A_HUMAN
sp|P55060|XPO2_HUMAN	sp|P16152|CBR1_HUMAN	sp|P20645|MPRD_HUMAN
sp|P55072|TERA_HUMAN	sp|P16403|H12_HUMAN	sp|P21589|5NTD_HUMAN
sp|P60468|SC61B_HUMAN	sp|P16435|NCPR_HUMAN	sp|P21796|VDAC1_HUMAN
sp|P60709|ACTB_HUMAN	sp|P17066|HSP76_HUMAN	sp|P22492|H1T_HUMAN
sp|P60953|CDC42_HUMAN	sp|P17900|SAP3_HUMAN	sp|P22626|ROA2_HUMAN
sp|P61019|RAB2A_HUMAN	sp|P17931|LEG3_HUMAN	sp|P23246|SFPQ_HUMAN
sp|P61026|RAB10_HUMAN	sp|P18085|ARF4_HUMAN	sp|P23284|PPIB_HUMAN
sp|P61106|RAB14_HUMAN	sp|P18206|VINC_HUMAN	sp|P23528|COF1_HUMAN
sp|P61353|RL27_HUMAN	sp|P18510|IL1RA_HUMAN	sp|P23634|AT2B4_HUMAN
sp|P61619|S61A1_HUMAN	sp|P18669|PGAM1_HUMAN	sp|P25705|ATPA_HUMAN
sp|P61626|LYSC_HUMAN	sp|P19105|ML12A_HUMAN	sp|P26006|ITA3_HUMAN
sp|P62191|PRS4_HUMAN	sp|P20073|ANXA7_HUMAN	sp|P26038|MOES_HUMAN
sp|P62318|SMD3_HUMAN	sp|P20618|PSB1_HUMAN	sp|P26373|RL13_HUMAN
sp|P62701|RS4X_HUMAN	sp|P20645|MPRD_HUMAN	sp|P26641|EF1G_HUMAN
sp|P62805|H4_HUMAN	sp|P20929|NEBU_HUMAN	sp|P27105|STOM_HUMAN
sp|P62826|RAN_HUMAN	sp|P20930|FILA_HUMAN	sp|P27348|1433T_HUMAN
sp|P62873|GBB1_HUMAN	sp|P21589|5NTD_HUMAN	sp|P27824|CALX_HUMAN
sp|P62913|RL11_HUMAN	sp|P21796|VDAC1_HUMAN	sp|P28749|RBL1_HUMAN
sp|P63261|ACTG_HUMAN	sp|P22528|SPR1B_HUMAN	sp|P29966|MARCS_HUMAN
sp|P67809|YBOX1_HUMAN	sp|P22531|SPR2E_HUMAN	sp|P30043|BLVRB_HUMAN
sp|P68133|ACTS_HUMAN	sp|P22532|SPR2D_HUMAN	sp|P30050|RL12_HUMAN
sp|P68363|TBA1B_HUMAN	sp|P22626|ROA2_HUMAN	sp|P30101|PDIA3_HUMAN
sp|P68371|TBB4B_HUMAN	sp|P22735|TGM1_HUMAN	sp|P31689|DNJA1_HUMAN
sp|P78527|PRKDC_HUMAN	sp|P23490|LORI_HUMAN	sp|P31930|QCR1_HUMAN
sp|P81605|DCD_HUMAN	sp|P23526|SAHH_HUMAN	sp|P31946|1433B_HUMAN
sp|P84077|ARF1_HUMAN	sp|P25311|ZA2G_HUMAN	sp|P31949|S10AB_HUMAN
sp|Q00610|CLH1_HUMAN	sp|P25705|ATPA_HUMAN	sp|P33993|MCM7_HUMAN
sp|Q01082|SPTB2_HUMAN	sp|P25786|PSA1_HUMAN	sp|P35527|K1C9_HUMAN
sp|Q02878|RL6_HUMAN	sp|P25788|PSA3_HUMAN	sp|P35579|MYH9_HUMAN
sp|Q03135|CAV1_HUMAN	sp|P25815|S100P_HUMAN	sp|P35606|COPB2_HUMAN
sp|Q04695|K1C17_HUMAN	sp|P26006|ITA3_HUMAN	sp|P35908|K22E_HUMAN
sp|Q04941|PLP2_HUMAN	sp|P26373|RL13_HUMAN	sp|P38646|GRP75_HUMAN
sp|Q07065|CKAP4_HUMAN	sp|P26641|EF1G_HUMAN	sp|P40227|TCPZ_HUMAN
sp|Q09666|AHNK_HUMAN	sp|P27482|CALL3_HUMAN	sp|P46977|STT3A_HUMAN
sp|Q12906|ILF3_HUMAN	sp|P27824|CALX_HUMAN	sp|P47985|UCRI_HUMAN
sp|Q12907|LMAN2_HUMAN	sp|P28066|PSA5_HUMAN	sp|P48047|ATPO_HUMAN
sp|Q13200|PSMD2_HUMAN	sp|P28072|PSB6_HUMAN	sp|P48668|K2C6C_HUMAN
sp|Q13509|TBB3_HUMAN	sp|P28074|PSB5_HUMAN	sp|P48960|CD97_HUMAN
sp|Q14204|DYHC1_HUMAN	sp|P29508|SPB3_HUMAN	sp|P49257|LMAN1_HUMAN
sp|Q14315|FLNC_HUMAN	sp|P30086|PEBP1_HUMAN	sp|P49755|TMEDA_HUMAN
sp|Q14974|IMB1_HUMAN	sp|P31151|S10A7_HUMAN	sp|P50151|GBG10_HUMAN
sp|Q15008|PSMD6_HUMAN	sp|P31689|DNJA1_HUMAN	sp|P50416|CPT1A_HUMAN
sp|Q15149|PLEC_HUMAN	sp|P31944|CASPE_HUMAN	sp|P50991|TCPD_HUMAN
sp|Q15365|PCBP1_HUMAN	sp|P31946|1433B_HUMAN	sp|P51991|ROA3_HUMAN
sp|Q15388|TOM20_HUMAN	sp|P31947|1433S_HUMAN	sp|P53618|COPB_HUMAN
sp|Q15393|SF3B3_HUMAN	sp|P31949|S10AB_HUMAN	sp|P53621|COPA_HUMAN
sp|Q15427|SF3B4_HUMAN	sp|P32119|PRDX2_HUMAN	sp|P53985|MOT1_HUMAN
sp|Q5D862|FILA2_HUMAN	sp|P35325|SPR2B_HUMAN	sp|P54709|AT1B3_HUMAN
sp|Q6DD88|ATLA3_HUMAN	sp|P35527|K1C9_HUMAN	sp|P55060|XPO2_HUMAN
sp|Q6PIU2|NCEH1_HUMAN	sp|P35579|MYH9_HUMAN	sp|P55072|TERA_HUMAN
sp|Q71UI9|H2AV_HUMAN	sp|P35606|COPB2_HUMAN	sp|P60059|SC61G_HUMAN
sp|Q7Z2Y8|GVIN1_HUMAN	sp|P35754|GLRX1_HUMAN	sp|P60174|TPIS_HUMAN
sp|Q7Z7H5|TMED4_HUMAN	sp|P35908|K22E_HUMAN	sp|P60228|EIF3E_HUMAN
sp|Q86SG5|S1A7A_HUMAN	sp|P38646|GRP75_HUMAN	sp|P60709|ACTB_HUMAN
sp|Q86YF9|DZIP1_HUMAN	sp|P40926|MDHM_HUMAN	sp|P60842|IF4A1_HUMAN
sp|Q8N257|H2B3B_HUMAN	sp|P42357|HUTH_HUMAN	sp|P60953|CDC42_HUMAN
sp|Q8N339|MT1M_HUMAN	sp|P42704|LPPRC_HUMAN	sp|P61019|RAB2A_HUMAN
sp|Q8N766|EMC1_HUMAN	sp|P43686|PRS6B_HUMAN	sp|P61026|RAB10_HUMAN
sp|Q8TAD7|OCC1_HUMAN	sp|P47929|LEG7_HUMAN	sp|P61106|RAB14_HUMAN
sp|Q8TC12|RDH11_HUMAN	sp|P48047|ATPO_HUMAN	sp|P61353|RL27_HUMAN
sp|Q8WXE9|STON2_HUMAN	sp|P48163|MAOX_HUMAN	sp|P61586|RHOA_HUMAN
sp|Q92896|GSLG1_HUMAN	sp|P49257|LMAN1_HUMAN	sp|P61619|S61A1_HUMAN
sp|Q93077|H2A1C_HUMAN	sp|P49862|KLK7_HUMAN	sp|P61978|HNRPK_HUMAN
sp|Q969X5|ERGI1_HUMAN	sp|P50395|GDIB_HUMAN	sp|P62191|PRS4_HUMAN
sp|Q96A33|CCD47_HUMAN	sp|P51571|SSRD_HUMAN	sp|P62258|1433E_HUMAN
sp|Q96CS3|FAF2_HUMAN	sp|P51991|ROA3_HUMAN	sp|P62269|RS18_HUMAN
sp|Q96FN4|CPNE2_HUMAN	sp|P52907|CAZA1_HUMAN	sp|P62328|TYB4_HUMAN
sp|Q96IX5|USMG5_HUMAN	sp|P53985|MOT1_HUMAN	sp|P62701|RS4X_HUMAN
sp|Q96N66|MBOA7_HUMAN	sp|P55000|SLUR1_HUMAN	sp|P62805|H4_HUMAN
sp|Q96Q89|KI20B_HUMAN	sp|P55060|XPO2_HUMAN	sp|P62826|RAN_HUMAN
sp|Q99536|VAT1_HUMAN	sp|P55072|TERA_HUMAN	sp|P62873|GBB1_HUMAN
sp|Q99805|TM9S2_HUMAN	sp|P59666|DEF3_HUMAN	sp|P62906|RL10A_HUMAN
sp|Q99878|H2A1J_HUMAN	sp|P60174|TPIS_HUMAN	sp|P62913|RL11_HUMAN
sp|Q99880|H2B1L_HUMAN	sp|P60709|ACTB_HUMAN	sp|P62979|RS27A_HUMAN
sp|Q9BQE5|APOL2_HUMAN	sp|P60842|IF4A1_HUMAN	sp|P63000|RAC1_HUMAN
sp|Q9BSJ8|ESYT1_HUMAN	sp|P60953|CDC42_HUMAN	sp|P63092|GNAS2_HUMAN
sp|Q9BUF5|TBB6_HUMAN	sp|P60983|GMFB_HUMAN	sp|P63104|1433Z_HUMAN
sp|Q9BVC6|TM109_HUMAN	sp|P61019|RAB2A_HUMAN	sp|P63218|GBG5_HUMAN
sp|Q9BVK6|TMED9_HUMAN	sp|P61026|RAB10_HUMAN	sp|P63261|ACTG_HUMAN
sp|Q9H9B4|SFXN1_HUMAN	sp|P61106|RAB14_HUMAN	sp|P63313|TYB10_HUMAN
sp|Q9HC07|TM165_HUMAN	sp|P61353|RL27_HUMAN	sp|P67809|YBOX1_HUMAN
sp|Q9NS25|SPNXB_HUMAN	sp|P61626|LYSC_HUMAN	sp|P68036|UB2L3_HUMAN
sp|Q9NS69|TOM22_HUMAN	sp|P62258|1433E_HUMAN	sp|P68104|EF1A1_HUMAN
sp|Q9NZ45|CISD1_HUMAN	sp|P62805|H4_HUMAN	sp|P68133|ACTS_HUMAN
sp|Q9NZM1|MYOF_HUMAN	sp|P62826|RAN_HUMAN	sp|P68363|TBA1B_HUMAN
sp|Q9NZT1|CALL5_HUMAN	sp|P62913|RL11_HUMAN	sp|P68371|TBB4B_HUMAN
sp|Q9P2X0|DPM3_HUMAN	sp|P63000|RAC1_HUMAN	sp|P78527|PRKDC_HUMAN
sp|Q9UBI6|GBG12_HUMAN	sp|P63104|1433Z_HUMAN	sp|P80723|BASP1_HUMAN
sp|Q9UHB7|AFF4_HUMAN	sp|P63167|DYL1_HUMAN	sp|P81605|DCD_HUMAN
sp|Q9UJS0|CMC2_HUMAN	sp|P63218|GBG5_HUMAN	sp|P84157|MXRA7_HUMAN
sp|Q9Y277|VDAC3_HUMAN	sp|P68133|ACTS_HUMAN	sp|P98179|RBM3_HUMAN
sp|Q9Y2U8|MAN1_HUMAN	sp|P68363|TBA1B_HUMAN	sp|Q00610|CLH1_HUMAN
sp|Q9Y2X3|NOP58_HUMAN	sp|P68371|TBB4B_HUMAN	sp|Q01469|FABP5_HUMAN
sp|Q9Y3E5|PTH2_HUMAN	sp|P80188|NGAL_HUMAN	sp|Q02413|DSG1_HUMAN
sp|Q9Y3Q3|TMED3_HUMAN	sp|P81605|DCD_HUMAN	sp|Q03135|CAV1_HUMAN
sp|Q9Y490|TLN1_HUMAN	sp|Q00610|CLH1_HUMAN	sp|Q04695|K1C17_HUMAN
sp|Q9Y5J7|TIM9_HUMAN	sp|Q01081|U2AF1_HUMAN	sp|Q04826|1B40_HUMAN
sp|Q9Y5S9|RBM8A_HUMAN	sp|Q01469|FABP5_HUMAN	sp|Q04941|PLP2_HUMAN
tr|A0A075B6Q0|A0A075B6Q0_HUMAN	sp|Q01546|K22O_HUMAN	sp|Q06830|PRDX1_HUMAN
tr|A0A087WUW5|A0A087WUW5_HUMAN	sp|Q02413|DSG1_HUMAN	sp|Q07065|CKAP4_HUMAN
tr|A0A087WVF8|A0A087WVF8_HUMAN	sp|Q03135|CAV1_HUMAN	sp|Q09666|AHNK_HUMAN
tr|A0A087WVQ9|A0A087WVQ9_HUMAN	sp|Q04695|K1C17_HUMAN	sp|Q12907|LMAN2_HUMAN
tr|A0A087WWY3|A0A087WWY3_HUMAN	sp|Q07065|CKAP4_HUMAN	sp|Q13200|PSMD2_HUMAN
tr|A0A087X2B5|A0A087X2B5_HUMAN	sp|Q08188|TGM3_HUMAN	sp|Q13509|TBB3_HUMAN
tr|A0A0A0MR02|A0A0A0MR02_HUMAN	sp|Q08554|DSC1_HUMAN	sp|Q14152|EIF3A_HUMAN
tr|A0A0A0MRQ5|A0A0A0MRQ5_HUMAN	sp|Q09666|AHNK_HUMAN	sp|Q14204|DYHC1_HUMAN
tr|A0A0A6YYA0|A0A0A6YYA0_HUMAN	sp|Q12907|LMAN2_HUMAN	sp|Q14315|FLNC_HUMAN
tr|A0A0C4DGB6|A0A0C4DGB6_HUMAN	sp|Q13200|PSMD2_HUMAN	sp|Q14344|GNA13_HUMAN
tr|A0A0C4DGU3|A0A0C4DGU3_HUMAN	sp|Q13509|TBB3_HUMAN	sp|Q14764|MVP_HUMAN
tr|A0A0D9SF54|A0A0D9SF54_HUMAN	sp|Q13835|PKP1_HUMAN	sp|Q14974|IMB1_HUMAN
tr|A0A0G2JQM1|A0A0G2JQM1_HUMAN	sp|Q13867|BLMH_HUMAN	sp|Q15084|PDIA6_HUMAN
tr|A0A0U1RQQ4|A0A0U1RQQ4_HUMAN	sp|Q14152|EIF3A_HUMAN	sp|Q15125|EBP_HUMAN
tr|A0A1W2PPS8|A0A1W2PPS8_HUMAN	sp|Q14210|LY6D_HUMAN	sp|Q15155|NOMO1_HUMAN
tr|A0A1W2PQS1|A0A1W2PQS1_HUMAN	sp|Q14315|FLNC_HUMAN	sp|Q15233|NONO_HUMAN
tr|A0A1W2PRR9|A0A1W2PRR9_HUMAN	sp|Q14574|DSC3_HUMAN	sp|Q15363|TMED2_HUMAN
tr|A0A286YF22|A0A286YF22_HUMAN	sp|Q14764|MVP_HUMAN	sp|Q15365|PCBP1_HUMAN
tr|A0A2R8Y5M6|A0A2R8Y5M6_HUMAN	sp|Q14974|IMB1_HUMAN	sp|Q15582|BGH3_HUMAN
tr|A0A2R8Y6G6|A0A2R8Y6G6_HUMAN	sp|Q15149|PLEC_HUMAN	sp|Q15691|MARE1_HUMAN
tr|A0A2R8YGX3|A0A2R8YGX3_HUMAN	sp|Q15365|PCBP1_HUMAN	sp|Q15758|AAAT_HUMAN
tr|A6NLM8|A6NLM8_HUMAN	sp|Q15366|PCBP2_HUMAN	sp|Q15836|VAMP3_HUMAN
tr|A8MUD9|A8MUD9_HUMAN	sp|Q15758|AAAT_HUMAN	sp|Q29940|1B59_HUMAN
tr|B1AH77|B1AH77_HUMAN	sp|Q15828|CYTM_HUMAN	sp|Q494V2|CP100_HUMAN
tr|B1AHC9|B1AHC9_HUMAN	sp|Q15836|VAMP3_HUMAN	sp|Q53GQ0|DHB12_HUMAN
tr|B1AHF3|B1AHF3_HUMAN	sp|Q16610|ECM1_HUMAN	sp|Q5D862|FILA2_HUMAN
tr|B4DP62|B4DP62_HUMAN	sp|Q3ZCW2|LEGL_HUMAN	sp|Q5JTH9|RRP12_HUMAN
tr|B7Z934|B7Z934_HUMAN	sp|Q53RT3|APRV1_HUMAN	sp|Q5T4F4|ZFY27_HUMAN
tr|B7ZBH1|B7ZBH1_HUMAN	sp|Q5D862|FILA2_HUMAN	sp|Q5T749|KPRP_HUMAN
tr|C9J3L8|C9J3L8_HUMAN	sp|Q5JTH9|RRP12_HUMAN	sp|Q6DD88|ATLA3_HUMAN
tr|C9J4X2|C9J4X2_HUMAN	sp|Q5T749|KPRP_HUMAN	sp|Q6NZI2|CAVN1_HUMAN
tr|C9J712|C9J712_HUMAN	sp|Q5T750|XP32_HUMAN	sp|Q6PGP7|TTC37_HUMAN
tr|C9JAW5|C9JAW5_HUMAN	sp|Q5T754|LCE1F_HUMAN	sp|Q6PIU2|NCEH1_HUMAN
tr|C9JB90|C9JB90_HUMAN	sp|Q5T7P3|LCE1B_HUMAN	sp|Q6UVK1|CSPG4_HUMAN
tr|C9JD32|C9JD32_HUMAN	sp|Q5TCM9|LCE5A_HUMAN	sp|Q7RTS7|K2C74_HUMAN
tr|C9JIJ3|C9JIJ3_HUMAN	sp|Q5VTE0|EF1A3_HUMAN	sp|Q7Z2Y8|GVIN1_HUMAN
tr|C9JIS1|C9JIS1_HUMAN	sp|Q6E0U4|DMKN_HUMAN	sp|Q7Z5H4|VN1R5_HUMAN
tr|C9JJV6|C9JJV6_HUMAN	sp|Q6KB66|K2C80_HUMAN	sp|Q7Z794|K2C1B_HUMAN
tr|C9JPM4|C9JPM4_HUMAN	sp|Q6NUJ1|SAPL1_HUMAN	sp|Q7Z7H5|TMED4_HUMAN
tr|C9JW96|C9JW96_HUMAN	sp|Q6P4A8|PLBL1_HUMAN	sp|Q86TJ2|TAD2B_HUMAN
tr|C9K0U8|C9K0U8_HUMAN	sp|Q6PIU2|NCEH1_HUMAN	sp|Q86VP6|CAND1_HUMAN
tr|D6R974|D6R974_HUMAN	sp|Q6UWP8|SBSN_HUMAN	sp|Q86YZ3|HORN_HUMAN
tr|D6R9R5|D6R9R5_HUMAN	sp|Q6ZVX7|FBX50_HUMAN	sp|Q8N339|MT1M_HUMAN
tr|D6RAS7|D6RAS7_HUMAN	sp|Q7L5L3|GDPD3_HUMAN	sp|Q8N357|S35F6_HUMAN
tr|D6RBK5|D6RBK5_HUMAN	sp|Q7RTS7|K2C74_HUMAN	sp|Q8NBX0|SCPDL_HUMAN
tr|D6RCF2|D6RCF2_HUMAN	sp|Q7Z406|MYH14_HUMAN	sp|Q8TAD7|OCC1_HUMAN
tr|D6RDG0|D6RDG0_HUMAN	sp|Q7Z794|K2C1B_HUMAN	sp|Q8TC12|RDH11_HUMAN
tr|D6RF44|D6RF44_HUMAN	sp|Q86US8|EST1A_HUMAN	sp|Q8WXE9|STON2_HUMAN
tr|D6RFH4|D6RFH4_HUMAN	sp|Q86YZ3|HORN_HUMAN	sp|Q92973|TNPO1_HUMAN
tr|E5RFZ8|E5RFZ8_HUMAN	sp|Q8IW75|SPA12_HUMAN	sp|Q969G5|CAVN3_HUMAN
tr|E5RGH4|E5RGH4_HUMAN	sp|Q8N0U7|CA087_HUMAN	sp|Q969Q0|RL36L_HUMAN
tr|E5RGW4|E5RGW4_HUMAN	sp|Q8N1N4|K2C78_HUMAN	sp|Q969X5|ERGI1_HUMAN
tr|E5RH77|E5RH77_HUMAN	sp|Q8N257|H2B3B_HUMAN	sp|Q96A33|CCD47_HUMAN
tr|E5RHJ2|E5RHJ2_HUMAN	sp|Q8N357|S35F6_HUMAN	sp|Q96AG4|LRC59_HUMAN
tr|E7EPB3|E7EPB3_HUMAN	sp|Q8WVV4|POF1B_HUMAN	sp|Q96CS3|FAF2_HUMAN
tr|E7EQ72|E7EQ72_HUMAN	sp|Q8WWY7|WFD12_HUMAN	sp|Q96N66|MBOA7_HUMAN
tr|E7ERP6|E7ERP6_HUMAN	sp|Q8WXE9|STON2_HUMAN	sp|Q96Q89|KI20B_HUMAN
tr|E7ERT8|E7ERT8_HUMAN	sp|Q92526|TCPW_HUMAN	sp|Q96RQ1|ERGI2_HUMAN
tr|E7ESK7|E7ESK7_HUMAN	sp|Q92817|EVPL_HUMAN	sp|Q96TA1|NIBL1_HUMAN
tr|E7ET40|E7ET40_HUMAN	sp|Q92820|GGH_HUMAN	sp|Q99536|VAT1_HUMAN
tr|E7ETY7|E7ETY7_HUMAN	sp|Q96AG4|LRC59_HUMAN	sp|Q99805|TM9S2_HUMAN
tr|E7EUT5|E7EUT5_HUMAN	sp|Q96FQ6|S10AG_HUMAN	sp|Q99832|TCPH_HUMAN
tr|E9PFW8|E9PFW8_HUMAN	sp|Q96P63|SPB12_HUMAN	sp|Q99878|H2A1J_HUMAN
tr|E9PG15|E9PG15_HUMAN	sp|Q96RM1|SPR2F_HUMAN	sp|Q99880|H2B1L_HUMAN
tr|E9PKE3|E9PKE3_HUMAN	sp|Q99536|VAT1_HUMAN	sp|Q9BQE5|APOL2_HUMAN
tr|E9PL01|E9PL01_HUMAN	sp|Q99878|H2A1J_HUMAN	sp|Q9BSJ8|ESYT1_HUMAN
tr|E9PN17|E9PN17_HUMAN	sp|Q99880|H2B1L_HUMAN	sp|Q9BTV4|TMM43_HUMAN
tr|E9PN91|E9PN91_HUMAN	sp|Q9BQ50|TREX2_HUMAN	sp|Q9BUF5|TBB6_HUMAN
tr|E9PNW4|E9PNW4_HUMAN	sp|Q9BQE3|TBA1C_HUMAN	sp|Q9BV81|EMC6_HUMAN
tr|E9PP36|E9PP36_HUMAN	sp|Q9BSJ8|ESYT1_HUMAN	sp|Q9BVC6|TM109_HUMAN
tr|E9PP50|E9PP50_HUMAN	sp|Q9BTV4|TMM43_HUMAN	sp|Q9BVK6|TMED9_HUMAN
tr|E9PRJ3|E9PRJ3_HUMAN	sp|Q9BUF5|TBB6_HUMAN	sp|Q9BZQ2|SHP1L_HUMAN
tr|F2Z2I8|F2Z2I8_HUMAN	sp|Q9BVK6|TMED9_HUMAN	sp|Q9H2G4|TSYL2_HUMAN
tr|F5GY37|F5GY37_HUMAN	sp|Q9BYE4|SPR2G_HUMAN	sp|Q9NS26|SPNXA_HUMAN
tr|F5GZI0|F5GZI0_HUMAN	sp|Q9C075|K1C23_HUMAN	sp|Q9NS69|TOM22_HUMAN
tr|F5GZQ3|F5GZQ3_HUMAN	sp|Q9H093|NUAK2_HUMAN	sp|Q9NVJ2|ARL8B_HUMAN
tr|F5H1S8|F5H1S8_HUMAN	sp|Q9H1E1|RNAS7_HUMAN	sp|Q9NX63|MIC19_HUMAN
tr|F5H7F6|F5H7F6_HUMAN	sp|Q9HCY8|S10AE_HUMAN	sp|Q9NZK7|PA2GE_HUMAN
tr|F5H7V9|F5H7V9_HUMAN	sp|Q9NS26|SPNXA_HUMAN	sp|Q9NZM1|MYOF_HUMAN
tr|F6VZ39|F6VZ39_HUMAN	sp|Q9NVJ2|ARL8B_HUMAN	sp|Q9NZT1|CALL5_HUMAN
tr|F8VPF3|F8VPF3_HUMAN	sp|Q9NX63|MIC19_HUMAN	sp|Q9P2X0|DPM3_HUMAN
tr|F8VQ14|F8VQ14_HUMAN	sp|Q9NZH6|IL37_HUMAN	sp|Q9UBI6|GBG12_HUMAN
tr|F8VS58|F8VS58_HUMAN	sp|Q9NZH8|IL36G_HUMAN	sp|Q9UH99|SUN2_HUMAN
tr|F8VUA6|F8VUA6_HUMAN	sp|Q9NZM1|MYOF_HUMAN	sp|Q9UJS0|CMC2_HUMAN
tr|F8VVM2|F8VVM2_HUMAN	sp|Q9NZT1|CALL5_HUMAN	sp|Q9UNN8|EPCR_HUMAN
tr|F8W0G4|F8W0G4_HUMAN	sp|Q9UBG3|CRNN_HUMAN	sp|Q9Y262|EIF3L_HUMAN
tr|F8W6I7|F8W6I7_HUMAN	sp|Q9UBI6|GBG12_HUMAN	sp|Q9Y3E0|GOT1B_HUMAN
tr|F8W7Q4|F8W7Q4_HUMAN	sp|Q9UBX0|HESX1_HUMAN	sp|Q9Y3Q3|TMED3_HUMAN
tr|F8W914|F8W914_HUMAN	sp|Q9UGL9|CRCT1_HUMAN	sp|Q9Y490|TLN1_HUMAN
tr|F8WCJ1|F8WCJ1_HUMAN	sp|Q9UH99|SUN2_HUMAN	sp|Q9Y5J7|TIM9_HUMAN
tr|F8WD59|F8WD59_HUMAN	sp|Q9UKK9|NUDT5_HUMAN	sp|Q9Y673|ALG5_HUMAN
tr|F8WF48|F8WF48_HUMAN	sp|Q9ULN7|PNM8B_HUMAN	sp|Q9Y678|COPG1_HUMAN
tr|G3V1B3|G3V1B3_HUMAN	sp|Q9UN81|LORF1_HUMAN	sp|Q9Y6H1|CHCH2_HUMAN
tr|G3V226|G3V226_HUMAN	sp|Q9Y2T3|GUAD_HUMAN	tr|A0A075B6Q0|A0A075B6Q0_HUMAN
tr|G3V2K7|G3V2K7_HUMAN	sp|Q9Y337|KLK5_HUMAN	tr|A0A087WTT1|A0A087WTT1_HUMAN
tr|G3V5X4|G3V5X4_HUMAN	sp|Q9Y3Q3|TMED3_HUMAN	tr|A0A087WU14|A0A087WU14_HUMAN
tr|H0Y2W2|H0Y2W2_HUMAN	sp|Q9Y3R4|NEUR2_HUMAN	tr|A0A087WWU8|A0A087WWU8_HUMAN
tr|H0Y333|H0Y333_HUMAN	tr|A0A075B730|A0A075B730_HUMAN	tr|A0A087WX59|A0A087WX59_HUMAN
tr|H0Y512|H0Y512_HUMAN	tr|A0A087WT64|A0A087WT64_HUMAN	tr|A0A087WYB4|A0A087WYB4_HUMAN
tr|H0Y5E8|H0Y5E8_HUMAN	tr|A0A087WUW5|A0A087WUW5_HUMAN	tr|A0A087X0X3|A0A087X0X3_HUMAN
tr|H0Y8V8|H0Y8V8_HUMAN	tr|A0A087WWU8|A0A087WWU8_HUMAN	tr|A0A087X2B5|A0A087X2B5_HUMAN
tr|H0Y8Z9|H0Y8Z9_HUMAN	tr|A0A087WXU7|A0A087WXU7_HUMAN	tr|A0A096LNU0|A0A096LNU0_HUMAN
tr|H0YAS9|H0YAS9_HUMAN	tr|A0A087WZ51|A0A087WZ51_HUMAN	tr|A0A0A0MR02|A0A0A0MR02_HUMAN
tr|H0YD13|H0YD13_HUMAN	tr|A0A087X2B5|A0A087X2B5_HUMAN	tr|A0A0A0MSU9|A0A0A0MSU9_HUMAN
tr|H0YDD8|H0YDD8_HUMAN	tr|A0A0A0MS07|A0A0A0MS07_HUMAN	tr|A0A0A6YYA0|A0A0A6YYA0_HUMAN
tr|H0YDT8|H0YDT8_HUMAN	tr|A0A0A0MS51|A0A0A0MS51_HUMAN	tr|A0A0C4DGU3|A0A0C4DGU3_HUMAN
tr|H0YEU2|H0YEU2_HUMAN	tr|A0A0A0MSI0|A0A0A0MSI0_HUMAN	tr|A0A0G2JQM1|A0A0G2JQM1_HUMAN
tr|H0YF55|H0YF55_HUMAN	tr|A0A0A6YYA0|A0A0A6YYA0_HUMAN	tr|A0A0G2JRX2|A0A0G2JRX2_HUMAN
tr|H0YGV8|H0YGV8_HUMAN	tr|A0A0C4DGU3|A0A0C4DGU3_HUMAN	tr|A0A0J9YXU7|A0A0J9YXU7_HUMAN
tr|H0YH81|H0YH81_HUMAN	tr|A0A0G2JNZ5|A0A0G2JNZ5_HUMAN	tr|A0A0U1RQT9|A0A0U1RQT9_HUMAN
tr|H0YJ11|H0YJ11_HUMAN	tr|A0A0J9YXZ5|A0A0J9YXZ5_HUMAN	tr|A0A140T955|A0A140T955_HUMAN
tr|H0YKS4|H0YKS4_HUMAN	tr|A0A0U1RQT9|A0A0U1RQT9_HUMAN	tr|A0A140T974|A0A140T974_HUMAN
tr|H0YLE8|H0YLE8_HUMAN	tr|A0A1B0GV06|A0A1B0GV06_HUMAN	tr|A0A1B0GXB4|A0A1B0GXB4_HUMAN
tr|H0YLF3|H0YLF3_HUMAN	tr|A0A1B0GVI3|A0A1B0GVI3_HUMAN	tr|A0A1W2PNR9|A0A1W2PNR9_HUMAN
tr|H3BN34|H3BN34_HUMAN	tr|A0A1B0GVP4|A0A1B0GVP4_HUMAN	tr|A0A1W2PPS8|A0A1W2PPS8_HUMAN
tr|H3BRM5|H3BRM5_HUMAN	tr|A0A1B0GW44|A0A1B0GW44_HUMAN	tr|A0A1W2PQS1|A0A1W2PQS1_HUMAN
tr|H3BU31|H3BU31_HUMAN	tr|A0A1W2PQS1|A0A1W2PQS1_HUMAN	tr|A0A1W2PRZ7|A0A1W2PRZ7_HUMAN
tr|H3BUH7|H3BUH7_HUMAN	tr|A0A1W2PRZ7|A0A1W2PRZ7_HUMAN	tr|A0A286YF22|A0A286YF22_HUMAN
tr|H3BV04|H3BV04_HUMAN	tr|A0A2R8Y5M6|A0A2R8Y5M6_HUMAN	tr|A0A2R8Y484|A0A2R8Y484_HUMAN
tr|H3BV16|H3BV16_HUMAN	tr|A0A2R8Y6H2|A0A2R8Y6H2_HUMAN	tr|A0A2R8Y4F5|A0A2R8Y4F5_HUMAN
tr|H7BY16|H7BY16_HUMAN	tr|A0A2R8Y7R2|A0A2R8Y7R2_HUMAN	tr|A0A2R8Y5M6|A0A2R8Y5M6_HUMAN
tr|H7BZR6|H7BZR6_HUMAN	tr|A0A2R8YGD1|A0A2R8YGD1_HUMAN	tr|A0A2R8Y6G6|A0A2R8Y6G6_HUMAN
tr|H7C2Z0|H7C2Z0_HUMAN	tr|A8MUD9|A8MUD9_HUMAN	tr|A0A2R8Y6J3|A0A2R8Y6J3_HUMAN
tr|H7C463|H7C463_HUMAN	tr|B0QY58|B0QY58_HUMAN	tr|A0A2R8Y811|A0A2R8Y811_HUMAN
tr|H7C4H2|H7C4H2_HUMAN	tr|B0QZ43|B0QZ43_HUMAN	tr|A0A2R8YGX3|A0A2R8YGX3_HUMAN
tr|H7C4L9|H7C4L9_HUMAN	tr|B1AHC9|B1AHC9_HUMAN	tr|A2A2V1|A2A2V1_HUMAN
tr|H7C5W9|H7C5W9_HUMAN	tr|B1AHF3|B1AHF3_HUMAN	tr|A6NLM8|A6NLM8_HUMAN
tr|I3L1P8|I3L1P8_HUMAN	tr|B1AK87|B1AK87_HUMAN	tr|A6NNI4|A6NNI4_HUMAN
tr|I3L398|I3L398_HUMAN	tr|B1AKQ8|B1AKQ8_HUMAN	tr|A8MUD9|A8MUD9_HUMAN
tr|I3L3B4|I3L3B4_HUMAN	tr|B1AQ61|B1AQ61_HUMAN	tr|B0QY58|B0QY58_HUMAN
tr|J3KNC7|J3KNC7_HUMAN	tr|B3KWE1|B3KWE1_HUMAN	tr|B1AHC9|B1AHC9_HUMAN
tr|J3KSI4|J3KSI4_HUMAN	tr|B5MC70|B5MC70_HUMAN	tr|B1AMW1|B1AMW1_HUMAN
tr|J3QKZ9|J3QKZ9_HUMAN	tr|B7Z4M1|B7Z4M1_HUMAN	tr|B4DNK4|B4DNK4_HUMAN
tr|J3QLD9|J3QLD9_HUMAN	tr|B7Z5J4|B7Z5J4_HUMAN	tr|B4DVF8|B4DVF8_HUMAN
tr|J3QQM1|J3QQM1_HUMAN	tr|B7Z934|B7Z934_HUMAN	tr|B4DXW1|B4DXW1_HUMAN
tr|J3QSA3|J3QSA3_HUMAN	tr|B8ZZL8|B8ZZL8_HUMAN	tr|B5MCW2|B5MCW2_HUMAN
tr|K7EIP6|K7EIP6_HUMAN	tr|C9J5V9|C9J5V9_HUMAN	tr|B7Z4M1|B7Z4M1_HUMAN
tr|K7EK07|K7EK07_HUMAN	tr|C9JA05|C9JA05_HUMAN	tr|B7Z934|B7Z934_HUMAN
tr|K7EM09|K7EM09_HUMAN	tr|C9JGI3|C9JGI3_HUMAN	tr|B8ZZL8|B8ZZL8_HUMAN
tr|K7EM20|K7EM20_HUMAN	tr|C9JJV6|C9JJV6_HUMAN	tr|B9A067|B9A067_HUMAN
tr|K7ENK9|K7ENK9_HUMAN	tr|C9JJX8|C9JJX8_HUMAN	tr|C9J1C5|C9J1C5_HUMAN
tr|K7EQQ1|K7EQQ1_HUMAN	tr|C9JL25|C9JL25_HUMAN	tr|C9J1Z8|C9J1Z8_HUMAN
tr|K7ERG4|K7ERG4_HUMAN	tr|C9JNR4|C9JNR4_HUMAN	tr|C9J3L8|C9J3L8_HUMAN
tr|K7ERX7|K7ERX7_HUMAN	tr|C9JX71|C9JX71_HUMAN	tr|C9J712|C9J712_HUMAN
tr|M0QXM4|M0QXM4_HUMAN	tr|C9JZ20|C9JZ20_HUMAN	tr|C9JAW5|C9JAW5_HUMAN
tr|M0R3C3|M0R3C3_HUMAN	tr|C9JZN1|C9JZN1_HUMAN	tr|C9JB90|C9JB90_HUMAN
tr|M0R3D6|M0R3D6_HUMAN	tr|D6R9B6|D6R9B6_HUMAN	tr|C9JD32|C9JD32_HUMAN
tr|Q3BDU5|Q3BDU5_HUMAN	tr|D6RBD7|D6RBD7_HUMAN	tr|C9JHJ5|C9JHJ5_HUMAN
tr|Q4VY20|Q4VY20_HUMAN	tr|D6RDG0|D6RDG0_HUMAN	tr|C9JIJ3|C9JIJ3_HUMAN
tr|Q5JP53|Q5JP53_HUMAN	tr|D6RF44|D6RF44_HUMAN	tr|C9JIS1|C9JIS1_HUMAN
tr|Q5JR08|Q5JR08_HUMAN	tr|D6RF62|D6RF62_HUMAN	tr|C9JJV6|C9JJV6_HUMAN
tr|Q5JR95|Q5JR95_HUMAN	tr|E5RFZ8|E5RFZ8_HUMAN	tr|C9JKI3|C9JKI3_HUMAN
tr|Q5QNZ2|Q5QNZ2_HUMAN	tr|E5RGH4|E5RGH4_HUMAN	tr|C9JPM4|C9JPM4_HUMAN
tr|Q5SRN7|Q5SRN7_HUMAN	tr|E5RIP1|E5RIP1_HUMAN	tr|C9JTX4|C9JTX4_HUMAN
tr|Q5T3N1|Q5T3N1_HUMAN	tr|E7EN95|E7EN95_HUMAN	tr|C9JUG7|C9JUG7_HUMAN
tr|Q5T6W2|Q5T6W2_HUMAN	tr|E7EPB3|E7EPB3_HUMAN	tr|C9JVG0|C9JVG0_HUMAN
tr|Q5T8U2|Q5T8U2_HUMAN	tr|E7EPJ9|E7EPJ9_HUMAN	tr|C9JXB8|C9JXB8_HUMAN
tr|Q5T985|Q5T985_HUMAN	tr|E7ERL0|E7ERL0_HUMAN	tr|C9JZ20|C9JZ20_HUMAN
tr|Q5TB53|Q5TB53_HUMAN	tr|E7ET40|E7ET40_HUMAN	tr|D3YTB1|D3YTB1_HUMAN
tr|Q5TEC6|Q5TEC6_HUMAN	tr|E7EWP9|E7EWP9_HUMAN	tr|D6R991|D6R991_HUMAN
tr|Q86WV2|Q86WV2_HUMAN	tr|E7EX53|E7EX53_HUMAN	tr|D6R9R5|D6R9R5_HUMAN
tr|R4GN98|R4GN98_HUMAN	tr|E9PFE6|E9PFE6_HUMAN	tr|D6RAE9|D6RAE9_HUMAN
tr|S4R398|S4R398_HUMAN	tr|E9PFW8|E9PFW8_HUMAN	tr|D6RF44|D6RF44_HUMAN
tr|U3KPZ0|U3KPZ0_HUMAN	tr|E9PH38|E9PH38_HUMAN	tr|D6RFW9|D6RFW9_HUMAN
	tr|E9PKZ0|E9PKZ0_HUMAN	tr|E2QRG8|E2QRG8_HUMAN
	tr|E9PLD0|E9PLD0_HUMAN	tr|E5RFZ8|E5RFZ8_HUMAN
	tr|E9PLK3|E9PLK3_HUMAN	tr|E5RHJ2|E5RHJ2_HUMAN
	tr|E9PM31|E9PM31_HUMAN	tr|E5RHW4|E5RHW4_HUMAN
	tr|E9PNW4|E9PNW4_HUMAN	tr|E7EMC7|E7EMC7_HUMAN
	tr|E9PP67|E9PP67_HUMAN	tr|E7EN95|E7EN95_HUMAN
	tr|E9PQB5|E9PQB5_HUMAN	tr|E7ERT8|E7ERT8_HUMAN
	tr|E9PRJ3|E9PRJ3_HUMAN	tr|E7ET40|E7ET40_HUMAN
	tr|F5GX39|F5GX39_HUMAN	tr|E7ETK0|E7ETK0_HUMAN
	tr|F5GXJ9|F5GXJ9_HUMAN	tr|E7EUT5|E7EUT5_HUMAN
	tr|F5GY37|F5GY37_HUMAN	tr|E7EWU0|E7EWU0_HUMAN
	tr|F5GZS6|F5GZS6_HUMAN	tr|E7EX53|E7EX53_HUMAN
	tr|F5H1D4|F5H1D4_HUMAN	tr|E9PCY7|E9PCY7_HUMAN
	tr|F5H6I7|F5H6I7_HUMAN	tr|E9PF10|E9PF10_HUMAN
	tr|F5H6R4|F5H6R4_HUMAN	tr|E9PH38|E9PH38_HUMAN
	tr|F5H7F6|F5H7F6_HUMAN	tr|E9PII3|E9PII3_HUMAN
	tr|F6VZ39|F6VZ39_HUMAN	tr|E9PKH2|E9PKH2_HUMAN
	tr|F8VPE8|F8VPE8_HUMAN	tr|E9PKZ0|E9PKZ0_HUMAN
	tr|F8VVM2|F8VVM2_HUMAN	tr|E9PL01|E9PL01_HUMAN
	tr|F8VY01|F8VY01_HUMAN	tr|E9PL09|E9PL09_HUMAN
	tr|F8W079|F8W079_HUMAN	tr|E9PLD0|E9PLD0_HUMAN
	tr|F8W111|F8W111_HUMAN	tr|E9PM31|E9PM31_HUMAN
	tr|F8W1R7|F8W1R7_HUMAN	tr|E9PMJ3|E9PMJ3_HUMAN
	tr|F8W6I7|F8W6I7_HUMAN	tr|E9PN17|E9PN17_HUMAN
	tr|F8WE65|F8WE65_HUMAN	tr|E9PNA1|E9PNA1_HUMAN
	tr|G3V119|G3V119_HUMAN	tr|E9PNW4|E9PNW4_HUMAN
	tr|G3V126|G3V126_HUMAN	tr|E9PPR1|E9PPR1_HUMAN
	tr|G3V1A4|G3V1A4_HUMAN	tr|E9PQ63|E9PQ63_HUMAN
	tr|G3V2H3|G3V2H3_HUMAN	tr|E9PRJ3|E9PRJ3_HUMAN
	tr|G3V2K7|G3V2K7_HUMAN	tr|E9PS50|E9PS50_HUMAN
	tr|G3V361|G3V361_HUMAN	tr|F5GXJ9|F5GXJ9_HUMAN
	tr|G3V3U4|G3V3U4_HUMAN	tr|F5GXX5|F5GXX5_HUMAN
	tr|G3V448|G3V448_HUMAN	tr|F5GY37|F5GY37_HUMAN
	tr|H0Y2W2|H0Y2W2_HUMAN	tr|F5GYY1|F5GYY1_HUMAN
	tr|H0Y326|H0Y326_HUMAN	tr|F5GZQ3|F5GZQ3_HUMAN
	tr|H0Y333|H0Y333_HUMAN	tr|F5GZS6|F5GZS6_HUMAN
	tr|H0Y512|H0Y512_HUMAN	tr|F5H1S8|F5H1S8_HUMAN
	tr|H0YBW6|H0YBW6_HUMAN	tr|F5H6I0|F5H6I0_HUMAN
	tr|H0YD13|H0YD13_HUMAN	tr|F5H7F6|F5H7F6_HUMAN
	tr|H0YDD8|H0YDD8_HUMAN	tr|F6VZ39|F6VZ39_HUMAN
	tr|H0YEJ1|H0YEJ1_HUMAN	tr|F6WST4|F6WST4_HUMAN
	tr|H0YEU2|H0YEU2_HUMAN	tr|F8VQ14|F8VQ14_HUMAN
	tr|H0YIC4|H0YIC4_HUMAN	tr|F8VTQ5|F8VTQ5_HUMAN
	tr|H0YLF3|H0YLF3_HUMAN	tr|F8VUA6|F8VUA6_HUMAN
	tr|H3BS21|H3BS21_HUMAN	tr|F8VV32|F8VV32_HUMAN
	tr|H3BT36|H3BT36_HUMAN	tr|F8VVM2|F8VVM2_HUMAN
	tr|H3BU31|H3BU31_HUMAN	tr|F8VVZ0|F8VVZ0_HUMAN
	tr|H3BV04|H3BV04_HUMAN	tr|F8VZ45|F8VZ45_HUMAN
	tr|H7BXI1|H7BXI1_HUMAN	tr|F8W1N5|F8W1N5_HUMAN
	tr|H7BY16|H7BY16_HUMAN	tr|F8W1R7|F8W1R7_HUMAN
	tr|H7C106|H7C106_HUMAN	tr|F8W8W4|F8W8W4_HUMAN
	tr|H7C2U0|H7C2U0_HUMAN	tr|F8W914|F8W914_HUMAN
	tr|H7C463|H7C463_HUMAN	tr|F8WBW9|F8WBW9_HUMAN
	tr|H7C4H2|H7C4H2_HUMAN	tr|F8WE04|F8WE04_HUMAN
	tr|H7C5W9|H7C5W9_HUMAN	tr|F8WE65|F8WE65_HUMAN
	tr|H9KV75|H9KV75_HUMAN	tr|F8WF48|F8WF48_HUMAN
	tr|I3L398|I3L398_HUMAN	tr|G3V1B6|G3V1B6_HUMAN
	tr|I3L404|I3L404_HUMAN	tr|G3V210|G3V210_HUMAN
	tr|I3NI49|I3NI49_HUMAN	tr|G3V448|G3V448_HUMAN
	tr|J3KNC7|J3KNC7_HUMAN	tr|G3V5X4|G3V5X4_HUMAN
	tr|J3KPG2|J3KPG2_HUMAN	tr|G3V5X6|G3V5X6_HUMAN
	tr|J3KPH3|J3KPH3_HUMAN	tr|G3XAN0|G3XAN0_HUMAN
	tr|J3KRG2|J3KRG2_HUMAN	tr|H0Y2W2|H0Y2W2_HUMAN
	tr|J3KSI4|J3KSI4_HUMAN	tr|H0Y333|H0Y333_HUMAN
	tr|J3QLI9|J3QLI9_HUMAN	tr|H0Y400|H0Y400_HUMAN
	tr|J3QS39|J3QS39_HUMAN	tr|H0Y512|H0Y512_HUMAN
	tr|K7EKL3|K7EKL3_HUMAN	tr|H0Y5E8|H0Y5E8_HUMAN
	tr|K7ELW0|K7ELW0_HUMAN	tr|H0Y653|H0Y653_HUMAN
	tr|K7EM56|K7EM56_HUMAN	tr|H0Y6E7|H0Y6E7_HUMAN
	tr|K7EMS3|K7EMS3_HUMAN	tr|H0Y7V4|H0Y7V4_HUMAN
	tr|K7EMV3|K7EMV3_HUMAN	tr|H0Y875|H0Y875_HUMAN
	tr|K7EQ23|K7EQ23_HUMAN	tr|H0Y9Q6|H0Y9Q6_HUMAN
	tr|K7ERZ3|K7ERZ3_HUMAN	tr|H0Y9Y4|H0Y9Y4_HUMAN
	tr|M0QZM1|M0QZM1_HUMAN	tr|H0YAS9|H0YAS9_HUMAN
	tr|M0QZN2|M0QZN2_HUMAN	tr|H0YC95|H0YC95_HUMAN
	tr|M0R0P1|M0R0P1_HUMAN	tr|H0YD13|H0YD13_HUMAN
	tr|Q2L6G8|Q2L6G8_HUMAN	tr|H0YD16|H0YD16_HUMAN
	tr|Q3BDU5|Q3BDU5_HUMAN	tr|H0YD64|H0YD64_HUMAN
	tr|Q5BJH1|Q5BJH1_HUMAN	tr|H0YDZ4|H0YDZ4_HUMAN
	tr|Q5JP53|Q5JP53_HUMAN	tr|H0YE35|H0YE35_HUMAN
	tr|Q5QNZ2|Q5QNZ2_HUMAN	tr|H0YEN5|H0YEN5_HUMAN
	tr|Q5SRN7|Q5SRN7_HUMAN	tr|H0YH88|H0YH88_HUMAN
	tr|Q5T6W2|Q5T6W2_HUMAN	tr|H0YJ11|H0YJ11_HUMAN
	tr|Q60FE5|Q60FE5_HUMAN	tr|H0YJF9|H0YJF9_HUMAN
	tr|Q86WV2|Q86WV2_HUMAN	tr|H0YLE8|H0YLE8_HUMAN
	tr|R4GN98|R4GN98_HUMAN	tr|H0YLY7|H0YLY7_HUMAN
	tr|S4R398|S4R398_HUMAN	tr|H0YN42|H0YN42_HUMAN
	tr|U3KQE2|U3KQE2_HUMAN	tr|H3BM21|H3BM21_HUMAN
	tr|V9GYR2|V9GYR2_HUMAN	tr|H3BMH2|H3BMH2_HUMAN
	tr|V9GYR6|V9GYR6_HUMAN	tr|H3BPG0|H3BPG0_HUMAN
		tr|H3BPJ2|H3BPJ2_HUMAN
		tr|H3BRU6|H3BRU6_HUMAN
		tr|H3BSJ9|H3BSJ9_HUMAN
		tr|H3BU31|H3BU31_HUMAN
		tr|H3BV04|H3BV04_HUMAN
		tr|H7BY16|H7BY16_HUMAN
		tr|H7BZ94|H7BZ94_HUMAN
		tr|H7BZJ3|H7BZJ3_HUMAN
		tr|H7C004|H7C004_HUMAN
		tr|H7C123|H7C123_HUMAN
		tr|H7C2U0|H7C2U0_HUMAN
		tr|H7C3I1|H7C3I1_HUMAN
		tr|H7C3P7|H7C3P7_HUMAN
		tr|H7C469|H7C469_HUMAN
		tr|H7C4H2|H7C4H2_HUMAN
		tr|H7C5W9|H7C5W9_HUMAN
		tr|I3L1P8|I3L1P8_HUMAN
		tr|I3L397|I3L397_HUMAN
		tr|I6LPK7|I6LPK7_HUMAN
		tr|J3KNF8|J3KNF8_HUMAN
		tr|J3KRB3|J3KRB3_HUMAN
		tr|J3KRE2|J3KRE2_HUMAN
		tr|J3KSI4|J3KSI4_HUMAN
		tr|J3KT73|J3KT73_HUMAN
		tr|J3KTA4|J3KTA4_HUMAN
		tr|J3QL05|J3QL05_HUMAN
		tr|J3QLD9|J3QLD9_HUMAN
		tr|J3QQM1|J3QQM1_HUMAN
		tr|K7EM09|K7EM09_HUMAN
		tr|K7EMA7|K7EMA7_HUMAN
		tr|K7EMS3|K7EMS3_HUMAN
		tr|K7EQ66|K7EQ66_HUMAN
		tr|K7ERG4|K7ERG4_HUMAN
		tr|M0QX76|M0QX76_HUMAN
		tr|M0QZN2|M0QZN2_HUMAN
		tr|M0R0P1|M0R0P1_HUMAN
		tr|M0R0P7|M0R0P7_HUMAN
		tr|M0R1I2|M0R1I2_HUMAN
		tr|M0R3C3|M0R3C3_HUMAN
		tr|Q1JUQ3|Q1JUQ3_HUMAN
		tr|Q3BDU5|Q3BDU5_HUMAN
		tr|Q49AN9|Q49AN9_HUMAN
		tr|Q504U8|Q504U8_HUMAN
		tr|Q5JP53|Q5JP53_HUMAN
		tr|Q5JR08|Q5JR08_HUMAN
		tr|Q5JR95|Q5JR95_HUMAN
		tr|Q5QNZ2|Q5QNZ2_HUMAN
		tr|Q5T0R8|Q5T0R8_HUMAN
		tr|Q5T7C4|Q5T7C4_HUMAN
		tr|Q5T8U2|Q5T8U2_HUMAN
		tr|Q5T8U5|Q5T8U5_HUMAN
		tr|Q5VY93|Q5VY93_HUMAN
		tr|Q60FE5|Q60FE5_HUMAN
		tr|Q9UFM8|Q9UFM8_HUMAN
		tr|R4GN98|R4GN98_HUMAN
		tr|S4R456|S4R456_HUMAN
		tr|X6RJP6|X6RJP6_HUMAN

## Sheet: 5 Cell
Experiment 1	Experiment 2	Experiment 3
sp|L0R6Q1|S35U4_HUMAN	sp|O00231|PSD11_HUMAN	sp|O00231|PSD11_HUMAN
sp|O00148|DX39A_HUMAN	sp|O00232|PSD12_HUMAN	sp|O00232|PSD12_HUMAN
sp|O00151|PDLI1_HUMAN	sp|O00264|PGRC1_HUMAN	sp|O00264|PGRC1_HUMAN
sp|O00203|AP3B1_HUMAN	sp|O00291|HIP1_HUMAN	sp|O00299|CLIC1_HUMAN
sp|O00231|PSD11_HUMAN	sp|O00299|CLIC1_HUMAN	sp|O00303|EIF3F_HUMAN
sp|O00232|PSD12_HUMAN	sp|O00303|EIF3F_HUMAN	sp|O00410|IPO5_HUMAN
sp|O00264|PGRC1_HUMAN	sp|O00410|IPO5_HUMAN	sp|O00487|PSDE_HUMAN
sp|O00299|CLIC1_HUMAN	sp|O00483|NDUA4_HUMAN	sp|O00592|PODXL_HUMAN
sp|O00303|EIF3F_HUMAN	sp|O00487|PSDE_HUMAN	sp|O14828|SCAM3_HUMAN
sp|O00410|IPO5_HUMAN	sp|O00592|PODXL_HUMAN	sp|O14980|XPO1_HUMAN
sp|O00487|PSDE_HUMAN	sp|O14828|SCAM3_HUMAN	sp|O15173|PGRC2_HUMAN
sp|O00592|PODXL_HUMAN	sp|O15427|MOT4_HUMAN	sp|O15400|STX7_HUMAN
sp|O14737|PDCD5_HUMAN	sp|O43242|PSMD3_HUMAN	sp|O15427|MOT4_HUMAN
sp|O14828|SCAM3_HUMAN	sp|O43399|TPD54_HUMAN	sp|O43242|PSMD3_HUMAN
sp|O14964|HGS_HUMAN	sp|O43493|TGON2_HUMAN	sp|O43286|B4GT5_HUMAN
sp|O14980|XPO1_HUMAN	sp|O43707|ACTN4_HUMAN	sp|O43493|TGON2_HUMAN
sp|O15144|ARPC2_HUMAN	sp|O60264|SMCA5_HUMAN	sp|O43707|ACTN4_HUMAN
sp|O15145|ARPC3_HUMAN	sp|O60361|NDK8_HUMAN	sp|O60493|SNX3_HUMAN
sp|O15371|EIF3D_HUMAN	sp|O60488|ACSL4_HUMAN	sp|O60506|HNRPQ_HUMAN
sp|O15372|EIF3H_HUMAN	sp|O60493|SNX3_HUMAN	sp|O60664|PLIN3_HUMAN
sp|O15400|STX7_HUMAN	sp|O60664|PLIN3_HUMAN	sp|O60684|IMA7_HUMAN
sp|O15427|MOT4_HUMAN	sp|O60763|USO1_HUMAN	sp|O60732|MAGC1_HUMAN
sp|O15439|MRP4_HUMAN	sp|O75083|WDR1_HUMAN	sp|O60763|USO1_HUMAN
sp|O15460|P4HA2_HUMAN	sp|O75369|FLNB_HUMAN	sp|O75083|WDR1_HUMAN
sp|O43242|PSMD3_HUMAN	sp|O75396|SC22B_HUMAN	sp|O75369|FLNB_HUMAN
sp|O43390|HNRPR_HUMAN	sp|O75976|CBPD_HUMAN	sp|O75396|SC22B_HUMAN
sp|O43399|TPD54_HUMAN	sp|O94826|TOM70_HUMAN	sp|O75477|ERLN1_HUMAN
sp|O43493|TGON2_HUMAN	sp|O94973|AP2A2_HUMAN	sp|O75947|ATP5H_HUMAN
sp|O43707|ACTN4_HUMAN	sp|O95202|LETM1_HUMAN	sp|O75976|CBPD_HUMAN
sp|O43776|SYNC_HUMAN	sp|O95373|IPO7_HUMAN	sp|O94826|TOM70_HUMAN
sp|O43852|CALU_HUMAN	sp|P00167|CYB5_HUMAN	sp|O95202|LETM1_HUMAN
sp|O60488|ACSL4_HUMAN	sp|P00338|LDHA_HUMAN	sp|O95292|VAPB_HUMAN
sp|O60493|SNX3_HUMAN	sp|P00505|AATM_HUMAN	sp|O95373|IPO7_HUMAN
sp|O60506|HNRPQ_HUMAN	sp|P00533|EGFR_HUMAN	sp|O95573|ACSL3_HUMAN
sp|O60664|PLIN3_HUMAN	sp|P00558|PGK1_HUMAN	sp|O95782|AP2A1_HUMAN
sp|O60684|IMA7_HUMAN	sp|P02545|LMNA_HUMAN	sp|O96005|CLPT1_HUMAN
sp|O60701|UGDH_HUMAN	sp|P02786|TFR1_HUMAN	sp|P00167|CYB5_HUMAN
sp|O60732|MAGC1_HUMAN	sp|P04083|ANXA1_HUMAN	sp|P00338|LDHA_HUMAN
sp|O60749|SNX2_HUMAN	sp|P04264|K2C1_HUMAN	sp|P00387|NB5R3_HUMAN
sp|O60763|USO1_HUMAN	sp|P04792|HSPB1_HUMAN	sp|P00558|PGK1_HUMAN
sp|O60942|MCE1_HUMAN	sp|P04843|RPN1_HUMAN	sp|P02533|K1C14_HUMAN
sp|O75083|WDR1_HUMAN	sp|P04844|RPN2_HUMAN	sp|P02545|LMNA_HUMAN
sp|O75131|CPNE3_HUMAN	sp|P04899|GNAI2_HUMAN	sp|P02786|TFR1_HUMAN
sp|O75348|VATG1_HUMAN	sp|P05023|AT1A1_HUMAN	sp|P04264|K2C1_HUMAN
sp|O75369|FLNB_HUMAN	sp|P05141|ADT2_HUMAN	sp|P04792|HSPB1_HUMAN
sp|O75396|SC22B_HUMAN	sp|P05198|IF2A_HUMAN	sp|P04843|RPN1_HUMAN
sp|O75436|VP26A_HUMAN	sp|P05386|RLA1_HUMAN	sp|P04844|RPN2_HUMAN
sp|O75531|BAF_HUMAN	sp|P05387|RLA2_HUMAN	sp|P04899|GNAI2_HUMAN
sp|O75643|U520_HUMAN	sp|P05556|ITB1_HUMAN	sp|P05023|AT1A1_HUMAN
sp|O75874|IDHC_HUMAN	sp|P06576|ATPB_HUMAN	sp|P05026|AT1B1_HUMAN
sp|O75886|STAM2_HUMAN	sp|P06748|NPM_HUMAN	sp|P05109|S10A8_HUMAN
sp|O75947|ATP5H_HUMAN	sp|P06756|ITAV_HUMAN	sp|P05141|ADT2_HUMAN
sp|O94826|TOM70_HUMAN	sp|P07195|LDHB_HUMAN	sp|P05386|RLA1_HUMAN
sp|O94874|UFL1_HUMAN	sp|P07237|PDIA1_HUMAN	sp|P05387|RLA2_HUMAN
sp|O94979|SC31A_HUMAN	sp|P07355|ANXA2_HUMAN	sp|P05556|ITB1_HUMAN
sp|O95202|LETM1_HUMAN	sp|P07737|PROF1_HUMAN	sp|P06576|ATPB_HUMAN
sp|O95292|VAPB_HUMAN	sp|P07900|HS90A_HUMAN	sp|P06702|S10A9_HUMAN
sp|O95347|SMC2_HUMAN	sp|P08238|HS90B_HUMAN	sp|P06748|NPM_HUMAN
sp|O95373|IPO7_HUMAN	sp|P08648|ITA5_HUMAN	sp|P06756|ITAV_HUMAN
sp|O95399|UTS2_HUMAN	sp|P08670|VIME_HUMAN	sp|P07195|LDHB_HUMAN
sp|O95573|ACSL3_HUMAN	sp|P08754|GNAI3_HUMAN	sp|P07237|PDIA1_HUMAN
sp|O95782|AP2A1_HUMAN	sp|P09382|LEG1_HUMAN	sp|P07737|PROF1_HUMAN
sp|P00167|CYB5_HUMAN	sp|P09601|HMOX1_HUMAN	sp|P07900|HS90A_HUMAN
sp|P00338|LDHA_HUMAN	sp|P09936|UCHL1_HUMAN	sp|P07919|QCR6_HUMAN
sp|P00367|DHE3_HUMAN	sp|P0DJG4|THEGL_HUMAN	sp|P08238|HS90B_HUMAN
sp|P00441|SODC_HUMAN	sp|P10070|GLI2_HUMAN	sp|P08574|CY1_HUMAN
sp|P00505|AATM_HUMAN	sp|P10412|H14_HUMAN	sp|P08648|ITA5_HUMAN
sp|P00558|PGK1_HUMAN	sp|P10809|CH60_HUMAN	sp|P08670|VIME_HUMAN
sp|P01111|RASN_HUMAN	sp|P11021|BIP_HUMAN	sp|P08754|GNAI3_HUMAN
sp|P02545|LMNA_HUMAN	sp|P11142|HSP7C_HUMAN	sp|P09211|GSTP1_HUMAN
sp|P02786|TFR1_HUMAN	sp|P11233|RALA_HUMAN	sp|P09382|LEG1_HUMAN
sp|P02795|MT2_HUMAN	sp|P11279|LAMP1_HUMAN	sp|P09496|CLCA_HUMAN
sp|P04075|ALDOA_HUMAN	sp|P11717|MPRI_HUMAN	sp|P09601|HMOX1_HUMAN
sp|P04080|CYTB_HUMAN	sp|P13010|XRCC5_HUMAN	sp|P09936|UCHL1_HUMAN
sp|P04083|ANXA1_HUMAN	sp|P13489|RINI_HUMAN	sp|P10412|H14_HUMAN
sp|P04264|K2C1_HUMAN	sp|P13639|EF2_HUMAN	sp|P10606|COX5B_HUMAN
sp|P04406|G3P_HUMAN	sp|P13645|K1C10_HUMAN	sp|P10809|CH60_HUMAN
sp|P04792|HSPB1_HUMAN	sp|P13667|PDIA4_HUMAN	sp|P11021|BIP_HUMAN
sp|P04843|RPN1_HUMAN	sp|P14314|GLU2B_HUMAN	sp|P11142|HSP7C_HUMAN
sp|P04844|RPN2_HUMAN	sp|P14625|ENPL_HUMAN	sp|P11166|GTR1_HUMAN
sp|P04899|GNAI2_HUMAN	sp|P15153|RAC2_HUMAN	sp|P11233|RALA_HUMAN
sp|P05023|AT1A1_HUMAN	sp|P16401|H15_HUMAN	sp|P11234|RALB_HUMAN
sp|P05026|AT1B1_HUMAN	sp|P16403|H12_HUMAN	sp|P11279|LAMP1_HUMAN
sp|P05120|PAI2_HUMAN	sp|P16615|AT2A2_HUMAN	sp|P11387|TOP1_HUMAN
sp|P05141|ADT2_HUMAN	sp|P17066|HSP76_HUMAN	sp|P11717|MPRI_HUMAN
sp|P05198|IF2A_HUMAN	sp|P17301|ITA2_HUMAN	sp|P12273|PIP_HUMAN
sp|P05204|HMGN2_HUMAN	sp|P17655|CAN2_HUMAN	sp|P12814|ACTN1_HUMAN
sp|P05362|ICAM1_HUMAN	sp|P18124|RL7_HUMAN	sp|P12883|MYH7_HUMAN
sp|P05386|RLA1_HUMAN	sp|P18206|VINC_HUMAN	sp|P13010|XRCC5_HUMAN
sp|P05387|RLA2_HUMAN	sp|P19105|ML12A_HUMAN	sp|P13473|LAMP2_HUMAN
sp|P05388|RLA0_HUMAN	sp|P19338|NUCL_HUMAN	sp|P13489|RINI_HUMAN
sp|P05455|LA_HUMAN	sp|P19367|HXK1_HUMAN	sp|P13639|EF2_HUMAN
sp|P05556|ITB1_HUMAN	sp|P20339|RAB5A_HUMAN	sp|P13645|K1C10_HUMAN
sp|P06576|ATPB_HUMAN	sp|P20645|MPRD_HUMAN	sp|P13647|K2C5_HUMAN
sp|P06733|ENOA_HUMAN	sp|P20674|COX5A_HUMAN	sp|P13726|TF_HUMAN
sp|P06748|NPM_HUMAN	sp|P21589|5NTD_HUMAN	sp|P14324|FPPS_HUMAN
sp|P06756|ITAV_HUMAN	sp|P21796|VDAC1_HUMAN	sp|P14406|CX7A2_HUMAN
sp|P07195|LDHB_HUMAN	sp|P22314|UBA1_HUMAN	sp|P14625|ENPL_HUMAN
sp|P07237|PDIA1_HUMAN	sp|P22626|ROA2_HUMAN	sp|P16401|H15_HUMAN
sp|P07355|ANXA2_HUMAN	sp|P23284|PPIB_HUMAN	sp|P16403|H12_HUMAN
sp|P07384|CAN1_HUMAN	sp|P23528|COF1_HUMAN	sp|P16435|NCPR_HUMAN
sp|P07602|SAP_HUMAN	sp|P23634|AT2B4_HUMAN	sp|P17301|ITA2_HUMAN
sp|P07737|PROF1_HUMAN	sp|P24386|RAE1_HUMAN	sp|P17655|CAN2_HUMAN
sp|P07814|SYEP_HUMAN	sp|P25398|RS12_HUMAN	sp|P17931|LEG3_HUMAN
sp|P07858|CATB_HUMAN	sp|P25705|ATPA_HUMAN	sp|P18206|VINC_HUMAN
sp|P07900|HS90A_HUMAN	sp|P25788|PSA3_HUMAN	sp|P18859|ATP5J_HUMAN
sp|P08133|ANXA6_HUMAN	sp|P26006|ITA3_HUMAN	sp|P19338|NUCL_HUMAN
sp|P08238|HS90B_HUMAN	sp|P26373|RL13_HUMAN	sp|P19367|HXK1_HUMAN
sp|P08648|ITA5_HUMAN	sp|P26641|EF1G_HUMAN	sp|P20339|RAB5A_HUMAN
sp|P08670|VIME_HUMAN	sp|P27348|1433T_HUMAN	sp|P20645|MPRD_HUMAN
sp|P08708|RS17_HUMAN	sp|P27824|CALX_HUMAN	sp|P21333|FLNA_HUMAN
sp|P08754|GNAI3_HUMAN	sp|P28066|PSA5_HUMAN	sp|P21589|5NTD_HUMAN
sp|P08758|ANXA5_HUMAN	sp|P30050|RL12_HUMAN	sp|P21796|VDAC1_HUMAN
sp|P09211|GSTP1_HUMAN	sp|P30101|PDIA3_HUMAN	sp|P21964|COMT_HUMAN
sp|P09234|RU1C_HUMAN	sp|P30153|2AAA_HUMAN	sp|P22314|UBA1_HUMAN
sp|P09382|LEG1_HUMAN	sp|P30447|1A23_HUMAN	sp|P22626|ROA2_HUMAN
sp|P09429|HMGB1_HUMAN	sp|P31689|DNJA1_HUMAN	sp|P23246|SFPQ_HUMAN
sp|P09496|CLCA_HUMAN	sp|P31946|1433B_HUMAN	sp|P23634|AT2B4_HUMAN
sp|P09525|ANXA4_HUMAN	sp|P35527|K1C9_HUMAN	sp|P24821|TENA_HUMAN
sp|P09601|HMOX1_HUMAN	sp|P35579|MYH9_HUMAN	sp|P25705|ATPA_HUMAN
sp|P09874|PARP1_HUMAN	sp|P35606|COPB2_HUMAN	sp|P26006|ITA3_HUMAN
sp|P09936|UCHL1_HUMAN	sp|P35998|PRS7_HUMAN	sp|P26373|RL13_HUMAN
sp|P09972|ALDOC_HUMAN	sp|P36021|MOT8_HUMAN	sp|P26641|EF1G_HUMAN
sp|P0DMV9|HS71B_HUMAN	sp|P36542|ATPG_HUMAN	sp|P27824|CALX_HUMAN
sp|P0DP25|CALM3_HUMAN	sp|P38646|GRP75_HUMAN	sp|P28072|PSB6_HUMAN
sp|P10070|GLI2_HUMAN	sp|P39023|RL3_HUMAN	sp|P29317|EPHA2_HUMAN
sp|P10301|RRAS_HUMAN	sp|P40227|TCPZ_HUMAN	sp|P30049|ATPD_HUMAN
sp|P10412|H14_HUMAN	sp|P42025|ACTY_HUMAN	sp|P30050|RL12_HUMAN
sp|P10599|THIO_HUMAN	sp|P43304|GPDM_HUMAN	sp|P30101|PDIA3_HUMAN
sp|P10809|CH60_HUMAN	sp|P46060|RAGP1_HUMAN	sp|P30153|2AAA_HUMAN
sp|P11021|BIP_HUMAN	sp|P46087|NOP2_HUMAN	sp|P30447|1A23_HUMAN
sp|P11142|HSP7C_HUMAN	sp|P46821|MAP1B_HUMAN	sp|P30530|UFO_HUMAN
sp|P11166|GTR1_HUMAN	sp|P46940|IQGA1_HUMAN	sp|P31689|DNJA1_HUMAN
sp|P11233|RALA_HUMAN	sp|P47914|RL29_HUMAN	sp|P31939|PUR9_HUMAN
sp|P11234|RALB_HUMAN	sp|P48047|ATPO_HUMAN	sp|P31942|HNRH3_HUMAN
sp|P11279|LAMP1_HUMAN	sp|P48060|GLIP1_HUMAN	sp|P31943|HNRH1_HUMAN
sp|P11413|G6PD_HUMAN	sp|P48960|CD97_HUMAN	sp|P31944|CASPE_HUMAN
sp|P11586|C1TC_HUMAN	sp|P49257|LMAN1_HUMAN	sp|P31946|1433B_HUMAN
sp|P11717|MPRI_HUMAN	sp|P50151|GBG10_HUMAN	sp|P33993|MCM7_HUMAN
sp|P12814|ACTN1_HUMAN	sp|P50416|CPT1A_HUMAN	sp|P35579|MYH9_HUMAN
sp|P13010|XRCC5_HUMAN	sp|P50570|DYN2_HUMAN	sp|P35606|COPB2_HUMAN
sp|P13473|LAMP2_HUMAN	sp|P50990|TCPQ_HUMAN	sp|P35908|K22E_HUMAN
sp|P13489|RINI_HUMAN	sp|P50991|TCPD_HUMAN	sp|P36542|ATPG_HUMAN
sp|P13639|EF2_HUMAN	sp|P51149|RAB7A_HUMAN	sp|P38159|RBMX_HUMAN
sp|P13645|K1C10_HUMAN	sp|P51571|SSRD_HUMAN	sp|P38919|IF4A3_HUMAN
sp|P13667|PDIA4_HUMAN	sp|P51665|PSMD7_HUMAN	sp|P40763|STAT3_HUMAN
sp|P13693|TCTP_HUMAN	sp|P51991|ROA3_HUMAN	sp|P42704|LPPRC_HUMAN
sp|P13726|TF_HUMAN	sp|P52597|HNRPF_HUMAN	sp|P43304|GPDM_HUMAN
sp|P14314|GLU2B_HUMAN	sp|P53396|ACLY_HUMAN	sp|P46060|RAGP1_HUMAN
sp|P14324|FPPS_HUMAN	sp|P53618|COPB_HUMAN	sp|P46087|NOP2_HUMAN
sp|P14618|KPYM_HUMAN	sp|P53621|COPA_HUMAN	sp|P46821|MAP1B_HUMAN
sp|P14625|ENPL_HUMAN	sp|P54709|AT1B3_HUMAN	sp|P46940|IQGA1_HUMAN
sp|P14868|SYDC_HUMAN	sp|P55060|XPO2_HUMAN	sp|P47914|RL29_HUMAN
sp|P14927|QCR7_HUMAN	sp|P55072|TERA_HUMAN	sp|P48047|ATPO_HUMAN
sp|P15121|ALDR_HUMAN	sp|P55769|NH2L1_HUMAN	sp|P48060|GLIP1_HUMAN
sp|P15153|RAC2_HUMAN	sp|P55957|BID_HUMAN	sp|P48741|HSP77_HUMAN
sp|P15880|RS2_HUMAN	sp|P56385|ATP5I_HUMAN	sp|P48960|CD97_HUMAN
sp|P16401|H15_HUMAN	sp|P60468|SC61B_HUMAN	sp|P49207|RL34_HUMAN
sp|P16402|H13_HUMAN	sp|P60709|ACTB_HUMAN	sp|P49257|LMAN1_HUMAN
sp|P16403|H12_HUMAN	sp|P60842|IF4A1_HUMAN	sp|P50416|CPT1A_HUMAN
sp|P16615|AT2A2_HUMAN	sp|P60903|S10AA_HUMAN	sp|P50990|TCPQ_HUMAN
sp|P17066|HSP76_HUMAN	sp|P60953|CDC42_HUMAN	sp|P51148|RAB5C_HUMAN
sp|P17096|HMGA1_HUMAN	sp|P61006|RAB8A_HUMAN	sp|P51149|RAB7A_HUMAN
sp|P17301|ITA2_HUMAN	sp|P61019|RAB2A_HUMAN	sp|P51571|SSRD_HUMAN
sp|P17655|CAN2_HUMAN	sp|P61026|RAB10_HUMAN	sp|P51572|BAP31_HUMAN
sp|P17931|LEG3_HUMAN	sp|P61088|UBE2N_HUMAN	sp|P51665|PSMD7_HUMAN
sp|P17987|TCPA_HUMAN	sp|P61106|RAB14_HUMAN	sp|P51991|ROA3_HUMAN
sp|P18124|RL7_HUMAN	sp|P61224|RAP1B_HUMAN	sp|P52907|CAZA1_HUMAN
sp|P18206|VINC_HUMAN	sp|P61981|1433G_HUMAN	sp|P53396|ACLY_HUMAN
sp|P18465|1B57_HUMAN	sp|P62191|PRS4_HUMAN	sp|P53618|COPB_HUMAN
sp|P18669|PGAM1_HUMAN	sp|P62258|1433E_HUMAN	sp|P53621|COPA_HUMAN
sp|P19022|CADH2_HUMAN	sp|P62266|RS23_HUMAN	sp|P53680|AP2S1_HUMAN
sp|P19105|ML12A_HUMAN	sp|P62269|RS18_HUMAN	sp|P53701|CCHL_HUMAN
sp|P19338|NUCL_HUMAN	sp|P62424|RL7A_HUMAN	sp|P54136|SYRC_HUMAN
sp|P19367|HXK1_HUMAN	sp|P62701|RS4X_HUMAN	sp|P54709|AT1B3_HUMAN
sp|P20042|IF2B_HUMAN	sp|P62805|H4_HUMAN	sp|P55060|XPO2_HUMAN
sp|P20073|ANXA7_HUMAN	sp|P62834|RAP1A_HUMAN	sp|P55072|TERA_HUMAN
sp|P20337|RAB3B_HUMAN	sp|P62873|GBB1_HUMAN	sp|P55769|NH2L1_HUMAN
sp|P20339|RAB5A_HUMAN	sp|P62879|GBB2_HUMAN	sp|P56385|ATP5I_HUMAN
sp|P20618|PSB1_HUMAN	sp|P62906|RL10A_HUMAN	sp|P60228|EIF3E_HUMAN
sp|P20645|MPRD_HUMAN	sp|P62937|PPIA_HUMAN	sp|P60709|ACTB_HUMAN
sp|P20674|COX5A_HUMAN	sp|P62995|TRA2B_HUMAN	sp|P60953|CDC42_HUMAN
sp|P21333|FLNA_HUMAN	sp|P63104|1433Z_HUMAN	sp|P61006|RAB8A_HUMAN
sp|P21589|5NTD_HUMAN	sp|P63261|ACTG_HUMAN	sp|P61009|SPCS3_HUMAN
sp|P21796|VDAC1_HUMAN	sp|P67809|YBOX1_HUMAN	sp|P61019|RAB2A_HUMAN
sp|P22307|NLTP_HUMAN	sp|P68133|ACTS_HUMAN	sp|P61026|RAB10_HUMAN
sp|P22314|UBA1_HUMAN	sp|P68363|TBA1B_HUMAN	sp|P61088|UBE2N_HUMAN
sp|P22392|NDKB_HUMAN	sp|P68366|TBA4A_HUMAN	sp|P61106|RAB14_HUMAN
sp|P22626|ROA2_HUMAN	sp|P68371|TBB4B_HUMAN	sp|P61353|RL27_HUMAN
sp|P23246|SFPQ_HUMAN	sp|P78527|PRKDC_HUMAN	sp|P61586|RHOA_HUMAN
sp|P23284|PPIB_HUMAN	sp|P80723|BASP1_HUMAN	sp|P62191|PRS4_HUMAN
sp|P23396|RS3_HUMAN	sp|P81605|DCD_HUMAN	sp|P62195|PRS8_HUMAN
sp|P23526|SAHH_HUMAN	sp|P84074|HPCA_HUMAN	sp|P62258|1433E_HUMAN
sp|P23528|COF1_HUMAN	sp|P98179|RBM3_HUMAN	sp|P62266|RS23_HUMAN
sp|P23634|AT2B4_HUMAN	sp|Q00610|CLH1_HUMAN	sp|P62269|RS18_HUMAN
sp|P24534|EF1B_HUMAN	sp|Q01082|SPTB2_HUMAN	sp|P62280|RS11_HUMAN
sp|P25205|MCM3_HUMAN	sp|Q01518|CAP1_HUMAN	sp|P62306|RUXF_HUMAN
sp|P25398|RS12_HUMAN	sp|Q02878|RL6_HUMAN	sp|P62424|RL7A_HUMAN
sp|P25705|ATPA_HUMAN	sp|Q03135|CAV1_HUMAN	sp|P62701|RS4X_HUMAN
sp|P25788|PSA3_HUMAN	sp|Q07065|CKAP4_HUMAN	sp|P62805|H4_HUMAN
sp|P26006|ITA3_HUMAN	sp|Q07812|BAX_HUMAN	sp|P62829|RL23_HUMAN
sp|P26038|MOES_HUMAN	sp|Q07954|LRP1_HUMAN	sp|P62873|GBB1_HUMAN
sp|P26373|RL13_HUMAN	sp|Q07960|RHG01_HUMAN	sp|P62899|RL31_HUMAN
sp|P26641|EF1G_HUMAN	sp|Q09666|AHNK_HUMAN	sp|P62906|RL10A_HUMAN
sp|P27105|STOM_HUMAN	sp|Q0VDD8|DYH14_HUMAN	sp|P63010|AP2B1_HUMAN
sp|P27348|1433T_HUMAN	sp|Q12907|LMAN2_HUMAN	sp|P63261|ACTG_HUMAN
sp|P27797|CALR_HUMAN	sp|Q13200|PSMD2_HUMAN	sp|P67809|YBOX1_HUMAN
sp|P27816|MAP4_HUMAN	sp|Q13347|EIF3I_HUMAN	sp|P68133|ACTS_HUMAN
sp|P27824|CALX_HUMAN	sp|Q13501|SQSTM_HUMAN	sp|P68363|TBA1B_HUMAN
sp|P28066|PSA5_HUMAN	sp|Q13509|TBB3_HUMAN	sp|P68366|TBA4A_HUMAN
sp|P28072|PSB6_HUMAN	sp|Q14118|DAG1_HUMAN	sp|P68371|TBB4B_HUMAN
sp|P28074|PSB5_HUMAN	sp|Q14152|EIF3A_HUMAN	sp|P78527|PRKDC_HUMAN
sp|P28482|MK01_HUMAN	sp|Q14204|DYHC1_HUMAN	sp|P80723|BASP1_HUMAN
sp|P29317|EPHA2_HUMAN	sp|Q14315|FLNC_HUMAN	sp|P81605|DCD_HUMAN
sp|P29401|TKT_HUMAN	sp|Q14764|MVP_HUMAN	sp|P84157|MXRA7_HUMAN
sp|P29966|MARCS_HUMAN	sp|Q14966|ZN638_HUMAN	sp|Q00610|CLH1_HUMAN
sp|P30044|PRDX5_HUMAN	sp|Q14974|IMB1_HUMAN	sp|Q00765|REEP5_HUMAN
sp|P30048|PRDX3_HUMAN	sp|Q14995|NR1D2_HUMAN	sp|Q01082|SPTB2_HUMAN
sp|P30049|ATPD_HUMAN	sp|Q15008|PSMD6_HUMAN	sp|Q01518|CAP1_HUMAN
sp|P30050|RL12_HUMAN	sp|Q15084|PDIA6_HUMAN	sp|Q02413|DSG1_HUMAN
sp|P30086|PEBP1_HUMAN	sp|Q15149|PLEC_HUMAN	sp|Q02878|RL6_HUMAN
sp|P30101|PDIA3_HUMAN	sp|Q15365|PCBP1_HUMAN	sp|Q03135|CAV1_HUMAN
sp|P30153|2AAA_HUMAN	sp|Q15397|PUM3_HUMAN	sp|Q03252|LMNB2_HUMAN
sp|P30447|1A23_HUMAN	sp|Q15582|BGH3_HUMAN	sp|Q07065|CKAP4_HUMAN
sp|P30479|1B41_HUMAN	sp|Q15691|MARE1_HUMAN	sp|Q07812|BAX_HUMAN
sp|P30530|UFO_HUMAN	sp|Q15717|ELAV1_HUMAN	sp|Q07954|LRP1_HUMAN
sp|P30533|AMRP_HUMAN	sp|Q15758|AAAT_HUMAN	sp|Q07960|RHG01_HUMAN
sp|P31153|METK2_HUMAN	sp|Q27J81|INF2_HUMAN	sp|Q08211|DHX9_HUMAN
sp|P31689|DNJA1_HUMAN	sp|Q29940|1B59_HUMAN	sp|Q08554|DSC1_HUMAN
sp|P31930|QCR1_HUMAN	sp|Q2VIR3|IF2GL_HUMAN	sp|Q09666|AHNK_HUMAN
sp|P31939|PUR9_HUMAN	sp|Q3ZCM7|TBB8_HUMAN	sp|Q0VDD8|DYH14_HUMAN
sp|P31942|HNRH3_HUMAN	sp|Q58FF8|H90B2_HUMAN	sp|Q10471|GALT2_HUMAN
sp|P31943|HNRH1_HUMAN	sp|Q59GN2|R39L5_HUMAN	sp|Q12797|ASPH_HUMAN
sp|P31946|1433B_HUMAN	sp|Q5VTE0|EF1A3_HUMAN	sp|Q12906|ILF3_HUMAN
sp|P31948|STIP1_HUMAN	sp|Q6DD88|ATLA3_HUMAN	sp|Q12907|LMAN2_HUMAN
sp|P31949|S10AB_HUMAN	sp|Q6NVV1|R13P3_HUMAN	sp|Q13155|AIMP2_HUMAN
sp|P33176|KINH_HUMAN	sp|Q6NZI2|CAVN1_HUMAN	sp|Q13200|PSMD2_HUMAN
sp|P33993|MCM7_HUMAN	sp|Q6PIU2|NCEH1_HUMAN	sp|Q13242|SRSF9_HUMAN
sp|P35527|K1C9_HUMAN	sp|Q6UY01|LRC31_HUMAN	sp|Q13283|G3BP1_HUMAN
sp|P35579|MYH9_HUMAN	sp|Q86UP2|KTN1_HUMAN	sp|Q13347|EIF3I_HUMAN
sp|P35606|COPB2_HUMAN	sp|Q8NBS9|TXND5_HUMAN	sp|Q13501|SQSTM_HUMAN
sp|P35637|FUS_HUMAN	sp|Q8NCU7|C2C4A_HUMAN	sp|Q13509|TBB3_HUMAN
sp|P35998|PRS7_HUMAN	sp|Q8NHG7|SVIP_HUMAN	sp|Q13885|TBB2A_HUMAN
sp|P36542|ATPG_HUMAN	sp|Q8TAD7|OCC1_HUMAN	sp|Q14118|DAG1_HUMAN
sp|P36578|RL4_HUMAN	sp|Q8WUM4|PDC6I_HUMAN	sp|Q14152|EIF3A_HUMAN
sp|P36957|ODO2_HUMAN	sp|Q8WXE9|STON2_HUMAN	sp|Q14204|DYHC1_HUMAN
sp|P37108|SRP14_HUMAN	sp|Q92973|TNPO1_HUMAN	sp|Q14315|FLNC_HUMAN
sp|P37235|HPCL1_HUMAN	sp|Q969E2|SCAM4_HUMAN	sp|Q14764|MVP_HUMAN
sp|P37802|TAGL2_HUMAN	sp|Q969G5|CAVN3_HUMAN	sp|Q14966|ZN638_HUMAN
sp|P38159|RBMX_HUMAN	sp|Q969Q0|RL36L_HUMAN	sp|Q14974|IMB1_HUMAN
sp|P38606|VATA_HUMAN	sp|Q969X5|ERGI1_HUMAN	sp|Q15008|PSMD6_HUMAN
sp|P38646|GRP75_HUMAN	sp|Q96A33|CCD47_HUMAN	sp|Q15021|CND1_HUMAN
sp|P38919|IF4A3_HUMAN	sp|Q96A65|EXOC4_HUMAN	sp|Q15046|SYK_HUMAN
sp|P39019|RS19_HUMAN	sp|Q96AG4|LRC59_HUMAN	sp|Q15084|PDIA6_HUMAN
sp|P39023|RL3_HUMAN	sp|Q96QK1|VPS35_HUMAN	sp|Q15149|PLEC_HUMAN
sp|P39748|FEN1_HUMAN	sp|Q96TA1|NIBL1_HUMAN	sp|Q15365|PCBP1_HUMAN
sp|P40227|TCPZ_HUMAN	sp|Q99536|VAT1_HUMAN	sp|Q15388|TOM20_HUMAN
sp|P40429|RL13A_HUMAN	sp|Q99613|EIF3C_HUMAN	sp|Q15393|SF3B3_HUMAN
sp|P40926|MDHM_HUMAN	sp|Q99805|TM9S2_HUMAN	sp|Q15582|BGH3_HUMAN
sp|P40939|ECHA_HUMAN	sp|Q99878|H2A1J_HUMAN	sp|Q15691|MARE1_HUMAN
sp|P41091|IF2G_HUMAN	sp|Q99880|H2B1L_HUMAN	sp|Q15717|ELAV1_HUMAN
sp|P41250|GARS_HUMAN	sp|Q9BQE3|TBA1C_HUMAN	sp|Q15758|AAAT_HUMAN
sp|P42224|STAT1_HUMAN	sp|Q9BQE5|APOL2_HUMAN	sp|Q15836|VAMP3_HUMAN
sp|P42677|RS27_HUMAN	sp|Q9BSJ8|ESYT1_HUMAN	sp|Q15907|RB11B_HUMAN
sp|P42704|LPPRC_HUMAN	sp|Q9BUF5|TBB6_HUMAN	sp|Q27J81|INF2_HUMAN
sp|P42766|RL35_HUMAN	sp|Q9BVA1|TBB2B_HUMAN	sp|Q29940|1B59_HUMAN
sp|P43304|GPDM_HUMAN	sp|Q9BVC6|TM109_HUMAN	sp|Q3ZCM7|TBB8_HUMAN
sp|P43353|AL3B1_HUMAN	sp|Q9BVK6|TMED9_HUMAN	sp|Q58FF8|H90B2_HUMAN
sp|P43487|RANG_HUMAN	sp|Q9BZG1|RAB34_HUMAN	sp|Q59GN2|R39L5_HUMAN
sp|P43490|NAMPT_HUMAN	sp|Q9BZQ8|NIBAN_HUMAN	sp|Q5RI15|COX20_HUMAN
sp|P43686|PRS6B_HUMAN	sp|Q9H3N1|TMX1_HUMAN	sp|Q5T4F4|ZFY27_HUMAN
sp|P45973|CBX5_HUMAN	sp|Q9H4M9|EHD1_HUMAN	sp|Q6NZI2|CAVN1_HUMAN
sp|P45974|UBP5_HUMAN	sp|Q9NP72|RAB18_HUMAN	sp|Q6P2E9|EDC4_HUMAN
sp|P46060|RAGP1_HUMAN	sp|Q9NQC3|RTN4_HUMAN	sp|Q6PIU2|NCEH1_HUMAN
sp|P46087|NOP2_HUMAN	sp|Q9NR30|DDX21_HUMAN	sp|Q6RW13|ATRAP_HUMAN
sp|P46777|RL5_HUMAN	sp|Q9NS26|SPNXA_HUMAN	sp|Q6UB98|ANR12_HUMAN
sp|P46783|RS10_HUMAN	sp|Q9NS69|TOM22_HUMAN	sp|Q71UM5|RS27L_HUMAN
sp|P46821|MAP1B_HUMAN	sp|Q9NTJ5|SAC1_HUMAN	sp|Q86SG5|S1A7A_HUMAN
sp|P46939|UTRO_HUMAN	sp|Q9NVJ2|ARL8B_HUMAN	sp|Q86U42|PABP2_HUMAN
sp|P46940|IQGA1_HUMAN	sp|Q9NZM1|MYOF_HUMAN	sp|Q86V81|THOC4_HUMAN
sp|P47897|SYQ_HUMAN	sp|Q9P2X0|DPM3_HUMAN	sp|Q86VP6|CAND1_HUMAN
sp|P47914|RL29_HUMAN	sp|Q9UBI6|GBG12_HUMAN	sp|Q8IWT6|LRC8A_HUMAN
sp|P47985|UCRI_HUMAN	sp|Q9UHB9|SRP68_HUMAN	sp|Q8N1F7|NUP93_HUMAN
sp|P48047|ATPO_HUMAN	sp|Q9Y262|EIF3L_HUMAN	sp|Q8N257|H2B3B_HUMAN
sp|P48060|GLIP1_HUMAN	sp|Q9Y490|TLN1_HUMAN	sp|Q8N766|EMC1_HUMAN
sp|P48444|COPD_HUMAN	sp|Q9Y678|COPG1_HUMAN	sp|Q8NBS9|TXND5_HUMAN
sp|P48507|GSH0_HUMAN	tr|A0A024RAC6|A0A024RAC6_HUMAN	sp|Q8NBX0|SCPDL_HUMAN
sp|P48960|CD97_HUMAN	tr|A0A087WTT1|A0A087WTT1_HUMAN	sp|Q8NCU7|C2C4A_HUMAN
sp|P49207|RL34_HUMAN	tr|A0A087WU14|A0A087WU14_HUMAN	sp|Q8NHG7|SVIP_HUMAN
sp|P49257|LMAN1_HUMAN	tr|A0A087WW66|A0A087WW66_HUMAN	sp|Q8TAD7|OCC1_HUMAN
sp|P49368|TCPG_HUMAN	tr|A0A087WXY1|A0A087WXY1_HUMAN	sp|Q8TC26|TM163_HUMAN
sp|P49411|EFTU_HUMAN	tr|A0A087WYB4|A0A087WYB4_HUMAN	sp|Q8WUM4|PDC6I_HUMAN
sp|P49748|ACADV_HUMAN	tr|A0A087X0X3|A0A087X0X3_HUMAN	sp|Q8WXE9|STON2_HUMAN
sp|P49755|TMEDA_HUMAN	tr|A0A087X253|A0A087X253_HUMAN	sp|Q92520|FAM3C_HUMAN
sp|P49773|HINT1_HUMAN	tr|A0A087X2B5|A0A087X2B5_HUMAN	sp|Q92572|AP3S1_HUMAN
sp|P50151|GBG10_HUMAN	tr|A0A087X2D0|A0A087X2D0_HUMAN	sp|Q92616|GCN1_HUMAN
sp|P50395|GDIB_HUMAN	tr|A0A0A0MR02|A0A0A0MR02_HUMAN	sp|Q92973|TNPO1_HUMAN
sp|P50416|CPT1A_HUMAN	tr|A0A0A0MRA3|A0A0A0MRA3_HUMAN	sp|Q969E2|SCAM4_HUMAN
sp|P50454|SERPH_HUMAN	tr|A0A0A0MSA9|A0A0A0MSA9_HUMAN	sp|Q969G5|CAVN3_HUMAN
sp|P50990|TCPQ_HUMAN	tr|A0A0A0MSI0|A0A0A0MSI0_HUMAN	sp|Q969Q0|RL36L_HUMAN
sp|P50991|TCPD_HUMAN	tr|A0A0A0MSQ0|A0A0A0MSQ0_HUMAN	sp|Q96A33|CCD47_HUMAN
sp|P50995|ANX11_HUMAN	tr|A0A0A6YYA0|A0A0A6YYA0_HUMAN	sp|Q96AG4|LRC59_HUMAN
sp|P51148|RAB5C_HUMAN	tr|A0A0B4J1Z1|A0A0B4J1Z1_HUMAN	sp|Q96CS3|FAF2_HUMAN
sp|P51149|RAB7A_HUMAN	tr|A0A0C4DGH5|A0A0C4DGH5_HUMAN	sp|Q96DZ1|ERLEC_HUMAN
sp|P51153|RAB13_HUMAN	tr|A0A0C4DGI3|A0A0C4DGI3_HUMAN	sp|Q96FF9|CDCA5_HUMAN
sp|P51571|SSRD_HUMAN	tr|A0A0C4DGU3|A0A0C4DGU3_HUMAN	sp|Q96IX5|USMG5_HUMAN
sp|P51665|PSMD7_HUMAN	tr|A0A0D9SF54|A0A0D9SF54_HUMAN	sp|Q96Q89|KI20B_HUMAN
sp|P51991|ROA3_HUMAN	tr|A0A0G2JRA4|A0A0G2JRA4_HUMAN	sp|Q96QK1|VPS35_HUMAN
sp|P52292|IMA1_HUMAN	tr|A0A0R4J2E8|A0A0R4J2E8_HUMAN	sp|Q96TA1|NIBL1_HUMAN
sp|P52597|HNRPF_HUMAN	tr|A0A0U1RQF0|A0A0U1RQF0_HUMAN	sp|Q99536|VAT1_HUMAN
sp|P52907|CAZA1_HUMAN	tr|A0A0U1RQT9|A0A0U1RQT9_HUMAN	sp|Q99613|EIF3C_HUMAN
sp|P53396|ACLY_HUMAN	tr|A0A0U1RRC4|A0A0U1RRC4_HUMAN	sp|Q99805|TM9S2_HUMAN
sp|P53618|COPB_HUMAN	tr|A0A140T955|A0A140T955_HUMAN	sp|Q99878|H2A1J_HUMAN
sp|P53621|COPA_HUMAN	tr|A0A1B0GXB4|A0A1B0GXB4_HUMAN	sp|Q99880|H2B1L_HUMAN
sp|P53701|CCHL_HUMAN	tr|A0A1W2PPS1|A0A1W2PPS1_HUMAN	sp|Q9BQE3|TBA1C_HUMAN
sp|P53985|MOT1_HUMAN	tr|A0A1W2PPS8|A0A1W2PPS8_HUMAN	sp|Q9BQE5|APOL2_HUMAN
sp|P53999|TCP4_HUMAN	tr|A0A286YFL2|A0A286YFL2_HUMAN	sp|Q9BRR6|ADPGK_HUMAN
sp|P54136|SYRC_HUMAN	tr|A0A2R8Y4F5|A0A2R8Y4F5_HUMAN	sp|Q9BRX8|F213A_HUMAN
sp|P54709|AT1B3_HUMAN	tr|A0A2R8Y5M6|A0A2R8Y5M6_HUMAN	sp|Q9BSJ8|ESYT1_HUMAN
sp|P54920|SNAA_HUMAN	tr|A0A2R8Y6G6|A0A2R8Y6G6_HUMAN	sp|Q9BTV4|TMM43_HUMAN
sp|P55010|IF5_HUMAN	tr|A0A2R8Y6J3|A0A2R8Y6J3_HUMAN	sp|Q9BUF5|TBB6_HUMAN
sp|P55060|XPO2_HUMAN	tr|A0A2R8Y6L3|A0A2R8Y6L3_HUMAN	sp|Q9BVC6|TM109_HUMAN
sp|P55072|TERA_HUMAN	tr|A0A2R8Y804|A0A2R8Y804_HUMAN	sp|Q9BVK6|TMED9_HUMAN
sp|P55084|ECHB_HUMAN	tr|A0A2R8Y811|A0A2R8Y811_HUMAN	sp|Q9BW60|ELOV1_HUMAN
sp|P55290|CAD13_HUMAN	tr|A0A2R8YGX3|A0A2R8YGX3_HUMAN	sp|Q9H0U4|RAB1B_HUMAN
sp|P55769|NH2L1_HUMAN	tr|A2A3R7|A2A3R7_HUMAN	sp|Q9H3N1|TMX1_HUMAN
sp|P55884|EIF3B_HUMAN	tr|A8MU58|A8MU58_HUMAN	sp|Q9H3U1|UN45A_HUMAN
sp|P55957|BID_HUMAN	tr|B1AHC9|B1AHC9_HUMAN	sp|Q9NP72|RAB18_HUMAN
sp|P56385|ATP5I_HUMAN	tr|B1AHE3|B1AHE3_HUMAN	sp|Q9NQC3|RTN4_HUMAN
sp|P60174|TPIS_HUMAN	tr|B1AHF3|B1AHF3_HUMAN	sp|Q9NR30|DDX21_HUMAN
sp|P60228|EIF3E_HUMAN	tr|B1AJQ6|B1AJQ6_HUMAN	sp|Q9NRX5|SERC1_HUMAN
sp|P60468|SC61B_HUMAN	tr|B1APP6|B1APP6_HUMAN	sp|Q9NS26|SPNXA_HUMAN
sp|P60709|ACTB_HUMAN	tr|B1AQP8|B1AQP8_HUMAN	sp|Q9NS69|TOM22_HUMAN
sp|P60842|IF4A1_HUMAN	tr|B4DDN1|B4DDN1_HUMAN	sp|Q9NT62|ATG3_HUMAN
sp|P60903|S10AA_HUMAN	tr|B4DHN5|B4DHN5_HUMAN	sp|Q9NTJ5|SAC1_HUMAN
sp|P60953|CDC42_HUMAN	tr|B4DJK0|B4DJK0_HUMAN	sp|Q9NVJ2|ARL8B_HUMAN
sp|P61006|RAB8A_HUMAN	tr|B4DKB2|B4DKB2_HUMAN	sp|Q9NZ45|CISD1_HUMAN
sp|P61019|RAB2A_HUMAN	tr|B4DNK4|B4DNK4_HUMAN	sp|Q9NZM1|MYOF_HUMAN
sp|P61026|RAB10_HUMAN	tr|B7Z645|B7Z645_HUMAN	sp|Q9NZT1|CALL5_HUMAN
sp|P61081|UBC12_HUMAN	tr|B7Z934|B7Z934_HUMAN	sp|Q9P0L0|VAPA_HUMAN
sp|P61088|UBE2N_HUMAN	tr|B9A067|B9A067_HUMAN	sp|Q9P0V3|SH3B4_HUMAN
sp|P61106|RAB14_HUMAN	tr|C9J1C5|C9J1C5_HUMAN	sp|Q9UBI6|GBG12_HUMAN
sp|P61158|ARP3_HUMAN	tr|C9J712|C9J712_HUMAN	sp|Q9UGP8|SEC63_HUMAN
sp|P61160|ARP2_HUMAN	tr|C9J719|C9J719_HUMAN	sp|Q9UJS0|CMC2_HUMAN
sp|P61247|RS3A_HUMAN	tr|C9JB90|C9JB90_HUMAN	sp|Q9UKD2|MRT4_HUMAN
sp|P61254|RL26_HUMAN	tr|C9JD32|C9JD32_HUMAN	sp|Q9UNM6|PSD13_HUMAN
sp|P61353|RL27_HUMAN	tr|C9JKZ2|C9JKZ2_HUMAN	sp|Q9Y262|EIF3L_HUMAN
sp|P61586|RHOA_HUMAN	tr|C9JN43|C9JN43_HUMAN	sp|Q9Y2X3|NOP58_HUMAN
sp|P61604|CH10_HUMAN	tr|C9JP35|C9JP35_HUMAN	sp|Q9Y394|DHRS7_HUMAN
sp|P61923|COPZ1_HUMAN	tr|C9JPM4|C9JPM4_HUMAN	sp|Q9Y3Q3|TMED3_HUMAN
sp|P61956|SUMO2_HUMAN	tr|C9JUG7|C9JUG7_HUMAN	sp|Q9Y490|TLN1_HUMAN
sp|P61978|HNRPK_HUMAN	tr|C9JXB8|C9JXB8_HUMAN	sp|Q9Y4W6|AFG32_HUMAN
sp|P61981|1433G_HUMAN	tr|C9JZ20|C9JZ20_HUMAN	sp|Q9Y5J7|TIM9_HUMAN
sp|P62081|RS7_HUMAN	tr|C9JZR2|C9JZR2_HUMAN	sp|Q9Y678|COPG1_HUMAN
sp|P62191|PRS4_HUMAN	tr|D3YTB1|D3YTB1_HUMAN	sp|Q9Y6H1|CHCH2_HUMAN
sp|P62195|PRS8_HUMAN	tr|D6R904|D6R904_HUMAN	sp|Q9Y6N5|SQOR_HUMAN
sp|P62258|1433E_HUMAN	tr|D6R937|D6R937_HUMAN	tr|A0A024QZP7|A0A024QZP7_HUMAN
sp|P62266|RS23_HUMAN	tr|D6R9B6|D6R9B6_HUMAN	tr|A0A087WT48|A0A087WT48_HUMAN
sp|P62269|RS18_HUMAN	tr|D6R9P3|D6R9P3_HUMAN	tr|A0A087WTS8|A0A087WTS8_HUMAN
sp|P62273|RS29_HUMAN	tr|D6RAE9|D6RAE9_HUMAN	tr|A0A087WTT1|A0A087WTT1_HUMAN
sp|P62280|RS11_HUMAN	tr|D6RBL5|D6RBL5_HUMAN	tr|A0A087WUK2|A0A087WUK2_HUMAN
sp|P62306|RUXF_HUMAN	tr|D6RF44|D6RF44_HUMAN	tr|A0A087WVQ9|A0A087WVQ9_HUMAN
sp|P62318|SMD3_HUMAN	tr|D6RFH4|D6RFH4_HUMAN	tr|A0A087WW66|A0A087WW66_HUMAN
sp|P62328|TYB4_HUMAN	tr|E5RFZ8|E5RFZ8_HUMAN	tr|A0A087WX59|A0A087WX59_HUMAN
sp|P62424|RL7A_HUMAN	tr|E5RHJ2|E5RHJ2_HUMAN	tr|A0A087WXB0|A0A087WXB0_HUMAN
sp|P62495|ERF1_HUMAN	tr|E5RIU6|E5RIU6_HUMAN	tr|A0A087WYB4|A0A087WYB4_HUMAN
sp|P62633|CNBP_HUMAN	tr|E5RK64|E5RK64_HUMAN	tr|A0A087X224|A0A087X224_HUMAN
sp|P62701|RS4X_HUMAN	tr|E7EMS6|E7EMS6_HUMAN	tr|A0A087X2B5|A0A087X2B5_HUMAN
sp|P62750|RL23A_HUMAN	tr|E7EPB3|E7EPB3_HUMAN	tr|A0A087X2D0|A0A087X2D0_HUMAN
sp|P62753|RS6_HUMAN	tr|E7EPD2|E7EPD2_HUMAN	tr|A0A0A0MR02|A0A0A0MR02_HUMAN
sp|P62805|H4_HUMAN	tr|E7ERT8|E7ERT8_HUMAN	tr|A0A0A0MRQ5|A0A0A0MRQ5_HUMAN
sp|P62820|RAB1A_HUMAN	tr|E7ET40|E7ET40_HUMAN	tr|A0A0A0MSS0|A0A0A0MSS0_HUMAN
sp|P62826|RAN_HUMAN	tr|E7ETK0|E7ETK0_HUMAN	tr|A0A0A0MSW0|A0A0A0MSW0_HUMAN
sp|P62829|RL23_HUMAN	tr|E7ETY7|E7ETY7_HUMAN	tr|A0A0A6YYA0|A0A0A6YYA0_HUMAN
sp|P62851|RS25_HUMAN	tr|E7EUT5|E7EUT5_HUMAN	tr|A0A0B4J1Z1|A0A0B4J1Z1_HUMAN
sp|P62857|RS28_HUMAN	tr|E7EX73|E7EX73_HUMAN	tr|A0A0C4DGB6|A0A0C4DGB6_HUMAN
sp|P62861|RS30_HUMAN	tr|E7EX90|E7EX90_HUMAN	tr|A0A0C4DGS1|A0A0C4DGS1_HUMAN
sp|P62873|GBB1_HUMAN	tr|E9PC84|E9PC84_HUMAN	tr|A0A0C4DGU3|A0A0C4DGU3_HUMAN
sp|P62879|GBB2_HUMAN	tr|E9PCY7|E9PCY7_HUMAN	tr|A0A0D9SF54|A0A0D9SF54_HUMAN
sp|P62899|RL31_HUMAN	tr|E9PFN5|E9PFN5_HUMAN	tr|A0A0G2JP90|A0A0G2JP90_HUMAN
sp|P62906|RL10A_HUMAN	tr|E9PJD9|E9PJD9_HUMAN	tr|A0A0U1RQC1|A0A0U1RQC1_HUMAN
sp|P62913|RL11_HUMAN	tr|E9PLD0|E9PLD0_HUMAN	tr|A0A0U1RQF0|A0A0U1RQF0_HUMAN
sp|P62937|PPIA_HUMAN	tr|E9PM31|E9PM31_HUMAN	tr|A0A0U1RQT9|A0A0U1RQT9_HUMAN
sp|P62979|RS27A_HUMAN	tr|E9PMM8|E9PMM8_HUMAN	tr|A0A0U1RRC4|A0A0U1RRC4_HUMAN
sp|P62995|TRA2B_HUMAN	tr|E9PMW7|E9PMW7_HUMAN	tr|A0A140T936|A0A140T936_HUMAN
sp|P63000|RAC1_HUMAN	tr|E9PN17|E9PN17_HUMAN	tr|A0A140T9I0|A0A140T9I0_HUMAN
sp|P63010|AP2B1_HUMAN	tr|E9PNW4|E9PNW4_HUMAN	tr|A0A1B0GVS3|A0A1B0GVS3_HUMAN
sp|P63092|GNAS2_HUMAN	tr|E9PPU1|E9PPU1_HUMAN	tr|A0A1W2PPS1|A0A1W2PPS1_HUMAN
sp|P63104|1433Z_HUMAN	tr|E9PQH6|E9PQH6_HUMAN	tr|A0A1W2PPS8|A0A1W2PPS8_HUMAN
sp|P63167|DYL1_HUMAN	tr|E9PQX4|E9PQX4_HUMAN	tr|A0A1W2PQ06|A0A1W2PQ06_HUMAN
sp|P63218|GBG5_HUMAN	tr|E9PRJ3|E9PRJ3_HUMAN	tr|A0A1W2PQD2|A0A1W2PQD2_HUMAN
sp|P63244|RACK1_HUMAN	tr|E9PS50|E9PS50_HUMAN	tr|A0A1W2PQS1|A0A1W2PQS1_HUMAN
sp|P63261|ACTG_HUMAN	tr|F5GX39|F5GX39_HUMAN	tr|A0A286YF22|A0A286YF22_HUMAN
sp|P63313|TYB10_HUMAN	tr|F5GXJ9|F5GXJ9_HUMAN	tr|A0A2R8Y4F5|A0A2R8Y4F5_HUMAN
sp|P67775|PP2AA_HUMAN	tr|F5GYY1|F5GYY1_HUMAN	tr|A0A2R8Y611|A0A2R8Y611_HUMAN
sp|P67809|YBOX1_HUMAN	tr|F5GZS6|F5GZS6_HUMAN	tr|A0A2R8Y623|A0A2R8Y623_HUMAN
sp|P67870|CSK2B_HUMAN	tr|F5H1S8|F5H1S8_HUMAN	tr|A0A2R8Y6J3|A0A2R8Y6J3_HUMAN
sp|P67936|TPM4_HUMAN	tr|F5H442|F5H442_HUMAN	tr|A0A2R8Y6L3|A0A2R8Y6L3_HUMAN
sp|P68133|ACTS_HUMAN	tr|F5H459|F5H459_HUMAN	tr|A0A2R8Y798|A0A2R8Y798_HUMAN
sp|P68363|TBA1B_HUMAN	tr|F5H6E2|F5H6E2_HUMAN	tr|A0A2R8Y804|A0A2R8Y804_HUMAN
sp|P68366|TBA4A_HUMAN	tr|F5H7F6|F5H7F6_HUMAN	tr|A0A2R8Y811|A0A2R8Y811_HUMAN
sp|P68371|TBB4B_HUMAN	tr|F6VZ39|F6VZ39_HUMAN	tr|A0A2R8YFD1|A0A2R8YFD1_HUMAN
sp|P78344|IF4G2_HUMAN	tr|F8VPF3|F8VPF3_HUMAN	tr|A0A2R8YGX3|A0A2R8YGX3_HUMAN
sp|P78527|PRKDC_HUMAN	tr|F8VRG3|F8VRG3_HUMAN	tr|A6NNI4|A6NNI4_HUMAN
sp|P80723|BASP1_HUMAN	tr|F8VRJ2|F8VRJ2_HUMAN	tr|A8MUD9|A8MUD9_HUMAN
sp|P81605|DCD_HUMAN	tr|F8VU65|F8VU65_HUMAN	tr|B1AH77|B1AH77_HUMAN
sp|P83881|RL36A_HUMAN	tr|F8VUA6|F8VUA6_HUMAN	tr|B1AHC9|B1AHC9_HUMAN
sp|P84090|ERH_HUMAN	tr|F8VVM2|F8VVM2_HUMAN	tr|B1AJQ6|B1AJQ6_HUMAN
sp|P84095|RHOG_HUMAN	tr|F8VW18|F8VW18_HUMAN	tr|B1AQP8|B1AQP8_HUMAN
sp|P84103|SRSF3_HUMAN	tr|F8W0G4|F8W0G4_HUMAN	tr|B4DDN1|B4DDN1_HUMAN
sp|P98179|RBM3_HUMAN	tr|F8W1N5|F8W1N5_HUMAN	tr|B4DJC3|B4DJC3_HUMAN
sp|Q00610|CLH1_HUMAN	tr|F8W6I7|F8W6I7_HUMAN	tr|B4DJK0|B4DJK0_HUMAN
sp|Q00765|REEP5_HUMAN	tr|F8W8W4|F8W8W4_HUMAN	tr|B4DNK4|B4DNK4_HUMAN
sp|Q00839|HNRPU_HUMAN	tr|F8WD59|F8WD59_HUMAN	tr|B7Z4M1|B7Z4M1_HUMAN
sp|Q01082|SPTB2_HUMAN	tr|F8WDW3|F8WDW3_HUMAN	tr|B7ZBH1|B7ZBH1_HUMAN
sp|Q01518|CAP1_HUMAN	tr|F8WF90|F8WF90_HUMAN	tr|B9A067|B9A067_HUMAN
sp|Q01650|LAT1_HUMAN	tr|G3V1A1|G3V1A1_HUMAN	tr|C9IZL7|C9IZL7_HUMAN
sp|Q01813|PFKAP_HUMAN	tr|G3V1B3|G3V1B3_HUMAN	tr|C9J470|C9J470_HUMAN
sp|Q02878|RL6_HUMAN	tr|G3V1C3|G3V1C3_HUMAN	tr|C9J712|C9J712_HUMAN
sp|Q02952|AKA12_HUMAN	tr|G3V1D4|G3V1D4_HUMAN	tr|C9J719|C9J719_HUMAN
sp|Q03135|CAV1_HUMAN	tr|G3V2K7|G3V2K7_HUMAN	tr|C9JA28|C9JA28_HUMAN
sp|Q03252|LMNB2_HUMAN	tr|G3V3B3|G3V3B3_HUMAN	tr|C9JB90|C9JB90_HUMAN
sp|Q04721|NOTC2_HUMAN	tr|G3V576|G3V576_HUMAN	tr|C9JBL1|C9JBL1_HUMAN
sp|Q04917|1433F_HUMAN	tr|G3XAM7|G3XAM7_HUMAN	tr|C9JC03|C9JC03_HUMAN
sp|Q06830|PRDX1_HUMAN	tr|G5EA31|G5EA31_HUMAN	tr|C9JEV0|C9JEV0_HUMAN
sp|Q07065|CKAP4_HUMAN	tr|H0Y333|H0Y333_HUMAN	tr|C9JIS1|C9JIS1_HUMAN
sp|Q07666|KHDR1_HUMAN	tr|H0Y390|H0Y390_HUMAN	tr|C9JJ47|C9JJ47_HUMAN
sp|Q07812|BAX_HUMAN	tr|H0Y400|H0Y400_HUMAN	tr|C9JKZ2|C9JKZ2_HUMAN
sp|Q07954|LRP1_HUMAN	tr|H0Y512|H0Y512_HUMAN	tr|C9JTT8|C9JTT8_HUMAN
sp|Q07955|SRSF1_HUMAN	tr|H0Y6E7|H0Y6E7_HUMAN	tr|C9JXB8|C9JXB8_HUMAN
sp|Q07960|RHG01_HUMAN	tr|H0Y896|H0Y896_HUMAN	tr|C9JY26|C9JY26_HUMAN
sp|Q08211|DHX9_HUMAN	tr|H0YBN9|H0YBN9_HUMAN	tr|C9JZ20|C9JZ20_HUMAN
sp|Q09028|RBBP4_HUMAN	tr|H0YBR5|H0YBR5_HUMAN	tr|C9JZG1|C9JZG1_HUMAN
sp|Q09666|AHNK_HUMAN	tr|H0YD13|H0YD13_HUMAN	tr|C9K028|C9K028_HUMAN
sp|Q12792|TWF1_HUMAN	tr|H0YEN5|H0YEN5_HUMAN	tr|D6R937|D6R937_HUMAN
sp|Q12797|ASPH_HUMAN	tr|H0YF55|H0YF55_HUMAN	tr|D6R991|D6R991_HUMAN
sp|Q12846|STX4_HUMAN	tr|H0YFI1|H0YFI1_HUMAN	tr|D6R9P3|D6R9P3_HUMAN
sp|Q12874|SF3A3_HUMAN	tr|H0YHL6|H0YHL6_HUMAN	tr|D6RAT0|D6RAT0_HUMAN
sp|Q12906|ILF3_HUMAN	tr|H0YIB4|H0YIB4_HUMAN	tr|D6RDG7|D6RDG7_HUMAN
sp|Q12907|LMAN2_HUMAN	tr|H0YL50|H0YL50_HUMAN	tr|D6RF44|D6RF44_HUMAN
sp|Q13151|ROA0_HUMAN	tr|H0YLF3|H0YLF3_HUMAN	tr|D6RFH4|D6RFH4_HUMAN
sp|Q13155|AIMP2_HUMAN	tr|H0YLN9|H0YLN9_HUMAN	tr|D6RFM2|D6RFM2_HUMAN
sp|Q13185|CBX3_HUMAN	tr|H0YLP6|H0YLP6_HUMAN	tr|D6RHZ5|D6RHZ5_HUMAN
sp|Q13200|PSMD2_HUMAN	tr|H0YLY7|H0YLY7_HUMAN	tr|E5RFZ8|E5RFZ8_HUMAN
sp|Q13242|SRSF9_HUMAN	tr|H3BM21|H3BM21_HUMAN	tr|E5RH64|E5RH64_HUMAN
sp|Q13263|TIF1B_HUMAN	tr|H3BMH2|H3BMH2_HUMAN	tr|E5RIY8|E5RIY8_HUMAN
sp|Q13283|G3BP1_HUMAN	tr|H3BMQ2|H3BMQ2_HUMAN	tr|E5RJY1|E5RJY1_HUMAN
sp|Q13347|EIF3I_HUMAN	tr|H3BN98|H3BN98_HUMAN	tr|E7ENL6|E7ENL6_HUMAN
sp|Q13501|SQSTM_HUMAN	tr|H3BQN4|H3BQN4_HUMAN	tr|E7EPB3|E7EPB3_HUMAN
sp|Q13509|TBB3_HUMAN	tr|H3BRG4|H3BRG4_HUMAN	tr|E7EPD2|E7EPD2_HUMAN
sp|Q13740|CD166_HUMAN	tr|H3BTP7|H3BTP7_HUMAN	tr|E7EQG2|E7EQG2_HUMAN
sp|Q13813|SPTN1_HUMAN	tr|H3BV04|H3BV04_HUMAN	tr|E7ESE0|E7ESE0_HUMAN
sp|Q14008|CKAP5_HUMAN	tr|H7BXI1|H7BXI1_HUMAN	tr|E7ESK7|E7ESK7_HUMAN
sp|Q14103|HNRPD_HUMAN	tr|H7BZJ3|H7BZJ3_HUMAN	tr|E7ESS4|E7ESS4_HUMAN
sp|Q14118|DAG1_HUMAN	tr|H7C4H2|H7C4H2_HUMAN	tr|E7ET40|E7ET40_HUMAN
sp|Q14152|EIF3A_HUMAN	tr|H9KV75|H9KV75_HUMAN	tr|E7ETK0|E7ETK0_HUMAN
sp|Q14204|DYHC1_HUMAN	tr|I3L1P8|I3L1P8_HUMAN	tr|E7ETY7|E7ETY7_HUMAN
sp|Q14247|SRC8_HUMAN	tr|I3L234|I3L234_HUMAN	tr|E7EU85|E7EU85_HUMAN
sp|Q14315|FLNC_HUMAN	tr|I3L3H2|I3L3H2_HUMAN	tr|E7EUT5|E7EUT5_HUMAN
sp|Q14344|GNA13_HUMAN	tr|I3L3P7|I3L3P7_HUMAN	tr|E7EX53|E7EX53_HUMAN
sp|Q14520|HABP2_HUMAN	tr|J3KNQ3|J3KNQ3_HUMAN	tr|E7EX73|E7EX73_HUMAN
sp|Q14697|GANAB_HUMAN	tr|J3KPG2|J3KPG2_HUMAN	tr|E9PG15|E9PG15_HUMAN
sp|Q14764|MVP_HUMAN	tr|J3KR66|J3KR66_HUMAN	tr|E9PHT9|E9PHT9_HUMAN
sp|Q14974|IMB1_HUMAN	tr|J3KS60|J3KS60_HUMAN	tr|E9PIA9|E9PIA9_HUMAN
sp|Q14978|NOLC1_HUMAN	tr|J3KSI4|J3KSI4_HUMAN	tr|E9PJD9|E9PJD9_HUMAN
sp|Q15008|PSMD6_HUMAN	tr|J3KSP2|J3KSP2_HUMAN	tr|E9PJT3|E9PJT3_HUMAN
sp|Q15046|SYK_HUMAN	tr|J3QL05|J3QL05_HUMAN	tr|E9PK01|E9PK01_HUMAN
sp|Q15056|IF4H_HUMAN	tr|J3QLD9|J3QLD9_HUMAN	tr|E9PKT4|E9PKT4_HUMAN
sp|Q15084|PDIA6_HUMAN	tr|J3QLH6|J3QLH6_HUMAN	tr|E9PL01|E9PL01_HUMAN
sp|Q15149|PLEC_HUMAN	tr|J3QLL0|J3QLL0_HUMAN	tr|E9PM31|E9PM31_HUMAN
sp|Q15233|NONO_HUMAN	tr|J3QR51|J3QR51_HUMAN	tr|E9PMM8|E9PMM8_HUMAN
sp|Q15293|RCN1_HUMAN	tr|J3QRD1|J3QRD1_HUMAN	tr|E9PN17|E9PN17_HUMAN
sp|Q15365|PCBP1_HUMAN	tr|K7EMA7|K7EMA7_HUMAN	tr|E9PNW0|E9PNW0_HUMAN
sp|Q15366|PCBP2_HUMAN	tr|K7EMV3|K7EMV3_HUMAN	tr|E9PNW4|E9PNW4_HUMAN
sp|Q15388|TOM20_HUMAN	tr|K7ENA0|K7ENA0_HUMAN	tr|E9PNX5|E9PNX5_HUMAN
sp|Q15393|SF3B3_HUMAN	tr|K7ENK9|K7ENK9_HUMAN	tr|E9PPU1|E9PPU1_HUMAN
sp|Q15427|SF3B4_HUMAN	tr|K7EQ66|K7EQ66_HUMAN	tr|E9PQH5|E9PQH5_HUMAN
sp|Q15582|BGH3_HUMAN	tr|K7ES31|K7ES31_HUMAN	tr|E9PQH6|E9PQH6_HUMAN
sp|Q15691|MARE1_HUMAN	tr|M0QXS5|M0QXS5_HUMAN	tr|E9PQX4|E9PQX4_HUMAN
sp|Q15717|ELAV1_HUMAN	tr|M0QZ21|M0QZ21_HUMAN	tr|E9PRJ3|E9PRJ3_HUMAN
sp|Q15758|AAAT_HUMAN	tr|M0QZN2|M0QZN2_HUMAN	tr|E9PS50|E9PS50_HUMAN
sp|Q15836|VAMP3_HUMAN	tr|M0R0K9|M0R0K9_HUMAN	tr|F5GX39|F5GX39_HUMAN
sp|Q15907|RB11B_HUMAN	tr|M0R0M7|M0R0M7_HUMAN	tr|F5GXJ9|F5GXJ9_HUMAN
sp|Q16531|DDB1_HUMAN	tr|M0R0P7|M0R0P7_HUMAN	tr|F5GXX5|F5GXX5_HUMAN
sp|Q16543|CDC37_HUMAN	tr|M0R0Y2|M0R0Y2_HUMAN	tr|F5GY37|F5GY37_HUMAN
sp|Q16555|DPYL2_HUMAN	tr|M0R1H5|M0R1H5_HUMAN	tr|F5GZ03|F5GZ03_HUMAN
sp|Q16658|FSCN1_HUMAN	tr|M0R1V7|M0R1V7_HUMAN	tr|F5GZS6|F5GZS6_HUMAN
sp|Q16719|KYNU_HUMAN	tr|M0R210|M0R210_HUMAN	tr|F5H157|F5H157_HUMAN
sp|Q27J81|INF2_HUMAN	tr|M0R2L9|M0R2L9_HUMAN	tr|F5H1S8|F5H1S8_HUMAN
sp|Q3ZCM7|TBB8_HUMAN	tr|M0R2Y5|M0R2Y5_HUMAN	tr|F5H6E2|F5H6E2_HUMAN
sp|Q4V9L6|TM119_HUMAN	tr|M0R3C3|M0R3C3_HUMAN	tr|F5H6I0|F5H6I0_HUMAN
sp|Q58FF8|H90B2_HUMAN	tr|Q5JP53|Q5JP53_HUMAN	tr|F5H6I7|F5H6I7_HUMAN
sp|Q59GN2|R39L5_HUMAN	tr|Q5JR95|Q5JR95_HUMAN	tr|F5H7F6|F5H7F6_HUMAN
sp|Q5JNZ5|RS26L_HUMAN	tr|Q5JRI1|Q5JRI1_HUMAN	tr|F5H823|F5H823_HUMAN
sp|Q5JXB2|UE2NL_HUMAN	tr|Q5QNZ2|Q5QNZ2_HUMAN	tr|F6VZ39|F6VZ39_HUMAN
sp|Q5SRE5|NU188_HUMAN	tr|Q5QPM2|Q5QPM2_HUMAN	tr|F8VPF3|F8VPF3_HUMAN
sp|Q5T035|CI129_HUMAN	tr|Q5T6W2|Q5T6W2_HUMAN	tr|F8VUA6|F8VUA6_HUMAN
sp|Q5VTE0|EF1A3_HUMAN	tr|Q5VVC8|Q5VVC8_HUMAN	tr|F8VVM2|F8VVM2_HUMAN
sp|Q5VTU8|AT5EL_HUMAN	tr|Q60FE5|Q60FE5_HUMAN	tr|F8VW18|F8VW18_HUMAN
sp|Q5VW32|BROX_HUMAN	tr|Q86WV2|Q86WV2_HUMAN	tr|F8VXB1|F8VXB1_HUMAN
sp|Q6DD88|ATLA3_HUMAN	tr|Q9UFM8|Q9UFM8_HUMAN	tr|F8VXL2|F8VXL2_HUMAN
sp|Q6NZI2|CAVN1_HUMAN	tr|R4GMY8|R4GMY8_HUMAN	tr|F8W0G4|F8W0G4_HUMAN
sp|Q6PIU2|NCEH1_HUMAN	tr|S4R3N9|S4R3N9_HUMAN	tr|F8W6I7|F8W6I7_HUMAN
sp|Q6RW13|ATRAP_HUMAN	tr|U3KQE2|U3KQE2_HUMAN	tr|F8W785|F8W785_HUMAN
sp|Q6UVK1|CSPG4_HUMAN	tr|V9GYR2|V9GYR2_HUMAN	tr|F8W7S5|F8W7S5_HUMAN
sp|Q71U36|TBA1A_HUMAN	tr|V9GYZ6|V9GYZ6_HUMAN	tr|F8W8W4|F8W8W4_HUMAN
sp|Q71UM5|RS27L_HUMAN	tr|X6RJP6|X6RJP6_HUMAN	tr|F8WD59|F8WD59_HUMAN
sp|Q7KZF4|SND1_HUMAN		tr|F8WE65|F8WE65_HUMAN
sp|Q7Z406|MYH14_HUMAN		tr|F8WF48|F8WF48_HUMAN
sp|Q7Z5G4|GOGA7_HUMAN		tr|F8WF90|F8WF90_HUMAN
sp|Q86U42|PABP2_HUMAN		tr|G3V1A1|G3V1A1_HUMAN
sp|Q86UP2|KTN1_HUMAN		tr|G3V1A4|G3V1A4_HUMAN
sp|Q86V81|THOC4_HUMAN		tr|G3V1B3|G3V1B3_HUMAN
sp|Q86VP6|CAND1_HUMAN		tr|G3V1B6|G3V1B6_HUMAN
sp|Q8IVF2|AHNK2_HUMAN		tr|G3V1C3|G3V1C3_HUMAN
sp|Q8IWE2|NXP20_HUMAN		tr|G3V1D4|G3V1D4_HUMAN
sp|Q8N1F7|NUP93_HUMAN		tr|G3V210|G3V210_HUMAN
sp|Q8N257|H2B3B_HUMAN		tr|G3V279|G3V279_HUMAN
sp|Q8NBS9|TXND5_HUMAN		tr|G3V2K7|G3V2K7_HUMAN
sp|Q8NBX0|SCPDL_HUMAN		tr|G3V3B3|G3V3B3_HUMAN
sp|Q8NC51|PAIRB_HUMAN		tr|G3V3D2|G3V3D2_HUMAN
sp|Q8NCU7|C2C4A_HUMAN		tr|G3V576|G3V576_HUMAN
sp|Q8NFH3|NUP43_HUMAN		tr|G3V5X4|G3V5X4_HUMAN
sp|Q8NHG7|SVIP_HUMAN		tr|G3XAJ6|G3XAJ6_HUMAN
sp|Q8TAD7|OCC1_HUMAN		tr|G3XAM7|G3XAM7_HUMAN
sp|Q8TEQ6|GEMI5_HUMAN		tr|G5EA31|G5EA31_HUMAN
sp|Q8WUM4|PDC6I_HUMAN		tr|H0Y2W2|H0Y2W2_HUMAN
sp|Q8WUW1|BRK1_HUMAN		tr|H0Y333|H0Y333_HUMAN
sp|Q8WXA3|RUFY2_HUMAN		tr|H0Y512|H0Y512_HUMAN
sp|Q8WXE9|STON2_HUMAN		tr|H0Y896|H0Y896_HUMAN
sp|Q92538|GBF1_HUMAN		tr|H0Y8B3|H0Y8B3_HUMAN
sp|Q92572|AP3S1_HUMAN		tr|H0YAS9|H0YAS9_HUMAN
sp|Q92616|GCN1_HUMAN		tr|H0YC95|H0YC95_HUMAN
sp|Q92900|RENT1_HUMAN		tr|H0YD13|H0YD13_HUMAN
sp|Q92922|SMRC1_HUMAN		tr|H0YDG0|H0YDG0_HUMAN
sp|Q92973|TNPO1_HUMAN		tr|H0YDU4|H0YDU4_HUMAN
sp|Q969E2|SCAM4_HUMAN		tr|H0YEC5|H0YEC5_HUMAN
sp|Q969G5|CAVN3_HUMAN		tr|H0YEN5|H0YEN5_HUMAN
sp|Q96AG4|LRC59_HUMAN		tr|H0YF55|H0YF55_HUMAN
sp|Q96AQ6|PBIP1_HUMAN		tr|H0YFI1|H0YFI1_HUMAN
sp|Q96FQ6|S10AG_HUMAN		tr|H0YHL6|H0YHL6_HUMAN
sp|Q96JB1|DYH8_HUMAN		tr|H0YIC4|H0YIC4_HUMAN
sp|Q96QK1|VPS35_HUMAN		tr|H0YJW7|H0YJW7_HUMAN
sp|Q96TA1|NIBL1_HUMAN		tr|H0YKE7|H0YKE7_HUMAN
sp|Q99497|PARK7_HUMAN		tr|H0YL50|H0YL50_HUMAN
sp|Q99536|VAT1_HUMAN		tr|H0YLR3|H0YLR3_HUMAN
sp|Q99613|EIF3C_HUMAN		tr|H0YMD0|H0YMD0_HUMAN
sp|Q99653|CHP1_HUMAN		tr|H0YNE9|H0YNE9_HUMAN
sp|Q99808|S29A1_HUMAN		tr|H3BM21|H3BM21_HUMAN
sp|Q99832|TCPH_HUMAN		tr|H3BM42|H3BM42_HUMAN
sp|Q99878|H2A1J_HUMAN		tr|H3BPJ2|H3BPJ2_HUMAN
sp|Q99880|H2B1L_HUMAN		tr|H3BPJ9|H3BPJ9_HUMAN
sp|Q99961|SH3G1_HUMAN		tr|H3BQZ7|H3BQZ7_HUMAN
sp|Q9BQE3|TBA1C_HUMAN		tr|H3BRG4|H3BRG4_HUMAN
sp|Q9BQE5|APOL2_HUMAN		tr|H3BRM5|H3BRM5_HUMAN
sp|Q9BRX8|F213A_HUMAN		tr|H3BU31|H3BU31_HUMAN
sp|Q9BS26|ERP44_HUMAN		tr|H3BUH7|H3BUH7_HUMAN
sp|Q9BSJ8|ESYT1_HUMAN		tr|H3BV04|H3BV04_HUMAN
sp|Q9BUF5|TBB6_HUMAN		tr|H3BVC7|H3BVC7_HUMAN
sp|Q9BVA1|TBB2B_HUMAN		tr|H7BXI1|H7BXI1_HUMAN
sp|Q9BVK6|TMED9_HUMAN		tr|H7BZJ3|H7BZJ3_HUMAN
sp|Q9BXF6|RFIP5_HUMAN		tr|H7C1Q9|H7C1Q9_HUMAN
sp|Q9BXP5|SRRT_HUMAN		tr|H7C2L4|H7C2L4_HUMAN
sp|Q9BZG1|RAB34_HUMAN		tr|H7C341|H7C341_HUMAN
sp|Q9BZQ8|NIBAN_HUMAN		tr|H7C422|H7C422_HUMAN
sp|Q9H0U4|RAB1B_HUMAN		tr|H7C4H2|H7C4H2_HUMAN
sp|Q9H223|EHD4_HUMAN		tr|H7C4V4|H7C4V4_HUMAN
sp|Q9H3K6|BOLA2_HUMAN		tr|H7C5W9|H7C5W9_HUMAN
sp|Q9H3N1|TMX1_HUMAN		tr|I3L1P8|I3L1P8_HUMAN
sp|Q9H3U1|UN45A_HUMAN		tr|I3L3B4|I3L3B4_HUMAN
sp|Q9H444|CHM4B_HUMAN		tr|I3L3J4|I3L3J4_HUMAN
sp|Q9H4M9|EHD1_HUMAN		tr|J3KMW2|J3KMW2_HUMAN
sp|Q9HAV0|GBB4_HUMAN		tr|J3KPG2|J3KPG2_HUMAN
sp|Q9HBW1|LRRC4_HUMAN		tr|J3KR24|J3KR24_HUMAN
sp|Q9HDC9|APMAP_HUMAN		tr|J3KSI4|J3KSI4_HUMAN
sp|Q9NP97|DLRB1_HUMAN		tr|J3KT73|J3KT73_HUMAN
sp|Q9NQC3|RTN4_HUMAN		tr|J3KTJ1|J3KTJ1_HUMAN
sp|Q9NR30|DDX21_HUMAN		tr|J3QKM0|J3QKM0_HUMAN
sp|Q9NR31|SAR1A_HUMAN		tr|J3QLL0|J3QLL0_HUMAN
sp|Q9NS25|SPNXB_HUMAN		tr|J3QR51|J3QR51_HUMAN
sp|Q9NVJ2|ARL8B_HUMAN		tr|J3QRD1|J3QRD1_HUMAN
sp|Q9NZL4|HPBP1_HUMAN		tr|J3QSB5|J3QSB5_HUMAN
sp|Q9NZM1|MYOF_HUMAN		tr|J3QSV6|J3QSV6_HUMAN
sp|Q9NZN4|EHD2_HUMAN		tr|J3QT77|J3QT77_HUMAN
sp|Q9NZT1|CALL5_HUMAN		tr|K7EIK4|K7EIK4_HUMAN
sp|Q9P0L0|VAPA_HUMAN		tr|K7EM09|K7EM09_HUMAN
sp|Q9P2B2|FPRP_HUMAN		tr|K7EMA7|K7EMA7_HUMAN
sp|Q9P2J5|SYLC_HUMAN		tr|K7EMQ3|K7EMQ3_HUMAN
sp|Q9UBB4|ATX10_HUMAN		tr|K7EMV3|K7EMV3_HUMAN
sp|Q9UBI6|GBG12_HUMAN		tr|K7EP41|K7EP41_HUMAN
sp|Q9UGV2|NDRG3_HUMAN		tr|K7ERC8|K7ERC8_HUMAN
sp|Q9UHV9|PFD2_HUMAN		tr|K7ES31|K7ES31_HUMAN
sp|Q9UIQ6|LCAP_HUMAN		tr|M0QXS5|M0QXS5_HUMAN
sp|Q9UJZ1|STML2_HUMAN		tr|M0QY96|M0QY96_HUMAN
sp|Q9UL25|RAB21_HUMAN		tr|M0QYI6|M0QYI6_HUMAN
sp|Q9UMX0|UBQL1_HUMAN		tr|M0QZN2|M0QZN2_HUMAN
sp|Q9UN86|G3BP2_HUMAN		tr|M0R026|M0R026_HUMAN
sp|Q9UNM6|PSD13_HUMAN		tr|M0R0C3|M0R0C3_HUMAN
sp|Q9UNN8|EPCR_HUMAN		tr|M0R0P7|M0R0P7_HUMAN
sp|Q9UQ35|SRRM2_HUMAN		tr|M0R0Y2|M0R0Y2_HUMAN
sp|Q9UQ80|PA2G4_HUMAN		tr|M0R1V7|M0R1V7_HUMAN
sp|Q9Y262|EIF3L_HUMAN		tr|M0R2L9|M0R2L9_HUMAN
sp|Q9Y2W1|TR150_HUMAN		tr|M0R2U2|M0R2U2_HUMAN
sp|Q9Y2Z0|SGT1_HUMAN		tr|M0R3C3|M0R3C3_HUMAN
sp|Q9Y383|LC7L2_HUMAN		tr|Q504U8|Q504U8_HUMAN
sp|Q9Y3F4|STRAP_HUMAN		tr|Q5HY57|Q5HY57_HUMAN
sp|Q9Y3I0|RTCB_HUMAN		tr|Q5JP53|Q5JP53_HUMAN
sp|Q9Y3U8|RL36_HUMAN		tr|Q5JR95|Q5JR95_HUMAN
sp|Q9Y490|TLN1_HUMAN		tr|Q5JRI1|Q5JRI1_HUMAN
sp|Q9Y5B9|SP16H_HUMAN		tr|Q5QNZ2|Q5QNZ2_HUMAN
sp|Q9Y5S9|RBM8A_HUMAN		tr|Q5QPL9|Q5QPL9_HUMAN
sp|Q9Y617|SERC_HUMAN		tr|Q5SZX6|Q5SZX6_HUMAN
sp|Q9Y678|COPG1_HUMAN		tr|Q5T092|Q5T092_HUMAN
sp|Q9Y696|CLIC4_HUMAN		tr|Q5T3N1|Q5T3N1_HUMAN
sp|Q9Y6H1|CHCH2_HUMAN		tr|Q5T3R7|Q5T3R7_HUMAN
sp|Q9Y6N5|SQOR_HUMAN		tr|Q5T6W2|Q5T6W2_HUMAN
tr|A0A024QZ42|A0A024QZ42_HUMAN		tr|Q5TA01|Q5TA01_HUMAN
tr|A0A024QZP7|A0A024QZP7_HUMAN		tr|Q5VVC8|Q5VVC8_HUMAN
tr|A0A087WT48|A0A087WT48_HUMAN		tr|Q5VY93|Q5VY93_HUMAN
tr|A0A087WTP3|A0A087WTP3_HUMAN		tr|Q6AWB1|Q6AWB1_HUMAN
tr|A0A087WTS8|A0A087WTS8_HUMAN		tr|Q86WV2|Q86WV2_HUMAN
tr|A0A087WTT1|A0A087WTT1_HUMAN		tr|Q8J015|Q8J015_HUMAN
tr|A0A087WTV2|A0A087WTV2_HUMAN		tr|Q9UFM8|Q9UFM8_HUMAN
tr|A0A087WUK2|A0A087WUK2_HUMAN		tr|R4GN98|R4GN98_HUMAN
tr|A0A087WVK0|A0A087WVK0_HUMAN		tr|S4R3N9|S4R3N9_HUMAN
tr|A0A087WW66|A0A087WW66_HUMAN		tr|S4R3Q6|S4R3Q6_HUMAN
tr|A0A087WWU8|A0A087WWU8_HUMAN		tr|U3KQE2|U3KQE2_HUMAN
tr|A0A087WX59|A0A087WX59_HUMAN		tr|U3KQI1|U3KQI1_HUMAN
tr|A0A087WXB0|A0A087WXB0_HUMAN		tr|X1WI22|X1WI22_HUMAN
tr|A0A087WXM6|A0A087WXM6_HUMAN		tr|X6RJP6|X6RJP6_HUMAN
tr|A0A087WXS7|A0A087WXS7_HUMAN
tr|A0A087WYS6|A0A087WYS6_HUMAN
tr|A0A087X0T8|A0A087X0T8_HUMAN
tr|A0A087X0X3|A0A087X0X3_HUMAN
tr|A0A087X163|A0A087X163_HUMAN
tr|A0A087X2B5|A0A087X2B5_HUMAN
tr|A0A096LNY6|A0A096LNY6_HUMAN
tr|A0A096LP69|A0A096LP69_HUMAN
tr|A0A0A0MR02|A0A0A0MR02_HUMAN
tr|A0A0A0MS51|A0A0A0MS51_HUMAN
tr|A0A0A0MSA9|A0A0A0MSA9_HUMAN
tr|A0A0A0MSQ0|A0A0A0MSQ0_HUMAN
tr|A0A0A6YYA0|A0A0A6YYA0_HUMAN
tr|A0A0B4J1Z1|A0A0B4J1Z1_HUMAN
tr|A0A0C4DFV9|A0A0C4DFV9_HUMAN
tr|A0A0C4DG93|A0A0C4DG93_HUMAN
tr|A0A0C4DGH0|A0A0C4DGH0_HUMAN
tr|A0A0C4DGI3|A0A0C4DGI3_HUMAN
tr|A0A0C4DGU3|A0A0C4DGU3_HUMAN
tr|A0A0G2JP90|A0A0G2JP90_HUMAN
tr|A0A0J9YXP8|A0A0J9YXP8_HUMAN
tr|A0A0R4J2E8|A0A0R4J2E8_HUMAN
tr|A0A0U1RQF0|A0A0U1RQF0_HUMAN
tr|A0A0U1RQT9|A0A0U1RQT9_HUMAN
tr|A0A0U1RQW2|A0A0U1RQW2_HUMAN
tr|A0A140T936|A0A140T936_HUMAN
tr|A0A140T955|A0A140T955_HUMAN
tr|A0A1B0GV06|A0A1B0GV06_HUMAN
tr|A0A1B0GVS3|A0A1B0GVS3_HUMAN
tr|A0A1B0GVY6|A0A1B0GVY6_HUMAN
tr|A0A1B0GW44|A0A1B0GW44_HUMAN
tr|A0A1B0GWA2|A0A1B0GWA2_HUMAN
tr|A0A1X7SBZ2|A0A1X7SBZ2_HUMAN
tr|A0A286YF22|A0A286YF22_HUMAN
tr|A0A2R8Y484|A0A2R8Y484_HUMAN
tr|A0A2R8Y5M6|A0A2R8Y5M6_HUMAN
tr|A0A2R8Y611|A0A2R8Y611_HUMAN
tr|A0A2R8Y7U1|A0A2R8Y7U1_HUMAN
tr|A0A2R8Y804|A0A2R8Y804_HUMAN
tr|A0A2R8Y811|A0A2R8Y811_HUMAN
tr|A0A2R8YDT5|A0A2R8YDT5_HUMAN
tr|A0A2R8YEM3|A0A2R8YEM3_HUMAN
tr|A0A2R8YFD1|A0A2R8YFD1_HUMAN
tr|A2A2D0|A2A2D0_HUMAN
tr|A2A2V1|A2A2V1_HUMAN
tr|A6NH27|A6NH27_HUMAN
tr|A6NJA2|A6NJA2_HUMAN
tr|A6NLN1|A6NLN1_HUMAN
tr|A6NNI4|A6NNI4_HUMAN
tr|A6NP52|A6NP52_HUMAN
tr|A8MXL6|A8MXL6_HUMAN
tr|B1AHC9|B1AHC9_HUMAN
tr|B1AHF3|B1AHF3_HUMAN
tr|B1AJY5|B1AJY5_HUMAN
tr|B1AK87|B1AK87_HUMAN
tr|B1AKC9|B1AKC9_HUMAN
tr|B1AKS5|B1AKS5_HUMAN
tr|B1AKZ5|B1AKZ5_HUMAN
tr|B1ANR0|B1ANR0_HUMAN
tr|B1AQP8|B1AQP8_HUMAN
tr|B4DHN5|B4DHN5_HUMAN
tr|B4DJ62|B4DJ62_HUMAN
tr|B4DJK0|B4DJK0_HUMAN
tr|B4DKB2|B4DKB2_HUMAN
tr|B4DLR8|B4DLR8_HUMAN
tr|B4E3S0|B4E3S0_HUMAN
tr|B6VEX4|B6VEX4_HUMAN
tr|B7Z4M1|B7Z4M1_HUMAN
tr|B7Z934|B7Z934_HUMAN
tr|B7ZBH1|B7ZBH1_HUMAN
tr|B8ZZQ6|B8ZZQ6_HUMAN
tr|B8ZZU8|B8ZZU8_HUMAN
tr|B9A041|B9A041_HUMAN
tr|B9A067|B9A067_HUMAN
tr|C9IZ80|C9IZ80_HUMAN
tr|C9J1Z8|C9J1Z8_HUMAN
tr|C9J315|C9J315_HUMAN
tr|C9J470|C9J470_HUMAN
tr|C9J5C3|C9J5C3_HUMAN
tr|C9J712|C9J712_HUMAN
tr|C9J719|C9J719_HUMAN
tr|C9J813|C9J813_HUMAN
tr|C9J9K3|C9J9K3_HUMAN
tr|C9J9W2|C9J9W2_HUMAN
tr|C9JA28|C9JA28_HUMAN
tr|C9JB90|C9JB90_HUMAN
tr|C9JDQ1|C9JDQ1_HUMAN
tr|C9JDR0|C9JDR0_HUMAN
tr|C9JJ47|C9JJ47_HUMAN
tr|C9JKZ2|C9JKZ2_HUMAN
tr|C9JL85|C9JL85_HUMAN
tr|C9JP16|C9JP16_HUMAN
tr|C9JPM4|C9JPM4_HUMAN
tr|C9JRH2|C9JRH2_HUMAN
tr|C9JRP1|C9JRP1_HUMAN
tr|C9JTA2|C9JTA2_HUMAN
tr|C9JV50|C9JV50_HUMAN
tr|C9JXB8|C9JXB8_HUMAN
tr|C9JYQ9|C9JYQ9_HUMAN
tr|C9JZ20|C9JZ20_HUMAN
tr|C9JZR2|C9JZR2_HUMAN
tr|D3YTB1|D3YTB1_HUMAN
tr|D6R9P3|D6R9P3_HUMAN
tr|D6RAE9|D6RAE9_HUMAN
tr|D6RBD7|D6RBD7_HUMAN
tr|D6RD63|D6RD63_HUMAN
tr|D6RD69|D6RD69_HUMAN
tr|D6RDG0|D6RDG0_HUMAN
tr|D6RFH4|D6RFH4_HUMAN
tr|D6RG15|D6RG15_HUMAN
tr|D6RGI3|D6RGI3_HUMAN
tr|E2QRB9|E2QRB9_HUMAN
tr|E5RFN8|E5RFN8_HUMAN
tr|E5RGX5|E5RGX5_HUMAN
tr|E5RHH7|E5RHH7_HUMAN
tr|E5RI99|E5RI99_HUMAN
tr|E5RIP4|E5RIP4_HUMAN
tr|E5RIW3|E5RIW3_HUMAN
tr|E5RJR5|E5RJR5_HUMAN
tr|E5RJY1|E5RJY1_HUMAN
tr|E7EMS6|E7EMS6_HUMAN
tr|E7EN77|E7EN77_HUMAN
tr|E7ENZ3|E7ENZ3_HUMAN
tr|E7EPB3|E7EPB3_HUMAN
tr|E7ESE0|E7ESE0_HUMAN
tr|E7ESV4|E7ESV4_HUMAN
tr|E7ET40|E7ET40_HUMAN
tr|E7ETK0|E7ETK0_HUMAN
tr|E7ETY7|E7ETY7_HUMAN
tr|E7ETZ4|E7ETZ4_HUMAN
tr|E7EU85|E7EU85_HUMAN
tr|E7EX73|E7EX73_HUMAN
tr|E7EX90|E7EX90_HUMAN
tr|E9PBS1|E9PBS1_HUMAN
tr|E9PD53|E9PD53_HUMAN
tr|E9PEX6|E9PEX6_HUMAN
tr|E9PF19|E9PF19_HUMAN
tr|E9PFN5|E9PFN5_HUMAN
tr|E9PGM4|E9PGM4_HUMAN
tr|E9PII3|E9PII3_HUMAN
tr|E9PJD9|E9PJD9_HUMAN
tr|E9PJT1|E9PJT1_HUMAN
tr|E9PJT3|E9PJT3_HUMAN
tr|E9PK01|E9PK01_HUMAN
tr|E9PK85|E9PK85_HUMAN
tr|E9PKD5|E9PKD5_HUMAN
tr|E9PKT4|E9PKT4_HUMAN
tr|E9PKZ0|E9PKZ0_HUMAN
tr|E9PLA9|E9PLA9_HUMAN
tr|E9PLM9|E9PLM9_HUMAN
tr|E9PM31|E9PM31_HUMAN
tr|E9PMA0|E9PMA0_HUMAN
tr|E9PN17|E9PN17_HUMAN
tr|E9PNW4|E9PNW4_HUMAN
tr|E9PNX5|E9PNX5_HUMAN
tr|E9PQ63|E9PQ63_HUMAN
tr|E9PQH6|E9PQH6_HUMAN
tr|E9PQX4|E9PQX4_HUMAN
tr|E9PRB1|E9PRB1_HUMAN
tr|E9PRI2|E9PRI2_HUMAN
tr|E9PRJ3|E9PRJ3_HUMAN
tr|E9PS42|E9PS42_HUMAN
tr|F2Z393|F2Z393_HUMAN
tr|F5GWI4|F5GWI4_HUMAN
tr|F5GX11|F5GX11_HUMAN
tr|F5GX39|F5GX39_HUMAN
tr|F5GX88|F5GX88_HUMAN
tr|F5GY37|F5GY37_HUMAN
tr|F5GY56|F5GY56_HUMAN
tr|F5GZS6|F5GZS6_HUMAN
tr|F5H157|F5H157_HUMAN
tr|F5H3F0|F5H3F0_HUMAN
tr|F5H442|F5H442_HUMAN
tr|F5H4J1|F5H4J1_HUMAN
tr|F5H6E2|F5H6E2_HUMAN
tr|F5H6I0|F5H6I0_HUMAN
tr|F5H7F6|F5H7F6_HUMAN
tr|F6RFD5|F6RFD5_HUMAN
tr|F6VZ39|F6VZ39_HUMAN
tr|F8VQ14|F8VQ14_HUMAN
tr|F8VQE1|F8VQE1_HUMAN
tr|F8VS12|F8VS12_HUMAN
tr|F8VSA6|F8VSA6_HUMAN
tr|F8VUA6|F8VUA6_HUMAN
tr|F8VVM2|F8VVM2_HUMAN
tr|F8VY72|F8VY72_HUMAN
tr|F8W1B7|F8W1B7_HUMAN
tr|F8W1I6|F8W1I6_HUMAN
tr|F8W1K5|F8W1K5_HUMAN
tr|F8W1N5|F8W1N5_HUMAN
tr|F8W1R7|F8W1R7_HUMAN
tr|F8W6I7|F8W6I7_HUMAN
tr|F8W7C6|F8W7C6_HUMAN
tr|F8W7S5|F8W7S5_HUMAN
tr|F8W8W4|F8W8W4_HUMAN
tr|F8WAE5|F8WAE5_HUMAN
tr|F8WDD7|F8WDD7_HUMAN
tr|F8WFB9|F8WFB9_HUMAN
tr|G3V1B3|G3V1B3_HUMAN
tr|G3V1C3|G3V1C3_HUMAN
tr|G3V1D4|G3V1D4_HUMAN
tr|G3V3B3|G3V3B3_HUMAN
tr|G3V3J0|G3V3J0_HUMAN
tr|G3V3K9|G3V3K9_HUMAN
tr|G3V3U4|G3V3U4_HUMAN
tr|G3V3W9|G3V3W9_HUMAN
tr|G3V576|G3V576_HUMAN
tr|G3V5X4|G3V5X4_HUMAN
tr|G3XAJ6|G3XAJ6_HUMAN
tr|G3XAM7|G3XAM7_HUMAN
tr|G3XAN0|G3XAN0_HUMAN
tr|G5E9S8|G5E9S8_HUMAN
tr|G8JLH9|G8JLH9_HUMAN
tr|H0Y2Y8|H0Y2Y8_HUMAN
tr|H0Y333|H0Y333_HUMAN
tr|H0Y394|H0Y394_HUMAN
tr|H0Y4R1|H0Y4R1_HUMAN
tr|H0Y614|H0Y614_HUMAN
tr|H0Y896|H0Y896_HUMAN
tr|H0Y8B3|H0Y8B3_HUMAN
tr|H0Y9Y1|H0Y9Y1_HUMAN
tr|H0YAS9|H0YAS9_HUMAN
tr|H0YB56|H0YB56_HUMAN
tr|H0YD13|H0YD13_HUMAN
tr|H0YD16|H0YD16_HUMAN
tr|H0YD64|H0YD64_HUMAN
tr|H0YDG0|H0YDG0_HUMAN
tr|H0YDI1|H0YDI1_HUMAN
tr|H0YDM4|H0YDM4_HUMAN
tr|H0YDU4|H0YDU4_HUMAN
tr|H0YF55|H0YF55_HUMAN
tr|H0YFI1|H0YFI1_HUMAN
tr|H0YHC3|H0YHC3_HUMAN
tr|H0YJD4|H0YJD4_HUMAN
tr|H0YKU1|H0YKU1_HUMAN
tr|H0YL50|H0YL50_HUMAN
tr|H0YLP6|H0YLP6_HUMAN
tr|H0YM70|H0YM70_HUMAN
tr|H3BM21|H3BM21_HUMAN
tr|H3BN98|H3BN98_HUMAN
tr|H3BNE1|H3BNE1_HUMAN
tr|H3BR35|H3BR35_HUMAN
tr|H3BRG4|H3BRG4_HUMAN
tr|H3BT58|H3BT58_HUMAN
tr|H3BV04|H3BV04_HUMAN
tr|H7BXI1|H7BXI1_HUMAN
tr|H7BYN3|H7BYN3_HUMAN
tr|H7BZJ3|H7BZJ3_HUMAN
tr|H7BZN1|H7BZN1_HUMAN
tr|H7C312|H7C312_HUMAN
tr|H7C3I1|H7C3I1_HUMAN
tr|H7C4F6|H7C4F6_HUMAN
tr|H7C4H2|H7C4H2_HUMAN
tr|H7C4M9|H7C4M9_HUMAN
tr|I3L0K2|I3L0K2_HUMAN
tr|I3L0N3|I3L0N3_HUMAN
tr|I3L1P8|I3L1P8_HUMAN
tr|I3L397|I3L397_HUMAN
tr|I3L3J4|I3L3J4_HUMAN
tr|I3L3P7|I3L3P7_HUMAN
tr|J3KMW2|J3KMW2_HUMAN
tr|J3KMX5|J3KMX5_HUMAN
tr|J3KNV5|J3KNV5_HUMAN
tr|J3KR24|J3KR24_HUMAN
tr|J3KRE2|J3KRE2_HUMAN
tr|J3KRN5|J3KRN5_HUMAN
tr|J3KT73|J3KT73_HUMAN
tr|J3KTA4|J3KTA4_HUMAN
tr|J3KTN3|J3KTN3_HUMAN
tr|J3QL05|J3QL05_HUMAN
tr|J3QQX0|J3QQX0_HUMAN
tr|J3QR09|J3QR09_HUMAN
tr|J3QR51|J3QR51_HUMAN
tr|J3QRD1|J3QRD1_HUMAN
tr|J3QSU6|J3QSU6_HUMAN
tr|J3QSV6|J3QSV6_HUMAN
tr|K4DI93|K4DI93_HUMAN
tr|K7EJ05|K7EJ05_HUMAN
tr|K7EJB5|K7EJB5_HUMAN
tr|K7EJR3|K7EJR3_HUMAN
tr|K7EJT5|K7EJT5_HUMAN
tr|K7EKE8|K7EKE8_HUMAN
tr|K7EKL3|K7EKL3_HUMAN
tr|K7EL40|K7EL40_HUMAN
tr|K7EM02|K7EM02_HUMAN
tr|K7EM73|K7EM73_HUMAN
tr|K7EMD6|K7EMD6_HUMAN
tr|K7EMQ3|K7EMQ3_HUMAN
tr|K7EMV3|K7EMV3_HUMAN
tr|K7EN82|K7EN82_HUMAN
tr|K7EPB2|K7EPB2_HUMAN
tr|K7EQQ1|K7EQQ1_HUMAN
tr|K7ER27|K7ER27_HUMAN
tr|K7ERC8|K7ERC8_HUMAN
tr|K7ES31|K7ES31_HUMAN
tr|K7ES69|K7ES69_HUMAN
tr|M0QX27|M0QX27_HUMAN
tr|M0QXS5|M0QXS5_HUMAN
tr|M0QZN2|M0QZN2_HUMAN
tr|M0R026|M0R026_HUMAN
tr|M0R061|M0R061_HUMAN
tr|M0R0P7|M0R0P7_HUMAN
tr|M0R210|M0R210_HUMAN
tr|M0R2U2|M0R2U2_HUMAN
tr|M0R3C3|M0R3C3_HUMAN
tr|Q15244|Q15244_HUMAN
tr|Q1JUQ3|Q1JUQ3_HUMAN
tr|Q3BDU5|Q3BDU5_HUMAN
tr|Q504U8|Q504U8_HUMAN
tr|Q5HY57|Q5HY57_HUMAN
tr|Q5JP53|Q5JP53_HUMAN
tr|Q5JR95|Q5JR95_HUMAN
tr|Q5JRI1|Q5JRI1_HUMAN
tr|Q5JWQ6|Q5JWQ6_HUMAN
tr|Q5JZH0|Q5JZH0_HUMAN
tr|Q5QNZ2|Q5QNZ2_HUMAN
tr|Q5QPL9|Q5QPL9_HUMAN
tr|Q5T123|Q5T123_HUMAN
tr|Q5TA02|Q5TA02_HUMAN
tr|Q5VY93|Q5VY93_HUMAN
tr|Q86WV2|Q86WV2_HUMAN
tr|Q8WVC2|Q8WVC2_HUMAN
tr|Q9UFM8|Q9UFM8_HUMAN
tr|R4GMY8|R4GMY8_HUMAN
tr|R4GN98|R4GN98_HUMAN
tr|S4R456|S4R456_HUMAN
tr|U3KQI1|U3KQI1_HUMAN
tr|V9GYG2|V9GYG2_HUMAN
tr|X6R6Z1|X6R6Z1_HUMAN
tr|X6RA56|X6RA56_HUMAN
tr|X6RJ95|X6RJ95_HUMAN
