# Supplementary material for: Digital microfluidic isolation of single cells for -Omics
Source: Nat Commun. 2020 Nov 11;11:5632. doi: 10.1038/s41467-020-19394-5 (PMC7658233; doi:10.1038/s41467-020-19394-5)
Supplement: Supplementary file 8 — Source Data [file 41467_2020_19394_MOESM8_ESM.zip]

Archive with 33 entries (27 files):
- Source Data/Figure 3_Processed Sequencing Data/
- Source Data/Figure 3_Processed Sequencing Data/0Cell-1.txt
- Source Data/Figure 3_Processed Sequencing Data/0Cell-2.txt
- Source Data/Figure 3_Processed Sequencing Data/0Cell-3.txt
- Source Data/Figure 3_Processed Sequencing Data/0Cell-4.txt
- Source Data/Figure 3_Processed Sequencing Data/0Cell-5.txt
- Source Data/Figure 3_Processed Sequencing Data/1Cell-1.txt
- Source Data/Figure 3_Processed Sequencing Data/1Cell-10.txt
- Source Data/Figure 3_Processed Sequencing Data/1Cell-2.txt
- Source Data/Figure 3_Processed Sequencing Data/1Cell-3.txt
- Source Data/Figure 3_Processed Sequencing Data/1Cell-4.txt
- Source Data/Figure 3_Processed Sequencing Data/1Cell-5.txt
- Source Data/Figure 3_Processed Sequencing Data/1Cell-6.txt
- Source Data/Figure 3_Processed Sequencing Data/1Cell-7.txt
- Source Data/Figure 3_Processed Sequencing Data/1Cell-8.txt
- Source Data/Figure 3_Processed Sequencing Data/1Cell-9.txt
- Source Data/Figure 3_Processed Sequencing Data/Bulk-1.txt
- Source Data/Figure 3_Processed Sequencing Data/Bulk-2.txt
- Source Data/Figure 3_Processed Sequencing Data/Bulk-3.txt
- Source Data/Figure 4_RawGeneTables/
- Source Data/Figure 4_RawGeneTables/B16andU87GeneTable_TPM.txt
- Source Data/Figure 6c, S6a, S9a_Gels/
- Source Data/Figure 6c, S6a, S9a_Gels/CRISPR gel.pdf
- Source Data/Figure 6c, S6a, S9a_Gels/supp 5 chromosome gel.pdf
- Source Data/Figure 6c, S6a, S9a_Gels/supp red green gel.pdf
- Source Data/Figure S14_RawGeneTable/
- Source Data/Figure S14_RawGeneTable/U87_GeneMatrix_TPM.txt
- Source Data/Figure S8_Processed Sequencing Data/
- Source Data/Figure S8_Processed Sequencing Data/1CellAI-1 (Figure 8).txt
- Source Data/Figure S8_Processed Sequencing Data/1CellAI-2 (Figure 8).txt
- Source Data/Figure S8_Processed Sequencing Data/1CellAI-3 (Figure 8).txt
- Source Data/Figure S9b_Raw Data/
- Source Data/Figure S9b_Raw Data/Figure9b.xlsx
