# Supplementary material for: Digital microfluidic isolation of single cells for -Omics
Source: Nat Commun. 2020 Nov 11;11:5632. doi: 10.1038/s41467-020-19394-5 (PMC7658233; doi:10.1038/s41467-020-19394-5)
Supplement: Supplementary file 8 — Source Data [file 41467_2020_19394_MOESM8_ESM.zip › Source Data/Figure 3_Processed Sequencing Data/0Cell-1.txt]

Chrom	Start	End	GCfrac	Nfrac	Count	bin	zscore	pvalue	Log2_foldchange	rpkm	est_copy	seg.mean	seg.sd	seg.median	seg.mad	Position
1	1	0	1477506	0.611508	0.661591898781	3	16	0.359654876422471	0.719105240324338	0.387516436514939	38.0551291971636	3	1.9674	1.4427	1.8462	1.2165	0
2	1	1477506	2199916	0.550532	0.307872260904	5	16	1.37754603610871	0.168343491941518	1.12448203068115	63.425215328606	5	1.9674	1.4427	1.8462	1.2165	1477506
3	1	2199916	2860961	0.595166	0.243621841176	0	16	-1.16718186310689	0.243136933689959	-Inf	0	0	1.9674	1.4427	1.8462	1.2165	2199916
4	1	2860961	3395484	0.56922	0.0645865566122	4	16	0.868600456265591	0.385065704841655	0.802553935793783	50.7401722628848	4	1.9674	1.4427	1.8462	1.2165	2860961
5	1	3395484	4129575	0.556132	0.318885533265	2	16	-0.149290703420649	0.881324250663199	-0.197446064206217	25.3700861314424	2	1.9674	1.4427	1.8462	1.2165	3395484
6	1	4129575	4714168	0.479562	0.144704093275	3	14	-2.10595387326716	0.035208359305112	-2.34103691783507	38.0551291971636	0.48	1.9674	1.4427	1.8462	1.2165	4129575
7	1	4714168	5292119	0.456362	0.134874755818	2	13	-0.884072842404584	0.376656892308337	-1.15094189807474	25.3700861314424	1	1.9674	1.4427	1.8462	1.2165	4714168
8	1	5292119	5860233	0.480376	0.119894950661	3	14	-2.10595387326716	0.035208359305112	-2.34103691783507	38.0551291971636	0.48	1.9674	1.4427	1.8462	1.2165	5292119
9	1	5860233	6446979	0.540016	0.147842507661	0	16	-1.16718186310689	0.243136933689959	-Inf	0	0	1.9674	1.4427	1.8462	1.2165	5860233
10	1	6446979	7094704	0.4825	0.228067466903	4	14	-1.93333470332723	0.0531949793828382	-1.92599941855622	50.7401722628848	0.64	1.9674	1.4427	1.8462	1.2165	6446979
11	1	7094704	7655639	0.487108	0.108631124818	25	14	1.69166786541133	0.0907093187468504	0.717856771218502	317.12607664303	4	1.9674	1.4427	1.8462	1.2165	7094704
12	1	7655639	8303803	0.447464	0.228590295049	4	12	-1.30125948712508	0.193169649418094	-1.60880924267552	50.7401722628848	0.888888888888889	1.9674	1.4427	1.8462	1.2165	7655639
13	1	8303803	8949515	0.418338	0.225660975791	5	9	-0.3835020095757	0.701347580519613	-0.373678469517786	63.425215328606	1.66666666666667	1.9674	1.4427	1.8462	1.2165	8303803
14	1	8949515	9634621	0.495134	0.270185927433	9	15	1.90663543138174	0.0565678135849796	1.34111165144854	114.165387591491	5	1.9674	1.4427	1.8462	1.2165	8949515
15	1	9634621	10359005	0.453716	0.309758360207	9	13	1.65097940449049	0.0987427804176999	1.01898310336757	114.165387591491	4.5	1.9674	1.4427	1.8462	1.2165	9634621
16	1	10359005	10962865	0.491486	0.171993508429	9	15	1.90663543138174	0.0565678135849796	1.34111165144854	114.165387591491	5	1.9674	1.4427	1.8462	1.2165	10359005
17	1	10962865	11614386	0.48336	0.232565028602	4	14	-1.93333470332723	0.0531949793828382	-1.92599941855622	50.7401722628848	0.64	1.9674	1.4427	1.8462	1.2165	10962865
18	1	11614386	12254539	0.517524	0.21893672294	1	15	-0.89335292997989	0.371668201163039	-1.82881334999378	12.6850430657212	0.666666666666667	1.9674	1.4427	1.8462	1.2165	11614386
19	1	12254539	13787191	0.441146	0.673768083035	3	12	-1.4599496684818	0.144303907206133	-2.02384674195437	38.0551291971636	0.666666666666667	1.9674	1.4427	1.8462	1.2165	12254539
20	1	13787191	14407453	0.43416	0.193889033989	6	11	0.215726918934679	0.829200616962628	0.186742619502586	76.1102583943272	2.4	1.9674	1.4427	1.8462	1.2165	13787191
21	1	14407453	14989912	0.424528	0.141570479639	3	10	-0.88784888713382	0.374622041941244	-1.01774555018995	38.0551291971636	1	1.9674	1.4427	1.8462	1.2165	14407453
22	1	14989912	15573437	0.48865	0.143138683004	6	14	-1.58809636344737	0.112264550519005	-1.34103691783507	76.1102583943272	0.96	1.9674	1.4427	1.8462	1.2165	14989912
23	1	15573437	16262580	0.46305	0.274461178594	1	13	-1.24622316338959	0.212682477424431	-2.15094189807474	12.6850430657212	0.5	1.9674	1.4427	1.8462	1.2165	15573437
24	1	16262580	17334882	0.51144	0.533713450129	3	15	-0.193355839639483	0.84668029762073	-0.24385084927262	38.0551291971636	2	1.9674	1.4427	1.8462	1.2165	16262580
25	1	17334882	17969314	0.502812	0.211893473217	2	15	-0.543354384809687	0.586885826089635	-0.828813349993776	25.3700861314424	1.33333333333333	1.9674	1.4427	1.8462	1.2165	17334882
26	1	17969314	18521200	0.499378	0.0940157931167	6	15	0.856639795871127	0.391643985052568	0.75614915072738	76.1102583943272	4	1.9674	1.4427	1.8462	1.2165	17969314
27	1	18521200	19077495	0.493372	0.101196307714	8	15	1.55663688621153	0.11955672101125	1.17118665000622	101.48034452577	5	1.9674	1.4427	1.8462	1.2165	18521200
28	1	19077495	19661460	0.4832	0.143784302141	5	14	-1.7607155333873	0.0782865623111994	-1.60407132366886	63.425215328606	0.8	1.9674	1.4427	1.8462	1.2165	19077495
29	1	19661460	20294778	0.465174	0.210507201753	1	13	-1.24622316338959	0.212682477424431	-2.15094189807474	12.6850430657212	0.5	1.9674	1.4427	1.8462	1.2165	19661460
30	1	20294778	20906339	0.477008	0.182420069298	2	14	-2.27857304320709	0.02269245789318	-2.92599941855622	25.3700861314424	0.32	1.9674	1.4427	1.8462	1.2165	20294778
31	1	20906339	21563446	0.40862	0.239088915504	5	8	-0.515111796489027	0.606474899894287	-0.471971542728976	63.425215328606	1.66666666666667	1.9674	1.4427	1.8462	1.2165	20906339
32	1	21563446	22254740	0.50199	0.276718733274	4	15	0.15664270553072	0.875526443831295	0.171186650006224	50.7401722628848	2.66666666666667	1.9674	1.4427	1.8462	1.2165	21563446
33	1	22254740	22885971	0.480082	0.207896950562	4	14	-1.93333470332723	0.0531949793828382	-1.92599941855622	50.7401722628848	0.64	1.9674	1.4427	1.8462	1.2165	22254740
34	1	22885971	23471767	0.485198	0.146460542578	2	14	-2.27857304320709	0.02269245789318	-2.92599941855622	25.3700861314424	0.32	1.9674	1.4427	1.8462	1.2165	22885971
35	1	23471767	24145905	0.454474	0.258312096336	2	13	-0.884072842404584	0.376656892308337	-1.15094189807474	25.3700861314424	1	1.9674	1.4427	1.8462	1.2165	23471767
36	1	24145905	24796802	0.45735	0.231829306327	6	13	0.564528441535457	0.572394549597946	0.434020602646417	76.1102583943272	3	1.9674	1.4427	1.8462	1.2165	24145905
37	1	24796802	25427884	0.463804	0.207709933099	6	13	0.564528441535457	0.572394549597946	0.434020602646417	76.1102583943272	3	1.9674	1.4427	1.8462	1.2165	24796802
38	1	25427884	26166886	0.467966	0.323411844623	4	13	-0.159772200434563	0.87306052356905	-0.15094189807474	50.7401722628848	2	1.9674	1.4427	1.8462	1.2165	25427884
39	1	26166886	26827376	0.47554	0.242986267771	3	14	-2.10595387326716	0.035208359305112	-2.34103691783507	38.0551291971636	0.48	1.9674	1.4427	1.8462	1.2165	26166886
40	1	26827376	27548159	0.473618	0.306309943492	2	14	-2.27857304320709	0.02269245789318	-2.92599941855622	25.3700861314424	0.32	1.9674	1.4427	1.8462	1.2165	26827376
41	1	27548159	28223466	0.476064	0.259596005965	2	14	-2.27857304320709	0.02269245789318	-2.92599941855622	25.3700861314424	0.32	1.9674	1.4427	1.8462	1.2165	27548159
42	1	28223466	28995833	0.419896	0.352639354089	4	9	-0.642929839582792	0.520269626220659	-0.695606564405149	50.7401722628848	1.33333333333333	1.9674	1.4427	1.8462	1.2165	28223466
43	1	28995833	29679015	0.443604	0.268130600631	5	12	-1.14256930576837	0.253217455582322	-1.28688114778816	63.425215328606	1.11111111111111	1.9674	1.4427	1.8462	1.2165	28995833
44	1	29679015	30404383	0.478374	0.310694709444	3	14	-2.10595387326716	0.035208359305112	-2.34103691783507	38.0551291971636	0.48	1.9674	1.4427	1.8462	1.2165	29679015
45	1	30404383	30996073	0.480618	0.154962902871	2	14	-2.27857304320709	0.02269245789318	-2.92599941855622	25.3700861314424	0.32	1.9674	1.4427	1.8462	1.2165	30404383
46	1	30996073	31602503	0.468036	0.175502531207	4	13	-0.159772200434563	0.87306052356905	-0.15094189807474	50.7401722628848	2	1.9674	1.4427	1.8462	1.2165	30996073
47	1	31602503	32239335	0.48294	0.214863574695	3	14	-2.10595387326716	0.035208359305112	-2.34103691783507	38.0551291971636	0.48	1.9674	1.4427	1.8462	1.2165	31602503
48	1	32239335	32948488	0.455718	0.294933533384	3	13	-0.521922521419574	0.601724276845717	-0.565979397353583	38.0551291971636	1.5	1.9674	1.4427	1.8462	1.2165	32239335
49	1	32948488	33647449	0.453358	0.284652505648	2	13	-0.884072842404584	0.376656892308337	-1.15094189807474	25.3700861314424	1	1.9674	1.4427	1.8462	1.2165	32948488
50	1	33647449	34220418	0.451892	0.127352439661	0	13	-1.6083734843746	0.107753405337411	-Inf	0	0	1.9674	1.4427	1.8462	1.2165	33647449
51	1	34220418	34781660	0.449912	0.109118704587	2	12	-1.61863984983852	0.105524775733123	-2.60880924267552	25.3700861314424	0.444444444444444	1.9674	1.4427	1.8462	1.2165	34220418
52	1	34781660	35341725	0.449814	0.107246480319	3	12	-1.4599496684818	0.144303907206133	-2.02384674195437	38.0551291971636	0.666666666666667	1.9674	1.4427	1.8462	1.2165	34781660
53	1	35341725	36027950	0.394368	0.271376006412	3	7	-1.0642985515018	0.28719347397536	-1.27702984027624	38.0551291971636	0.923076923076923	1.9674	1.4427	1.8462	1.2165	35341725
54	1	36027950	36688308	0.431336	0.242834947104	5	11	-0.0804073061483805	0.935913316255782	-0.0762917863312077	63.425215328606	2	1.9674	1.4427	1.8462	1.2165	36027950
55	1	36688308	37287390	0.48005	0.165389712927	4	14	-1.93333470332723	0.0531949793828382	-1.92599941855622	50.7401722628848	0.64	1.9674	1.4427	1.8462	1.2165	36688308
56	1	37287390	37834007	0.478924	0.0852827482497	14	14	-0.207143003927917	0.835898178074167	-0.118644496498619	177.590602920097	2.24	1.9674	1.4427	1.8462	1.2165	37287390
57	1	37834007	38495340	0.465712	0.24395123183	3	13	-0.521922521419574	0.601724276845717	-0.565979397353583	38.0551291971636	1.5	1.9674	1.4427	1.8462	1.2165	37834007
58	1	38495340	39061225	0.456718	0.116428249556	5	13	0.202378120550447	0.839621131775909	0.170986196812623	63.425215328606	2.5	1.9674	1.4427	1.8462	1.2165	38495340
59	1	39061225	39735315	0.425748	0.258259282885	2	10	-1.17664997441406	0.239335242455485	-1.60270805091111	25.3700861314424	0.666666666666667	1.9674	1.4427	1.8462	1.2165	39061225
60	1	39735315	40405957	0.438614	0.254445740052	5	11	-0.0804073061483805	0.935913316255782	-0.0762917863312077	63.425215328606	2	1.9674	1.4427	1.8462	1.2165	39735315
61	1	40405957	41088519	0.406074	0.267465812629	9	8	0.549708857447246	0.582519080661637	0.376025363825974	114.165387591491	3	1.9674	1.4427	1.8462	1.2165	40405957
62	1	41088519	41704921	0.442154	0.188841048537	5	12	-1.14256930576837	0.253217455582322	-1.28688114778816	63.425215328606	1.11111111111111	1.9674	1.4427	1.8462	1.2165	41088519
63	1	41704921	42252912	0.500038	0.0875762558144	2	15	-0.543354384809687	0.586885826089635	-0.828813349993776	25.3700861314424	1.33333333333333	1.9674	1.4427	1.8462	1.2165	41704921
64	1	42252912	42844135	0.411788	0.154295418142	9	9	0.654209310452665	0.512976964013135	0.474318437037164	114.165387591491	3	1.9674	1.4427	1.8462	1.2165	42252912
65	1	42844135	43487604	0.424556	0.222961789923	11	10	1.42255981110813	0.154863801307314	0.856723567726187	139.535473722933	3.66666666666667	1.9674	1.4427	1.8462	1.2165	42844135
66	1	43487604	44097015	0.47732	0.179535649996	4	14	-1.93333470332723	0.0531949793828382	-1.92599941855622	50.7401722628848	0.64	1.9674	1.4427	1.8462	1.2165	43487604
67	1	44097015	44709720	0.45591	0.183946597465	6	13	0.564528441535457	0.572394549597946	0.434020602646417	76.1102583943272	3	1.9674	1.4427	1.8462	1.2165	44097015
68	1	44709720	45306909	0.471	0.162744122882	2	14	-2.27857304320709	0.02269245789318	-2.92599941855622	25.3700861314424	0.32	1.9674	1.4427	1.8462	1.2165	44709720
69	1	45306909	46057641	0.407858	0.333983365569	5	8	-0.515111796489027	0.606474899894287	-0.471971542728976	63.425215328606	1.66666666666667	1.9674	1.4427	1.8462	1.2165	45306909
70	1	46057641	46739291	0.4057	0.266485733148	7	8	0.0172985304791091	0.986198457936542	0.0134552844412654	88.7953014600485	2.33333333333333	1.9674	1.4427	1.8462	1.2165	46057641
71	1	46739291	47487093	0.463986	0.331373812854	3	13	-0.521922521419574	0.601724276845717	-0.565979397353583	38.0551291971636	1.5	1.9674	1.4427	1.8462	1.2165	46739291
72	1	47487093	48167635	0.450778	0.265291488255	6	13	0.564528441535457	0.572394549597946	0.434020602646417	76.1102583943272	3	1.9674	1.4427	1.8462	1.2165	47487093
73	1	48167635	48734785	0.462736	0.118399012607	1	13	-1.24622316338959	0.212682477424431	-2.15094189807474	12.6850430657212	0.5	1.9674	1.4427	1.8462	1.2165	48167635
74	1	48734785	49331543	0.405004	0.162139426702	3	8	-1.04752212345716	0.294858834017187	-1.20893713689518	38.0551291971636	1	1.9674	1.4427	1.8462	1.2165	48734785
75	1	49331543	49933878	0.378948	0.169897150257	2	5	-1.62544917740887	0.104066884588406	-1.94212898624832	25.3700861314424	0.571428571428571	1.9674	1.4427	1.8462	1.2165	49331543
76	1	49933878	50601492	0.361516	0.251064237718	13	4	1.54963405176815	0.121229375080727	0.731141700149362	164.905559854376	3.25	1.9674	1.4427	1.8462	1.2165	49933878
77	1	50601492	51202463	0.399144	0.168013098802	3	7	-1.0642985515018	0.28719347397536	-1.27702984027624	38.0551291971636	0.923076923076923	1.9674	1.4427	1.8462	1.2165	50601492
78	1	51202463	51884419	0.382758	0.266814867821	6	6	-0.381124808255604	0.703110639848031	-0.296713178013298	76.1102583943272	1.71428571428571	1.9674	1.4427	1.8462	1.2165	51202463
79	1	51884419	52515583	0.385642	0.207812866387	2	6	-1.49385208349258	0.135214284830192	-1.88167567873445	25.3700861314424	0.571428571428571	1.9674	1.4427	1.8462	1.2165	51884419
80	1	52515583	53202684	0.396282	0.272304944979	5	7	-0.565819811743868	0.571516277182159	-0.540064246110033	63.425215328606	1.53846153846154	1.9674	1.4427	1.8462	1.2165	52515583
81	1	53202684	53830948	0.4457	0.204156214585	5	12	-1.14256930576837	0.253217455582322	-1.28688114778816	63.425215328606	1.11111111111111	1.9674	1.4427	1.8462	1.2165	53202684
82	1	53830948	54415206	0.469264	0.144213686419	1	13	-1.24622316338959	0.212682477424431	-2.15094189807474	12.6850430657212	0.5	1.9674	1.4427	1.8462	1.2165	53830948
83	1	54415206	55037497	0.477002	0.196517384953	4	14	-1.93333470332723	0.0531949793828382	-1.92599941855622	50.7401722628848	0.64	1.9674	1.4427	1.8462	1.2165	54415206
84	1	55037497	55654887	0.459782	0.190139134097	6	13	0.564528441535457	0.572394549597946	0.434020602646417	76.1102583943272	3	1.9674	1.4427	1.8462	1.2165	55037497
85	1	55654887	56247615	0.412656	0.156442752831	8	9	0.394781480445574	0.693004163588554	0.304393435594851	101.48034452577	2.66666666666667	1.9674	1.4427	1.8462	1.2165	55654887
86	1	56247615	56824574	0.38886	0.133387294418	7	6	-0.102942989446359	0.918008218276372	-0.0743207566768505	88.7953014600485	2	1.9674	1.4427	1.8462	1.2165	56247615
87	1	56824574	57393964	0.401412	0.121867261455	8	8	0.283503693963177	0.776790750401338	0.206100362383661	101.48034452577	2.66666666666667	1.9674	1.4427	1.8462	1.2165	56824574
88	1	57393964	57935864	0.405422	0.0773205388448	7	8	0.0172985304791091	0.986198457936542	0.0134552844412654	88.7953014600485	2.33333333333333	1.9674	1.4427	1.8462	1.2165	57393964
89	1	57935864	58502738	0.397714	0.117969778116	8	7	0.181898297893035	0.855662540299466	0.138007659002604	101.48034452577	2.46153846153846	1.9674	1.4427	1.8462	1.2165	57935864
90	1	58502738	59094223	0.410758	0.154670025444	6	9	-0.124074179568609	0.901256541884081	-0.110644063683993	76.1102583943272	2	1.9674	1.4427	1.8462	1.2165	58502738
91	1	59094223	59653371	0.414602	0.10578236889	6	9	-0.124074179568609	0.901256541884081	-0.110644063683993	76.1102583943272	2	1.9674	1.4427	1.8462	1.2165	59094223
92	1	59653371	60255843	0.39864	0.170085912706	7	7	-0.0673410719859323	0.946310180362274	-0.0546374189397917	88.7953014600485	2.15384615384615	1.9674	1.4427	1.8462	1.2165	59653371
93	1	60255843	60821076	0.37104	0.115409043704	10	5	0.661722910373719	0.508148819121528	0.379799108639047	126.850430657212	2.85714285714286	1.9674	1.4427	1.8462	1.2165	60255843
94	1	60821076	61417341	0.382734	0.161446672201	10	6	0.731602466981376	0.464411242050107	0.440252416152908	126.850430657212	2.85714285714286	1.9674	1.4427	1.8462	1.2165	60821076
95	1	61417341	61970030	0.39004	0.0953320945414	15	7	1.92657388704581	0.0540327555484487	1.04489825461112	190.275645985818	4.61538461538461	1.9674	1.4427	1.8462	1.2165	61417341
96	1	61970030	62620848	0.381812	0.231736061387	4	6	-0.937488445874093	0.348507364321844	-0.881675678734455	50.7401722628848	1.14285714285714	1.9674	1.4427	1.8462	1.2165	61970030
97	1	62620848	63280408	0.38627	0.241918854994	8	6	0.175238829362886	0.86089197494338	0.118324321265545	101.48034452577	2.28571428571429	1.9674	1.4427	1.8462	1.2165	62620848
98	1	63280408	63869089	0.386228	0.150643557377	3	6	-1.21567026468334	0.22411055581665	-1.2967131780133	38.0551291971636	0.857142857142857	1.9674	1.4427	1.8462	1.2165	63280408
99	1	63869089	64446262	0.393574	0.133708610763	6	7	-0.3165804418649	0.751561978140095	-0.27702984027624	76.1102583943272	1.84615384615385	1.9674	1.4427	1.8462	1.2165	63869089
100	1	64446262	65033617	0.394434	0.148726068562	9	7	0.431137667772003	0.666368273276153	0.307932660444917	114.165387591491	2.76923076923077	1.9674	1.4427	1.8462	1.2165	64446262
101	1	65033617	65629394	0.399178	0.160759814494	8	7	0.181898297893035	0.855662540299466	0.138007659002604	101.48034452577	2.46153846153846	1.9674	1.4427	1.8462	1.2165	65033617
102	1	65629394	66254847	0.377892	0.200579420036	4	5	-1.05365615546322	0.292040369262408	-0.942128986248315	50.7401722628848	1.14285714285714	1.9674	1.4427	1.8462	1.2165	65629394
103	1	66254847	66835865	0.365906	0.139441463087	7	4	-0.24932032596994	0.803113009806684	-0.161943095934126	88.7953014600485	1.75	1.9674	1.4427	1.8462	1.2165	66254847
104	1	66835865	67427162	0.36773	0.154401256898	7	4	-0.24932032596994	0.803113009806684	-0.161943095934126	88.7953014600485	1.75	1.9674	1.4427	1.8462	1.2165	66835865
105	1	67427162	68073033	0.388648	0.225851601945	7	6	-0.102942989446359	0.918008218276372	-0.0743207566768505	88.7953014600485	2	1.9674	1.4427	1.8462	1.2165	67427162
106	1	68073033	68649348	0.405242	0.132418902857	7	8	0.0172985304791091	0.986198457936542	0.0134552844412654	88.7953014600485	2.33333333333333	1.9674	1.4427	1.8462	1.2165	68073033
107	1	68649348	69258553	0.36887	0.179258213573	3	4	-1.448623244462	0.147442826174492	-1.38433551727057	38.0551291971636	0.75	1.9674	1.4427	1.8462	1.2165	68649348
108	1	69258553	69884622	0.36436	0.201365983622	6	4	-0.549146055592955	0.5829052210459	-0.384335517270574	76.1102583943272	1.5	1.9674	1.4427	1.8462	1.2165	69258553
109	1	69884622	70472166	0.345444	0.148999904688	6	2	-1.24515158436759	0.213076035529124	-0.819021408212288	76.1102583943272	1.2	1.9674	1.4427	1.8462	1.2165	69884622
110	1	70472166	71088560	0.35187	0.188830520738	8	3	-0.180147134588638	0.857037059811604	-0.109422828462276	101.48034452577	2	1.9674	1.4427	1.8462	1.2165	70472166
111	1	71088560	71693782	0.3683	0.173856865745	8	4	0.0505054036530745	0.959719643409684	0.0307019820082696	101.48034452577	2	1.9674	1.4427	1.8462	1.2165	71088560
112	1	71693782	72257723	0.349438	0.113382428304	10	2	-0.158928895693149	0.873724894556113	-0.082055814046082	126.850430657212	2	1.9674	1.4427	1.8462	1.2165	71693782
113	1	72257723	72815082	0.334444	0.102912126654	6	1	NA	NA	-3.87446911791614	76.1102583943272	0.136363636363636	1.9674	1.4427	1.8462	1.2165	72257723
114	1	72815082	73397012	0.340498	0.140790129397	11	2	0.112626776475461	0.910326455555804	0.0554477097038528	139.535473722933	2.2	1.9674	1.4427	1.8462	1.2165	72815082
115	1	73397012	73987386	0.335486	0.153079234519	88	1	NA	NA	0	1116.28378978347	2	1.9674	1.4427	1.8462	1.2165	73397012
116	1	73987386	74559395	0.345768	0.125887879387	13	2	0.655738120812681	0.51199263669991	0.296455809207648	164.905559854376	2.6	1.9674	1.4427	1.8462	1.2165	73987386
117	1	74559395	75131647	0.352786	0.126259060694	9	3	0.105631728917884	0.915874549541933	0.0605021729800364	114.165387591491	2.25	1.9674	1.4427	1.8462	1.2165	74559395
118	1	75131647	75753124	0.362604	0.195464997096	14	4	1.84945978139116	0.0643914500803221	0.838056904065874	177.590602920097	3.5	1.9674	1.4427	1.8462	1.2165	75131647
119	1	75753124	76418971	0.36001	0.249076739852	6	4	-0.549146055592955	0.5829052210459	-0.384335517270574	76.1102583943272	1.5	1.9674	1.4427	1.8462	1.2165	75753124
120	1	76418971	76984893	0.384012	0.116486017508	10	6	0.731602466981376	0.464411242050107	0.440252416152908	126.850430657212	2.85714285714286	1.9674	1.4427	1.8462	1.2165	76418971
121	1	76984893	77560331	0.38038	0.131096660283	7	6	-0.102942989446359	0.918008218276372	-0.0743207566768505	88.7953014600485	2	1.9674	1.4427	1.8462	1.2165	76984893
122	1	77560331	78159735	0.368906	0.165838065812	5	4	-0.848971785215969	0.395896992365534	-0.647369923104368	63.425215328606	1.25	1.9674	1.4427	1.8462	1.2165	77560331
123	1	78159735	78823021	0.368596	0.24617736542	9	4	0.350331133276089	0.726090202922643	0.200626983450582	114.165387591491	2.25	1.9674	1.4427	1.8462	1.2165	78159735
124	1	78823021	79414170	0.355418	0.154189552888	12	3	0.962968319437449	0.335563422053912	0.47553967225888	152.220516788654	3	1.9674	1.4427	1.8462	1.2165	78823021
125	1	79414170	79994588	0.34357	0.138551871238	7	2	-0.97359591219898	0.330257216816099	-0.59662898687584	88.7953014600485	1.4	1.9674	1.4427	1.8462	1.2165	79414170
126	1	79994588	80592222	0.33944	0.163367546023	8	1	NA	NA	-3.4594316186373	101.48034452577	0.181818181818182	1.9674	1.4427	1.8462	1.2165	79994588
127	1	80592222	81178536	0.337664	0.147214632432	8	1	NA	NA	-3.4594316186373	101.48034452577	0.181818181818182	1.9674	1.4427	1.8462	1.2165	80592222
128	1	81178536	81751251	0.347042	0.1269654191	4	2	-1.78826292870481	0.0737335978144075	-1.40398390893344	50.7401722628848	0.8	1.9674	1.4427	1.8462	1.2165	81178536
129	1	81751251	82317801	0.360556	0.117465360515	9	4	0.350331133276089	0.726090202922643	0.200626983450582	114.165387591491	2.25	1.9674	1.4427	1.8462	1.2165	81751251
130	1	82317801	82887691	0.354842	0.122637702013	2	3	-1.89482031562777	0.0581162107792167	-2.10942282846228	25.3700861314424	0.5	1.9674	1.4427	1.8462	1.2165	82317801
131	1	82887691	83437906	0.351738	0.0912643239461	12	3	0.962968319437449	0.335563422053912	0.47553967225888	152.220516788654	3	1.9674	1.4427	1.8462	1.2165	82887691
132	1	83437906	84323614	0.376434	0.435479864696	12	5	1.23351593231937	0.217383336252141	0.642833514472841	152.220516788654	3.42857142857143	1.9674	1.4427	1.8462	1.2165	83437906
133	1	84323614	84898459	0.361144	0.130200314867	7	4	-0.24932032596994	0.803113009806684	-0.161943095934126	88.7953014600485	1.75	1.9674	1.4427	1.8462	1.2165	84323614
134	1	84898459	85493549	0.390158	0.15979095599	10	7	0.680377037650971	0.496265756621801	0.459935753889967	126.850430657212	3.07692307692308	1.9674	1.4427	1.8462	1.2165	84898459
135	1	85493549	86076328	0.38686	0.142041837472	8	6	0.175238829362886	0.86089197494338	0.118324321265545	101.48034452577	2.28571428571429	1.9674	1.4427	1.8462	1.2165	85493549
136	1	86076328	86705911	0.353796	0.205823537167	9	3	0.105631728917884	0.915874549541933	0.0605021729800364	114.165387591491	2.25	1.9674	1.4427	1.8462	1.2165	86076328
137	1	86705911	87352671	0.369278	0.226915702888	3	4	-1.448623244462	0.147442826174492	-1.38433551727057	38.0551291971636	0.75	1.9674	1.4427	1.8462	1.2165	86705911
138	1	87352671	87941933	0.38997	0.151481005054	10	6	0.731602466981376	0.464411242050107	0.440252416152908	126.850430657212	2.85714285714286	1.9674	1.4427	1.8462	1.2165	87352671
139	1	87941933	88509158	0.374164	0.118515580237	7	5	-0.195966622544752	0.844636290784802	-0.134774064190711	88.7953014600485	2	1.9674	1.4427	1.8462	1.2165	87941933
140	1	88509158	89069043	0.367756	0.10695946489	9	4	0.350331133276089	0.726090202922643	0.200626983450582	114.165387591491	2.25	1.9674	1.4427	1.8462	1.2165	88509158
141	1	89069043	89742054	0.363584	0.257070092465	6	4	-0.549146055592955	0.5829052210459	-0.384335517270574	76.1102583943272	1.5	1.9674	1.4427	1.8462	1.2165	89069043
142	1	89742054	90375436	0.390364	0.210586975948	7	7	-0.0673410719859323	0.946310180362274	-0.0546374189397917	88.7953014600485	2.15384615384615	1.9674	1.4427	1.8462	1.2165	89742054
143	1	90375436	90983596	0.378064	0.177847934754	8	5	0.0899298884280714	0.928342929843524	0.0578710137516847	101.48034452577	2.28571428571429	1.9674	1.4427	1.8462	1.2165	90375436
144	1	90983596	91585996	0.379654	0.169986719788	11	5	0.947619421346543	0.343323235439693	0.517302632388982	139.535473722933	3.14285714285714	1.9674	1.4427	1.8462	1.2165	90983596
145	1	91585996	92243357	0.392796	0.239382926581	5	7	-0.565819811743868	0.571516277182159	-0.540064246110033	63.425215328606	1.53846153846154	1.9674	1.4427	1.8462	1.2165	91585996
146	1	92243357	92910060	0.375026	0.250040872772	7	5	-0.195966622544752	0.844636290784802	-0.134774064190711	88.7953014600485	2	1.9674	1.4427	1.8462	1.2165	92243357
147	1	92910060	93580843	0.372672	0.254602457128	7	5	-0.195966622544752	0.844636290784802	-0.134774064190711	88.7953014600485	2	1.9674	1.4427	1.8462	1.2165	92910060
148	1	93580843	94201415	0.386922	0.194291717963	2	6	-1.49385208349258	0.135214284830192	-1.88167567873445	25.3700861314424	0.571428571428571	1.9674	1.4427	1.8462	1.2165	93580843
149	1	94201415	94806788	0.413288	0.174062933101	5	9	-0.3835020095757	0.701347580519613	-0.373678469517786	63.425215328606	1.66666666666667	1.9674	1.4427	1.8462	1.2165	94201415
150	1	94806788	95410928	0.406776	0.172377263548	10	8	0.815914020931314	0.414549312396709	0.528028457271024	126.850430657212	3.33333333333333	1.9674	1.4427	1.8462	1.2165	94806788
151	1	95410928	96009931	0.383672	0.165279639668	10	6	0.731602466981376	0.464411242050107	0.440252416152908	126.850430657212	2.85714285714286	1.9674	1.4427	1.8462	1.2165	95410928
152	1	96009931	96583810	0.362702	0.128736197003	14	4	1.84945978139116	0.0643914500803221	0.838056904065874	177.590602920097	3.5	1.9674	1.4427	1.8462	1.2165	96009931
153	1	96583810	97211807	0.360224	0.203817852633	7	4	-0.24932032596994	0.803113009806684	-0.161943095934126	88.7953014600485	1.75	1.9674	1.4427	1.8462	1.2165	96583810
154	1	97211807	97779353	0.356408	0.119014141585	9	3	0.105631728917884	0.915874549541933	0.0605021729800364	114.165387591491	2.25	1.9674	1.4427	1.8462	1.2165	97211807
155	1	97779353	98339028	0.337656	0.106624380221	28	1	NA	NA	-1.65207669657969	355.181205840194	0.636363636363636	1.9674	1.4427	1.8462	1.2165	97779353
156	1	98339028	98890282	0.350664	0.092977103114	12	3	0.962968319437449	0.335563422053912	0.47553967225888	152.220516788654	3	1.9674	1.4427	1.8462	1.2165	98339028
157	1	98890282	99480635	0.355304	0.153049107907	4	3	-1.32326258861473	0.18574806835167	-1.10942282846228	50.7401722628848	1	1.9674	1.4427	1.8462	1.2165	98890282
158	1	99480635	100092722	0.359968	0.183122660668	3	3	-1.60904145212125	0.107607277957484	-1.52446032774112	38.0551291971636	0.75	1.9674	1.4427	1.8462	1.2165	99480635
159	1	100092722	100714084	0.36035	0.195316095931	5	4	-0.848971785215969	0.395896992365534	-0.647369923104368	63.425215328606	1.25	1.9674	1.4427	1.8462	1.2165	100092722
160	1	100714084	101338271	0.37512	0.198958004572	4	5	-1.05365615546322	0.292040369262408	-0.942128986248315	50.7401722628848	1.14285714285714	1.9674	1.4427	1.8462	1.2165	100714084
161	1	101338271	101931812	0.37346	0.157598211413	7	5	-0.195966622544752	0.844636290784802	-0.134774064190711	88.7953014600485	2	1.9674	1.4427	1.8462	1.2165	101338271
162	1	101931812	102500573	0.347242	0.120896123328	12	2	0.384182448644071	0.700843225975619	0.180978591787712	152.220516788654	2.4	1.9674	1.4427	1.8462	1.2165	101931812
163	1	102500573	103106117	0.33507	0.174296170055	10	1	NA	NA	-3.13750352374994	126.850430657212	0.227272727272727	1.9674	1.4427	1.8462	1.2165	102500573
164	1	103106117	103706599	0.32876	0.167335573756	8	1	NA	NA	-3.4594316186373	101.48034452577	0.181818181818182	1.9674	1.4427	1.8462	1.2165	103106117
165	1	103706599	104687799	0.3364	0.490419894007	24	1	NA	NA	-1.87446911791614	304.441033577309	0.545454545454545	1.9674	1.4427	1.8462	1.2165	103706599
166	1	104687799	105307751	0.33468	0.193485947299	17	1	NA	NA	-2.37196877738696	215.645732117261	0.386363636363636	1.9674	1.4427	1.8462	1.2165	104687799
167	1	105307751	105929325	0.326226	0.195590549154	6	1	NA	NA	-3.87446911791614	76.1102583943272	0.136363636363636	1.9674	1.4427	1.8462	1.2165	105307751
168	1	105929325	106529817	0.332166	0.167349440126	4	1	NA	NA	-4.4594316186373	50.7401722628848	0.0909090909090909	1.9674	1.4427	1.8462	1.2165	105929325
169	1	106529817	107116785	0.337458	0.148164806259	7	1	NA	NA	-3.65207669657969	88.7953014600485	0.159090909090909	1.9674	1.4427	1.8462	1.2165	106529817
170	1	107116785	107698214	0.355332	0.140049773919	10	3	0.391410592424405	0.695493763993231	0.212505266425087	126.850430657212	2.5	1.9674	1.4427	1.8462	1.2165	107116785
171	1	107698214	108245993	0.372992	0.0872231319565	2	5	-1.62544917740887	0.104066884588406	-1.94212898624832	25.3700861314424	0.571428571428571	1.9674	1.4427	1.8462	1.2165	107698214
172	1	108245993	109071839	0.37898	0.394560244888	7	5	-0.195966622544752	0.844636290784802	-0.134774064190711	88.7953014600485	2	1.9674	1.4427	1.8462	1.2165	108245993
173	1	109071839	109720252	0.389442	0.228886527568	5	6	-0.659306627064848	0.509698887689223	-0.559747583847092	63.425215328606	1.42857142857143	1.9674	1.4427	1.8462	1.2165	109071839
174	1	109720252	110351181	0.461202	0.207517803113	3	13	-0.521922521419574	0.601724276845717	-0.565979397353583	38.0551291971636	1.5	1.9674	1.4427	1.8462	1.2165	109720252
175	1	110351181	110922127	0.469932	0.12426043794	4	13	-0.159772200434563	0.87306052356905	-0.15094189807474	50.7401722628848	2	1.9674	1.4427	1.8462	1.2165	110351181
176	1	110922127	111499781	0.426074	0.134429952878	11	10	1.42255981110813	0.154863801307314	0.856723567726187	139.535473722933	3.66666666666667	1.9674	1.4427	1.8462	1.2165	110922127
177	1	111499781	112130318	0.397814	0.20702512303	3	7	-1.0642985515018	0.28719347397536	-1.27702984027624	38.0551291971636	0.923076923076923	1.9674	1.4427	1.8462	1.2165	111499781
178	1	112130318	112681414	0.440542	0.092717058371	31	12	2.98337540950629	0.00285088078768139	1.34538706771135	393.236335037357	5	1.9674	1.4427	1.8462	1.2165	112130318
179	1	112681414	113311583	0.416242	0.206562049228	6	9	-0.124074179568609	0.901256541884081	-0.110644063683993	76.1102583943272	2	1.9674	1.4427	1.8462	1.2165	112681414
180	1	113311583	114007463	0.398336	0.28148531356	4	7	-0.815059181622836	0.41503843488563	-0.861992340997396	50.7401722628848	1.23076923076923	1.9674	1.4427	1.8462	1.2165	113311583
181	1	114007463	114649045	0.38319	0.220676390547	14	6	1.84432974221835	0.0651350995156653	0.92567924332315	177.590602920097	4	1.9674	1.4427	1.8462	1.2165	114007463
182	1	114649045	115265452	0.40239	0.188847628272	5	8	-0.515111796489027	0.606474899894287	-0.471971542728976	63.425215328606	1.66666666666667	1.9674	1.4427	1.8462	1.2165	114649045
183	1	115265452	115866443	0.386776	0.168040785969	4	6	-0.937488445874093	0.348507364321844	-0.881675678734455	50.7401722628848	1.14285714285714	1.9674	1.4427	1.8462	1.2165	115265452
184	1	115866443	116456524	0.41609	0.152658702788	2	9	-1.16178549959697	0.245322605530729	-1.69560656440515	25.3700861314424	0.666666666666667	1.9674	1.4427	1.8462	1.2165	115866443
185	1	116456524	117032962	0.412266	0.132604026799	79	9	18.8141574109491	5.7820391448204e-79	3.60817418377195	1002.11840219198	5	1.9674	1.4427	1.8462	1.2165	116456524
186	1	117032962	117684148	0.425704	0.23217022479	3	10	-0.88784888713382	0.374622041941244	-1.01774555018995	38.0551291971636	1	1.9674	1.4427	1.8462	1.2165	117032962
187	1	117684148	118287849	0.402334	0.171775431878	39	8	8.5358637619693	1.39112204449888e-17	2.49150258124591	494.716679563127	5	1.9674	1.4427	1.8462	1.2165	117684148
188	1	118287849	118872569	0.376144	0.144889861814	9	5	0.375826399400895	0.707045960293525	0.227796015193997	114.165387591491	2.57142857142857	1.9674	1.4427	1.8462	1.2165	118287849
189	1	118872569	119506670	0.365906	0.211482082507	9	4	0.350331133276089	0.726090202922643	0.200626983450582	114.165387591491	2.25	1.9674	1.4427	1.8462	1.2165	118872569
190	1	119506670	120187786	0.409656	0.265910652517	4	8	-0.781316959973096	0.434616097512343	-0.793899637616339	50.7401722628848	1.33333333333333	1.9674	1.4427	1.8462	1.2165	119506670
191	1	120187786	145035037	0.402788	0.979877049578	7	8	0.0172985304791091	0.986198457936542	0.0134552844412654	88.7953014600485	2.33333333333333	1.9674	1.4427	1.8462	1.2165	120187786
192	1	145035037	146737129	0.410546	0.706243845809	2	9	-1.16178549959697	0.245322605530729	-1.69560656440515	25.3700861314424	0.666666666666667	1.9674	1.4427	1.8462	1.2165	145035037
193	1	146737129	147374311	0.40698	0.215294845115	4	8	-0.781316959973096	0.434616097512343	-0.793899637616339	50.7401722628848	1.33333333333333	1.9674	1.4427	1.8462	1.2165	146737129
194	1	147374311	150270836	0.41762	0.82737935975	6	9	-0.124074179568609	0.901256541884081	-0.110644063683993	76.1102583943272	2	1.9674	1.4427	1.8462	1.2165	147374311
195	1	150270836	151011108	0.409924	0.324572589535	11	8	1.08211918441538	0.279199572328098	0.665531981020959	139.535473722933	3.66666666666667	1.9674	1.4427	1.8462	1.2165	150270836
196	1	151011108	151701010	0.439724	0.275259384666	564	11	165.458624515282	0	6.74133147118022	7154.36428906676	5	1.9674	1.4427	1.8462	1.2165	151011108
197	1	151701010	152341794	0.416488	0.219705860321	6	9	-0.124074179568609	0.901256541884081	-0.110644063683993	76.1102583943272	2	1.9674	1.4427	1.8462	1.2165	151701010
198	1	152341794	152955472	0.413262	0.185240468128	2	9	-1.16178549959697	0.245322605530729	-1.69560656440515	25.3700861314424	0.666666666666667	1.9674	1.4427	1.8462	1.2165	152341794
199	1	152955472	153611727	0.435116	0.23810104304	2	11	-0.968809981397559	0.332640005558141	-1.39821988121857	25.3700861314424	0.8	1.9674	1.4427	1.8462	1.2165	152955472
200	1	153611727	154358028	0.443378	0.330029036542	6	12	-0.98387912441165	0.32517494901066	-1.02384674195437	76.1102583943272	1.33333333333333	1.9674	1.4427	1.8462	1.2165	153611727
201	1	154358028	154964096	0.46911	0.175010064877	7	13	0.926678762520468	0.354093347326893	0.656413023982864	88.7953014600485	3.5	1.9674	1.4427	1.8462	1.2165	154358028
202	1	154964096	155740245	0.461494	0.355793797325	4	13	-0.159772200434563	0.87306052356905	-0.15094189807474	50.7401722628848	2	1.9674	1.4427	1.8462	1.2165	154964096
203	1	155740245	156424280	0.477374	0.269043250711	5	14	-1.7607155333873	0.0782865623111994	-1.60407132366886	63.425215328606	0.8	1.9674	1.4427	1.8462	1.2165	155740245
204	1	156424280	157011936	0.502404	0.149162094831	3	15	-0.193355839639483	0.84668029762073	-0.24385084927262	38.0551291971636	2	1.9674	1.4427	1.8462	1.2165	156424280
205	1	157011936	157691696	0.422196	0.264446275156	12	10	1.71136089838838	0.0870145107450394	0.982254449810046	152.220516788654	4	1.9674	1.4427	1.8462	1.2165	157011936
206	1	157691696	158325621	0.41886	0.211263162046	8	9	0.394781480445574	0.693004163588554	0.304393435594851	101.48034452577	2.66666666666667	1.9674	1.4427	1.8462	1.2165	157691696
207	1	158325621	158913505	0.358822	0.149492076668	9	3	0.105631728917884	0.915874549541933	0.0605021729800364	114.165387591491	2.25	1.9674	1.4427	1.8462	1.2165	158325621
208	1	158913505	159545020	0.381576	0.208253168967	4	6	-0.937488445874093	0.348507364321844	-0.881675678734455	50.7401722628848	1.14285714285714	1.9674	1.4427	1.8462	1.2165	158913505
209	1	159545020	160119603	0.446652	0.129803701119	7	12	-0.825188943054932	0.409264329827534	-0.80145432061792	88.7953014600485	1.55555555555556	1.9674	1.4427	1.8462	1.2165	159545020
210	1	160119603	160746787	0.425056	0.202785785352	0	10	-1.75425214897455	0.079387311072801	-Inf	0	0	1.9674	1.4427	1.8462	1.2165	160119603
211	1	160746787	161571226	0.442676	0.393526992294	5	12	-1.14256930576837	0.253217455582322	-1.28688114778816	63.425215328606	1.11111111111111	1.9674	1.4427	1.8462	1.2165	160746787
212	1	161571226	162214601	0.40472	0.222848261123	6	8	-0.248906633004959	0.803433004350809	-0.208937136895183	76.1102583943272	2	1.9674	1.4427	1.8462	1.2165	161571226
213	1	162214601	162849228	0.40032	0.212135632427	7	8	0.0172985304791091	0.986198457936542	0.0134552844412654	88.7953014600485	2.33333333333333	1.9674	1.4427	1.8462	1.2165	162214601
214	1	162849228	163417199	0.375318	0.119673363605	9	5	0.375826399400895	0.707045960293525	0.227796015193997	114.165387591491	2.57142857142857	1.9674	1.4427	1.8462	1.2165	162849228
215	1	163417199	164008069	0.36648	0.153790173811	9	4	0.350331133276089	0.726090202922643	0.200626983450582	114.165387591491	2.25	1.9674	1.4427	1.8462	1.2165	163417199
216	1	164008069	164614377	0.373468	0.175336627589	3	5	-1.33955266643605	0.180390821185279	-1.35716648552716	38.0551291971636	0.857142857142857	1.9674	1.4427	1.8462	1.2165	164008069
217	1	164614377	165175954	0.407162	0.109650145928	5	8	-0.515111796489027	0.606474899894287	-0.471971542728976	63.425215328606	1.66666666666667	1.9674	1.4427	1.8462	1.2165	164614377
218	1	165175954	165737902	0.4166	0.110237957961	8	9	0.394781480445574	0.693004163588554	0.304393435594851	101.48034452577	2.66666666666667	1.9674	1.4427	1.8462	1.2165	165175954
219	1	165737902	166368037	0.420072	0.206519237941	5	10	-0.310246712573332	0.756373350287238	-0.280779956023748	63.425215328606	1.66666666666667	1.9674	1.4427	1.8462	1.2165	165737902
220	1	166368037	167003472	0.38465	0.213137457018	7	6	-0.102942989446359	0.918008218276372	-0.0743207566768505	88.7953014600485	2	1.9674	1.4427	1.8462	1.2165	166368037
221	1	167003472	167586870	0.4115	0.142952152733	4	9	-0.642929839582792	0.520269626220659	-0.695606564405149	50.7401722628848	1.33333333333333	1.9674	1.4427	1.8462	1.2165	167003472
222	1	167586870	168200169	0.399112	0.184736971689	8	7	0.181898297893035	0.855662540299466	0.138007659002604	101.48034452577	2.46153846153846	1.9674	1.4427	1.8462	1.2165	167586870
223	1	168200169	168802725	0.40208	0.170201607817	7	8	0.0172985304791091	0.986198457936542	0.0134552844412654	88.7953014600485	2.33333333333333	1.9674	1.4427	1.8462	1.2165	168200169
224	1	168802725	169419841	0.373302	0.189779555221	7	5	-0.195966622544752	0.844636290784802	-0.134774064190711	88.7953014600485	2	1.9674	1.4427	1.8462	1.2165	168802725
225	1	169419841	170011904	0.366926	0.155495276685	4	4	-1.14879751483898	0.250639484371675	-0.96929801799173	50.7401722628848	1	1.9674	1.4427	1.8462	1.2165	169419841
226	1	170011904	170641128	0.370912	0.205370424523	12	5	1.23351593231937	0.217383336252141	0.642833514472841	152.220516788654	3.42857142857143	1.9674	1.4427	1.8462	1.2165	170011904
227	1	170641128	171250621	0.370408	0.179646033671	2	5	-1.62544917740887	0.104066884588406	-1.94212898624832	25.3700861314424	0.571428571428571	1.9674	1.4427	1.8462	1.2165	170641128
228	1	171250621	171907984	0.387702	0.239385240727	5	6	-0.659306627064848	0.509698887689223	-0.559747583847092	63.425215328606	1.42857142857143	1.9674	1.4427	1.8462	1.2165	171250621
229	1	171907984	172498734	0.368874	0.153618281845	5	4	-0.848971785215969	0.395896992365534	-0.647369923104368	63.425215328606	1.25	1.9674	1.4427	1.8462	1.2165	171907984
230	1	172498734	173110211	0.37644	0.182307756465	8	5	0.0899298884280714	0.928342929843524	0.0578710137516847	101.48034452577	2.28571428571429	1.9674	1.4427	1.8462	1.2165	172498734
231	1	173110211	173810641	0.379776	0.286152791856	9	5	0.375826399400895	0.707045960293525	0.227796015193997	114.165387591491	2.57142857142857	1.9674	1.4427	1.8462	1.2165	173110211
232	1	173810641	174477598	0.361262	0.250326482817	6	4	-0.549146055592955	0.5829052210459	-0.384335517270574	76.1102583943272	1.5	1.9674	1.4427	1.8462	1.2165	173810641
233	1	174477598	175140831	0.382188	0.246117126259	7	6	-0.102942989446359	0.918008218276372	-0.0743207566768505	88.7953014600485	2	1.9674	1.4427	1.8462	1.2165	174477598
234	1	175140831	175695810	0.431134	0.099065009667	4	11	-0.37654153123144	0.706514345930336	-0.39821988121857	50.7401722628848	1.6	1.9674	1.4427	1.8462	1.2165	175140831
235	1	175695810	176315233	0.381172	0.192797167687	8	6	0.175238829362886	0.86089197494338	0.118324321265545	101.48034452577	2.28571428571429	1.9674	1.4427	1.8462	1.2165	175695810
236	1	176315233	176885374	0.395226	0.123023953724	8	7	0.181898297893035	0.855662540299466	0.138007659002604	101.48034452577	2.46153846153846	1.9674	1.4427	1.8462	1.2165	176315233
237	1	176885374	177436960	0.409208	0.0935230408313	6	8	-0.248906633004959	0.803433004350809	-0.208937136895183	76.1102583943272	2	1.9674	1.4427	1.8462	1.2165	176885374
238	1	177436960	178033641	0.403418	0.162031303159	7	8	0.0172985304791091	0.986198457936542	0.0134552844412654	88.7953014600485	2.33333333333333	1.9674	1.4427	1.8462	1.2165	177436960
239	1	178033641	178635967	0.383454	0.169884746798	15	6	2.1225115610276	0.0337948028959187	1.02521491687406	190.275645985818	4.28571428571429	1.9674	1.4427	1.8462	1.2165	178033641
240	1	178635967	179290609	0.385878	0.236223768105	5	6	-0.659306627064848	0.509698887689223	-0.559747583847092	63.425215328606	1.42857142857143	1.9674	1.4427	1.8462	1.2165	178635967
241	1	179290609	179957482	0.3858	0.25023205318	5	6	-0.659306627064848	0.509698887689223	-0.559747583847092	63.425215328606	1.42857142857143	1.9674	1.4427	1.8462	1.2165	179290609
242	1	179957482	180555664	0.400752	0.164133992664	4	8	-0.781316959973096	0.434616097512343	-0.793899637616339	50.7401722628848	1.33333333333333	1.9674	1.4427	1.8462	1.2165	179957482
243	1	180555664	181174706	0.413636	0.19230036088	17	9	2.7296319505094	0.00634050692524779	1.39185627684519	215.645732117261	5	1.9674	1.4427	1.8462	1.2165	180555664
244	1	181174706	181734945	0.436322	0.107523753255	6	11	0.215726918934679	0.829200616962628	0.186742619502586	76.1102583943272	2.4	1.9674	1.4427	1.8462	1.2165	181174706
245	1	181734945	182365150	0.412262	0.206607373791	4	9	-0.642929839582792	0.520269626220659	-0.695606564405149	50.7401722628848	1.33333333333333	1.9674	1.4427	1.8462	1.2165	181734945
246	1	182365150	182968342	0.40148	0.171076539477	5	8	-0.515111796489027	0.606474899894287	-0.471971542728976	63.425215328606	1.66666666666667	1.9674	1.4427	1.8462	1.2165	182365150
247	1	182968342	183553816	0.403842	0.145991111475	8	8	0.283503693963177	0.776790750401338	0.206100362383661	101.48034452577	2.66666666666667	1.9674	1.4427	1.8462	1.2165	182968342
248	1	183553816	184145025	0.392438	0.154275391613	17	7	2.42505262680375	0.0153061677519496	1.22547050025294	215.645732117261	5	1.9674	1.4427	1.8462	1.2165	183553816
249	1	184145025	184721667	0.389152	0.132910887518	6	6	-0.381124808255604	0.703110639848031	-0.296713178013298	76.1102583943272	1.71428571428571	1.9674	1.4427	1.8462	1.2165	184145025
250	1	184721667	185345081	0.375066	0.197964755363	10	5	0.661722910373719	0.508148819121528	0.379799108639047	126.850430657212	2.85714285714286	1.9674	1.4427	1.8462	1.2165	184721667
251	1	185345081	185947636	0.364852	0.170200230684	15	4	2.14928551101418	0.0316117743464819	0.937592577616788	190.275645985818	3.75	1.9674	1.4427	1.8462	1.2165	185345081
252	1	185947636	186531620	0.351844	0.143812159237	7	3	-0.46592599809516	0.641268471243052	-0.302067906404672	88.7953014600485	1.75	1.9674	1.4427	1.8462	1.2165	185947636
253	1	186531620	187128463	0.35383	0.162258751464	13	3	1.24874718294397	0.211757557526093	0.591016889678816	164.905559854376	3.25	1.9674	1.4427	1.8462	1.2165	186531620
254	1	187128463	187719554	0.344872	0.154106558889	7	2	-0.97359591219898	0.330257216816099	-0.59662898687584	88.7953014600485	1.4	1.9674	1.4427	1.8462	1.2165	187128463
255	1	187719554	188303765	0.33367	0.144144838081	12	1	NA	NA	-2.87446911791614	152.220516788654	0.272727272727273	1.9674	1.4427	1.8462	1.2165	187719554
256	1	188303765	188888807	0.328932	0.145360504032	9	1	NA	NA	-3.28950661719498	114.165387591491	0.204545454545455	1.9674	1.4427	1.8462	1.2165	188303765
257	1	188888807	189490516	0.323614	0.169033536145	13	1	NA	NA	-2.75899190049621	164.905559854376	0.295454545454545	1.9674	1.4427	1.8462	1.2165	188888807
258	1	189490516	190060588	0.327752	0.122917806874	9	1	NA	NA	-3.28950661719498	114.165387591491	0.204545454545455	1.9674	1.4427	1.8462	1.2165	189490516
259	1	190060588	190610383	0.32528	0.0905701215908	9	1	NA	NA	-3.28950661719498	114.165387591491	0.204545454545455	1.9674	1.4427	1.8462	1.2165	190060588
260	1	190610383	191200583	0.326592	0.152829549305	7	1	NA	NA	-3.65207669657969	88.7953014600485	0.159090909090909	1.9674	1.4427	1.8462	1.2165	190610383
261	1	191200583	191781618	0.330868	0.139466641424	8	1	NA	NA	-3.4594316186373	101.48034452577	0.181818181818182	1.9674	1.4427	1.8462	1.2165	191200583
262	1	191781618	192350659	0.333602	0.121328691606	10	1	NA	NA	-3.13750352374994	126.850430657212	0.227272727272727	1.9674	1.4427	1.8462	1.2165	191781618
263	1	192350659	192946632	0.359664	0.161035818737	11	3	0.677189455930927	0.498285756838744	0.350008790175021	139.535473722933	2.75	1.9674	1.4427	1.8462	1.2165	192350659
264	1	192946632	193539023	0.357784	0.155962869119	11	3	0.677189455930927	0.498285756838744	0.350008790175021	139.535473722933	2.75	1.9674	1.4427	1.8462	1.2165	192946632
265	1	193539023	194130454	0.345412	0.154592843459	6	2	-1.24515158436759	0.213076035529124	-0.819021408212288	76.1102583943272	1.2	1.9674	1.4427	1.8462	1.2165	193539023
266	1	194130454	194721839	0.32878	0.154527084725	8	1	NA	NA	-3.4594316186373	101.48034452577	0.181818181818182	1.9674	1.4427	1.8462	1.2165	194130454
267	1	194721839	195304540	0.32491	0.141926991716	11	1	NA	NA	-3	139.535473722933	0.25	1.9674	1.4427	1.8462	1.2165	194721839
268	1	195304540	195884769	0.329234	0.138271268758	10	1	NA	NA	-3.13750352374994	126.850430657212	0.227272727272727	1.9674	1.4427	1.8462	1.2165	195304540
269	1	195884769	196459548	0.33624	0.130100438603	10	1	NA	NA	-3.13750352374994	126.850430657212	0.227272727272727	1.9674	1.4427	1.8462	1.2165	195884769
270	1	196459548	197191179	0.34106	0.316595387566	9	2	-0.43048456786176	0.666843190081825	-0.234058907491132	114.165387591491	1.8	1.9674	1.4427	1.8462	1.2165	196459548
271	1	197191179	197770816	0.344972	0.13739116033	8	2	-0.70204024003037	0.48265406879443	-0.403983908933444	101.48034452577	1.6	1.9674	1.4427	1.8462	1.2165	197191179
272	1	197770816	198356448	0.363732	0.14622151795	9	4	0.350331133276089	0.726090202922643	0.200626983450582	114.165387591491	2.25	1.9674	1.4427	1.8462	1.2165	197770816
273	1	198356448	198909725	0.348318	0.0962935383181	9	2	-0.43048456786176	0.666843190081825	-0.234058907491132	114.165387591491	1.8	1.9674	1.4427	1.8462	1.2165	198356448
274	1	198909725	199485293	0.348812	0.13129291413	7	2	-0.97359591219898	0.330257216816099	-0.59662898687584	88.7953014600485	1.4	1.9674	1.4427	1.8462	1.2165	198909725
275	1	199485293	200120632	0.37051	0.213018561744	2	5	-1.62544917740887	0.104066884588406	-1.94212898624832	25.3700861314424	0.571428571428571	1.9674	1.4427	1.8462	1.2165	199485293
276	1	200120632	200746733	0.385968	0.201406801778	9	6	0.453420648172131	0.650245870926055	0.288249322707858	114.165387591491	2.57142857142857	1.9674	1.4427	1.8462	1.2165	200120632
277	1	200746733	201321553	0.4812	0.130162485648	0	14	-2.62381138308696	0.00869519231214358	-Inf	0	0	1.9674	1.4427	1.8462	1.2165	200746733
278	1	201321553	201903800	0.479672	0.141257919749	0	14	-2.62381138308696	0.00869519231214358	-Inf	0	0	1.9674	1.4427	1.8462	1.2165	201321553
279	1	201903800	202697511	0.472774	0.370047788175	6	14	-1.58809636344737	0.112264550519005	-1.34103691783507	76.1102583943272	0.96	1.9674	1.4427	1.8462	1.2165	201903800
280	1	202697511	203305393	0.456966	0.177471943568	7	13	0.926678762520468	0.354093347326893	0.656413023982864	88.7953014600485	3.5	1.9674	1.4427	1.8462	1.2165	202697511
281	1	203305393	203964546	0.440008	0.241450770914	111	12	15.6785899180437	2.11906359139563e-55	3.18560662367458	1408.03978029505	5	1.9674	1.4427	1.8462	1.2165	203305393
282	1	203964546	204560510	0.474552	0.161023149049	5	14	-1.7607155333873	0.0782865623111994	-1.60407132366886	63.425215328606	0.8	1.9674	1.4427	1.8462	1.2165	203964546
283	1	204560510	205122961	0.470414	0.111033672267	4	14	-1.93333470332723	0.0531949793828382	-1.92599941855622	50.7401722628848	0.64	1.9674	1.4427	1.8462	1.2165	204560510
284	1	205122961	205736766	0.468962	0.185409046847	5	13	0.202378120550447	0.839621131775909	0.170986196812623	63.425215328606	2.5	1.9674	1.4427	1.8462	1.2165	205122961
285	1	205736766	206863148	0.45866	0.556100860987	8	13	1.28882908350548	0.197457512671549	0.84905810192526	101.48034452577	4	1.9674	1.4427	1.8462	1.2165	205736766
286	1	206863148	207443791	0.425538	0.13888568363	6	10	-0.0214456252930873	0.982890178202105	-0.0177455501899539	76.1102583943272	2	1.9674	1.4427	1.8462	1.2165	206863148
287	1	207443791	208141565	0.396358	0.283435610957	7	7	-0.0673410719859323	0.946310180362274	-0.0546374189397917	88.7953014600485	2.15384615384615	1.9674	1.4427	1.8462	1.2165	207443791
288	1	208141565	208679247	0.443688	0.0700823163134	3	12	-1.4599496684818	0.144303907206133	-2.02384674195437	38.0551291971636	0.666666666666667	1.9674	1.4427	1.8462	1.2165	208141565
289	1	208679247	209255545	0.393952	0.132393310405	12	7	1.17885577740891	0.238455609522313	0.72297015972376	152.220516788654	3.69230769230769	1.9674	1.4427	1.8462	1.2165	208679247
290	1	209255545	209816933	0.420718	0.109350395805	7	10	0.267355461987157	0.789195487809784	0.204646871146494	88.7953014600485	2.33333333333333	1.9674	1.4427	1.8462	1.2165	209255545
291	1	209816933	210416295	0.390638	0.165779612321	9	7	0.431137667772003	0.666368273276153	0.307932660444917	114.165387591491	2.76923076923077	1.9674	1.4427	1.8462	1.2165	209816933
292	1	210416295	210994618	0.424874	0.135431238253	20	10	4.02176959663033	5.77625452829245e-05	1.71922004397625	253.700861314424	5	1.9674	1.4427	1.8462	1.2165	210416295
293	1	210994618	211687066	0.392766	0.27792411849	9	7	0.431137667772003	0.666368273276153	0.307932660444917	114.165387591491	2.76923076923077	1.9674	1.4427	1.8462	1.2165	210994618
294	1	211687066	212316012	0.40907	0.205019190837	6	8	-0.248906633004959	0.803433004350809	-0.208937136895183	76.1102583943272	2	1.9674	1.4427	1.8462	1.2165	211687066
295	1	212316012	212928493	0.427624	0.18364814582	63	10	16.4402163496808	9.85664369875242e-61	3.37457187258881	799.157713140436	5	1.9674	1.4427	1.8462	1.2165	212316012
296	1	212928493	213576892	0.39125	0.228869877961	6	7	-0.3165804418649	0.751561978140095	-0.27702984027624	76.1102583943272	1.84615384615385	1.9674	1.4427	1.8462	1.2165	212928493
297	1	213576892	214144279	0.412636	0.118767261146	4	9	-0.642929839582792	0.520269626220659	-0.695606564405149	50.7401722628848	1.33333333333333	1.9674	1.4427	1.8462	1.2165	213576892
298	1	214144279	214704502	0.404234	0.107498264084	12	8	1.34832434789945	0.177554084340198	0.791062863104817	152.220516788654	4	1.9674	1.4427	1.8462	1.2165	214144279
299	1	214704502	215295930	0.375306	0.154588555158	6	5	-0.481863133517576	0.629903176872058	-0.357166485527159	76.1102583943272	1.71428571428571	1.9674	1.4427	1.8462	1.2165	214704502
300	1	215295930	215892610	0.360918	0.162029898773	10	4	0.650156862899104	0.515590902016215	0.352630076895632	126.850430657212	2.5	1.9674	1.4427	1.8462	1.2165	215295930
301	1	215892610	216454419	0.351284	0.110017817443	8	3	-0.180147134588638	0.857037059811604	-0.109422828462276	101.48034452577	2	1.9674	1.4427	1.8462	1.2165	215892610
302	1	216454419	217000444	0.357908	0.0842910123163	1	3	-2.18059917913429	0.0292130759044926	-3.10942282846228	12.6850430657212	0.25	1.9674	1.4427	1.8462	1.2165	216454419
303	1	217000444	217552799	0.380902	0.0947850567117	5	6	-0.659306627064848	0.509698887689223	-0.559747583847092	63.425215328606	1.42857142857143	1.9674	1.4427	1.8462	1.2165	217000444
304	1	217552799	218133162	0.350968	0.138470233285	11	3	0.677189455930927	0.498285756838744	0.350008790175021	139.535473722933	2.75	1.9674	1.4427	1.8462	1.2165	217552799
305	1	218133162	218713443	0.375546	0.138348489783	11	5	0.947619421346543	0.343323235439693	0.517302632388982	139.535473722933	3.14285714285714	1.9674	1.4427	1.8462	1.2165	218133162
306	1	218713443	219299415	0.365698	0.146716907975	6	4	-0.549146055592955	0.5829052210459	-0.384335517270574	76.1102583943272	1.5	1.9674	1.4427	1.8462	1.2165	218713443
307	1	219299415	219877178	0.370658	0.134593250174	7	5	-0.195966622544752	0.844636290784802	-0.134774064190711	88.7953014600485	2	1.9674	1.4427	1.8462	1.2165	219299415
308	1	219877178	220519371	0.376382	0.221417860363	193	5	52.9807844184005	0	4.65032805101977	2448.21331168419	5	1.9674	1.4427	1.8462	1.2165	219877178
309	1	220519371	221114673	0.402784	0.160090172719	21	8	3.74417081925607	0.000180990492472346	1.59841778516242	266.385904380145	5	1.9674	1.4427	1.8462	1.2165	220519371
310	1	221114673	221702465	0.376338	0.14935895691	19	5	3.23479150912913	0.00121731585150612	1.30579852719527	241.015818248703	5	1.9674	1.4427	1.8462	1.2165	221114673
311	1	221702465	222271496	0.391524	0.121313250069	9	7	0.431137667772003	0.666368273276153	0.307932660444917	114.165387591491	2.76923076923077	1.9674	1.4427	1.8462	1.2165	221702465
312	1	222271496	222913998	0.39083	0.221792305705	10	7	0.680377037650971	0.496265756621801	0.459935753889967	126.850430657212	3.07692307692308	1.9674	1.4427	1.8462	1.2165	222271496
313	1	222913998	223523051	0.413476	0.179053382875	18	9	2.98905978051649	0.00279837374513377	1.47431843703716	228.330775182982	5	1.9674	1.4427	1.8462	1.2165	222913998
314	1	223523051	224373409	0.431744	0.412012352444	8	11	0.807995369100798	0.419093248009799	0.60178011878143	101.48034452577	3.2	1.9674	1.4427	1.8462	1.2165	223523051
315	1	224373409	225002935	0.415194	0.205751629003	8	9	0.394781480445574	0.693004163588554	0.304393435594851	101.48034452577	2.66666666666667	1.9674	1.4427	1.8462	1.2165	224373409
316	1	225002935	225695542	0.37943	0.278089883585	5	5	-0.7677596444904	0.442629993891526	-0.620200891360953	63.425215328606	1.42857142857143	1.9674	1.4427	1.8462	1.2165	225002935
317	1	225695542	226358227	0.4311	0.24549371119	7	11	0.511861144017738	0.608748193897015	0.409135040839034	88.7953014600485	2.8	1.9674	1.4427	1.8462	1.2165	225695542
318	1	226358227	226970538	0.453284	0.183421496592	2	13	-0.884072842404584	0.376656892308337	-1.15094189807474	25.3700861314424	1	1.9674	1.4427	1.8462	1.2165	226358227
319	1	226970538	227580663	0.395332	0.180495800041	7	7	-0.0673410719859323	0.946310180362274	-0.0546374189397917	88.7953014600485	2.15384615384615	1.9674	1.4427	1.8462	1.2165	226970538
320	1	227580663	228266773	0.472358	0.271253880573	6	14	-1.58809636344737	0.112264550519005	-1.34103691783507	76.1102583943272	0.96	1.9674	1.4427	1.8462	1.2165	227580663
321	1	228266773	228906733	0.499332	0.218701168823	4	15	0.15664270553072	0.875526443831295	0.171186650006224	50.7401722628848	2.66666666666667	1.9674	1.4427	1.8462	1.2165	228266773
322	1	228906733	229496991	0.440392	0.152912794066	5	12	-1.14256930576837	0.253217455582322	-1.28688114778816	63.425215328606	1.11111111111111	1.9674	1.4427	1.8462	1.2165	228906733
323	1	229496991	230108568	0.419716	0.182441458721	17	9	2.7296319505094	0.00634050692524779	1.39185627684519	215.645732117261	5	1.9674	1.4427	1.8462	1.2165	229496991
324	1	230108568	230682839	0.452012	0.129330925643	6	13	0.564528441535457	0.572394549597946	0.434020602646417	76.1102583943272	3	1.9674	1.4427	1.8462	1.2165	230108568
325	1	230682839	231272270	0.429698	0.151724290036	5	10	-0.310246712573332	0.756373350287238	-0.280779956023748	63.425215328606	1.66666666666667	1.9674	1.4427	1.8462	1.2165	230682839
326	1	231272270	231895935	0.407194	0.19828754219	4	8	-0.781316959973096	0.434616097512343	-0.793899637616339	50.7401722628848	1.33333333333333	1.9674	1.4427	1.8462	1.2165	231272270
327	1	231895935	232490999	0.413336	0.159754244922	8	9	0.394781480445574	0.693004163588554	0.304393435594851	101.48034452577	2.66666666666667	1.9674	1.4427	1.8462	1.2165	231895935
328	1	232490999	233052992	0.406902	0.11030920314	5	8	-0.515111796489027	0.606474899894287	-0.471971542728976	63.425215328606	1.66666666666667	1.9674	1.4427	1.8462	1.2165	232490999
329	1	233052992	233629427	0.3979	0.132599512521	7	7	-0.0673410719859323	0.946310180362274	-0.0546374189397917	88.7953014600485	2.15384615384615	1.9674	1.4427	1.8462	1.2165	233052992
330	1	233629427	234236314	0.393906	0.176123396942	8	7	0.181898297893035	0.855662540299466	0.138007659002604	101.48034452577	2.46153846153846	1.9674	1.4427	1.8462	1.2165	233629427
331	1	234236314	234816376	0.419636	0.138023176833	7	9	0.135353650438482	0.892332268401361	0.111748357652455	88.7953014600485	2.33333333333333	1.9674	1.4427	1.8462	1.2165	234236314
332	1	234816376	235524537	0.424044	0.293945868242	3	10	-0.88784888713382	0.374622041941244	-1.01774555018995	38.0551291971636	1	1.9674	1.4427	1.8462	1.2165	234816376
333	1	235524537	236178352	0.404924	0.235257679925	2	8	-1.31372728694123	0.188937994837792	-1.79389963761634	25.3700861314424	0.666666666666667	1.9674	1.4427	1.8462	1.2165	235524537
334	1	236178352	236828852	0.41155	0.231360491929	5	9	-0.3835020095757	0.701347580519613	-0.373678469517786	63.425215328606	1.66666666666667	1.9674	1.4427	1.8462	1.2165	236178352
335	1	236828852	237428664	0.406068	0.166405473715	11	8	1.08211918441538	0.279199572328098	0.665531981020959	139.535473722933	3.66666666666667	1.9674	1.4427	1.8462	1.2165	236828852
336	1	237428664	238007532	0.358696	0.136245223436	8	3	-0.180147134588638	0.857037059811604	-0.109422828462276	101.48034452577	2	1.9674	1.4427	1.8462	1.2165	237428664
337	1	238007532	238605385	0.374912	0.163674013512	13	5	1.51941244329219	0.128658711790673	0.758310731892777	164.905559854376	3.71428571428571	1.9674	1.4427	1.8462	1.2165	238007532
338	1	238605385	239186212	0.343758	0.13915847576	8	2	-0.70204024003037	0.48265406879443	-0.403983908933444	101.48034452577	1.6	1.9674	1.4427	1.8462	1.2165	238605385
339	1	239186212	239759216	0.362902	0.127405742368	6	4	-0.549146055592955	0.5829052210459	-0.384335517270574	76.1102583943272	1.5	1.9674	1.4427	1.8462	1.2165	239186212
340	1	239759216	240347054	0.387338	0.149425521998	7	6	-0.102942989446359	0.918008218276372	-0.0743207566768505	88.7953014600485	2	1.9674	1.4427	1.8462	1.2165	239759216
341	1	240347054	240958965	0.37826	0.182887707526	15	5	2.09120546523784	0.0365096496311682	0.964761609360203	190.275645985818	4.28571428571429	1.9674	1.4427	1.8462	1.2165	240347054
342	1	240958965	241542129	0.378638	0.142608254282	6	5	-0.481863133517576	0.629903176872058	-0.357166485527159	76.1102583943272	1.71428571428571	1.9674	1.4427	1.8462	1.2165	240958965
343	1	241542129	242151661	0.38137	0.179698522801	8	6	0.175238829362886	0.86089197494338	0.118324321265545	101.48034452577	2.28571428571429	1.9674	1.4427	1.8462	1.2165	241542129
344	1	242151661	242902919	0.398024	0.334449683065	7	7	-0.0673410719859323	0.946310180362274	-0.0546374189397917	88.7953014600485	2.15384615384615	1.9674	1.4427	1.8462	1.2165	242151661
345	1	242902919	243816822	0.3764	0.452895985679	6	5	-0.481863133517576	0.629903176872058	-0.357166485527159	76.1102583943272	1.71428571428571	1.9674	1.4427	1.8462	1.2165	242902919
346	1	243816822	244387282	0.396996	0.123514356835	12	7	1.17885577740891	0.238455609522313	0.72297015972376	152.220516788654	3.69230769230769	1.9674	1.4427	1.8462	1.2165	243816822
347	1	244387282	245047729	0.404808	0.24293698056	7	8	0.0172985304791091	0.986198457936542	0.0134552844412654	88.7953014600485	2.33333333333333	1.9674	1.4427	1.8462	1.2165	244387282
348	1	245047729	245671145	0.422578	0.197967328397	7	10	0.267355461987157	0.789195487809784	0.204646871146494	88.7953014600485	2.33333333333333	1.9674	1.4427	1.8462	1.2165	245047729
349	1	245671145	246268341	0.422042	0.162753936731	6	10	-0.0214456252930873	0.982890178202105	-0.0177455501899539	76.1102583943272	2	1.9674	1.4427	1.8462	1.2165	245671145
350	1	246268341	246921274	0.389638	0.234224644795	4	6	-0.937488445874093	0.348507364321844	-0.881675678734455	50.7401722628848	1.14285714285714	1.9674	1.4427	1.8462	1.2165	246268341
351	1	246921274	247616229	0.415174	0.280528955112	1	9	-1.42121332960407	0.155254750727279	-2.69560656440515	12.6850430657212	0.333333333333333	1.9674	1.4427	1.8462	1.2165	246921274
352	1	247616229	248317745	0.36905	0.287257881502	3	4	-1.448623244462	0.147442826174492	-1.38433551727057	38.0551291971636	0.75	1.9674	1.4427	1.8462	1.2165	247616229
353	1	248317745	249250621	0.327578	0.507393530501	3	1	NA	NA	-4.87446911791614	38.0551291971636	0.0681818181818182	1.9674	1.4427	1.8462	1.2165	248317745
354	2	0	616099	0.426734	0.188442117257	8	10	0.556156549267401	0.578103839892339	0.39729194908889	101.48034452577	2.66666666666667	1.9546	1.1733	1.75	0.9555	248317745
355	2	616099	1202949	0.434058	0.147993524751	4	11	-0.37654153123144	0.706514345930336	-0.39821988121857	50.7401722628848	1.6	1.9546	1.1733	1.75	0.9555	248933844
356	2	1202949	1825762	0.476658	0.197190810083	11	14	-0.725000513747712	0.468451715250316	-0.466567799918926	139.535473722933	1.76	1.9546	1.1733	1.75	0.9555	249520694
357	2	1825762	2396479	0.431262	0.123909047742	5	11	-0.0804073061483805	0.935913316255782	-0.0762917863312077	63.425215328606	2	1.9546	1.1733	1.75	0.9555	250143507
358	2	2396479	2956121	0.463072	0.106571701195	4	13	-0.159772200434563	0.87306052356905	-0.15094189807474	50.7401722628848	2	1.9546	1.1733	1.75	0.9555	250714224
359	2	2956121	3598691	0.46405	0.22187465957	7	13	0.926678762520468	0.354093347326893	0.656413023982864	88.7953014600485	3.5	1.9546	1.1733	1.75	0.9555	251273866
360	2	3598691	4216080	0.43719	0.190137822345	38	11	9.69202212159258	3.26009082799799e-22	2.84970763222502	482.031636497406	5	1.9546	1.1733	1.75	0.9555	251916436
361	2	4216080	4796180	0.367372	0.138079641441	22	4	4.24806561837528	2.15624244845487e-05	1.49013360064557	279.070947445867	5	1.9546	1.1733	1.75	0.9555	252533825
362	2	4796180	5460124	0.375352	0.246924439411	7	5	-0.195966622544752	0.844636290784802	-0.134774064190711	88.7953014600485	2	1.9546	1.1733	1.75	0.9555	253113925
363	2	5460124	6047249	0.409114	0.148392591016	8	8	0.283503693963177	0.776790750401338	0.206100362383661	101.48034452577	2.66666666666667	1.9546	1.1733	1.75	0.9555	253777869
364	2	6047249	6611512	0.39118	0.113888381836	16	7	2.17581325692478	0.0295692270018331	1.1380076590026	202.960689051539	4.92307692307692	1.9546	1.1733	1.75	0.9555	254364994
365	2	6611512	7158709	0.409698	0.0862523003598	11	8	1.08211918441538	0.279199572328098	0.665531981020959	139.535473722933	3.66666666666667	1.9546	1.1733	1.75	0.9555	254929257
366	2	7158709	7714640	0.40255	0.100607809243	22	8	4.01037598274013	6.06221358113611e-05	1.66553198102096	279.070947445867	5	1.9546	1.1733	1.75	0.9555	255476454
367	2	7714640	8272364	0.406738	0.103499221837	6	8	-0.248906633004959	0.803433004350809	-0.208937136895183	76.1102583943272	2	1.9546	1.1733	1.75	0.9555	256032385
368	2	8272364	8816269	0.45691	0.0807218172291	4	13	-0.159772200434563	0.87306052356905	-0.15094189807474	50.7401722628848	2	1.9546	1.1733	1.75	0.9555	256590109
369	2	8816269	9417012	0.417464	0.1676973348	13	9	1.69192063048103	0.0906611078417336	1.00483315373594	164.905559854376	4.33333333333333	1.9546	1.1733	1.75	0.9555	257134014
370	2	9417012	10030167	0.44274	0.184545506438	9	12	-0.507808580341496	0.611587591831817	-0.438884241233211	114.165387591491	2	1.9546	1.1733	1.75	0.9555	257734757
371	2	10030167	10629284	0.493218	0.165438470282	1	15	-0.89335292997989	0.371668201163039	-1.82881334999378	12.6850430657212	0.666666666666667	1.9546	1.1733	1.75	0.9555	258347912
372	2	10629284	11238703	0.459752	0.179546420443	5	13	0.202378120550447	0.839621131775909	0.170986196812623	63.425215328606	2.5	1.9546	1.1733	1.75	0.9555	258947029
373	2	11238703	11837086	0.429468	0.164414764457	4	10	-0.599047799853576	0.549141009747942	-0.60270805091111	50.7401722628848	1.33333333333333	1.9546	1.1733	1.75	0.9555	259556448
374	2	11837086	12408724	0.426494	0.125320570011	2	10	-1.17664997441406	0.239335242455485	-1.60270805091111	25.3700861314424	0.666666666666667	1.9546	1.1733	1.75	0.9555	260154831
375	2	12408724	12971186	0.398736	0.111051057671	4	7	-0.815059181622836	0.41503843488563	-0.861992340997396	50.7401722628848	1.23076923076923	1.9546	1.1733	1.75	0.9555	260726469
376	2	12971186	13584183	0.357856	0.184335323011	15	3	1.82030490995701	0.0687125840893615	0.797467767146243	190.275645985818	3.75	1.9546	1.1733	1.75	0.9555	261288931
377	2	13584183	14197791	0.342092	0.185147520893	10	2	-0.158928895693149	0.873724894556113	-0.082055814046082	126.850430657212	2	1.9546	1.1733	1.75	0.9555	261901928
378	2	14197791	14778882	0.365704	0.13954957141	10	4	0.650156862899104	0.515590902016215	0.352630076895632	126.850430657212	2.5	1.9546	1.1733	1.75	0.9555	262515536
379	2	14778882	15347169	0.398208	0.120162875448	5	7	-0.565819811743868	0.571516277182159	-0.540064246110033	63.425215328606	1.53846153846154	1.9546	1.1733	1.75	0.9555	263096627
380	2	15347169	15928375	0.39847	0.139719823952	8	7	0.181898297893035	0.855662540299466	0.138007659002604	101.48034452577	2.46153846153846	1.9546	1.1733	1.75	0.9555	263664914
381	2	15928375	16564119	0.443736	0.213519907384	6	12	-0.98387912441165	0.32517494901066	-1.02384674195437	76.1102583943272	1.33333333333333	1.9546	1.1733	1.75	0.9555	264246120
382	2	16564119	17130248	0.405544	0.116809066485	2	8	-1.31372728694123	0.188937994837792	-1.79389963761634	25.3700861314424	0.666666666666667	1.9546	1.1733	1.75	0.9555	264881864
383	2	17130248	17711983	0.36681	0.140502118662	6	4	-0.549146055592955	0.5829052210459	-0.384335517270574	76.1102583943272	1.5	1.9546	1.1733	1.75	0.9555	265447993
384	2	17711983	18300635	0.396756	0.150601713746	9	7	0.431137667772003	0.666368273276153	0.307932660444917	114.165387591491	2.76923076923077	1.9546	1.1733	1.75	0.9555	266029728
385	2	18300635	18873016	0.382936	0.126455979496	7	6	-0.102942989446359	0.918008218276372	-0.0743207566768505	88.7953014600485	2	1.9546	1.1733	1.75	0.9555	266618380
386	2	18873016	19495246	0.381806	0.196438615946	5	6	-0.659306627064848	0.509698887689223	-0.559747583847092	63.425215328606	1.42857142857143	1.9546	1.1733	1.75	0.9555	267190761
387	2	19495246	20055399	0.421074	0.107386731839	8	10	0.556156549267401	0.578103839892339	0.39729194908889	101.48034452577	2.66666666666667	1.9546	1.1733	1.75	0.9555	267812991
388	2	20055399	20650180	0.431148	0.15935445147	7	11	0.511861144017738	0.608748193897015	0.409135040839034	88.7953014600485	2.8	1.9546	1.1733	1.75	0.9555	268373144
389	2	20650180	21248614	0.449088	0.164485975062	2	12	-1.61863984983852	0.105524775733123	-2.60880924267552	25.3700861314424	0.444444444444444	1.9546	1.1733	1.75	0.9555	268967925
390	2	21248614	21820644	0.38623	0.125919969232	6	6	-0.381124808255604	0.703110639848031	-0.296713178013298	76.1102583943272	1.71428571428571	1.9546	1.1733	1.75	0.9555	269566359
391	2	21820644	22375089	0.364668	0.0981972963955	10	4	0.650156862899104	0.515590902016215	0.352630076895632	126.850430657212	2.5	1.9546	1.1733	1.75	0.9555	270138389
392	2	22375089	22946708	0.363716	0.125291496609	8	4	0.0505054036530745	0.959719643409684	0.0307019820082696	101.48034452577	2	1.9546	1.1733	1.75	0.9555	270692834
393	2	22946708	23509419	0.404064	0.111444418183	5	8	-0.515111796489027	0.606474899894287	-0.471971542728976	63.425215328606	1.66666666666667	1.9546	1.1733	1.75	0.9555	271264453
394	2	23509419	24059871	0.464264	0.0916555848648	1	13	-1.24622316338959	0.212682477424431	-2.15094189807474	12.6850430657212	0.5	1.9546	1.1733	1.75	0.9555	271827164
395	2	24059871	24740986	0.397206	0.265909574741	8	7	0.181898297893035	0.855662540299466	0.138007659002604	101.48034452577	2.46153846153846	1.9546	1.1733	1.75	0.9555	272377616
396	2	24740986	25367687	0.415544	0.202171370398	11	9	1.17306497046685	0.240769752539164	0.763825054232148	139.535473722933	3.66666666666667	1.9546	1.1733	1.75	0.9555	273058731
397	2	25367687	25990943	0.44079	0.197761433504	93	12	12.8221666536228	1.23208788391675e-37	2.93034956843251	1179.70900511207	5	1.9546	1.1733	1.75	0.9555	273685432
398	2	25990943	26667421	0.407016	0.260877663427	7	8	0.0172985304791091	0.986198457936542	0.0134552844412654	88.7953014600485	2.33333333333333	1.9546	1.1733	1.75	0.9555	274308688
399	2	26667421	27249054	0.485998	0.140351389966	2	14	-2.27857304320709	0.02269245789318	-2.92599941855622	25.3700861314424	0.32	1.9546	1.1733	1.75	0.9555	274985166
400	2	27249054	27895223	0.460862	0.226208623441	7	13	0.926678762520468	0.354093347326893	0.656413023982864	88.7953014600485	3.5	1.9546	1.1733	1.75	0.9555	275566799
401	2	27895223	28491184	0.385058	0.161018925735	5	6	-0.659306627064848	0.509698887689223	-0.559747583847092	63.425215328606	1.42857142857143	1.9546	1.1733	1.75	0.9555	276212968
402	2	28491184	29082759	0.450746	0.154798630774	2	13	-0.884072842404584	0.376656892308337	-1.15094189807474	25.3700861314424	1	1.9546	1.1733	1.75	0.9555	276808929
403	2	29082759	29654518	0.437902	0.125505676343	7	11	0.511861144017738	0.608748193897015	0.409135040839034	88.7953014600485	2.8	1.9546	1.1733	1.75	0.9555	277400504
404	2	29654518	30203382	0.420582	0.0890275186567	3	10	-0.88784888713382	0.374622041941244	-1.01774555018995	38.0551291971636	1	1.9546	1.1733	1.75	0.9555	277972263
405	2	30203382	30790655	0.418766	0.148607206529	4	9	-0.642929839582792	0.520269626220659	-0.695606564405149	50.7401722628848	1.33333333333333	1.9546	1.1733	1.75	0.9555	278521127
406	2	30790655	31361844	0.443002	0.124633002386	1	12	-1.77733003119524	0.0755139553659531	-3.60880924267552	12.6850430657212	0.222222222222222	1.9546	1.1733	1.75	0.9555	279108400
407	2	31361844	31996845	0.417292	0.212599665197	6	9	-0.124074179568609	0.901256541884081	-0.110644063683993	76.1102583943272	2	1.9546	1.1733	1.75	0.9555	279679589
408	2	31996845	32700888	0.362038	0.289816104982	5	4	-0.848971785215969	0.395896992365534	-0.647369923104368	63.425215328606	1.25	1.9546	1.1733	1.75	0.9555	280314590
409	2	32700888	33329162	0.379308	0.20416888173	9	5	0.375826399400895	0.707045960293525	0.227796015193997	114.165387591491	2.57142857142857	1.9546	1.1733	1.75	0.9555	281018633
410	2	33329162	33941659	0.384382	0.183669471034	3	6	-1.21567026468334	0.22411055581665	-1.2967131780133	38.0551291971636	0.857142857142857	1.9546	1.1733	1.75	0.9555	281646907
411	2	33941659	34554683	0.371936	0.184371248108	7	5	-0.195966622544752	0.844636290784802	-0.134774064190711	88.7953014600485	2	1.9546	1.1733	1.75	0.9555	282259404
412	2	34554683	35183775	0.35133	0.205203690398	4	3	-1.32326258861473	0.18574806835167	-1.10942282846228	50.7401722628848	1	1.9546	1.1733	1.75	0.9555	282872428
413	2	35183775	35786926	0.338338	0.17102019229	5	1	NA	NA	-4.13750352374993	63.425215328606	0.113636363636364	1.9546	1.1733	1.75	0.9555	283501520
414	2	35786926	36399642	0.357206	0.183961247952	17	3	2.39186263697006	0.0167631148345478	0.978040012788064	215.645732117261	4.25	1.9546	1.1733	1.75	0.9555	284104671
415	2	36399642	36967517	0.388388	0.119524543253	7	6	-0.102942989446359	0.918008218276372	-0.0743207566768505	88.7953014600485	2	1.9546	1.1733	1.75	0.9555	284717387
416	2	36967517	37597557	0.374914	0.206399593677	7	5	-0.195966622544752	0.844636290784802	-0.134774064190711	88.7953014600485	2	1.9546	1.1733	1.75	0.9555	285285262
417	2	37597557	38194752	0.402064	0.162752534767	5	8	-0.515111796489027	0.606474899894287	-0.471971542728976	63.425215328606	1.66666666666667	1.9546	1.1733	1.75	0.9555	285915302
418	2	38194752	38814174	0.402052	0.192795864532	6	8	-0.248906633004959	0.803433004350809	-0.208937136895183	76.1102583943272	2	1.9546	1.1733	1.75	0.9555	286512497
419	2	38814174	39475263	0.386118	0.243672183322	10	6	0.731602466981376	0.464411242050107	0.440252416152908	126.850430657212	2.85714285714286	1.9546	1.1733	1.75	0.9555	287131919
420	2	39475263	40076997	0.377434	0.169068059973	5	5	-0.7677596444904	0.442629993891526	-0.620200891360953	63.425215328606	1.42857142857143	1.9546	1.1733	1.75	0.9555	287793008
421	2	40076997	40654319	0.377444	0.133932190355	5	5	-0.7677596444904	0.442629993891526	-0.620200891360953	63.425215328606	1.42857142857143	1.9546	1.1733	1.75	0.9555	288394742
422	2	40654319	41214960	0.343372	0.108163691203	9	2	-0.43048456786176	0.666843190081825	-0.234058907491132	114.165387591491	1.8	1.9546	1.1733	1.75	0.9555	288972064
423	2	41214960	41814385	0.349934	0.165867289486	5	2	-1.5167072565362	0.1293406113826	-1.08205581404608	63.425215328606	1	1.9546	1.1733	1.75	0.9555	289532705
424	2	41814385	42386818	0.4198	0.126535332519	5	9	-0.3835020095757	0.701347580519613	-0.373678469517786	63.425215328606	1.66666666666667	1.9546	1.1733	1.75	0.9555	290132130
425	2	42386818	43042110	0.398268	0.236981376241	5	7	-0.565819811743868	0.571516277182159	-0.540064246110033	63.425215328606	1.53846153846154	1.9546	1.1733	1.75	0.9555	290704563
426	2	43042110	43640475	0.473032	0.164389628404	5	14	-1.7607155333873	0.0782865623111994	-1.60407132366886	63.425215328606	0.8	1.9546	1.1733	1.75	0.9555	291359855
427	2	43640475	44256189	0.375298	0.187934657974	3	5	-1.33955266643605	0.180390821185279	-1.35716648552716	38.0551291971636	0.857142857142857	1.9546	1.1733	1.75	0.9555	291958220
428	2	44256189	44885853	0.369506	0.205925700056	5	4	-0.848971785215969	0.395896992365534	-0.647369923104368	63.425215328606	1.25	1.9546	1.1733	1.75	0.9555	292573934
429	2	44885853	45463911	0.438754	0.135034892692	4	11	-0.37654153123144	0.706514345930336	-0.39821988121857	50.7401722628848	1.6	1.9546	1.1733	1.75	0.9555	293203598
430	2	45463911	46019151	0.404396	0.0994885094734	3	8	-1.04752212345716	0.294858834017187	-1.20893713689518	38.0551291971636	1	1.9546	1.1733	1.75	0.9555	293781656
431	2	46019151	46575185	0.439442	0.100774413075	3	11	-0.672675756314499	0.501153594463847	-0.813257380497414	38.0551291971636	1.2	1.9546	1.1733	1.75	0.9555	294336896
432	2	46575185	47148856	0.42418	0.128420296651	6	10	-0.0214456252930873	0.982890178202105	-0.0177455501899539	76.1102583943272	2	1.9546	1.1733	1.75	0.9555	294892930
433	2	47148856	47782132	0.452894	0.210454841175	2	13	-0.884072842404584	0.376656892308337	-1.15094189807474	25.3700861314424	1	1.9546	1.1733	1.75	0.9555	295466601
434	2	47782132	48439149	0.40535	0.238984683806	9	8	0.549708857447246	0.582519080661637	0.376025363825974	114.165387591491	3	1.9546	1.1733	1.75	0.9555	296099877
435	2	48439149	49070749	0.385374	0.208359721343	7	6	-0.102942989446359	0.918008218276372	-0.0743207566768505	88.7953014600485	2	1.9546	1.1733	1.75	0.9555	296756894
436	2	49070749	49661349	0.385576	0.153403318659	11	6	1.00978428579062	0.31259865045224	0.577755939902843	139.535473722933	3.14285714285714	1.9546	1.1733	1.75	0.9555	297388494
437	2	49661349	50244505	0.354328	0.142596492191	4	3	-1.32326258861473	0.18574806835167	-1.10942282846228	50.7401722628848	1	1.9546	1.1733	1.75	0.9555	297979094
438	2	50244505	50789013	0.349628	0.0817398458792	5	2	-1.5167072565362	0.1293406113826	-1.08205581404608	63.425215328606	1	1.9546	1.1733	1.75	0.9555	298562250
439	2	50789013	51322685	0.348566	0.0630949347165	4	2	-1.78826292870481	0.0737335978144075	-1.40398390893344	50.7401722628848	0.8	1.9546	1.1733	1.75	0.9555	299106758
440	2	51322685	51913523	0.342074	0.153744342781	11	2	0.112626776475461	0.910326455555804	0.0554477097038528	139.535473722933	2.2	1.9546	1.1733	1.75	0.9555	299640430
441	2	51913523	52516164	0.335714	0.17031864742	11	1	NA	NA	-3	139.535473722933	0.25	1.9546	1.1733	1.75	0.9555	300231268
442	2	52516164	53106277	0.353292	0.152704651482	8	3	-0.180147134588638	0.857037059811604	-0.109422828462276	101.48034452577	2	1.9546	1.1733	1.75	0.9555	300833909
443	2	53106277	53704899	0.359264	0.164748372095	9	3	0.105631728917884	0.915874549541933	0.0605021729800364	114.165387591491	2.25	1.9546	1.1733	1.75	0.9555	301424022
444	2	53704899	54339151	0.377724	0.211669809476	5	5	-0.7677596444904	0.442629993891526	-0.620200891360953	63.425215328606	1.42857142857143	1.9546	1.1733	1.75	0.9555	302022644
445	2	54339151	54909490	0.397988	0.123328406439	7	7	-0.0673410719859323	0.946310180362274	-0.0546374189397917	88.7953014600485	2.15384615384615	1.9546	1.1733	1.75	0.9555	302656896
446	2	54909490	55492677	0.391416	0.142642068496	4	7	-0.815059181622836	0.41503843488563	-0.861992340997396	50.7401722628848	1.23076923076923	1.9546	1.1733	1.75	0.9555	303227235
447	2	55492677	56157960	0.364048	0.248440137505	7	4	-0.24932032596994	0.803113009806684	-0.161943095934126	88.7953014600485	1.75	1.9546	1.1733	1.75	0.9555	303810422
448	2	56157960	56742242	0.379368	0.144248838746	6	5	-0.481863133517576	0.629903176872058	-0.357166485527159	76.1102583943272	1.71428571428571	1.9546	1.1733	1.75	0.9555	304475705
449	2	56742242	57363074	0.346474	0.194629142828	8	2	-0.70204024003037	0.48265406879443	-0.403983908933444	101.48034452577	1.6	1.9546	1.1733	1.75	0.9555	305059987
450	2	57363074	57978189	0.343382	0.187143867407	6	2	-1.24515158436759	0.213076035529124	-0.819021408212288	76.1102583943272	1.2	1.9546	1.1733	1.75	0.9555	305680819
451	2	57978189	58561399	0.343574	0.142675880043	11	2	0.112626776475461	0.910326455555804	0.0554477097038528	139.535473722933	2.2	1.9546	1.1733	1.75	0.9555	306295934
452	2	58561399	59114769	0.36381	0.0964454162676	11	4	0.949982592522119	0.342121097744911	0.490133600645567	139.535473722933	2.75	1.9546	1.1733	1.75	0.9555	306879144
453	2	59114769	59682896	0.372622	0.119915089408	9	5	0.375826399400895	0.707045960293525	0.227796015193997	114.165387591491	2.57142857142857	1.9546	1.1733	1.75	0.9555	307432514
454	2	59682896	60229917	0.383076	0.0859583087304	7	6	-0.102942989446359	0.918008218276372	-0.0743207566768505	88.7953014600485	2	1.9546	1.1733	1.75	0.9555	308000641
455	2	60229917	60804512	0.42132	0.129821874538	9	10	0.844957636547645	0.398134492282338	0.567216950531202	114.165387591491	3	1.9546	1.1733	1.75	0.9555	308547662
456	2	60804512	61457641	0.391244	0.234454449274	9	7	0.431137667772003	0.666368273276153	0.307932660444917	114.165387591491	2.76923076923077	1.9546	1.1733	1.75	0.9555	309122257
457	2	61457641	62149146	0.379414	0.276939429216	5	5	-0.7677596444904	0.442629993891526	-0.620200891360953	63.425215328606	1.42857142857143	1.9546	1.1733	1.75	0.9555	309775386
458	2	62149146	62802126	0.411118	0.234279763546	3	9	-0.902357669589883	0.366866899865751	-1.11064406368399	38.0551291971636	1	1.9546	1.1733	1.75	0.9555	310466891
459	2	62802126	63444030	0.359544	0.221067324709	9	3	0.105631728917884	0.915874549541933	0.0605021729800364	114.165387591491	2.25	1.9546	1.1733	1.75	0.9555	311119871
460	2	63444030	64100152	0.363776	0.237946601394	7	4	-0.24932032596994	0.803113009806684	-0.161943095934126	88.7953014600485	1.75	1.9546	1.1733	1.75	0.9555	311761775
461	2	64100152	64693219	0.392452	0.156924934282	9	7	0.431137667772003	0.666368273276153	0.307932660444917	114.165387591491	2.76923076923077	1.9546	1.1733	1.75	0.9555	312417897
462	2	64693219	65282302	0.420952	0.151223172286	6	10	-0.0214456252930873	0.982890178202105	-0.0177455501899539	76.1102583943272	2	1.9546	1.1733	1.75	0.9555	313010964
463	2	65282302	65919382	0.416494	0.215169209518	4	9	-0.642929839582792	0.520269626220659	-0.695606564405149	50.7401722628848	1.33333333333333	1.9546	1.1733	1.75	0.9555	313600047
464	2	65919382	66508419	0.399588	0.151156888277	3	7	-1.0642985515018	0.28719347397536	-1.27702984027624	38.0551291971636	0.923076923076923	1.9546	1.1733	1.75	0.9555	314237127
465	2	66508419	67091838	0.383566	0.142983001925	5	6	-0.659306627064848	0.509698887689223	-0.559747583847092	63.425215328606	1.42857142857143	1.9546	1.1733	1.75	0.9555	314826164
466	2	67091838	67661697	0.364592	0.122589974011	7	4	-0.24932032596994	0.803113009806684	-0.161943095934126	88.7953014600485	1.75	1.9546	1.1733	1.75	0.9555	315409583
467	2	67661697	68234810	0.39735	0.12757170052	11	7	0.929616407529939	0.352569729172632	0.597439277639902	139.535473722933	3.38461538461538	1.9546	1.1733	1.75	0.9555	315979442
468	2	68234810	68855598	0.372514	0.194572060027	8	5	0.0899298884280714	0.928342929843524	0.0578710137516847	101.48034452577	2.28571428571429	1.9546	1.1733	1.75	0.9555	316552555
469	2	68855598	69415572	0.410132	0.107101401136	11	9	1.17306497046685	0.240769752539164	0.763825054232148	139.535473722933	3.66666666666667	1.9546	1.1733	1.75	0.9555	317173343
470	2	69415572	70046550	0.403962	0.20757934508	10	8	0.815914020931314	0.414549312396709	0.528028457271024	126.850430657212	3.33333333333333	1.9546	1.1733	1.75	0.9555	317733317
471	2	70046550	70708663	0.418528	0.244841892547	5	9	-0.3835020095757	0.701347580519613	-0.373678469517786	63.425215328606	1.66666666666667	1.9546	1.1733	1.75	0.9555	318364295
472	2	70708663	71341013	0.447768	0.209298647901	5	12	-1.14256930576837	0.253217455582322	-1.28688114778816	63.425215328606	1.11111111111111	1.9546	1.1733	1.75	0.9555	319026408
473	2	71341013	71953120	0.442322	0.183149351339	7	12	-0.825188943054932	0.409264329827534	-0.80145432061792	88.7953014600485	1.55555555555556	1.9546	1.1733	1.75	0.9555	319658758
474	2	71953120	72519106	0.445348	0.11658592262	9	12	-0.507808580341496	0.611587591831817	-0.438884241233211	114.165387591491	2	1.9546	1.1733	1.75	0.9555	320270865
475	2	72519106	73134358	0.35972	0.187324868509	15	3	1.82030490995701	0.0687125840893615	0.797467767146243	190.275645985818	3.75	1.9546	1.1733	1.75	0.9555	320836851
476	2	73134358	73731601	0.457066	0.162819823757	2	13	-0.884072842404584	0.376656892308337	-1.15094189807474	25.3700861314424	1	1.9546	1.1733	1.75	0.9555	321452103
477	2	73731601	74439703	0.421868	0.293887038873	2	10	-1.17664997441406	0.239335242455485	-1.60270805091111	25.3700861314424	0.666666666666667	1.9546	1.1733	1.75	0.9555	322049346
478	2	74439703	75036542	0.450382	0.162253136943	4	13	-0.159772200434563	0.87306052356905	-0.15094189807474	50.7401722628848	2	1.9546	1.1733	1.75	0.9555	322757448
479	2	75036542	75633395	0.405266	0.162272787437	4	8	-0.781316959973096	0.434616097512343	-0.793899637616339	50.7401722628848	1.33333333333333	1.9546	1.1733	1.75	0.9555	323354287
480	2	75633395	76228029	0.382676	0.159146634737	8	6	0.175238829362886	0.86089197494338	0.118324321265545	101.48034452577	2.28571428571429	1.9546	1.1733	1.75	0.9555	323951140
481	2	76228029	76827430	0.34962	0.165833890834	11	2	0.112626776475461	0.910326455555804	0.0554477097038528	139.535473722933	2.2	1.9546	1.1733	1.75	0.9555	324545774
482	2	76827430	77426537	0.339332	0.165424540191	5	1	NA	NA	-4.13750352374993	63.425215328606	0.113636363636364	1.9546	1.1733	1.75	0.9555	325145175
483	2	77426537	78027312	0.33732	0.167741667013	14	1	NA	NA	-2.65207669657969	177.590602920097	0.318181818181818	1.9546	1.1733	1.75	0.9555	325744282
484	2	78027312	78618802	0.33568	0.154677171212	4	1	NA	NA	-4.4594316186373	50.7401722628848	0.0909090909090909	1.9546	1.1733	1.75	0.9555	326345057
485	2	78618802	79201843	0.345732	0.142427376462	10	2	-0.158928895693149	0.873724894556113	-0.082055814046082	126.850430657212	2	1.9546	1.1733	1.75	0.9555	326936547
486	2	79201843	79797018	0.378938	0.159910950561	8	5	0.0899298884280714	0.928342929843524	0.0578710137516847	101.48034452577	2.28571428571429	1.9546	1.1733	1.75	0.9555	327519588
487	2	79797018	80355685	0.37482	0.105012467176	4	5	-1.05365615546322	0.292040369262408	-0.942128986248315	50.7401722628848	1.14285714285714	1.9546	1.1733	1.75	0.9555	328114763
488	2	80355685	80906998	0.386328	0.0930741702082	8	6	0.175238829362886	0.86089197494338	0.118324321265545	101.48034452577	2.28571428571429	1.9546	1.1733	1.75	0.9555	328673430
489	2	80906998	81499880	0.353112	0.156661865262	15	3	1.82030490995701	0.0687125840893615	0.797467767146243	190.275645985818	3.75	1.9546	1.1733	1.75	0.9555	329224743
490	2	81499880	82087300	0.34546	0.148820264887	69	2	15.8628557622548	1.14563809724881e-56	2.70454054784472	875.267971534763	5	1.9546	1.1733	1.75	0.9555	329817625
491	2	82087300	82672633	0.340582	0.145785390538	9	2	-0.43048456786176	0.666843190081825	-0.234058907491132	114.165387591491	1.8	1.9546	1.1733	1.75	0.9555	330405045
492	2	82672633	83254426	0.338066	0.140587803566	12	1	NA	NA	-2.87446911791614	152.220516788654	0.272727272727273	1.9546	1.1733	1.75	0.9555	330990378
493	2	83254426	83838444	0.342	0.143862004253	8	2	-0.70204024003037	0.48265406879443	-0.403983908933444	101.48034452577	1.6	1.9546	1.1733	1.75	0.9555	331572171
494	2	83838444	84427819	0.35776	0.15164369035	13	3	1.24874718294397	0.211757557526093	0.591016889678816	164.905559854376	3.25	1.9546	1.1733	1.75	0.9555	332156189
495	2	84427819	85053313	0.386914	0.200631820609	20	6	3.51342065507382	0.000442376514728123	1.44025241615291	253.700861314424	5	1.9546	1.1733	1.75	0.9555	332745564
496	2	85053313	85702752	0.448476	0.230104751947	8	12	-0.666498761698214	0.50509235491208	-0.608809242675524	101.48034452577	1.77777777777778	1.9546	1.1733	1.75	0.9555	333371058
497	2	85702752	86326605	0.466368	0.198529140679	14	13	3.46173100941554	0.000536713289137932	1.65641302398286	177.590602920097	5	1.9546	1.1733	1.75	0.9555	334020497
498	2	86326605	86975038	0.39966	0.228910311474	5	7	-0.565819811743868	0.571516277182159	-0.540064246110033	63.425215328606	1.53846153846154	1.9546	1.1733	1.75	0.9555	334644350
499	2	86975038	88809039	0.422464	0.727372013429	5	10	-0.310246712573332	0.756373350287238	-0.280779956023748	63.425215328606	1.66666666666667	1.9546	1.1733	1.75	0.9555	335292783
500	2	88809039	95541489	0.407006	0.925732831287	4	8	-0.781316959973096	0.434616097512343	-0.793899637616339	50.7401722628848	1.33333333333333	1.9546	1.1733	1.75	0.9555	337126784
501	2	95541489	96740240	0.462642	0.582899200918	4	13	-0.159772200434563	0.87306052356905	-0.15094189807474	50.7401722628848	2	1.9546	1.1733	1.75	0.9555	343859234
502	2	96740240	97380358	0.47655	0.218894016416	0	14	-2.62381138308696	0.00869519231214358	-Inf	0	0	1.9546	1.1733	1.75	0.9555	345057985
503	2	97380358	98551867	0.460402	0.573200035168	0	13	-1.6083734843746	0.107753405337411	-Inf	0	0	1.9546	1.1733	1.75	0.9555	345698103
504	2	98551867	99149896	0.420854	0.163920144341	7	10	0.267355461987157	0.789195487809784	0.204646871146494	88.7953014600485	2.33333333333333	1.9546	1.1733	1.75	0.9555	346869612
505	2	99149896	99771850	0.41287	0.196082025359	10	9	0.913637140459756	0.360907543938803	0.626321530482214	126.850430657212	3.33333333333333	1.9546	1.1733	1.75	0.9555	347467641
506	2	99771850	100407187	0.399614	0.213016084377	4	7	-0.815059181622836	0.41503843488563	-0.861992340997396	50.7401722628848	1.23076923076923	1.9546	1.1733	1.75	0.9555	348089595
507	2	100407187	101000650	0.410204	0.157487492902	11	9	1.17306497046685	0.240769752539164	0.763825054232148	139.535473722933	3.66666666666667	1.9546	1.1733	1.75	0.9555	348724932
508	2	101000650	101601235	0.439208	0.167478375251	6	11	0.215726918934679	0.829200616962628	0.186742619502586	76.1102583943272	2.4	1.9546	1.1733	1.75	0.9555	349318395
509	2	101601235	102255660	0.427014	0.235970508462	3	10	-0.88784888713382	0.374622041941244	-1.01774555018995	38.0551291971636	1	1.9546	1.1733	1.75	0.9555	349918980
510	2	102255660	102830966	0.412344	0.130897296395	3	9	-0.902357669589883	0.366866899865751	-1.11064406368399	38.0551291971636	1	1.9546	1.1733	1.75	0.9555	350573405
511	2	102830966	103394457	0.393638	0.112674381667	6	7	-0.3165804418649	0.751561978140095	-0.27702984027624	76.1102583943272	1.84615384615385	1.9546	1.1733	1.75	0.9555	351148711
512	2	103394457	103974157	0.371598	0.137484905986	11	5	0.947619421346543	0.343323235439693	0.517302632388982	139.535473722933	3.14285714285714	1.9546	1.1733	1.75	0.9555	351712202
513	2	103974157	104555738	0.349706	0.140274527538	6	2	-1.24515158436759	0.213076035529124	-0.819021408212288	76.1102583943272	1.2	1.9546	1.1733	1.75	0.9555	352291902
514	2	104555738	105100960	0.362738	0.0829423610933	7	4	-0.24932032596994	0.803113009806684	-0.161943095934126	88.7953014600485	1.75	1.9546	1.1733	1.75	0.9555	352873483
515	2	105100960	105682950	0.406984	0.140878709256	5	8	-0.515111796489027	0.606474899894287	-0.471971542728976	63.425215328606	1.66666666666667	1.9546	1.1733	1.75	0.9555	353418705
516	2	105682950	106260408	0.427124	0.134136162284	5	10	-0.310246712573332	0.756373350287238	-0.280779956023748	63.425215328606	1.66666666666667	1.9546	1.1733	1.75	0.9555	354000695
517	2	106260408	106850260	0.434696	0.152329736951	5	11	-0.0804073061483805	0.935913316255782	-0.0762917863312077	63.425215328606	2	1.9546	1.1733	1.75	0.9555	354578153
518	2	106850260	107606696	0.404836	0.339005547065	4	8	-0.781316959973096	0.434616097512343	-0.793899637616339	50.7401722628848	1.33333333333333	1.9546	1.1733	1.75	0.9555	355168005
519	2	107606696	108179170	0.375818	0.126597889162	7	5	-0.195966622544752	0.844636290784802	-0.134774064190711	88.7953014600485	2	1.9546	1.1733	1.75	0.9555	355924441
520	2	108179170	108855419	0.371868	0.260627372462	9	5	0.375826399400895	0.707045960293525	0.227796015193997	114.165387591491	2.57142857142857	1.9546	1.1733	1.75	0.9555	356496915
521	2	108855419	109602612	0.404092	0.330828848771	1	8	-1.5799324504253	0.11412233680216	-2.79389963761634	12.6850430657212	0.333333333333333	1.9546	1.1733	1.75	0.9555	357173164
522	2	109602612	110317438	0.478238	0.300529079804	3	14	-2.10595387326716	0.035208359305112	-2.34103691783507	38.0551291971636	0.48	1.9546	1.1733	1.75	0.9555	357920357
523	2	110317438	111714785	0.416914	0.642179072199	9	9	0.654209310452665	0.512976964013135	0.474318437037164	114.165387591491	3	1.9546	1.1733	1.75	0.9555	358635183
524	2	111714785	112792600	0.42732	0.536098495567	8	10	0.556156549267401	0.578103839892339	0.39729194908889	101.48034452577	2.66666666666667	1.9546	1.1733	1.75	0.9555	360032530
525	2	112792600	113543645	0.411696	0.334260929771	0	9	-1.68064115961116	0.0928326359733686	-Inf	0	0	1.9546	1.1733	1.75	0.9555	361110345
526	2	113543645	114470301	0.440974	0.460425443746	11	12	-0.190428217628061	0.848973587743677	-0.149377624038227	139.535473722933	2.44444444444444	1.9546	1.1733	1.75	0.9555	361861390
527	2	114470301	115076004	0.387232	0.174512921349	10	6	0.731602466981376	0.464411242050107	0.440252416152908	126.850430657212	2.85714285714286	1.9546	1.1733	1.75	0.9555	362788046
528	2	115076004	115642440	0.3721	0.117287743011	4	5	-1.05365615546322	0.292040369262408	-0.942128986248315	50.7401722628848	1.14285714285714	1.9546	1.1733	1.75	0.9555	363393749
529	2	115642440	116236341	0.353764	0.158108843056	8	3	-0.180147134588638	0.857037059811604	-0.109422828462276	101.48034452577	2	1.9546	1.1733	1.75	0.9555	363960185
530	2	116236341	116825300	0.343266	0.151044469989	8	2	-0.70204024003037	0.48265406879443	-0.403983908933444	101.48034452577	1.6	1.9546	1.1733	1.75	0.9555	364554086
531	2	116825300	117440683	0.351124	0.187497867182	14	3	1.53452604645049	0.124900290524109	0.697932093595328	177.590602920097	3.5	1.9546	1.1733	1.75	0.9555	365143045
532	2	117440683	118052731	0.356094	0.183070608841	5	3	-1.0374837251082	0.299510476655717	-0.787494733574914	63.425215328606	1.25	1.9546	1.1733	1.75	0.9555	365758428
533	2	118052731	118701714	0.392908	0.229563794429	6	7	-0.3165804418649	0.751561978140095	-0.27702984027624	76.1102583943272	1.84615384615385	1.9546	1.1733	1.75	0.9555	366370476
534	2	118701714	119270482	0.40582	0.120906942725	4	8	-0.781316959973096	0.434616097512343	-0.793899637616339	50.7401722628848	1.33333333333333	1.9546	1.1733	1.75	0.9555	367019459
535	2	119270482	119840104	0.4369	0.122224914066	9	11	1.10412959418386	0.269536925309851	0.771705120223742	114.165387591491	3.6	1.9546	1.1733	1.75	0.9555	367588227
536	2	119840104	120427480	0.450026	0.1487565035	3	13	-0.521922521419574	0.601724276845717	-0.565979397353583	38.0551291971636	1.5	1.9546	1.1733	1.75	0.9555	368157849
537	2	120427480	121047400	0.394528	0.193444315396	6	7	-0.3165804418649	0.751561978140095	-0.27702984027624	76.1102583943272	1.84615384615385	1.9546	1.1733	1.75	0.9555	368745225
538	2	121047400	121585282	0.510306	0.0704280864576	4	15	0.15664270553072	0.875526443831295	0.171186650006224	50.7401722628848	2.66666666666667	1.9546	1.1733	1.75	0.9555	369365145
539	2	121585282	122152639	0.487216	0.118720664414	7	14	-1.41547719350744	0.156928630624722	-1.11864449649862	88.7953014600485	1.12	1.9546	1.1733	1.75	0.9555	369903027
540	2	122152639	122785262	0.41502	0.209639864501	4	9	-0.642929839582792	0.520269626220659	-0.695606564405149	50.7401722628848	1.33333333333333	1.9546	1.1733	1.75	0.9555	370470384
541	2	122785262	123370390	0.399902	0.145486115858	5	7	-0.565819811743868	0.571516277182159	-0.540064246110033	63.425215328606	1.53846153846154	1.9546	1.1733	1.75	0.9555	371103007
542	2	123370390	123934155	0.35537	0.113105637987	6	3	-0.751704861601682	0.452228566135093	-0.52446032774112	76.1102583943272	1.5	1.9546	1.1733	1.75	0.9555	371688135
543	2	123934155	124536545	0.345342	0.169972941118	7	2	-0.97359591219898	0.330257216816099	-0.59662898687584	88.7953014600485	1.4	1.9546	1.1733	1.75	0.9555	372251900
544	2	124536545	125123665	0.371878	0.148385338602	6	5	-0.481863133517576	0.629903176872058	-0.357166485527159	76.1102583943272	1.71428571428571	1.9546	1.1733	1.75	0.9555	372854290
545	2	125123665	125691358	0.384136	0.119242266507	8	6	0.175238829362886	0.86089197494338	0.118324321265545	101.48034452577	2.28571428571429	1.9546	1.1733	1.75	0.9555	373441410
546	2	125691358	126284537	0.353908	0.157084117948	14	3	1.53452604645049	0.124900290524109	0.697932093595328	177.590602920097	3.5	1.9546	1.1733	1.75	0.9555	374009103
547	2	126284537	126875066	0.36137	0.153301531339	1	4	-2.04827470370803	0.0405330901915444	-2.96929801799173	12.6850430657212	0.25	1.9546	1.1733	1.75	0.9555	374602282
548	2	126875066	127475626	0.389722	0.167443719195	94	6	24.0988752469579	2.56851202632946e-128	3.67291317294318	1192.39404817779	5	1.9546	1.1733	1.75	0.9555	375192811
549	2	127475626	128059838	0.468866	0.144146303054	3	13	-0.521922521419574	0.601724276845717	-0.565979397353583	38.0551291971636	1.5	1.9546	1.1733	1.75	0.9555	375793371
550	2	128059838	128689942	0.441804	0.206480200094	7	12	-0.825188943054932	0.409264329827534	-0.80145432061792	88.7953014600485	1.55555555555556	1.9546	1.1733	1.75	0.9555	376377583
551	2	128689942	129315430	0.460542	0.200624152662	12	13	2.73743036744552	0.0061921227359083	1.43402060264642	152.220516788654	5	1.9546	1.1733	1.75	0.9555	377007687
552	2	129315430	129927206	0.429084	0.182707396171	8	10	0.556156549267401	0.578103839892339	0.39729194908889	101.48034452577	2.66666666666667	1.9546	1.1733	1.75	0.9555	377633175
553	2	129927206	130511810	0.414086	0.144720186656	11	9	1.17306497046685	0.240769752539164	0.763825054232148	139.535473722933	3.66666666666667	1.9546	1.1733	1.75	0.9555	378244951
554	2	130511810	131734160	0.467156	0.590951855033	2	13	-0.884072842404584	0.376656892308337	-1.15094189807474	25.3700861314424	1	1.9546	1.1733	1.75	0.9555	378829555
555	2	131734160	133330192	0.43239	0.686723073222	4	11	-0.37654153123144	0.706514345930336	-0.39821988121857	50.7401722628848	1.6	1.9546	1.1733	1.75	0.9555	380051905
556	2	133330192	133883305	0.397702	0.0960255860918	3	7	-1.0642985515018	0.28719347397536	-1.27702984027624	38.0551291971636	0.923076923076923	1.9546	1.1733	1.75	0.9555	381647937
557	2	133883305	134454502	0.38702	0.124645262493	11	6	1.00978428579062	0.31259865045224	0.577755939902843	139.535473722933	3.14285714285714	1.9546	1.1733	1.75	0.9555	382201050
558	2	134454502	135041554	0.41668	0.148286693513	8	9	0.394781480445574	0.693004163588554	0.304393435594851	101.48034452577	2.66666666666667	1.9546	1.1733	1.75	0.9555	382772247
559	2	135041554	135630814	0.423558	0.151478125106	5	10	-0.310246712573332	0.756373350287238	-0.280779956023748	63.425215328606	1.66666666666667	1.9546	1.1733	1.75	0.9555	383359299
560	2	135630814	136314476	0.362578	0.26864444711	10	4	0.650156862899104	0.515590902016215	0.352630076895632	126.850430657212	2.5	1.9546	1.1733	1.75	0.9555	383948559
561	2	136314476	136921865	0.388456	0.176804321448	5	6	-0.659306627064848	0.509698887689223	-0.559747583847092	63.425215328606	1.42857142857143	1.9546	1.1733	1.75	0.9555	384632221
562	2	136921865	137510871	0.410058	0.151112212779	3	9	-0.902357669589883	0.366866899865751	-1.11064406368399	38.0551291971636	1	1.9546	1.1733	1.75	0.9555	385239610
563	2	137510871	138097764	0.371232	0.14805594887	10	5	0.661722910373719	0.508148819121528	0.379799108639047	126.850430657212	2.85714285714286	1.9546	1.1733	1.75	0.9555	385828616
564	2	138097764	138718177	0.363382	0.194085230322	8	4	0.0505054036530745	0.959719643409684	0.0307019820082696	101.48034452577	2	1.9546	1.1733	1.75	0.9555	386415509
565	2	138718177	139309852	0.366338	0.154941479697	4	4	-1.14879751483898	0.250639484371675	-0.96929801799173	50.7401722628848	1	1.9546	1.1733	1.75	0.9555	387035922
566	2	139309852	139882730	0.366774	0.12721382214	8	4	0.0505054036530745	0.959719643409684	0.0307019820082696	101.48034452577	2	1.9546	1.1733	1.75	0.9555	387627597
567	2	139882730	140468081	0.349868	0.145811658304	8	2	-0.70204024003037	0.48265406879443	-0.403983908933444	101.48034452577	1.6	1.9546	1.1733	1.75	0.9555	388200475
568	2	140468081	141036787	0.34636	0.120811104507	13	2	0.655738120812681	0.51199263669991	0.296455809207648	164.905559854376	2.6	1.9546	1.1733	1.75	0.9555	388785826
569	2	141036787	141594816	0.332272	0.103989219198	117	1	NA	NA	0.410933100946107	1484.15003868938	2.65909090909091	1.9546	1.1733	1.75	0.9555	389354532
570	2	141594816	142159950	0.338958	0.115254081333	5	1	NA	NA	-4.13750352374993	63.425215328606	0.113636363636364	1.9546	1.1733	1.75	0.9555	389912561
571	2	142159950	142713573	0.341962	0.0968583313916	5	2	-1.5167072565362	0.1293406113826	-1.08205581404608	63.425215328606	1	1.9546	1.1733	1.75	0.9555	390477695
572	2	142713573	143269100	0.343872	0.0999537376221	8	2	-0.70204024003037	0.48265406879443	-0.403983908933444	101.48034452577	1.6	1.9546	1.1733	1.75	0.9555	391031318
573	2	143269100	143882170	0.350014	0.18443244654	6	3	-0.751704861601682	0.452228566135093	-0.52446032774112	76.1102583943272	1.5	1.9546	1.1733	1.75	0.9555	391586845
574	2	143882170	144419098	0.354734	0.0687764467489	8	3	-0.180147134588638	0.857037059811604	-0.109422828462276	101.48034452577	2	1.9546	1.1733	1.75	0.9555	392199915
575	2	144419098	144974298	0.367626	0.0994236311239	5	4	-0.848971785215969	0.395896992365534	-0.647369923104368	63.425215328606	1.25	1.9546	1.1733	1.75	0.9555	392736843
576	2	144974298	145525086	0.370884	0.09220970682	8	5	0.0899298884280714	0.928342929843524	0.0578710137516847	101.48034452577	2.28571428571429	1.9546	1.1733	1.75	0.9555	393292043
577	2	145525086	146075464	0.35638	0.091533455189	13	3	1.24874718294397	0.211757557526093	0.591016889678816	164.905559854376	3.25	1.9546	1.1733	1.75	0.9555	393842831
578	2	146075464	146625498	0.34791	0.0909652857823	8	2	-0.70204024003037	0.48265406879443	-0.403983908933444	101.48034452577	1.6	1.9546	1.1733	1.75	0.9555	394393209
579	2	146625498	147197476	0.340024	0.125840504355	12	2	0.384182448644071	0.700843225975619	0.180978591787712	152.220516788654	2.4	1.9546	1.1733	1.75	0.9555	394943243
580	2	147197476	147785150	0.34681	0.149188155338	4	2	-1.78826292870481	0.0737335978144075	-1.40398390893344	50.7401722628848	0.8	1.9546	1.1733	1.75	0.9555	395515221
581	2	147785150	148363577	0.373152	0.13558668596	7	5	-0.195966622544752	0.844636290784802	-0.134774064190711	88.7953014600485	2	1.9546	1.1733	1.75	0.9555	396102895
582	2	148363577	148941442	0.35738	0.13474600469	9	3	0.105631728917884	0.915874549541933	0.0605021729800364	114.165387591491	2.25	1.9546	1.1733	1.75	0.9555	396681322
583	2	148941442	149573619	0.371028	0.209082266517	9	5	0.375826399400895	0.707045960293525	0.227796015193997	114.165387591491	2.57142857142857	1.9546	1.1733	1.75	0.9555	397259187
584	2	149573619	150238420	0.406824	0.247895234815	5	8	-0.515111796489027	0.606474899894287	-0.471971542728976	63.425215328606	1.66666666666667	1.9546	1.1733	1.75	0.9555	397891364
585	2	150238420	150863336	0.37173	0.199892465547	10	5	0.661722910373719	0.508148819121528	0.379799108639047	126.850430657212	2.85714285714286	1.9546	1.1733	1.75	0.9555	398556165
586	2	150863336	151441929	0.369308	0.135834688633	7	4	-0.24932032596994	0.803113009806684	-0.161943095934126	88.7953014600485	1.75	1.9546	1.1733	1.75	0.9555	399181081
587	2	151441929	152017444	0.373886	0.131212913651	3	5	-1.33955266643605	0.180390821185279	-1.35716648552716	38.0551291971636	0.857142857142857	1.9546	1.1733	1.75	0.9555	399759674
588	2	152017444	152669980	0.374332	0.233758750475	8	5	0.0899298884280714	0.928342929843524	0.0578710137516847	101.48034452577	2.28571428571429	1.9546	1.1733	1.75	0.9555	400335189
589	2	152669980	153291176	0.390136	0.195101063111	503	7	123.555386387982	0	6.11242224880813	6380.57666205777	5	1.9546	1.1733	1.75	0.9555	400987725
590	2	153291176	153881790	0.375736	0.15342338651	7	5	-0.195966622544752	0.844636290784802	-0.134774064190711	88.7953014600485	2	1.9546	1.1733	1.75	0.9555	401608921
591	2	153881790	154511854	0.362762	0.206429823002	12	4	1.24980832214513	0.211369575291964	0.615664482729426	152.220516788654	3	1.9546	1.1733	1.75	0.9555	402199535
592	2	154511854	155111335	0.344714	0.165945209273	6	2	-1.24515158436759	0.213076035529124	-0.819021408212288	76.1102583943272	1.2	1.9546	1.1733	1.75	0.9555	402829599
593	2	155111335	155665806	0.345904	0.0982395833145	9	2	-0.43048456786176	0.666843190081825	-0.234058907491132	114.165387591491	1.8	1.9546	1.1733	1.75	0.9555	403429080
594	2	155665806	156251115	0.333928	0.145750364337	8	1	NA	NA	-3.4594316186373	101.48034452577	0.181818181818182	1.9546	1.1733	1.75	0.9555	403983551
595	2	156251115	156842326	0.332652	0.154278252604	11	1	NA	NA	-3	139.535473722933	0.25	1.9546	1.1733	1.75	0.9555	404568860
596	2	156842326	157442824	0.36492	0.167357759726	5	4	-0.848971785215969	0.395896992365534	-0.647369923104368	63.425215328606	1.25	1.9546	1.1733	1.75	0.9555	405160071
597	2	157442824	158038566	0.3525	0.160710508912	5	3	-1.0374837251082	0.299510476655717	-0.787494733574914	63.425215328606	1.25	1.9546	1.1733	1.75	0.9555	405760569
598	2	158038566	158647934	0.367258	0.179477754001	3	4	-1.448623244462	0.147442826174492	-1.38433551727057	38.0551291971636	0.75	1.9546	1.1733	1.75	0.9555	406356311
599	2	158647934	159271171	0.38296	0.197736976463	14	6	1.84432974221835	0.0651350995156653	0.92567924332315	177.590602920097	4	1.9546	1.1733	1.75	0.9555	406965679
600	2	159271171	159891567	0.397232	0.194063146764	9	7	0.431137667772003	0.666368273276153	0.307932660444917	114.165387591491	2.76923076923077	1.9546	1.1733	1.75	0.9555	407588916
601	2	159891567	160499681	0.37428	0.17778574412	12	5	1.23351593231937	0.217383336252141	0.642833514472841	152.220516788654	3.42857142857143	1.9546	1.1733	1.75	0.9555	408209312
602	2	160499681	161106410	0.381042	0.175908848926	5	6	-0.659306627064848	0.509698887689223	-0.559747583847092	63.425215328606	1.42857142857143	1.9546	1.1733	1.75	0.9555	408817426
603	2	161106410	161693616	0.376588	0.148510062908	3	5	-1.33955266643605	0.180390821185279	-1.35716648552716	38.0551291971636	0.857142857142857	1.9546	1.1733	1.75	0.9555	409424155
604	2	161693616	162288619	0.366994	0.159668102514	5	4	-0.848971785215969	0.395896992365534	-0.647369923104368	63.425215328606	1.25	1.9546	1.1733	1.75	0.9555	410011361
605	2	162288619	162899682	0.34944	0.181753763524	10	2	-0.158928895693149	0.873724894556113	-0.082055814046082	126.850430657212	2	1.9546	1.1733	1.75	0.9555	410606364
606	2	162899682	163447883	0.360976	0.0879257790482	7	4	-0.24932032596994	0.803113009806684	-0.161943095934126	88.7953014600485	1.75	1.9546	1.1733	1.75	0.9555	411217427
607	2	163447883	164016877	0.34258	0.121256111664	5	2	-1.5167072565362	0.1293406113826	-1.08205581404608	63.425215328606	1	1.9546	1.1733	1.75	0.9555	411765628
608	2	164016877	164568884	0.351334	0.0942143849625	5	3	-1.0374837251082	0.299510476655717	-0.787494733574914	63.425215328606	1.25	1.9546	1.1733	1.75	0.9555	412334622
609	2	164568884	165132739	0.350836	0.113247200078	4	3	-1.32326258861473	0.18574806835167	-1.10942282846228	50.7401722628848	1	1.9546	1.1733	1.75	0.9555	412886629
610	2	165132739	165699697	0.353162	0.118100458941	9	3	0.105631728917884	0.915874549541933	0.0605021729800364	114.165387591491	2.25	1.9546	1.1733	1.75	0.9555	413450484
611	2	165699697	166284638	0.350856	0.145212936006	5	3	-1.0374837251082	0.299510476655717	-0.787494733574914	63.425215328606	1.25	1.9546	1.1733	1.75	0.9555	414017442
612	2	166284638	166862141	0.35626	0.134203631843	9	3	0.105631728917884	0.915874549541933	0.0605021729800364	114.165387591491	2.25	1.9546	1.1733	1.75	0.9555	414602383
613	2	166862141	167429245	0.340052	0.118327502539	7	2	-0.97359591219898	0.330257216816099	-0.59662898687584	88.7953014600485	1.4	1.9546	1.1733	1.75	0.9555	415179886
614	2	167429245	168067437	0.347028	0.216536716223	7	2	-0.97359591219898	0.330257216816099	-0.59662898687584	88.7953014600485	1.4	1.9546	1.1733	1.75	0.9555	415746990
615	2	168067437	168639459	0.357416	0.125907744807	8	3	-0.180147134588638	0.857037059811604	-0.109422828462276	101.48034452577	2	1.9546	1.1733	1.75	0.9555	416385182
616	2	168639459	169231641	0.389302	0.155664981374	11	6	1.00978428579062	0.31259865045224	0.577755939902843	139.535473722933	3.14285714285714	1.9546	1.1733	1.75	0.9555	416957204
617	2	169231641	169817536	0.384626	0.146604767066	8	6	0.175238829362886	0.86089197494338	0.118324321265545	101.48034452577	2.28571428571429	1.9546	1.1733	1.75	0.9555	417549386
618	2	169817536	170436762	0.378548	0.192540364907	15	5	2.09120546523784	0.0365096496311682	0.964761609360203	190.275645985818	4.28571428571429	1.9546	1.1733	1.75	0.9555	418135281
619	2	170436762	171075851	0.36628	0.217636354248	3	4	-1.448623244462	0.147442826174492	-1.38433551727057	38.0551291971636	0.75	1.9546	1.1733	1.75	0.9555	418754507
620	2	171075851	171681989	0.39803	0.175105339048	3	7	-1.0642985515018	0.28719347397536	-1.27702984027624	38.0551291971636	0.923076923076923	1.9546	1.1733	1.75	0.9555	419393596
621	2	171681989	172320062	0.377218	0.216390601075	8	5	0.0899298884280714	0.928342929843524	0.0578710137516847	101.48034452577	2.28571428571429	1.9546	1.1733	1.75	0.9555	419999734
622	2	172320062	172965870	0.379562	0.225776082055	2	5	-1.62544917740887	0.104066884588406	-1.94212898624832	25.3700861314424	0.571428571428571	1.9546	1.1733	1.75	0.9555	420637807
623	2	172965870	173599153	0.412066	0.21046356842	5	9	-0.3835020095757	0.701347580519613	-0.373678469517786	63.425215328606	1.66666666666667	1.9546	1.1733	1.75	0.9555	421283615
624	2	173599153	174164347	0.391252	0.115348004402	3	7	-1.0642985515018	0.28719347397536	-1.27702984027624	38.0551291971636	0.923076923076923	1.9546	1.1733	1.75	0.9555	421916898
625	2	174164347	174760175	0.404528	0.160831649402	6	8	-0.248906633004959	0.803433004350809	-0.208937136895183	76.1102583943272	2	1.9546	1.1733	1.75	0.9555	422482092
626	2	174760175	175377613	0.37698	0.190202093166	7	5	-0.195966622544752	0.844636290784802	-0.134774064190711	88.7953014600485	2	1.9546	1.1733	1.75	0.9555	423077920
627	2	175377613	175956929	0.39168	0.136913187276	13	7	1.42809514728787	0.153264474085861	0.838447377143696	164.905559854376	4	1.9546	1.1733	1.75	0.9555	423695358
628	2	175956929	176573949	0.376134	0.189653495835	4	5	-1.05365615546322	0.292040369262408	-0.942128986248315	50.7401722628848	1.14285714285714	1.9546	1.1733	1.75	0.9555	424274674
629	2	176573949	177163737	0.405472	0.152237753227	9	8	0.549708857447246	0.582519080661637	0.376025363825974	114.165387591491	3	1.9546	1.1733	1.75	0.9555	424891694
630	2	177163737	177715265	0.384592	0.0934277135522	6	6	-0.381124808255604	0.703110639848031	-0.296713178013298	76.1102583943272	1.71428571428571	1.9546	1.1733	1.75	0.9555	425481482
631	2	177715265	178302064	0.383468	0.147919474982	12	6	1.28796610459987	0.197757762453684	0.703286821986702	152.220516788654	3.42857142857143	1.9546	1.1733	1.75	0.9555	426033010
632	2	178302064	178891798	0.374406	0.15216012643	8	5	0.0899298884280714	0.928342929843524	0.0578710137516847	101.48034452577	2.28571428571429	1.9546	1.1733	1.75	0.9555	426619809
633	2	178891798	179477040	0.381638	0.145652567656	7	6	-0.102942989446359	0.918008218276372	-0.0743207566768505	88.7953014600485	2	1.9546	1.1733	1.75	0.9555	427209543
634	2	179477040	180090047	0.362346	0.184348628972	7	4	-0.24932032596994	0.803113009806684	-0.161943095934126	88.7953014600485	1.75	1.9546	1.1733	1.75	0.9555	427794785
635	2	180090047	180681373	0.361794	0.154442727024	15	4	2.14928551101418	0.0316117743464819	0.937592577616788	190.275645985818	3.75	1.9546	1.1733	1.75	0.9555	428407792
636	2	180681373	181259871	0.358466	0.135692776812	11	3	0.677189455930927	0.498285756838744	0.350008790175021	139.535473722933	2.75	1.9546	1.1733	1.75	0.9555	428999118
637	2	181259871	181844733	0.352196	0.145097475986	3	3	-1.60904145212125	0.107607277957484	-1.52446032774112	38.0551291971636	0.75	1.9546	1.1733	1.75	0.9555	429577616
638	2	181844733	182404705	0.353044	0.107098212053	6	3	-0.751704861601682	0.452228566135093	-0.52446032774112	76.1102583943272	1.5	1.9546	1.1733	1.75	0.9555	430162478
639	2	182404705	182979307	0.364286	0.129832475348	18	4	3.04876269988322	0.00229785910905643	1.20062698345058	228.330775182982	4.5	1.9546	1.1733	1.75	0.9555	430722450
640	2	182979307	183583489	0.354674	0.172434796138	61	3	14.966132631257	1.22225154957251e-50	2.82131450910061	773.787627008994	5	1.9546	1.1733	1.75	0.9555	431297052
641	2	183583489	184210526	0.357536	0.202598889699	8	3	-0.180147134588638	0.857037059811604	-0.109422828462276	101.48034452577	2	1.9546	1.1733	1.75	0.9555	431901234
642	2	184210526	184860196	0.349294	0.230378499854	7	2	-0.97359591219898	0.330257216816099	-0.59662898687584	88.7953014600485	1.4	1.9546	1.1733	1.75	0.9555	432528271
643	2	184860196	185442336	0.330512	0.141100079019	8	1	NA	NA	-3.4594316186373	101.48034452577	0.181818181818182	1.9546	1.1733	1.75	0.9555	433177941
644	2	185442336	186014860	0.331088	0.126674165624	147	1	NA	NA	0.740240726199067	1864.70133066102	3.34090909090909	1.9546	1.1733	1.75	0.9555	433760081
645	2	186014860	186611216	0.328954	0.161574629919	9	1	NA	NA	-3.28950661719498	114.165387591491	0.204545454545455	1.9546	1.1733	1.75	0.9555	434332605
646	2	186611216	187222440	0.338678	0.181969294399	17	1	NA	NA	-2.37196877738696	215.645732117261	0.386363636363636	1.9546	1.1733	1.75	0.9555	434928961
647	2	187222440	187835923	0.357596	0.18498149093	9	3	0.105631728917884	0.915874549541933	0.0605021729800364	114.165387591491	2.25	1.9546	1.1733	1.75	0.9555	435540185
648	2	187835923	188432074	0.339888	0.161286318399	7	1	NA	NA	-3.65207669657969	88.7953014600485	0.159090909090909	1.9546	1.1733	1.75	0.9555	436153668
649	2	188432074	189045974	0.3398	0.185535103437	9	1	NA	NA	-3.28950661719498	114.165387591491	0.204545454545455	1.9546	1.1733	1.75	0.9555	436749819
650	2	189045974	189623543	0.341042	0.134302568178	7	2	-0.97359591219898	0.330257216816099	-0.59662898687584	88.7953014600485	1.4	1.9546	1.1733	1.75	0.9555	437363719
651	2	189623543	190200501	0.342406	0.13338579238	8	2	-0.70204024003037	0.48265406879443	-0.403983908933444	101.48034452577	1.6	1.9546	1.1733	1.75	0.9555	437941288
652	2	190200501	190803980	0.356598	0.171470755403	7	3	-0.46592599809516	0.641268471243052	-0.302067906404672	88.7953014600485	1.75	1.9546	1.1733	1.75	0.9555	438518246
653	2	190803980	191435474	0.374268	0.208226839843	5	5	-0.7677596444904	0.442629993891526	-0.620200891360953	63.425215328606	1.42857142857143	1.9546	1.1733	1.75	0.9555	439121725
654	2	191435474	192018755	0.377024	0.142780237998	6	5	-0.481863133517576	0.629903176872058	-0.357166485527159	76.1102583943272	1.71428571428571	1.9546	1.1733	1.75	0.9555	439753219
655	2	192018755	192584199	0.387414	0.115739135971	10	6	0.731602466981376	0.464411242050107	0.440252416152908	126.850430657212	2.85714285714286	1.9546	1.1733	1.75	0.9555	440336500
656	2	192584199	193132801	0.3608	0.0885924586494	9	4	0.350331133276089	0.726090202922643	0.200626983450582	114.165387591491	2.25	1.9546	1.1733	1.75	0.9555	440901944
657	2	193132801	193708774	0.334676	0.131903752433	10	1	NA	NA	-3.13750352374994	126.850430657212	0.227272727272727	1.9546	1.1733	1.75	0.9555	441450546
658	2	193708774	194301005	0.320948	0.155734839953	7	1	NA	NA	-3.65207669657969	88.7953014600485	0.159090909090909	1.9546	1.1733	1.75	0.9555	442026519
659	2	194301005	194898333	0.32735	0.162938954812	5	1	NA	NA	-4.13750352374993	63.425215328606	0.113636363636364	1.9546	1.1733	1.75	0.9555	442618750
660	2	194898333	195492195	0.32873	0.15805355453	4	1	NA	NA	-4.4594316186373	50.7401722628848	0.0909090909090909	1.9546	1.1733	1.75	0.9555	443216078
661	2	195492195	196103074	0.334948	0.18150730341	9	1	NA	NA	-3.28950661719498	114.165387591491	0.204545454545455	1.9546	1.1733	1.75	0.9555	443809940
662	2	196103074	196723070	0.360976	0.19354318415	5	4	-0.848971785215969	0.395896992365534	-0.647369923104368	63.425215328606	1.25	1.9546	1.1733	1.75	0.9555	444420819
663	2	196723070	197320761	0.370098	0.163447333154	14	5	1.80530895426501	0.0710263492258234	0.865225935809289	177.590602920097	4	1.9546	1.1733	1.75	0.9555	445040815
664	2	197320761	197942802	0.368218	0.196194463066	10	4	0.650156862899104	0.515590902016215	0.352630076895632	126.850430657212	2.5	1.9546	1.1733	1.75	0.9555	445638506
665	2	197942802	198622302	0.386548	0.264164827079	6	6	-0.381124808255604	0.703110639848031	-0.296713178013298	76.1102583943272	1.71428571428571	1.9546	1.1733	1.75	0.9555	446260547
666	2	198622302	199199800	0.372428	0.134196135744	16	5	2.37710197621066	0.0174492633599318	1.05787101375168	202.960689051539	4.57142857142857	1.9546	1.1733	1.75	0.9555	446940047
667	2	199199800	199773017	0.349062	0.127729987073	11	2	0.112626776475461	0.910326455555804	0.0554477097038528	139.535473722933	2.2	1.9546	1.1733	1.75	0.9555	447517545
668	2	199773017	200353982	0.371222	0.13936295646	8	5	0.0899298884280714	0.928342929843524	0.0578710137516847	101.48034452577	2.28571428571429	1.9546	1.1733	1.75	0.9555	448090762
669	2	200353982	200950170	0.381902	0.161338369776	7	6	-0.102942989446359	0.918008218276372	-0.0743207566768505	88.7953014600485	2	1.9546	1.1733	1.75	0.9555	448671727
670	2	200950170	201531306	0.392634	0.139616199994	12	7	1.17885577740891	0.238455609522313	0.72297015972376	152.220516788654	3.69230769230769	1.9546	1.1733	1.75	0.9555	449267915
671	2	201531306	202214538	0.39646	0.268184159993	4	7	-0.815059181622836	0.41503843488563	-0.861992340997396	50.7401722628848	1.23076923076923	1.9546	1.1733	1.75	0.9555	449849051
672	2	202214538	202831133	0.384704	0.189094948872	8	6	0.175238829362886	0.86089197494338	0.118324321265545	101.48034452577	2.28571428571429	1.9546	1.1733	1.75	0.9555	450532283
673	2	202831133	203532395	0.398718	0.286999723356	5	7	-0.565819811743868	0.571516277182159	-0.540064246110033	63.425215328606	1.53846153846154	1.9546	1.1733	1.75	0.9555	451148878
674	2	203532395	204230789	0.356918	0.284071741739	6	3	-0.751704861601682	0.452228566135093	-0.52446032774112	76.1102583943272	1.5	1.9546	1.1733	1.75	0.9555	451850140
675	2	204230789	204852031	0.385374	0.195160662029	5	6	-0.659306627064848	0.509698887689223	-0.559747583847092	63.425215328606	1.42857142857143	1.9546	1.1733	1.75	0.9555	452548534
676	2	204852031	205409401	0.395324	0.102929831171	12	7	1.17885577740891	0.238455609522313	0.72297015972376	152.220516788654	3.69230769230769	1.9546	1.1733	1.75	0.9555	453169776
677	2	205409401	205973578	0.361622	0.113753307916	9	4	0.350331133276089	0.726090202922643	0.200626983450582	114.165387591491	2.25	1.9546	1.1733	1.75	0.9555	453727146
678	2	205973578	206537852	0.381348	0.113905655763	5	6	-0.659306627064848	0.509698887689223	-0.559747583847092	63.425215328606	1.42857142857143	1.9546	1.1733	1.75	0.9555	454291323
679	2	206537852	207159956	0.417146	0.196275863843	3	9	-0.902357669589883	0.366866899865751	-1.11064406368399	38.0551291971636	1	1.9546	1.1733	1.75	0.9555	454855597
680	2	207159956	207764421	0.379604	0.172822247773	9	5	0.375826399400895	0.707045960293525	0.227796015193997	114.165387591491	2.57142857142857	1.9546	1.1733	1.75	0.9555	455477701
681	2	207764421	208350772	0.398188	0.14726844501	8	7	0.181898297893035	0.855662540299466	0.138007659002604	101.48034452577	2.46153846153846	1.9546	1.1733	1.75	0.9555	456082166
682	2	208350772	208991255	0.396976	0.219339154981	5	7	-0.565819811743868	0.571516277182159	-0.540064246110033	63.425215328606	1.53846153846154	1.9546	1.1733	1.75	0.9555	456668517
683	2	208991255	209632446	0.370758	0.22020115691	2	5	-1.62544917740887	0.104066884588406	-1.94212898624832	25.3700861314424	0.571428571428571	1.9546	1.1733	1.75	0.9555	457309000
684	2	209632446	210303583	0.347752	0.254995626824	12	2	0.384182448644071	0.700843225975619	0.180978591787712	152.220516788654	2.4	1.9546	1.1733	1.75	0.9555	457950191
685	2	210303583	210869348	0.35867	0.116240842046	15	3	1.82030490995701	0.0687125840893615	0.797467767146243	190.275645985818	3.75	1.9546	1.1733	1.75	0.9555	458621328
686	2	210869348	211488843	0.356618	0.192890983785	12	3	0.962968319437449	0.335563422053912	0.47553967225888	152.220516788654	3	1.9546	1.1733	1.75	0.9555	459187093
687	2	211488843	212060920	0.347936	0.125991780827	6	2	-1.24515158436759	0.213076035529124	-0.819021408212288	76.1102583943272	1.2	1.9546	1.1733	1.75	0.9555	459806588
688	2	212060920	212630013	0.345942	0.121408978849	8	2	-0.70204024003037	0.48265406879443	-0.403983908933444	101.48034452577	1.6	1.9546	1.1733	1.75	0.9555	460378665
689	2	212630013	213199370	0.33294	0.121816364776	6	1	NA	NA	-3.87446911791614	76.1102583943272	0.136363636363636	1.9546	1.1733	1.75	0.9555	460947758
690	2	213199370	213782136	0.349412	0.142022698647	5	2	-1.5167072565362	0.1293406113826	-1.08205581404608	63.425215328606	1	1.9546	1.1733	1.75	0.9555	461517115
691	2	213782136	214355289	0.349418	0.127632586761	11	2	0.112626776475461	0.910326455555804	0.0554477097038528	139.535473722933	2.2	1.9546	1.1733	1.75	0.9555	462099881
692	2	214355289	214952002	0.344066	0.162076241007	6	2	-1.24515158436759	0.213076035529124	-0.819021408212288	76.1102583943272	1.2	1.9546	1.1733	1.75	0.9555	462673034
693	2	214952002	215520919	0.354394	0.121137178182	4	3	-1.32326258861473	0.18574806835167	-1.10942282846228	50.7401722628848	1	1.9546	1.1733	1.75	0.9555	463269747
694	2	215520919	216157126	0.364154	0.214092268711	8	4	0.0505054036530745	0.959719643409684	0.0307019820082696	101.48034452577	2	1.9546	1.1733	1.75	0.9555	463838664
695	2	216157126	216737308	0.382986	0.138201460921	7	6	-0.102942989446359	0.918008218276372	-0.0743207566768505	88.7953014600485	2	1.9546	1.1733	1.75	0.9555	464474871
696	2	216737308	217344293	0.41421	0.176256414903	2	9	-1.16178549959697	0.245322605530729	-1.69560656440515	25.3700861314424	0.666666666666667	1.9546	1.1733	1.75	0.9555	465055053
697	2	217344293	217916126	0.449148	0.125618843264	4	12	-1.30125948712508	0.193169649418094	-1.60880924267552	50.7401722628848	0.888888888888889	1.9546	1.1733	1.75	0.9555	465662038
698	2	217916126	218471660	0.407198	0.0999650786451	7	8	0.0172985304791091	0.986198457936542	0.0134552844412654	88.7953014600485	2.33333333333333	1.9546	1.1733	1.75	0.9555	466233871
699	2	218471660	219052240	0.482766	0.138792242241	3	14	-2.10595387326716	0.035208359305112	-2.34103691783507	38.0551291971636	0.48	1.9546	1.1733	1.75	0.9555	466789405
700	2	219052240	219724242	0.448788	0.255954595373	1136	12	178.336025808679	0	6.54093787682916	14410.2089226593	5	1.9546	1.1733	1.75	0.9555	467369985
701	2	219724242	220317777	0.491116	0.157589695637	0	15	-1.24335147515009	0.213738343330833	-Inf	0	0	1.9546	1.1733	1.75	0.9555	468041987
702	2	220317777	220890415	0.468714	0.126848026153	2	13	-0.884072842404584	0.376656892308337	-1.15094189807474	25.3700861314424	1	1.9546	1.1733	1.75	0.9555	468635522
703	2	220890415	221459315	0.390856	0.121110915802	12	7	1.17885577740891	0.238455609522313	0.72297015972376	152.220516788654	3.69230769230769	1.9546	1.1733	1.75	0.9555	469208160
704	2	221459315	222026369	0.371978	0.118249761046	6	5	-0.481863133517576	0.629903176872058	-0.357166485527159	76.1102583943272	1.71428571428571	1.9546	1.1733	1.75	0.9555	469777060
705	2	222026369	222580742	0.377906	0.0980801734572	9	5	0.375826399400895	0.707045960293525	0.227796015193997	114.165387591491	2.57142857142857	1.9546	1.1733	1.75	0.9555	470344114
706	2	222580742	223156478	0.378522	0.131546403213	7	5	-0.195966622544752	0.844636290784802	-0.134774064190711	88.7953014600485	2	1.9546	1.1733	1.75	0.9555	470898487
707	2	223156478	223768296	0.396616	0.182763501564	4	7	-0.815059181622836	0.41503843488563	-0.861992340997396	50.7401722628848	1.23076923076923	1.9546	1.1733	1.75	0.9555	471474223
708	2	223768296	224375760	0.380902	0.176905956567	3	6	-1.21567026468334	0.22411055581665	-1.2967131780133	38.0551291971636	0.857142857142857	1.9546	1.1733	1.75	0.9555	472086041
709	2	224375760	224992645	0.401294	0.189476158441	10	8	0.815914020931314	0.414549312396709	0.528028457271024	126.850430657212	3.33333333333333	1.9546	1.1733	1.75	0.9555	472693505
710	2	224992645	225604581	0.387942	0.182921089787	6	6	-0.381124808255604	0.703110639848031	-0.296713178013298	76.1102583943272	1.71428571428571	1.9546	1.1733	1.75	0.9555	473310390
711	2	225604581	226176660	0.374314	0.125994836377	8	5	0.0899298884280714	0.928342929843524	0.0578710137516847	101.48034452577	2.28571428571429	1.9546	1.1733	1.75	0.9555	473922326
712	2	226176660	226749805	0.364058	0.127620410193	5	4	-0.848971785215969	0.395896992365534	-0.647369923104368	63.425215328606	1.25	1.9546	1.1733	1.75	0.9555	474494405
713	2	226749805	227314135	0.36183	0.113993585314	10	4	0.650156862899104	0.515590902016215	0.352630076895632	126.850430657212	2.5	1.9546	1.1733	1.75	0.9555	475067550
714	2	227314135	227886891	0.392438	0.127027914155	9	7	0.431137667772003	0.666368273276153	0.307932660444917	114.165387591491	2.76923076923077	1.9546	1.1733	1.75	0.9555	475631880
715	2	227886891	228498134	0.385424	0.18199472223	4	6	-0.937488445874093	0.348507364321844	-0.881675678734455	50.7401722628848	1.14285714285714	1.9546	1.1733	1.75	0.9555	476204636
716	2	228498134	229145504	0.382872	0.227644160217	10	6	0.731602466981376	0.464411242050107	0.440252416152908	126.850430657212	2.85714285714286	1.9546	1.1733	1.75	0.9555	476815879
717	2	229145504	229751825	0.363324	0.175354309021	8	4	0.0505054036530745	0.959719643409684	0.0307019820082696	101.48034452577	2	1.9546	1.1733	1.75	0.9555	477463249
718	2	229751825	230318340	0.386486	0.11741083643	7	6	-0.102942989446359	0.918008218276372	-0.0743207566768505	88.7953014600485	2	1.9546	1.1733	1.75	0.9555	478069570
719	2	230318340	230926341	0.3907	0.177632931525	9	7	0.431137667772003	0.666368273276153	0.307932660444917	114.165387591491	2.76923076923077	1.9546	1.1733	1.75	0.9555	478636085
720	2	230926341	231624433	0.410218	0.283762025636	5	9	-0.3835020095757	0.701347580519613	-0.373678469517786	63.425215328606	1.66666666666667	1.9546	1.1733	1.75	0.9555	479244086
721	2	231624433	232230041	0.438314	0.174383429545	4	11	-0.37654153123144	0.706514345930336	-0.39821988121857	50.7401722628848	1.6	1.9546	1.1733	1.75	0.9555	479942178
722	2	232230041	232928933	0.463962	0.284581881035	2	13	-0.884072842404584	0.376656892308337	-1.15094189807474	25.3700861314424	1	1.9546	1.1733	1.75	0.9555	480547786
723	2	232928933	233581947	0.465464	0.234319631738	3	13	-0.521922521419574	0.601724276845717	-0.565979397353583	38.0551291971636	1.5	1.9546	1.1733	1.75	0.9555	481246678
724	2	233581947	234240782	0.451154	0.24108464183	2	13	-0.884072842404584	0.376656892308337	-1.15094189807474	25.3700861314424	1	1.9546	1.1733	1.75	0.9555	481899692
725	2	234240782	234885564	0.43269	0.224544109482	6	11	0.215726918934679	0.829200616962628	0.186742619502586	76.1102583943272	2.4	1.9546	1.1733	1.75	0.9555	482558527
726	2	234885564	235474973	0.426532	0.1516926277	4	10	-0.599047799853576	0.549141009747942	-0.60270805091111	50.7401722628848	1.33333333333333	1.9546	1.1733	1.75	0.9555	483203309
727	2	235474973	236071757	0.445962	0.16217592965	4	12	-1.30125948712508	0.193169649418094	-1.60880924267552	50.7401722628848	0.888888888888889	1.9546	1.1733	1.75	0.9555	483792718
728	2	236071757	236653705	0.45795	0.140816705273	4	13	-0.159772200434563	0.87306052356905	-0.15094189807474	50.7401722628848	2	1.9546	1.1733	1.75	0.9555	484389502
729	2	236653705	237223660	0.46059	0.122737759999	1	13	-1.24622316338959	0.212682477424431	-2.15094189807474	12.6850430657212	0.5	1.9546	1.1733	1.75	0.9555	484971450
730	2	237223660	237789319	0.4524	0.116075232605	10	13	2.0131297254755	0.0441009837959074	1.17098619681262	126.850430657212	5	1.9546	1.1733	1.75	0.9555	485541405
731	2	237789319	238341970	0.433242	0.0952698900391	28	11	6.73067987076199	1.68872144703045e-11	2.40913504083903	355.181205840194	5	1.9546	1.1733	1.75	0.9555	486107064
732	2	238341970	238939047	0.469736	0.162587070009	7	13	0.926678762520468	0.354093347326893	0.656413023982864	88.7953014600485	3.5	1.9546	1.1733	1.75	0.9555	486659715
733	2	238939047	239537131	0.489332	0.163997030517	5	14	-1.7607155333873	0.0782865623111994	-1.60407132366886	63.425215328606	0.8	1.9546	1.1733	1.75	0.9555	487256792
734	2	239537131	240122576	0.488292	0.145948808172	4	14	-1.93333470332723	0.0531949793828382	-1.92599941855622	50.7401722628848	0.64	1.9546	1.1733	1.75	0.9555	487854876
735	2	240122576	240668735	0.496364	0.0845156813309	2	15	-0.543354384809687	0.586885826089635	-0.828813349993776	25.3700861314424	1.33333333333333	1.9546	1.1733	1.75	0.9555	488440321
736	2	240668735	241262815	0.485042	0.1583625101	3	14	-2.10595387326716	0.035208359305112	-2.34103691783507	38.0551291971636	0.48	1.9546	1.1733	1.75	0.9555	488986480
737	2	241262815	241850118	0.552276	0.148650696489	3	16	0.359654876422471	0.719105240324338	0.387516436514939	38.0551291971636	3	1.9546	1.1733	1.75	0.9555	489580560
738	2	241850118	242445289	0.49306	0.159905304526	8	15	1.55663688621153	0.11955672101125	1.17118665000622	101.48034452577	5	1.9546	1.1733	1.75	0.9555	490167863
739	2	242445289	243199373	0.458276	0.386378084371	1	13	-1.24622316338959	0.212682477424431	-2.15094189807474	12.6850430657212	0.5	1.9546	1.1733	1.75	0.9555	490763034
740	3	0	689954	0.364856	0.275314006441	7	4	-0.24932032596994	0.803113009806684	-0.161943095934126	88.7953014600485	1.75	1.9172	1.3006	1.7143	1.0166	490763034
741	3	689954	1289491	0.351878	0.166023114503	11	3	0.677189455930927	0.498285756838744	0.350008790175021	139.535473722933	2.75	1.9172	1.3006	1.7143	1.0166	491452988
742	3	1289491	1871868	0.35472	0.141449610819	6	3	-0.751704861601682	0.452228566135093	-0.52446032774112	76.1102583943272	1.5	1.9172	1.3006	1.7143	1.0166	492052525
743	3	1871868	2452339	0.359794	0.138630525901	11	3	0.677189455930927	0.498285756838744	0.350008790175021	139.535473722933	2.75	1.9172	1.3006	1.7143	1.0166	492634902
744	3	2452339	3029251	0.370802	0.133316693014	8	5	0.0899298884280714	0.928342929843524	0.0578710137516847	101.48034452577	2.28571428571429	1.9172	1.3006	1.7143	1.0166	493215373
745	3	3029251	3599660	0.383846	0.123435990666	3	6	-1.21567026468334	0.22411055581665	-1.2967131780133	38.0551291971636	0.857142857142857	1.9172	1.3006	1.7143	1.0166	493792285
746	3	3599660	4233532	0.38879	0.211197213318	3	6	-1.21567026468334	0.22411055581665	-1.2967131780133	38.0551291971636	0.857142857142857	1.9172	1.3006	1.7143	1.0166	494362694
747	3	4233532	4827506	0.40451	0.158212312323	5	8	-0.515111796489027	0.606474899894287	-0.471971542728976	63.425215328606	1.66666666666667	1.9172	1.3006	1.7143	1.0166	494996566
748	3	4827506	5450846	0.414786	0.197869541502	18	9	2.98905978051649	0.00279837374513377	1.47431843703716	228.330775182982	5	1.9172	1.3006	1.7143	1.0166	495590540
749	3	5450846	6063481	0.380168	0.183853354771	4	6	-0.937488445874093	0.348507364321844	-0.881675678734455	50.7401722628848	1.14285714285714	1.9172	1.3006	1.7143	1.0166	496213880
750	3	6063481	6671501	0.357546	0.17765862965	7	3	-0.46592599809516	0.641268471243052	-0.302067906404672	88.7953014600485	1.75	1.9172	1.3006	1.7143	1.0166	496826515
751	3	6671501	7240735	0.363582	0.121626606984	5	4	-0.848971785215969	0.395896992365534	-0.647369923104368	63.425215328606	1.25	1.9172	1.3006	1.7143	1.0166	497434535
752	3	7240735	7789365	0.375208	0.0886389734429	6	5	-0.481863133517576	0.629903176872058	-0.357166485527159	76.1102583943272	1.71428571428571	1.9172	1.3006	1.7143	1.0166	498003769
753	3	7789365	8380848	0.387718	0.154667167104	0	6	-2.05021572111107	0.040343384528627	-Inf	0	0	1.9172	1.3006	1.7143	1.0166	498552399
754	3	8380848	8971643	0.432318	0.153682749515	6	11	0.215726918934679	0.829200616962628	0.186742619502586	76.1102583943272	2.4	1.9172	1.3006	1.7143	1.0166	499143882
755	3	8971643	9550350	0.430384	0.136004921316	3	11	-0.672675756314499	0.501153594463847	-0.813257380497414	38.0551291971636	1.2	1.9172	1.3006	1.7143	1.0166	499734677
756	3	9550350	10288849	0.461272	0.322951012798	1	13	-1.24622316338959	0.212682477424431	-2.15094189807474	12.6850430657212	0.5	1.9172	1.3006	1.7143	1.0166	500313384
757	3	10288849	10833677	0.490212	0.0822791780158	2	15	-0.543354384809687	0.586885826089635	-0.828813349993776	25.3700861314424	1.33333333333333	1.9172	1.3006	1.7143	1.0166	501051883
758	3	10833677	11413402	0.45673	0.137522100996	6	13	0.564528441535457	0.572394549597946	0.434020602646417	76.1102583943272	3	1.9172	1.3006	1.7143	1.0166	501596711
759	3	11413402	12060972	0.427974	0.22788269994	4	10	-0.599047799853576	0.549141009747942	-0.60270805091111	50.7401722628848	1.33333333333333	1.9172	1.3006	1.7143	1.0166	502176436
760	3	12060972	12651136	0.402716	0.152777871914	4	8	-0.781316959973096	0.434616097512343	-0.793899637616339	50.7401722628848	1.33333333333333	1.9172	1.3006	1.7143	1.0166	502824006
761	3	12651136	13262437	0.505088	0.182072334251	1	15	-0.89335292997989	0.371668201163039	-1.82881334999378	12.6850430657212	0.666666666666667	1.9172	1.3006	1.7143	1.0166	503414170
762	3	13262437	13843650	0.514106	0.139730184975	7	15	1.20663834104133	0.227571454305745	0.978541572063828	88.7953014600485	4.66666666666667	1.9172	1.3006	1.7143	1.0166	504025471
763	3	13843650	14480179	0.469322	0.214489834713	13	13	3.09958068843053	0.00193794783775516	1.54949782006635	164.905559854376	5	1.9172	1.3006	1.7143	1.0166	504606684
764	3	14480179	15046678	0.474138	0.11738590889	4	14	-1.93333470332723	0.0531949793828382	-1.92599941855622	50.7401722628848	0.64	1.9172	1.3006	1.7143	1.0166	505243213
765	3	15046678	15695348	0.422856	0.229192039095	6	10	-0.0214456252930873	0.982890178202105	-0.0177455501899539	76.1102583943272	2	1.9172	1.3006	1.7143	1.0166	505809712
766	3	15695348	16306587	0.39935	0.181989369134	14	7	1.67733451716684	0.0934770864513884	0.945362581060208	177.590602920097	4.30769230769231	1.9172	1.3006	1.7143	1.0166	506458382
767	3	16306587	16914961	0.407988	0.178137132751	18	8	2.94555532880386	0.00322375485338424	1.37602536382597	228.330775182982	5	1.9172	1.3006	1.7143	1.0166	507069621
768	3	16914961	17481154	0.377852	0.116908898556	11	5	0.947619421346543	0.343323235439693	0.517302632388982	139.535473722933	3.14285714285714	1.9172	1.3006	1.7143	1.0166	507677995
769	3	17481154	18093718	0.36712	0.183758758269	10	4	0.650156862899104	0.515590902016215	0.352630076895632	126.850430657212	2.5	1.9172	1.3006	1.7143	1.0166	508244188
770	3	18093718	18644435	0.36554	0.0920926719168	9	4	0.350331133276089	0.726090202922643	0.200626983450582	114.165387591491	2.25	1.9172	1.3006	1.7143	1.0166	508856752
771	3	18644435	19238469	0.362598	0.158297336516	7	4	-0.24932032596994	0.803113009806684	-0.161943095934126	88.7953014600485	1.75	1.9172	1.3006	1.7143	1.0166	509407469
772	3	19238469	19865081	0.360334	0.202058051873	5	4	-0.848971785215969	0.395896992365534	-0.647369923104368	63.425215328606	1.25	1.9172	1.3006	1.7143	1.0166	510001503
773	3	19865081	20533922	0.372584	0.252438172899	7	5	-0.195966622544752	0.844636290784802	-0.134774064190711	88.7953014600485	2	1.9172	1.3006	1.7143	1.0166	510628115
774	3	20533922	21147674	0.35402	0.185338703581	6	3	-0.751704861601682	0.452228566135093	-0.52446032774112	76.1102583943272	1.5	1.9172	1.3006	1.7143	1.0166	511296956
775	3	21147674	21751987	0.35587	0.172614191652	10	3	0.391410592424405	0.695493763993231	0.212505266425087	126.850430657212	2.5	1.9172	1.3006	1.7143	1.0166	511910708
776	3	21751987	22337730	0.350918	0.146383311452	15	3	1.82030490995701	0.0687125840893615	0.797467767146243	190.275645985818	3.75	1.9172	1.3006	1.7143	1.0166	512515021
777	3	22337730	22953336	0.359824	0.187792191759	6	3	-0.751704861601682	0.452228566135093	-0.52446032774112	76.1102583943272	1.5	1.9172	1.3006	1.7143	1.0166	513100764
778	3	22953336	23559657	0.37245	0.175354309021	9	5	0.375826399400895	0.707045960293525	0.227796015193997	114.165387591491	2.57142857142857	1.9172	1.3006	1.7143	1.0166	513716370
779	3	23559657	24189210	0.400786	0.205785692388	16	8	2.41314500183572	0.0158155262074749	1.20610036238366	202.960689051539	5	1.9172	1.3006	1.7143	1.0166	514322691
780	3	24189210	24745615	0.37474	0.101373999155	9	5	0.375826399400895	0.707045960293525	0.227796015193997	114.165387591491	2.57142857142857	1.9172	1.3006	1.7143	1.0166	514952244
781	3	24745615	25296049	0.370044	0.0916258806687	10	5	0.661722910373719	0.508148819121528	0.379799108639047	126.850430657212	2.85714285714286	1.9172	1.3006	1.7143	1.0166	515508649
782	3	25296049	25865040	0.38684	0.121251478494	2	6	-1.49385208349258	0.135214284830192	-1.88167567873445	25.3700861314424	0.571428571428571	1.9172	1.3006	1.7143	1.0166	516059083
783	3	25865040	26491092	0.371398	0.201344297279	10	5	0.661722910373719	0.508148819121528	0.379799108639047	126.850430657212	2.85714285714286	1.9172	1.3006	1.7143	1.0166	516628074
784	3	26491092	27120314	0.375488	0.20536789877	8	5	0.0899298884280714	0.928342929843524	0.0578710137516847	101.48034452577	2.28571428571429	1.9172	1.3006	1.7143	1.0166	517254126
785	3	27120314	27751639	0.375394	0.20801488932	16	5	2.37710197621066	0.0174492633599318	1.05787101375168	202.960689051539	4.57142857142857	1.9172	1.3006	1.7143	1.0166	517883348
786	3	27751639	28343645	0.372678	0.155413965399	8	5	0.0899298884280714	0.928342929843524	0.0578710137516847	101.48034452577	2.28571428571429	1.9172	1.3006	1.7143	1.0166	518514673
787	3	28343645	28940680	0.365892	0.162528159991	9	4	0.350331133276089	0.726090202922643	0.200626983450582	114.165387591491	2.25	1.9172	1.3006	1.7143	1.0166	519106679
788	3	28940680	29511882	0.358734	0.124652924885	8	3	-0.180147134588638	0.857037059811604	-0.109422828462276	101.48034452577	2	1.9172	1.3006	1.7143	1.0166	519703714
789	3	29511882	30089246	0.35218	0.133995191941	4	3	-1.32326258861473	0.18574806835167	-1.10942282846228	50.7401722628848	1	1.9172	1.3006	1.7143	1.0166	520274916
790	3	30089246	30680478	0.368942	0.154308291838	14	4	1.84945978139116	0.0643914500803221	0.838056904065874	177.590602920097	3.5	1.9172	1.3006	1.7143	1.0166	520852280
791	3	30680478	31231545	0.385868	0.092669312443	3	6	-1.21567026468334	0.22411055581665	-1.2967131780133	38.0551291971636	0.857142857142857	1.9172	1.3006	1.7143	1.0166	521443512
792	3	31231545	31786629	0.391434	0.0992354310339	3	7	-1.0642985515018	0.28719347397536	-1.27702984027624	38.0551291971636	0.923076923076923	1.9172	1.3006	1.7143	1.0166	521994579
793	3	31786629	32421922	0.411682	0.212961578358	5	9	-0.3835020095757	0.701347580519613	-0.373678469517786	63.425215328606	1.66666666666667	1.9172	1.3006	1.7143	1.0166	522549663
794	3	32421922	33098976	0.410542	0.261506467726	6	9	-0.124074179568609	0.901256541884081	-0.110644063683993	76.1102583943272	2	1.9172	1.3006	1.7143	1.0166	523184956
795	3	33098976	33743209	0.375872	0.223883284464	10	5	0.661722910373719	0.508148819121528	0.379799108639047	126.850430657212	2.85714285714286	1.9172	1.3006	1.7143	1.0166	523862010
796	3	33743209	34373536	0.392974	0.206760935197	3	7	-1.0642985515018	0.28719347397536	-1.27702984027624	38.0551291971636	0.923076923076923	1.9172	1.3006	1.7143	1.0166	524506243
797	3	34373536	34980908	0.365628	0.176781280665	4	4	-1.14879751483898	0.250639484371675	-0.96929801799173	50.7401722628848	1	1.9172	1.3006	1.7143	1.0166	525136570
798	3	34980908	35575317	0.345634	0.158828348831	7	2	-0.97359591219898	0.330257216816099	-0.59662898687584	88.7953014600485	1.4	1.9172	1.3006	1.7143	1.0166	525743942
799	3	35575317	36156284	0.35675	0.139365919235	8	3	-0.180147134588638	0.857037059811604	-0.109422828462276	101.48034452577	2	1.9172	1.3006	1.7143	1.0166	526338351
800	3	36156284	36757185	0.382318	0.167916179204	12	6	1.28796610459987	0.197757762453684	0.703286821986702	152.220516788654	3.42857142857143	1.9172	1.3006	1.7143	1.0166	526919318
801	3	36757185	37372097	0.397422	0.1868755204	3	7	-1.0642985515018	0.28719347397536	-1.27702984027624	38.0551291971636	0.923076923076923	1.9172	1.3006	1.7143	1.0166	527520219
802	3	37372097	37958959	0.433176	0.148010946355	7	11	0.511861144017738	0.608748193897015	0.409135040839034	88.7953014600485	2.8	1.9172	1.3006	1.7143	1.0166	528135131
803	3	37958959	38576345	0.44555	0.190133887066	7	12	-0.825188943054932	0.409264329827534	-0.80145432061792	88.7953014600485	1.55555555555556	1.9172	1.3006	1.7143	1.0166	528721993
804	3	38576345	39152088	0.433366	0.131556962047	11	11	1.69639804434998	0.0898105238381783	1.06121173741873	139.535473722933	4.4	1.9172	1.3006	1.7143	1.0166	529339379
805	3	39152088	39793199	0.4189	0.220103850971	10	9	0.913637140459756	0.360907543938803	0.626321530482214	126.850430657212	3.33333333333333	1.9172	1.3006	1.7143	1.0166	529915122
806	3	39793199	40419561	0.397272	0.201739569131	4	7	-0.815059181622836	0.41503843488563	-0.861992340997396	50.7401722628848	1.23076923076923	1.9172	1.3006	1.7143	1.0166	530556233
807	3	40419561	41031737	0.412038	0.183241420768	5	9	-0.3835020095757	0.701347580519613	-0.373678469517786	63.425215328606	1.66666666666667	1.9172	1.3006	1.7143	1.0166	531182595
808	3	41031737	41626672	0.401782	0.15957205409	12	8	1.34832434789945	0.177554084340198	0.791062863104817	152.220516788654	4	1.9172	1.3006	1.7143	1.0166	531794771
809	3	41626672	42308941	0.402866	0.267151226276	3	8	-1.04752212345716	0.294858834017187	-1.20893713689518	38.0551291971636	1	1.9172	1.3006	1.7143	1.0166	532389706
810	3	42308941	42908150	0.445158	0.165566605308	1	12	-1.77733003119524	0.0755139553659531	-3.60880924267552	12.6850430657212	0.222222222222222	1.9172	1.3006	1.7143	1.0166	533071975
811	3	42908150	43487485	0.42783	0.136941493264	1	10	-1.46545106169431	0.142797894936027	-2.60270805091111	12.6850430657212	0.333333333333333	1.9172	1.3006	1.7143	1.0166	533671184
812	3	43487485	44101094	0.414376	0.18514884886	10	9	0.913637140459756	0.360907543938803	0.626321530482214	126.850430657212	3.33333333333333	1.9172	1.3006	1.7143	1.0166	534250519
813	3	44101094	44715393	0.406266	0.186064115358	10	8	0.815914020931314	0.414549312396709	0.528028457271024	126.850430657212	3.33333333333333	1.9172	1.3006	1.7143	1.0166	534864128
814	3	44715393	45332109	0.43911	0.189254048865	1	11	-1.26494420648062	0.205891329006944	-2.39821988121857	12.6850430657212	0.4	1.9172	1.3006	1.7143	1.0166	535478427
815	3	45332109	45923637	0.426152	0.154731475095	2	10	-1.17664997441406	0.239335242455485	-1.60270805091111	25.3700861314424	0.666666666666667	1.9172	1.3006	1.7143	1.0166	536095143
816	3	45923637	46540524	0.436106	0.189478786228	1	11	-1.26494420648062	0.205891329006944	-2.39821988121857	12.6850430657212	0.4	1.9172	1.3006	1.7143	1.0166	536686671
817	3	46540524	47155486	0.470326	0.186941632166	2	14	-2.27857304320709	0.02269245789318	-2.92599941855622	25.3700861314424	0.32	1.9172	1.3006	1.7143	1.0166	537303558
818	3	47155486	47854910	0.427056	0.285126046575	8	10	0.556156549267401	0.578103839892339	0.39729194908889	101.48034452577	2.66666666666667	1.9172	1.3006	1.7143	1.0166	537918520
819	3	47854910	48556863	0.44237	0.287701598255	7	12	-0.825188943054932	0.409264329827534	-0.80145432061792	88.7953014600485	1.55555555555556	1.9172	1.3006	1.7143	1.0166	538617944
820	3	48556863	49275401	0.489708	0.304142578402	4	14	-1.93333470332723	0.0531949793828382	-1.92599941855622	50.7401722628848	0.64	1.9172	1.3006	1.7143	1.0166	539319897
821	3	49275401	49993329	0.486862	0.303551331053	1	14	-2.45119221314703	0.014238389785943	-3.92599941855622	12.6850430657212	0.16	1.9172	1.3006	1.7143	1.0166	540038435
822	3	49993329	50592402	0.532352	0.165377174401	2	16	-0.149290703420649	0.881324250663199	-0.197446064206217	25.3700861314424	2	1.9172	1.3006	1.7143	1.0166	540756363
823	3	50592402	51297612	0.410786	0.290991335914	5	9	-0.3835020095757	0.701347580519613	-0.373678469517786	63.425215328606	1.66666666666667	1.9172	1.3006	1.7143	1.0166	541355436
824	3	51297612	52001019	0.44341	0.289173977512	2	12	-1.61863984983852	0.105524775733123	-2.60880924267552	25.3700861314424	0.444444444444444	1.9172	1.3006	1.7143	1.0166	542060646
825	3	52001019	52574770	0.543118	0.128541823892	9	16	3.41332835548119	0.000641745697112383	1.9724789372361	114.165387591491	5	1.9172	1.3006	1.7143	1.0166	542764053
826	3	52574770	53195998	0.43467	0.195142524162	4	11	-0.37654153123144	0.706514345930336	-0.39821988121857	50.7401722628848	1.6	1.9172	1.3006	1.7143	1.0166	543337804
827	3	53195998	53803498	0.44236	0.17695473251	8	12	-0.666498761698214	0.50509235491208	-0.608809242675524	101.48034452577	1.77777777777778	1.9172	1.3006	1.7143	1.0166	543959032
828	3	53803498	54377756	0.428748	0.129311215516	3	10	-0.88784888713382	0.374622041941244	-1.01774555018995	38.0551291971636	1	1.9172	1.3006	1.7143	1.0166	544566532
829	3	54377756	54958599	0.416436	0.139182188647	2	9	-1.16178549959697	0.245322605530729	-1.69560656440515	25.3700861314424	0.666666666666667	1.9172	1.3006	1.7143	1.0166	545140790
830	3	54958599	55533527	0.409332	0.130325884285	7	8	0.0172985304791091	0.986198457936542	0.0134552844412654	88.7953014600485	2.33333333333333	1.9172	1.3006	1.7143	1.0166	545721633
831	3	55533527	56080110	0.407964	0.0852258485902	5	8	-0.515111796489027	0.606474899894287	-0.471971542728976	63.425215328606	1.66666666666667	1.9172	1.3006	1.7143	1.0166	546296561
832	3	56080110	56678591	0.388646	0.164551589775	5	6	-0.659306627064848	0.509698887689223	-0.559747583847092	63.425215328606	1.42857142857143	1.9172	1.3006	1.7143	1.0166	546843144
833	3	56678591	57302461	0.413066	0.198550980172	5	9	-0.3835020095757	0.701347580519613	-0.373678469517786	63.425215328606	1.66666666666667	1.9172	1.3006	1.7143	1.0166	547441625
834	3	57302461	58003448	0.375196	0.286720010499	6	5	-0.481863133517576	0.629903176872058	-0.357166485527159	76.1102583943272	1.71428571428571	1.9172	1.3006	1.7143	1.0166	548065495
835	3	58003448	58633446	0.450224	0.206346686815	10	13	2.0131297254755	0.0441009837959074	1.17098619681262	126.850430657212	5	1.9172	1.3006	1.7143	1.0166	548766482
836	3	58633446	59272412	0.382806	0.217485750416	9	6	0.453420648172131	0.650245870926055	0.288249322707858	114.165387591491	2.57142857142857	1.9172	1.3006	1.7143	1.0166	549396480
837	3	59272412	59843182	0.404942	0.123990398935	13	8	1.61452951138352	0.106412620949156	0.906540080524753	164.905559854376	4.33333333333333	1.9172	1.3006	1.7143	1.0166	550035446
838	3	59843182	60383744	0.383184	0.0750367210422	2	6	-1.49385208349258	0.135214284830192	-1.88167567873445	25.3700861314424	0.571428571428571	1.9172	1.3006	1.7143	1.0166	550606216
839	3	60383744	60969647	0.376014	0.146616419441	6	5	-0.481863133517576	0.629903176872058	-0.357166485527159	76.1102583943272	1.71428571428571	1.9172	1.3006	1.7143	1.0166	551146778
840	3	60969647	61590771	0.386732	0.195007760125	4	6	-0.937488445874093	0.348507364321844	-0.881675678734455	50.7401722628848	1.14285714285714	1.9172	1.3006	1.7143	1.0166	551732681
841	3	61590771	62155912	0.393658	0.115265040052	6	7	-0.3165804418649	0.751561978140095	-0.27702984027624	76.1102583943272	1.84615384615385	1.9172	1.3006	1.7143	1.0166	552353805
842	3	62155912	62694989	0.399016	0.0724887168252	5	7	-0.565819811743868	0.571516277182159	-0.540064246110033	63.425215328606	1.53846153846154	1.9172	1.3006	1.7143	1.0166	552918946
843	3	62694989	63280413	0.384034	0.145918172128	4	6	-0.937488445874093	0.348507364321844	-0.881675678734455	50.7401722628848	1.14285714285714	1.9172	1.3006	1.7143	1.0166	553458023
844	3	63280413	63866113	0.384474	0.146320641967	8	6	0.175238829362886	0.86089197494338	0.118324321265545	101.48034452577	2.28571428571429	1.9172	1.3006	1.7143	1.0166	554043447
845	3	63866113	64412453	0.40687	0.0848189771937	6	8	-0.248906633004959	0.803433004350809	-0.208937136895183	76.1102583943272	2	1.9172	1.3006	1.7143	1.0166	554629147
846	3	64412453	64969310	0.39981	0.102103412546	7	7	-0.0673410719859323	0.946310180362274	-0.0546374189397917	88.7953014600485	2.15384615384615	1.9172	1.3006	1.7143	1.0166	555175487
847	3	64969310	65546774	0.390794	0.134145158832	9	7	0.431137667772003	0.666368273276153	0.307932660444917	114.165387591491	2.76923076923077	1.9172	1.3006	1.7143	1.0166	555732344
848	3	65546774	66135134	0.392782	0.150180161806	17	7	2.42505262680375	0.0153061677519496	1.22547050025294	215.645732117261	5	1.9172	1.3006	1.7143	1.0166	556309808
849	3	66135134	66824982	0.409252	0.275202653338	4	8	-0.781316959973096	0.434616097512343	-0.793899637616339	50.7401722628848	1.33333333333333	1.9172	1.3006	1.7143	1.0166	556898168
850	3	66824982	67433818	0.380094	0.178760782871	7	6	-0.102942989446359	0.918008218276372	-0.0743207566768505	88.7953014600485	2	1.9172	1.3006	1.7143	1.0166	557588016
851	3	67433818	68030487	0.376294	0.162014450223	13	5	1.51941244329219	0.128658711790673	0.758310731892777	164.905559854376	3.71428571428571	1.9172	1.3006	1.7143	1.0166	558196852
852	3	68030487	68597333	0.37493	0.117926209235	10	5	0.661722910373719	0.508148819121528	0.379799108639047	126.850430657212	2.85714285714286	1.9172	1.3006	1.7143	1.0166	558793521
853	3	68597333	69210684	0.38447	0.184806089825	11	6	1.00978428579062	0.31259865045224	0.577755939902843	139.535473722933	3.14285714285714	1.9172	1.3006	1.7143	1.0166	559360367
854	3	69210684	69821367	0.395326	0.181244606449	6	7	-0.3165804418649	0.751561978140095	-0.27702984027624	76.1102583943272	1.84615384615385	1.9172	1.3006	1.7143	1.0166	559973718
855	3	69821367	70374510	0.372252	0.0960746136171	27	5	5.52196359691172	3.35231954291755e-08	1.81275851591515	342.496162774473	5	1.9172	1.3006	1.7143	1.0166	560584401
856	3	70374510	70968285	0.365456	0.157930192413	8	4	0.0505054036530745	0.959719643409684	0.0307019820082696	101.48034452577	2	1.9172	1.3006	1.7143	1.0166	561137544
857	3	70968285	71522747	0.397586	0.0982249459837	4	7	-0.815059181622836	0.41503843488563	-0.861992340997396	50.7401722628848	1.23076923076923	1.9172	1.3006	1.7143	1.0166	561731319
858	3	71522747	72096579	0.417004	0.128664835701	7	9	0.135353650438482	0.892332268401361	0.111748357652455	88.7953014600485	2.33333333333333	1.9172	1.3006	1.7143	1.0166	562285781
859	3	72096579	72654105	0.444814	0.103180838203	29	12	2.66599504679286	0.00767608239140344	1.24917175245205	367.866248905915	5	1.9172	1.3006	1.7143	1.0166	562859613
860	3	72654105	73289808	0.407172	0.213469182936	6	8	-0.248906633004959	0.803433004350809	-0.208937136895183	76.1102583943272	2	1.9172	1.3006	1.7143	1.0166	563417139
861	3	73289808	73865494	0.404092	0.131470975497	3	8	-1.04752212345716	0.294858834017187	-1.20893713689518	38.0551291971636	1	1.9172	1.3006	1.7143	1.0166	564052842
862	3	73865494	74440033	0.366326	0.129737058755	5	4	-0.848971785215969	0.395896992365534	-0.647369923104368	63.425215328606	1.25	1.9172	1.3006	1.7143	1.0166	564628528
863	3	74440033	75027878	0.356242	0.149435650554	2	3	-1.89482031562777	0.0581162107792167	-2.10942282846228	25.3700861314424	0.5	1.9172	1.3006	1.7143	1.0166	565203067
864	3	75027878	76161084	0.367692	0.558773956368	5	4	-0.848971785215969	0.395896992365534	-0.647369923104368	63.425215328606	1.25	1.9172	1.3006	1.7143	1.0166	565790912
865	3	76161084	76727868	0.348566	0.117829719964	7	2	-0.97359591219898	0.330257216816099	-0.59662898687584	88.7953014600485	1.4	1.9172	1.3006	1.7143	1.0166	566924118
866	3	76727868	77283725	0.344014	0.10048807517	159	2	40.3028662574297	0	3.90889904635091	2016.92184744967	5	1.9172	1.3006	1.7143	1.0166	567490902
867	3	77283725	77847709	0.35059	0.113450026951	6	3	-0.751704861601682	0.452228566135093	-0.52446032774112	76.1102583943272	1.5	1.9172	1.3006	1.7143	1.0166	568046759
868	3	77847709	78423607	0.352576	0.131790699047	7	3	-0.46592599809516	0.641268471243052	-0.302067906404672	88.7953014600485	1.75	1.9172	1.3006	1.7143	1.0166	568610743
869	3	78423607	79005715	0.346248	0.141052863043	10	2	-0.158928895693149	0.873724894556113	-0.082055814046082	126.850430657212	2	1.9172	1.3006	1.7143	1.0166	569186641
870	3	79005715	79575165	0.338994	0.121959785758	8	1	NA	NA	-3.4594316186373	101.48034452577	0.181818181818182	1.9172	1.3006	1.7143	1.0166	569768749
871	3	79575165	80144347	0.335734	0.121546359512	212	1	NA	NA	1.2684888359259	2689.2291299329	4.81818181818182	1.9172	1.3006	1.7143	1.0166	570338199
872	3	80144347	80729598	0.33327	0.145665705825	6	1	NA	NA	-3.87446911791614	76.1102583943272	0.136363636363636	1.9172	1.3006	1.7143	1.0166	570907381
873	3	80729598	81325035	0.33931	0.160280600634	6	1	NA	NA	-3.87446911791614	76.1102583943272	0.136363636363636	1.9172	1.3006	1.7143	1.0166	571492632
874	3	81325035	81892940	0.349792	0.119571055018	8	2	-0.70204024003037	0.48265406879443	-0.403983908933444	101.48034452577	1.6	1.9172	1.3006	1.7143	1.0166	572088069
875	3	81892940	82485973	0.34815	0.156876598773	9	2	-0.43048456786176	0.666843190081825	-0.234058907491132	114.165387591491	1.8	1.9172	1.3006	1.7143	1.0166	572655974
876	3	82485973	83068201	0.336972	0.141229896192	5	1	NA	NA	-4.13750352374993	63.425215328606	0.113636363636364	1.9172	1.3006	1.7143	1.0166	573249007
877	3	83068201	83645414	0.327814	0.133768643464	2	1	NA	NA	-5.4594316186373	25.3700861314424	0.0454545454545455	1.9172	1.3006	1.7143	1.0166	573831235
878	3	83645414	84223959	0.327324	0.135762991643	13	1	NA	NA	-2.75899190049621	164.905559854376	0.295454545454545	1.9172	1.3006	1.7143	1.0166	574408448
879	3	84223959	84825507	0.332992	0.168811133941	11	1	NA	NA	-3	139.535473722933	0.25	1.9172	1.3006	1.7143	1.0166	574986993
880	3	84825507	85405757	0.33104	0.138302455838	8	1	NA	NA	-3.4594316186373	101.48034452577	0.181818181818182	1.9172	1.3006	1.7143	1.0166	575588541
881	3	85405757	85962858	0.330372	0.10249667475	5	1	NA	NA	-4.13750352374993	63.425215328606	0.113636363636364	1.9172	1.3006	1.7143	1.0166	576168791
882	3	85962858	86553224	0.333386	0.153067757967	11	1	NA	NA	-3	139.535473722933	0.25	1.9172	1.3006	1.7143	1.0166	576725892
883	3	86553224	87150266	0.347974	0.162537978903	13	2	0.655738120812681	0.51199263669991	0.296455809207648	164.905559854376	2.6	1.9172	1.3006	1.7143	1.0166	577316258
884	3	87150266	87746385	0.344756	0.161241295782	7	2	-0.97359591219898	0.330257216816099	-0.59662898687584	88.7953014600485	1.4	1.9172	1.3006	1.7143	1.0166	577913300
885	3	87746385	88366926	0.351224	0.194251467671	16	3	2.10608377346354	0.0351970760763488	0.890577171537724	202.960689051539	4	1.9172	1.3006	1.7143	1.0166	578509419
886	3	88366926	88985640	0.339776	0.191872173573	8	1	NA	NA	-3.4594316186373	101.48034452577	0.181818181818182	1.9172	1.3006	1.7143	1.0166	579129960
887	3	88985640	89550336	0.337256	0.114567838271	2	1	NA	NA	-5.4594316186373	25.3700861314424	0.0454545454545455	1.9172	1.3006	1.7143	1.0166	579748674
888	3	89550336	90176748	0.346988	0.201803286016	8	2	-0.70204024003037	0.48265406879443	-0.403983908933444	101.48034452577	1.6	1.9172	1.3006	1.7143	1.0166	580313370
889	3	90176748	94073538	0.362048	0.871689262188	9	4	0.350331133276089	0.726090202922643	0.200626983450582	114.165387591491	2.25	1.9172	1.3006	1.7143	1.0166	580939782
890	3	94073538	94683742	0.345574	0.18060189707	12	2	0.384182448644071	0.700843225975619	0.180978591787712	152.220516788654	2.4	1.9172	1.3006	1.7143	1.0166	584836572
891	3	94683742	95273141	0.32644	0.151678234948	14	1	NA	NA	-2.65207669657969	177.590602920097	0.318181818181818	1.9172	1.3006	1.7143	1.0166	585446776
892	3	95273141	95888037	0.329326	0.186854362364	8	1	NA	NA	-3.4594316186373	101.48034452577	0.181818181818182	1.9172	1.3006	1.7143	1.0166	586036175
893	3	95888037	96506299	0.339242	0.191281366152	8	1	NA	NA	-3.4594316186373	101.48034452577	0.181818181818182	1.9172	1.3006	1.7143	1.0166	586651071
894	3	96506299	97095884	0.341012	0.151945860224	8	2	-0.70204024003037	0.48265406879443	-0.403983908933444	101.48034452577	1.6	1.9172	1.3006	1.7143	1.0166	587269333
895	3	97095884	97673841	0.349468	0.134883737025	6	2	-1.24515158436759	0.213076035529124	-0.819021408212288	76.1102583943272	1.2	1.9172	1.3006	1.7143	1.0166	587858918
896	3	97673841	98316732	0.363302	0.222263183028	11	4	0.949982592522119	0.342121097744911	0.490133600645567	139.535473722933	2.75	1.9172	1.3006	1.7143	1.0166	588436875
897	3	98316732	98956970	0.367608	0.219040419344	5	4	-0.848971785215969	0.395896992365534	-0.647369923104368	63.425215328606	1.25	1.9172	1.3006	1.7143	1.0166	589079766
898	3	98956970	99562088	0.371196	0.173714878751	6	5	-0.481863133517576	0.629903176872058	-0.357166485527159	76.1102583943272	1.71428571428571	1.9172	1.3006	1.7143	1.0166	589720004
899	3	99562088	100141287	0.376228	0.136738841055	5	5	-0.7677596444904	0.442629993891526	-0.620200891360953	63.425215328606	1.42857142857143	1.9172	1.3006	1.7143	1.0166	590325122
900	3	100141287	100757697	0.373196	0.188851576061	6	5	-0.481863133517576	0.629903176872058	-0.357166485527159	76.1102583943272	1.71428571428571	1.9172	1.3006	1.7143	1.0166	590904321
901	3	100757697	101443332	0.371584	0.270749013688	7	5	-0.195966622544752	0.844636290784802	-0.134774064190711	88.7953014600485	2	1.9172	1.3006	1.7143	1.0166	591520731
902	3	101443332	102077203	0.373892	0.211195968896	8	5	0.0899298884280714	0.928342929843524	0.0578710137516847	101.48034452577	2.28571428571429	1.9172	1.3006	1.7143	1.0166	592206366
903	3	102077203	102649621	0.352674	0.126512443704	13	3	1.24874718294397	0.211757557526093	0.591016889678816	164.905559854376	3.25	1.9172	1.3006	1.7143	1.0166	592840237
904	3	102649621	103243876	0.335546	0.158610360872	6	1	NA	NA	-3.87446911791614	76.1102583943272	0.136363636363636	1.9172	1.3006	1.7143	1.0166	593412655
905	3	103243876	103819232	0.3329	0.130972823782	5	1	NA	NA	-4.13750352374993	63.425215328606	0.113636363636364	1.9172	1.3006	1.7143	1.0166	594006910
906	3	103819232	104431112	0.33982	0.182846309734	17	1	NA	NA	-2.37196877738696	215.645732117261	0.386363636363636	1.9172	1.3006	1.7143	1.0166	594582266
907	3	104431112	104993514	0.343136	0.110956219928	4	2	-1.78826292870481	0.0737335978144075	-1.40398390893344	50.7401722628848	0.8	1.9172	1.3006	1.7143	1.0166	595194146
908	3	104993514	105567517	0.347852	0.128924413287	7	2	-0.97359591219898	0.330257216816099	-0.59662898687584	88.7953014600485	1.4	1.9172	1.3006	1.7143	1.0166	595756548
909	3	105567517	106159330	0.354888	0.155138531935	10	3	0.391410592424405	0.695493763993231	0.212505266425087	126.850430657212	2.5	1.9172	1.3006	1.7143	1.0166	596330551
910	3	106159330	106770486	0.352268	0.181878276578	11	3	0.677189455930927	0.498285756838744	0.350008790175021	139.535473722933	2.75	1.9172	1.3006	1.7143	1.0166	596922364
911	3	106770486	107361480	0.372704	0.153967722177	10	5	0.661722910373719	0.508148819121528	0.379799108639047	126.850430657212	2.85714285714286	1.9172	1.3006	1.7143	1.0166	597533520
912	3	107361480	107912340	0.384604	0.0923283592927	6	6	-0.381124808255604	0.703110639848031	-0.296713178013298	76.1102583943272	1.71428571428571	1.9172	1.3006	1.7143	1.0166	598124514
913	3	107912340	108499976	0.370854	0.14913313684	9	5	0.375826399400895	0.707045960293525	0.227796015193997	114.165387591491	2.57142857142857	1.9172	1.3006	1.7143	1.0166	598675374
914	3	108499976	109139549	0.37064	0.218228411768	12	5	1.23351593231937	0.217383336252141	0.642833514472841	152.220516788654	3.42857142857143	1.9172	1.3006	1.7143	1.0166	599263010
915	3	109139549	109807480	0.352864	0.251419682572	5	3	-1.0374837251082	0.299510476655717	-0.787494733574914	63.425215328606	1.25	1.9172	1.3006	1.7143	1.0166	599902583
916	3	109807480	110398483	0.347592	0.153980605851	10	2	-0.158928895693149	0.873724894556113	-0.082055814046082	126.850430657212	2	1.9172	1.3006	1.7143	1.0166	600570514
917	3	110398483	110988759	0.358224	0.152938625321	6	3	-0.751704861601682	0.452228566135093	-0.52446032774112	76.1102583943272	1.5	1.9172	1.3006	1.7143	1.0166	601161517
918	3	110988759	111606980	0.379516	0.191227732478	4	5	-1.05365615546322	0.292040369262408	-0.942128986248315	50.7401722628848	1.14285714285714	1.9172	1.3006	1.7143	1.0166	601751793
919	3	111606980	112216321	0.374946	0.179441396525	5	5	-0.7677596444904	0.442629993891526	-0.620200891360953	63.425215328606	1.42857142857143	1.9172	1.3006	1.7143	1.0166	602370014
920	3	112216321	112849943	0.37944	0.210885985651	8	5	0.0899298884280714	0.928342929843524	0.0578710137516847	101.48034452577	2.28571428571429	1.9172	1.3006	1.7143	1.0166	602979355
921	3	112849943	113450892	0.394092	0.16798264079	4	7	-0.815059181622836	0.41503843488563	-0.861992340997396	50.7401722628848	1.23076923076923	1.9172	1.3006	1.7143	1.0166	603612977
922	3	113450892	114067040	0.38407	0.188506657491	15	6	2.1225115610276	0.0337948028959187	1.02521491687406	190.275645985818	4.28571428571429	1.9172	1.3006	1.7143	1.0166	604213926
923	3	114067040	114605064	0.360948	0.0706734272077	8	4	0.0505054036530745	0.959719643409684	0.0307019820082696	101.48034452577	2	1.9172	1.3006	1.7143	1.0166	604830074
924	3	114605064	115183886	0.352862	0.136176579328	14	3	1.53452604645049	0.124900290524109	0.697932093595328	177.590602920097	3.5	1.9172	1.3006	1.7143	1.0166	605368098
925	3	115183886	115752878	0.37642	0.12125302289	8	5	0.0899298884280714	0.928342929843524	0.0578710137516847	101.48034452577	2.28571428571429	1.9172	1.3006	1.7143	1.0166	605946920
926	3	115752878	116335167	0.36119	0.141319860069	8	4	0.0505054036530745	0.959719643409684	0.0307019820082696	101.48034452577	2	1.9172	1.3006	1.7143	1.0166	606515912
927	3	116335167	116898839	0.36165	0.112959309669	7	4	-0.24932032596994	0.803113009806684	-0.161943095934126	88.7953014600485	1.75	1.9172	1.3006	1.7143	1.0166	607098201
928	3	116898839	117445235	0.361974	0.0849127738856	7	4	-0.24932032596994	0.803113009806684	-0.161943095934126	88.7953014600485	1.75	1.9172	1.3006	1.7143	1.0166	607661873
929	3	117445235	118003952	0.357308	0.105092560276	9	3	0.105631728917884	0.915874549541933	0.0605021729800364	114.165387591491	2.25	1.9172	1.3006	1.7143	1.0166	608208269
930	3	118003952	118604899	0.373938	0.167979871769	4	5	-1.05365615546322	0.292040369262408	-0.942128986248315	50.7401722628848	1.14285714285714	1.9172	1.3006	1.7143	1.0166	608766986
931	3	118604899	119237863	0.39068	0.210065659342	8	7	0.181898297893035	0.855662540299466	0.138007659002604	101.48034452577	2.46153846153846	1.9172	1.3006	1.7143	1.0166	609367933
932	3	119237863	119846964	0.385426	0.179118077298	7	6	-0.102942989446359	0.918008218276372	-0.0743207566768505	88.7953014600485	2	1.9172	1.3006	1.7143	1.0166	610000897
933	3	119846964	120490997	0.40166	0.223642266778	1	8	-1.5799324504253	0.11412233680216	-2.79389963761634	12.6850430657212	0.333333333333333	1.9172	1.3006	1.7143	1.0166	610609998
934	3	120490997	121196916	0.35263	0.291703439063	7	3	-0.46592599809516	0.641268471243052	-0.302067906404672	88.7953014600485	1.75	1.9172	1.3006	1.7143	1.0166	611254031
935	3	121196916	121829671	0.378878	0.209804742752	7	5	-0.195966622544752	0.844636290784802	-0.134774064190711	88.7953014600485	2	1.9172	1.3006	1.7143	1.0166	611959950
936	3	121829671	122467735	0.388432	0.216379548133	4	6	-0.937488445874093	0.348507364321844	-0.881675678734455	50.7401722628848	1.14285714285714	1.9172	1.3006	1.7143	1.0166	612592705
937	3	122467735	123027981	0.436394	0.10753490431	4	11	-0.37654153123144	0.706514345930336	-0.39821988121857	50.7401722628848	1.6	1.9172	1.3006	1.7143	1.0166	613230769
938	3	123027981	123603622	0.45505	0.13140307935	7	13	0.926678762520468	0.354093347326893	0.656413023982864	88.7953014600485	3.5	1.9172	1.3006	1.7143	1.0166	613791015
939	3	123603622	124203285	0.411356	0.166198348072	4	9	-0.642929839582792	0.520269626220659	-0.695606564405149	50.7401722628848	1.33333333333333	1.9172	1.3006	1.7143	1.0166	614366656
940	3	124203285	124789364	0.434738	0.146872691224	0	11	-1.56107843156368	0.118505246378929	-Inf	0	0	1.9172	1.3006	1.7143	1.0166	614966319
941	3	124789364	125605997	0.39645	0.387729861517	8	7	0.181898297893035	0.855662540299466	0.138007659002604	101.48034452577	2.46153846153846	1.9172	1.3006	1.7143	1.0166	615552398
942	3	125605997	126268561	0.485484	0.245355920334	5	14	-1.7607155333873	0.0782865623111994	-1.60407132366886	63.425215328606	0.8	1.9172	1.3006	1.7143	1.0166	616369031
943	3	126268561	126838087	0.483938	0.122076955222	7	14	-1.41547719350744	0.156928630624722	-1.11864449649862	88.7953014600485	1.12	1.9172	1.3006	1.7143	1.0166	617031595
944	3	126838087	127395860	0.483122	0.103577978855	3	14	-2.10595387326716	0.035208359305112	-2.34103691783507	38.0551291971636	0.48	1.9172	1.3006	1.7143	1.0166	617601121
945	3	127395860	127969909	0.44669	0.12899421478	46	12	5.36372812985706	8.15215767900648e-08	1.91475271338149	583.511981023176	5	1.9172	1.3006	1.7143	1.0166	618158894
946	3	127969909	128577677	0.490984	0.177317660686	5	15	0.506641250700924	0.612406559092641	0.493114744893586	63.425215328606	3.33333333333333	1.9172	1.3006	1.7143	1.0166	618732943
947	3	128577677	129266673	0.471426	0.27430638204	3	14	-2.10595387326716	0.035208359305112	-2.34103691783507	38.0551291971636	0.48	1.9172	1.3006	1.7143	1.0166	619340711
948	3	129266673	130066701	0.425108	0.375021874234	6	10	-0.0214456252930873	0.982890178202105	-0.0177455501899539	76.1102583943272	2	1.9172	1.3006	1.7143	1.0166	620029707
949	3	130066701	130665494	0.37669	0.164986898644	7	5	-0.195966622544752	0.844636290784802	-0.134774064190711	88.7953014600485	2	1.9172	1.3006	1.7143	1.0166	620829735
950	3	130665494	131283290	0.380006	0.190671354298	5	6	-0.659306627064848	0.509698887689223	-0.559747583847092	63.425215328606	1.42857142857143	1.9172	1.3006	1.7143	1.0166	621428528
951	3	131283290	131880749	0.381776	0.163122490414	15	6	2.1225115610276	0.0337948028959187	1.02521491687406	190.275645985818	4.28571428571429	1.9172	1.3006	1.7143	1.0166	622046324
952	3	131880749	132496566	0.371198	0.188070481978	8	5	0.0899298884280714	0.928342929843524	0.0578710137516847	101.48034452577	2.28571428571429	1.9172	1.3006	1.7143	1.0166	622643783
953	3	132496566	133114917	0.39311	0.191397765994	9	7	0.431137667772003	0.666368273276153	0.307932660444917	114.165387591491	2.76923076923077	1.9172	1.3006	1.7143	1.0166	623259600
954	3	133114917	133726593	0.437124	0.182573780891	1	11	-1.26494420648062	0.205891329006944	-2.39821988121857	12.6850430657212	0.4	1.9172	1.3006	1.7143	1.0166	623877951
955	3	133726593	134324468	0.423146	0.16370478779	7	10	0.267355461987157	0.789195487809784	0.204646871146494	88.7953014600485	2.33333333333333	1.9172	1.3006	1.7143	1.0166	624489627
956	3	134324468	134872263	0.450278	0.0872497923493	8	13	1.28882908350548	0.197457512671549	0.84905810192526	101.48034452577	4	1.9172	1.3006	1.7143	1.0166	625087502
957	3	134872263	135469191	0.411166	0.162378042243	4	9	-0.642929839582792	0.520269626220659	-0.695606564405149	50.7401722628848	1.33333333333333	1.9172	1.3006	1.7143	1.0166	625635297
958	3	135469191	136130074	0.391064	0.243436432773	4	7	-0.815059181622836	0.41503843488563	-0.861992340997396	50.7401722628848	1.23076923076923	1.9172	1.3006	1.7143	1.0166	626232225
959	3	136130074	136812055	0.37695	0.266841744858	5	5	-0.7677596444904	0.442629993891526	-0.620200891360953	63.425215328606	1.42857142857143	1.9172	1.3006	1.7143	1.0166	626893108
960	3	136812055	137469172	0.382762	0.239100495041	4	6	-0.937488445874093	0.348507364321844	-0.881675678734455	50.7401722628848	1.14285714285714	1.9172	1.3006	1.7143	1.0166	627575089
961	3	137469172	138087206	0.408376	0.190983020352	4	8	-0.781316959973096	0.434616097512343	-0.793899637616339	50.7401722628848	1.33333333333333	1.9172	1.3006	1.7143	1.0166	628232206
962	3	138087206	138772525	0.412998	0.270412756687	6	9	-0.124074179568609	0.901256541884081	-0.110644063683993	76.1102583943272	2	1.9172	1.3006	1.7143	1.0166	628850240
963	3	138772525	139367867	0.423568	0.160146604809	3	10	-0.88784888713382	0.374622041941244	-1.01774555018995	38.0551291971636	1	1.9172	1.3006	1.7143	1.0166	629535559
964	3	139367867	139921185	0.422054	0.0963605015561	10	10	1.13375872382789	0.256895769353688	0.719220043976252	126.850430657212	3.33333333333333	1.9172	1.3006	1.7143	1.0166	630130901
965	3	139921185	140492003	0.421314	0.124064062451	4	10	-0.599047799853576	0.549141009747942	-0.60270805091111	50.7401722628848	1.33333333333333	1.9172	1.3006	1.7143	1.0166	630684219
966	3	140492003	141119641	0.421062	0.20336244778	7	10	0.267355461987157	0.789195487809784	0.204646871146494	88.7953014600485	2.33333333333333	1.9172	1.3006	1.7143	1.0166	631255037
967	3	141119641	141759888	0.395776	0.219051397351	5	7	-0.565819811743868	0.571516277182159	-0.540064246110033	63.425215328606	1.53846153846154	1.9172	1.3006	1.7143	1.0166	631882675
968	3	141759888	142424834	0.360334	0.248059240901	12	4	1.24980832214513	0.211369575291964	0.615664482729426	152.220516788654	3	1.9172	1.3006	1.7143	1.0166	632522922
969	3	142424834	143006829	0.390854	0.140886090087	9	7	0.431137667772003	0.666368273276153	0.307932660444917	114.165387591491	2.76923076923077	1.9172	1.3006	1.7143	1.0166	633187868
970	3	143006829	143573004	0.385698	0.116880823067	14	6	1.84432974221835	0.0651350995156653	0.92567924332315	177.590602920097	4	1.9172	1.3006	1.7143	1.0166	633769863
971	3	143573004	144152183	0.362126	0.136709031232	6	4	-0.549146055592955	0.5829052210459	-0.384335517270574	76.1102583943272	1.5	1.9172	1.3006	1.7143	1.0166	634336038
972	3	144152183	144733174	0.339352	0.139401470935	11	1	NA	NA	-3	139.535473722933	0.25	1.9172	1.3006	1.7143	1.0166	634915217
973	3	144733174	145318893	0.33167	0.14634833427	13	1	NA	NA	-2.75899190049621	164.905559854376	0.295454545454545	1.9172	1.3006	1.7143	1.0166	635496208
974	3	145318893	145905641	0.344552	0.147845412341	10	2	-0.158928895693149	0.873724894556113	-0.082055814046082	126.850430657212	2	1.9172	1.3006	1.7143	1.0166	636081927
975	3	145905641	146519943	0.349698	0.186068090288	9	2	-0.43048456786176	0.666843190081825	-0.234058907491132	114.165387591491	1.8	1.9172	1.3006	1.7143	1.0166	636668675
976	3	146519943	147106719	0.344526	0.147886075777	5	2	-1.5167072565362	0.1293406113826	-1.08205581404608	63.425215328606	1	1.9172	1.3006	1.7143	1.0166	637282977
977	3	147106719	147681659	0.356	0.130344035899	13	3	1.24874718294397	0.211757557526093	0.591016889678816	164.905559854376	3.25	1.9172	1.3006	1.7143	1.0166	637869753
978	3	147681659	148269792	0.340214	0.149852159291	11	2	0.112626776475461	0.910326455555804	0.0554477097038528	139.535473722933	2.2	1.9172	1.3006	1.7143	1.0166	638444693
979	3	148269792	148865475	0.36602	0.160627380671	8	4	0.0505054036530745	0.959719643409684	0.0307019820082696	101.48034452577	2	1.9172	1.3006	1.7143	1.0166	639032826
980	3	148865475	149456071	0.387428	0.153397584813	4	6	-0.937488445874093	0.348507364321844	-0.881675678734455	50.7401722628848	1.14285714285714	1.9172	1.3006	1.7143	1.0166	639628509
981	3	149456071	150045161	0.37941	0.151233258076	11	5	0.947619421346543	0.343323235439693	0.517302632388982	139.535473722933	3.14285714285714	1.9172	1.3006	1.7143	1.0166	640219105
982	3	150045161	150656010	0.386798	0.181467105619	5	6	-0.659306627064848	0.509698887689223	-0.559747583847092	63.425215328606	1.42857142857143	1.9172	1.3006	1.7143	1.0166	640808195
983	3	150656010	151240238	0.381746	0.14416974195	7	6	-0.102942989446359	0.918008218276372	-0.0743207566768505	88.7953014600485	2	1.9172	1.3006	1.7143	1.0166	641419044
984	3	151240238	151854175	0.352396	0.185584188606	7	3	-0.46592599809516	0.641268471243052	-0.302067906404672	88.7953014600485	1.75	1.9172	1.3006	1.7143	1.0166	642003272
985	3	151854175	152445676	0.353926	0.154692891474	9	3	0.105631728917884	0.915874549541933	0.0605021729800364	114.165387591491	2.25	1.9172	1.3006	1.7143	1.0166	642617209
986	3	152445676	153079868	0.362728	0.211595226682	9	4	0.350331133276089	0.726090202922643	0.200626983450582	114.165387591491	2.25	1.9172	1.3006	1.7143	1.0166	643208710
987	3	153079868	153722227	0.356142	0.221619063483	5	3	-1.0374837251082	0.299510476655717	-0.787494733574914	63.425215328606	1.25	1.9172	1.3006	1.7143	1.0166	643842902
988	3	153722227	154319294	0.359286	0.162573044566	8	3	-0.180147134588638	0.857037059811604	-0.109422828462276	101.48034452577	2	1.9172	1.3006	1.7143	1.0166	644485261
989	3	154319294	154947887	0.359694	0.204572752162	8	3	-0.180147134588638	0.857037059811604	-0.109422828462276	101.48034452577	2	1.9172	1.3006	1.7143	1.0166	645082328
990	3	154947887	155599567	0.381452	0.232752271053	5	6	-0.659306627064848	0.509698887689223	-0.559747583847092	63.425215328606	1.42857142857143	1.9172	1.3006	1.7143	1.0166	645710921
991	3	155599567	156201719	0.390518	0.16964487372	5	7	-0.565819811743868	0.571516277182159	-0.540064246110033	63.425215328606	1.53846153846154	1.9172	1.3006	1.7143	1.0166	646362601
992	3	156201719	156788302	0.375472	0.147605709678	5	5	-0.7677596444904	0.442629993891526	-0.620200891360953	63.425215328606	1.42857142857143	1.9172	1.3006	1.7143	1.0166	646964753
993	3	156788302	157367953	0.389926	0.137411994459	2	6	-1.49385208349258	0.135214284830192	-1.88167567873445	25.3700861314424	0.571428571428571	1.9172	1.3006	1.7143	1.0166	647551336
994	3	157367953	157995233	0.366488	0.202907792373	8	4	0.0505054036530745	0.959719643409684	0.0307019820082696	101.48034452577	2	1.9172	1.3006	1.7143	1.0166	648130987
995	3	157995233	158608668	0.36662	0.184917717444	6	4	-0.549146055592955	0.5829052210459	-0.384335517270574	76.1102583943272	1.5	1.9172	1.3006	1.7143	1.0166	648758267
996	3	158608668	159200582	0.379722	0.155282693094	11	5	0.947619421346543	0.343323235439693	0.517302632388982	139.535473722933	3.14285714285714	1.9172	1.3006	1.7143	1.0166	649371702
997	3	159200582	159809083	0.396138	0.17830866342	37	7	7.4098400243831	1.26451860270612e-13	2.34746102463155	469.346593431685	5	1.9172	1.3006	1.7143	1.0166	649963616
998	3	159809083	160419036	0.37657	0.18026470892	9	5	0.375826399400895	0.707045960293525	0.227796015193997	114.165387591491	2.57142857142857	1.9172	1.3006	1.7143	1.0166	650572117
999	3	160419036	161038147	0.374894	0.192390379108	5	5	-0.7677596444904	0.442629993891526	-0.620200891360953	63.425215328606	1.42857142857143	1.9172	1.3006	1.7143	1.0166	651182070
1000	3	161038147	161621688	0.362712	0.143162177122	8	4	0.0505054036530745	0.959719643409684	0.0307019820082696	101.48034452577	2	1.9172	1.3006	1.7143	1.0166	651801181
1001	3	161621688	162224600	0.337864	0.17069157688	13	1	NA	NA	-2.75899190049621	164.905559854376	0.295454545454545	1.9172	1.3006	1.7143	1.0166	652384722
1002	3	162224600	162818019	0.333134	0.157425023466	7	1	NA	NA	-3.65207669657969	88.7953014600485	0.159090909090909	1.9172	1.3006	1.7143	1.0166	652987634
1003	3	162818019	163439789	0.325358	0.195844122425	9	1	NA	NA	-3.28950661719498	114.165387591491	0.204545454545455	1.9172	1.3006	1.7143	1.0166	653581053
1004	3	163439789	164066585	0.335706	0.202292292867	13	1	NA	NA	-2.75899190049621	164.905559854376	0.295454545454545	1.9172	1.3006	1.7143	1.0166	654202823
1005	3	164066585	164644362	0.331108	0.134614219673	11	1	NA	NA	-3	139.535473722933	0.25	1.9172	1.3006	1.7143	1.0166	654829619
1006	3	164644362	165226876	0.328652	0.141651531122	6	1	NA	NA	-3.87446911791614	76.1102583943272	0.136363636363636	1.9172	1.3006	1.7143	1.0166	655407396
1007	3	165226876	165835352	0.333588	0.178274903201	7	1	NA	NA	-3.65207669657969	88.7953014600485	0.159090909090909	1.9172	1.3006	1.7143	1.0166	655989910
1008	3	165835352	166427574	0.329518	0.155722009652	2	1	NA	NA	-5.4594316186373	25.3700861314424	0.0454545454545455	1.9172	1.3006	1.7143	1.0166	656598386
1009	3	166427574	167054703	0.346662	0.202715868665	3	2	-2.05981860087342	0.0394158856614553	-1.81902140821229	38.0551291971636	0.6	1.9172	1.3006	1.7143	1.0166	657190608
1010	3	167054703	167640216	0.35188	0.146047995518	12	3	0.962968319437449	0.335563422053912	0.47553967225888	152.220516788654	3	1.9172	1.3006	1.7143	1.0166	657817737
1011	3	167640216	168210038	0.361688	0.122533001534	8	4	0.0505054036530745	0.959719643409684	0.0307019820082696	101.48034452577	2	1.9172	1.3006	1.7143	1.0166	658403250
1012	3	168210038	168779314	0.348796	0.121691411547	6	2	-1.24515158436759	0.213076035529124	-0.819021408212288	76.1102583943272	1.2	1.9172	1.3006	1.7143	1.0166	658973072
1013	3	168779314	169326062	0.364392	0.08550191313	3	4	-1.448623244462	0.147442826174492	-1.38433551727057	38.0551291971636	0.75	1.9172	1.3006	1.7143	1.0166	659542348
1014	3	169326062	169951180	0.384224	0.200151011489	9	6	0.453420648172131	0.650245870926055	0.288249322707858	114.165387591491	2.57142857142857	1.9172	1.3006	1.7143	1.0166	660089096
1015	3	169951180	170606996	0.395606	0.237591031631	8	7	0.181898297893035	0.855662540299466	0.138007659002604	101.48034452577	2.46153846153846	1.9172	1.3006	1.7143	1.0166	660714214
1016	3	170606996	171183600	0.385706	0.132853743644	13	6	1.56614792340911	0.117313990995619	0.818764039406638	164.905559854376	3.71428571428571	1.9172	1.3006	1.7143	1.0166	661370030
1017	3	171183600	171783491	0.382536	0.16651525027	6	6	-0.381124808255604	0.703110639848031	-0.296713178013298	76.1102583943272	1.71428571428571	1.9172	1.3006	1.7143	1.0166	661946634
1018	3	171783491	172377703	0.387338	0.158549473925	8	6	0.175238829362886	0.86089197494338	0.118324321265545	101.48034452577	2.28571428571429	1.9172	1.3006	1.7143	1.0166	662546525
1019	3	172377703	172977845	0.360604	0.166863842224	8	4	0.0505054036530745	0.959719643409684	0.0307019820082696	101.48034452577	2	1.9172	1.3006	1.7143	1.0166	663140737
1020	3	172977845	173543792	0.34648	0.116525045631	8	2	-0.70204024003037	0.48265406879443	-0.403983908933444	101.48034452577	1.6	1.9172	1.3006	1.7143	1.0166	663740879
1021	3	173543792	174097863	0.345848	0.0975885761933	5	2	-1.5167072565362	0.1293406113826	-1.08205581404608	63.425215328606	1	1.9172	1.3006	1.7143	1.0166	664306826
1022	3	174097863	174699975	0.342138	0.169589710884	8	2	-0.70204024003037	0.48265406879443	-0.403983908933444	101.48034452577	1.6	1.9172	1.3006	1.7143	1.0166	664860897
1023	3	174699975	175268985	0.338892	0.121280821075	27	1	NA	NA	-1.70454411647383	342.496162774473	0.613636363636364	1.9172	1.3006	1.7143	1.0166	665463009
1024	3	175268985	175865831	0.339764	0.162262962305	11	1	NA	NA	-3	139.535473722933	0.25	1.9172	1.3006	1.7143	1.0166	666032019
1025	3	175865831	176459626	0.35054	0.15795855472	6	3	-0.751704861601682	0.452228566135093	-0.52446032774112	76.1102583943272	1.5	1.9172	1.3006	1.7143	1.0166	666628865
1026	3	176459626	177113818	0.380024	0.235698388241	4	6	-0.937488445874093	0.348507364321844	-0.881675678734455	50.7401722628848	1.14285714285714	1.9172	1.3006	1.7143	1.0166	667222660
1027	3	177113818	177702758	0.385322	0.151017081536	7	6	-0.102942989446359	0.918008218276372	-0.0743207566768505	88.7953014600485	2	1.9172	1.3006	1.7143	1.0166	667876852
1028	3	177702758	178266818	0.35537	0.113569478424	6	3	-0.751704861601682	0.452228566135093	-0.52446032774112	76.1102583943272	1.5	1.9172	1.3006	1.7143	1.0166	668465792
1029	3	178266818	178911919	0.372672	0.224927569481	10	5	0.661722910373719	0.508148819121528	0.379799108639047	126.850430657212	2.85714285714286	1.9172	1.3006	1.7143	1.0166	669029852
1030	3	178911919	179565235	0.38276	0.234673572972	10	6	0.731602466981376	0.464411242050107	0.440252416152908	126.850430657212	2.85714285714286	1.9172	1.3006	1.7143	1.0166	669674953
1031	3	179565235	180154508	0.364956	0.151496844417	11	4	0.949982592522119	0.342121097744911	0.490133600645567	139.535473722933	2.75	1.9172	1.3006	1.7143	1.0166	670328269
1032	3	180154508	180804923	0.360372	0.231260041666	12	4	1.24980832214513	0.211369575291964	0.615664482729426	152.220516788654	3	1.9172	1.3006	1.7143	1.0166	670917542
1033	3	180804923	181401898	0.35868	0.162443988442	6	3	-0.751704861601682	0.452228566135093	-0.52446032774112	76.1102583943272	1.5	1.9172	1.3006	1.7143	1.0166	671567957
1034	3	181401898	181998158	0.382064	0.161439640425	4	6	-0.937488445874093	0.348507364321844	-0.881675678734455	50.7401722628848	1.14285714285714	1.9172	1.3006	1.7143	1.0166	672164932
1035	3	181998158	182585775	0.370722	0.149105624922	10	5	0.661722910373719	0.508148819121528	0.379799108639047	126.850430657212	2.85714285714286	1.9172	1.3006	1.7143	1.0166	672761192
1036	3	182585775	183233765	0.39899	0.228383154061	9	7	0.431137667772003	0.666368273276153	0.307932660444917	114.165387591491	2.76923076923077	1.9172	1.3006	1.7143	1.0166	673348809
1037	3	183233765	183901925	0.425604	0.251676245211	7	10	0.267355461987157	0.789195487809784	0.204646871146494	88.7953014600485	2.33333333333333	1.9172	1.3006	1.7143	1.0166	673996799
1038	3	183901925	184518282	0.494558	0.188781826117	2	15	-0.543354384809687	0.586885826089635	-0.828813349993776	25.3700861314424	1.33333333333333	1.9172	1.3006	1.7143	1.0166	674664959
1039	3	184518282	185151249	0.38037	0.210069403302	4	6	-0.937488445874093	0.348507364321844	-0.881675678734455	50.7401722628848	1.14285714285714	1.9172	1.3006	1.7143	1.0166	675281316
1040	3	185151249	185817942	0.406092	0.25002962383	7	8	0.0172985304791091	0.986198457936542	0.0134552844412654	88.7953014600485	2.33333333333333	1.9172	1.3006	1.7143	1.0166	675914283
1041	3	185817942	186400177	0.428284	0.141240220873	5	10	-0.310246712573332	0.756373350287238	-0.280779956023748	63.425215328606	1.66666666666667	1.9172	1.3006	1.7143	1.0166	676580976
1042	3	186400177	187050157	0.419884	0.230745561402	8	9	0.394781480445574	0.693004163588554	0.304393435594851	101.48034452577	2.66666666666667	1.9172	1.3006	1.7143	1.0166	677163211
1043	3	187050157	187645017	0.404784	0.159466092862	9	8	0.549708857447246	0.582519080661637	0.376025363825974	114.165387591491	3	1.9172	1.3006	1.7143	1.0166	677813191
1044	3	187645017	188208123	0.402934	0.112067710165	6	8	-0.248906633004959	0.803433004350809	-0.208937136895183	76.1102583943272	2	1.9172	1.3006	1.7143	1.0166	678408051
1045	3	188208123	188783936	0.379498	0.131662536275	10	5	0.661722910373719	0.508148819121528	0.379799108639047	126.850430657212	2.85714285714286	1.9172	1.3006	1.7143	1.0166	678971157
1046	3	188783936	189352663	0.374718	0.120843568179	6	5	-0.481863133517576	0.629903176872058	-0.357166485527159	76.1102583943272	1.71428571428571	1.9172	1.3006	1.7143	1.0166	679546970
1047	3	189352663	189923746	0.365038	0.124470523549	8	4	0.0505054036530745	0.959719643409684	0.0307019820082696	101.48034452577	2	1.9172	1.3006	1.7143	1.0166	680115697
1048	3	189923746	190485047	0.363256	0.109212347742	10	4	0.650156862899104	0.515590902016215	0.352630076895632	126.850430657212	2.5	1.9172	1.3006	1.7143	1.0166	680686780
1049	3	190485047	191090926	0.351586	0.174752714651	10	3	0.391410592424405	0.695493763993231	0.212505266425087	126.850430657212	2.5	1.9172	1.3006	1.7143	1.0166	681248081
1050	3	191090926	191700105	0.351962	0.17922318399	13	3	1.24874718294397	0.211757557526093	0.591016889678816	164.905559854376	3.25	1.9172	1.3006	1.7143	1.0166	681853960
1051	3	191700105	192262856	0.360992	0.111507576175	4	4	-1.14879751483898	0.250639484371675	-0.96929801799173	50.7401722628848	1	1.9172	1.3006	1.7143	1.0166	682463139
1052	3	192262856	192869050	0.381456	0.175181542542	8	6	0.175238829362886	0.86089197494338	0.118324321265545	101.48034452577	2.28571428571429	1.9172	1.3006	1.7143	1.0166	683025890
1053	3	192869050	193454215	0.381244	0.145540146796	5	6	-0.659306627064848	0.509698887689223	-0.559747583847092	63.425215328606	1.42857142857143	1.9172	1.3006	1.7143	1.0166	683632084
1054	3	193454215	194021920	0.452256	0.119260883734	5	13	0.202378120550447	0.839621131775909	0.170986196812623	63.425215328606	2.5	1.9172	1.3006	1.7143	1.0166	684217249
1055	3	194021920	194630740	0.451456	0.17873920042	4	13	-0.159772200434563	0.87306052356905	-0.15094189807474	50.7401722628848	2	1.9172	1.3006	1.7143	1.0166	684784954
1056	3	194630740	195278252	0.43761	0.227813538591	5	11	-0.0804073061483805	0.935913316255782	-0.0762917863312077	63.425215328606	2	1.9172	1.3006	1.7143	1.0166	685393774
1057	3	195278252	196158785	0.46335	0.432162110903	4	13	-0.159772200434563	0.87306052356905	-0.15094189807474	50.7401722628848	2	1.9172	1.3006	1.7143	1.0166	686041286
1058	3	196158785	196847680	0.416714	0.274199986936	5	9	-0.3835020095757	0.701347580519613	-0.373678469517786	63.425215328606	1.66666666666667	1.9172	1.3006	1.7143	1.0166	686921819
1059	3	196847680	197534897	0.418574	0.272427777543	5	9	-0.3835020095757	0.701347580519613	-0.373678469517786	63.425215328606	1.66666666666667	1.9172	1.3006	1.7143	1.0166	687610714
1060	3	197534897	198022430	0.159226	0.359926263506	5	1	NA	NA	-4.13750352374993	63.425215328606	0.113636363636364	1.9172	1.3006	1.7143	1.0166	688297931
1061	4	0	785667	0.451598	0.363598063811	9	13	1.65097940449049	0.0987427804176999	1.01898310336757	114.165387591491	4.5	2.0983	1.8223	1.775	1.4455	688297931
1062	4	785667	1384066	0.549956	0.164437106345	3	16	0.359654876422471	0.719105240324338	0.387516436514939	38.0551291971636	3	2.0983	1.8223	1.775	1.4455	689083598
1063	4	1384066	2062508	0.550886	0.263017324989	4	16	0.868600456265591	0.385065704841655	0.802553935793783	50.7401722628848	4	2.0983	1.8223	1.775	1.4455	689681997
1064	4	2062508	2699468	0.483592	0.215021351419	3	14	-2.10595387326716	0.035208359305112	-2.34103691783507	38.0551291971636	0.48	2.0983	1.8223	1.775	1.4455	690360439
1065	4	2699468	3331001	0.481712	0.208275735393	3	14	-2.10595387326716	0.035208359305112	-2.34103691783507	38.0551291971636	0.48	2.0983	1.8223	1.775	1.4455	690997399
1066	4	3331001	4184323	0.549872	0.414054717914	2	16	-0.149290703420649	0.881324250663199	-0.197446064206217	25.3700861314424	2	2.0983	1.8223	1.775	1.4455	691628932
1067	4	4184323	4798212	0.449686	0.185520509408	2	12	-1.61863984983852	0.105524775733123	-2.60880924267552	25.3700861314424	0.444444444444444	2.0983	1.8223	1.775	1.4455	692482254
1068	4	4798212	5412422	0.440524	0.185946174761	7	12	-0.825188943054932	0.409264329827534	-0.80145432061792	88.7953014600485	1.55555555555556	2.0983	1.8223	1.775	1.4455	693096143
1069	4	5412422	6011375	0.467836	0.165209958043	7	13	0.926678762520468	0.354093347326893	0.656413023982864	88.7953014600485	3.5	2.0983	1.8223	1.775	1.4455	693710353
1070	4	6011375	6565265	0.508394	0.097293686472	4	15	0.15664270553072	0.875526443831295	0.171186650006224	50.7401722628848	2.66666666666667	2.0983	1.8223	1.775	1.4455	694309306
1071	4	6565265	7179404	0.48876	0.185852062807	0	14	-2.62381138308696	0.00869519231214358	-Inf	0	0	2.0983	1.8223	1.775	1.4455	694863196
1072	4	7179404	7720949	0.535088	0.0767156930634	11	16	4.43121951516743	9.37016391430991e-06	2.26198555443108	139.535473722933	5	2.0983	1.8223	1.775	1.4455	695477335
1073	4	7720949	8287769	0.521776	0.117885748562	1	15	-0.89335292997989	0.371668201163039	-1.82881334999378	12.6850430657212	0.666666666666667	2.0983	1.8223	1.775	1.4455	696018880
1074	4	8287769	8901947	0.528204	0.185903760799	3	15	-0.193355839639483	0.84668029762073	-0.24385084927262	38.0551291971636	2	2.0983	1.8223	1.775	1.4455	696585700
1075	4	8901947	10234780	0.466434	0.624859228425	2	13	-0.884072842404584	0.376656892308337	-1.15094189807474	25.3700861314424	1	2.0983	1.8223	1.775	1.4455	697199878
1076	4	10234780	10813483	0.41199	0.135998949375	2	9	-1.16178549959697	0.245322605530729	-1.69560656440515	25.3700861314424	0.666666666666667	2.0983	1.8223	1.775	1.4455	698532711
1077	4	10813483	11413645	0.390696	0.166891605933	4	7	-0.815059181622836	0.41503843488563	-0.861992340997396	50.7401722628848	1.23076923076923	2.0983	1.8223	1.775	1.4455	699111414
1078	4	11413645	12002132	0.373674	0.150363559433	4	5	-1.05365615546322	0.292040369262408	-0.942128986248315	50.7401722628848	1.14285714285714	2.0983	1.8223	1.775	1.4455	699711576
1079	4	12002132	12603666	0.357248	0.168791788993	6	3	-0.751704861601682	0.452228566135093	-0.52446032774112	76.1102583943272	1.5	2.0983	1.8223	1.775	1.4455	700300063
1080	4	12603666	13182605	0.379996	0.136351152712	5	5	-0.7677596444904	0.442629993891526	-0.620200891360953	63.425215328606	1.42857142857143	2.0983	1.8223	1.775	1.4455	700901597
1081	4	13182605	13776965	0.390038	0.158759001279	7	7	-0.0673410719859323	0.946310180362274	-0.0546374189397917	88.7953014600485	2.15384615384615	2.0983	1.8223	1.775	1.4455	701480536
1082	4	13776965	14347121	0.387054	0.123047025726	12	6	1.28796610459987	0.197757762453684	0.703286821986702	152.220516788654	3.42857142857143	2.0983	1.8223	1.775	1.4455	702074896
1083	4	14347121	14949615	0.38863	0.170116216925	5	6	-0.659306627064848	0.509698887689223	-0.559747583847092	63.425215328606	1.42857142857143	2.0983	1.8223	1.775	1.4455	702645052
1084	4	14949615	15526655	0.385518	0.133508942188	7	6	-0.102942989446359	0.918008218276372	-0.0743207566768505	88.7953014600485	2	2.0983	1.8223	1.775	1.4455	703247546
1085	4	15526655	16126824	0.404856	0.166901322794	2	8	-1.31372728694123	0.188937994837792	-1.79389963761634	25.3700861314424	0.666666666666667	2.0983	1.8223	1.775	1.4455	703824586
1086	4	16126824	16709185	0.396862	0.14142602269	8	7	0.181898297893035	0.855662540299466	0.138007659002604	101.48034452577	2.46153846153846	2.0983	1.8223	1.775	1.4455	704424755
1087	4	16709185	17284317	0.393048	0.130634358721	6	7	-0.3165804418649	0.751561978140095	-0.27702984027624	76.1102583943272	1.84615384615385	2.0983	1.8223	1.775	1.4455	705007116
1088	4	17284317	17907279	0.403832	0.197382825919	4	8	-0.781316959973096	0.434616097512343	-0.793899637616339	50.7401722628848	1.33333333333333	2.0983	1.8223	1.775	1.4455	705582248
1089	4	17907279	18514105	0.369278	0.176040578354	8	4	0.0505054036530745	0.959719643409684	0.0307019820082696	101.48034452577	2	2.0983	1.8223	1.775	1.4455	706205210
1090	4	18514105	19096995	0.361778	0.142205218823	6	4	-0.549146055592955	0.5829052210459	-0.384335517270574	76.1102583943272	1.5	2.0983	1.8223	1.775	1.4455	706812036
1091	4	19096995	19680816	0.346964	0.143573115732	6	2	-1.24515158436759	0.213076035529124	-0.819021408212288	76.1102583943272	1.2	2.0983	1.8223	1.775	1.4455	707394926
1092	4	19680816	20265895	0.358208	0.145414550856	5	3	-1.0374837251082	0.299510476655717	-0.787494733574914	63.425215328606	1.25	2.0983	1.8223	1.775	1.4455	707978747
1093	4	20265895	20838558	0.359778	0.126886144207	7	3	-0.46592599809516	0.641268471243052	-0.302067906404672	88.7953014600485	1.75	2.0983	1.8223	1.775	1.4455	708563826
1094	4	20838558	21421220	0.36951	0.141869557308	10	4	0.650156862899104	0.515590902016215	0.352630076895632	126.850430657212	2.5	2.0983	1.8223	1.775	1.4455	709136489
1095	4	21421220	21983998	0.365836	0.111550202744	4	4	-1.14879751483898	0.250639484371675	-0.96929801799173	50.7401722628848	1	2.0983	1.8223	1.775	1.4455	709719151
1096	4	21983998	22638577	0.374616	0.23615025841	12	5	1.23351593231937	0.217383336252141	0.642833514472841	152.220516788654	3.42857142857143	2.0983	1.8223	1.775	1.4455	710281929
1097	4	22638577	23207235	0.369842	0.120736892825	3	4	-1.448623244462	0.147442826174492	-1.38433551727057	38.0551291971636	0.75	2.0983	1.8223	1.775	1.4455	710936508
1098	4	23207235	23784895	0.360448	0.134438943323	10	4	0.650156862899104	0.515590902016215	0.352630076895632	126.850430657212	2.5	2.0983	1.8223	1.775	1.4455	711505166
1099	4	23784895	24318769	0.392208	0.0634494281422	1	7	-1.56277729125974	0.118104987299383	-2.8619923409974	12.6850430657212	0.307692307692308	2.0983	1.8223	1.775	1.4455	712082826
1100	4	24318769	24906400	0.40862	0.149125897034	44	8	9.86688957938964	5.79332157656461e-23	2.66553198102096	558.141894891733	5	2.0983	1.8223	1.775	1.4455	712616700
1101	4	24906400	25519246	0.408726	0.184134350228	6	8	-0.248906633004959	0.803433004350809	-0.208937136895183	76.1102583943272	2	2.0983	1.8223	1.775	1.4455	713204331
1102	4	25519246	26138397	0.43329	0.192442554401	6	11	0.215726918934679	0.829200616962628	0.186742619502586	76.1102583943272	2.4	2.0983	1.8223	1.775	1.4455	713817177
1103	4	26138397	26769756	0.384506	0.208057539371	3	6	-1.21567026468334	0.22411055581665	-1.2967131780133	38.0551291971636	0.857142857142857	2.0983	1.8223	1.775	1.4455	714436328
1104	4	26769756	27351719	0.390798	0.14083885058	13	7	1.42809514728787	0.153264474085861	0.838447377143696	164.905559854376	4	2.0983	1.8223	1.775	1.4455	715067687
1105	4	27351719	27914888	0.349424	0.112167040444	7	2	-0.97359591219898	0.330257216816099	-0.59662898687584	88.7953014600485	1.4	2.0983	1.8223	1.775	1.4455	715649650
1106	4	27914888	28507492	0.342032	0.156266241875	3	2	-2.05981860087342	0.0394158856614553	-1.81902140821229	38.0551291971636	0.6	2.0983	1.8223	1.775	1.4455	716212819
1107	4	28507492	29067553	0.342642	0.107240104203	5	2	-1.5167072565362	0.1293406113826	-1.08205581404608	63.425215328606	1	2.0983	1.8223	1.775	1.4455	716805423
1108	4	29067553	29632918	0.329504	0.115615575778	7	1	NA	NA	-3.65207669657969	88.7953014600485	0.159090909090909	2.0983	1.8223	1.775	1.4455	717365484
1109	4	29632918	30217098	0.332956	0.144099421411	10	1	NA	NA	-3.13750352374994	126.850430657212	0.227272727272727	2.0983	1.8223	1.775	1.4455	717930849
1110	4	30217098	30783975	0.346176	0.117974445956	9	2	-0.43048456786176	0.666843190081825	-0.234058907491132	114.165387591491	1.8	2.0983	1.8223	1.775	1.4455	718515029
1111	4	30783975	31340443	0.344128	0.101475736251	13	2	0.655738120812681	0.51199263669991	0.296455809207648	164.905559854376	2.6	2.0983	1.8223	1.775	1.4455	719081906
1112	4	31340443	31921170	0.335042	0.139010240612	4	1	NA	NA	-4.4594316186373	50.7401722628848	0.0909090909090909	2.0983	1.8223	1.775	1.4455	719638374
1113	4	31921170	32493466	0.337834	0.126326236773	2	1	NA	NA	-5.4594316186373	25.3700861314424	0.0454545454545455	2.0983	1.8223	1.775	1.4455	720219101
1114	4	32493466	33075991	0.334798	0.141667739582	10	1	NA	NA	-3.13750352374994	126.850430657212	0.227272727272727	2.0983	1.8223	1.775	1.4455	720791397
1115	4	33075991	33644489	0.341106	0.120489430042	12	2	0.384182448644071	0.700843225975619	0.180978591787712	152.220516788654	2.4	2.0983	1.8223	1.775	1.4455	721373922
1116	4	33644489	34261024	0.332638	0.189016033153	9	1	NA	NA	-3.28950661719498	114.165387591491	0.204545454545455	2.0983	1.8223	1.775	1.4455	721942420
1117	4	34261024	34854157	0.332442	0.157018746217	6	1	NA	NA	-3.87446911791614	76.1102583943272	0.136363636363636	2.0983	1.8223	1.775	1.4455	722558955
1118	4	34854157	35442427	0.332358	0.150050147041	6	1	NA	NA	-3.87446911791614	76.1102583943272	0.136363636363636	2.0983	1.8223	1.775	1.4455	723152088
1119	4	35442427	36015173	0.339926	0.127012672284	10	1	NA	NA	-3.13750352374994	126.850430657212	0.227272727272727	2.0983	1.8223	1.775	1.4455	723740358
1120	4	36015173	36579776	0.353578	0.11442199209	9	3	0.105631728917884	0.915874549541933	0.0605021729800364	114.165387591491	2.25	2.0983	1.8223	1.775	1.4455	724313104
1121	4	36579776	37194970	0.357582	0.187248250145	10	3	0.391410592424405	0.695493763993231	0.212505266425087	126.850430657212	2.5	2.0983	1.8223	1.775	1.4455	724877707
1122	4	37194970	37809704	0.394896	0.18664007522	23	7	3.92048884607755	8.83695263486303e-05	1.66156961505962	291.755990511588	5	2.0983	1.8223	1.775	1.4455	725492901
1123	4	37809704	38401590	0.413214	0.155242732553	7	9	0.135353650438482	0.892332268401361	0.111748357652455	88.7953014600485	2.33333333333333	2.0983	1.8223	1.775	1.4455	726107635
1124	4	38401590	39032107	0.400826	0.206999969866	6	8	-0.248906633004959	0.803433004350809	-0.208937136895183	76.1102583943272	2	2.0983	1.8223	1.775	1.4455	726699521
1125	4	39032107	39720984	0.374782	0.274181022156	8	5	0.0899298884280714	0.928342929843524	0.0578710137516847	101.48034452577	2.28571428571429	2.0983	1.8223	1.775	1.4455	727330038
1126	4	39720984	40427015	0.391712	0.291815798456	11	7	0.929616407529939	0.352569729172632	0.597439277639902	139.535473722933	3.38461538461538	2.0983	1.8223	1.775	1.4455	728018915
1127	4	40427015	41080389	0.405228	0.234741510988	4	8	-0.781316959973096	0.434616097512343	-0.793899637616339	50.7401722628848	1.33333333333333	2.0983	1.8223	1.775	1.4455	728724946
1128	4	41080389	41672931	0.396248	0.156177958693	14	7	1.67733451716684	0.0934770864513884	0.945362581060208	177.590602920097	4.30769230769231	2.0983	1.8223	1.775	1.4455	729378320
1129	4	41672931	42279612	0.389544	0.17584364765	13	6	1.56614792340911	0.117313990995619	0.818764039406638	164.905559854376	3.71428571428571	2.0983	1.8223	1.775	1.4455	729970862
1130	4	42279612	42882321	0.379976	0.170412255334	6	5	-0.481863133517576	0.629903176872058	-0.357166485527159	76.1102583943272	1.71428571428571	2.0983	1.8223	1.775	1.4455	730577543
1131	4	42882321	43481772	0.354442	0.16590346834	6	3	-0.751704861601682	0.452228566135093	-0.52446032774112	76.1102583943272	1.5	2.0983	1.8223	1.775	1.4455	731180252
1132	4	43481772	44092459	0.340778	0.181249969297	15	2	1.1988494651499	0.230586484594053	0.502906686675074	190.275645985818	3	2.0983	1.8223	1.775	1.4455	731779703
1133	4	44092459	44679895	0.349604	0.148843448478	38	2	7.44462992502793	9.72165546707498e-14	1.84394360451014	482.031636497406	5	2.0983	1.8223	1.775	1.4455	732390390
1134	4	44679895	45287200	0.34658	0.176690460312	31	2	5.54374021984766	2.96078006039354e-08	1.55021240145343	393.236335037357	5	2.0983	1.8223	1.775	1.4455	732977826
1135	4	45287200	45899033	0.337304	0.182783537338	14	1	NA	NA	-2.65207669657969	177.590602920097	0.318181818181818	2.0983	1.8223	1.775	1.4455	733585131
1136	4	45899033	46484926	0.34097	0.146601853922	8	2	-0.70204024003037	0.48265406879443	-0.403983908933444	101.48034452577	1.6	2.0983	1.8223	1.775	1.4455	734196964
1137	4	46484926	47082490	0.351294	0.163269541003	6	3	-0.751704861601682	0.452228566135093	-0.52446032774112	76.1102583943272	1.5	2.0983	1.8223	1.775	1.4455	734782857
1138	4	47082490	47654014	0.361372	0.125146100601	16	4	2.44911124063719	0.0143209211526797	1.03070198200827	202.960689051539	4	2.0983	1.8223	1.775	1.4455	735380421
1139	4	47654014	48259932	0.374566	0.174805831812	0	5	-2.19724219935452	0.0280031532518374	-Inf	0	0	2.0983	1.8223	1.775	1.4455	735951945
1140	4	48259932	48900564	0.365846	0.219520723286	3	4	-1.448623244462	0.147442826174492	-1.38433551727057	38.0551291971636	0.75	2.0983	1.8223	1.775	1.4455	736557863
1141	4	48900564	53126902	0.396484	0.881694270548	4	7	-0.815059181622836	0.41503843488563	-0.861992340997396	50.7401722628848	1.23076923076923	2.0983	1.8223	1.775	1.4455	737198495
1142	4	53126902	53799895	0.406166	0.257050221919	9	8	0.549708857447246	0.582519080661637	0.376025363825974	114.165387591491	3	2.0983	1.8223	1.775	1.4455	741424833
1143	4	53799895	54451545	0.379112	0.232716949283	19	5	3.23479150912913	0.00121731585150612	1.30579852719527	241.015818248703	5	2.0983	1.8223	1.775	1.4455	742097826
1144	4	54451545	55084107	0.399878	0.209563647516	10	7	0.680377037650971	0.496265756621801	0.459935753889967	126.850430657212	3.07692307692308	2.0983	1.8223	1.775	1.4455	742749476
1145	4	55084107	55700432	0.408606	0.188739707135	6	8	-0.248906633004959	0.803433004350809	-0.208937136895183	76.1102583943272	2	2.0983	1.8223	1.775	1.4455	743382038
1146	4	55700432	56315527	0.390616	0.187117437144	10	7	0.680377037650971	0.496265756621801	0.459935753889967	126.850430657212	3.07692307692308	2.0983	1.8223	1.775	1.4455	743998363
1147	4	56315527	56943366	0.36878	0.203617487923	6	4	-0.549146055592955	0.5829052210459	-0.384335517270574	76.1102583943272	1.5	2.0983	1.8223	1.775	1.4455	744613458
1148	4	56943366	57587710	0.390942	0.224016984716	46	7	9.65299435329381	4.77409492506075e-22	2.66156961505962	583.511981023176	5	2.0983	1.8223	1.775	1.4455	745241297
1149	4	57587710	58249202	0.406166	0.244132960036	6	8	-0.248906633004959	0.803433004350809	-0.208937136895183	76.1102583943272	2	2.0983	1.8223	1.775	1.4455	745885641
1150	4	58249202	58884686	0.3642	0.2131981293	8	4	0.0505054036530745	0.959719643409684	0.0307019820082696	101.48034452577	2	2.0983	1.8223	1.775	1.4455	746547133
1151	4	58884686	59502381	0.344098	0.190539020067	21	2	2.82818349816156	0.00468129650973531	0.988333513845316	266.385904380145	4.2	2.0983	1.8223	1.775	1.4455	747182617
1152	4	59502381	60141321	0.332016	0.217453908035	3	1	NA	NA	-4.87446911791614	38.0551291971636	0.0681818181818182	2.0983	1.8223	1.775	1.4455	747800312
1153	4	60141321	60765123	0.331782	0.198463615057	8	1	NA	NA	-3.4594316186373	101.48034452577	0.181818181818182	2.0983	1.8223	1.775	1.4455	748439252
1154	4	60765123	61364712	0.334264	0.166095442044	11	1	NA	NA	-3	139.535473722933	0.25	2.0983	1.8223	1.775	1.4455	749063054
1155	4	61364712	61961177	0.341638	0.161727846563	8	2	-0.70204024003037	0.48265406879443	-0.403983908933444	101.48034452577	1.6	2.0983	1.8223	1.775	1.4455	749662643
1156	4	61961177	62524227	0.3409	0.111979397922	7	2	-0.97359591219898	0.330257216816099	-0.59662898687584	88.7953014600485	1.4	2.0983	1.8223	1.775	1.4455	750259108
1157	4	62524227	63122155	0.340484	0.163778916525	9	2	-0.43048456786176	0.666843190081825	-0.234058907491132	114.165387591491	1.8	2.0983	1.8223	1.775	1.4455	750822158
1158	4	63122155	63733821	0.338636	0.18256041696	11	1	NA	NA	-3	139.535473722933	0.25	2.0983	1.8223	1.775	1.4455	751420086
1159	4	63733821	64359478	0.329406	0.200840076911	12	1	NA	NA	-2.87446911791614	152.220516788654	0.272727272727273	2.0983	1.8223	1.775	1.4455	752031752
1160	4	64359478	64957105	0.32762	0.163357746554	12	1	NA	NA	-2.87446911791614	152.220516788654	0.272727272727273	2.0983	1.8223	1.775	1.4455	752657409
1161	4	64957105	65549166	0.330058	0.155492423923	11	1	NA	NA	-3	139.535473722933	0.25	2.0983	1.8223	1.775	1.4455	753255036
1162	4	65549166	66151946	0.335886	0.17050997047	9	1	NA	NA	-3.28950661719498	114.165387591491	0.204545454545455	2.0983	1.8223	1.775	1.4455	753847097
1163	4	66151946	66721277	0.330916	0.121776260207	9	1	NA	NA	-3.28950661719498	114.165387591491	0.204545454545455	2.0983	1.8223	1.775	1.4455	754449877
1164	4	66721277	67331479	0.331944	0.180599211409	12	1	NA	NA	-2.87446911791614	152.220516788654	0.272727272727273	2.0983	1.8223	1.775	1.4455	755019208
1165	4	67331479	67917399	0.340876	0.146641179683	10	2	-0.158928895693149	0.873724894556113	-0.082055814046082	126.850430657212	2	2.0983	1.8223	1.775	1.4455	755629410
1166	4	67917399	68561245	0.356154	0.223416779789	8	3	-0.180147134588638	0.857037059811604	-0.109422828462276	101.48034452577	2	2.0983	1.8223	1.775	1.4455	756215330
1167	4	68561245	69183311	0.35464	0.196226766935	6	3	-0.751704861601682	0.452228566135093	-0.52446032774112	76.1102583943272	1.5	2.0983	1.8223	1.775	1.4455	756859176
1168	4	69183311	70014499	0.352774	0.398451373215	3	3	-1.60904145212125	0.107607277957484	-1.52446032774112	38.0551291971636	0.75	2.0983	1.8223	1.775	1.4455	757481242
1169	4	70014499	70843067	0.343912	0.3965492271	7	2	-0.97359591219898	0.330257216816099	-0.59662898687584	88.7953014600485	1.4	2.0983	1.8223	1.775	1.4455	758312430
1170	4	70843067	71475987	0.34634	0.210010743854	20	2	2.55662782599295	0.0105692230944186	0.917944185953918	253.700861314424	4	2.0983	1.8223	1.775	1.4455	759140998
1171	4	71475987	72153411	0.372772	0.261909823095	11	5	0.947619421346543	0.343323235439693	0.517302632388982	139.535473722933	3.14285714285714	2.0983	1.8223	1.775	1.4455	759773918
1172	4	72153411	72769797	0.360418	0.188819992667	6	4	-0.549146055592955	0.5829052210459	-0.384335517270574	76.1102583943272	1.5	2.0983	1.8223	1.775	1.4455	760451342
1173	4	72769797	73370774	0.349092	0.168021405145	12	2	0.384182448644071	0.700843225975619	0.180978591787712	152.220516788654	2.4	2.0983	1.8223	1.775	1.4455	761067728
1174	4	73370774	74034468	0.363316	0.246640771199	12	4	1.24980832214513	0.211369575291964	0.615664482729426	152.220516788654	3	2.0983	1.8223	1.775	1.4455	761668705
1175	4	74034468	74652780	0.361712	0.191346763446	4	4	-1.14879751483898	0.250639484371675	-0.96929801799173	50.7401722628848	1	2.0983	1.8223	1.775	1.4455	762332399
1176	4	74652780	75249918	0.360996	0.16267261504	2	4	-1.74844897408501	0.0803863138862579	-1.96929801799173	25.3700861314424	0.5	2.0983	1.8223	1.775	1.4455	762950711
1177	4	75249918	75942525	0.371184	0.278089883585	7	5	-0.195966622544752	0.844636290784802	-0.134774064190711	88.7953014600485	2	2.0983	1.8223	1.775	1.4455	763547849
1178	4	75942525	76639006	0.38165	0.282105326635	7	6	-0.102942989446359	0.918008218276372	-0.0743207566768505	88.7953014600485	2	2.0983	1.8223	1.775	1.4455	764240456
1179	4	76639006	77277690	0.385012	0.217140244628	6	6	-0.381124808255604	0.703110639848031	-0.296713178013298	76.1102583943272	1.71428571428571	2.0983	1.8223	1.775	1.4455	764936937
1180	4	77277690	77887560	0.39998	0.180153147392	16	7	2.17581325692478	0.0295692270018331	1.1380076590026	202.960689051539	4.92307692307692	2.0983	1.8223	1.775	1.4455	765575621
1181	4	77887560	78514960	0.413436	0.203060248645	4	9	-0.642929839582792	0.520269626220659	-0.695606564405149	50.7401722628848	1.33333333333333	2.0983	1.8223	1.775	1.4455	766185491
1182	4	78514960	79138545	0.371096	0.198184690138	9	5	0.375826399400895	0.707045960293525	0.227796015193997	114.165387591491	2.57142857142857	2.0983	1.8223	1.775	1.4455	766812891
1183	4	79138545	79730142	0.388052	0.154830061681	32	6	6.85160248078476	7.30272537782016e-12	2.11832432126555	405.921378103079	5	2.0983	1.8223	1.775	1.4455	767436476
1184	4	79730142	80321721	0.354744	0.154804345658	13	3	1.24874718294397	0.211757557526093	0.591016889678816	164.905559854376	3.25	2.0983	1.8223	1.775	1.4455	768028073
1185	4	80321721	80913210	0.345034	0.154675742068	6	2	-1.24515158436759	0.213076035529124	-0.819021408212288	76.1102583943272	1.2	2.0983	1.8223	1.775	1.4455	768619652
1186	4	80913210	81490745	0.364112	0.134251603799	10	4	0.650156862899104	0.515590902016215	0.352630076895632	126.850430657212	2.5	2.0983	1.8223	1.775	1.4455	769211141
1187	4	81490745	82094057	0.347436	0.171241414061	13	2	0.655738120812681	0.51199263669991	0.296455809207648	164.905559854376	2.6	2.0983	1.8223	1.775	1.4455	769788676
1188	4	82094057	82692659	0.380732	0.164720465351	11	6	1.00978428579062	0.31259865045224	0.577755939902843	139.535473722933	3.14285714285714	2.0983	1.8223	1.775	1.4455	770391988
1189	4	82692659	83348081	0.382012	0.237132717547	8	6	0.175238829362886	0.86089197494338	0.118324321265545	101.48034452577	2.28571428571429	2.0983	1.8223	1.775	1.4455	770990590
1190	4	83348081	83981242	0.397166	0.210311437375	7	7	-0.0673410719859323	0.946310180362274	-0.0546374189397917	88.7953014600485	2.15384615384615	2.0983	1.8223	1.775	1.4455	771646012
1191	4	83981242	84643974	0.38669	0.245547219691	6	6	-0.381124808255604	0.703110639848031	-0.296713178013298	76.1102583943272	1.71428571428571	2.0983	1.8223	1.775	1.4455	772279173
1192	4	84643974	85236407	0.36817	0.156022706365	3	4	-1.448623244462	0.147442826174492	-1.38433551727057	38.0551291971636	0.75	2.0983	1.8223	1.775	1.4455	772941905
1193	4	85236407	85815645	0.370916	0.136796964288	13	5	1.51941244329219	0.128658711790673	0.758310731892777	164.905559854376	3.71428571428571	2.0983	1.8223	1.775	1.4455	773534338
1194	4	85815645	86445678	0.363584	0.206390776356	29	4	6.34684572573638	2.19774321320629e-10	1.88868297713584	367.866248905915	5	2.0983	1.8223	1.775	1.4455	774113576
1195	4	86445678	87028491	0.354858	0.142091888822	9	3	0.105631728917884	0.915874549541933	0.0605021729800364	114.165387591491	2.25	2.0983	1.8223	1.775	1.4455	774743609
1196	4	87028491	87665368	0.356422	0.214919050303	8	3	-0.180147134588638	0.857037059811604	-0.109422828462276	101.48034452577	2	2.0983	1.8223	1.775	1.4455	775326422
1197	4	87665368	88304742	0.379592	0.217985091668	9	5	0.375826399400895	0.707045960293525	0.227796015193997	114.165387591491	2.57142857142857	2.0983	1.8223	1.775	1.4455	775963299
1198	4	88304742	88949230	0.377814	0.224190365065	14	5	1.80530895426501	0.0710263492258234	0.865225935809289	177.590602920097	4	2.0983	1.8223	1.775	1.4455	776602673
1199	4	88949230	89600533	0.384876	0.232308157647	23	6	4.34796611150156	1.37405828630185e-05	1.64188627732256	291.755990511588	5	2.0983	1.8223	1.775	1.4455	777247161
1200	4	89600533	90208006	0.37265	0.176918151095	10	5	0.661722910373719	0.508148819121528	0.379799108639047	126.850430657212	2.85714285714286	2.0983	1.8223	1.775	1.4455	777898464
1201	4	90208006	90788897	0.36089	0.13925331947	11	4	0.949982592522119	0.342121097744911	0.490133600645567	139.535473722933	2.75	2.0983	1.8223	1.775	1.4455	778505937
1202	4	90788897	91378371	0.341672	0.151786168686	9	2	-0.43048456786176	0.666843190081825	-0.234058907491132	114.165387591491	1.8	2.0983	1.8223	1.775	1.4455	779086828
1203	4	91378371	91973584	0.334598	0.159964584107	3	1	NA	NA	-4.87446911791614	38.0551291971636	0.0681818181818182	2.0983	1.8223	1.775	1.4455	779676302
1204	4	91973584	92624648	0.333758	0.232026344568	10	1	NA	NA	-3.13750352374994	126.850430657212	0.227272727272727	2.0983	1.8223	1.775	1.4455	780271515
1205	4	92624648	93256758	0.3411	0.208998433817	13	2	0.655738120812681	0.51199263669991	0.296455809207648	164.905559854376	2.6	2.0983	1.8223	1.775	1.4455	780922579
1206	4	93256758	93815236	0.330612	0.104709585695	9	1	NA	NA	-3.28950661719498	114.165387591491	0.204545454545455	2.0983	1.8223	1.775	1.4455	781554689
1207	4	93815236	94379967	0.334916	0.114622714177	10	1	NA	NA	-3.13750352374994	126.850430657212	0.227272727272727	2.0983	1.8223	1.775	1.4455	782113167
1208	4	94379967	94983137	0.354118	0.171046305353	28	3	5.5354301355418	3.10465473339882e-08	1.69793209359533	355.181205840194	5	2.0983	1.8223	1.775	1.4455	782677898
1209	4	94983137	95607321	0.354414	0.198954154544	5	3	-1.0374837251082	0.299510476655717	-0.787494733574914	63.425215328606	1.25	2.0983	1.8223	1.775	1.4455	783281068
1210	4	95607321	96193925	0.363382	0.147636224779	13	4	1.54963405176815	0.121229375080727	0.731141700149362	164.905559854376	3.25	2.0983	1.8223	1.775	1.4455	783905252
1211	4	96193925	96769565	0.357714	0.131401570426	6	3	-0.751704861601682	0.452228566135093	-0.52446032774112	76.1102583943272	1.5	2.0983	1.8223	1.775	1.4455	784491856
1212	4	96769565	97337358	0.342984	0.119397386019	8	2	-0.70204024003037	0.48265406879443	-0.403983908933444	101.48034452577	1.6	2.0983	1.8223	1.775	1.4455	785067496
1213	4	97337358	97922430	0.344058	0.145404326305	6	2	-1.24515158436759	0.213076035529124	-0.819021408212288	76.1102583943272	1.2	2.0983	1.8223	1.775	1.4455	785635289
1214	4	97922430	98538632	0.34342	0.188577771575	4	2	-1.78826292870481	0.0737335978144075	-1.40398390893344	50.7401722628848	0.8	2.0983	1.8223	1.775	1.4455	786220361
1215	4	98538632	99213574	0.344744	0.259195604956	12	2	0.384182448644071	0.700843225975619	0.180978591787712	152.220516788654	2.4	2.0983	1.8223	1.775	1.4455	786836563
1216	4	99213574	99840114	0.381104	0.201966354902	8	6	0.175238829362886	0.86089197494338	0.118324321265545	101.48034452577	2.28571428571429	2.0983	1.8223	1.775	1.4455	787511505
1217	4	99840114	100530483	0.36878	0.27574963534	3	4	-1.448623244462	0.147442826174492	-1.38433551727057	38.0551291971636	0.75	2.0983	1.8223	1.775	1.4455	788138045
1218	4	100530483	101148004	0.377328	0.190310936794	8	5	0.0899298884280714	0.928342929843524	0.0578710137516847	101.48034452577	2.28571428571429	2.0983	1.8223	1.775	1.4455	788828414
1219	4	101148004	101732977	0.356438	0.145259695747	13	3	1.24874718294397	0.211757557526093	0.591016889678816	164.905559854376	3.25	2.0983	1.8223	1.775	1.4455	789445935
1220	4	101732977	102307728	0.353628	0.130058059925	13	3	1.24874718294397	0.211757557526093	0.591016889678816	164.905559854376	3.25	2.0983	1.8223	1.775	1.4455	790030908
1221	4	102307728	102933552	0.350248	0.201053331288	16	3	2.10608377346354	0.0351970760763488	0.890577171537724	202.960689051539	4	2.0983	1.8223	1.775	1.4455	790605659
1222	4	102933552	103549343	0.369034	0.188036200594	2	4	-1.74844897408501	0.0803863138862579	-1.96929801799173	25.3700861314424	0.5	2.0983	1.8223	1.775	1.4455	791231483
1223	4	103549343	104265510	0.36395	0.301838816924	10	4	0.650156862899104	0.515590902016215	0.352630076895632	126.850430657212	2.5	2.0983	1.8223	1.775	1.4455	791847274
1224	4	104265510	104928834	0.346154	0.246220549837	16	2	1.47040513731851	0.141452060832906	0.596016091066556	202.960689051539	3.2	2.0983	1.8223	1.775	1.4455	792563441
1225	4	104928834	105526221	0.340402	0.163021625847	7	2	-0.97359591219898	0.330257216816099	-0.59662898687584	88.7953014600485	1.4	2.0983	1.8223	1.775	1.4455	793226765
1226	4	105526221	106140482	0.356006	0.186013762879	13	3	1.24874718294397	0.211757557526093	0.591016889678816	164.905559854376	3.25	2.0983	1.8223	1.775	1.4455	793824152
1227	4	106140482	106745991	0.353058	0.17424844222	20	3	3.24919922748962	0.00115730392849198	1.21250526642509	253.700861314424	5	2.0983	1.8223	1.775	1.4455	794438413
1228	4	106745991	107370672	0.353404	0.199591471487	13	3	1.24874718294397	0.211757557526093	0.591016889678816	164.905559854376	3.25	2.0983	1.8223	1.775	1.4455	795043922
1229	4	107370672	107990746	0.349362	0.193644629512	6	2	-1.24515158436759	0.213076035529124	-0.819021408212288	76.1102583943272	1.2	2.0983	1.8223	1.775	1.4455	795668603
1230	4	107990746	108606537	0.360188	0.188036200594	3	4	-1.448623244462	0.147442826174492	-1.38433551727057	38.0551291971636	0.75	2.0983	1.8223	1.775	1.4455	796288677
1231	4	108606537	109192152	0.391098	0.146196733349	11	7	0.929616407529939	0.352569729172632	0.597439277639902	139.535473722933	3.38461538461538	2.0983	1.8223	1.775	1.4455	796904468
1232	4	109192152	109800045	0.384382	0.177486827452	5	6	-0.659306627064848	0.509698887689223	-0.559747583847092	63.425215328606	1.42857142857143	2.0983	1.8223	1.775	1.4455	797490083
1233	4	109800045	110383329	0.365162	0.14278464693	25	4	5.14754280724432	2.63920788468704e-07	1.67455817178299	317.12607664303	5	2.0983	1.8223	1.775	1.4455	798097976
1234	4	110383329	111025901	0.376794	0.221877081479	3	5	-1.33955266643605	0.180390821185279	-1.35716648552716	38.0551291971636	0.857142857142857	2.0983	1.8223	1.775	1.4455	798681260
1235	4	111025901	111675174	0.383672	0.229907912388	9	6	0.453420648172131	0.650245870926055	0.288249322707858	114.165387591491	2.57142857142857	2.0983	1.8223	1.775	1.4455	799323832
1236	4	111675174	112277179	0.346818	0.169442114268	7	2	-0.97359591219898	0.330257216816099	-0.59662898687584	88.7953014600485	1.4	2.0983	1.8223	1.775	1.4455	799973105
1237	4	112277179	112869528	0.342722	0.155903023387	6	2	-1.24515158436759	0.213076035529124	-0.819021408212288	76.1102583943272	1.2	2.0983	1.8223	1.775	1.4455	800575110
1238	4	112869528	113491181	0.37644	0.195692773943	8	5	0.0899298884280714	0.928342929843524	0.0578710137516847	101.48034452577	2.28571428571429	2.0983	1.8223	1.775	1.4455	801167459
1239	4	113491181	114110801	0.360856	0.193053807172	9	4	0.350331133276089	0.726090202922643	0.200626983450582	114.165387591491	2.25	2.0983	1.8223	1.775	1.4455	801789112
1240	4	114110801	114671626	0.354474	0.10845629207	11	3	0.677189455930927	0.498285756838744	0.350008790175021	139.535473722933	2.75	2.0983	1.8223	1.775	1.4455	802408732
1241	4	114671626	115280386	0.351338	0.178658256127	4	3	-1.32326258861473	0.18574806835167	-1.10942282846228	50.7401722628848	1	2.0983	1.8223	1.775	1.4455	802969557
1242	4	115280386	115860403	0.349552	0.137956301281	30	2	5.27218454767905	1.34809418432433e-07	1.50290668667507	380.551291971636	5	2.0983	1.8223	1.775	1.4455	803578317
1243	4	115860403	116444504	0.33163	0.14398366036	6	1	NA	NA	-3.87446911791614	76.1102583943272	0.136363636363636	2.0983	1.8223	1.775	1.4455	804158334
1244	4	116444504	117038083	0.325638	0.157652140659	20	1	NA	NA	-2.13750352374994	253.700861314424	0.454545454545455	2.0983	1.8223	1.775	1.4455	804742435
1245	4	117038083	117625947	0.332236	0.149463141135	7	1	NA	NA	-3.65207669657969	88.7953014600485	0.159090909090909	2.0983	1.8223	1.775	1.4455	805336014
1246	4	117625947	118212697	0.330546	0.147848317	8	1	NA	NA	-3.4594316186373	101.48034452577	0.181818181818182	2.0983	1.8223	1.775	1.4455	805923878
1247	4	118212697	118801982	0.337456	0.151514123047	5	1	NA	NA	-4.13750352374993	63.425215328606	0.113636363636364	2.0983	1.8223	1.775	1.4455	806510628
1248	4	118801982	119640901	0.35804	0.403994902964	5	3	-1.0374837251082	0.299510476655717	-0.787494733574914	63.425215328606	1.25	2.0983	1.8223	1.775	1.4455	807099913
1249	4	119640901	120237851	0.366744	0.162408911969	8	4	0.0505054036530745	0.959719643409684	0.0307019820082696	101.48034452577	2	2.0983	1.8223	1.775	1.4455	807938832
1250	4	120237851	120960023	0.356356	0.307644162333	8	3	-0.180147134588638	0.857037059811604	-0.109422828462276	101.48034452577	2	2.0983	1.8223	1.775	1.4455	808535782
1251	4	120960023	121553967	0.349556	0.158169793785	6	2	-1.24515158436759	0.213076035529124	-0.819021408212288	76.1102583943272	1.2	2.0983	1.8223	1.775	1.4455	809257954
1252	4	121553967	122140689	0.365568	0.14780764996	11	4	0.949982592522119	0.342121097744911	0.490133600645567	139.535473722933	2.75	2.0983	1.8223	1.775	1.4455	809851898
1253	4	122140689	122754322	0.374342	0.185180718768	7	5	-0.195966622544752	0.844636290784802	-0.134774064190711	88.7953014600485	2	2.0983	1.8223	1.775	1.4455	810438620
1254	4	122754322	123343802	0.355402	0.151794802199	7	3	-0.46592599809516	0.641268471243052	-0.302067906404672	88.7953014600485	1.75	2.0983	1.8223	1.775	1.4455	811052253
1255	4	123343802	123983357	0.372362	0.218206409144	4	5	-1.05365615546322	0.292040369262408	-0.942128986248315	50.7401722628848	1.14285714285714	2.0983	1.8223	1.775	1.4455	811641733
1256	4	123983357	124592554	0.370226	0.179247435559	8	5	0.0899298884280714	0.928342929843524	0.0578710137516847	101.48034452577	2.28571428571429	2.0983	1.8223	1.775	1.4455	812281288
1257	4	124592554	125201379	0.352576	0.178745945058	5	3	-1.0374837251082	0.299510476655717	-0.787494733574914	63.425215328606	1.25	2.0983	1.8223	1.775	1.4455	812890485
1258	4	125201379	125787613	0.3491	0.147098257692	8	2	-0.70204024003037	0.48265406879443	-0.403983908933444	101.48034452577	1.6	2.0983	1.8223	1.775	1.4455	813499310
1259	4	125787613	126353553	0.342466	0.116514118104	9	2	-0.43048456786176	0.666843190081825	-0.234058907491132	114.165387591491	1.8	2.0983	1.8223	1.775	1.4455	814085544
1260	4	126353553	126931689	0.339056	0.135151590629	8	1	NA	NA	-3.4594316186373	101.48034452577	0.181818181818182	2.0983	1.8223	1.775	1.4455	814651484
1261	4	126931689	127528291	0.33507	0.161920342205	7	1	NA	NA	-3.65207669657969	88.7953014600485	0.159090909090909	2.0983	1.8223	1.775	1.4455	815229620
1262	4	127528291	128131442	0.348444	0.17102019229	13	2	0.655738120812681	0.51199263669991	0.296455809207648	164.905559854376	2.6	2.0983	1.8223	1.775	1.4455	815826222
1263	4	128131442	128763284	0.359294	0.208662925225	7	3	-0.46592599809516	0.641268471243052	-0.302067906404672	88.7953014600485	1.75	2.0983	1.8223	1.775	1.4455	816429373
1264	4	128763284	129448609	0.37349	0.270419144202	6	5	-0.481863133517576	0.629903176872058	-0.357166485527159	76.1102583943272	1.71428571428571	2.0983	1.8223	1.775	1.4455	817061215
1265	4	129448609	130089480	0.37694	0.219811787396	13	5	1.51941244329219	0.128658711790673	0.758310731892777	164.905559854376	3.71428571428571	2.0983	1.8223	1.775	1.4455	817746540
1266	4	130089480	130674765	0.355488	0.145715335264	10	3	0.391410592424405	0.695493763993231	0.212505266425087	126.850430657212	2.5	2.0983	1.8223	1.775	1.4455	818387411
1267	4	130674765	131261624	0.341646	0.148006591021	13	2	0.655738120812681	0.51199263669991	0.296455809207648	164.905559854376	2.6	2.0983	1.8223	1.775	1.4455	818972696
1268	4	131261624	131853210	0.334586	0.154814346519	11	1	NA	NA	-3	139.535473722933	0.25	2.0983	1.8223	1.775	1.4455	819559555
1269	4	131853210	132458855	0.326848	0.174433868025	11	1	NA	NA	-3	139.535473722933	0.25	2.0983	1.8223	1.775	1.4455	820151141
1270	4	132458855	133343458	0.328682	0.434774695541	9	1	NA	NA	-3.28950661719498	114.165387591491	0.204545454545455	2.0983	1.8223	1.775	1.4455	820756786
1271	4	133343458	133928201	0.328832	0.144923496305	6	1	NA	NA	-3.87446911791614	76.1102583943272	0.136363636363636	2.0983	1.8223	1.775	1.4455	821641389
1272	4	133928201	134495537	0.332344	0.118688043769	12	1	NA	NA	-2.87446911791614	152.220516788654	0.272727272727273	2.0983	1.8223	1.775	1.4455	822226132
1273	4	134495537	135098350	0.334044	0.170555379529	7	1	NA	NA	-3.65207669657969	88.7953014600485	0.159090909090909	2.0983	1.8223	1.775	1.4455	822793468
1274	4	135098350	135689255	0.331498	0.153840295817	10	1	NA	NA	-3.13750352374994	126.850430657212	0.227272727272727	2.0983	1.8223	1.775	1.4455	823396281
1275	4	135689255	136292645	0.328296	0.171348547374	8	1	NA	NA	-3.4594316186373	101.48034452577	0.181818181818182	2.0983	1.8223	1.775	1.4455	823987186
1276	4	136292645	136888910	0.32847	0.161446672201	12	1	NA	NA	-2.87446911791614	152.220516788654	0.272727272727273	2.0983	1.8223	1.775	1.4455	824590576
1277	4	136888910	137454536	0.330554	0.116023662279	19	1	NA	NA	-2.21150410519371	241.015818248703	0.431818181818182	2.0983	1.8223	1.775	1.4455	825186841
1278	4	137454536	138017914	0.343224	0.11249640561	5	2	-1.5167072565362	0.1293406113826	-1.08205581404608	63.425215328606	1	2.0983	1.8223	1.775	1.4455	825752467
1279	4	138017914	138603352	0.33982	0.145938596401	9	1	NA	NA	-3.28950661719498	114.165387591491	0.204545454545455	2.0983	1.8223	1.775	1.4455	826315845
1280	4	138603352	139175211	0.344986	0.125658597661	14	2	0.927293792981291	0.353774016173756	0.40337101312416	177.590602920097	2.8	2.0983	1.8223	1.775	1.4455	826901283
1281	4	139175211	139773094	0.378088	0.163715977875	6	5	-0.481863133517576	0.629903176872058	-0.357166485527159	76.1102583943272	1.71428571428571	2.0983	1.8223	1.775	1.4455	827473142
1282	4	139773094	140454703	0.384046	0.266441610953	7	6	-0.102942989446359	0.918008218276372	-0.0743207566768505	88.7953014600485	2	2.0983	1.8223	1.775	1.4455	828071025
1283	4	140454703	141035166	0.410352	0.138618654419	7	9	0.135353650438482	0.892332268401361	0.111748357652455	88.7953014600485	2.33333333333333	2.0983	1.8223	1.775	1.4455	828752634
1284	4	141035166	141626199	0.390324	0.154023548601	6	7	-0.3165804418649	0.751561978140095	-0.27702984027624	76.1102583943272	1.84615384615385	2.0983	1.8223	1.775	1.4455	829333097
1285	4	141626199	142232713	0.380348	0.175616721131	5	6	-0.659306627064848	0.509698887689223	-0.559747583847092	63.425215328606	1.42857142857143	2.0983	1.8223	1.775	1.4455	829924130
1286	4	142232713	142844628	0.359612	0.182893048871	7	3	-0.46592599809516	0.641268471243052	-0.302067906404672	88.7953014600485	1.75	2.0983	1.8223	1.775	1.4455	830530644
1287	4	142844628	143436368	0.355534	0.155034305607	7	3	-0.46592599809516	0.641268471243052	-0.302067906404672	88.7953014600485	1.75	2.0983	1.8223	1.775	1.4455	831142559
1288	4	143436368	144045630	0.359774	0.179334998736	11	3	0.677189455930927	0.498285756838744	0.350008790175021	139.535473722933	2.75	2.0983	1.8223	1.775	1.4455	831734299
1289	4	144045630	144668515	0.37289	0.197283607729	2	5	-1.62544917740887	0.104066884588406	-1.94212898624832	25.3700861314424	0.571428571428571	2.0983	1.8223	1.775	1.4455	832343561
1290	4	144668515	145572107	0.36288	0.446652914147	3	4	-1.448623244462	0.147442826174492	-1.38433551727057	38.0551291971636	0.75	2.0983	1.8223	1.775	1.4455	832966446
1291	4	145572107	146237007	0.3617	0.248007219131	10	4	0.650156862899104	0.515590902016215	0.352630076895632	126.850430657212	2.5	2.0983	1.8223	1.775	1.4455	833870038
1292	4	146237007	146858625	0.388246	0.195647487685	6	6	-0.381124808255604	0.703110639848031	-0.296713178013298	76.1102583943272	1.71428571428571	2.0983	1.8223	1.775	1.4455	834534938
1293	4	146858625	147437874	0.379488	0.136813356605	10	5	0.661722910373719	0.508148819121528	0.379799108639047	126.850430657212	2.85714285714286	2.0983	1.8223	1.775	1.4455	835156556
1294	4	147437874	148044344	0.371436	0.175556911306	148	5	40.1154414246234	0	4.26732437938063	1877.38637372674	5	2.0983	1.8223	1.775	1.4455	835735805
1295	4	148044344	148657713	0.37344	0.184830012603	24	5	4.66427406399325	3.09708395750649e-06	1.64283351447284	304.441033577309	5	2.0983	1.8223	1.775	1.4455	836342275
1296	4	148657713	149251803	0.391786	0.158376676934	2	7	-1.31353792138077	0.189001751435258	-1.8619923409974	25.3700861314424	0.615384615384615	2.0983	1.8223	1.775	1.4455	836955644
1297	4	149251803	149841908	0.366928	0.152693164776	29	4	6.34684572573638	2.19774321320629e-10	1.88868297713584	367.866248905915	5	2.0983	1.8223	1.775	1.4455	837549734
1298	4	149841908	150443585	0.358318	0.168989341457	8	3	-0.180147134588638	0.857037059811604	-0.109422828462276	101.48034452577	2	2.0983	1.8223	1.775	1.4455	838139839
1299	4	150443585	151039008	0.356676	0.160260856568	40	3	8.96477649762006	3.10910757754341e-19	2.21250526642509	507.401722628848	5	2.0983	1.8223	1.775	1.4455	838741516
1300	4	151039008	151620554	0.356518	0.140222785472	13	3	1.24874718294397	0.211757557526093	0.591016889678816	164.905559854376	3.25	2.0983	1.8223	1.775	1.4455	839336939
1301	4	151620554	152273938	0.363348	0.234753223219	9	4	0.350331133276089	0.726090202922643	0.200626983450582	114.165387591491	2.25	2.0983	1.8223	1.775	1.4455	839918485
1302	4	152273938	152865223	0.402594	0.154384095656	23	8	4.2765811462242	1.89785398343183e-05	1.72966231844067	291.755990511588	5	2.0983	1.8223	1.775	1.4455	840571869
1303	4	152865223	153421479	0.395634	0.101133291147	9	7	0.431137667772003	0.666368273276153	0.307932660444917	114.165387591491	2.76923076923077	2.0983	1.8223	1.775	1.4455	841163154
1304	4	153421479	154022009	0.402096	0.16740212812	3	8	-1.04752212345716	0.294858834017187	-1.20893713689518	38.0551291971636	1	2.0983	1.8223	1.775	1.4455	841719410
1305	4	154022009	154638581	0.401826	0.189064699662	11	8	1.08211918441538	0.279199572328098	0.665531981020959	139.535473722933	3.66666666666667	2.0983	1.8223	1.775	1.4455	842319940
1306	4	154638581	155241292	0.388496	0.170415008188	149	6	39.3988752814664	0	4.33749284172771	1890.07141679246	5	2.0983	1.8223	1.775	1.4455	842936512
1307	4	155241292	155799699	0.372122	0.104595751844	28	5	5.80786010788455	6.32763504076925e-09	1.86522593580929	355.181205840194	5	2.0983	1.8223	1.775	1.4455	843539223
1308	4	155799699	156394126	0.364528	0.15885382057	8	4	0.0505054036530745	0.959719643409684	0.0307019820082696	101.48034452577	2	2.0983	1.8223	1.775	1.4455	844097630
1309	4	156394126	156973504	0.359156	0.137005547328	7	3	-0.46592599809516	0.641268471243052	-0.302067906404672	88.7953014600485	1.75	2.0983	1.8223	1.775	1.4455	844692057
1310	4	156973504	157559190	0.34397	0.146300235963	12	2	0.384182448644071	0.700843225975619	0.180978591787712	152.220516788654	2.4	2.0983	1.8223	1.775	1.4455	845271435
1311	4	157559190	158114615	0.34999	0.0997884502858	9	2	-0.43048456786176	0.666843190081825	-0.234058907491132	114.165387591491	1.8	2.0983	1.8223	1.775	1.4455	845857121
1312	4	158114615	158697310	0.339824	0.141918156154	11	1	NA	NA	-3	139.535473722933	0.25	2.0983	1.8223	1.775	1.4455	846412546
1313	4	158697310	159297258	0.355214	0.166594438185	8	3	-0.180147134588638	0.857037059811604	-0.109422828462276	101.48034452577	2	2.0983	1.8223	1.775	1.4455	846995241
1314	4	159297258	159949459	0.374956	0.233365174233	7	5	-0.195966622544752	0.844636290784802	-0.134774064190711	88.7953014600485	2	2.0983	1.8223	1.775	1.4455	847595189
1315	4	159949459	160563380	0.37115	0.185562963313	15	5	2.09120546523784	0.0365096496311682	0.964761609360203	190.275645985818	4.28571428571429	2.0983	1.8223	1.775	1.4455	848247390
1316	4	160563380	161188499	0.351268	0.200152291004	16	3	2.10608377346354	0.0351970760763488	0.890577171537724	202.960689051539	4	2.0983	1.8223	1.775	1.4455	848861311
1317	4	161188499	161792859	0.333994	0.172678535972	8	1	NA	NA	-3.4594316186373	101.48034452577	0.181818181818182	2.0983	1.8223	1.775	1.4455	849486430
1318	4	161792859	162371423	0.33291	0.135791373124	9	1	NA	NA	-3.28950661719498	114.165387591491	0.204545454545455	2.0983	1.8223	1.775	1.4455	850090790
1319	4	162371423	162944498	0.322732	0.127513850718	13	1	NA	NA	-2.75899190049621	164.905559854376	0.295454545454545	2.0983	1.8223	1.775	1.4455	850669354
1320	4	162944498	163516594	0.332548	0.126020807697	16	1	NA	NA	-2.4594316186373	202.960689051539	0.363636363636364	2.0983	1.8223	1.775	1.4455	851242429
1321	4	163516594	164120789	0.353974	0.172452602223	16	3	2.10608377346354	0.0351970760763488	0.890577171537724	202.960689051539	4	2.0983	1.8223	1.775	1.4455	851814525
1322	4	164120789	164716331	0.356662	0.160428651548	10	3	0.391410592424405	0.695493763993231	0.212505266425087	126.850430657212	2.5	2.0983	1.8223	1.775	1.4455	852418720
1323	4	164716331	165320976	0.3396	0.173068494737	8	1	NA	NA	-3.4594316186373	101.48034452577	0.181818181818182	2.0983	1.8223	1.775	1.4455	853014262
1324	4	165320976	166012100	0.37169	0.276540823354	12	5	1.23351593231937	0.217383336252141	0.642833514472841	152.220516788654	3.42857142857143	2.0983	1.8223	1.775	1.4455	853618907
1325	4	166012100	166671467	0.373678	0.241696960873	37	5	8.38092870663996	5.25117016703691e-17	2.26732437938063	469.346593431685	5	2.0983	1.8223	1.775	1.4455	854310031
1326	4	166671467	167249937	0.343774	0.135650941276	28	2	4.72907320334183	2.255470564991e-06	1.40337101312416	355.181205840194	5	2.0983	1.8223	1.775	1.4455	854969398
1327	4	167249937	167858346	0.334258	0.178184412131	9	1	NA	NA	-3.28950661719498	114.165387591491	0.204545454545455	2.0983	1.8223	1.775	1.4455	855547868
1328	4	167858346	168453349	0.34042	0.159668102514	7	2	-0.97359591219898	0.330257216816099	-0.59662898687584	88.7953014600485	1.4	2.0983	1.8223	1.775	1.4455	856156277
1329	4	168453349	169054167	0.34281	0.167801230988	7	2	-0.97359591219898	0.330257216816099	-0.59662898687584	88.7953014600485	1.4	2.0983	1.8223	1.775	1.4455	856751280
1330	4	169054167	169645481	0.371008	0.154425567465	8	5	0.0899298884280714	0.928342929843524	0.0578710137516847	101.48034452577	2.28571428571429	2.0983	1.8223	1.775	1.4455	857352098
1331	4	169645481	170262768	0.391078	0.19000400138	3	7	-1.0642985515018	0.28719347397536	-1.27702984027624	38.0551291971636	0.923076923076923	2.0983	1.8223	1.775	1.4455	857943412
1332	4	170262768	170923452	0.372098	0.24320855356	5	5	-0.7677596444904	0.442629993891526	-0.620200891360953	63.425215328606	1.42857142857143	2.0983	1.8223	1.775	1.4455	858560699
1333	4	170923452	171573429	0.368598	0.230742010871	3	4	-1.448623244462	0.147442826174492	-1.38433551727057	38.0551291971636	0.75	2.0983	1.8223	1.775	1.4455	859221383
1334	4	171573429	172148068	0.337078	0.129888503913	9	1	NA	NA	-3.28950661719498	114.165387591491	0.204545454545455	2.0983	1.8223	1.775	1.4455	859871360
1335	4	172148068	172731508	0.33996	0.143013848896	10	1	NA	NA	-3.13750352374994	126.850430657212	0.227272727272727	2.0983	1.8223	1.775	1.4455	860445999
1336	4	172731508	173313457	0.340336	0.140818181662	11	2	0.112626776475461	0.910326455555804	0.0554477097038528	139.535473722933	2.2	2.0983	1.8223	1.775	1.4455	861029439
1337	4	173313457	173893332	0.359916	0.137745203708	4	3	-1.32326258861473	0.18574806835167	-1.10942282846228	50.7401722628848	1	2.0983	1.8223	1.775	1.4455	861611388
1338	4	173893332	174481482	0.390384	0.149876732126	5	7	-0.565819811743868	0.571516277182159	-0.540064246110033	63.425215328606	1.53846153846154	2.0983	1.8223	1.775	1.4455	862191263
1339	4	174481482	175079709	0.360094	0.164196868413	11	4	0.949982592522119	0.342121097744911	0.490133600645567	139.535473722933	2.75	2.0983	1.8223	1.775	1.4455	862779413
1340	4	175079709	175661655	0.351726	0.140813752479	8	3	-0.180147134588638	0.857037059811604	-0.109422828462276	101.48034452577	2	2.0983	1.8223	1.775	1.4455	863377640
1341	4	175661655	176251567	0.344276	0.152415953566	6	2	-1.24515158436759	0.213076035529124	-0.819021408212288	76.1102583943272	1.2	2.0983	1.8223	1.775	1.4455	863959586
1342	4	176251567	176835020	0.347926	0.143032943528	47	2	9.88863097454542	4.66361748670747e-23	2.15060494274419	596.197024088897	5	2.0983	1.8223	1.775	1.4455	864549498
1343	4	176835020	177420691	0.35537	0.146278371304	8	3	-0.180147134588638	0.857037059811604	-0.109422828462276	101.48034452577	2	2.0983	1.8223	1.775	1.4455	865132951
1344	4	177420691	177990302	0.355708	0.122207962978	8	3	-0.180147134588638	0.857037059811604	-0.109422828462276	101.48034452577	2	2.0983	1.8223	1.775	1.4455	865718622
1345	4	177990302	178586700	0.359984	0.161633674157	5	3	-1.0374837251082	0.299510476655717	-0.787494733574914	63.425215328606	1.25	2.0983	1.8223	1.775	1.4455	866288233
1346	4	178586700	179176367	0.342442	0.152063791937	6	2	-1.24515158436759	0.213076035529124	-0.819021408212288	76.1102583943272	1.2	2.0983	1.8223	1.775	1.4455	866884631
1347	4	179176367	179744530	0.337068	0.119970853435	9	1	NA	NA	-3.28950661719498	114.165387591491	0.204545454545455	2.0983	1.8223	1.775	1.4455	867474298
1348	4	179744530	180321883	0.338738	0.133978692412	6	1	NA	NA	-3.87446911791614	76.1102583943272	0.136363636363636	2.0983	1.8223	1.775	1.4455	868042461
1349	4	180321883	180904740	0.345482	0.142156652489	11	2	0.112626776475461	0.910326455555804	0.0554477097038528	139.535473722933	2.2	2.0983	1.8223	1.775	1.4455	868619814
1350	4	180904740	181466482	0.345642	0.109911667634	13	2	0.655738120812681	0.51199263669991	0.296455809207648	164.905559854376	2.6	2.0983	1.8223	1.775	1.4455	869202671
1351	4	181466482	182031572	0.3575	0.115185191739	9	3	0.105631728917884	0.915874549541933	0.0605021729800364	114.165387591491	2.25	2.0983	1.8223	1.775	1.4455	869764413
1352	4	182031572	182590631	0.37329	0.10564001295	15	5	2.09120546523784	0.0365096496311682	0.964761609360203	190.275645985818	4.28571428571429	2.0983	1.8223	1.775	1.4455	870329503
1353	4	182590631	183160621	0.37815	0.122791627923	15	5	2.09120546523784	0.0365096496311682	0.964761609360203	190.275645985818	4.28571428571429	2.0983	1.8223	1.775	1.4455	870888562
1354	4	183160621	183730057	0.37582	0.121938198498	11	5	0.947619421346543	0.343323235439693	0.517302632388982	139.535473722933	3.14285714285714	2.0983	1.8223	1.775	1.4455	871458552
1355	4	183730057	184344563	0.417346	0.1863382945	2	9	-1.16178549959697	0.245322605530729	-1.69560656440515	25.3700861314424	0.666666666666667	2.0983	1.8223	1.775	1.4455	872027988
1356	4	184344563	184962175	0.408502	0.190430237754	11	8	1.08211918441538	0.279199572328098	0.665531981020959	139.535473722933	3.66666666666667	2.0983	1.8223	1.775	1.4455	872642494
1357	4	184962175	185573696	0.42911	0.182366590845	4	10	-0.599047799853576	0.549141009747942	-0.60270805091111	50.7401722628848	1.33333333333333	2.0983	1.8223	1.775	1.4455	873260106
1358	4	185573696	186195052	0.417614	0.195308325662	2	9	-1.16178549959697	0.245322605530729	-1.69560656440515	25.3700861314424	0.666666666666667	2.0983	1.8223	1.775	1.4455	873871627
1359	4	186195052	186769384	0.39127	0.129423399706	12	7	1.17885577740891	0.238455609522313	0.72297015972376	152.220516788654	3.69230769230769	2.0983	1.8223	1.775	1.4455	874492983
1360	4	186769384	187395397	0.403146	0.201294541807	11	8	1.08211918441538	0.279199572328098	0.665531981020959	139.535473722933	3.66666666666667	2.0983	1.8223	1.775	1.4455	875067315
1361	4	187395397	187995488	0.398858	0.166793036389	3	7	-1.0642985515018	0.28719347397536	-1.27702984027624	38.0551291971636	0.923076923076923	2.0983	1.8223	1.775	1.4455	875693328
1362	4	187995488	188562447	0.376238	0.118102014431	3	5	-1.33955266643605	0.180390821185279	-1.35716648552716	38.0551291971636	0.857142857142857	2.0983	1.8223	1.775	1.4455	876293419
1363	4	188562447	189221945	0.387588	0.241847587104	8	6	0.175238829362886	0.86089197494338	0.118324321265545	101.48034452577	2.28571428571429	2.0983	1.8223	1.775	1.4455	876860378
1364	4	189221945	189846936	0.36847	0.199988479834	5	4	-0.848971785215969	0.395896992365534	-0.647369923104368	63.425215328606	1.25	2.0983	1.8223	1.775	1.4455	877519876
1365	4	189846936	190463962	0.378474	0.189661375696	5	5	-0.7677596444904	0.442629993891526	-0.620200891360953	63.425215328606	1.42857142857143	2.0983	1.8223	1.775	1.4455	878144867
1366	4	190463962	191154276	0.267834	0.421795533024	6	1	NA	NA	-3.87446911791614	76.1102583943272	0.136363636363636	2.0983	1.8223	1.775	1.4455	878761893
1367	5	0	808805	0.525106	0.38180401951	0	15	-1.24335147515009	0.213738343330833	-Inf	0	0	1.9204	1.2406	1.7639	1.0914	878761893
1368	5	808805	1433631	0.55535	0.199777217977	0	16	-1.16718186310689	0.243136933689959	-Inf	0	0	1.9204	1.2406	1.7639	1.0914	879570698
1369	5	1433631	2064878	0.507534	0.207917027724	3	15	-0.193355839639483	0.84668029762073	-0.24385084927262	38.0551291971636	2	1.9204	1.2406	1.7639	1.0914	880195524
1370	5	2064878	2620428	0.456156	0.09999099991	3	13	-0.521922521419574	0.601724276845717	-0.565979397353583	38.0551291971636	1.5	1.9204	1.2406	1.7639	1.0914	880826771
1371	5	2620428	3164182	0.443186	0.0804665344991	8	12	-0.666498761698214	0.50509235491208	-0.608809242675524	101.48034452577	1.77777777777778	1.9204	1.2406	1.7639	1.0914	881382321
1372	5	3164182	3728917	0.445718	0.114628985276	7	12	-0.825188943054932	0.409264329827534	-0.80145432061792	88.7953014600485	1.55555555555556	1.9204	1.2406	1.7639	1.0914	881926075
1373	5	3728917	4283073	0.415968	0.0977269938429	6	9	-0.124074179568609	0.901256541884081	-0.110644063683993	76.1102583943272	2	1.9204	1.2406	1.7639	1.0914	882490810
1374	5	4283073	4856870	0.379124	0.128611686712	8	5	0.0899298884280714	0.928342929843524	0.0578710137516847	101.48034452577	2.28571428571429	1.9204	1.2406	1.7639	1.0914	883044966
1375	5	4856870	5430056	0.42139	0.127682811513	3	10	-0.88784888713382	0.374622041941244	-1.01774555018995	38.0551291971636	1	1.9204	1.2406	1.7639	1.0914	883618763
1376	5	5430056	5989998	0.411608	0.107050373074	7	9	0.135353650438482	0.892332268401361	0.111748357652455	88.7953014600485	2.33333333333333	1.9204	1.2406	1.7639	1.0914	884191949
1377	5	5989998	6552065	0.43948	0.110426337074	9	11	1.10412959418386	0.269536925309851	0.771705120223742	114.165387591491	3.6	1.9204	1.2406	1.7639	1.0914	884751891
1378	5	6552065	7138448	0.426296	0.147314980141	8	10	0.556156549267401	0.578103839892339	0.39729194908889	101.48034452577	2.66666666666667	1.9204	1.2406	1.7639	1.0914	885313958
1379	5	7138448	7748349	0.393936	0.180194818503	3	7	-1.0642985515018	0.28719347397536	-1.27702984027624	38.0551291971636	0.923076923076923	1.9204	1.2406	1.7639	1.0914	885900341
1380	5	7748349	8327660	0.395306	0.136905738023	2	7	-1.31353792138077	0.189001751435258	-1.8619923409974	25.3700861314424	0.615384615384615	1.9204	1.2406	1.7639	1.0914	886510242
1381	5	8327660	8905946	0.376528	0.135375921257	8	5	0.0899298884280714	0.928342929843524	0.0578710137516847	101.48034452577	2.28571428571429	1.9204	1.2406	1.7639	1.0914	887089553
1382	5	8905946	9473745	0.390212	0.119406691452	4	7	-0.815059181622836	0.41503843488563	-0.861992340997396	50.7401722628848	1.23076923076923	1.9204	1.2406	1.7639	1.0914	887667839
1383	5	9473745	10071720	0.404946	0.163844642335	4	8	-0.781316959973096	0.434616097512343	-0.793899637616339	50.7401722628848	1.33333333333333	1.9204	1.2406	1.7639	1.0914	888235638
1384	5	10071720	10679382	0.439632	0.177174152736	4	11	-0.37654153123144	0.706514345930336	-0.39821988121857	50.7401722628848	1.6	1.9204	1.2406	1.7639	1.0914	888833613
1385	5	10679382	11249933	0.419878	0.123654151864	19	9	3.24848761052358	0.00116020261256467	1.55232094903844	241.015818248703	5	1.9204	1.2406	1.7639	1.0914	889441275
1386	5	11249933	11810058	0.377412	0.107342111136	3	5	-1.33955266643605	0.180390821185279	-1.35716648552716	38.0551291971636	0.857142857142857	1.9204	1.2406	1.7639	1.0914	890011826
1387	5	11810058	12389070	0.353502	0.136460038825	8	3	-0.180147134588638	0.857037059811604	-0.109422828462276	101.48034452577	2	1.9204	1.2406	1.7639	1.0914	890571951
1388	5	12389070	12976418	0.340938	0.148715923098	12	2	0.384182448644071	0.700843225975619	0.180978591787712	152.220516788654	2.4	1.9204	1.2406	1.7639	1.0914	891150963
1389	5	12976418	13556510	0.36105	0.13806775477	3	4	-1.448623244462	0.147442826174492	-1.38433551727057	38.0551291971636	0.75	1.9204	1.2406	1.7639	1.0914	891738311
1390	5	13556510	14149486	0.394882	0.156795553277	12	7	1.17885577740891	0.238455609522313	0.72297015972376	152.220516788654	3.69230769230769	1.9204	1.2406	1.7639	1.0914	892318403
1391	5	14149486	14714111	0.423228	0.114456497675	7	10	0.267355461987157	0.789195487809784	0.204646871146494	88.7953014600485	2.33333333333333	1.9204	1.2406	1.7639	1.0914	892911379
1392	5	14714111	15318674	0.401618	0.172956333749	221	8	56.9852035160697	0	4.99400292177509	2803.39451752439	5	1.9204	1.2406	1.7639	1.0914	893476004
1393	5	15318674	15904427	0.384538	0.146397884433	4	6	-0.937488445874093	0.348507364321844	-0.881675678734455	50.7401722628848	1.14285714285714	1.9204	1.2406	1.7639	1.0914	894080567
1394	5	15904427	16488756	0.389352	0.144317670354	3	6	-1.21567026468334	0.22411055581665	-1.2967131780133	38.0551291971636	0.857142857142857	1.9204	1.2406	1.7639	1.0914	894666320
1395	5	16488756	17155959	0.418522	0.250602889975	5	9	-0.3835020095757	0.701347580519613	-0.373678469517786	63.425215328606	1.66666666666667	1.9204	1.2406	1.7639	1.0914	895250649
1396	5	17155959	17894119	0.387798	0.322640078032	19	6	3.23523883626458	0.0012154101745251	1.36625183470913	241.015818248703	5	1.9204	1.2406	1.7639	1.0914	895917852
1397	5	17894119	18488899	0.347558	0.159353038098	7	2	-0.97359591219898	0.330257216816099	-0.59662898687584	88.7953014600485	1.4	1.9204	1.2406	1.7639	1.0914	896656012
1398	5	18488899	19089691	0.337086	0.167765216581	7	1	NA	NA	-3.65207669657969	88.7953014600485	0.159090909090909	1.9204	1.2406	1.7639	1.0914	897250792
1399	5	19089691	19678860	0.33443	0.151347066801	11	1	NA	NA	-3	139.535473722933	0.25	1.9204	1.2406	1.7639	1.0914	897851584
1400	5	19678860	20263369	0.334716	0.144581178391	19	1	NA	NA	-2.21150410519371	241.015818248703	0.431818181818182	1.9204	1.2406	1.7639	1.0914	898440753
1401	5	20263369	21076455	0.340602	0.385058899059	11	2	0.112626776475461	0.910326455555804	0.0554477097038528	139.535473722933	2.2	1.9204	1.2406	1.7639	1.0914	899025262
1402	5	21076455	21850532	0.33636	0.354069427202	8	1	NA	NA	-3.4594316186373	101.48034452577	0.181818181818182	1.9204	1.2406	1.7639	1.0914	899838348
1403	5	21850532	22591827	0.340986	0.325504691115	7	2	-0.97359591219898	0.330257216816099	-0.59662898687584	88.7953014600485	1.4	1.9204	1.2406	1.7639	1.0914	900612425
1404	5	22591827	23161990	0.341108	0.123057792245	6	2	-1.24515158436759	0.213076035529124	-0.819021408212288	76.1102583943272	1.2	1.9204	1.2406	1.7639	1.0914	901353720
1405	5	23161990	23762512	0.339642	0.167391036465	7	1	NA	NA	-3.65207669657969	88.7953014600485	0.159090909090909	1.9204	1.2406	1.7639	1.0914	901923883
1406	5	23762512	24374223	0.338184	0.182620551208	13	1	NA	NA	-2.75899190049621	164.905559854376	0.295454545454545	1.9204	1.2406	1.7639	1.0914	902524405
1407	5	24374223	24954515	0.336666	0.138364823227	6	1	NA	NA	-3.87446911791614	76.1102583943272	0.136363636363636	1.9204	1.2406	1.7639	1.0914	903136116
1408	5	24954515	25568937	0.330146	0.186227055672	7	1	NA	NA	-3.65207669657969	88.7953014600485	0.159090909090909	1.9204	1.2406	1.7639	1.0914	903716408
1409	5	25568937	26157302	0.33318	0.150187383682	2260	1	NA	NA	4.68267543866525	28668.1973285299	5	1.9204	1.2406	1.7639	1.0914	904330830
1410	5	26157302	26751437	0.338136	0.15844042179	10	1	NA	NA	-3.13750352374994	126.850430657212	0.227272727272727	1.9204	1.2406	1.7639	1.0914	904919195
1411	5	26751437	27330233	0.329956	0.136137775658	6	1	NA	NA	-3.87446911791614	76.1102583943272	0.136363636363636	1.9204	1.2406	1.7639	1.0914	905513330
1412	5	27330233	27920391	0.32995	0.152769258402	6	1	NA	NA	-3.87446911791614	76.1102583943272	0.136363636363636	1.9204	1.2406	1.7639	1.0914	906092126
1413	5	27920391	28505588	0.333226	0.145586870746	9	1	NA	NA	-3.28950661719498	114.165387591491	0.204545454545455	1.9204	1.2406	1.7639	1.0914	906682284
1414	5	28505588	29106121	0.333798	0.167406287415	5	1	NA	NA	-4.13750352374993	63.425215328606	0.113636363636364	1.9204	1.2406	1.7639	1.0914	907267481
1415	5	29106121	29719676	0.330904	0.185077132449	9	1	NA	NA	-3.28950661719498	114.165387591491	0.204545454545455	1.9204	1.2406	1.7639	1.0914	907868014
1416	5	29719676	30303537	0.338812	0.143631789073	23	1	NA	NA	-1.93586966258028	291.755990511588	0.522727272727273	1.9204	1.2406	1.7639	1.0914	908481569
1417	5	30303537	30897798	0.343206	0.158618856025	7	2	-0.97359591219898	0.330257216816099	-0.59662898687584	88.7953014600485	1.4	1.9204	1.2406	1.7639	1.0914	909065430
1418	5	30897798	31465302	0.376004	0.118948941329	9	5	0.375826399400895	0.707045960293525	0.227796015193997	114.165387591491	2.57142857142857	1.9204	1.2406	1.7639	1.0914	909659691
1419	5	31465302	32106838	0.425024	0.220620510774	2	10	-1.17664997441406	0.239335242455485	-1.60270805091111	25.3700861314424	0.666666666666667	1.9204	1.2406	1.7639	1.0914	910227195
1420	5	32106838	32783199	0.405004	0.260749806686	9	8	0.549708857447246	0.582519080661637	0.376025363825974	114.165387591491	3	1.9204	1.2406	1.7639	1.0914	910868731
1421	5	32783199	33413701	0.373964	0.206981103946	10	5	0.661722910373719	0.508148819121528	0.379799108639047	126.850430657212	2.85714285714286	1.9204	1.2406	1.7639	1.0914	911545092
1422	5	33413701	34000962	0.401088	0.148589809301	9	8	0.549708857447246	0.582519080661637	0.376025363825974	114.165387591491	3	1.9204	1.2406	1.7639	1.0914	912175594
1423	5	34000962	34958210	0.403188	0.477669318714	6	8	-0.248906633004959	0.803433004350809	-0.208937136895183	76.1102583943272	2	1.9204	1.2406	1.7639	1.0914	912762855
1424	5	34958210	35584463	0.386792	0.201600631055	3	6	-1.21567026468334	0.22411055581665	-1.2967131780133	38.0551291971636	0.857142857142857	1.9204	1.2406	1.7639	1.0914	913720103
1425	5	35584463	36179477	0.381948	0.159683637696	32	6	6.85160248078476	7.30272537782016e-12	2.11832432126555	405.921378103079	5	1.9204	1.2406	1.7639	1.0914	914346356
1426	5	36179477	36773835	0.39008	0.158756170523	9	7	0.431137667772003	0.666368273276153	0.307932660444917	114.165387591491	2.76923076923077	1.9204	1.2406	1.7639	1.0914	914941370
1427	5	36773835	37477353	0.352452	0.289286130561	5	3	-1.0374837251082	0.299510476655717	-0.787494733574914	63.425215328606	1.25	1.9204	1.2406	1.7639	1.0914	915535728
1428	5	37477353	38096725	0.394128	0.19273070142	8	7	0.181898297893035	0.855662540299466	0.138007659002604	101.48034452577	2.46153846153846	1.9204	1.2406	1.7639	1.0914	916239246
1429	5	38096725	38670169	0.408604	0.128075278493	4	8	-0.781316959973096	0.434616097512343	-0.793899637616339	50.7401722628848	1.33333333333333	1.9204	1.2406	1.7639	1.0914	916858618
1430	5	38670169	39255825	0.377128	0.146256505525	7	5	-0.195966622544752	0.844636290784802	-0.134774064190711	88.7953014600485	2	1.9204	1.2406	1.7639	1.0914	917432062
1431	5	39255825	39843847	0.365482	0.149691678203	7	4	-0.24932032596994	0.803113009806684	-0.161943095934126	88.7953014600485	1.75	1.9204	1.2406	1.7639	1.0914	918017718
1432	5	39843847	40457547	0.358832	0.185269675737	11	3	0.677189455930927	0.498285756838744	0.350008790175021	139.535473722933	2.75	1.9204	1.2406	1.7639	1.0914	918605740
1433	5	40457547	41114627	0.37431	0.239057648993	6	5	-0.481863133517576	0.629903176872058	-0.357166485527159	76.1102583943272	1.71428571428571	1.9204	1.2406	1.7639	1.0914	919219440
1434	5	41114627	41715173	0.367264	0.167424310544	12	4	1.24980832214513	0.211369575291964	0.615664482729426	152.220516788654	3	1.9204	1.2406	1.7639	1.0914	919876520
1435	5	41715173	42318091	0.36169	0.170699829828	6	4	-0.549146055592955	0.5829052210459	-0.384335517270574	76.1102583943272	1.5	1.9204	1.2406	1.7639	1.0914	920477066
1436	5	42318091	42954016	0.376638	0.213743759091	19	5	3.23479150912913	0.00121731585150612	1.30579852719527	241.015818248703	5	1.9204	1.2406	1.7639	1.0914	921079984
1437	5	42954016	43660551	0.395072	0.292320974899	6	7	-0.3165804418649	0.751561978140095	-0.27702984027624	76.1102583943272	1.84615384615385	1.9204	1.2406	1.7639	1.0914	921715909
1438	5	43660551	44343861	0.355832	0.268267696946	8	3	-0.180147134588638	0.857037059811604	-0.109422828462276	101.48034452577	2	1.9204	1.2406	1.7639	1.0914	922422444
1439	5	44343861	44936279	0.351076	0.156001336894	10	3	0.391410592424405	0.695493763993231	0.212505266425087	126.850430657212	2.5	1.9204	1.2406	1.7639	1.0914	923105754
1440	5	44936279	45545825	0.340516	0.179717363415	9	2	-0.43048456786176	0.666843190081825	-0.234058907491132	114.165387591491	1.8	1.9204	1.2406	1.7639	1.0914	923698172
1441	5	45545825	46321786	0.351704	0.355637718906	3	3	-1.60904145212125	0.107607277957484	-1.52446032774112	38.0551291971636	0.75	1.9204	1.2406	1.7639	1.0914	924307718
1442	5	46321786	50291890	0.359608	0.874058714835	8	3	-0.180147134588638	0.857037059811604	-0.109422828462276	101.48034452577	2	1.9204	1.2406	1.7639	1.0914	925083679
1443	5	50291890	50863722	0.34919	0.125617314176	5	2	-1.5167072565362	0.1293406113826	-1.08205581404608	63.425215328606	1	1.9204	1.2406	1.7639	1.0914	929053783
1444	5	50863722	51466760	0.334686	0.170864854288	4	1	NA	NA	-4.4594316186373	50.7401722628848	0.0909090909090909	1.9204	1.2406	1.7639	1.0914	929625615
1445	5	51466760	52066402	0.34653	0.166169147591	11	2	0.112626776475461	0.910326455555804	0.0554477097038528	139.535473722933	2.2	1.9204	1.2406	1.7639	1.0914	930228653
1446	5	52066402	52659080	0.372462	0.156371587945	28	5	5.80786010788455	6.32763504076925e-09	1.86522593580929	355.181205840194	5	1.9204	1.2406	1.7639	1.0914	930828295
1447	5	52659080	53305755	0.370868	0.226814087447	9	5	0.375826399400895	0.707045960293525	0.227796015193997	114.165387591491	2.57142857142857	1.9204	1.2406	1.7639	1.0914	931420973
1448	5	53305755	53906994	0.386416	0.168383953802	3	6	-1.21567026468334	0.22411055581665	-1.2967131780133	38.0551291971636	0.857142857142857	1.9204	1.2406	1.7639	1.0914	932067648
1449	5	53906994	54507003	0.399894	0.166679166479	2	7	-1.31353792138077	0.189001751435258	-1.8619923409974	25.3700861314424	0.615384615384615	1.9204	1.2406	1.7639	1.0914	932668887
1450	5	54507003	55143421	0.370108	0.214352831001	9	5	0.375826399400895	0.707045960293525	0.227796015193997	114.165387591491	2.57142857142857	1.9204	1.2406	1.7639	1.0914	933268896
1451	5	55143421	55776205	0.400768	0.209840956788	4	8	-0.781316959973096	0.434616097512343	-0.793899637616339	50.7401722628848	1.33333333333333	1.9204	1.2406	1.7639	1.0914	933905314
1452	5	55776205	56351237	0.397386	0.13048317311	5	7	-0.565819811743868	0.571516277182159	-0.540064246110033	63.425215328606	1.53846153846154	1.9204	1.2406	1.7639	1.0914	934538098
1453	5	56351237	56986061	0.390502	0.212380124255	15	7	1.92657388704581	0.0540327555484487	1.04489825461112	190.275645985818	4.61538461538461	1.9204	1.2406	1.7639	1.0914	935113130
1454	5	56986061	57568800	0.368672	0.141982946053	25	4	5.14754280724432	2.63920788468704e-07	1.67455817178299	317.12607664303	5	1.9204	1.2406	1.7639	1.0914	935747954
1455	5	57568800	58173035	0.37137	0.172507385372	7	5	-0.195966622544752	0.844636290784802	-0.134774064190711	88.7953014600485	2	1.9204	1.2406	1.7639	1.0914	936330693
1456	5	58173035	58749287	0.37316	0.132324052671	5	5	-0.7677596444904	0.442629993891526	-0.620200891360953	63.425215328606	1.42857142857143	1.9204	1.2406	1.7639	1.0914	936934928
1457	5	58749287	59304106	0.362074	0.0988051959288	5	4	-0.848971785215969	0.395896992365534	-0.647369923104368	63.425215328606	1.25	1.9204	1.2406	1.7639	1.0914	937511180
1458	5	59304106	59922486	0.36772	0.191435686795	9	4	0.350331133276089	0.726090202922643	0.200626983450582	114.165387591491	2.25	1.9204	1.2406	1.7639	1.0914	938065999
1459	5	59922486	60573536	0.370738	0.232009830274	7	5	-0.195966622544752	0.844636290784802	-0.134774064190711	88.7953014600485	2	1.9204	1.2406	1.7639	1.0914	938684379
1460	5	60573536	61126135	0.40471	0.095184754225	5	8	-0.515111796489027	0.606474899894287	-0.471971542728976	63.425215328606	1.66666666666667	1.9204	1.2406	1.7639	1.0914	939335429
1461	5	61126135	61778956	0.387244	0.234093265995	6	6	-0.381124808255604	0.703110639848031	-0.296713178013298	76.1102583943272	1.71428571428571	1.9204	1.2406	1.7639	1.0914	939888028
1462	5	61778956	62425622	0.374452	0.226803326601	3	5	-1.33955266643605	0.180390821185279	-1.35716648552716	38.0551291971636	0.857142857142857	1.9204	1.2406	1.7639	1.0914	940540849
1463	5	62425622	63031396	0.347858	0.174609672914	7	2	-0.97359591219898	0.330257216816099	-0.59662898687584	88.7953014600485	1.4	1.9204	1.2406	1.7639	1.0914	941187515
1464	5	63031396	63641913	0.362302	0.181021986284	14	4	1.84945978139116	0.0643914500803221	0.838056904065874	177.590602920097	3.5	1.9204	1.2406	1.7639	1.0914	941793289
1465	5	63641913	64249411	0.360202	0.176952022887	9	4	0.350331133276089	0.726090202922643	0.200626983450582	114.165387591491	2.25	1.9204	1.2406	1.7639	1.0914	942403806
1466	5	64249411	64855087	0.357448	0.174476122547	7	3	-0.46592599809516	0.641268471243052	-0.302067906404672	88.7953014600485	1.75	1.9204	1.2406	1.7639	1.0914	943011304
1467	5	64855087	65480365	0.360102	0.200355681793	12	4	1.24980832214513	0.211369575291964	0.615664482729426	152.220516788654	3	1.9204	1.2406	1.7639	1.0914	943616980
1468	5	65480365	66081267	0.39768	0.167917563929	5	7	-0.565819811743868	0.571516277182159	-0.540064246110033	63.425215328606	1.53846153846154	1.9204	1.2406	1.7639	1.0914	944242258
1469	5	66081267	66631350	0.390006	0.0910462602916	4	7	-0.815059181622836	0.41503843488563	-0.861992340997396	50.7401722628848	1.23076923076923	1.9204	1.2406	1.7639	1.0914	944843160
1470	5	66631350	67253476	0.369298	0.196304285627	7	4	-0.24932032596994	0.803113009806684	-0.161943095934126	88.7953014600485	1.75	1.9204	1.2406	1.7639	1.0914	945393243
1471	5	67253476	67828674	0.39644	0.130734112427	6	7	-0.3165804418649	0.751561978140095	-0.27702984027624	76.1102583943272	1.84615384615385	1.9204	1.2406	1.7639	1.0914	946015369
1472	5	67828674	68455176	0.391028	0.201917950781	6	7	-0.3165804418649	0.751561978140095	-0.27702984027624	76.1102583943272	1.84615384615385	1.9204	1.2406	1.7639	1.0914	946590567
1473	5	68455176	71072621	0.38554	0.808974018556	7	6	-0.102942989446359	0.918008218276372	-0.0743207566768505	88.7953014600485	2	1.9204	1.2406	1.7639	1.0914	947217069
1474	5	71072621	71649919	0.401126	0.133896185332	10	8	0.815914020931314	0.414549312396709	0.528028457271024	126.850430657212	3.33333333333333	1.9204	1.2406	1.7639	1.0914	949834514
1475	5	71649919	72239325	0.393452	0.151688309926	11	7	0.929616407529939	0.352569729172632	0.597439277639902	139.535473722933	3.38461538461538	1.9204	1.2406	1.7639	1.0914	950411812
1476	5	72239325	72831185	0.40839	0.155205622951	10	8	0.815914020931314	0.414549312396709	0.528028457271024	126.850430657212	3.33333333333333	1.9204	1.2406	1.7639	1.0914	951001218
1477	5	72831185	73395004	0.389428	0.113190580665	9	6	0.453420648172131	0.650245870926055	0.288249322707858	114.165387591491	2.57142857142857	1.9204	1.2406	1.7639	1.0914	951593078
1478	5	73395004	73951072	0.411104	0.100829394966	9	9	0.654209310452665	0.512976964013135	0.474318437037164	114.165387591491	3	1.9204	1.2406	1.7639	1.0914	952156897
1479	5	73951072	74627867	0.376902	0.261223856559	8	5	0.0899298884280714	0.928342929843524	0.0578710137516847	101.48034452577	2.28571428571429	1.9204	1.2406	1.7639	1.0914	952712965
1480	5	74627867	75286328	0.368382	0.240653584647	8	4	0.0505054036530745	0.959719643409684	0.0307019820082696	101.48034452577	2	1.9204	1.2406	1.7639	1.0914	953389760
1481	5	75286328	75899148	0.401954	0.184099735648	5	8	-0.515111796489027	0.606474899894287	-0.471971542728976	63.425215328606	1.66666666666667	1.9204	1.2406	1.7639	1.0914	954048221
1482	5	75899148	76532540	0.400572	0.21059943921	7	8	0.0172985304791091	0.986198457936542	0.0134552844412654	88.7953014600485	2.33333333333333	1.9204	1.2406	1.7639	1.0914	954661041
1483	5	76532540	77144123	0.385108	0.182449479466	5	6	-0.659306627064848	0.509698887689223	-0.559747583847092	63.425215328606	1.42857142857143	1.9204	1.2406	1.7639	1.0914	955294433
1484	5	77144123	77757364	0.368648	0.184659864556	6	4	-0.549146055592955	0.5829052210459	-0.384335517270574	76.1102583943272	1.5	1.9204	1.2406	1.7639	1.0914	955906016
1485	5	77757364	78373341	0.408354	0.188281380636	6	8	-0.248906633004959	0.803433004350809	-0.208937136895183	76.1102583943272	2	1.9204	1.2406	1.7639	1.0914	956519257
1486	5	78373341	79025591	0.372866	0.233422767344	8	5	0.0899298884280714	0.928342929843524	0.0578710137516847	101.48034452577	2.28571428571429	1.9204	1.2406	1.7639	1.0914	957135234
1487	5	79025591	79664376	0.413118	0.217264024672	6	9	-0.124074179568609	0.901256541884081	-0.110644063683993	76.1102583943272	2	1.9204	1.2406	1.7639	1.0914	957787484
1488	5	79664376	80313335	0.376198	0.229535301922	12	5	1.23351593231937	0.217383336252141	0.642833514472841	152.220516788654	3.42857142857143	1.9204	1.2406	1.7639	1.0914	958426269
1489	5	80313335	80928670	0.375636	0.187434486906	3	5	-1.33955266643605	0.180390821185279	-1.35716648552716	38.0551291971636	0.857142857142857	1.9204	1.2406	1.7639	1.0914	959075228
1490	5	80928670	81540222	0.370088	0.182408037256	5	5	-0.7677596444904	0.442629993891526	-0.620200891360953	63.425215328606	1.42857142857143	1.9204	1.2406	1.7639	1.0914	959690563
1491	5	81540222	82129490	0.382204	0.15148964478	6	6	-0.381124808255604	0.703110639848031	-0.296713178013298	76.1102583943272	1.71428571428571	1.9204	1.2406	1.7639	1.0914	960302115
1492	5	82129490	82729349	0.352662	0.166470787302	11	3	0.677189455930927	0.498285756838744	0.350008790175021	139.535473722933	2.75	1.9204	1.2406	1.7639	1.0914	960891383
1493	5	82729349	83297370	0.359016	0.119750854282	4	3	-1.32326258861473	0.18574806835167	-1.10942282846228	50.7401722628848	1	1.9204	1.2406	1.7639	1.0914	961491242
1494	5	83297370	83872392	0.342912	0.130468051657	9	2	-0.43048456786176	0.666843190081825	-0.234058907491132	114.165387591491	1.8	1.9204	1.2406	1.7639	1.0914	962059263
1495	5	83872392	84451092	0.331994	0.135994470365	180	1	NA	NA	1.03242147769238	2283.30775182982	4.09090909090909	1.9204	1.2406	1.7639	1.0914	962634285
1496	5	84451092	85056406	0.328992	0.173982428954	13	1	NA	NA	-2.75899190049621	164.905559854376	0.295454545454545	1.9204	1.2406	1.7639	1.0914	963212985
1497	5	85056406	85678454	0.331428	0.196203508411	8	1	NA	NA	-3.4594316186373	101.48034452577	0.181818181818182	1.9204	1.2406	1.7639	1.0914	963818299
1498	5	85678454	86276610	0.345518	0.164097660142	4	2	-1.78826292870481	0.0737335978144075	-1.40398390893344	50.7401722628848	0.8	1.9204	1.2406	1.7639	1.0914	964440347
1499	5	86276610	86923247	0.354386	0.226768650727	5	3	-1.0374837251082	0.299510476655717	-0.787494733574914	63.425215328606	1.25	1.9204	1.2406	1.7639	1.0914	965038503
1500	5	86923247	87527006	0.352572	0.171854995122	6	3	-0.751704861601682	0.452228566135093	-0.52446032774112	76.1102583943272	1.5	1.9204	1.2406	1.7639	1.0914	965685140
1501	5	87527006	88102198	0.36346	0.130725044855	8	4	0.0505054036530745	0.959719643409684	0.0307019820082696	101.48034452577	2	1.9204	1.2406	1.7639	1.0914	966288899
1502	5	88102198	88677066	0.353464	0.130235114844	6	3	-0.751704861601682	0.452228566135093	-0.52446032774112	76.1102583943272	1.5	1.9204	1.2406	1.7639	1.0914	966864091
1503	5	88677066	89253564	0.346932	0.132694302495	6	2	-1.24515158436759	0.213076035529124	-0.819021408212288	76.1102583943272	1.2	1.9204	1.2406	1.7639	1.0914	967438959
1504	5	89253564	89858984	0.35972	0.174127052294	8	3	-0.180147134588638	0.857037059811604	-0.109422828462276	101.48034452577	2	1.9204	1.2406	1.7639	1.0914	968015457
1505	5	89858984	90459075	0.356896	0.166793036389	7	3	-0.46592599809516	0.641268471243052	-0.302067906404672	88.7953014600485	1.75	1.9204	1.2406	1.7639	1.0914	968620877
1506	5	90459075	91076648	0.360594	0.190379113077	11	4	0.949982592522119	0.342121097744911	0.490133600645567	139.535473722933	2.75	1.9204	1.2406	1.7639	1.0914	969220968
1507	5	91076648	91716879	0.336396	0.219031880681	7	1	NA	NA	-3.65207669657969	88.7953014600485	0.159090909090909	1.9204	1.2406	1.7639	1.0914	969838541
1508	5	91716879	92273830	0.341454	0.102254956002	6	2	-1.24515158436759	0.213076035529124	-0.819021408212288	76.1102583943272	1.2	1.9204	1.2406	1.7639	1.0914	970478772
1509	5	92273830	92866384	0.36225	0.156195047202	8	4	0.0505054036530745	0.959719643409684	0.0307019820082696	101.48034452577	2	1.9204	1.2406	1.7639	1.0914	971035723
1510	5	92866384	93464336	0.360448	0.163812479931	9	4	0.350331133276089	0.726090202922643	0.200626983450582	114.165387591491	2.25	1.9204	1.2406	1.7639	1.0914	971628277
1511	5	93464336	94068376	0.351696	0.17224024899	8	3	-0.180147134588638	0.857037059811604	-0.109422828462276	101.48034452577	2	1.9204	1.2406	1.7639	1.0914	972226229
1512	5	94068376	94651057	0.364862	0.141897539134	7	4	-0.24932032596994	0.803113009806684	-0.161943095934126	88.7953014600485	1.75	1.9204	1.2406	1.7639	1.0914	972830269
1513	5	94651057	95233813	0.378098	0.142007975894	12	5	1.23351593231937	0.217383336252141	0.642833514472841	152.220516788654	3.42857142857143	1.9204	1.2406	1.7639	1.0914	973412950
1514	5	95233813	95811823	0.374	0.134963062923	6	5	-0.481863133517576	0.629903176872058	-0.357166485527159	76.1102583943272	1.71428571428571	1.9204	1.2406	1.7639	1.0914	973995706
1515	5	95811823	96385921	0.379986	0.12906855624	6	5	-0.481863133517576	0.629903176872058	-0.357166485527159	76.1102583943272	1.71428571428571	1.9204	1.2406	1.7639	1.0914	974573716
1516	5	96385921	97031923	0.36668	0.226008588209	7	4	-0.24932032596994	0.803113009806684	-0.161943095934126	88.7953014600485	1.75	1.9204	1.2406	1.7639	1.0914	975147814
1517	5	97031923	97685545	0.349048	0.235031868572	11	2	0.112626776475461	0.910326455555804	0.0554477097038528	139.535473722933	2.2	1.9204	1.2406	1.7639	1.0914	975793816
1518	5	97685545	98298708	0.363238	0.184556145756	7	4	-0.24932032596994	0.803113009806684	-0.161943095934126	88.7953014600485	1.75	1.9204	1.2406	1.7639	1.0914	976447438
1519	5	98298708	99037481	0.351032	0.323202120272	10	3	0.391410592424405	0.695493763993231	0.212505266425087	126.850430657212	2.5	1.9204	1.2406	1.7639	1.0914	977060601
1520	5	99037481	99757413	0.334686	0.305489962941	7	1	NA	NA	-3.65207669657969	88.7953014600485	0.159090909090909	1.9204	1.2406	1.7639	1.0914	977799374
1521	5	99757413	100373052	0.339992	0.187835728406	13	1	NA	NA	-2.75899190049621	164.905559854376	0.295454545454545	1.9204	1.2406	1.7639	1.0914	978519306
1522	5	100373052	100992337	0.331552	0.192617292523	7	1	NA	NA	-3.65207669657969	88.7953014600485	0.159090909090909	1.9204	1.2406	1.7639	1.0914	979134945
1523	5	100992337	101620401	0.34334	0.203902786977	8	2	-0.70204024003037	0.48265406879443	-0.403983908933444	101.48034452577	1.6	1.9204	1.2406	1.7639	1.0914	979754230
1524	5	101620401	102230904	0.355864	0.181003205553	10	3	0.391410592424405	0.695493763993231	0.212505266425087	126.850430657212	2.5	1.9204	1.2406	1.7639	1.0914	980382294
1525	5	102230904	102798905	0.357216	0.119719859648	6	3	-0.751704861601682	0.452228566135093	-0.52446032774112	76.1102583943272	1.5	1.9204	1.2406	1.7639	1.0914	980992797
1526	5	102798905	103359200	0.35156	0.10761295389	4	3	-1.32326258861473	0.18574806835167	-1.10942282846228	50.7401722628848	1	1.9204	1.2406	1.7639	1.0914	981560798
1527	5	103359200	103953320	0.334254	0.158419174578	4	1	NA	NA	-4.4594316186373	50.7401722628848	0.0909090909090909	1.9204	1.2406	1.7639	1.0914	982121093
1528	5	103953320	104547509	0.33606	0.158516902871	10	1	NA	NA	-3.13750352374994	126.850430657212	0.227272727272727	1.9204	1.2406	1.7639	1.0914	982715213
1529	5	104547509	105124622	0.326414	0.133618546108	24446	1	NA	NA	8.11787918305234	310098.562784621	5	1.9204	1.2406	1.7639	1.0914	983309402
1530	5	105124622	105692480	0.331716	0.119498184405	288	1	NA	NA	1.71049338280502	3653.29240292771	5	1.9204	1.2406	1.7639	1.0914	983886515
1531	5	105692480	106296859	0.332846	0.172704544665	13	1	NA	NA	-2.75899190049621	164.905559854376	0.295454545454545	1.9204	1.2406	1.7639	1.0914	984454373
1532	5	106296859	106851514	0.36379	0.0985387312834	4	4	-1.14879751483898	0.250639484371675	-0.96929801799173	50.7401722628848	1	1.9204	1.2406	1.7639	1.0914	985058752
1533	5	106851514	107391861	0.372904	0.0746686851227	6	5	-0.481863133517576	0.629903176872058	-0.357166485527159	76.1102583943272	1.71428571428571	1.9204	1.2406	1.7639	1.0914	985613407
1534	5	107391861	108005403	0.35773	0.185059865502	10	3	0.391410592424405	0.695493763993231	0.212505266425087	126.850430657212	2.5	1.9204	1.2406	1.7639	1.0914	986153754
1535	5	108005403	108590517	0.35622	0.145465669938	5	3	-1.0374837251082	0.299510476655717	-0.787494733574914	63.425215328606	1.25	1.9204	1.2406	1.7639	1.0914	986767296
1536	5	108590517	109195458	0.369012	0.17347311556	13	4	1.54963405176815	0.121229375080727	0.731141700149362	164.905559854376	3.25	1.9204	1.2406	1.7639	1.0914	987352410
1537	5	109195458	109785953	0.37489	0.153252779448	15	5	2.09120546523784	0.0365096496311682	0.964761609360203	190.275645985818	4.28571428571429	1.9204	1.2406	1.7639	1.0914	987957351
1538	5	109785953	110434238	0.352582	0.22873427582	15	3	1.82030490995701	0.0687125840893615	0.797467767146243	190.275645985818	3.75	1.9204	1.2406	1.7639	1.0914	988547846
1539	5	110434238	111024569	0.367046	0.153017544395	10	4	0.650156862899104	0.515590902016215	0.352630076895632	126.850430657212	2.5	1.9204	1.2406	1.7639	1.0914	989196131
1540	5	111024569	111613224	0.373272	0.150606042589	9	5	0.375826399400895	0.707045960293525	0.227796015193997	114.165387591491	2.57142857142857	1.9204	1.2406	1.7639	1.0914	989786462
1541	5	111613224	112244910	0.386266	0.208467498092	8	6	0.175238829362886	0.86089197494338	0.118324321265545	101.48034452577	2.28571428571429	1.9204	1.2406	1.7639	1.0914	990375117
1542	5	112244910	112839920	0.40329	0.159677988605	5	8	-0.515111796489027	0.606474899894287	-0.471971542728976	63.425215328606	1.66666666666667	1.9204	1.2406	1.7639	1.0914	991006803
1543	5	112839920	113454271	0.372098	0.186133008655	575	5	162.193251610019	0	6.22528915958342	7293.89976278969	5	1.9204	1.2406	1.7639	1.0914	991601813
1544	5	113454271	114069401	0.365342	0.187163688976	7	4	-0.24932032596994	0.803113009806684	-0.161943095934126	88.7953014600485	1.75	1.9204	1.2406	1.7639	1.0914	992216164
1545	5	114069401	114724496	0.379062	0.236751921477	10	5	0.661722910373719	0.508148819121528	0.379799108639047	126.850430657212	2.85714285714286	1.9204	1.2406	1.7639	1.0914	992831294
1546	5	114724496	115322610	0.380016	0.164038962472	9	6	0.453420648172131	0.650245870926055	0.288249322707858	114.165387591491	2.57142857142857	1.9204	1.2406	1.7639	1.0914	993486389
1547	5	115322610	115902468	0.378852	0.137719924533	7	5	-0.195966622544752	0.844636290784802	-0.134774064190711	88.7953014600485	2	1.9204	1.2406	1.7639	1.0914	994084503
1548	5	115902468	116490723	0.377768	0.150028474046	14	5	1.80530895426501	0.0710263492258234	0.865225935809289	177.590602920097	4	1.9204	1.2406	1.7639	1.0914	994664361
1549	5	116490723	117055419	0.345364	0.114567838271	8	2	-0.70204024003037	0.48265406879443	-0.403983908933444	101.48034452577	1.6	1.9204	1.2406	1.7639	1.0914	995252616
1550	5	117055419	117634941	0.345686	0.137219984746	5	2	-1.5167072565362	0.1293406113826	-1.08205581404608	63.425215328606	1	1.9204	1.2406	1.7639	1.0914	995817312
1551	5	117634941	118243926	0.366674	0.178961714985	8	4	0.0505054036530745	0.959719643409684	0.0307019820082696	101.48034452577	2	1.9204	1.2406	1.7639	1.0914	996396834
1552	5	118243926	118884402	0.36989	0.219330622849	10	4	0.650156862899104	0.515590902016215	0.352630076895632	126.850430657212	2.5	1.9204	1.2406	1.7639	1.0914	997005819
1553	5	118884402	119507447	0.356956	0.197489747932	8	3	-0.180147134588638	0.857037059811604	-0.109422828462276	101.48034452577	2	1.9204	1.2406	1.7639	1.0914	997646295
1554	5	119507447	120117349	0.34355	0.180196162662	8	2	-0.70204024003037	0.48265406879443	-0.403983908933444	101.48034452577	1.6	1.9204	1.2406	1.7639	1.0914	998269340
1555	5	120117349	120705917	0.339752	0.150480488236	10	1	NA	NA	-3.13750352374994	126.850430657212	0.227272727272727	1.9204	1.2406	1.7639	1.0914	998879242
1556	5	120705917	121319466	0.34351	0.18506916318	3	2	-2.05981860087342	0.0394158856614553	-1.81902140821229	38.0551291971636	0.6	1.9204	1.2406	1.7639	1.0914	999467810
1557	5	121319466	121909398	0.37595	0.15244468854	5	5	-0.7677596444904	0.442629993891526	-0.620200891360953	63.425215328606	1.42857142857143	1.9204	1.2406	1.7639	1.0914	1000081359
1558	5	121909398	122511515	0.383058	0.16959660664	9	6	0.453420648172131	0.650245870926055	0.288249322707858	114.165387591491	2.57142857142857	1.9204	1.2406	1.7639	1.0914	1000671291
1559	5	122511515	123111368	0.361134	0.166462449967	8	4	0.0505054036530745	0.959719643409684	0.0307019820082696	101.48034452577	2	1.9204	1.2406	1.7639	1.0914	1001273408
1560	5	123111368	123701388	0.370284	0.152571099285	7	5	-0.195966622544752	0.844636290784802	-0.134774064190711	88.7953014600485	2	1.9204	1.2406	1.7639	1.0914	1001873261
1561	5	123701388	124291275	0.389166	0.152380032108	2	6	-1.49385208349258	0.135214284830192	-1.88167567873445	25.3700861314424	0.571428571428571	1.9204	1.2406	1.7639	1.0914	1002463281
1562	5	124291275	124867229	0.368144	0.131875115027	1	4	-2.04827470370803	0.0405330901915444	-2.96929801799173	12.6850430657212	0.25	1.9204	1.2406	1.7639	1.0914	1003053168
1563	5	124867229	125469483	0.356532	0.169785505783	5	3	-1.0374837251082	0.299510476655717	-0.787494733574914	63.425215328606	1.25	1.9204	1.2406	1.7639	1.0914	1003629122
1564	5	125469483	126156023	0.38415	0.271710315495	2	6	-1.49385208349258	0.135214284830192	-1.88167567873445	25.3700861314424	0.571428571428571	1.9204	1.2406	1.7639	1.0914	1004231376
1565	5	126156023	126770485	0.3923	0.186280030335	6	7	-0.3165804418649	0.751561978140095	-0.27702984027624	76.1102583943272	1.84615384615385	1.9204	1.2406	1.7639	1.0914	1004917916
1566	5	126770485	127360714	0.37443	0.152871173731	15	5	2.09120546523784	0.0365096496311682	0.964761609360203	190.275645985818	4.28571428571429	1.9204	1.2406	1.7639	1.0914	1005532378
1567	5	127360714	127949891	0.361364	0.151358590033	10	4	0.650156862899104	0.515590902016215	0.352630076895632	126.850430657212	2.5	1.9204	1.2406	1.7639	1.0914	1006122607
1568	5	127949891	128561778	0.360824	0.182855657989	7	4	-0.24932032596994	0.803113009806684	-0.161943095934126	88.7953014600485	1.75	1.9204	1.2406	1.7639	1.0914	1006711784
1569	5	128561778	129170877	0.344976	0.1791153819	6	2	-1.24515158436759	0.213076035529124	-0.819021408212288	76.1102583943272	1.2	1.9204	1.2406	1.7639	1.0914	1007323671
1570	5	129170877	129759502	0.34969	0.150562752177	9	2	-0.43048456786176	0.666843190081825	-0.234058907491132	114.165387591491	1.8	1.9204	1.2406	1.7639	1.0914	1007932770
1571	5	129759502	130481984	0.357756	0.307941235906	11	3	0.677189455930927	0.498285756838744	0.350008790175021	139.535473722933	2.75	1.9204	1.2406	1.7639	1.0914	1008521395
1572	5	130481984	131126898	0.360342	0.224702828594	5	4	-0.848971785215969	0.395896992365534	-0.647369923104368	63.425215328606	1.25	1.9204	1.2406	1.7639	1.0914	1009243877
1573	5	131126898	131756195	0.442498	0.205462603508	7	12	-0.825188943054932	0.409264329827534	-0.80145432061792	88.7953014600485	1.55555555555556	1.9204	1.2406	1.7639	1.0914	1009888791
1574	5	131756195	132395579	0.421682	0.217997322423	7	10	0.267355461987157	0.789195487809784	0.204646871146494	88.7953014600485	2.33333333333333	1.9204	1.2406	1.7639	1.0914	1010518088
1575	5	132395579	132968330	0.453144	0.127020293286	5	13	0.202378120550447	0.839621131775909	0.170986196812623	63.425215328606	2.5	1.9204	1.2406	1.7639	1.0914	1011157472
1576	5	132968330	133546687	0.465916	0.135482063846	3	13	-0.521922521419574	0.601724276845717	-0.565979397353583	38.0551291971636	1.5	1.9204	1.2406	1.7639	1.0914	1011730223
1577	5	133546687	134261522	0.41686	0.300537886365	12	9	1.43249280047394	0.15200283707083	0.889355936316008	152.220516788654	4	1.9204	1.2406	1.7639	1.0914	1012308580
1578	5	134261522	134812983	0.464944	0.0933175691481	6	13	0.564528441535457	0.572394549597946	0.434020602646417	76.1102583943272	3	1.9204	1.2406	1.7639	1.0914	1013023415
1579	5	134812983	135373113	0.442664	0.107350079446	4	12	-1.30125948712508	0.193169649418094	-1.60880924267552	50.7401722628848	0.888888888888889	1.9204	1.2406	1.7639	1.0914	1013574876
1580	5	135373113	135956140	0.408624	0.142406783905	8	8	0.283503693963177	0.776790750401338	0.206100362383661	101.48034452577	2.66666666666667	1.9204	1.2406	1.7639	1.0914	1014135006
1581	5	135956140	136560823	0.406778	0.173120461465	5	8	-0.515111796489027	0.606474899894287	-0.471971542728976	63.425215328606	1.66666666666667	1.9204	1.2406	1.7639	1.0914	1014718033
1582	5	136560823	137138846	0.423728	0.134982517997	10	10	1.13375872382789	0.256895769353688	0.719220043976252	126.850430657212	3.33333333333333	1.9204	1.2406	1.7639	1.0914	1015322716
1583	5	137138846	137814369	0.40402	0.259832751809	6	8	-0.248906633004959	0.803433004350809	-0.208937136895183	76.1102583943272	2	1.9204	1.2406	1.7639	1.0914	1015900739
1584	5	137814369	138456998	0.430438	0.221946099538	2	11	-0.968809981397559	0.332640005558141	-1.39821988121857	25.3700861314424	0.8	1.9204	1.2406	1.7639	1.0914	1016576262
1585	5	138456998	139190425	0.470114	0.318268893837	7	14	-1.41547719350744	0.156928630624722	-1.11864449649862	88.7953014600485	1.12	1.9204	1.2406	1.7639	1.0914	1017218891
1586	5	139190425	139763868	0.445014	0.128073757985	2	12	-1.61863984983852	0.105524775733123	-2.60880924267552	25.3700861314424	0.444444444444444	1.9204	1.2406	1.7639	1.0914	1017952318
1587	5	139763868	140434005	0.388724	0.25388390732	9	6	0.453420648172131	0.650245870926055	0.288249322707858	114.165387591491	2.57142857142857	1.9204	1.2406	1.7639	1.0914	1018525761
1588	5	140434005	141048955	0.401718	0.186925766322	5	8	-0.515111796489027	0.606474899894287	-0.471971542728976	63.425215328606	1.66666666666667	1.9204	1.2406	1.7639	1.0914	1019195898
1589	5	141048955	141653696	0.461306	0.173199766512	2	13	-0.884072842404584	0.376656892308337	-1.15094189807474	25.3700861314424	1	1.9204	1.2406	1.7639	1.0914	1019810848
1590	5	141653696	142245212	0.436702	0.154714327254	6	11	0.215726918934679	0.829200616962628	0.186742619502586	76.1102583943272	2.4	1.9204	1.2406	1.7639	1.0914	1020415589
1591	5	142245212	142818420	0.39803	0.127716291468	8	7	0.181898297893035	0.855662540299466	0.138007659002604	101.48034452577	2.46153846153846	1.9204	1.2406	1.7639	1.0914	1021007105
1592	5	142818420	143386322	0.385238	0.119566404063	11	6	1.00978428579062	0.31259865045224	0.577755939902843	139.535473722933	3.14285714285714	1.9204	1.2406	1.7639	1.0914	1021580313
1593	5	143386322	143978761	0.371436	0.156031253851	5	5	-0.7677596444904	0.442629993891526	-0.620200891360953	63.425215328606	1.42857142857143	1.9204	1.2406	1.7639	1.0914	1022148215
1594	5	143978761	144594517	0.354736	0.187990048006	4	3	-1.32326258861473	0.18574806835167	-1.10942282846228	50.7401722628848	1	1.9204	1.2406	1.7639	1.0914	1022740654
1595	5	144594517	145212387	0.373136	0.190768284591	9	5	0.375826399400895	0.707045960293525	0.227796015193997	114.165387591491	2.57142857142857	1.9204	1.2406	1.7639	1.0914	1023356410
1596	5	145212387	145827515	0.395968	0.187161046156	5	7	-0.565819811743868	0.571516277182159	-0.540064246110033	63.425215328606	1.53846153846154	1.9204	1.2406	1.7639	1.0914	1023974280
1597	5	145827515	146406506	0.38604	0.136428718236	9	6	0.453420648172131	0.650245870926055	0.288249322707858	114.165387591491	2.57142857142857	1.9204	1.2406	1.7639	1.0914	1024589408
1598	5	146406506	147002114	0.384156	0.160521685404	8	6	0.175238829362886	0.86089197494338	0.118324321265545	101.48034452577	2.28571428571429	1.9204	1.2406	1.7639	1.0914	1025168399
1599	5	147002114	147585951	0.36391	0.143596586033	8	4	0.0505054036530745	0.959719643409684	0.0307019820082696	101.48034452577	2	1.9204	1.2406	1.7639	1.0914	1025764007
1600	5	147585951	148177528	0.373268	0.154801488226	15	5	2.09120546523784	0.0365096496311682	0.964761609360203	190.275645985818	4.28571428571429	1.9204	1.2406	1.7639	1.0914	1026347844
1601	5	148177528	148741542	0.431188	0.113497182694	5	11	-0.0804073061483805	0.935913316255782	-0.0762917863312077	63.425215328606	2	1.9204	1.2406	1.7639	1.0914	1026939421
1602	5	148741542	149353904	0.449804	0.183489504574	4	12	-1.30125948712508	0.193169649418094	-1.60880924267552	50.7401722628848	0.888888888888889	1.9204	1.2406	1.7639	1.0914	1027503435
1603	5	149353904	149920972	0.499212	0.118271530046	2	15	-0.543354384809687	0.586885826089635	-0.828813349993776	25.3700861314424	1.33333333333333	1.9204	1.2406	1.7639	1.0914	1028115797
1604	5	149920972	150525830	0.441698	0.173359697648	8	12	-0.666498761698214	0.50509235491208	-0.608809242675524	101.48034452577	1.77777777777778	1.9204	1.2406	1.7639	1.0914	1028682865
1605	5	150525830	151130441	0.440634	0.173021992653	9	12	-0.507808580341496	0.611587591831817	-0.438884241233211	114.165387591491	2	1.9204	1.2406	1.7639	1.0914	1029287723
1606	5	151130441	151740335	0.398932	0.180185409268	15	7	1.92657388704581	0.0540327555484487	1.04489825461112	190.275645985818	4.61538461538461	1.9204	1.2406	1.7639	1.0914	1029892334
1607	5	151740335	152359269	0.367892	0.192159422491	11	4	0.949982592522119	0.342121097744911	0.490133600645567	139.535473722933	2.75	1.9204	1.2406	1.7639	1.0914	1030502228
1608	5	152359269	152965428	0.38154	0.175133917009	9	6	0.453420648172131	0.650245870926055	0.288249322707858	114.165387591491	2.57142857142857	1.9204	1.2406	1.7639	1.0914	1031121162
1609	5	152965428	153541273	0.406702	0.13171079023	4	8	-0.781316959973096	0.434616097512343	-0.793899637616339	50.7401722628848	1.33333333333333	1.9204	1.2406	1.7639	1.0914	1031727321
1610	5	153541273	154153044	0.446082	0.182700716445	4	12	-1.30125948712508	0.193169649418094	-1.60880924267552	50.7401722628848	0.888888888888889	1.9204	1.2406	1.7639	1.0914	1032303166
1611	5	154153044	154788852	0.40837	0.213599073934	5	8	-0.515111796489027	0.606474899894287	-0.471971542728976	63.425215328606	1.66666666666667	1.9204	1.2406	1.7639	1.0914	1032914937
1612	5	154788852	155401046	0.381552	0.183265435467	5	6	-0.659306627064848	0.509698887689223	-0.559747583847092	63.425215328606	1.42857142857143	1.9204	1.2406	1.7639	1.0914	1033550745
1613	5	155401046	155976085	0.37437	0.130493757815	9	5	0.375826399400895	0.707045960293525	0.227796015193997	114.165387591491	2.57142857142857	1.9204	1.2406	1.7639	1.0914	1034162939
1614	5	155976085	156632781	0.38763	0.238612691413	10	6	0.731602466981376	0.464411242050107	0.440252416152908	126.850430657212	2.85714285714286	1.9204	1.2406	1.7639	1.0914	1034737978
1615	5	156632781	157255569	0.41837	0.197158583659	3	9	-0.902357669589883	0.366866899865751	-1.11064406368399	38.0551291971636	1	1.9204	1.2406	1.7639	1.0914	1035394674
1616	5	157255569	157858315	0.401924	0.170463180179	2	8	-1.31372728694123	0.188937994837792	-1.79389963761634	25.3700861314424	0.666666666666667	1.9204	1.2406	1.7639	1.0914	1036017462
1617	5	157858315	158404906	0.39718	0.0852392373822	6	7	-0.3165804418649	0.751561978140095	-0.27702984027624	76.1102583943272	1.84615384615385	1.9204	1.2406	1.7639	1.0914	1036620208
1618	5	158404906	158983966	0.399904	0.136531620212	4	7	-0.815059181622836	0.41503843488563	-0.861992340997396	50.7401722628848	1.23076923076923	1.9204	1.2406	1.7639	1.0914	1037166799
1619	5	158983966	159588853	0.413082	0.173399329131	9	9	0.654209310452665	0.512976964013135	0.474318437037164	114.165387591491	3	1.9204	1.2406	1.7639	1.0914	1037745859
1620	5	159588853	160203939	0.426512	0.187105542965	1	10	-1.46545106169431	0.142797894936027	-2.60270805091111	12.6850430657212	0.333333333333333	1.9204	1.2406	1.7639	1.0914	1038350746
1621	5	160203939	160814964	0.373104	0.181702876314	4	5	-1.05365615546322	0.292040369262408	-0.942128986248315	50.7401722628848	1.14285714285714	1.9204	1.2406	1.7639	1.0914	1038965832
1622	5	160814964	161378073	0.346196	0.112072440682	13	2	0.655738120812681	0.51199263669991	0.296455809207648	164.905559854376	2.6	1.9204	1.2406	1.7639	1.0914	1039576857
1623	5	161378073	161976270	0.3502	0.164154952298	16	3	2.10608377346354	0.0351970760763488	0.890577171537724	202.960689051539	4	1.9204	1.2406	1.7639	1.0914	1040139966
1624	5	161976270	162614960	0.3502	0.217147598992	8	3	-0.180147134588638	0.857037059811604	-0.109422828462276	101.48034452577	2	1.9204	1.2406	1.7639	1.0914	1040738163
1625	5	162614960	163227197	0.370058	0.183322798197	20	5	3.52068802010196	0.000430428715207845	1.37979910863905	253.700861314424	5	1.9204	1.2406	1.7639	1.0914	1041376853
1626	5	163227197	163791750	0.352844	0.114343560303	8	3	-0.180147134588638	0.857037059811604	-0.109422828462276	101.48034452577	2	1.9204	1.2406	1.7639	1.0914	1041989090
1627	5	163791750	164376679	0.34035	0.145195399784	14	2	0.927293792981291	0.353774016173756	0.40337101312416	177.590602920097	2.8	1.9204	1.2406	1.7639	1.0914	1042553643
1628	5	164376679	164957732	0.346264	0.139493299234	6	2	-1.24515158436759	0.213076035529124	-0.819021408212288	76.1102583943272	1.2	1.9204	1.2406	1.7639	1.0914	1043138572
1629	5	164957732	165536007	0.351892	0.135359474299	8	3	-0.180147134588638	0.857037059811604	-0.109422828462276	101.48034452577	2	1.9204	1.2406	1.7639	1.0914	1043719625
1630	5	165536007	166101907	0.359518	0.116451669906	12	3	0.962968319437449	0.335563422053912	0.47553967225888	152.220516788654	3	1.9204	1.2406	1.7639	1.0914	1044297900
1631	5	166101907	166681515	0.370998	0.137348000718	3	5	-1.33955266643605	0.180390821185279	-1.35716648552716	38.0551291971636	0.857142857142857	1.9204	1.2406	1.7639	1.0914	1044863800
1632	5	166681515	167226504	0.37396	0.0825502900059	10	5	0.661722910373719	0.508148819121528	0.379799108639047	126.850430657212	2.85714285714286	1.9204	1.2406	1.7639	1.0914	1045443408
1633	5	167226504	167797876	0.428884	0.124913366423	3	10	-0.88784888713382	0.374622041941244	-1.01774555018995	38.0551291971636	1	1.9204	1.2406	1.7639	1.0914	1045988397
1634	5	167797876	168391176	0.439818	0.157256025619	4	11	-0.37654153123144	0.706514345930336	-0.39821988121857	50.7401722628848	1.6	1.9204	1.2406	1.7639	1.0914	1046559769
1635	5	168391176	168961158	0.421854	0.122779315838	6	10	-0.0214456252930873	0.982890178202105	-0.0177455501899539	76.1102583943272	2	1.9204	1.2406	1.7639	1.0914	1047153069
1636	5	168961158	169524828	0.422076	0.112956162294	1	10	-1.46545106169431	0.142797894936027	-2.60270805091111	12.6850430657212	0.333333333333333	1.9204	1.2406	1.7639	1.0914	1047723051
1637	5	169524828	170071993	0.461878	0.0861988614038	6	13	0.564528441535457	0.572394549597946	0.434020602646417	76.1102583943272	3	1.9204	1.2406	1.7639	1.0914	1048286721
1638	5	170071993	170710286	0.381786	0.216660687177	10	6	0.731602466981376	0.464411242050107	0.440252416152908	126.850430657212	2.85714285714286	1.9204	1.2406	1.7639	1.0914	1048833886
1639	5	170710286	171292452	0.459832	0.141138438177	2	13	-0.884072842404584	0.376656892308337	-1.15094189807474	25.3700861314424	1	1.9204	1.2406	1.7639	1.0914	1049472179
1640	5	171292452	171938591	0.437626	0.226172696587	5	11	-0.0804073061483805	0.935913316255782	-0.0762917863312077	63.425215328606	2	1.9204	1.2406	1.7639	1.0914	1050054345
1641	5	171938591	172550231	0.47283	0.182525668694	3	14	-2.10595387326716	0.035208359305112	-2.34103691783507	38.0551291971636	0.48	1.9204	1.2406	1.7639	1.0914	1050700484
1642	5	172550231	173130772	0.455766	0.138734387408	3	13	-0.521922521419574	0.601724276845717	-0.565979397353583	38.0551291971636	1.5	1.9204	1.2406	1.7639	1.0914	1051312124
1643	5	173130772	173704134	0.433934	0.127950579215	10	11	1.40026381926692	0.161434331075791	0.923708213668792	126.850430657212	4	1.9204	1.2406	1.7639	1.0914	1051892665
1644	5	173704134	174305509	0.435592	0.168572022449	5	11	-0.0804073061483805	0.935913316255782	-0.0762917863312077	63.425215328606	2	1.9204	1.2406	1.7639	1.0914	1052466027
1645	5	174305509	174900493	0.41562	0.159641267664	7	9	0.135353650438482	0.892332268401361	0.111748357652455	88.7953014600485	2.33333333333333	1.9204	1.2406	1.7639	1.0914	1053067402
1646	5	174900493	175811412	0.459116	0.451103775418	3	13	-0.521922521419574	0.601724276845717	-0.565979397353583	38.0551291971636	1.5	1.9204	1.2406	1.7639	1.0914	1053662386
1647	5	175811412	176422310	0.49891	0.18153275997	1	15	-0.89335292997989	0.371668201163039	-1.82881334999378	12.6850430657212	0.666666666666667	1.9204	1.2406	1.7639	1.0914	1054573305
1648	5	176422310	177390791	0.488674	0.483727610557	4	14	-1.93333470332723	0.0531949793828382	-1.92599941855622	50.7401722628848	0.64	1.9204	1.2406	1.7639	1.0914	1055184203
1649	5	177390791	178063343	0.492402	0.256563061295	4	15	0.15664270553072	0.875526443831295	0.171186650006224	50.7401722628848	2.66666666666667	1.9204	1.2406	1.7639	1.0914	1056152684
1650	5	178063343	178708500	0.464058	0.224994846216	5	13	0.202378120550447	0.839621131775909	0.170986196812623	63.425215328606	2.5	1.9204	1.2406	1.7639	1.0914	1056825236
1651	5	178708500	179396367	0.489646	0.273115296998	4	14	-1.93333470332723	0.0531949793828382	-1.92599941855622	50.7401722628848	0.64	1.9204	1.2406	1.7639	1.0914	1057470393
1652	5	179396367	180029039	0.460498	0.209701077335	3	13	-0.521922521419574	0.601724276845717	-0.565979397353583	38.0551291971636	1.5	1.9204	1.2406	1.7639	1.0914	1058158260
1653	5	180029039	180714377	0.455668	0.270432983433	4	13	-0.159772200434563	0.87306052356905	-0.15094189807474	50.7401722628848	2	1.9204	1.2406	1.7639	1.0914	1058790932
1654	5	180714377	180915260	0.00049	0.286040667124	0	1	NA	NA	-Inf	0	0	1.9204	1.2406	1.7639	1.0914	1059476270
1655	6	0	731800	0.431858	0.31675321126	2	11	-0.968809981397559	0.332640005558141	-1.39821988121857	25.3700861314424	0.8	2.0456	2.2819	1.75	1.0093	1059476270
1656	6	731800	1304791	0.429646	0.12738594498	6	10	-0.0214456252930873	0.982890178202105	-0.0177455501899539	76.1102583943272	2	2.0456	2.2819	1.75	1.0093	1060208070
1657	6	1304791	1874427	0.447114	0.12224648723	8	12	-0.666498761698214	0.50509235491208	-0.608809242675524	101.48034452577	1.77777777777778	2.0456	2.2819	1.75	1.0093	1060781061
1658	6	1874427	2469970	0.393814	0.160430061305	9	7	0.431137667772003	0.666368273276153	0.307932660444917	114.165387591491	2.76923076923077	2.0456	2.2819	1.75	1.0093	1061350697
1659	6	2469970	3072097	0.430132	0.169610397806	6	11	0.215726918934679	0.829200616962628	0.186742619502586	76.1102583943272	2.4	2.0456	2.2819	1.75	1.0093	1061946240
1660	6	3072097	3654995	0.456072	0.142216991652	6	13	0.564528441535457	0.572394549597946	0.434020602646417	76.1102583943272	3	2.0456	2.2819	1.75	1.0093	1062548367
1661	6	3654995	4275440	0.421262	0.19412679609	9	10	0.844957636547645	0.398134492282338	0.567216950531202	114.165387591491	3	2.0456	2.2819	1.75	1.0093	1063131265
1662	6	4275440	4877448	0.4191	0.169446253206	7	9	0.135353650438482	0.892332268401361	0.111748357652455	88.7953014600485	2.33333333333333	2.0456	2.2819	1.75	1.0093	1063751710
1663	6	4877448	5452195	0.416398	0.130052005491	4	9	-0.642929839582792	0.520269626220659	-0.695606564405149	50.7401722628848	1.33333333333333	2.0456	2.2819	1.75	1.0093	1064353718
1664	6	5452195	6088807	0.426062	0.214592247711	3	10	-0.88784888713382	0.374622041941244	-1.01774555018995	38.0551291971636	1	2.0456	2.2819	1.75	1.0093	1064928465
1665	6	6088807	6680836	0.410524	0.1554467771	7	9	0.135353650438482	0.892332268401361	0.111748357652455	88.7953014600485	2.33333333333333	2.0456	2.2819	1.75	1.0093	1065565077
1666	6	6680836	7281285	0.448114	0.167289811458	8	12	-0.666498761698214	0.50509235491208	-0.608809242675524	101.48034452577	1.77777777777778	2.0456	2.2819	1.75	1.0093	1066157106
1667	6	7281285	7880049	0.414016	0.164946456367	7	9	0.135353650438482	0.892332268401361	0.111748357652455	88.7953014600485	2.33333333333333	2.0456	2.2819	1.75	1.0093	1066757555
1668	6	7880049	8494427	0.391732	0.186168775575	4	7	-0.815059181622836	0.41503843488563	-0.861992340997396	50.7401722628848	1.23076923076923	2.0456	2.2819	1.75	1.0093	1067356319
1669	6	8494427	9076754	0.361534	0.141375893613	7	4	-0.24932032596994	0.803113009806684	-0.161943095934126	88.7953014600485	1.75	2.0456	2.2819	1.75	1.0093	1067970697
1670	6	9076754	9647975	0.358054	0.124682040751	7	3	-0.46592599809516	0.641268471243052	-0.302067906404672	88.7953014600485	1.75	2.0456	2.2819	1.75	1.0093	1068553024
1671	6	9647975	10245718	0.370796	0.16352010814	11	5	0.947619421346543	0.343323235439693	0.517302632388982	139.535473722933	3.14285714285714	2.0456	2.2819	1.75	1.0093	1069124245
1672	6	10245718	10896383	0.414632	0.231555408697	4	9	-0.642929839582792	0.520269626220659	-0.695606564405149	50.7401722628848	1.33333333333333	2.0456	2.2819	1.75	1.0093	1069721988
1673	6	10896383	11502203	0.405948	0.174672344921	4	8	-0.781316959973096	0.434616097512343	-0.793899637616339	50.7401722628848	1.33333333333333	2.0456	2.2819	1.75	1.0093	1070372653
1674	6	11502203	12075330	0.395092	0.127593011671	5	7	-0.565819811743868	0.571516277182159	-0.540064246110033	63.425215328606	1.53846153846154	2.0456	2.2819	1.75	1.0093	1070978473
1675	6	12075330	12660844	0.382698	0.146049453984	21	6	3.79160247388307	0.000149678364573461	1.51064174404431	266.385904380145	5	2.0456	2.2819	1.75	1.0093	1071551600
1676	6	12660844	13230225	0.397744	0.121853381128	5	7	-0.565819811743868	0.571516277182159	-0.540064246110033	63.425215328606	1.53846153846154	2.0456	2.2819	1.75	1.0093	1072137114
1677	6	13230225	13831871	0.415996	0.168946523371	3	9	-0.902357669589883	0.366866899865751	-1.11064406368399	38.0551291971636	1	2.0456	2.2819	1.75	1.0093	1072706495
1678	6	13831871	14411474	0.417772	0.137340558969	6	9	-0.124074179568609	0.901256541884081	-0.110644063683993	76.1102583943272	2	2.0456	2.2819	1.75	1.0093	1073308141
1679	6	14411474	14995280	0.424674	0.143551111157	3	10	-0.88784888713382	0.374622041941244	-1.01774555018995	38.0551291971636	1	2.0456	2.2819	1.75	1.0093	1073887744
1680	6	14995280	15630685	0.420284	0.213100306104	4	10	-0.599047799853576	0.549141009747942	-0.60270805091111	50.7401722628848	1.33333333333333	2.0456	2.2819	1.75	1.0093	1074471550
1681	6	15630685	16228964	0.407612	0.164269513053	12	8	1.34832434789945	0.177554084340198	0.791062863104817	152.220516788654	4	2.0456	2.2819	1.75	1.0093	1075106955
1682	6	16228964	16826186	0.411862	0.162790386155	3	9	-0.902357669589883	0.366866899865751	-1.11064406368399	38.0551291971636	1	2.0456	2.2819	1.75	1.0093	1075705234
1683	6	16826186	17466677	0.394816	0.219348905761	4	7	-0.815059181622836	0.41503843488563	-0.861992340997396	50.7401722628848	1.23076923076923	2.0456	2.2819	1.75	1.0093	1076302456
1684	6	17466677	18121975	0.392448	0.236988362547	9	7	0.431137667772003	0.666368273276153	0.307932660444917	114.165387591491	2.76923076923077	2.0456	2.2819	1.75	1.0093	1076942947
1685	6	18121975	18739120	0.3866	0.189817627948	33	6	7.12978429959401	1.00526337401511e-12	2.162718440624	418.6064211688	5	2.0456	2.2819	1.75	1.0093	1077598245
1686	6	18739120	19339943	0.36357	0.167808156479	3	4	-1.448623244462	0.147442826174492	-1.38433551727057	38.0551291971636	0.75	2.0456	2.2819	1.75	1.0093	1078215390
1687	6	19339943	19953454	0.375198	0.185018687521	8	5	0.0899298884280714	0.928342929843524	0.0578710137516847	101.48034452577	2.28571428571429	2.0456	2.2819	1.75	1.0093	1078816213
1688	6	19953454	20567405	0.402976	0.185602759829	7	8	0.0172985304791091	0.986198457936542	0.0134552844412654	88.7953014600485	2.33333333333333	2.0456	2.2819	1.75	1.0093	1079429724
1689	6	20567405	21152531	0.361754	0.145483195073	14	4	1.84945978139116	0.0643914500803221	0.838056904065874	177.590602920097	3.5	2.0456	2.2819	1.75	1.0093	1080043675
1690	6	21152531	21793482	0.401466	0.219909166223	8	8	0.283503693963177	0.776790750401338	0.206100362383661	101.48034452577	2.66666666666667	2.0456	2.2819	1.75	1.0093	1080628801
1691	6	21793482	22407017	0.38179	0.185050567612	4	6	-0.937488445874093	0.348507364321844	-0.881675678734455	50.7401722628848	1.14285714285714	2.0456	2.2819	1.75	1.0093	1081269752
1692	6	22407017	22965029	0.36134	0.103961921966	7	4	-0.24932032596994	0.803113009806684	-0.161943095934126	88.7953014600485	1.75	2.0456	2.2819	1.75	1.0093	1081883287
1693	6	22965029	23566253	0.357884	0.168363205727	7	3	-0.46592599809516	0.641268471243052	-0.302067906404672	88.7953014600485	1.75	2.0456	2.2819	1.75	1.0093	1082441299
1694	6	23566253	24165068	0.367584	0.16501757638	2	4	-1.74844897408501	0.0803863138862579	-1.96929801799173	25.3700861314424	0.5	2.0456	2.2819	1.75	1.0093	1083042523
1695	6	24165068	24798646	0.38836	0.210831184164	5	6	-0.659306627064848	0.509698887689223	-0.559747583847092	63.425215328606	1.42857142857143	2.0456	2.2819	1.75	1.0093	1083641338
1696	6	24798646	25404978	0.395866	0.175369269641	14	7	1.67733451716684	0.0934770864513884	0.945362581060208	177.590602920097	4.30769230769231	2.0456	2.2819	1.75	1.0093	1084274916
1697	6	25404978	25955161	0.379314	0.0912114696383	5	5	-0.7677596444904	0.442629993891526	-0.620200891360953	63.425215328606	1.42857142857143	2.0456	2.2819	1.75	1.0093	1084881248
1698	6	25955161	26593154	0.408394	0.216292341766	7	8	0.0172985304791091	0.986198457936542	0.0134552844412654	88.7953014600485	2.33333333333333	2.0456	2.2819	1.75	1.0093	1085431431
1699	6	26593154	27503927	0.386482	0.451015785492	6	6	-0.381124808255604	0.703110639848031	-0.296713178013298	76.1102583943272	1.71428571428571	2.0456	2.2819	1.75	1.0093	1086069424
1700	6	27503927	28141568	0.386724	0.215859707892	6	6	-0.381124808255604	0.703110639848031	-0.296713178013298	76.1102583943272	1.71428571428571	2.0456	2.2819	1.75	1.0093	1086980197
1701	6	28141568	28763732	0.39307	0.196353373066	7	7	-0.0673410719859323	0.946310180362274	-0.0546374189397917	88.7953014600485	2.15384615384615	2.0456	2.2819	1.75	1.0093	1087617838
1702	6	28763732	29455581	0.376566	0.277298948181	6	5	-0.481863133517576	0.629903176872058	-0.357166485527159	76.1102583943272	1.71428571428571	2.0456	2.2819	1.75	1.0093	1088240002
1703	6	29455581	30127161	0.443502	0.255487060365	5	12	-1.14256930576837	0.253217455582322	-1.28688114778816	63.425215328606	1.11111111111111	2.0456	2.2819	1.75	1.0093	1088931851
1704	6	30127161	30815409	0.445346	0.273517685485	4	12	-1.30125948712508	0.193169649418094	-1.60880924267552	50.7401722628848	0.888888888888889	2.0456	2.2819	1.75	1.0093	1089603431
1705	6	30815409	31540254	0.459316	0.310197352537	5	13	0.202378120550447	0.839621131775909	0.170986196812623	63.425215328606	2.5	2.0456	2.2819	1.75	1.0093	1090291679
1706	6	31540254	32272534	0.499104	0.317201070629	5	15	0.506641250700924	0.612406559092641	0.493114744893586	63.425215328606	3.33333333333333	2.0456	2.2819	1.75	1.0093	1091016524
1707	6	32272534	32940892	0.395432	0.251897934939	2	7	-1.31353792138077	0.189001751435258	-1.8619923409974	25.3700861314424	0.615384615384615	2.0456	2.2819	1.75	1.0093	1091748804
1708	6	32940892	33616172	0.475282	0.259566402085	5	14	-1.7607155333873	0.0782865623111994	-1.60407132366886	63.425215328606	0.8	2.0456	2.2819	1.75	1.0093	1092417162
1709	6	33616172	34173068	0.530004	0.102166293168	1	16	-0.658236283263768	0.510386313485162	-1.19744606420622	12.6850430657212	1	2.0456	2.2819	1.75	1.0093	1093092442
1710	6	34173068	34863754	0.439128	0.276082040175	5	11	-0.0804073061483805	0.935913316255782	-0.0762917863312077	63.425215328606	2	2.0456	2.2819	1.75	1.0093	1093649338
1711	6	34863754	35475158	0.46612	0.182210126201	3	13	-0.521922521419574	0.601724276845717	-0.565979397353583	38.0551291971636	1.5	2.0456	2.2819	1.75	1.0093	1094340024
1712	6	35475158	36138893	0.414346	0.246687307434	2	9	-1.16178549959697	0.245322605530729	-1.69560656440515	25.3700861314424	0.666666666666667	2.0456	2.2819	1.75	1.0093	1094951428
1713	6	36138893	36758811	0.451066	0.193441713259	8	13	1.28882908350548	0.197457512671549	0.84905810192526	101.48034452577	4	2.0456	2.2819	1.75	1.0093	1095615163
1714	6	36758811	37402144	0.451552	0.222797524766	4	13	-0.159772200434563	0.87306052356905	-0.15094189807474	50.7401722628848	2	2.0456	2.2819	1.75	1.0093	1096235081
1715	6	37402144	37980506	0.452554	0.135489537694	3	13	-0.521922521419574	0.601724276845717	-0.565979397353583	38.0551291971636	1.5	2.0456	2.2819	1.75	1.0093	1096878414
1716	6	37980506	38573763	0.396154	0.157194942495	9	7	0.431137667772003	0.666368273276153	0.307932660444917	114.165387591491	2.76923076923077	2.0456	2.2819	1.75	1.0093	1097456776
1717	6	38573763	39153860	0.402916	0.138075183978	7	8	0.0172985304791091	0.986198457936542	0.0134552844412654	88.7953014600485	2.33333333333333	2.0456	2.2819	1.75	1.0093	1098050033
1718	6	39153860	39741250	0.42478	0.14877679225	2	10	-1.17664997441406	0.239335242455485	-1.60270805091111	25.3700861314424	0.666666666666667	2.0456	2.2819	1.75	1.0093	1098630130
1719	6	39741250	40292846	0.443026	0.093539474543	7	12	-0.825188943054932	0.409264329827534	-0.80145432061792	88.7953014600485	1.55555555555556	2.0456	2.2819	1.75	1.0093	1099217520
1720	6	40292846	40820927	0.466558	0.0531755545077	1	13	-1.24622316338959	0.212682477424431	-2.15094189807474	12.6850430657212	0.5	2.0456	2.2819	1.75	1.0093	1099769116
1721	6	40820927	41400883	0.44439	0.137865631186	6	12	-0.98387912441165	0.32517494901066	-1.02384674195437	76.1102583943272	1.33333333333333	2.0456	2.2819	1.75	1.0093	1100297197
1722	6	41400883	42018178	0.483554	0.19001449874	0	14	-2.62381138308696	0.00869519231214358	-Inf	0	0	2.0456	2.2819	1.75	1.0093	1100877153
1723	6	42018178	42642125	0.432428	0.198649885327	0	11	-1.56107843156368	0.118505246378929	-Inf	0	0	2.0456	2.2819	1.75	1.0093	1101494448
1724	6	42642125	43324689	0.473234	0.267467959049	2	14	-2.27857304320709	0.02269245789318	-2.92599941855622	25.3700861314424	0.32	2.0456	2.2819	1.75	1.0093	1102118395
1725	6	43324689	43934736	0.480738	0.180391019053	1	14	-2.45119221314703	0.014238389785943	-3.92599941855622	12.6850430657212	0.16	2.0456	2.2819	1.75	1.0093	1102800959
1726	6	43934736	44514767	0.47925	0.13797710812	4	14	-1.93333470332723	0.0531949793828382	-1.92599941855622	50.7401722628848	0.64	2.0456	2.2819	1.75	1.0093	1103411006
1727	6	44514767	45135943	0.392918	0.195075147784	8	7	0.181898297893035	0.855662540299466	0.138007659002604	101.48034452577	2.46153846153846	2.0456	2.2819	1.75	1.0093	1103991037
1728	6	45135943	45718057	0.386736	0.141061716434	10	6	0.731602466981376	0.464411242050107	0.440252416152908	126.850430657212	2.85714285714286	2.0456	2.2819	1.75	1.0093	1104612213
1729	6	45718057	46280952	0.405026	0.111734870624	8	8	0.283503693963177	0.776790750401338	0.206100362383661	101.48034452577	2.66666666666667	2.0456	2.2819	1.75	1.0093	1105194327
1730	6	46280952	46859319	0.379576	0.135497011413	2	5	-1.62544917740887	0.104066884588406	-1.94212898624832	25.3700861314424	0.571428571428571	2.0456	2.2819	1.75	1.0093	1105757222
1731	6	46859319	47465987	0.3945	0.175825987196	6	7	-0.3165804418649	0.751561978140095	-0.27702984027624	76.1102583943272	1.84615384615385	2.0456	2.2819	1.75	1.0093	1106335589
1732	6	47465987	48034139	0.365292	0.119953815176	6	4	-0.549146055592955	0.5829052210459	-0.384335517270574	76.1102583943272	1.5	2.0456	2.2819	1.75	1.0093	1106942257
1733	6	48034139	48627599	0.346282	0.157483233916	5	2	-1.5167072565362	0.1293406113826	-1.08205581404608	63.425215328606	1	2.0456	2.2819	1.75	1.0093	1107510409
1734	6	48627599	49238865	0.343576	0.182025501173	12	2	0.384182448644071	0.700843225975619	0.180978591787712	152.220516788654	2.4	2.0456	2.2819	1.75	1.0093	1108103869
1735	6	49238865	49867340	0.35246	0.204423405863	11	3	0.677189455930927	0.498285756838744	0.350008790175021	139.535473722933	2.75	2.0456	2.2819	1.75	1.0093	1108715135
1736	6	49867340	50434914	0.346062	0.119057603061	5	2	-1.5167072565362	0.1293406113826	-1.08205581404608	63.425215328606	1	2.0456	2.2819	1.75	1.0093	1109343610
1737	6	50434914	51018346	0.364844	0.143002097931	9	4	0.350331133276089	0.726090202922643	0.200626983450582	114.165387591491	2.25	2.0456	2.2819	1.75	1.0093	1109911184
1738	6	51018346	51593711	0.369522	0.130986417318	8	4	0.0505054036530745	0.959719643409684	0.0307019820082696	101.48034452577	2	2.0456	2.2819	1.75	1.0093	1110494616
1739	6	51593711	52179324	0.3887	0.146193817419	5	6	-0.659306627064848	0.509698887689223	-0.559747583847092	63.425215328606	1.42857142857143	2.0456	2.2819	1.75	1.0093	1111069981
1740	6	52179324	52881718	0.412064	0.288148816761	4	9	-0.642929839582792	0.520269626220659	-0.695606564405149	50.7401722628848	1.33333333333333	2.0456	2.2819	1.75	1.0093	1111655594
1741	6	52881718	53498600	0.398626	0.189472216729	5	7	-0.565819811743868	0.571516277182159	-0.540064246110033	63.425215328606	1.53846153846154	2.0456	2.2819	1.75	1.0093	1112357988
1742	6	53498600	54058432	0.377478	0.106874919619	10	5	0.661722910373719	0.508148819121528	0.379799108639047	126.850430657212	2.85714285714286	2.0456	2.2819	1.75	1.0093	1112974870
1743	6	54058432	54657115	0.347932	0.164833476147	12	2	0.384182448644071	0.700843225975619	0.180978591787712	152.220516788654	2.4	2.0456	2.2819	1.75	1.0093	1113534702
1744	6	54657115	55273567	0.344508	0.188906841084	10	2	-0.158928895693149	0.873724894556113	-0.082055814046082	126.850430657212	2	2.0456	2.2819	1.75	1.0093	1114133385
1745	6	55273567	55842418	0.339244	0.121035209572	12	1	NA	NA	-2.87446911791614	152.220516788654	0.272727272727273	2.0456	2.2819	1.75	1.0093	1114749837
1746	6	55842418	56416948	0.360592	0.129723426105	8	4	0.0505054036530745	0.959719643409684	0.0307019820082696	101.48034452577	2	2.0456	2.2819	1.75	1.0093	1115318688
1747	6	56416948	57023946	0.365594	0.176274056916	14	4	1.84945978139116	0.0643914500803221	0.838056904065874	177.590602920097	3.5	2.0456	2.2819	1.75	1.0093	1115893218
1748	6	57023946	57681063	0.363996	0.239100495041	8	4	0.0505054036530745	0.959719643409684	0.0307019820082696	101.48034452577	2	2.0456	2.2819	1.75	1.0093	1116500216
1749	6	57681063	62533304	0.356196	0.896954829737	6	3	-0.751704861601682	0.452228566135093	-0.52446032774112	76.1102583943272	1.5	2.0456	2.2819	1.75	1.0093	1117157333
1750	6	62533304	63116659	0.339918	0.142888978409	9	1	NA	NA	-3.28950661719498	114.165387591491	0.204545454545455	2.0456	2.2819	1.75	1.0093	1122009574
1751	6	63116659	63735622	0.342568	0.192197271889	7	2	-0.97359591219898	0.330257216816099	-0.59662898687584	88.7953014600485	1.4	2.0456	2.2819	1.75	1.0093	1122592929
1752	6	63735622	64411760	0.360376	0.26050599138	9	4	0.350331133276089	0.726090202922643	0.200626983450582	114.165387591491	2.25	2.0456	2.2819	1.75	1.0093	1123211892
1753	6	64411760	65043300	0.350418	0.208284510878	11	3	0.677189455930927	0.498285756838744	0.350008790175021	139.535473722933	2.75	2.0456	2.2819	1.75	1.0093	1123888030
1754	6	65043300	65642963	0.334192	0.166198348072	9	1	NA	NA	-3.28950661719498	114.165387591491	0.204545454545455	2.0456	2.2819	1.75	1.0093	1124519570
1755	6	65642963	66245918	0.323604	0.170750719374	6	1	NA	NA	-3.87446911791614	76.1102583943272	0.136363636363636	2.0456	2.2819	1.75	1.0093	1125119233
1756	6	66245918	66837329	0.33616	0.154564253962	9	1	NA	NA	-3.28950661719498	114.165387591491	0.204545454545455	2.0456	2.2819	1.75	1.0093	1125722188
1757	6	66837329	67447320	0.333074	0.180315775151	10	1	NA	NA	-3.13750352374994	126.850430657212	0.227272727272727	2.0456	2.2819	1.75	1.0093	1126313599
1758	6	67447320	68034964	0.327958	0.149144720273	10	1	NA	NA	-3.13750352374994	126.850430657212	0.227272727272727	2.0456	2.2819	1.75	1.0093	1126923590
1759	6	68034964	68641852	0.329252	0.176124754485	8	1	NA	NA	-3.4594316186373	101.48034452577	0.181818181818182	2.0456	2.2819	1.75	1.0093	1127511234
1760	6	68641852	69249230	0.338202	0.176789412853	5	1	NA	NA	-4.13750352374993	63.425215328606	0.113636363636364	2.0456	2.2819	1.75	1.0093	1128118122
1761	6	69249230	69817058	0.338988	0.119451664941	36	1	NA	NA	-1.28950661719498	456.661550365963	0.818181818181818	2.0456	2.2819	1.75	1.0093	1128725500
1762	6	69817058	70418143	0.352288	0.168170890972	6	3	-0.751704861601682	0.452228566135093	-0.52446032774112	76.1102583943272	1.5	2.0456	2.2819	1.75	1.0093	1129293328
1763	6	70418143	70987040	0.354106	0.121106281102	10	3	0.391410592424405	0.695493763993231	0.212505266425087	126.850430657212	2.5	2.0456	2.2819	1.75	1.0093	1129894413
1764	6	70987040	71632665	0.365758	0.225556631171	11	4	0.949982592522119	0.342121097744911	0.490133600645567	139.535473722933	2.75	2.0456	2.2819	1.75	1.0093	1130463310
1765	6	71632665	72247133	0.372412	0.18628797594	7	5	-0.195966622544752	0.844636290784802	-0.134774064190711	88.7953014600485	2	2.0456	2.2819	1.75	1.0093	1131108935
1766	6	72247133	72836840	0.357462	0.1521213077	9	3	0.105631728917884	0.915874549541933	0.0605021729800364	114.165387591491	2.25	2.0456	2.2819	1.75	1.0093	1131723403
1767	6	72836840	73416225	0.349408	0.137015973834	12	2	0.384182448644071	0.700843225975619	0.180978591787712	152.220516788654	2.4	2.0456	2.2819	1.75	1.0093	1132313110
1768	6	73416225	74046820	0.371366	0.207098058183	4	5	-1.05365615546322	0.292040369262408	-0.942128986248315	50.7401722628848	1.14285714285714	2.0456	2.2819	1.75	1.0093	1132892495
1769	6	74046820	74771534	0.38404	0.310072663147	4	6	-0.937488445874093	0.348507364321844	-0.881675678734455	50.7401722628848	1.14285714285714	2.0456	2.2819	1.75	1.0093	1133523090
1770	6	74771534	75429044	0.350406	0.239555291935	4	3	-1.32326258861473	0.18574806835167	-1.10942282846228	50.7401722628848	1	2.0456	2.2819	1.75	1.0093	1134247804
1771	6	75429044	76026361	0.358678	0.162923539762	10	3	0.391410592424405	0.695493763993231	0.212505266425087	126.850430657212	2.5	2.0456	2.2819	1.75	1.0093	1134905314
1772	6	76026361	76651856	0.359274	0.200633098586	9	3	0.105631728917884	0.915874549541933	0.0605021729800364	114.165387591491	2.25	2.0456	2.2819	1.75	1.0093	1135502631
1773	6	76651856	77307552	0.359486	0.237451501916	11	3	0.677189455930927	0.498285756838744	0.350008790175021	139.535473722933	2.75	2.0456	2.2819	1.75	1.0093	1136128126
1774	6	77307552	77938252	0.347118	0.207230061836	10	2	-0.158928895693149	0.873724894556113	-0.082055814046082	126.850430657212	2	2.0456	2.2819	1.75	1.0093	1136783822
1775	6	77938252	78577932	0.351984	0.21835917959	10	3	0.391410592424405	0.695493763993231	0.212505266425087	126.850430657212	2.5	2.0456	2.2819	1.75	1.0093	1137414522
1776	6	78577932	79196889	0.347736	0.19218944127	5	2	-1.5167072565362	0.1293406113826	-1.08205581404608	63.425215328606	1	2.0456	2.2819	1.75	1.0093	1138054202
1777	6	79196889	79835303	0.351362	0.216809155188	3	3	-1.60904145212125	0.107607277957484	-1.52446032774112	38.0551291971636	0.75	2.0456	2.2819	1.75	1.0093	1138673159
1778	6	79835303	80451178	0.371052	0.188146945403	6	5	-0.481863133517576	0.629903176872058	-0.357166485527159	76.1102583943272	1.71428571428571	2.0456	2.2819	1.75	1.0093	1139311573
1779	6	80451178	81041473	0.366058	0.152965889936	12	4	1.24980832214513	0.211369575291964	0.615664482729426	152.220516788654	3	2.0456	2.2819	1.75	1.0093	1139927448
1780	6	81041473	81694980	0.347518	0.234897254352	9	2	-0.43048456786176	0.666843190081825	-0.234058907491132	114.165387591491	1.8	2.0456	2.2819	1.75	1.0093	1140517743
1781	6	81694980	82328988	0.339034	0.211366418089	4	1	NA	NA	-4.4594316186373	50.7401722628848	0.0909090909090909	2.0456	2.2819	1.75	1.0093	1141171250
1782	6	82328988	82924972	0.36356	0.161051303391	3	4	-1.448623244462	0.147442826174492	-1.38433551727057	38.0551291971636	0.75	2.0456	2.2819	1.75	1.0093	1141805258
1783	6	82924972	83585903	0.369308	0.243491378071	8	4	0.0505054036530745	0.959719643409684	0.0307019820082696	101.48034452577	2	2.0456	2.2819	1.75	1.0093	1142401242
1784	6	83585903	84214469	0.360642	0.204538584651	9	4	0.350331133276089	0.726090202922643	0.200626983450582	114.165387591491	2.25	2.0456	2.2819	1.75	1.0093	1143062173
1785	6	84214469	84848881	0.370954	0.211868627958	10	5	0.661722910373719	0.508148819121528	0.379799108639047	126.850430657212	2.85714285714286	2.0456	2.2819	1.75	1.0093	1143690739
1786	6	84848881	85463400	0.363604	0.186355507315	7	4	-0.24932032596994	0.803113009806684	-0.161943095934126	88.7953014600485	1.75	2.0456	2.2819	1.75	1.0093	1144325151
1787	6	85463400	86110508	0.382938	0.227331450083	21	6	3.79160247388307	0.000149678364573461	1.51064174404431	266.385904380145	5	2.0456	2.2819	1.75	1.0093	1144939670
1788	6	86110508	86850705	0.37861	0.324504152273	9	5	0.375826399400895	0.707045960293525	0.227796015193997	114.165387591491	2.57142857142857	2.0456	2.2819	1.75	1.0093	1145586778
1789	6	86850705	87556077	0.374246	0.291154171132	3	5	-1.33955266643605	0.180390821185279	-1.35716648552716	38.0551291971636	0.857142857142857	2.0456	2.2819	1.75	1.0093	1146326975
1790	6	87556077	88202979	0.372262	0.22708540088	6	5	-0.481863133517576	0.629903176872058	-0.357166485527159	76.1102583943272	1.71428571428571	2.0456	2.2819	1.75	1.0093	1147032347
1791	6	88202979	88812541	0.378068	0.179738894485	8	5	0.0899298884280714	0.928342929843524	0.0578710137516847	101.48034452577	2.28571428571429	2.0456	2.2819	1.75	1.0093	1147679249
1792	6	88812541	89422503	0.384236	0.180276804129	2	6	-1.49385208349258	0.135214284830192	-1.88167567873445	25.3700861314424	0.571428571428571	2.0456	2.2819	1.75	1.0093	1148288811
1793	6	89422503	90073803	0.383806	0.232304621526	9	6	0.453420648172131	0.650245870926055	0.288249322707858	114.165387591491	2.57142857142857	2.0456	2.2819	1.75	1.0093	1148898773
1794	6	90073803	90697068	0.408758	0.197773017898	6	8	-0.248906633004959	0.803433004350809	-0.208937136895183	76.1102583943272	2	2.0456	2.2819	1.75	1.0093	1149550073
1795	6	90697068	91259337	0.394648	0.110745924104	8	7	0.181898297893035	0.855662540299466	0.138007659002604	101.48034452577	2.46153846153846	2.0456	2.2819	1.75	1.0093	1150173338
1796	6	91259337	91823919	0.372058	0.114389052432	8	5	0.0899298884280714	0.928342929843524	0.0578710137516847	101.48034452577	2.28571428571429	2.0456	2.2819	1.75	1.0093	1150735607
1797	6	91823919	92397926	0.356172	0.128930483426	10	3	0.391410592424405	0.695493763993231	0.212505266425087	126.850430657212	2.5	2.0456	2.2819	1.75	1.0093	1151300189
1798	6	92397926	92973740	0.341914	0.131664044292	15	2	1.1988494651499	0.230586484594053	0.502906686675074	190.275645985818	3	2.0456	2.2819	1.75	1.0093	1151874196
1799	6	92973740	93560045	0.337618	0.14720154186	8	1	NA	NA	-3.4594316186373	101.48034452577	0.181818181818182	2.0456	2.2819	1.75	1.0093	1152450010
1800	6	93560045	94133020	0.33896	0.12736157773	5	1	NA	NA	-4.13750352374993	63.425215328606	0.113636363636364	2.0456	2.2819	1.75	1.0093	1153036315
1801	6	94133020	94703896	0.336766	0.124153056005	236	1	NA	NA	1.42321143072454	2993.6701635102	5	2.0456	2.2819	1.75	1.0093	1153609290
1802	6	94703896	95271377	0.335412	0.118913232337	14	1	NA	NA	-2.65207669657969	177.590602920097	0.318181818181818	2.0456	2.2819	1.75	1.0093	1154180166
1803	6	95271377	96036415	0.333528	0.346437693291	18	1	NA	NA	-2.28950661719498	228.330775182982	0.409090909090909	2.0456	2.2819	1.75	1.0093	1154747647
1804	6	96036415	96620016	0.341122	0.143250268591	15	2	1.1988494651499	0.230586484594053	0.502906686675074	190.275645985818	3	2.0456	2.2819	1.75	1.0093	1155512685
1805	6	96620016	97234898	0.357176	0.186835848179	5	3	-1.0374837251082	0.299510476655717	-0.787494733574914	63.425215328606	1.25	2.0456	2.2819	1.75	1.0093	1156096286
1806	6	97234898	97805389	0.36661	0.123561984326	7	4	-0.24932032596994	0.803113009806684	-0.161943095934126	88.7953014600485	1.75	2.0456	2.2819	1.75	1.0093	1156711168
1807	6	97805389	98386376	0.341674	0.139395545856	5	2	-1.5167072565362	0.1293406113826	-1.08205581404608	63.425215328606	1	2.0456	2.2819	1.75	1.0093	1157281659
1808	6	98386376	98975027	0.347308	0.150600270789	12	2	0.384182448644071	0.700843225975619	0.180978591787712	152.220516788654	2.4	2.0456	2.2819	1.75	1.0093	1157862646
1809	6	98975027	99535359	0.375852	0.107671880242	7	5	-0.195966622544752	0.844636290784802	-0.134774064190711	88.7953014600485	2	2.0456	2.2819	1.75	1.0093	1158451297
1810	6	99535359	100159224	0.383772	0.198544556915	15	6	2.1225115610276	0.0337948028959187	1.02521491687406	190.275645985818	4.28571428571429	2.0456	2.2819	1.75	1.0093	1159011629
1811	6	100159224	100761366	0.36695	0.169631083698	8	4	0.0505054036530745	0.959719643409684	0.0307019820082696	101.48034452577	2	2.0456	2.2819	1.75	1.0093	1159635494
1812	6	100761366	101330690	0.349228	0.121765462197	10	2	-0.158928895693149	0.873724894556113	-0.082055814046082	126.850430657212	2	2.0456	2.2819	1.75	1.0093	1160237636
1813	6	101330690	101944564	0.354454	0.185500607617	5	3	-1.0374837251082	0.299510476655717	-0.787494733574914	63.425215328606	1.25	2.0456	2.2819	1.75	1.0093	1160806960
1814	6	101944564	102497881	0.328368	0.0963588684244	10	1	NA	NA	-3.13750352374994	126.850430657212	0.227272727272727	2.0456	2.2819	1.75	1.0093	1161420834
1815	6	102497881	103097183	0.327976	0.165696093122	11	1	NA	NA	-3	139.535473722933	0.25	2.0456	2.2819	1.75	1.0093	1161974151
1816	6	103097183	103707593	0.328836	0.180878425976	14	1	NA	NA	-2.65207669657969	177.590602920097	0.318181818181818	2.0456	2.2819	1.75	1.0093	1162573453
1817	6	103707593	104315804	0.333038	0.177916874243	9	1	NA	NA	-3.28950661719498	114.165387591491	0.204545454545455	2.0456	2.2819	1.75	1.0093	1163183863
1818	6	104315804	104915254	0.355272	0.165902076904	141	3	37.8284417117788	0	4.03012852393652	1788.59107226669	5	2.0456	2.2819	1.75	1.0093	1163792074
1819	6	104915254	105542557	0.361448	0.202937017677	5	4	-0.848971785215969	0.395896992365534	-0.647369923104368	63.425215328606	1.25	2.0456	2.2819	1.75	1.0093	1164391524
1820	6	105542557	106147043	0.391714	0.172850984142	4	7	-0.815059181622836	0.41503843488563	-0.861992340997396	50.7401722628848	1.23076923076923	2.0456	2.2819	1.75	1.0093	1165018827
1821	6	106147043	106730535	0.391564	0.143090222317	4	7	-0.815059181622836	0.41503843488563	-0.861992340997396	50.7401722628848	1.23076923076923	2.0456	2.2819	1.75	1.0093	1165623313
1822	6	106730535	107361637	0.394188	0.207735041245	4	7	-0.815059181622836	0.41503843488563	-0.861992340997396	50.7401722628848	1.23076923076923	2.0456	2.2819	1.75	1.0093	1166206805
1823	6	107361637	107992090	0.395196	0.206919469017	2	7	-1.31353792138077	0.189001751435258	-1.8619923409974	25.3700861314424	0.615384615384615	2.0456	2.2819	1.75	1.0093	1166837907
1824	6	107992090	108635870	0.408462	0.22333716487	4	8	-0.781316959973096	0.434616097512343	-0.793899637616339	50.7401722628848	1.33333333333333	2.0456	2.2819	1.75	1.0093	1167468360
1825	6	108635870	109244096	0.403836	0.177937148363	6	8	-0.248906633004959	0.803433004350809	-0.208937136895183	76.1102583943272	2	2.0456	2.2819	1.75	1.0093	1168112140
1826	6	109244096	109851753	0.396298	0.177167382257	8	7	0.181898297893035	0.855662540299466	0.138007659002604	101.48034452577	2.46153846153846	2.0456	2.2819	1.75	1.0093	1168720366
1827	6	109851753	110505516	0.390904	0.235196852682	5	7	-0.565819811743868	0.571516277182159	-0.540064246110033	63.425215328606	1.53846153846154	2.0456	2.2819	1.75	1.0093	1169328023
1828	6	110505516	111141026	0.391332	0.213230318956	5	7	-0.565819811743868	0.571516277182159	-0.540064246110033	63.425215328606	1.53846153846154	2.0456	2.2819	1.75	1.0093	1169981786
1829	6	111141026	111834090	0.376992	0.278565904447	4	5	-1.05365615546322	0.292040369262408	-0.942128986248315	50.7401722628848	1.14285714285714	2.0456	2.2819	1.75	1.0093	1170617296
1830	6	111834090	112405381	0.414966	0.124789293022	15	9	2.21077629049521	0.0270513324685591	1.21128403120337	190.275645985818	5	2.0456	2.2819	1.75	1.0093	1171310360
1831	6	112405381	112986679	0.371526	0.139855977485	3	5	-1.33955266643605	0.180390821185279	-1.35716648552716	38.0551291971636	0.857142857142857	2.0456	2.2819	1.75	1.0093	1171881651
1832	6	112986679	113578305	0.346816	0.154871489759	11	2	0.112626776475461	0.910326455555804	0.0554477097038528	139.535473722933	2.2	2.0456	2.2819	1.75	1.0093	1172462949
1833	6	113578305	114170955	0.368922	0.156331730364	6	4	-0.549146055592955	0.5829052210459	-0.384335517270574	76.1102583943272	1.5	2.0456	2.2819	1.75	1.0093	1173054575
1834	6	114170955	114736361	0.370488	0.115679706264	6	5	-0.481863133517576	0.629903176872058	-0.357166485527159	76.1102583943272	1.71428571428571	2.0456	2.2819	1.75	1.0093	1173647225
1835	6	114736361	115363553	0.345392	0.20279595403	15	2	1.1988494651499	0.230586484594053	0.502906686675074	190.275645985818	3	2.0456	2.2819	1.75	1.0093	1174212631
1836	6	115363553	116002958	0.341694	0.218023005763	12	2	0.384182448644071	0.700843225975619	0.180978591787712	152.220516788654	2.4	2.0456	2.2819	1.75	1.0093	1174839823
1837	6	116002958	116594010	0.361666	0.15405074342	8	4	0.0505054036530745	0.959719643409684	0.0307019820082696	101.48034452577	2	2.0456	2.2819	1.75	1.0093	1175479228
1838	6	116594010	117202245	0.36323	0.177949312355	3	4	-1.448623244462	0.147442826174492	-1.38433551727057	38.0551291971636	0.75	2.0456	2.2819	1.75	1.0093	1176070280
1839	6	117202245	117816765	0.36827	0.186356831348	6	4	-0.549146055592955	0.5829052210459	-0.384335517270574	76.1102583943272	1.5	2.0456	2.2819	1.75	1.0093	1176678515
1840	6	117816765	118451301	0.374154	0.212022643317	6	5	-0.481863133517576	0.629903176872058	-0.357166485527159	76.1102583943272	1.71428571428571	2.0456	2.2819	1.75	1.0093	1177293035
1841	6	118451301	119051583	0.375642	0.167058149336	6	5	-0.481863133517576	0.629903176872058	-0.357166485527159	76.1102583943272	1.71428571428571	2.0456	2.2819	1.75	1.0093	1177927571
1842	6	119051583	119651053	0.379046	0.165929904749	9	5	0.375826399400895	0.707045960293525	0.227796015193997	114.165387591491	2.57142857142857	2.0456	2.2819	1.75	1.0093	1178527853
1843	6	119651053	120231128	0.364064	0.138042494505	4	4	-1.14879751483898	0.250639484371675	-0.96929801799173	50.7401722628848	1	2.0456	2.2819	1.75	1.0093	1179127323
1844	6	120231128	120835950	0.331536	0.173310494658	15	1	NA	NA	-2.55254102302878	190.275645985818	0.340909090909091	2.0456	2.2819	1.75	1.0093	1179707398
1845	6	120835950	121458003	0.340378	0.196209969247	10	2	-0.158928895693149	0.873724894556113	-0.082055814046082	126.850430657212	2	2.0456	2.2819	1.75	1.0093	1180312220
1846	6	121458003	122121399	0.35375	0.246302359375	8	3	-0.180147134588638	0.857037059811604	-0.109422828462276	101.48034452577	2	2.0456	2.2819	1.75	1.0093	1180934273
1847	6	122121399	122694598	0.34973	0.127702595434	7	2	-0.97359591219898	0.330257216816099	-0.59662898687584	88.7953014600485	1.4	2.0456	2.2819	1.75	1.0093	1181597669
1848	6	122694598	123323176	0.36145	0.204553770574	7	4	-0.24932032596994	0.803113009806684	-0.161943095934126	88.7953014600485	1.75	2.0456	2.2819	1.75	1.0093	1182170868
1849	6	123323176	123910263	0.341332	0.148337469574	8	2	-0.70204024003037	0.48265406879443	-0.403983908933444	101.48034452577	1.6	2.0456	2.2819	1.75	1.0093	1182799446
1850	6	123910263	124461077	0.353756	0.0922525571245	6	3	-0.751704861601682	0.452228566135093	-0.52446032774112	76.1102583943272	1.5	2.0456	2.2819	1.75	1.0093	1183386533
1851	6	124461077	125025303	0.347148	0.113830273685	12	2	0.384182448644071	0.700843225975619	0.180978591787712	152.220516788654	2.4	2.0456	2.2819	1.75	1.0093	1183937347
1852	6	125025303	125622700	0.369982	0.163035636269	6	4	-0.549146055592955	0.5829052210459	-0.384335517270574	76.1102583943272	1.5	2.0456	2.2819	1.75	1.0093	1184501573
1853	6	125622700	126203631	0.380098	0.139312586176	14	6	1.84432974221835	0.0651350995156653	0.92567924332315	177.590602920097	4	2.0456	2.2819	1.75	1.0093	1185098970
1854	6	126203631	126791342	0.364972	0.149241719144	7	4	-0.24932032596994	0.803113009806684	-0.161943095934126	88.7953014600485	1.75	2.0456	2.2819	1.75	1.0093	1185679901
1855	6	126791342	127402843	0.34821	0.182339848995	12	2	0.384182448644071	0.700843225975619	0.180978591787712	152.220516788654	2.4	2.0456	2.2819	1.75	1.0093	1186267612
1856	6	127402843	128004721	0.356274	0.169266861391	7	3	-0.46592599809516	0.641268471243052	-0.302067906404672	88.7953014600485	1.75	2.0456	2.2819	1.75	1.0093	1186879113
1857	6	128004721	128556556	0.344622	0.0939320630261	5	2	-1.5167072565362	0.1293406113826	-1.08205581404608	63.425215328606	1	2.0456	2.2819	1.75	1.0093	1187480991
1858	6	128556556	129126530	0.35134	0.122767003407	8	3	-0.180147134588638	0.857037059811604	-0.109422828462276	101.48034452577	2	2.0456	2.2819	1.75	1.0093	1188032826
1859	6	129126530	129708501	0.34642	0.140850660944	8	2	-0.70204024003037	0.48265406879443	-0.403983908933444	101.48034452577	1.6	2.0456	2.2819	1.75	1.0093	1188602800
1860	6	129708501	130283575	0.367104	0.130546677471	7	4	-0.24932032596994	0.803113009806684	-0.161943095934126	88.7953014600485	1.75	2.0456	2.2819	1.75	1.0093	1189184771
1861	6	130283575	130884823	0.376926	0.16839640215	15	5	2.09120546523784	0.0365096496311682	0.964761609360203	190.275645985818	4.28571428571429	2.0456	2.2819	1.75	1.0093	1189759845
1862	6	130884823	131476973	0.374212	0.155619353204	9	5	0.375826399400895	0.707045960293525	0.227796015193997	114.165387591491	2.57142857142857	2.0456	2.2819	1.75	1.0093	1190361093
1863	6	131476973	132117348	0.374602	0.219207495608	6	5	-0.481863133517576	0.629903176872058	-0.357166485527159	76.1102583943272	1.71428571428571	2.0456	2.2819	1.75	1.0093	1190953243
1864	6	132117348	132697509	0.364326	0.138170266529	5	4	-0.848971785215969	0.395896992365534	-0.647369923104368	63.425215328606	1.25	2.0456	2.2819	1.75	1.0093	1191593618
1865	6	132697509	133286040	0.371126	0.150427080307	8	5	0.0899298884280714	0.928342929843524	0.0578710137516847	101.48034452577	2.28571428571429	2.0456	2.2819	1.75	1.0093	1192173779
1866	6	133286040	133857443	0.361022	0.124960841998	9	4	0.350331133276089	0.726090202922643	0.200626983450582	114.165387591491	2.25	2.0456	2.2819	1.75	1.0093	1192762310
1867	6	133857443	134459809	0.378484	0.169939870444	5	5	-0.7677596444904	0.442629993891526	-0.620200891360953	63.425215328606	1.42857142857143	2.0456	2.2819	1.75	1.0093	1193333713
1868	6	134459809	135084581	0.387122	0.199708053498	8	6	0.175238829362886	0.86089197494338	0.118324321265545	101.48034452577	2.28571428571429	2.0456	2.2819	1.75	1.0093	1193936079
1869	6	135084581	135683262	0.382168	0.164830686125	6	6	-0.381124808255604	0.703110639848031	-0.296713178013298	76.1102583943272	1.71428571428571	2.0456	2.2819	1.75	1.0093	1194560851
1870	6	135683262	136272540	0.359	0.151504043932	6	3	-0.751704861601682	0.452228566135093	-0.52446032774112	76.1102583943272	1.5	2.0456	2.2819	1.75	1.0093	1195159532
1871	6	136272540	136871024	0.381278	0.164555777598	15	6	2.1225115610276	0.0337948028959187	1.02521491687406	190.275645985818	4.28571428571429	2.0456	2.2819	1.75	1.0093	1195748810
1872	6	136871024	137478177	0.387566	0.176484345791	3	6	-1.21567026468334	0.22411055581665	-1.2967131780133	38.0551291971636	0.857142857142857	2.0456	2.2819	1.75	1.0093	1196347294
1873	6	137478177	138058633	0.390412	0.138608266604	3	7	-1.0642985515018	0.28719347397536	-1.27702984027624	38.0551291971636	0.923076923076923	2.0456	2.2819	1.75	1.0093	1196954447
1874	6	138058633	138659324	0.400658	0.16762528488	2	8	-1.31372728694123	0.188937994837792	-1.79389963761634	25.3700861314424	0.666666666666667	2.0456	2.2819	1.75	1.0093	1197534903
1875	6	138659324	139278258	0.389998	0.192159422491	6	6	-0.381124808255604	0.703110639848031	-0.296713178013298	76.1102583943272	1.71428571428571	2.0456	2.2819	1.75	1.0093	1198135594
1876	6	139278258	139901940	0.391184	0.198309394852	11	7	0.929616407529939	0.352569729172632	0.597439277639902	139.535473722933	3.38461538461538	2.0456	2.2819	1.75	1.0093	1198754528
1877	6	139901940	140476801	0.361544	0.130224523841	8	4	0.0505054036530745	0.959719643409684	0.0307019820082696	101.48034452577	2	2.0456	2.2819	1.75	1.0093	1199378210
1878	6	140476801	141078599	0.33979	0.169156427904	10	1	NA	NA	-3.13750352374994	126.850430657212	0.227272727272727	2.0456	2.2819	1.75	1.0093	1199953071
1879	6	141078599	141659230	0.335176	0.138867886833	8	1	NA	NA	-3.4594316186373	101.48034452577	0.181818181818182	2.0456	2.2819	1.75	1.0093	1200554869
1880	6	141659230	142270565	0.337798	0.182117824106	9	1	NA	NA	-3.28950661719498	114.165387591491	0.204545454545455	2.0456	2.2819	1.75	1.0093	1201135500
1881	6	142270565	142870688	0.358422	0.166837464986	2	3	-1.89482031562777	0.0581162107792167	-2.10942282846228	25.3700861314424	0.5	2.0456	2.2819	1.75	1.0093	1201746835
1882	6	142870688	143454540	0.379852	0.143618588272	6	5	-0.481863133517576	0.629903176872058	-0.357166485527159	76.1102583943272	1.71428571428571	2.0456	2.2819	1.75	1.0093	1202346958
1883	6	143454540	144028599	0.390162	0.129009387537	3	7	-1.0642985515018	0.28719347397536	-1.27702984027624	38.0551291971636	0.923076923076923	2.0456	2.2819	1.75	1.0093	1202930810
1884	6	144028599	144657203	0.390892	0.204586671418	6	7	-0.3165804418649	0.751561978140095	-0.27702984027624	76.1102583943272	1.84615384615385	2.0456	2.2819	1.75	1.0093	1203504869
1885	6	144657203	145244125	0.36415	0.148098043692	14	4	1.84945978139116	0.0643914500803221	0.838056904065874	177.590602920097	3.5	2.0456	2.2819	1.75	1.0093	1204133473
1886	6	145244125	145843887	0.370868	0.166335979939	10	5	0.661722910373719	0.508148819121528	0.379799108639047	126.850430657212	2.85714285714286	2.0456	2.2819	1.75	1.0093	1204720395
1887	6	145843887	146447149	0.359972	0.171172724289	7	3	-0.46592599809516	0.641268471243052	-0.302067906404672	88.7953014600485	1.75	2.0456	2.2819	1.75	1.0093	1205320157
1888	6	146447149	147026482	0.36277	0.136938513774	8	4	0.0505054036530745	0.959719643409684	0.0307019820082696	101.48034452577	2	2.0456	2.2819	1.75	1.0093	1205923419
1889	6	147026482	147593775	0.363716	0.118621241581	84	4	22.8372608550022	1.95609652874174e-115	3.42301940478703	1065.54361752058	5	2.0456	2.2819	1.75	1.0093	1206502752
1890	6	147593775	148175234	0.369718	0.140094142493	13	4	1.54963405176815	0.121229375080727	0.731141700149362	164.905559854376	3.25	2.0456	2.2819	1.75	1.0093	1207070045
1891	6	148175234	148782514	0.396994	0.176656566987	11	7	0.929616407529939	0.352569729172632	0.597439277639902	139.535473722933	3.38461538461538	2.0456	2.2819	1.75	1.0093	1207651504
1892	6	148782514	149383695	0.403424	0.168303722174	9	8	0.549708857447246	0.582519080661637	0.376025363825974	114.165387591491	3	2.0456	2.2819	1.75	1.0093	1208258784
1893	6	149383695	149991519	0.396354	0.177393456	11	7	0.929616407529939	0.352569729172632	0.597439277639902	139.535473722933	3.38461538461538	2.0456	2.2819	1.75	1.0093	1208859965
1894	6	149991519	150676696	0.435996	0.270261552854	3	11	-0.672675756314499	0.501153594463847	-0.813257380497414	38.0551291971636	1.2	2.0456	2.2819	1.75	1.0093	1209467789
1895	6	150676696	151290699	0.411002	0.185671731246	17	9	2.7296319505094	0.00634050692524779	1.39185627684519	215.645732117261	5	2.0456	2.2819	1.75	1.0093	1210152966
1896	6	151290699	151950283	0.406338	0.241946438968	5	8	-0.515111796489027	0.606474899894287	-0.471971542728976	63.425215328606	1.66666666666667	2.0456	2.2819	1.75	1.0093	1210766969
1897	6	151950283	152555367	0.383492	0.173668449339	10	6	0.731602466981376	0.464411242050107	0.440252416152908	126.850430657212	2.85714285714286	2.0456	2.2819	1.75	1.0093	1211426553
1898	6	152555367	153139896	0.3663	0.144610447044	7	4	-0.24932032596994	0.803113009806684	-0.161943095934126	88.7953014600485	1.75	2.0456	2.2819	1.75	1.0093	1212031637
1899	6	153139896	153743909	0.360724	0.172203247281	8	4	0.0505054036530745	0.959719643409684	0.0307019820082696	101.48034452577	2	2.0456	2.2819	1.75	1.0093	1212616166
1900	6	153743909	154359324	0.35102	0.187540115207	7	3	-0.46592599809516	0.641268471243052	-0.302067906404672	88.7953014600485	1.75	2.0456	2.2819	1.75	1.0093	1213220179
1901	6	154359324	154966997	0.391318	0.177189047399	4	7	-0.815059181622836	0.41503843488563	-0.861992340997396	50.7401722628848	1.23076923076923	2.0456	2.2819	1.75	1.0093	1213835594
1902	6	154966997	155599031	0.402424	0.208903318492	8	8	0.283503693963177	0.776790750401338	0.206100362383661	101.48034452577	2.66666666666667	2.0456	2.2819	1.75	1.0093	1214443267
1903	6	155599031	156170072	0.369824	0.124406128457	8	4	0.0505054036530745	0.959719643409684	0.0307019820082696	101.48034452577	2	2.0456	2.2819	1.75	1.0093	1215075301
1904	6	156170072	156755748	0.384598	0.146285659648	10	6	0.731602466981376	0.464411242050107	0.440252416152908	126.850430657212	2.85714285714286	2.0456	2.2819	1.75	1.0093	1215646342
1905	6	156755748	157337864	0.401964	0.141064667523	14	8	1.88073467486759	0.0600080203157261	1.01345528444127	177.590602920097	4.66666666666667	2.0456	2.2819	1.75	1.0093	1216232018
1906	6	157337864	158006609	0.432472	0.252330858548	7	11	0.511861144017738	0.608748193897015	0.409135040839034	88.7953014600485	2.8	2.0456	2.2819	1.75	1.0093	1216814134
1907	6	158006609	158614534	0.43955	0.177530122959	7	11	0.511861144017738	0.608748193897015	0.409135040839034	88.7953014600485	2.8	2.0456	2.2819	1.75	1.0093	1217482879
1908	6	158614534	159261531	0.434348	0.227198889639	3	11	-0.672675756314499	0.501153594463847	-0.813257380497414	38.0551291971636	1.2	2.0456	2.2819	1.75	1.0093	1218090804
1909	6	159261531	159861732	0.42281	0.166945739844	8	10	0.556156549267401	0.578103839892339	0.39729194908889	101.48034452577	2.66666666666667	2.0456	2.2819	1.75	1.0093	1218737801
1910	6	159861732	160476597	0.427704	0.186813365536	15	10	2.57776416022911	0.00994418417875765	1.30418254469741	190.275645985818	5	2.0456	2.2819	1.75	1.0093	1219338002
1911	6	160476597	161195893	0.419786	0.304875878637	11	9	1.17306497046685	0.240769752539164	0.763825054232148	139.535473722933	3.66666666666667	2.0456	2.2819	1.75	1.0093	1219952867
1912	6	161195893	161834356	0.411868	0.216869262588	6	9	-0.124074179568609	0.901256541884081	-0.110644063683993	76.1102583943272	2	2.0456	2.2819	1.75	1.0093	1220672163
1913	6	161834356	162410287	0.404366	0.131840446165	7	8	0.0172985304791091	0.986198457936542	0.0134552844412654	88.7953014600485	2.33333333333333	2.0456	2.2819	1.75	1.0093	1221310626
1914	6	162410287	162975966	0.382162	0.11610648442	84	6	21.3170570588655	7.88644936391462e-101	3.51064174404431	1065.54361752058	5	2.0456	2.2819	1.75	1.0093	1221886557
1915	6	162975966	163558855	0.373136	0.142203747197	88	5	22.961650766254	1.12711722448238e-116	3.51730263238898	1116.28378978347	5	2.0456	2.2819	1.75	1.0093	1222452236
1916	6	163558855	164116917	0.41077	0.104042203196	8	9	0.394781480445574	0.693004163588554	0.304393435594851	101.48034452577	2.66666666666667	2.0456	2.2819	1.75	1.0093	1223035125
1917	6	164116917	164673311	0.414584	0.101356233173	5	9	-0.3835020095757	0.701347580519613	-0.373678469517786	63.425215328606	1.66666666666667	2.0456	2.2819	1.75	1.0093	1223593187
1918	6	164673311	165272063	0.360604	0.164929720485	10	4	0.650156862899104	0.515590902016215	0.352630076895632	126.850430657212	2.5	2.0456	2.2819	1.75	1.0093	1224149581
1919	6	165272063	165857247	0.377178	0.145567889758	10	5	0.661722910373719	0.508148819121528	0.379799108639047	126.850430657212	2.85714285714286	2.0456	2.2819	1.75	1.0093	1224748333
1920	6	165857247	166417299	0.4157	0.107225757608	7	9	0.135353650438482	0.892332268401361	0.111748357652455	88.7953014600485	2.33333333333333	2.0456	2.2819	1.75	1.0093	1225333517
1921	6	166417299	167006546	0.443544	0.151459404969	4	12	-1.30125948712508	0.193169649418094	-1.60880924267552	50.7401722628848	0.888888888888889	2.0456	2.2819	1.75	1.0093	1225893569
1922	6	167006546	167643169	0.446936	0.214605818514	5	12	-1.14256930576837	0.253217455582322	-1.28688114778816	63.425215328606	1.11111111111111	2.0456	2.2819	1.75	1.0093	1226482816
1923	6	167643169	168358476	0.449492	0.300999431014	9	12	-0.507808580341496	0.611587591831817	-0.438884241233211	114.165387591491	2	2.0456	2.2819	1.75	1.0093	1227119439
1924	6	168358476	168927128	0.486222	0.120727615484	4	14	-1.93333470332723	0.0531949793828382	-1.92599941855622	50.7401722628848	0.64	2.0456	2.2819	1.75	1.0093	1227834746
1925	6	168927128	169513893	0.439782	0.147870101318	6	11	0.215726918934679	0.829200616962628	0.186742619502586	76.1102583943272	2.4	2.0456	2.2819	1.75	1.0093	1228403398
1926	6	169513893	170119763	0.431062	0.174740455873	0	11	-1.56107843156368	0.118505246378929	-Inf	0	0	2.0456	2.2819	1.75	1.0093	1228990163
1927	6	170119763	170756306	0.484842	0.214507111067	0	14	-2.62381138308696	0.00869519231214358	-Inf	0	0	2.0456	2.2819	1.75	1.0093	1229596033
1928	6	170756306	171115067	0.106368	0.319125757473	0	1	NA	NA	-Inf	0	0	2.0456	2.2819	1.75	1.0093	1230232576
1929	7	0	683041	0.555266	0.267979520995	1	16	-0.658236283263768	0.510386313485162	-1.19744606420622	12.6850430657212	1	2.1788	2.8315	1.7143	1.059	1230232576
1930	7	683041	1330600	0.55157	0.227869584084	2	16	-0.149290703420649	0.881324250663199	-0.197446064206217	25.3700861314424	2	2.1788	2.8315	1.7143	1.059	1230915617
1931	7	1330600	1949982	0.57086	0.192743734884	1	16	-0.658236283263768	0.510386313485162	-1.19744606420622	12.6850430657212	1	2.1788	2.8315	1.7143	1.059	1231563176
1932	7	1949982	2570397	0.543282	0.194087828308	1	16	-0.658236283263768	0.510386313485162	-1.19744606420622	12.6850430657212	1	2.1788	2.8315	1.7143	1.059	1232182558
1933	7	2570397	3212524	0.499034	0.221337835039	1	15	-0.89335292997989	0.371668201163039	-1.82881334999378	12.6850430657212	0.666666666666667	2.1788	2.8315	1.7143	1.059	1232802973
1934	7	3212524	3787974	0.39527	0.131114779738	4	7	-0.815059181622836	0.41503843488563	-0.861992340997396	50.7401722628848	1.23076923076923	2.1788	2.8315	1.7143	1.059	1233445100
1935	7	3787974	4367688	0.458402	0.137505735587	1	13	-1.24622316338959	0.212682477424431	-2.15094189807474	12.6850430657212	0.5	2.1788	2.8315	1.7143	1.059	1234020550
1936	7	4367688	5127560	0.47171	0.341994441169	7	14	-1.41547719350744	0.156928630624722	-1.11864449649862	88.7953014600485	1.12	2.1788	2.8315	1.7143	1.059	1234600264
1937	7	5127560	6098775	0.490678	0.485180933161	69	15	22.906548141594	3.99796675092393e-116	4.27971110678439	875.267971534763	5	2.1788	2.8315	1.7143	1.059	1235360136
1938	7	6098775	7089517	0.460876	0.495327744256	11	13	2.37528004646051	0.0175356401450922	1.30848972056256	139.535473722933	5	2.1788	2.8315	1.7143	1.059	1236331351
1939	7	7089517	7713071	0.375106	0.198144827874	10	5	0.661722910373719	0.508148819121528	0.379799108639047	126.850430657212	2.85714285714286	2.1788	2.8315	1.7143	1.059	1237322093
1940	7	7713071	8288668	0.371072	0.131336681741	7	5	-0.195966622544752	0.844636290784802	-0.134774064190711	88.7953014600485	2	2.1788	2.8315	1.7143	1.059	1237945647
1941	7	8288668	8853838	0.369972	0.115310437567	1	4	-2.04827470370803	0.0405330901915444	-2.96929801799173	12.6850430657212	0.25	2.1788	2.8315	1.7143	1.059	1238521244
1942	7	8853838	9421183	0.33767	0.118702024341	11	1	NA	NA	-3	139.535473722933	0.25	2.1788	2.8315	1.7143	1.059	1239086414
1943	7	9421183	10025064	0.33489	0.172022302407	9	1	NA	NA	-3.28950661719498	114.165387591491	0.204545454545455	2.1788	2.8315	1.7143	1.059	1239653759
1944	7	10025064	10632802	0.342868	0.177277050308	6	2	-1.24515158436759	0.213076035529124	-0.819021408212288	76.1102583943272	1.2	2.1788	2.8315	1.7143	1.059	1240257640
1945	7	10632802	11253726	0.35377	0.194748471633	6	3	-0.751704861601682	0.452228566135093	-0.52446032774112	76.1102583943272	1.5	2.1788	2.8315	1.7143	1.059	1240865378
1946	7	11253726	11824243	0.351364	0.123601925972	8	3	-0.180147134588638	0.857037059811604	-0.109422828462276	101.48034452577	2	2.1788	2.8315	1.7143	1.059	1241486302
1947	7	11824243	12400616	0.346158	0.132506206918	6	2	-1.24515158436759	0.213076035529124	-0.819021408212288	76.1102583943272	1.2	2.1788	2.8315	1.7143	1.059	1242056819
1948	7	12400616	13010231	0.356742	0.179810208082	7	3	-0.46592599809516	0.641268471243052	-0.302067906404672	88.7953014600485	1.75	2.1788	2.8315	1.7143	1.059	1242633192
1949	7	13010231	13601725	0.33861	0.154682887739	8	1	NA	NA	-3.4594316186373	101.48034452577	0.181818181818182	2.1788	2.8315	1.7143	1.059	1243242807
1950	7	13601725	14185475	0.34788	0.143468950749	13	2	0.655738120812681	0.51199263669991	0.296455809207648	164.905559854376	2.6	2.1788	2.8315	1.7143	1.059	1243834301
1951	7	14185475	14766268	0.336568	0.139108081537	11	1	NA	NA	-3	139.535473722933	0.25	2.1788	2.8315	1.7143	1.059	1244418051
1952	7	14766268	15320920	0.34761	0.0985338554625	10	2	-0.158928895693149	0.873724894556113	-0.082055814046082	126.850430657212	2	2.1788	2.8315	1.7143	1.059	1244998844
1953	7	15320920	15882323	0.341488	0.10937419287	14	2	0.927293792981291	0.353774016173756	0.40337101312416	177.590602920097	2.8	2.1788	2.8315	1.7143	1.059	1245553496
1954	7	15882323	16471244	0.353984	0.150989691317	8	3	-0.180147134588638	0.857037059811604	-0.109422828462276	101.48034452577	2	2.1788	2.8315	1.7143	1.059	1246114899
1955	7	16471244	17061333	0.369442	0.152670190429	10	4	0.650156862899104	0.515590902016215	0.352630076895632	126.850430657212	2.5	2.1788	2.8315	1.7143	1.059	1246703820
1956	7	17061333	17644697	0.359344	0.142902201713	6	3	-0.751704861601682	0.452228566135093	-0.52446032774112	76.1102583943272	1.5	2.1788	2.8315	1.7143	1.059	1247293909
1957	7	17644697	18236219	0.36364	0.154722901261	10	4	0.650156862899104	0.515590902016215	0.352630076895632	126.850430657212	2.5	2.1788	2.8315	1.7143	1.059	1247877273
1958	7	18236219	18766309	0.349684	0.0567639457451	6	2	-1.24515158436759	0.213076035529124	-0.819021408212288	76.1102583943272	1.2	2.1788	2.8315	1.7143	1.059	1248468795
1959	7	18766309	19354791	0.354946	0.150356340551	6	3	-0.751704861601682	0.452228566135093	-0.52446032774112	76.1102583943272	1.5	2.1788	2.8315	1.7143	1.059	1248998885
1960	7	19354791	19962497	0.347246	0.177233728151	8	2	-0.70204024003037	0.48265406879443	-0.403983908933444	101.48034452577	1.6	2.1788	2.8315	1.7143	1.059	1249587367
1961	7	19962497	20543175	0.360334	0.138937586752	14	4	1.84945978139116	0.0643914500803221	0.838056904065874	177.590602920097	3.5	2.1788	2.8315	1.7143	1.059	1250195073
1962	7	20543175	21142357	0.367536	0.165529004543	12	4	1.24980832214513	0.211369575291964	0.615664482729426	152.220516788654	3	2.1788	2.8315	1.7143	1.059	1250775751
1963	7	21142357	21743581	0.3768	0.168363205727	28	5	5.80786010788455	6.32763504076925e-09	1.86522593580929	355.181205840194	5	2.1788	2.8315	1.7143	1.059	1251374933
1964	7	21743581	22319108	0.391446	0.131231028258	5	7	-0.565819811743868	0.571516277182159	-0.540064246110033	63.425215328606	1.53846153846154	2.1788	2.8315	1.7143	1.059	1251976157
1965	7	22319108	22961577	0.406458	0.221752333576	4	8	-0.781316959973096	0.434616097512343	-0.793899637616339	50.7401722628848	1.33333333333333	2.1788	2.8315	1.7143	1.059	1252551684
1966	7	22961577	23620882	0.382852	0.241625651254	9	6	0.453420648172131	0.650245870926055	0.288249322707858	114.165387591491	2.57142857142857	2.1788	2.8315	1.7143	1.059	1253194153
1967	7	23620882	24279827	0.384196	0.241211330232	8	6	0.175238829362886	0.86089197494338	0.118324321265545	101.48034452577	2.28571428571429	2.1788	2.8315	1.7143	1.059	1253853458
1968	7	24279827	24870183	0.392266	0.15305341184	5	7	-0.565819811743868	0.571516277182159	-0.540064246110033	63.425215328606	1.53846153846154	2.1788	2.8315	1.7143	1.059	1254512403
1969	7	24870183	25454321	0.400462	0.14403788146	13	8	1.61452951138352	0.106412620949156	0.906540080524753	164.905559854376	4.33333333333333	2.1788	2.8315	1.7143	1.059	1255102759
1970	7	25454321	26013718	0.406722	0.106180404972	4	8	-0.781316959973096	0.434616097512343	-0.793899637616339	50.7401722628848	1.33333333333333	2.1788	2.8315	1.7143	1.059	1255686897
1971	7	26013718	26629172	0.413184	0.187591599047	8	9	0.394781480445574	0.693004163588554	0.304393435594851	101.48034452577	2.66666666666667	2.1788	2.8315	1.7143	1.059	1256246294
1972	7	26629172	27238555	0.399696	0.179497951206	3	7	-1.0642985515018	0.28719347397536	-1.27702984027624	38.0551291971636	0.923076923076923	2.1788	2.8315	1.7143	1.059	1256861748
1973	7	27238555	27832979	0.396014	0.158849575387	11	7	0.929616407529939	0.352569729172632	0.597439277639902	139.535473722933	3.38461538461538	2.1788	2.8315	1.7143	1.059	1257471131
1974	7	27832979	28398319	0.398942	0.115576467259	10	7	0.680377037650971	0.496265756621801	0.459935753889967	126.850430657212	3.07692307692308	2.1788	2.8315	1.7143	1.059	1258065555
1975	7	28398319	28942537	0.4004	0.0812505282809	5	8	-0.515111796489027	0.606474899894287	-0.471971542728976	63.425215328606	1.66666666666667	2.1788	2.8315	1.7143	1.059	1258630895
1976	7	28942537	29506437	0.409662	0.113317964178	6	8	-0.248906633004959	0.803433004350809	-0.208937136895183	76.1102583943272	2	2.1788	2.8315	1.7143	1.059	1259175113
1977	7	29506437	30191291	0.406338	0.269917383851	7	8	0.0172985304791091	0.986198457936542	0.0134552844412654	88.7953014600485	2.33333333333333	2.1788	2.8315	1.7143	1.059	1259739013
1978	7	30191291	30812599	0.429714	0.195246158105	7	10	0.267355461987157	0.789195487809784	0.204646871146494	88.7953014600485	2.33333333333333	2.1788	2.8315	1.7143	1.059	1260423867
1979	7	30812599	31370178	0.457948	0.103266084268	3	13	-0.521922521419574	0.601724276845717	-0.565979397353583	38.0551291971636	1.5	2.1788	2.8315	1.7143	1.059	1261045175
1980	7	31370178	31939322	0.387078	0.121487707856	10	6	0.731602466981376	0.464411242050107	0.440252416152908	126.850430657212	2.85714285714286	2.1788	2.8315	1.7143	1.059	1261602754
1981	7	31939322	32538381	0.403628	0.165357669278	10	8	0.815914020931314	0.414549312396709	0.528028457271024	126.850430657212	3.33333333333333	2.1788	2.8315	1.7143	1.059	1262171898
1982	7	32538381	33405816	0.374652	0.423587934543	7	5	-0.195966622544752	0.844636290784802	-0.134774064190711	88.7953014600485	2	2.1788	2.8315	1.7143	1.059	1262770957
1983	7	33405816	33967245	0.393608	0.109415438105	5	7	-0.565819811743868	0.571516277182159	-0.540064246110033	63.425215328606	1.53846153846154	2.1788	2.8315	1.7143	1.059	1263638392
1984	7	33967245	34547801	0.392064	0.138756640186	8	7	0.181898297893035	0.855662540299466	0.138007659002604	101.48034452577	2.46153846153846	2.1788	2.8315	1.7143	1.059	1264199821
1985	7	34547801	35412535	0.387642	0.421787509222	6	6	-0.381124808255604	0.703110639848031	-0.296713178013298	76.1102583943272	1.71428571428571	2.1788	2.8315	1.7143	1.059	1264780377
1986	7	35412535	36089030	0.403388	0.260896237223	8	8	0.283503693963177	0.776790750401338	0.206100362383661	101.48034452577	2.66666666666667	2.1788	2.8315	1.7143	1.059	1265645111
1987	7	36089030	36700737	0.422602	0.1826152063	4	10	-0.599047799853576	0.549141009747942	-0.60270805091111	50.7401722628848	1.33333333333333	2.1788	2.8315	1.7143	1.059	1266321606
1988	7	36700737	37273601	0.404618	0.127192492459	5	8	-0.515111796489027	0.606474899894287	-0.471971542728976	63.425215328606	1.66666666666667	2.1788	2.8315	1.7143	1.059	1266933313
1989	7	37273601	37869332	0.391688	0.160695011675	2	7	-1.31353792138077	0.189001751435258	-1.8619923409974	25.3700861314424	0.615384615384615	2.1788	2.8315	1.7143	1.059	1267506177
1990	7	37869332	38491882	0.37907	0.196851658501	12	5	1.23351593231937	0.217383336252141	0.642833514472841	152.220516788654	3.42857142857143	2.1788	2.8315	1.7143	1.059	1268101908
1991	7	38491882	39058515	0.381238	0.117594633564	5	6	-0.659306627064848	0.509698887689223	-0.559747583847092	63.425215328606	1.42857142857143	2.1788	2.8315	1.7143	1.059	1268724458
1992	7	39058515	39617167	0.393158	0.104988436451	4	7	-0.815059181622836	0.41503843488563	-0.861992340997396	50.7401722628848	1.23076923076923	2.1788	2.8315	1.7143	1.059	1269291091
1993	7	39617167	40356337	0.376112	0.323565620899	10	5	0.661722910373719	0.508148819121528	0.379799108639047	126.850430657212	2.85714285714286	2.1788	2.8315	1.7143	1.059	1269849743
1994	7	40356337	40920441	0.373098	0.113638619829	4	5	-1.05365615546322	0.292040369262408	-0.942128986248315	50.7401722628848	1.14285714285714	2.1788	2.8315	1.7143	1.059	1270588913
1995	7	40920441	41489224	0.388624	0.120930126252	6	6	-0.381124808255604	0.703110639848031	-0.296713178013298	76.1102583943272	1.71428571428571	2.1788	2.8315	1.7143	1.059	1271153017
1996	7	41489224	42039837	0.398424	0.0919211860236	7	7	-0.0673410719859323	0.946310180362274	-0.0546374189397917	88.7953014600485	2.15384615384615	2.1788	2.8315	1.7143	1.059	1271721800
1997	7	42039837	42603518	0.396948	0.112973472585	4	7	-0.815059181622836	0.41503843488563	-0.861992340997396	50.7401722628848	1.23076923076923	2.1788	2.8315	1.7143	1.059	1272272413
1998	7	42603518	43210147	0.388682	0.175773001291	1	6	-1.77203390230183	0.0763889296997563	-2.88167567873445	12.6850430657212	0.285714285714286	2.1788	2.8315	1.7143	1.059	1272836094
1999	7	43210147	43812012	0.406508	0.169248917947	12	8	1.34832434789945	0.177554084340198	0.791062863104817	152.220516788654	4	2.1788	2.8315	1.7143	1.059	1273442723
[truncated: 2,506 more rows]
