# Supplementary material for: Digital microfluidic isolation of single cells for -Omics
Source: Nat Commun. 2020 Nov 11;11:5632. doi: 10.1038/s41467-020-19394-5 (PMC7658233; doi:10.1038/s41467-020-19394-5)
Supplement: Supplementary file 8 — Source Data [file 41467_2020_19394_MOESM8_ESM.zip › Source Data/Figure 3_Processed Sequencing Data/0Cell-3.txt]

Chrom	Start	End	GCfrac	Nfrac	Count	bin	zscore	pvalue	Log2_foldchange	rpkm	est_copy	seg.mean	seg.sd	seg.median	seg.mad	Position
1	1	0	1477506	0.611508	0.661591898781	10	16	-0.998980583556308	0.317804097192173	-1.50294692621326	21.5275056940253	0.833333333333333	2.2533	0.8657	2.1511	0.78	0
2	1	1477506	2199916	0.550532	0.307872260904	16	16	-0.67219783886357	0.501457756641884	-0.824875021100622	34.4440091104404	1.33333333333333	2.2533	0.8657	2.1511	0.78	1477506
3	1	2199916	2860961	0.595166	0.243621841176	8	16	-1.10790816512055	0.267901478936711	-1.82487502110062	17.2220045552202	0.666666666666667	2.2533	0.8657	2.1511	0.78	2199916
4	1	2860961	3395484	0.56922	0.0645865566122	7	16	-1.16237195590268	0.245084409657282	-2.01752009904302	15.0692539858177	0.583333333333333	2.2533	0.8657	2.1511	0.78	2860961
5	1	3395484	4129575	0.556132	0.318885533265	16	16	-0.67219783886357	0.501457756641884	-0.824875021100622	34.4440091104404	1.33333333333333	2.2533	0.8657	2.1511	0.78	3395484
6	1	4129575	4714168	0.479562	0.144704093275	31	14	-1.06155976234563	0.288435588762602	-0.996967679126374	66.7352676514783	1.10714285714286	2.2533	0.8657	2.1511	0.78	4129575
7	1	4714168	5292119	0.456362	0.134874755818	52	13	-0.713793056522312	0.475355153851712	-0.611135754397832	111.943029608931	1.38666666666667	2.2533	0.8657	2.1511	0.78	4714168
8	1	5292119	5860233	0.480376	0.119894950661	24	14	-1.30227764596742	0.192821490444685	-1.36620148879209	51.6660136656606	0.857142857142857	2.2533	0.8657	2.1511	0.78	5292119
9	1	5860233	6446979	0.540016	0.147842507661	15	16	-0.726661629645693	0.467433264271402	-0.917984425492103	32.2912585410379	1.25	2.2533	0.8657	2.1511	0.78	5860233
10	1	6446979	7094704	0.4825	0.228067466903	51	14	-0.373794380569087	0.70855730060793	-0.278738647541753	109.790279039529	1.82142857142857	2.2533	0.8657	2.1511	0.78	6446979
11	1	7094704	7655639	0.487108	0.108631124818	137	14	2.58359676107006	0.00977760360092221	1.14686809344728	294.926828008146	4.89285714285714	2.2533	0.8657	2.1511	0.78	7094704
12	1	7655639	8303803	0.447464	0.228590295049	107	12	0.759001732994729	0.44785152011267	0.407289913080744	230.34431092607	2.89189189189189	2.2533	0.8657	2.1511	0.78	7655639
13	1	8303803	8949515	0.418338	0.225660975791	107	9	0.250128732594168	0.802487796656868	0.164124981405228	230.34431092607	2.43181818181818	2.2533	0.8657	2.1511	0.78	8303803
14	1	8949515	9634621	0.495134	0.270185927433	34	15	-0.748127902620471	0.454383013218506	-0.652966608219438	73.1935193596859	1.41666666666667	2.2533	0.8657	2.1511	0.78	8949515
15	1	9634621	10359005	0.453716	0.309758360207	71	13	-0.219332059978649	0.82639138959736	-0.161828353034242	152.845290427579	1.89333333333333	2.2533	0.8657	2.1511	0.78	9634621
16	1	10359005	10962865	0.491486	0.171993508429	48	15	-0.209948937099025	0.83370752701348	-0.155466948748621	103.332027331321	2	2.2533	0.8657	2.1511	0.78	10359005
17	1	10962865	11614386	0.48336	0.232565028602	59	14	-0.0986882278584688	0.921385816042266	-0.0685209401514077	127.012283594749	2.10714285714286	2.2533	0.8657	2.1511	0.78	10962865
18	1	11614386	12254539	0.517524	0.21893672294	39	15	-0.555921129219955	0.57826477325856	-0.455027230607529	83.9572722066985	1.625	2.2533	0.8657	2.1511	0.78	11614386
19	1	12254539	13787191	0.441146	0.673768083035	67	12	-0.394589225054633	0.693146066773869	-0.26808788286263	144.234288149969	1.81081081081081	2.2533	0.8657	2.1511	0.78	12254539
20	1	13787191	14407453	0.43416	0.193889033989	83	11	-0.133199339046883	0.894035733553996	-0.0890835435824253	178.67829726041	1.93023255813953	2.2533	0.8657	2.1511	0.78	13787191
21	1	14407453	14989912	0.424528	0.141570479639	153	10	1.12652376356689	0.259943887820345	0.630462048867804	329.370837118586	3.47727272727273	2.2533	0.8657	2.1511	0.78	14407453
22	1	14989912	15573437	0.48865	0.143138683004	53	14	-0.305017842391432	0.760352563184439	-0.22324353495005	114.095780178334	1.89285714285714	2.2533	0.8657	2.1511	0.78	14989912
23	1	15573437	16262580	0.46305	0.274461178594	83	13	0.0929590957331381	0.92593605733496	0.0634639588080009	178.67829726041	2.21333333333333	2.2533	0.8657	2.1511	0.78	15573437
24	1	16262580	17334882	0.51144	0.533713450129	58	15	0.174464609702007	0.861500341563673	0.117551545657795	124.859533025346	2.41666666666667	2.2533	0.8657	2.1511	0.78	16262580
25	1	17334882	17969314	0.502812	0.211893473217	50	15	-0.133066227738819	0.894141003941423	-0.0965732596950528	107.637528470126	2.08333333333333	2.2533	0.8657	2.1511	0.78	17334882
26	1	17969314	18521200	0.499378	0.0940157931167	60	15	0.251347319062214	0.801545593757194	0.166461146138741	129.165034164152	2.5	2.2533	0.8657	2.1511	0.78	17969314
27	1	18521200	19077495	0.493372	0.101196307714	51	15	-0.0946248730587156	0.924612792634198	-0.068004107498282	109.790279039529	2.125	2.2533	0.8657	2.1511	0.78	18521200
28	1	19077495	19661460	0.4832	0.143784302141	53	14	-0.305017842391432	0.760352563184439	-0.22324353495005	114.095780178334	1.89285714285714	2.2533	0.8657	2.1511	0.78	19077495
29	1	19661460	20294778	0.465174	0.210507201753	65	13	-0.375477637834542	0.707305274355399	-0.289207659510469	139.928787011164	1.73333333333333	2.2533	0.8657	2.1511	0.78	19661460
30	1	20294778	20906339	0.477008	0.182420069298	42	14	-0.683288802368532	0.494424368460906	-0.558846566734489	90.4155239149061	1.5	2.2533	0.8657	2.1511	0.78	20294778
31	1	20906339	21563446	0.40862	0.239088915504	107	8	-0.00453016276515208	0.996385465434904	-0.00318000980552748	230.34431092607	2.16161616161616	2.2533	0.8657	2.1511	0.78	20906339
32	1	21563446	22254740	0.50199	0.276718733274	51	15	-0.0946248730587156	0.924612792634198	-0.068004107498282	109.790279039529	2.125	2.2533	0.8657	2.1511	0.78	21563446
33	1	22254740	22885971	0.480082	0.207896950562	94	14	1.10490119025049	0.269202406633942	0.603424862164389	202.358553523837	3.35714285714286	2.2533	0.8657	2.1511	0.78	22254740
34	1	22885971	23471767	0.485198	0.146460542578	84	14	0.761018499362213	0.446646017835043	0.441153433265511	180.831047829812	3	2.2533	0.8657	2.1511	0.78	22885971
35	1	23471767	24145905	0.454474	0.258312096336	36	13	-1.13018126413803	0.258399852832404	-1.14165047109661	77.4990204984909	0.96	2.2533	0.8657	2.1511	0.78	23471767
36	1	24145905	24796802	0.45735	0.231829306327	78	13	-0.0371622191467731	0.970355662543801	-0.0261732536766755	167.914544413397	2.08	2.2533	0.8657	2.1511	0.78	24145905
37	1	24796802	25427884	0.463804	0.207709933099	64	13	-0.401501900810525	0.68805063896776	-0.311575472538924	137.776036441762	1.70666666666667	2.2533	0.8657	2.1511	0.78	24796802
38	1	25427884	26166886	0.467966	0.323411844623	55	13	-0.635720267594365	0.524958763847549	-0.530215759014264	118.401281317139	1.46666666666667	2.2533	0.8657	2.1511	0.78	25427884
39	1	26166886	26827376	0.47554	0.242986267771	79	14	0.589077153918076	0.5558095182599	0.352616758663854	170.0672949828	2.82142857142857	2.2533	0.8657	2.1511	0.78	26166886
40	1	26827376	27548159	0.473618	0.306309943492	45	14	-0.58012399510205	0.561831003480944	-0.459310893183574	96.8737756231137	1.60714285714286	2.2533	0.8657	2.1511	0.78	26827376
41	1	27548159	28223466	0.476064	0.259596005965	63	14	0.0388648484968402	0.968998142218836	0.0261159339866677	135.623285872359	2.25	2.2533	0.8657	2.1511	0.78	27548159
42	1	28223466	28995833	0.419896	0.352639354089	77	9	-0.402055075668348	0.687643493795683	-0.310555464301018	165.761793843994	1.75	2.2533	0.8657	2.1511	0.78	28223466
43	1	28995833	29679015	0.443604	0.268130600631	86	12	0.153366480018814	0.878109277197165	0.0920876813816953	185.136548968617	2.32432432432432	2.2533	0.8657	2.1511	0.78	28995833
44	1	29679015	30404383	0.478374	0.310694709444	62	14	0.00447657940801296	0.996428218334752	0.00303232087362642	133.470535302957	2.21428571428571	2.2533	0.8657	2.1511	0.78	29679015
45	1	30404383	30996073	0.480618	0.154962902871	73	14	0.382747539385113	0.701906962237901	0.238660569366768	157.150791566384	2.60714285714286	2.2533	0.8657	2.1511	0.78	30404383
46	1	30996073	31602503	0.468036	0.175502531207	66	13	-0.34945337485856	0.726748968488757	-0.26718135318047	142.081537580567	1.76	2.2533	0.8657	2.1511	0.78	30996073
47	1	31602503	32239335	0.48294	0.214863574695	76	14	0.485912346651595	0.627029314135811	0.296763523930337	163.609043274592	2.71428571428571	2.2533	0.8657	2.1511	0.78	31602503
48	1	32239335	32948488	0.455718	0.294933533384	87	13	0.197056147637067	0.843783599621306	0.131368023309804	187.28929953802	2.32	2.2533	0.8657	2.1511	0.78	32239335
49	1	32948488	33647449	0.453358	0.284652505648	97	13	0.45729877739689	0.647456308364935	0.288337369648204	208.816805232045	2.58666666666667	2.2533	0.8657	2.1511	0.78	32948488
50	1	33647449	34220418	0.451892	0.127352439661	56	13	-0.609696004618383	0.542063201701517	-0.50422055048132	120.554031886541	1.49333333333333	2.2533	0.8657	2.1511	0.78	33647449
51	1	34220418	34781660	0.449912	0.109118704587	109	12	0.816681280897197	0.414110591520206	0.434007251456524	234.649812064875	2.94594594594595	2.2533	0.8657	2.1511	0.78	34220418
52	1	34781660	35341725	0.449814	0.107246480319	58	12	-0.654147190615739	0.513016980815645	-0.47619607819283	124.859533025346	1.56756756756757	2.2533	0.8657	2.1511	0.78	34781660
53	1	35341725	36027950	0.394368	0.271376006412	219	7	2.2996286920347	0.0214692651374254	1.03555569604736	471.452374699153	4.42424242424242	2.2533	0.8657	2.1511	0.78	35341725
54	1	36027950	36688308	0.431336	0.242834947104	61	11	-0.687501166839574	0.491766965713646	-0.533385637366464	131.317784733554	1.41860465116279	2.2533	0.8657	2.1511	0.78	36027950
55	1	36688308	37287390	0.48005	0.165389712927	37	14	-0.855230147812669	0.392423749306532	-0.741710623884299	79.6517710678934	1.32142857142857	2.2533	0.8657	2.1511	0.78	36688308
56	1	37287390	37834007	0.478924	0.0852827482497	97	14	1.20806599751697	0.227021877462287	0.648748852673879	208.816805232045	3.46428571428571	2.2533	0.8657	2.1511	0.78	37287390
57	1	37834007	38495340	0.465712	0.24395123183	107	13	0.717541407156712	0.473040096454572	0.429891513862223	230.34431092607	2.85333333333333	2.2533	0.8657	2.1511	0.78	37834007
58	1	38495340	39061225	0.456718	0.116428249556	159	13	2.07080308190779	0.038377202115431	1.00130748274543	342.287340535002	4.24	2.2533	0.8657	2.1511	0.78	38495340
59	1	39061225	39735315	0.425748	0.258259282885	56	10	-0.890820329959052	0.373025566768421	-0.819570871767243	120.554031886541	1.27272727272727	2.2533	0.8657	2.1511	0.78	39061225
60	1	39735315	40405957	0.438614	0.254445740052	34	11	-1.36778068276697	0.171380736045933	-1.37666013367901	73.1935193596859	0.790697674418605	2.2533	0.8657	2.1511	0.78	39735315
61	1	40405957	41088519	0.406074	0.267465812629	105	8	-0.0429033061876163	0.965778613222494	-0.0304014785405517	226.038809787265	2.12121212121212	2.2533	0.8657	2.1511	0.78	40405957
62	1	41088519	41704921	0.442154	0.188841048537	73	12	-0.221550581347228	0.824663756727735	-0.144352514440385	157.150791566384	1.97297297297297	2.2533	0.8657	2.1511	0.78	41088519
63	1	41704921	42252912	0.500038	0.0875762558144	63	15	0.366671383102523	0.713864154960229	0.236850474030139	135.623285872359	2.625	2.2533	0.8657	2.1511	0.78	41704921
64	1	42252912	42844135	0.411788	0.154295418142	178	9	1.79363041214879	0.0728721790514265	0.898391425970478	383.18960135365	4.04545454545455	2.2533	0.8657	2.1511	0.78	42252912
65	1	42844135	43487604	0.424556	0.222961789923	87	10	-0.246102114502306	0.805603186274037	-0.183982297976119	187.28929953802	1.97727272727273	2.2533	0.8657	2.1511	0.78	42844135
66	1	43487604	44097015	0.47732	0.179535649996	81	14	0.657853692095731	0.510632149329479	0.388686013371376	174.372796121605	2.89285714285714	2.2533	0.8657	2.1511	0.78	43487604
67	1	44097015	44709720	0.45591	0.183946597465	65	13	-0.375477637834542	0.707305274355399	-0.289207659510469	139.928787011164	1.73333333333333	2.2533	0.8657	2.1511	0.78	44097015
68	1	44709720	45306909	0.471	0.162744122882	73	14	0.382747539385113	0.701906962237901	0.238660569366768	157.150791566384	2.60714285714286	2.2533	0.8657	2.1511	0.78	44709720
69	1	45306909	46057641	0.407858	0.333983365569	219	8	2.14436586889284	0.0320035828004249	1.0301400633945	471.452374699153	4.42424242424242	2.2533	0.8657	2.1511	0.78	45306909
70	1	46057641	46739291	0.4057	0.266485733148	107	8	-0.00453016276515208	0.996385465434904	-0.00318000980552748	230.34431092607	2.16161616161616	2.2533	0.8657	2.1511	0.78	46057641
71	1	46739291	47487093	0.463986	0.331373812854	137	13	1.49826929643618	0.134063297869007	0.786456610421603	294.926828008146	3.65333333333333	2.2533	0.8657	2.1511	0.78	46739291
72	1	47487093	48167635	0.450778	0.265291488255	71	13	-0.219332059978649	0.82639138959736	-0.161828353034242	152.845290427579	1.89333333333333	2.2533	0.8657	2.1511	0.78	47487093
73	1	48167635	48734785	0.462736	0.118399012607	91	13	0.301153199540996	0.763297675450774	0.196219167659772	195.90030181563	2.42666666666667	2.2533	0.8657	2.1511	0.78	48167635
74	1	48734785	49331543	0.405004	0.162139426702	163	8	1.06991785306384	0.284656286305197	0.604081158024403	350.898342812612	3.29292929292929	2.2533	0.8657	2.1511	0.78	48734785
75	1	49331543	49933878	0.378948	0.169897150257	144	5	0.542068856926135	0.587771071905393	0.335120559654857	309.996081993964	2.69158878504673	2.2533	0.8657	2.1511	0.78	49331543
76	1	49933878	50601492	0.361516	0.251064237718	188	4	1.24122338303906	0.214523239041587	0.649271280994551	404.717107047675	3.34222222222222	2.2533	0.8657	2.1511	0.78	49933878
77	1	50601492	51202463	0.399144	0.168013098802	162	7	1.13101067186324	0.258050599724852	0.600618639330807	348.745592243209	3.27272727272727	2.2533	0.8657	2.1511	0.78	50601492
78	1	51202463	51884419	0.382758	0.266814867821	114	6	0.0651789817723353	0.948031495654065	0.0404696262440104	245.413564911888	2.19230769230769	2.2533	0.8657	2.1511	0.78	51202463
79	1	51884419	52515583	0.385642	0.207812866387	56	6	-1.1336386065164	0.256946171873837	-0.985065465863127	120.554031886541	1.07692307692308	2.2533	0.8657	2.1511	0.78	51884419
80	1	52515583	53202684	0.396282	0.272304944979	139	7	0.659463049688786	0.509598466228542	0.37970970916969	299.232329146951	2.80808080808081	2.2533	0.8657	2.1511	0.78	52515583
81	1	53202684	53830948	0.4457	0.204156214585	88	12	0.211046027921282	0.832851355045886	0.125254545316895	189.442050107422	2.37837837837838	2.2533	0.8657	2.1511	0.78	53202684
82	1	53830948	54415206	0.469264	0.144213686419	60	13	-0.505598952714454	0.613138216946506	-0.404684876930405	129.165034164152	1.6	2.2533	0.8657	2.1511	0.78	53830948
83	1	54415206	55037497	0.477002	0.196517384953	24	14	-1.30227764596742	0.192821490444685	-1.36620148879209	51.6660136656606	0.857142857142857	2.2533	0.8657	2.1511	0.78	54415206
84	1	55037497	55654887	0.459782	0.190139134097	48	13	-0.817890108426241	0.413419938981922	-0.726612971817768	103.332027331321	1.28	2.2533	0.8657	2.1511	0.78	55037497
85	1	55654887	56247615	0.412656	0.156442752831	78	9	-0.380315615392931	0.703711145449335	-0.291939786133671	167.914544413397	1.77272727272727	2.2533	0.8657	2.1511	0.78	55654887
86	1	56247615	56824574	0.38886	0.133387294418	156	6	0.933288269843491	0.350671149968575	0.492981830941517	335.829088826794	3	2.2533	0.8657	2.1511	0.78	56247615
87	1	56824574	57393964	0.401412	0.121867261455	98	8	-0.177209308166241	0.859343984517993	-0.129937152091466	210.969555801448	1.97979797979798	2.2533	0.8657	2.1511	0.78	56824574
88	1	57393964	57935864	0.405422	0.0773205388448	84	8	-0.44582131212349	0.655726325758381	-0.352329573427914	180.831047829812	1.6969696969697	2.2533	0.8657	2.1511	0.78	57393964
89	1	57935864	58502738	0.397714	0.117969778116	91	7	-0.324636335718762	0.745456323505546	-0.231436723355122	195.90030181563	1.83838383838384	2.2533	0.8657	2.1511	0.78	57935864
90	1	58502738	59094223	0.410758	0.154670025444	158	9	1.35884120664044	0.174196912588473	0.726438743181184	340.134589965599	3.59090909090909	2.2533	0.8657	2.1511	0.78	58502738
91	1	59094223	59653371	0.414602	0.10578236889	83	9	-0.271618314015845	0.785915516155564	-0.202302573648994	178.67829726041	1.88636363636364	2.2533	0.8657	2.1511	0.78	59094223
92	1	59653371	60255843	0.39864	0.170085912706	117	7	0.20841749804366	0.834902994841998	0.131133356029587	251.871816620096	2.36363636363636	2.2533	0.8657	2.1511	0.78	59653371
93	1	60255843	60821076	0.37104	0.115409043704	120	5	0.106214506313328	0.915412161679764	0.072086153821063	258.330068328303	2.24299065420561	2.2533	0.8657	2.1511	0.78	60255843
94	1	60821076	61417341	0.382734	0.161446672201	188	6	1.59470487027866	0.110778248442362	0.762168463756906	404.717107047675	3.61538461538462	2.2533	0.8657	2.1511	0.78	60821076
95	1	61417341	61970030	0.39004	0.0953320945414	79	7	-0.570661182070649	0.568229336787212	-0.435450615376715	170.0672949828	1.5959595959596	2.2533	0.8657	2.1511	0.78	61417341
96	1	61970030	62620848	0.381812	0.231736061387	204	6	1.92541317049624	0.0541776892013574	0.880004954050764	439.161116158115	3.92307692307692	2.2533	0.8657	2.1511	0.78	61970030
97	1	62620848	63280408	0.38627	0.241918854994	104	6	-0.141513705863654	0.887464133288583	-0.0919806697796391	223.886059217863	2	2.2533	0.8657	2.1511	0.78	62620848
98	1	63280408	63869089	0.386228	0.150643557377	178	6	1.38801218264267	0.165133335452773	0.683313043045667	383.18960135365	3.42307692307692	2.2533	0.8657	2.1511	0.78	63280408
99	1	63869089	64446262	0.393574	0.133708610763	108	7	0.0238988632797446	0.980933280996394	0.0156561386096506	232.497061495473	2.18181818181818	2.2533	0.8657	2.1511	0.78	63869089
100	1	64446262	65033617	0.394434	0.148726068562	149	7	0.864483754982026	0.387322200563544	0.479937156908344	320.759834840976	3.01010101010101	2.2533	0.8657	2.1511	0.78	64446262
101	1	65033617	65629394	0.399178	0.160759814494	114	7	0.146911286455688	0.883202043284215	0.0936586506109239	245.413564911888	2.3030303030303	2.2533	0.8657	2.1511	0.78	65033617
102	1	65629394	66254847	0.377892	0.200579420036	133	5	0.342302279561932	0.732123420240529	0.220477993713734	286.315825730536	2.48598130841122	2.2533	0.8657	2.1511	0.78	65629394
103	1	66254847	66835865	0.365906	0.139441463087	140	4	0.366747385504484	0.713807457143439	0.22396544626188	301.385079716354	2.48888888888889	2.2533	0.8657	2.1511	0.78	66254847
104	1	66835865	67427162	0.36773	0.154401256898	76	4	-0.799220611208281	0.42416250262666	-0.657390057239501	163.609043274592	1.35111111111111	2.2533	0.8657	2.1511	0.78	66835865
105	1	67427162	68073033	0.388648	0.225851601945	95	6	-0.327537124736045	0.743261668566227	-0.222564779589783	204.51130409324	1.82692307692308	2.2533	0.8657	2.1511	0.78	67427162
106	1	68073033	68649348	0.405242	0.132418902857	57	8	-0.963858748326756	0.335116748032005	-0.911756982041933	122.706782455944	1.15151515151515	2.2533	0.8657	2.1511	0.78	68073033
107	1	68649348	69258553	0.36887	0.179258213573	145	4	0.457838635247669	0.647068376412912	0.274591519331848	312.148832563366	2.57777777777778	2.2533	0.8657	2.1511	0.78	68649348
108	1	69258553	69884622	0.36436	0.201365983622	132	4	0.221001385915388	0.825091353855043	0.139076548675367	284.163075161133	2.34666666666667	2.2533	0.8657	2.1511	0.78	69258553
109	1	69884622	70472166	0.345444	0.148999904688	139	2	0.373395428378466	0.708854161499946	0.217758671502948	299.232329146951	2.46017699115044	2.2533	0.8657	2.1511	0.78	69884622
110	1	70472166	71088560	0.35187	0.188830520738	216	3	1.74854067432542	0.0803704488680311	0.860341439233623	464.994122990946	3.92727272727273	2.2533	0.8657	2.1511	0.78	70472166
111	1	71088560	71693782	0.3683	0.173856865745	109	4	-0.198018362903262	0.843030696681313	-0.13713324590616	234.649812064875	1.93777777777778	2.2533	0.8657	2.1511	0.78	71088560
112	1	71693782	72257723	0.349438	0.113382428304	195	2	1.44715009538524	0.147854890084863	0.706147912529051	419.786361033492	3.45132743362832	2.2533	0.8657	2.1511	0.78	71693782
113	1	72257723	72815082	0.334444	0.102912126654	98	1	-0.32165020521418	0.747717705055123	-0.248627608574228	210.969555801448	1.81481481481481	2.2533	0.8657	2.1511	0.78	72257723
114	1	72815082	73397012	0.340498	0.140790129397	188	2	1.3129307620094	0.189206280021715	0.653406450457078	404.717107047675	3.32743362831858	2.2533	0.8657	2.1511	0.78	72815082
115	1	73397012	73987386	0.335486	0.153079234519	129	1	0.219334709692871	0.8263893256778	0.147889802733818	277.704823452926	2.38888888888889	2.2533	0.8657	2.1511	0.78	73397012
116	1	73987386	74559395	0.345768	0.125887879387	76	2	-0.834578572004159	0.403955031126241	-0.653254887776974	163.609043274592	1.34513274336283	2.2533	0.8657	2.1511	0.78	73987386
117	1	74559395	75131647	0.352786	0.126259060694	203	3	1.51425429647676	0.129961355372447	0.770789854255331	437.008365588713	3.69090909090909	2.2533	0.8657	2.1511	0.78	74559395
118	1	75131647	75753124	0.362604	0.195464997096	110	4	-0.179800112954625	0.857309494936978	-0.123957857158427	236.802562634278	1.95555555555556	2.2533	0.8657	2.1511	0.78	75131647
119	1	75753124	76418971	0.36001	0.249076739852	132	4	0.221001385915388	0.825091353855043	0.139076548675367	284.163075161133	2.34666666666667	2.2533	0.8657	2.1511	0.78	75753124
120	1	76418971	76984893	0.384012	0.116486017508	67	6	-0.906276650116815	0.364789441268832	-0.726331197462959	144.234288149969	1.28846153846154	2.2533	0.8657	2.1511	0.78	76418971
121	1	76984893	77560331	0.38038	0.131096660283	146	6	0.726595582207502	0.467473735338497	0.397404170959286	314.301583132769	2.80769230769231	2.2533	0.8657	2.1511	0.78	76984893
122	1	77560331	78159735	0.368906	0.165838065812	150	4	0.548929884990854	0.583053568208485	0.323501119812795	322.912585410379	2.66666666666667	2.2533	0.8657	2.1511	0.78	77560331
123	1	78159735	78823021	0.368596	0.24617736542	121	4	0.0206006364803818	0.983564232736679	0.0135456665915085	260.482818897706	2.15111111111111	2.2533	0.8657	2.1511	0.78	78159735
124	1	78823021	79414170	0.355418	0.154189552888	35	3	-1.51344658649064	0.130166259083969	-1.76526304598488	75.3462699290884	0.636363636363636	1.1296	0.4536	1.0587	0.4212	78823021
125	1	79414170	79994588	0.34357	0.138551871238	54	2	-1.25641076261396	0.20896708152066	-1.14629489905709	116.248530747736	0.955752212389381	1.1296	0.4536	1.0587	0.4212	79414170
126	1	79994588	80592222	0.33944	0.163367546023	43	1	-1.28146215101701	0.200031385999059	-1.43707269798734	92.5682744843086	0.796296296296296	1.1296	0.4536	1.0587	0.4212	79994588
127	1	80592222	81178536	0.337664	0.147214632432	75	1	-0.723026109822637	0.469663843228897	-0.634518762193555	161.456292705189	1.38888888888889	1.1296	0.4536	1.0587	0.4212	80592222
128	1	81178536	81751251	0.347042	0.1269654191	38	2	-1.56319781033019	0.118006075014488	-1.65325488777697	81.804521637296	0.672566371681416	1.1296	0.4536	1.0587	0.4212	81178536
129	1	81751251	82317801	0.360556	0.117465360515	65	4	-0.999621360643288	0.317493781832665	-0.882949757654632	139.928787011164	1.15555555555556	1.1296	0.4536	1.0587	0.4212	81751251
130	1	82317801	82887691	0.354842	0.122637702013	34	3	-1.53146861555592	0.125653617248133	-1.80708322167951	73.1935193596859	0.618181818181818	1.1296	0.4536	1.0587	0.4212	82317801
131	1	82887691	83437906	0.351738	0.0912643239461	37	3	-1.47740252836007	0.13956776882787	-1.6850926973009	79.6517710678934	0.672727272727273	1.1296	0.4536	1.0587	0.4212	82887691
132	1	83437906	84323614	0.376434	0.435479864696	49	5	-1.18318794758289	0.236734668499298	-1.22009459767225	105.484777900724	0.91588785046729	1.1296	0.4536	1.0587	0.4212	83437906
133	1	84323614	84898459	0.361144	0.130200314867	68	4	-0.944966610797377	0.344675922518797	-0.817854729432747	146.387038719372	1.20888888888889	1.1296	0.4536	1.0587	0.4212	84323614
134	1	84898459	85493549	0.390158	0.15979095599	105	7	-0.0376073483082272	0.970000748965443	-0.0249858458876952	226.038809787265	2.12121212121212	1.1296	0.4536	1.0587	0.4212	84898459
135	1	85493549	86076328	0.38686	0.142041837472	36	6	-1.54702398178838	0.121857462892287	-1.62249538647842	77.4990204984909	0.692307692307692	1.1296	0.4536	1.0587	0.4212	85493549
136	1	86076328	86705911	0.353796	0.205823537167	101	3	-0.323992668182018	0.745943585049095	-0.236334580178051	217.427807509655	1.83636363636364	1.1296	0.4536	1.0587	0.4212	86076328
137	1	86705911	87352671	0.369278	0.226915702888	113	4	-0.125145363108714	0.90040847099226	-0.0851386082678985	243.260814342485	2.00888888888889	1.1296	0.4536	1.0587	0.4212	86705911
138	1	87352671	87941933	0.38997	0.151481005054	110	6	-0.0174980932820605	0.986039253954867	-0.0110606743960717	236.802562634278	2.11538461538462	1.1296	0.4536	1.0587	0.4212	87352671
139	1	87941933	88509158	0.374164	0.118515580237	62	5	-0.947100174334291	0.343587735918542	-0.88060813140058	133.470535302957	1.1588785046729	1.1296	0.4536	1.0587	0.4212	87941933
140	1	88509158	89069043	0.367756	0.10695946489	85	4	-0.635256361670549	0.525261229499655	-0.495926634545384	182.983798399215	1.51111111111111	1.1296	0.4536	1.0587	0.4212	88509158
141	1	89069043	89742054	0.363584	0.257070092465	24	4	-1.7465696085374	0.0807120228105292	-2.32035506996193	51.6660136656606	0.426666666666667	1.1296	0.4536	1.0587	0.4212	89069043
142	1	89742054	90375436	0.390364	0.210586975948	53	7	-1.10371501583307	0.269716779847984	-1.01131090899062	114.095780178334	1.07070707070707	1.1296	0.4536	1.0587	0.4212	89742054
143	1	90375436	90983596	0.378064	0.177847934754	89	5	-0.456764029894882	0.647840662541612	-0.359071010821058	191.594800676825	1.66355140186916	1.1296	0.4536	1.0587	0.4212	90375436
144	1	90983596	91585996	0.379654	0.169986719788	44	5	-1.2739909372939	0.202666628012288	-1.37537282315016	94.7210250537111	0.822429906542056	1.1296	0.4536	1.0587	0.4212	90983596
145	1	91585996	92243357	0.392796	0.239382926581	63	7	-0.898694310539832	0.368815508334377	-0.761951440053901	135.623285872359	1.27272727272727	1.1296	0.4536	1.0587	0.4212	91585996
146	1	92243357	92910060	0.375026	0.250040872772	56	5	-1.05606376198749	0.290939084990309	-1.02744951972985	120.554031886541	1.04672897196262	1.1296	0.4536	1.0587	0.4212	92243357
147	1	92910060	93580843	0.372672	0.254602457128	73	5	-0.747333596970087	0.454862217190682	-0.644979882907438	157.150791566384	1.36448598130841	1.1296	0.4536	1.0587	0.4212	92910060
148	1	93580843	94201415	0.386922	0.194291717963	56	6	-1.1336386065164	0.256946171873837	-0.985065465863127	120.554031886541	1.07692307692308	1.1296	0.4536	1.0587	0.4212	93580843
149	1	94201415	94806788	0.413288	0.174062933101	37	9	-1.27163348668504	0.203503373034475	-1.36788863936697	79.6517710678934	0.840909090909091	1.1296	0.4536	1.0587	0.4212	94201415
150	1	94806788	95410928	0.406776	0.172377263548	45	8	-1.19409760886154	0.232439788479367	-1.252793899877	96.8737756231137	0.909090909090909	1.1296	0.4536	1.0587	0.4212	94806788
151	1	95410928	96009931	0.383672	0.165279639668	39	6	-1.48501617549759	0.137539539273027	-1.50701816905848	83.9572722066985	0.75	1.1296	0.4536	1.0587	0.4212	95410928
152	1	96009931	96583810	0.362702	0.128736197003	48	4	-1.30933160977012	0.190422046678212	-1.32035506996193	103.332027331321	0.853333333333333	1.1296	0.4536	1.0587	0.4212	96009931
153	1	96583810	97211807	0.360224	0.203817852633	91	4	-0.525946861978727	0.598925127856899	-0.39752293048439	195.90030181563	1.61777777777778	1.1296	0.4536	1.0587	0.4212	96583810
154	1	97211807	97779353	0.356408	0.119014141585	47	3	-1.29718223770725	0.194568490783719	-1.33995721125221	101.179276761919	0.854545454545454	1.1296	0.4536	1.0587	0.4212	97211807
155	1	97779353	98339028	0.337656	0.106624380221	60	1	-0.9847930041325	0.324725757704371	-0.956446857080917	129.165034164152	1.11111111111111	1.1296	0.4536	1.0587	0.4212	97779353
156	1	98339028	98890282	0.350664	0.092977103114	114	3	-0.089706290333351	0.928520617135915	-0.0616560487651039	245.413564911888	2.07272727272727	2.8839	1.128	2.6263	1.1403	98339028
157	1	98890282	99480635	0.355304	0.153049107907	177	3	1.04568154077942	0.295708088118598	0.573059487153152	381.036850784247	3.21818181818182	2.8839	1.128	2.6263	1.1403	98890282
158	1	99480635	100092722	0.359968	0.183122660668	282	3	2.93799459263404	0.00330342785352276	1.24500528946895	607.075660571512	5	2.8839	1.128	2.6263	1.1403	99480635
159	1	100092722	100714084	0.36035	0.195316095931	122	4	0.0388188864290188	0.969034786989889	0.0254197668797999	262.635569467108	2.16888888888889	2.8839	1.128	2.6263	1.1403	100092722
160	1	100714084	101338271	0.37512	0.198958004572	228	5	2.06755908407096	0.0386815029068068	0.998085572377286	490.827129823776	4.26168224299065	2.8839	1.128	2.6263	1.1403	100714084
161	1	101338271	101931812	0.37346	0.157598211413	158	5	0.796317228116939	0.425847674457481	0.468976306389647	340.134589965599	2.95327102803738	2.8839	1.128	2.6263	1.1403	101338271
162	1	101931812	102500573	0.347242	0.120896123328	136	2	0.315872856931674	0.752099014956171	0.18628044002978	292.774077438743	2.4070796460177	2.8839	1.128	2.6263	1.1403	101931812
163	1	102500573	103106117	0.33507	0.174296170055	206	1	1.56307143381684	0.118035793800672	0.823163074493782	443.46661729692	3.81481481481481	2.8839	1.128	2.6263	1.1403	102500573
164	1	103106117	103706599	0.32876	0.167335573756	183	1	1.16169552920838	0.245359162386341	0.652362385594607	393.953354200662	3.38888888888889	2.8839	1.128	2.6263	1.1403	103106117
165	1	103706599	104687799	0.3364	0.490419894007	341	1	3.91897348260561	8.89268965786673e-05	1.55029047633474	734.087944166261	5	2.8839	1.128	2.6263	1.1403	103706599
166	1	104687799	105307751	0.33468	0.193485947299	100	1	-0.286747952639531	0.774305317749127	-0.219481262914711	215.275056940253	1.85185185185185	2.8839	1.128	2.6263	1.1403	104687799
167	1	105307751	105929325	0.326226	0.195590549154	154	1	0.655612866875977	0.51207324459838	0.403449088005466	331.523587687989	2.85185185185185	2.8839	1.128	2.6263	1.1403	105307751
168	1	105929325	106529817	0.332166	0.167349440126	236	1	2.08660522243656	0.0369238348281004	1.01930559667241	508.049134378996	4.37037037037037	2.8839	1.128	2.6263	1.1403	105929325
169	1	106529817	107116785	0.337458	0.148164806259	94	1	-0.391454710363477	0.69546115900244	-0.308748601011799	202.358553523837	1.74074074074074	2.8839	1.128	2.6263	1.1403	106529817
170	1	107116785	107698214	0.355332	0.140049773919	200	3	1.46018820928091	0.144238354902152	0.749310126844879	430.550113880505	3.63636363636364	2.8839	1.128	2.6263	1.1403	107116785
171	1	107698214	108245993	0.372992	0.0872231319565	127	5	0.23333869190873	0.815498415891186	0.15388024498471	273.399322314121	2.37383177570093	2.8839	1.128	2.6263	1.1403	107698214
172	1	108245993	109071839	0.37898	0.394560244888	139	5	0.451265867215133	0.651797942218242	0.284136630936052	299.232329146951	2.5981308411215	2.8839	1.128	2.6263	1.1403	108245993
173	1	109071839	109720252	0.389442	0.228886527568	95	6	-0.327537124736045	0.743261668566227	-0.222564779589783	204.51130409324	1.82692307692308	2.8839	1.128	2.6263	1.1403	109071839
174	1	109720252	110351181	0.461202	0.207517803113	32	13	-1.23427831604196	0.217099213149182	-1.31157547253892	68.8880182208808	0.853333333333333	2.8839	1.128	2.6263	1.1403	109720252
175	1	110351181	110922127	0.469932	0.12426043794	57	13	-0.5836717416424	0.559441182737347	-0.478685458374182	122.706782455944	1.52	2.8839	1.128	2.6263	1.1403	110351181
176	1	110922127	111499781	0.426074	0.134429952878	205	10	2.20798657659111	0.0272452089131762	1.0525543056806	441.313866727518	4.65909090909091	2.8839	1.128	2.6263	1.1403	110922127
177	1	111499781	112130318	0.397814	0.20702512303	117	7	0.20841749804366	0.834902994841998	0.131133356029587	251.871816620096	2.36363636363636	2.8839	1.128	2.6263	1.1403	111499781
178	1	112130318	112681414	0.440542	0.092717058371	84	12	0.0956869321163462	0.923769219933196	0.0581403494583578	180.831047829812	2.27027027027027	2.8839	1.128	2.6263	1.1403	112130318
179	1	112681414	113311583	0.416242	0.206562049228	215	9	2.59799044233922	0.00937711039526586	1.17085084459354	462.841372421543	4.88636363636364	2.8839	1.128	2.6263	1.1403	112681414
180	1	113311583	114007463	0.398336	0.28148531356	117	7	0.20841749804366	0.834902994841998	0.131133356029587	251.871816620096	2.36363636363636	2.8839	1.128	2.6263	1.1403	113311583
181	1	114007463	114649045	0.38319	0.220676390547	155	6	0.912619001079892	0.361442957417883	0.483704017353506	333.676338257391	2.98076923076923	2.8839	1.128	2.6263	1.1403	114007463
182	1	114649045	115265452	0.40239	0.188847628272	83	8	-0.465007883834722	0.64192581081212	-0.36960756485975	178.67829726041	1.67676767676768	2.8839	1.128	2.6263	1.1403	114649045
183	1	115265452	115866443	0.386776	0.168040785969	183	6	1.49135852646066	0.135867390647574	0.723279450363311	393.953354200662	3.51923076923077	2.8839	1.128	2.6263	1.1403	115265452
184	1	115866443	116456524	0.41609	0.152658702788	183	9	1.90232771352587	0.0571283247666124	0.938357833288123	393.953354200662	4.15909090909091	2.8839	1.128	2.6263	1.1403	115866443
185	1	116456524	117032962	0.412266	0.132604026799	233	9	2.98930072729673	0.0027961677351388	1.28684413965836	501.590882670788	5	2.8839	1.128	2.6263	1.1403	116456524
186	1	117032962	117684148	0.425704	0.23217022479	113	10	0.294629292009803	0.768277083135744	0.19325316859034	243.260814342485	2.56818181818182	2.8839	1.128	2.6263	1.1403	117032962
187	1	117684148	118287849	0.402334	0.171775431878	210	8	1.97168672349175	0.0486453801743279	0.969598521459448	452.07761957453	4.24242424242424	2.8839	1.128	2.6263	1.1403	117684148
188	1	118287849	118872569	0.376144	0.144889861814	214	5	1.81331071288016	0.0697839119190231	0.906662544613692	460.68862185214	4	2.8839	1.128	2.6263	1.1403	118287849
189	1	118872569	119506670	0.365906	0.211482082507	236	4	2.11569938057363	0.0343703833002444	0.977325478678755	508.049134378996	4.19555555555556	2.8839	1.128	2.6263	1.1403	118872569
190	1	119506670	120187786	0.409656	0.265910652517	169	8	1.18503728333124	0.23600270608924	0.65623244007551	363.814846229027	3.41414141414141	2.8839	1.128	2.6263	1.1403	119506670
191	1	120187786	145035037	0.402788	0.979877049578	163	8	1.06991785306384	0.284656286305197	0.604081158024403	350.898342812612	3.29292929292929	2.8839	1.128	2.6263	1.1403	120187786
192	1	145035037	146737129	0.410546	0.706243845809	178	9	1.79363041214879	0.0728721790514265	0.898391425970478	383.18960135365	4.04545454545455	2.8839	1.128	2.6263	1.1403	145035037
193	1	146737129	147374311	0.40698	0.215294845115	139	8	0.609440131994275	0.542232743888951	0.374294076516833	299.232329146951	2.80808080808081	2.8839	1.128	2.6263	1.1403	146737129
194	1	147374311	150270836	0.41762	0.82737935975	78	9	-0.380315615392931	0.703711145449335	-0.291939786133671	167.914544413397	1.77272727272727	2.8839	1.128	2.6263	1.1403	147374311
195	1	150270836	151011108	0.409924	0.324572589535	185	8	1.49202243071095	0.135693265136776	0.786734464309638	398.258855339467	3.73737373737374	2.8839	1.128	2.6263	1.1403	150270836
196	1	151011108	151701010	0.439724	0.275259384666	138	11	1.25255523043484	0.21036761644852	0.644401481848819	297.079578577549	3.2093023255814	2.8839	1.128	2.6263	1.1403	151011108
197	1	151701010	152341794	0.416488	0.219705860321	72	9	-0.510752377045434	0.609524459822492	-0.407417003553607	154.998040996982	1.63636363636364	2.8839	1.128	2.6263	1.1403	151701010
198	1	152341794	152955472	0.413262	0.185240468128	59	9	-0.793365360625857	0.427564986306762	-0.694698955634078	127.012283594749	1.34090909090909	2.8839	1.128	2.6263	1.1403	152341794
199	1	152955472	153611727	0.435116	0.23810104304	81	11	-0.183590414300764	0.854334783581584	-0.124272972044725	174.372796121605	1.88372093023256	2.8839	1.128	2.6263	1.1403	152955472
200	1	153611727	154358028	0.443378	0.330029036542	65	12	-0.452268772957101	0.651075369136774	-0.311809260291948	139.928787011164	1.75675675675676	2.8839	1.128	2.6263	1.1403	153611727
201	1	154358028	154964096	0.46911	0.175010064877	35	13	-1.15620552711401	0.24759709959358	-1.18229245559396	75.3462699290884	0.933333333333333	2.8839	1.128	2.6263	1.1403	154358028
202	1	154964096	155740245	0.461494	0.355793797325	81	13	0.0409105697811736	0.967367191036327	0.0282745303457008	174.372796121605	2.16	2.8839	1.128	2.6263	1.1403	154964096
203	1	155740245	156424280	0.477374	0.269043250711	52	14	-0.33940611148026	0.734303815254066	-0.250724271372157	111.943029608931	1.85714285714286	2.8839	1.128	2.6263	1.1403	155740245
204	1	156424280	157011936	0.502404	0.149162094831	57	15	0.136023255021904	0.891802896974803	0.092460564694964	122.706782455944	2.375	2.8839	1.128	2.6263	1.1403	156424280
205	1	157011936	157691696	0.422196	0.264446275156	81	10	-0.37088628523587	0.710722230599122	-0.287075790940223	174.372796121605	1.84090909090909	2.8839	1.128	2.6263	1.1403	157011936
206	1	157691696	158325621	0.41886	0.211263162046	148	9	1.14144660388627	0.253684120291706	0.632111360633031	318.607084271574	3.36363636363636	2.8839	1.128	2.6263	1.1403	157691696
207	1	158325621	158913505	0.358822	0.149492076668	93	3	-0.468168900704275	0.639663810020281	-0.355387251821814	200.205802954435	1.69090909090909	2.8839	1.128	2.6263	1.1403	158325621
208	1	158913505	159545020	0.381576	0.208253168967	128	6	0.35454874446272	0.722927680509339	0.207579612079269	275.552072883523	2.46153846153846	2.8839	1.128	2.6263	1.1403	158913505
209	1	159545020	160119603	0.446652	0.129803701119	90	12	0.26872557582375	0.788140868831509	0.157676023009272	193.747551246227	2.43243243243243	2.8839	1.128	2.6263	1.1403	159545020
210	1	160119603	160746787	0.425056	0.202785785352	136	10	0.772968613155131	0.439540956170101	0.460537047425492	292.774077438743	3.09090909090909	2.8839	1.128	2.6263	1.1403	160119603
211	1	160746787	161571226	0.442676	0.393526992294	119	12	1.10507902040954	0.26912535035784	0.560640689987541	256.177317758901	3.21621621621622	2.8839	1.128	2.6263	1.1403	160746787
212	1	161571226	162214601	0.40472	0.222848261123	101	8	-0.119649593032545	0.904760732320928	-0.0864355134548796	217.427807509655	2.04040404040404	2.8839	1.128	2.6263	1.1403	161571226
213	1	162214601	162849228	0.40032	0.212135632427	130	8	0.436760986593186	0.662284695149944	0.27772081682178	279.857574022328	2.62626262626263	2.8839	1.128	2.6263	1.1403	162214601
214	1	162849228	163417199	0.375318	0.119673363605	171	5	1.03240500136554	0.301882429983308	0.583048073098443	368.120347367832	3.19626168224299	2.8839	1.128	2.6263	1.1403	162849228
215	1	163417199	164008069	0.36648	0.153790173811	157	4	0.676457634631312	0.498750135331793	0.389303178208541	337.981839396197	2.79111111111111	2.8839	1.128	2.6263	1.1403	163417199
216	1	164008069	164614377	0.373468	0.175336627589	129	5	0.26965988779313	0.78742192254653	0.176422813635799	277.704823452926	2.41121495327103	2.8839	1.128	2.6263	1.1403	164008069
217	1	164614377	165175954	0.407162	0.109650145928	14	8	-1.78888133190974	0.0736339288608743	-2.93729207414907	30.1385079716354	0.282828282828283	1.1703	0.4242	1.1556	0.4558	164614377
218	1	165175954	165737902	0.4166	0.110237957961	34	9	-1.33685186751129	0.181270994767298	-1.48987916374558	73.1935193596859	0.772727272727273	1.1703	0.4242	1.1556	0.4558	165175954
219	1	165737902	166368037	0.420072	0.206519237941	46	10	-1.09879394784832	0.271857952660555	-1.10336383776783	99.0265261925162	1.04545454545455	1.1703	0.4242	1.1556	0.4558	165737902
220	1	166368037	167003472	0.38465	0.213137457018	62	6	-1.00962299393481	0.312675948864863	-0.838224077533856	133.470535302957	1.19230769230769	1.1703	0.4242	1.1556	0.4558	166368037
221	1	167003472	167586870	0.4115	0.142952152733	94	9	-0.0324842509862554	0.974085875294407	-0.0227531533182819	202.358553523837	2.13636363636364	1.1703	0.4242	1.1556	0.4558	167003472
222	1	167586870	168200169	0.399112	0.184736971689	33	7	-1.51375642641955	0.130087627795046	-1.69483724419536	71.0407687902834	0.666666666666667	1.1703	0.4242	1.1556	0.4558	167586870
223	1	168200169	168802725	0.40208	0.170201607817	53	8	-1.04060503517168	0.298058893382118	-1.01672654164348	114.095780178334	1.07070707070707	1.1703	0.4242	1.1556	0.4558	168200169
224	1	168802725	169419841	0.373302	0.189779555221	29	5	-1.5463999064269	0.122008016750734	-1.97682344665988	62.4297665126732	0.542056074766355	1.1703	0.4242	1.1556	0.4558	168802725
225	1	169419841	170011904	0.366926	0.155495276685	65	4	-0.999621360643288	0.317493781832665	-0.882949757654632	139.928787011164	1.15555555555556	1.1703	0.4242	1.1556	0.4558	169419841
226	1	170011904	170641128	0.370912	0.205370424523	31	5	-1.5100787105425	0.131023341124835	-1.88060813140058	66.7352676514783	0.579439252336449	1.1703	0.4242	1.1556	0.4558	170011904
227	1	170641128	171250621	0.370408	0.179646033671	52	5	-1.12870615375629	0.259021812487568	-1.13436472364636	111.943029608931	0.97196261682243	1.1703	0.4242	1.1556	0.4558	170641128
228	1	171250621	171907984	0.387702	0.239385240727	61	6	-1.03029226269841	0.302872830070707	-0.861683050357845	131.317784733554	1.17307692307692	1.1703	0.4242	1.1556	0.4558	171250621
229	1	171907984	172498734	0.368874	0.153618281845	28	4	-1.67369660874286	0.0941902406253609	-2.09796264862548	60.2770159432707	0.497777777777778	1.1703	0.4242	1.1556	0.4558	171907984
230	1	172498734	173110211	0.37644	0.182307756465	68	5	-0.838136586681089	0.401953996814266	-0.747341600537116	146.387038719372	1.27102803738318	1.1703	0.4242	1.1556	0.4558	172498734
231	1	173110211	173810641	0.379776	0.286152791856	97	5	-0.31147924635728	0.755436317746174	-0.234891599600328	208.816805232045	1.81308411214953	1.1703	0.4242	1.1556	0.4558	173110211
232	1	173810641	174477598	0.361262	0.250326482817	96	4	-0.434855612235542	0.663667235430988	-0.32035506996193	206.664054662642	1.70666666666667	1.1703	0.4242	1.1556	0.4558	173810641
233	1	174477598	175140831	0.382188	0.246117126259	56	6	-1.1336386065164	0.256946171873837	-0.985065465863127	120.554031886541	1.07692307692308	1.1703	0.4242	1.1556	0.4558	174477598
234	1	175140831	175695810	0.431134	0.099065009667	67	11	-0.536327941077931	0.59173192317664	-0.398033784471578	144.234288149969	1.55813953488372	1.1703	0.4242	1.1556	0.4558	175140831
235	1	175695810	176315233	0.381172	0.192797167687	73	6	-0.782261037535221	0.434061179742864	-0.602595829040714	157.150791566384	1.40384615384615	1.1703	0.4242	1.1556	0.4558	175695810
236	1	176315233	176885374	0.395226	0.123023953724	40	7	-1.37024193271428	0.170611392590235	-1.41730326866646	86.110022776101	0.808080808080808	1.1703	0.4242	1.1556	0.4558	176315233
237	1	176885374	177436960	0.409208	0.0935230408313	67	8	-0.771993031214436	0.440118554950593	-0.678557805748902	144.234288149969	1.35353535353535	1.1703	0.4242	1.1556	0.4558	176885374
238	1	177436960	178033641	0.403418	0.162031303159	31	8	-1.46270961281879	0.14354685467931	-1.7904506858198	66.7352676514783	0.626262626262626	1.1703	0.4242	1.1556	0.4558	177436960
239	1	178033641	178635967	0.383454	0.169884746798	65	6	-0.947615187644013	0.343325391529447	-0.770052574892277	139.928787011164	1.25	1.1703	0.4242	1.1556	0.4558	178033641
240	1	178635967	179290609	0.385878	0.236223768105	83	6	-0.575568349899232	0.564906979143775	-0.417380956573807	178.67829726041	1.59615384615385	1.1703	0.4242	1.1556	0.4558	178635967
241	1	179290609	179957482	0.3858	0.25023205318	55	6	-1.15430787528	0.248373968950736	-1.01106067439607	118.401281317139	1.05769230769231	1.1703	0.4242	1.1556	0.4558	179290609
242	1	179957482	180555664	0.400752	0.164133992664	41	8	-1.27084389570647	0.203784189082356	-1.38709499158859	88.2627733455035	0.828282828282828	1.1703	0.4242	1.1556	0.4558	179957482
243	1	180555664	181174706	0.413636	0.19230036088	71	9	-0.532491837320851	0.594385393792197	-0.427594885491237	152.845290427579	1.61363636363636	1.1703	0.4242	1.1556	0.4558	180555664
244	1	181174706	181734945	0.436322	0.107523753255	53	11	-0.889065467855098	0.373967896266041	-0.736202520366151	114.095780178334	1.23255813953488	1.1703	0.4242	1.1556	0.4558	181174706
245	1	181734945	182365150	0.412262	0.206607373791	45	9	-1.0977178044817	0.272327732728547	-1.08548890866624	96.8737756231137	1.02272727272727	1.1703	0.4242	1.1556	0.4558	181734945
246	1	182365150	182968342	0.40148	0.171076539477	58	8	-0.944672176615524	0.344826265960842	-0.886666001079102	124.859533025346	1.17171717171717	1.1703	0.4242	1.1556	0.4558	182365150
247	1	182968342	183553816	0.403842	0.145991111475	58	8	-0.944672176615524	0.344826265960842	-0.886666001079102	124.859533025346	1.17171717171717	1.1703	0.4242	1.1556	0.4558	182968342
248	1	183553816	184145025	0.392438	0.154275391613	48	7	-1.20622536847969	0.227730604901097	-1.15426886283266	103.332027331321	0.96969696969697	1.1703	0.4242	1.1556	0.4558	183553816
249	1	184145025	184721667	0.389152	0.132910887518	32	6	-1.62970105684278	0.103164693910349	-1.79242038792073	68.8880182208808	0.615384615384615	1.1703	0.4242	1.1556	0.4558	184145025
250	1	184721667	185345081	0.375066	0.197964755363	51	5	-1.14686675169849	0.251436695866249	-1.16237909981596	109.790279039529	0.953271028037383	1.1703	0.4242	1.1556	0.4558	184721667
251	1	185345081	185947636	0.364852	0.170200230684	47	4	-1.32754985971875	0.184326858067204	-1.35072871900545	101.179276761919	0.835555555555556	1.1703	0.4242	1.1556	0.4558	185345081
252	1	185947636	186531620	0.351844	0.143812159237	41	3	-1.40531441209894	0.159927804600701	-1.53699405831176	88.2627733455035	0.745454545454545	1.1703	0.4242	1.1556	0.4558	185947636
253	1	186531620	187128463	0.35383	0.162258751464	50	3	-1.24311615051141	0.213825035147624	-1.25068987315512	107.637528470126	0.909090909090909	1.1703	0.4242	1.1556	0.4558	186531620
254	1	187128463	187719554	0.344872	0.154106558889	89	2	-0.585314095734728	0.558336538614729	-0.425448970254162	191.594800676825	1.57522123893805	1.1703	0.4242	1.1556	0.4558	187128463
255	1	187719554	188303765	0.33367	0.144144838081	69	1	-0.827732867546582	0.407821800987958	-0.754812995911267	148.539789288774	1.27777777777778	1.1703	0.4242	1.1556	0.4558	187719554
256	1	188303765	188888807	0.328932	0.145360504032	61	1	-0.967341877845176	0.333373155239947	-0.93260011512655	131.317784733554	1.12962962962963	1.1703	0.4242	1.1556	0.4558	188303765
257	1	188888807	189490516	0.323614	0.169033536145	74	1	-0.740477236109961	0.459010468824063	-0.653884087060486	159.303542135787	1.37037037037037	1.1703	0.4242	1.1556	0.4558	188888807
258	1	189490516	190060588	0.327752	0.122917806874	68	1	-0.845183993833907	0.398008117624603	-0.775874611439097	146.387038719372	1.25925925925926	1.1703	0.4242	1.1556	0.4558	189490516
259	1	190060588	190610383	0.32528	0.0905701215908	99	1	-0.304199078926856	0.760976226520332	-0.233980832609826	213.12230637085	1.83333333333333	1.1703	0.4242	1.1556	0.4558	190060588
260	1	190610383	191200583	0.326592	0.152829549305	45	1	-1.24655989844236	0.212558913435192	-1.37148435635976	96.8737756231137	0.833333333333333	1.1703	0.4242	1.1556	0.4558	190610383
261	1	191200583	191781618	0.330868	0.139466641424	58	1	-1.01969525670715	0.307873011951881	-1.00535645756186	124.859533025346	1.07407407407407	1.1703	0.4242	1.1556	0.4558	191200583
262	1	191781618	192350659	0.333602	0.121328691606	66	1	-0.880086246408555	0.378812589236918	-0.818943333330983	142.081537580567	1.22222222222222	1.1703	0.4242	1.1556	0.4558	191781618
263	1	192350659	192946632	0.359664	0.161035818737	60	3	-1.06289585985858	0.287829180757219	-0.987655467321327	129.165034164152	1.09090909090909	1.1703	0.4242	1.1556	0.4558	192350659
264	1	192946632	193539023	0.357784	0.155962869119	97	3	-0.396080784443147	0.69204543337822	-0.294633220742718	208.816805232045	1.76363636363636	1.1703	0.4242	1.1556	0.4558	192946632
265	1	193539023	194130454	0.345412	0.154592843459	42	2	-1.48650104840113	0.137146639757879	-1.5088649784418	90.4155239149061	0.743362831858407	1.1703	0.4242	1.1556	0.4558	193539023
266	1	194130454	194721839	0.32878	0.154527084725	116	1	-0.00752993204234386	0.993992040254669	-0.00535645756186378	249.719066050693	2.14814814814815	1.1703	0.4242	1.1556	0.4558	194130454
267	1	194721839	195304540	0.32491	0.141926991716	79	1	-0.65322160467334	0.513613423988438	-0.559556704512333	170.0672949828	1.46296296296296	1.1703	0.4242	1.1556	0.4558	194721839
268	1	195304540	195884769	0.329234	0.138271268758	104	1	-0.216943447490235	0.828252417609447	-0.162897734548344	223.886059217863	1.92592592592593	1.1703	0.4242	1.1556	0.4558	195304540
269	1	195884769	196459548	0.33624	0.130100438603	41	1	-1.31636440359166	0.188051763967572	-1.50578544807135	88.2627733455035	0.759259259259259	1.1703	0.4242	1.1556	0.4558	195884769
270	1	196459548	197191179	0.34106	0.316595387566	50	2	-1.33310752454302	0.182496520435762	-1.25732621144584	107.637528470126	0.884955752212389	1.1703	0.4242	1.1556	0.4558	196459548
271	1	197191179	197770816	0.344972	0.13739116033	75	2	-0.853752762486423	0.393241992775999	-0.672363710724679	161.456292705189	1.32743362831858	1.1703	0.4242	1.1556	0.4558	197191179
272	1	197770816	198356448	0.363732	0.14622151795	101	4	-0.343764362492357	0.731023503240129	-0.247106087931292	217.427807509655	1.79555555555556	1.1703	0.4242	1.1556	0.4558	197770816
273	1	198356448	198909725	0.348318	0.0962935383181	107	2	-0.240178667053979	0.810191750937339	-0.159715414819413	230.34431092607	1.89380530973451	1.1703	0.4242	1.1556	0.4558	198356448
274	1	198909725	199485293	0.348812	0.13129291413	40	2	-1.52484942936566	0.127296657793537	-1.5792543063332	86.110022776101	0.707964601769911	1.1703	0.4242	1.1556	0.4558	198909725
275	1	199485293	200120632	0.37051	0.213018561744	69	5	-0.819975988738888	0.41222979547124	-0.726279985009286	148.539789288774	1.28971962616822	1.1703	0.4242	1.1556	0.4558	199485293
276	1	200120632	200746733	0.385968	0.201406801778	117	6	0.127186788063132	0.898792562054292	0.0779443316626733	251.871816620096	2.25	2.3041	0.8549	2.1167	0.7328	200120632
277	1	200746733	201321553	0.4812	0.130162485648	46	14	-0.545735726013223	0.585247610355945	-0.427602033456236	99.0265261925162	1.64285714285714	2.3041	0.8549	2.1167	0.7328	200746733
278	1	201321553	201903800	0.479672	0.141257919749	39	14	-0.786453609635014	0.431601786741948	-0.665761770651001	83.9572722066985	1.39285714285714	2.3041	0.8549	2.1167	0.7328	201321553
279	1	201903800	202697511	0.472774	0.370047788175	71	14	0.313971001207458	0.753543063571973	0.198583129991433	152.845290427579	2.53571428571429	2.3041	0.8549	2.1167	0.7328	201903800
280	1	202697511	203305393	0.456966	0.177471943568	155	13	1.96670603000386	0.0492171113176399	0.964548932735314	333.676338257391	4.13333333333333	2.3041	0.8549	2.1167	0.7328	202697511
281	1	203305393	203964546	0.440008	0.241450770914	95	12	0.412924445579921	0.679661970174172	0.235678535010545	204.51130409324	2.56756756756757	2.3041	0.8549	2.1167	0.7328	203305393
282	1	203964546	204560510	0.474552	0.161023149049	54	14	-0.270629573302605	0.78667594811524	-0.19627648734978	116.248530747736	1.92857142857143	2.3041	0.8549	2.1167	0.7328	203964546
283	1	204560510	205122961	0.470414	0.111033672267	61	14	-0.0299116896808143	0.976137483004701	-0.0204266519503627	131.317784733554	2.17857142857143	2.3041	0.8549	2.1167	0.7328	204560510
284	1	205122961	205736766	0.468962	0.185409046847	43	13	-0.948011423306152	0.343123638816056	-0.885310717836826	92.5682744843086	1.14666666666667	2.3041	0.8549	2.1167	0.7328	205122961
285	1	205736766	206863148	0.45866	0.556100860987	78	13	-0.0371622191467731	0.970355662543801	-0.0261732536766755	167.914544413397	2.08	2.3041	0.8549	2.1167	0.7328	205736766
286	1	206863148	207443791	0.425538	0.13888568363	222	10	2.56154172700288	0.0104208722272955	1.16749007252526	477.910626407361	5	2.3041	0.8549	2.1167	0.7328	206863148
287	1	207443791	208141565	0.396358	0.283435610957	78	7	-0.591163252599973	0.554411041991425	-0.453829144691569	167.914544413397	1.57575757575758	2.3041	0.8549	2.1167	0.7328	207443791
288	1	208141565	208679247	0.443688	0.0700823163134	115	12	0.989719924604602	0.322311033448768	0.511312977623973	247.56631548129	3.10810810810811	2.3041	0.8549	2.1167	0.7328	208141565
289	1	208679247	209255545	0.393952	0.132393310405	76	7	-0.632167393658621	0.527277501165276	-0.491303850110232	163.609043274592	1.53535353535354	2.3041	0.8549	2.1167	0.7328	208679247
290	1	209255545	209816933	0.420718	0.109350395805	88	10	-0.225304752713379	0.821742202588071	-0.16749417518755	189.442050107422	2	2.3041	0.8549	2.1167	0.7328	209255545
291	1	209816933	210416295	0.390638	0.165779612321	137	7	0.618458908630139	0.536272876528318	0.358800719406709	294.926828008146	2.76767676767677	2.3041	0.8549	2.1167	0.7328	209816933
292	1	210416295	210994618	0.424874	0.135431238253	76	10	-0.474873094180506	0.634877430003716	-0.378998280381262	163.609043274592	1.72727272727273	2.3041	0.8549	2.1167	0.7328	210416295
293	1	210994618	211687066	0.392766	0.27792411849	84	7	-0.46815082942403	0.639676732207443	-0.346913940775057	180.831047829812	1.6969696969697	2.3041	0.8549	2.1167	0.7328	210994618
294	1	211687066	212316012	0.40907	0.205019190837	59	8	-0.925485604904292	0.354713368150715	-0.862003946844833	127.012283594749	1.19191919191919	2.3041	0.8549	2.1167	0.7328	211687066
295	1	212316012	212928493	0.427624	0.18364814582	122	10	0.481805548110149	0.629944087736972	0.303811543738039	262.635569467108	2.77272727272727	2.3041	0.8549	2.1167	0.7328	212316012
296	1	212928493	213576892	0.39125	0.228869877961	102	7	-0.099113559896199	0.921048105861053	-0.0668060215823222	219.580558079058	2.06060606060606	2.3041	0.8549	2.1167	0.7328	212928493
297	1	213576892	214144279	0.412636	0.118767261146	133	9	0.815354699755015	0.414869306574545	0.47794043050527	286.315825730536	3.02272727272727	2.3041	0.8549	2.1167	0.7328	213576892
298	1	214144279	214704502	0.404234	0.107498264084	77	8	-0.580127314102115	0.561828765443564	-0.477860455511773	165.761793843994	1.55555555555556	2.3041	0.8549	2.1167	0.7328	214144279
299	1	214704502	215295930	0.375306	0.154588555158	115	5	0.015411516602326	0.987703875598385	0.0106856091569199	247.56631548129	2.14953271028037	2.3041	0.8549	2.1167	0.7328	214704502
300	1	215295930	215892610	0.360918	0.162029898773	65	4	-0.999621360643288	0.317493781832665	-0.882949757654632	139.928787011164	1.15555555555556	2.3041	0.8549	2.1167	0.7328	215295930
301	1	215892610	216454419	0.351284	0.110017817443	139	3	0.360844436298702	0.718215742239186	0.224395009793662	299.232329146951	2.52727272727273	2.3041	0.8549	2.1167	0.7328	215892610
302	1	216454419	217000444	0.357908	0.0842910123163	108	3	-0.197838464725044	0.84317145042036	-0.139658560766377	232.497061495473	1.96363636363636	2.3041	0.8549	2.1167	0.7328	216454419
303	1	217000444	217552799	0.380902	0.0947850567117	139	6	0.581910700862309	0.560626832260034	0.326520684802776	299.232329146951	2.67307692307692	2.3041	0.8549	2.1167	0.7328	217000444
304	1	217552799	218133162	0.350968	0.138470233285	159	3	0.721285017604344	0.470734173093647	0.41833689235451	342.287340535002	2.89090909090909	2.3041	0.8549	2.1167	0.7328	217552799
305	1	218133162	218713443	0.375546	0.138348489783	139	5	0.451265867215133	0.651797942218242	0.284136630936052	299.232329146951	2.5981308411215	2.3041	0.8549	2.1167	0.7328	218133162
306	1	218713443	219299415	0.365698	0.146716907975	156	4	0.658239384682676	0.510384320906035	0.380084648179162	335.829088826794	2.77333333333333	2.3041	0.8549	2.1167	0.7328	218713443
307	1	219299415	219877178	0.370658	0.134593250174	90	5	-0.438603431952682	0.660948909842927	-0.342951345457781	193.747551246227	1.68224299065421	2.3041	0.8549	2.1167	0.7328	219299415
308	1	219877178	220519371	0.376382	0.221417860363	75	5	-0.711012401085687	0.477076551131798	-0.605985751291575	161.456292705189	1.4018691588785	2.3041	0.8549	2.1167	0.7328	219877178
309	1	220519371	221114673	0.402784	0.160090172719	80	8	-0.522567598968418	0.601275193173107	-0.422718901319312	172.220045552202	1.61616161616162	2.3041	0.8549	2.1167	0.7328	220519371
310	1	221114673	221702465	0.376338	0.14935895691	188	5	1.34113516638295	0.179876571485975	0.719784409890182	404.717107047675	3.51401869158878	2.3041	0.8549	2.1167	0.7328	221114673
311	1	221702465	222271496	0.391524	0.121313250069	175	7	1.39753758874445	0.162251971390566	0.711979748278511	376.731349645442	3.53535353535354	2.3041	0.8549	2.1167	0.7328	221702465
312	1	222271496	222913998	0.39083	0.221792305705	95	7	-0.242628053601466	0.808293546843934	-0.16937575522287	204.51130409324	1.91919191919192	2.3041	0.8549	2.1167	0.7328	222271496
313	1	222913998	223523051	0.413476	0.179053382875	134	9	0.837094160030432	0.40253964278946	0.488747185461853	288.468576299938	3.04545454545455	2.3041	0.8549	2.1167	0.7328	222913998
314	1	223523051	224373409	0.431744	0.412012352444	112	11	0.597471252134391	0.550192794851485	0.343231947128254	241.108063773083	2.6046511627907	2.3041	0.8549	2.1167	0.7328	223523051
315	1	224373409	225002935	0.415194	0.205751629003	130	9	0.750136318928763	0.453172607486518	0.445025808032535	279.857574022328	2.95454545454545	2.3041	0.8549	2.1167	0.7328	224373409
316	1	225002935	225695542	0.37943	0.278089883585	176	5	1.12320799107654	0.261349169509472	0.624627176849842	378.884100214845	3.28971962616822	2.3041	0.8549	2.1167	0.7328	225002935
317	1	225695542	226358227	0.4311	0.24549371119	99	11	0.269929262984165	0.787214673901087	0.16523364515026	213.12230637085	2.30232558139535	2.3041	0.8549	2.1167	0.7328	225695542
318	1	226358227	226970538	0.453284	0.183421496592	79	13	-0.0111379561707909	0.99111338046969	-0.00779472436182088	170.0672949828	2.10666666666667	2.3041	0.8549	2.1167	0.7328	226358227
319	1	226970538	227580663	0.395332	0.180495800041	151	7	0.905487896040674	0.365206969381626	0.499173375771261	325.065335979781	3.05050505050505	2.3041	0.8549	2.1167	0.7328	226970538
320	1	227580663	228266773	0.472358	0.271253880573	115	14	1.82705484111586	0.0676915241698175	0.894326061431126	247.56631548129	4.10714285714286	2.3041	0.8549	2.1167	0.7328	227580663
321	1	228266773	228906733	0.499332	0.218701168823	49	15	-0.171507582418922	0.863824668870194	-0.125719605354569	105.484777900724	2.04166666666667	2.3041	0.8549	2.1167	0.7328	228266773
322	1	228906733	229496991	0.440392	0.152912794066	84	12	0.0956869321163462	0.923769219933196	0.0581403494583578	180.831047829812	2.27027027027027	2.3041	0.8549	2.1167	0.7328	228906733
323	1	229496991	230108568	0.419716	0.182441458721	147	9	1.11970714361086	0.262838579874549	0.622330339840445	316.454333702171	3.34090909090909	2.3041	0.8549	2.1167	0.7328	229496991
324	1	230108568	230682839	0.452012	0.129330925643	160	13	2.09682734488377	0.036008862012625	1.01035262234844	344.440091104404	4.26666666666667	2.3041	0.8549	2.1167	0.7328	230108568
325	1	230682839	231272270	0.429698	0.151724290036	60	10	-0.807630882803343	0.419303102960313	-0.720035198216329	129.165034164152	1.36363636363636	2.3041	0.8549	2.1167	0.7328	230682839
326	1	231272270	231895935	0.407194	0.19828754219	106	8	-0.0237167344763842	0.981078557578434	-0.0167265416434753	228.191560356668	2.14141414141414	2.3041	0.8549	2.1167	0.7328	231272270
327	1	231895935	232490999	0.413336	0.159754244922	193	9	2.11972231628005	0.0340294698720634	1.01511503227216	415.480859894687	4.38636363636364	2.3041	0.8549	2.1167	0.7328	231895935
328	1	232490999	233052992	0.406902	0.11030920314	84	8	-0.44582131212349	0.655726325758381	-0.352329573427914	180.831047829812	1.6969696969697	2.3041	0.8549	2.1167	0.7328	232490999
329	1	233052992	233629427	0.3979	0.132599512521	68	7	-0.796183957893213	0.425925120383805	-0.651768522303478	146.387038719372	1.37373737373737	2.3041	0.8549	2.1167	0.7328	233052992
330	1	233629427	234236314	0.393906	0.176123396942	103	7	-0.0786114893668751	0.937341648629573	-0.0527308363705994	221.73330864846	2.08080808080808	2.3041	0.8549	2.1167	0.7328	233629427
331	1	234236314	234816376	0.419636	0.138023176833	54	9	-0.902062662002943	0.367023581843174	-0.822454502832451	116.248530747736	1.22727272727273	2.3041	0.8549	2.1167	0.7328	234236314
332	1	234816376	235524537	0.424044	0.293945868242	82	10	-0.350088923446942	0.726271963357188	-0.269373789206764	176.525546691007	1.86363636363636	2.3041	0.8549	2.1167	0.7328	234816376
333	1	235524537	236178352	0.404924	0.235257679925	85	8	-0.426634740412258	0.669645389971642	-0.335256060068973	182.983798399215	1.71717171717172	2.3041	0.8549	2.1167	0.7328	235524537
334	1	236178352	236828852	0.41155	0.231360491929	79	9	-0.358576155117513	0.71991218754971	-0.273561256818816	170.0672949828	1.79545454545455	2.3041	0.8549	2.1167	0.7328	236178352
335	1	236828852	237428664	0.406068	0.166405473715	105	8	-0.0429033061876163	0.965778613222494	-0.0304014785405517	226.038809787265	2.12121212121212	2.3041	0.8549	2.1167	0.7328	236828852
336	1	237428664	238007532	0.358696	0.136245223436	118	3	-0.0176181740722226	0.9859434581139	-0.0119030135680042	254.024567189498	2.14545454545455	2.3041	0.8549	2.1167	0.7328	237428664
337	1	238007532	238605385	0.374912	0.163674013512	113	5	-0.0209096792820747	0.98331770536239	-0.0146254793722676	243.260814342485	2.11214953271028	2.3041	0.8549	2.1167	0.7328	238007532
338	1	238605385	239186212	0.343758	0.13915847576	96	2	-0.451094762358881	0.65192125244776	-0.316219900499404	206.664054662642	1.69911504424779	2.3041	0.8549	2.1167	0.7328	238605385
339	1	239186212	239759216	0.362902	0.127405742368	148	4	0.51249338509358	0.608305748690173	0.304135794945863	318.607084271574	2.63111111111111	2.3041	0.8549	2.1167	0.7328	239186212
340	1	239759216	240347054	0.387338	0.149425521998	101	6	-0.203521512154451	0.838727433251804	-0.134208905168937	217.427807509655	1.94230769230769	2.3041	0.8549	2.1167	0.7328	239759216
341	1	240347054	240958965	0.37826	0.182887707526	70	5	-0.801815390796688	0.422659754392881	-0.705521424842489	150.692539858177	1.30841121495327	2.3041	0.8549	2.1167	0.7328	240347054
342	1	240958965	241542129	0.378638	0.142608254282	131	5	0.305981083677531	0.759619048520986	0.198618559749995	282.010324591731	2.44859813084112	2.3041	0.8549	2.1167	0.7328	240958965
343	1	241542129	242151661	0.38137	0.179698522801	138	6	0.56124143209871	0.574632961807194	0.316104068857438	297.079578577549	2.65384615384615	2.3041	0.8549	2.1167	0.7328	241542129
344	1	242151661	242902919	0.398024	0.334449683065	85	7	-0.447648758894706	0.654406707857504	-0.329840427416116	182.983798399215	1.71717171717172	2.3041	0.8549	2.1167	0.7328	242151661
345	1	242902919	243816822	0.3764	0.452895985679	38	5	-1.3829545249471	0.166678810034377	-1.58687692834387	81.804521637296	0.710280373831776	2.3041	0.8549	2.1167	0.7328	242902919
346	1	243816822	244387282	0.396996	0.123514356835	102	7	-0.099113559896199	0.921048105861053	-0.0668060215823222	219.580558079058	2.06060606060606	2.3041	0.8549	2.1167	0.7328	243816822
347	1	244387282	245047729	0.404808	0.24293698056	101	8	-0.119649593032545	0.904760732320928	-0.0864355134548796	217.427807509655	2.04040404040404	2.3041	0.8549	2.1167	0.7328	244387282
348	1	245047729	245671145	0.422578	0.197967328397	142	10	0.897752783888694	0.369317361974998	0.522821325679835	305.690580855159	3.22727272727273	2.3041	0.8549	2.1167	0.7328	245047729
349	1	245671145	246268341	0.422042	0.162753936731	111	10	0.253034568431949	0.8002415004555	0.167490072525259	238.95531320368	2.52272727272727	2.3041	0.8549	2.1167	0.7328	245671145
350	1	246268341	246921274	0.389638	0.234224644795	74	6	-0.761591768771622	0.446303689038806	-0.582967022291782	159.303542135787	1.42307692307692	2.3041	0.8549	2.1167	0.7328	246268341
351	1	246921274	247616229	0.415174	0.280528955112	180	9	1.83710933269962	0.0661937567010311	0.914511091333755	387.495102492455	4.09090909090909	2.3041	0.8549	2.1167	0.7328	246921274
352	1	247616229	248317745	0.36905	0.287257881502	122	4	0.0388188864290188	0.969034786989889	0.0254197668797999	262.635569467108	2.16888888888889	2.3041	0.8549	2.1167	0.7328	247616229
353	1	248317745	249250621	0.327578	0.507393530501	73	1	-0.757928362397285	0.448493869954384	-0.673512893809419	157.150791566384	1.35185185185185	2.3041	0.8549	2.1167	0.7328	248317745
354	2	0	616099	0.426734	0.188442117257	28	10	-1.47314646004902	0.140711548089352	-1.81957087176724	60.2770159432707	0.636363636363636	1.9238	0.7949	1.8301	0.7186	248317745
355	2	616099	1202949	0.434058	0.147993524751	98	11	0.244733725357224	0.80666261289468	0.150586869185858	210.969555801448	2.27906976744186	1.9238	0.7949	1.8301	0.7186	248933844
356	2	1202949	1825762	0.476658	0.197190810083	41	14	-0.71767707145736	0.472956423935801	-0.593611984895165	88.2627733455035	1.46428571428571	1.9238	0.7949	1.8301	0.7186	249520694
357	2	1825762	2396479	0.431262	0.123909047742	105	11	0.421102488745808	0.673680244326562	0.250122542736773	226.038809787265	2.44186046511628	1.9238	0.7949	1.8301	0.7186	250143507
358	2	2396479	2956121	0.463072	0.106571701195	74	13	-0.141259271050702	0.887665123908647	-0.102122106909974	159.303542135787	1.97333333333333	1.9238	0.7949	1.8301	0.7186	250714224
359	2	2956121	3598691	0.46405	0.22187465957	35	13	-1.15620552711401	0.24759709959358	-1.18229245559396	75.3462699290884	0.933333333333333	1.9238	0.7949	1.8301	0.7186	251273866
360	2	3598691	4216080	0.43719	0.190137822345	71	11	-0.435545790570169	0.663166309210275	-0.314375855424668	152.845290427579	1.65116279069767	1.9238	0.7949	1.8301	0.7186	251916436
361	2	4216080	4796180	0.367372	0.138079641441	113	4	-0.125145363108714	0.90040847099226	-0.0851386082678985	243.260814342485	2.00888888888889	1.9238	0.7949	1.8301	0.7186	252533825
362	2	4796180	5460124	0.375352	0.246924439411	89	5	-0.456764029894882	0.647840662541612	-0.359071010821058	191.594800676825	1.66355140186916	1.9238	0.7949	1.8301	0.7186	253113925
363	2	5460124	6047249	0.409114	0.148392591016	47	8	-1.15572446543908	0.24779387767401	-1.19005814452904	101.179276761919	0.94949494949495	1.9238	0.7949	1.8301	0.7186	253777869
364	2	6047249	6611512	0.39118	0.113888381836	106	7	-0.0171052777789033	0.986352628470487	-0.0113109089906187	228.191560356668	2.14141414141414	1.9238	0.7949	1.8301	0.7186	254364994
365	2	6611512	7158709	0.409698	0.0862523003598	81	8	-0.503381027257186	0.614696408206463	-0.40479699332205	174.372796121605	1.63636363636364	1.9238	0.7949	1.8301	0.7186	254929257
366	2	7158709	7714640	0.40255	0.100607809243	136	8	0.551880416860578	0.581030286242996	0.342815845043665	292.774077438743	2.74747474747475	1.9238	0.7949	1.8301	0.7186	255476454
367	2	7714640	8272364	0.406738	0.103499221837	104	8	-0.0620898778988483	0.950491257713101	-0.0442072780655822	223.886059217863	2.1010101010101	1.9238	0.7949	1.8301	0.7186	256032385
368	2	8272364	8816269	0.45691	0.0807218172291	47	13	-0.843914371402223	0.398717256799362	-0.756986620861286	101.179276761919	1.25333333333333	1.9238	0.7949	1.8301	0.7186	256590109
369	2	8816269	9417012	0.417464	0.1676973348	79	9	-0.358576155117513	0.71991218754971	-0.273561256818816	170.0672949828	1.79545454545455	1.9238	0.7949	1.8301	0.7186	257134014
370	2	9417012	10030167	0.44274	0.184545506438	117	12	1.04739947250707	0.29491537490773	0.536187646263002	251.871816620096	3.16216216216216	1.9238	0.7949	1.8301	0.7186	257734757
371	2	10030167	10629284	0.493218	0.165438470282	25	15	-1.0941000947414	0.273911080900743	-1.09657325969505	53.8187642350631	1.04166666666667	1.9238	0.7949	1.8301	0.7186	258347912
372	2	10629284	11238703	0.459752	0.179546420443	35	13	-1.15620552711401	0.24759709959358	-1.18229245559396	75.3462699290884	0.933333333333333	1.9238	0.7949	1.8301	0.7186	258947029
373	2	11238703	11837086	0.429468	0.164414764457	79	10	-0.412481008813724	0.679986897674843	-0.323145045647744	170.0672949828	1.79545454545455	1.9238	0.7949	1.8301	0.7186	259556448
374	2	11837086	12408724	0.426494	0.125320570011	54	10	-0.932415053536906	0.351122068115618	-0.872038291661379	116.248530747736	1.22727272727273	1.9238	0.7949	1.8301	0.7186	260154831
375	2	12408724	12971186	0.398736	0.111051057671	56	7	-1.0422088042451	0.297314882040315	-0.931876441496214	120.554031886541	1.13131313131313	1.9238	0.7949	1.8301	0.7186	260726469
376	2	12971186	13584183	0.357856	0.184335323011	95	3	-0.432124842573711	0.665650679977672	-0.324690454598898	204.51130409324	1.72727272727273	1.9238	0.7949	1.8301	0.7186	261288931
377	2	13584183	14197791	0.342092	0.185147520893	160	2	0.776053428506007	0.437717439943691	0.420745693666803	344.440091104404	2.83185840707965	1.9238	0.7949	1.8301	0.7186	261901928
378	2	14197791	14778882	0.365704	0.13954957141	146	4	0.476056885196306	0.634033851963781	0.284506988196931	314.301583132769	2.59555555555556	1.9238	0.7949	1.8301	0.7186	262515536
379	2	14778882	15347169	0.398208	0.120162875448	137	7	0.618458908630139	0.536272876528318	0.358800719406709	294.926828008146	2.76767676767677	1.9238	0.7949	1.8301	0.7186	263096627
380	2	15347169	15928375	0.39847	0.139719823952	120	7	0.269923709631632	0.787218946320606	0.167659232054701	258.330068328303	2.42424242424242	1.9238	0.7949	1.8301	0.7186	263664914
381	2	15928375	16564119	0.443736	0.213519907384	52	12	-0.827185834323143	0.408131739426629	-0.633737355179311	111.943029608931	1.40540540540541	1.9238	0.7949	1.8301	0.7186	264246120
382	2	16564119	17130248	0.405544	0.116809066485	91	8	-0.311515310144865	0.755408905698359	-0.236852356007978	195.90030181563	1.83838383838384	1.9238	0.7949	1.8301	0.7186	264881864
383	2	17130248	17711983	0.36681	0.140502118662	76	4	-0.799220611208281	0.42416250262666	-0.657390057239501	163.609043274592	1.35111111111111	1.9238	0.7949	1.8301	0.7186	265447993
384	2	17711983	18300635	0.396756	0.150601713746	55	7	-1.06271087477442	0.287913087698632	-0.957871650029158	118.401281317139	1.11111111111111	1.9238	0.7949	1.8301	0.7186	266029728
385	2	18300635	18873016	0.382936	0.126455979496	81	6	-0.61690688742643	0.537296143669418	-0.452570385036107	174.372796121605	1.55769230769231	1.9238	0.7949	1.8301	0.7186	266618380
386	2	18873016	19495246	0.381806	0.196438615946	68	6	-0.885607381353216	0.37582913262895	-0.704957546670392	146.387038719372	1.30769230769231	1.9238	0.7949	1.8301	0.7186	267190761
387	2	19495246	20055399	0.421074	0.107386731839	83	10	-0.329291561658015	0.741935321620658	-0.251886362477923	178.67829726041	1.88636363636364	1.9238	0.7949	1.8301	0.7186	267812991
388	2	20055399	20650180	0.431148	0.15935445147	104	11	0.395906951118867	0.692173672929383	0.236316743211742	223.886059217863	2.41860465116279	1.9238	0.7949	1.8301	0.7186	268373144
389	2	20650180	21248614	0.449088	0.164485975062	81	12	0.00916761026264408	0.992685407771368	0.00567292956422216	174.372796121605	2.18918918918919	1.9238	0.7949	1.8301	0.7186	268967925
390	2	21248614	21820644	0.38623	0.125919969232	61	6	-1.03029226269841	0.302872830070707	-0.861683050357845	131.317784733554	1.17307692307692	1.9238	0.7949	1.8301	0.7186	269566359
391	2	21820644	22375089	0.364668	0.0981972963955	64	4	-1.01783961059193	0.308754184388746	-0.905317570683086	137.776036441762	1.13777777777778	1.9238	0.7949	1.8301	0.7186	270138389
392	2	22375089	22946708	0.363716	0.125291496609	104	4	-0.289109612646447	0.772497497735871	-0.204877852541994	223.886059217863	1.84888888888889	1.9238	0.7949	1.8301	0.7186	270692834
393	2	22946708	23509419	0.404064	0.111444418183	103	8	-0.0812764496100804	0.935222102504989	-0.058146469023456	221.73330864846	2.08080808080808	1.9238	0.7949	1.8301	0.7186	271264453
394	2	23509419	24059871	0.464264	0.0916555848648	32	13	-1.23427831604196	0.217099213149182	-1.31157547253892	68.8880182208808	0.853333333333333	1.9238	0.7949	1.8301	0.7186	271827164
395	2	24059871	24740986	0.397206	0.265909574741	95	7	-0.242628053601466	0.808293546843934	-0.16937575522287	204.51130409324	1.91919191919192	1.9238	0.7949	1.8301	0.7186	272377616
396	2	24740986	25367687	0.415544	0.202171370398	55	9	-0.880323201727526	0.378684247045855	-0.79598229147126	118.401281317139	1.25	1.9238	0.7949	1.8301	0.7186	273058731
397	2	25367687	25990943	0.44079	0.197761433504	76	12	-0.135031259493526	0.892587159162845	-0.0862495598768172	163.609043274592	2.05405405405405	1.9238	0.7949	1.8301	0.7186	273685432
398	2	25990943	26667421	0.407016	0.260877663427	59	8	-0.925485604904292	0.354713368150715	-0.862003946844833	127.012283594749	1.19191919191919	1.9238	0.7949	1.8301	0.7186	274308688
399	2	26667421	27249054	0.485998	0.140351389966	49	14	-0.442570918746741	0.658076123430633	-0.336454145398041	105.484777900724	1.75	1.9238	0.7949	1.8301	0.7186	274985166
400	2	27249054	27895223	0.460862	0.226208623441	21	13	-1.52054520877776	0.128374005481207	-1.91925804976016	45.207761957453	0.56	1.9238	0.7949	1.8301	0.7186	275566799
401	2	27895223	28491184	0.385058	0.161018925735	76	6	-0.720253231244425	0.47136909465746	-0.544492874477146	163.609043274592	1.46153846153846	1.9238	0.7949	1.8301	0.7186	276212968
402	2	28491184	29082759	0.450746	0.154798630774	85	13	0.145007621685103	0.884704854162632	0.097815463598778	182.983798399215	2.26666666666667	1.9238	0.7949	1.8301	0.7186	276808929
403	2	29082759	29654518	0.437902	0.125505676343	66	11	-0.561523478704871	0.574440729256273	-0.419728855570897	142.081537580567	1.53488372093023	1.9238	0.7949	1.8301	0.7186	277400504
404	2	29654518	30203382	0.420582	0.0890275186567	92	10	-0.14211530555767	0.886988928797193	-0.103363837767835	198.053052385032	2.09090909090909	1.9238	0.7949	1.8301	0.7186	277972263
405	2	30203382	30790655	0.418766	0.148607206529	57	9	-0.836844281176692	0.402680103263247	-0.744451990831178	122.706782455944	1.29545454545455	1.9238	0.7949	1.8301	0.7186	278521127
406	2	30790655	31361844	0.443002	0.124633002386	59	12	-0.625307416664505	0.531769313181626	-0.451534023958561	127.012283594749	1.59459459459459	1.9238	0.7949	1.8301	0.7186	279108400
407	2	31361844	31996845	0.417292	0.212599665197	166	9	1.53275688884378	0.125335766457132	0.797697426351006	357.356594520819	3.77272727272727	1.9238	0.7949	1.8301	0.7186	279679589
408	2	31996845	32700888	0.362038	0.289816104982	159	4	0.712894134528586	0.475911268985981	0.407565384601269	342.287340535002	2.82666666666667	1.9238	0.7949	1.8301	0.7186	280314590
409	2	32700888	33329162	0.379308	0.20416888173	108	5	-0.111712668993076	0.911051233808539	-0.0799169396239869	232.497061495473	2.01869158878505	1.9238	0.7949	1.8301	0.7186	281018633
410	2	33329162	33941659	0.384382	0.183669471034	98	6	-0.265529318445248	0.7906017273287	-0.177710543805523	210.969555801448	1.88461538461538	1.9238	0.7949	1.8301	0.7186	281646907
411	2	33941659	34554683	0.371936	0.184371248108	62	5	-0.947100174334291	0.343587735918542	-0.88060813140058	133.470535302957	1.1588785046729	1.9238	0.7949	1.8301	0.7186	282259404
412	2	34554683	35183775	0.35133	0.205203690398	108	3	-0.197838464725044	0.84317145042036	-0.139658560766377	232.497061495473	1.96363636363636	1.9238	0.7949	1.8301	0.7186	282872428
413	2	35183775	35786926	0.338338	0.17102019229	154	1	0.655612866875977	0.51207324459838	0.403449088005466	331.523587687989	2.85185185185185	1.9238	0.7949	1.8301	0.7186	283501520
414	2	35786926	36399642	0.357206	0.183961247952	153	3	0.613152843212651	0.539775282193541	0.362841779762806	329.370837118586	2.78181818181818	1.9238	0.7949	1.8301	0.7186	284104671
415	2	36399642	36967517	0.388388	0.119524543253	82	6	-0.596237618662831	0.551016497938501	-0.434868383302648	176.525546691007	1.57692307692308	1.9238	0.7949	1.8301	0.7186	284717387
416	2	36967517	37597557	0.374914	0.206399593677	65	5	-0.89261838050769	0.372061572601226	-0.812436628759001	139.928787011164	1.21495327102804	1.9238	0.7949	1.8301	0.7186	285285262
417	2	37597557	38194752	0.402064	0.162752534767	41	8	-1.27084389570647	0.203784189082356	-1.38709499158859	88.2627733455035	0.828282828282828	1.9238	0.7949	1.8301	0.7186	285915302
418	2	38194752	38814174	0.402052	0.192795864532	106	8	-0.0237167344763842	0.981078557578434	-0.0167265416434753	228.191560356668	2.14141414141414	1.9238	0.7949	1.8301	0.7186	286512497
419	2	38814174	39475263	0.386118	0.243672183322	123	6	0.251202400644726	0.801657628616313	0.150094117418509	264.788320036511	2.36538461538462	1.9238	0.7949	1.8301	0.7186	287131919
420	2	39475263	40076997	0.377434	0.169068059973	44	5	-1.2739909372939	0.202666628012288	-1.37537282315016	94.7210250537111	0.822429906542056	1.9238	0.7949	1.8301	0.7186	287793008
421	2	40076997	40654319	0.377444	0.133932190355	97	5	-0.31147924635728	0.755436317746174	-0.234891599600328	208.816805232045	1.81308411214953	1.9238	0.7949	1.8301	0.7186	288394742
422	2	40654319	41214960	0.343372	0.108163691203	45	2	-1.42897847695434	0.153010419677931	-1.40932930489089	96.8737756231137	0.79646017699115	1.9238	0.7949	1.8301	0.7186	288972064
423	2	41214960	41814385	0.349934	0.165867289486	84	2	-0.681185048146048	0.495754407655383	-0.5088649784418	180.831047829812	1.48672566371681	1.9238	0.7949	1.8301	0.7186	289532705
424	2	41814385	42386818	0.4198	0.126535332519	112	9	0.358826033971254	0.719725235601414	0.230012917061685	241.108063773083	2.54545454545455	1.9238	0.7949	1.8301	0.7186	290132130
425	2	42386818	43042110	0.398268	0.236981376241	89	7	-0.36564047677741	0.714633367370902	-0.26349793258742	191.594800676825	1.7979797979798	1.9238	0.7949	1.8301	0.7186	290704563
426	2	43042110	43640475	0.473032	0.164389628404	89	14	0.932959844806349	0.350840701518179	0.524569441453149	191.594800676825	3.17857142857143	1.9238	0.7949	1.8301	0.7186	291359855
427	2	43640475	44256189	0.375298	0.187934657974	95	5	-0.34780044224168	0.727990057514236	-0.264948833456507	204.51130409324	1.77570093457944	1.9238	0.7949	1.8301	0.7186	291958220
428	2	44256189	44885853	0.369506	0.205925700056	99	4	-0.380200862389631	0.70379631913257	-0.275960950603477	213.12230637085	1.76	1.9238	0.7949	1.8301	0.7186	292573934
429	2	44885853	45463911	0.438754	0.135034892692	92	11	0.0935604995955815	0.925458288679739	0.0594389811276627	198.053052385032	2.13953488372093	1.9238	0.7949	1.8301	0.7186	293203598
430	2	45463911	46019151	0.404396	0.0994885094734	99	8	-0.158022736455009	0.874438882710707	-0.115290376127065	213.12230637085	2	1.9238	0.7949	1.8301	0.7186	293781656
431	2	46019151	46575185	0.439442	0.100774413075	41	11	-1.19141191937838	0.233491915970708	-1.10657097031127	88.2627733455035	0.953488372093023	1.9238	0.7949	1.8301	0.7186	294336896
432	2	46575185	47148856	0.42418	0.128420296651	82	10	-0.350088923446942	0.726271963357188	-0.269373789206764	176.525546691007	1.86363636363636	1.9238	0.7949	1.8301	0.7186	294892930
433	2	47148856	47782132	0.452894	0.210454841175	154	13	1.94068176702788	0.0522968892793176	0.955211068155978	331.523587687989	4.10666666666667	1.9238	0.7949	1.8301	0.7186	295466601
434	2	47782132	48439149	0.40535	0.238984683806	77	8	-0.580127314102115	0.561828765443564	-0.477860455511773	165.761793843994	1.55555555555556	1.9238	0.7949	1.8301	0.7186	296099877
435	2	48439149	49070749	0.385374	0.208359721343	90	6	-0.430883468554039	0.666553104272173	-0.300567291591057	193.747551246227	1.73076923076923	1.9238	0.7949	1.8301	0.7186	296756894
436	2	49070749	49661349	0.385576	0.153403318659	138	6	0.56124143209871	0.574632961807194	0.316104068857438	297.079578577549	2.65384615384615	1.9238	0.7949	1.8301	0.7186	297388494
437	2	49661349	50244505	0.354328	0.142596492191	273	3	2.7757963310465	0.00550666920782851	1.19821107799001	587.700905446889	4.96363636363636	1.9238	0.7949	1.8301	0.7186	297979094
438	2	50244505	50789013	0.349628	0.0817398458792	121	2	0.0282599996977157	0.977454783464798	0.0176808360540348	260.482818897706	2.14159292035398	1.9238	0.7949	1.8301	0.7186	298562250
439	2	50789013	51322685	0.348566	0.0630949347165	63	2	-1.08384304827359	0.278434394624507	-0.923902477720643	135.623285872359	1.11504424778761	1.9238	0.7949	1.8301	0.7186	299106758
440	2	51322685	51913523	0.342074	0.153744342781	117	2	-0.0484367622313398	0.961368161651655	-0.0308176816371553	251.871816620096	2.07079646017699	1.9238	0.7949	1.8301	0.7186	299640430
441	2	51913523	52516164	0.335714	0.17031864742	186	1	1.21404890807035	0.224729048452557	0.675821358418596	400.41160590887	3.44444444444444	1.9238	0.7949	1.8301	0.7186	300231268
442	2	52516164	53106277	0.353292	0.152704651482	118	3	-0.0176181740722226	0.9859434581139	-0.0119030135680042	254.024567189498	2.14545454545455	1.9238	0.7949	1.8301	0.7186	300833909
443	2	53106277	53704899	0.359264	0.164748372095	103	3	-0.287948610051454	0.773386076496939	-0.208045535746627	221.73330864846	1.87272727272727	1.9238	0.7949	1.8301	0.7186	301424022
444	2	53704899	54339151	0.377724	0.211669809476	140	5	0.469426465157334	0.638764835117055	0.294478575157511	301.385079716354	2.61682242990654	1.9238	0.7949	1.8301	0.7186	302022644
445	2	54339151	54909490	0.397988	0.123328406439	79	7	-0.570661182070649	0.568229336787212	-0.435450615376715	170.0672949828	1.5959595959596	1.9238	0.7949	1.8301	0.7186	302656896
446	2	54909490	55492677	0.391416	0.142642068496	74	7	-0.673171534717269	0.500838168313214	-0.529777997924868	159.303542135787	1.4949494949495	1.9238	0.7949	1.8301	0.7186	303227235
447	2	55492677	56157960	0.364048	0.248440137505	45	4	-1.36398635961603	0.172571858750995	-1.41346447435341	96.8737756231137	0.8	1.9238	0.7949	1.8301	0.7186	303810422
448	2	56157960	56742242	0.379368	0.144248838746	70	5	-0.801815390796688	0.422659754392881	-0.705521424842489	150.692539858177	1.30841121495327	1.9238	0.7949	1.8301	0.7186	304475705
449	2	56742242	57363074	0.346474	0.194629142828	73	2	-0.892101143450951	0.372338722071846	-0.711357842340543	157.150791566384	1.29203539823009	1.9238	0.7949	1.8301	0.7186	305059987
450	2	57363074	57978189	0.343382	0.187143867407	173	2	1.02531790477544	0.305213210193888	0.533445826416165	372.425848506637	3.06194690265487	1.9238	0.7949	1.8301	0.7186	305680819
451	2	57978189	58561399	0.343574	0.142675880043	171	2	0.98696952381091	0.323657579236021	0.516670113665338	368.120347367832	3.02654867256637	1.9238	0.7949	1.8301	0.7186	306295934
452	2	58561399	59114769	0.36381	0.0964454162676	146	4	0.476056885196306	0.634033851963781	0.284506988196931	314.301583132769	2.59555555555556	1.9238	0.7949	1.8301	0.7186	306879144
453	2	59114769	59682896	0.372622	0.119915089408	70	5	-0.801815390796688	0.422659754392881	-0.705521424842489	150.692539858177	1.30841121495327	1.9238	0.7949	1.8301	0.7186	307432514
454	2	59682896	60229917	0.383076	0.0859583087304	105	6	-0.120844437100055	0.903814252278449	-0.0781748702546088	226.038809787265	2.01923076923077	1.9238	0.7949	1.8301	0.7186	308000641
455	2	60229917	60804512	0.42132	0.129821874538	99	10	0.00346622696482131	0.997234356558608	0.00243082625476211	213.12230637085	2.25	1.9238	0.7949	1.8301	0.7186	308547662
456	2	60804512	61457641	0.391244	0.234454449274	51	7	-1.14471915689172	0.252325513218004	-1.06680602158232	109.790279039529	1.03030303030303	1.9238	0.7949	1.8301	0.7186	309122257
457	2	61457641	62149146	0.379414	0.276939429216	126	5	0.215178093966529	0.829628469379359	0.142475481712461	271.246571744718	2.35514018691589	1.9238	0.7949	1.8301	0.7186	309775386
458	2	62149146	62802126	0.411118	0.234279763546	101	9	0.119691970941665	0.904727160894058	0.0808694777558756	217.427807509655	2.29545454545455	1.9238	0.7949	1.8301	0.7186	310466891
459	2	62802126	63444030	0.359544	0.221067324709	92	3	-0.486190929769557	0.626831801608664	-0.370984106872833	198.053052385032	1.67272727272727	1.9238	0.7949	1.8301	0.7186	311119871
460	2	63444030	64100152	0.363776	0.237946601394	62	4	-1.0542761104892	0.291756522852679	-0.951121260296211	133.470535302957	1.10222222222222	1.9238	0.7949	1.8301	0.7186	311761775
461	2	64100152	64693219	0.392452	0.156924934282	114	7	0.146911286455688	0.883202043284215	0.0936586506109239	245.413564911888	2.3030303030303	1.9238	0.7949	1.8301	0.7186	312417897
462	2	64693219	65282302	0.420952	0.151223172286	40	10	-1.22357811858189	0.221111418269322	-1.30499769893749	86.110022776101	0.909090909090909	1.9238	0.7949	1.8301	0.7186	313010964
463	2	65282302	65919382	0.416494	0.215169209518	43	9	-1.14119672503253	0.253788066890344	-1.15107725029382	92.5682744843086	0.977272727272727	1.9238	0.7949	1.8301	0.7186	313600047
464	2	65919382	66508419	0.399588	0.151156888277	78	7	-0.591163252599973	0.554411041991425	-0.453829144691569	167.914544413397	1.57575757575758	1.9238	0.7949	1.8301	0.7186	314237127
465	2	66508419	67091838	0.383566	0.142983001925	91	6	-0.41021419979044	0.681648825334871	-0.284625747722035	195.90030181563	1.75	1.9238	0.7949	1.8301	0.7186	314826164
466	2	67091838	67661697	0.364592	0.122589974011	69	4	-0.92674836084874	0.354057201909193	-0.796793113904917	148.539789288774	1.22666666666667	1.9238	0.7949	1.8301	0.7186	315409583
467	2	67661697	68234810	0.39735	0.12757170052	111	7	0.0854050748677164	0.931939358745048	0.0551845027962881	238.95531320368	2.24242424242424	1.9238	0.7949	1.8301	0.7186	315979442
468	2	68234810	68855598	0.372514	0.194572060027	56	5	-1.05606376198749	0.290939084990309	-1.02744951972985	120.554031886541	1.04672897196262	1.9238	0.7949	1.8301	0.7186	316552555
469	2	68855598	69415572	0.410132	0.107101401136	54	9	-0.902062662002943	0.367023581843174	-0.822454502832451	116.248530747736	1.22727272727273	1.9238	0.7949	1.8301	0.7186	317173343
470	2	69415572	70046550	0.403962	0.20757934508	115	8	0.148962410924705	0.881583293708217	0.100843054737701	247.56631548129	2.32323232323232	1.9238	0.7949	1.8301	0.7186	317733317
471	2	70046550	70708663	0.418528	0.244841892547	75	9	-0.445533996219182	0.655933897429119	-0.348523314500038	161.456292705189	1.70454545454545	1.9238	0.7949	1.8301	0.7186	318364295
472	2	70708663	71341013	0.447768	0.209298647901	50	12	-0.884865382225611	0.376229240818337	-0.690320883545678	107.637528470126	1.35135135135135	1.9238	0.7949	1.8301	0.7186	319026408
473	2	71341013	71953120	0.442322	0.183149351339	108	12	0.787841506945963	0.430789418991377	0.420710428843066	232.497061495473	2.91891891891892	1.9238	0.7949	1.8301	0.7186	319658758
474	2	71953120	72519106	0.445348	0.11658592262	98	12	0.499443767433623	0.617466792300867	0.280532770794805	210.969555801448	2.64864864864865	1.9238	0.7949	1.8301	0.7186	320270865
475	2	72519106	73134358	0.35972	0.187324868509	116	3	-0.0536622322027868	0.957204273758564	-0.0365650678022735	249.719066050693	2.10909090909091	1.9238	0.7949	1.8301	0.7186	320836851
476	2	73134358	73731601	0.457066	0.162819823757	40	13	-1.0260842122341	0.304851891351226	-0.989647377651561	86.110022776101	1.06666666666667	1.9238	0.7949	1.8301	0.7186	321452103
477	2	73731601	74439703	0.421868	0.293887038873	88	10	-0.225304752713379	0.821742202588071	-0.16749417518755	189.442050107422	2	1.9238	0.7949	1.8301	0.7186	322049346
478	2	74439703	75036542	0.450382	0.162253136943	69	13	-0.271380585930613	0.78609833215711	-0.203051015760755	148.539789288774	1.84	1.9238	0.7949	1.8301	0.7186	322757448
479	2	75036542	75633395	0.405266	0.162272787437	271	8	3.14206759787691	0.00167759299952257	1.3375020451472	583.395404308084	5	1.9238	0.7949	1.8301	0.7186	323354287
480	2	75633395	76228029	0.382676	0.159146634737	170	6	1.22265803253388	0.221458884314179	0.616970548216971	365.967596798429	3.26923076923077	1.9238	0.7949	1.8301	0.7186	323951140
481	2	76228029	76827430	0.34962	0.165833890834	100	2	-0.374398000429826	0.708108230380255	-0.257326211445835	215.275056940253	1.76991150442478	1.9238	0.7949	1.8301	0.7186	324545774
482	2	76827430	77426537	0.339332	0.165424540191	99	1	-0.304199078926856	0.760976226520332	-0.233980832609826	213.12230637085	1.83333333333333	1.9238	0.7949	1.8301	0.7186	325145175
483	2	77426537	78027312	0.33732	0.167741667013	109	1	-0.129687816053613	0.896813422534481	-0.0951531279125095	234.649812064875	2.01851851851852	1.9238	0.7949	1.8301	0.7186	325744282
484	2	78027312	78618802	0.33568	0.154677171212	173	1	0.987184266335137	0.323552313497329	0.571290774947289	372.425848506637	3.2037037037037	1.9238	0.7949	1.8301	0.7186	326345057
485	2	78618802	79201843	0.345732	0.142427376462	127	2	0.143305142591299	0.886049194553573	0.087502285551606	273.399322314121	2.24778761061947	1.9238	0.7949	1.8301	0.7186	326936547
486	2	79201843	79797018	0.378938	0.159910950561	92	5	-0.402282236068281	0.687476326478983	-0.311242485730442	198.053052385032	1.7196261682243	1.9238	0.7949	1.8301	0.7186	327519588
487	2	79797018	80355685	0.37482	0.105012467176	205	5	1.64986533140035	0.0989704828759618	0.844675657717991	441.313866727518	3.83177570093458	1.9238	0.7949	1.8301	0.7186	328114763
488	2	80355685	80906998	0.386328	0.0930741702082	78	6	-0.678914693717227	0.497191914958035	-0.507018169058483	167.914544413397	1.5	1.9238	0.7949	1.8301	0.7186	328673430
489	2	80906998	81499880	0.353112	0.156661865262	205	3	1.55029835460732	0.121069922084192	0.784934036575601	441.313866727518	3.72727272727273	1.9238	0.7949	1.8301	0.7186	329224743
490	2	81499880	82087300	0.34546	0.148820264887	90	2	-0.566139905252465	0.571298677900928	-0.409329304890885	193.747551246227	1.5929203539823	1.9238	0.7949	1.8301	0.7186	329817625
491	2	82087300	82672633	0.340582	0.145785390538	133	2	0.258350285484882	0.796136580874404	0.15410003428063	286.315825730536	2.35398230088496	1.9238	0.7949	1.8301	0.7186	330405045
492	2	82672633	83254426	0.338066	0.140587803566	127	1	0.184432457118223	0.853674209432564	0.12534723408273	273.399322314121	2.35185185185185	1.9238	0.7949	1.8301	0.7186	330990378
493	2	83254426	83838444	0.342	0.143862004253	76	2	-0.834578572004159	0.403955031126241	-0.653254887776974	163.609043274592	1.34513274336283	1.9238	0.7949	1.8301	0.7186	331572171
494	2	83838444	84427819	0.35776	0.15164369035	105	3	-0.25190455192089	0.80111484110146	-0.180300545263723	226.038809787265	1.90909090909091	1.9238	0.7949	1.8301	0.7186	332156189
495	2	84427819	85053313	0.386914	0.200631820609	70	6	-0.844268843826018	0.398519192072868	-0.663137370975765	150.692539858177	1.34615384615385	1.9238	0.7949	1.8301	0.7186	332745564
496	2	85053313	85702752	0.448476	0.230104751947	37	12	-1.25978244359165	0.207747854804605	-1.12472370769145	79.6517710678934	1	1.9238	0.7949	1.8301	0.7186	333371058
497	2	85702752	86326605	0.466368	0.198529140679	34	13	-1.18222979008999	0.237114535308986	-1.22411263128858	73.1935193596859	0.906666666666667	1.9238	0.7949	1.8301	0.7186	334020497
498	2	86326605	86975038	0.39966	0.228910311474	135	7	0.577454767571491	0.563632286126714	0.337584233497013	290.621326869341	2.72727272727273	1.9238	0.7949	1.8301	0.7186	334644350
499	2	86975038	88809039	0.422464	0.727372013429	102	10	0.0658583123316031	0.947490630430453	0.0454995481466483	219.580558079058	2.31818181818182	1.9238	0.7949	1.8301	0.7186	335292783
500	2	88809039	95541489	0.407006	0.925732831287	70	8	-0.714433316080739	0.474959276885443	-0.615363979261708	150.692539858177	1.41414141414141	1.9238	0.7949	1.8301	0.7186	337126784
501	2	95541489	96740240	0.462642	0.582899200918	80	13	0.0148863068051914	0.988122884300073	0.0103526223484386	172.220045552202	2.13333333333333	1.9238	0.7949	1.8301	0.7186	343859234
502	2	96740240	97380358	0.47655	0.218894016416	74	14	0.41713580847394	0.676579074357186	0.258289376115701	159.303542135787	2.64285714285714	1.9238	0.7949	1.8301	0.7186	345057985
503	2	97380358	98551867	0.460402	0.573200035168	78	13	-0.0371622191467731	0.970355662543801	-0.0261732536766755	167.914544413397	2.08	1.9238	0.7949	1.8301	0.7186	345698103
504	2	98551867	99149896	0.420854	0.163920144341	76	10	-0.474873094180506	0.634877430003716	-0.378998280381262	163.609043274592	1.72727272727273	1.9238	0.7949	1.8301	0.7186	346869612
505	2	99149896	99771850	0.41287	0.196082025359	41	9	-1.18467564558337	0.236145715329186	-1.21979000037784	88.2627733455035	0.931818181818182	1.9238	0.7949	1.8301	0.7186	347467641
506	2	99771850	100407187	0.399614	0.213016084377	49	7	-1.18572329795037	0.235731590739053	-1.12452151943861	105.484777900724	0.98989898989899	1.9238	0.7949	1.8301	0.7186	348089595
507	2	100407187	101000650	0.410204	0.157487492902	83	9	-0.271618314015845	0.785915516155564	-0.202302573648994	178.67829726041	1.88636363636364	1.9238	0.7949	1.8301	0.7186	348724932
508	2	101000650	101601235	0.439208	0.167478375251	79	11	-0.233981489554645	0.81499934902672	-0.160342226752247	170.0672949828	1.83720930232558	1.9238	0.7949	1.8301	0.7186	349318395
509	2	101601235	102255660	0.427014	0.235970508462	111	10	0.253034568431949	0.8002415004555	0.167490072525259	238.95531320368	2.52272727272727	1.9238	0.7949	1.8301	0.7186	349918980
510	2	102255660	102830966	0.412344	0.130897296395	106	9	0.228389272318751	0.819343628541479	0.15057844956728	228.191560356668	2.40909090909091	1.9238	0.7949	1.8301	0.7186	350573405
511	2	102830966	103394457	0.393638	0.112674381667	51	7	-1.14471915689172	0.252325513218004	-1.06680602158232	109.790279039529	1.03030303030303	1.9238	0.7949	1.8301	0.7186	351148711
512	2	103394457	103974157	0.371598	0.137484905986	72	5	-0.765494194912287	0.443977321889892	-0.664879440345143	154.998040996982	1.34579439252336	1.9238	0.7949	1.8301	0.7186	351712202
513	2	103974157	104555738	0.349706	0.140274527538	84	2	-0.681185048146048	0.495754407655383	-0.5088649784418	180.831047829812	1.48672566371681	1.9238	0.7949	1.8301	0.7186	352291902
514	2	104555738	105100960	0.362738	0.0829423610933	119	4	-0.0158358634168921	0.987365337150243	-0.0104998073751428	256.177317758901	2.11555555555556	1.9238	0.7949	1.8301	0.7186	352873483
515	2	105100960	105682950	0.406984	0.140878709256	77	8	-0.580127314102115	0.561828765443564	-0.477860455511773	165.761793843994	1.55555555555556	1.9238	0.7949	1.8301	0.7186	353418705
516	2	105682950	106260408	0.427124	0.134136162284	60	10	-0.807630882803343	0.419303102960313	-0.720035198216329	129.165034164152	1.36363636363636	1.9238	0.7949	1.8301	0.7186	354000695
517	2	106260408	106850260	0.434696	0.152329736951	41	11	-1.19141191937838	0.233491915970708	-1.10657097031127	88.2627733455035	0.953488372093023	1.9238	0.7949	1.8301	0.7186	354578153
518	2	106850260	107606696	0.404836	0.339005547065	87	8	-0.388261596989794	0.697822453576921	-0.301703500357946	187.28929953802	1.75757575757576	1.9238	0.7949	1.8301	0.7186	355168005
519	2	107606696	108179170	0.375818	0.126597889162	73	5	-0.747333596970087	0.454862217190682	-0.644979882907438	157.150791566384	1.36448598130841	1.9238	0.7949	1.8301	0.7186	355924441
520	2	108179170	108855419	0.371868	0.260627372462	77	5	-0.674691205201286	0.499871973336944	-0.568017901092554	165.761793843994	1.4392523364486	1.9238	0.7949	1.8301	0.7186	356496915
521	2	108855419	109602612	0.404092	0.330828848771	83	8	-0.465007883834722	0.64192581081212	-0.36960756485975	178.67829726041	1.67676767676768	1.9238	0.7949	1.8301	0.7186	357173164
522	2	109602612	110317438	0.478238	0.300529079804	90	14	0.967348113895176	0.333370038843199	0.540689106816426	193.747551246227	3.21428571428571	1.9238	0.7949	1.8301	0.7186	357920357
523	2	110317438	111714785	0.416914	0.642179072199	26	9	-1.51076754971462	0.130847685135146	-1.87690228685483	55.9715148044657	0.590909090909091	1.9238	0.7949	1.8301	0.7186	358635183
524	2	111714785	112792600	0.42732	0.536098495567	63	10	-0.745238797436561	0.456127372492677	-0.649645870324931	135.623285872359	1.43181818181818	1.9238	0.7949	1.8301	0.7186	360032530
525	2	112792600	113543645	0.411696	0.334260929771	71	9	-0.532491837320851	0.594385393792197	-0.427594885491237	152.845290427579	1.61363636363636	1.9238	0.7949	1.8301	0.7186	361110345
526	2	113543645	114470301	0.440974	0.460425443746	91	12	0.297565349774985	0.766034924018408	0.173617566878294	195.90030181563	2.45945945945946	1.9238	0.7949	1.8301	0.7186	361861390
527	2	114470301	115076004	0.387232	0.174512921349	98	6	-0.265529318445248	0.7906017273287	-0.177710543805523	210.969555801448	1.88461538461538	1.9238	0.7949	1.8301	0.7186	362788046
528	2	115076004	115642440	0.3721	0.117287743011	75	5	-0.711012401085687	0.477076551131798	-0.605985751291575	161.456292705189	1.4018691588785	1.9238	0.7949	1.8301	0.7186	363393749
529	2	115642440	116236341	0.353764	0.158108843056	177	3	1.04568154077942	0.295708088118598	0.573059487153152	381.036850784247	3.21818181818182	1.9238	0.7949	1.8301	0.7186	363960185
530	2	116236341	116825300	0.343266	0.151044469989	101	2	-0.355223809947562	0.72242192862765	-0.242970918468765	217.427807509655	1.78761061946903	1.9238	0.7949	1.8301	0.7186	364554086
531	2	116825300	117440683	0.351124	0.187497867182	108	3	-0.197838464725044	0.84317145042036	-0.139658560766377	232.497061495473	1.96363636363636	1.9238	0.7949	1.8301	0.7186	365143045
532	2	117440683	118052731	0.356094	0.183070608841	75	3	-0.792565423879353	0.42803106022225	-0.665727372433965	161.456292705189	1.36363636363636	1.9238	0.7949	1.8301	0.7186	365758428
533	2	118052731	118701714	0.392908	0.229563794429	108	7	0.0238988632797446	0.980933280996394	0.0156561386096506	232.497061495473	2.18181818181818	1.9238	0.7949	1.8301	0.7186	366370476
534	2	118701714	119270482	0.40582	0.120906942725	92	8	-0.292328738433633	0.770035287883716	-0.221085040149661	198.053052385032	1.85858585858586	1.9238	0.7949	1.8301	0.7186	367019459
535	2	119270482	119840104	0.4369	0.122224914066	91	11	0.068364961968641	0.945495112848346	0.0436716652693461	195.90030181563	2.11627906976744	1.9238	0.7949	1.8301	0.7186	367588227
536	2	119840104	120427480	0.450026	0.1487565035	84	13	0.11898335870912	0.905288539942405	0.0807419502398364	180.831047829812	2.24	1.9238	0.7949	1.8301	0.7186	368157849
537	2	120427480	121047400	0.394528	0.193444315396	141	7	0.700467190747434	0.483635587862872	0.400319988844976	303.537830285756	2.84848484848485	1.9238	0.7949	1.8301	0.7186	368745225
538	2	121047400	121585282	0.510306	0.0704280864576	137	15	3.21133162943016	0.00132121367752884	1.35760263349075	294.926828008146	5	1.9238	0.7949	1.8301	0.7186	369365145
539	2	121585282	122152639	0.487216	0.118720664414	121	14	2.03338445564882	0.0420136965496483	0.967699247761346	260.482818897706	4.32142857142857	1.9238	0.7949	1.8301	0.7186	369903027
540	2	122152639	122785262	0.41502	0.209639864501	156	9	1.31536228608961	0.18838817410043	0.708060213866329	335.829088826794	3.54545454545455	1.9238	0.7949	1.8301	0.7186	370470384
541	2	122785262	123370390	0.399902	0.145486115858	109	7	0.0444009338090685	0.964584817312542	0.0289529612231086	234.649812064875	2.2020202020202	1.9238	0.7949	1.8301	0.7186	371103007
542	2	123370390	123934155	0.35537	0.113105637987	162	3	0.77535110480019	0.438132219028637	0.445303939954779	348.745592243209	2.94545454545455	1.9238	0.7949	1.8301	0.7186	371688135
543	2	123934155	124536545	0.345342	0.169972941118	72	2	-0.911275333933214	0.362150319482061	-0.731257399778247	154.998040996982	1.27433628318584	1.9238	0.7949	1.8301	0.7186	372251900
544	2	124536545	125123665	0.371878	0.148385338602	139	5	0.451265867215133	0.651797942218242	0.284136630936052	299.232329146951	2.5981308411215	1.9238	0.7949	1.8301	0.7186	372854290
545	2	125123665	125691358	0.384136	0.119242266507	128	6	0.35454874446272	0.722927680509339	0.207579612079269	275.552072883523	2.46153846153846	1.9238	0.7949	1.8301	0.7186	373441410
546	2	125691358	126284537	0.353908	0.157084117948	174	3	0.991615453583576	0.321385147897183	0.548397432918883	374.578599076039	3.16363636363636	1.9238	0.7949	1.8301	0.7186	374009103
547	2	126284537	126875066	0.36137	0.153301531339	161	4	0.74933063442586	0.453657947994426	0.425599307431531	346.592841673807	2.86222222222222	1.9238	0.7949	1.8301	0.7186	374602282
548	2	126875066	127475626	0.389722	0.167443719195	70	6	-0.844268843826018	0.398519192072868	-0.663137370975765	150.692539858177	1.34615384615385	1.9238	0.7949	1.8301	0.7186	375192811
549	2	127475626	128059838	0.468866	0.144146303054	106	13	0.69151714418073	0.489240610600343	0.416344982024275	228.191560356668	2.82666666666667	1.9238	0.7949	1.8301	0.7186	375793371
550	2	128059838	128689942	0.441804	0.206480200094	37	12	-1.25978244359165	0.207747854804605	-1.12472370769145	79.6517710678934	1	1.9238	0.7949	1.8301	0.7186	376377583
551	2	128689942	129315430	0.460542	0.200624152662	40	13	-1.0260842122341	0.304851891351226	-0.989647377651561	86.110022776101	1.06666666666667	1.9238	0.7949	1.8301	0.7186	377007687
552	2	129315430	129927206	0.429084	0.182707396171	139	10	0.835360698521913	0.403514651118296	0.49201527889866	299.232329146951	3.15909090909091	1.9238	0.7949	1.8301	0.7186	377633175
553	2	129927206	130511810	0.414086	0.144720186656	126	9	0.663178477827095	0.507216253759253	0.399937918503997	271.246571744718	2.86363636363636	1.9238	0.7949	1.8301	0.7186	378244951
554	2	130511810	131734160	0.467156	0.590951855033	49	13	-0.791865845450258	0.42843890381236	-0.696865628423715	105.484777900724	1.30666666666667	1.9238	0.7949	1.8301	0.7186	378829555
555	2	131734160	133330192	0.43239	0.686723073222	36	11	-1.31738960751309	0.187708062664502	-1.29419797348704	77.4990204984909	0.837209302325581	1.9238	0.7949	1.8301	0.7186	380051905
556	2	133330192	133883305	0.397702	0.0960255860918	154	7	0.966994107628645	0.333546979301696	0.527555177141084	331.523587687989	3.11111111111111	1.9238	0.7949	1.8301	0.7186	381647937
557	2	133883305	134454502	0.38702	0.124645262493	157	6	0.95395753860709	0.340105136215784	0.502200360970896	337.981839396197	3.01923076923077	1.9238	0.7949	1.8301	0.7186	382201050
558	2	134454502	135041554	0.41668	0.148286693513	98	9	0.0544735901154133	0.956557849374184	0.0373678391192889	210.969555801448	2.22727272727273	1.9238	0.7949	1.8301	0.7186	382772247
559	2	135041554	135630814	0.423558	0.151478125106	96	10	-0.0589258584019605	0.953011161806666	-0.0419632931036912	206.664054662642	2.18181818181818	1.9238	0.7949	1.8301	0.7186	383359299
560	2	135630814	136314476	0.362578	0.26864444711	107	4	-0.234454862800536	0.814631870920421	-0.163850584281939	230.34431092607	1.90222222222222	1.9238	0.7949	1.8301	0.7186	383948559
561	2	136314476	136921865	0.388456	0.176804321448	95	6	-0.327537124736045	0.743261668566227	-0.222564779589783	204.51130409324	1.82692307692308	1.9238	0.7949	1.8301	0.7186	384632221
562	2	136921865	137510871	0.410058	0.151112212779	54	9	-0.902062662002943	0.367023581843174	-0.822454502832451	116.248530747736	1.22727272727273	1.9238	0.7949	1.8301	0.7186	385239610
563	2	137510871	138097764	0.371232	0.14805594887	65	5	-0.89261838050769	0.372061572601226	-0.812436628759001	139.928787011164	1.21495327102804	1.9238	0.7949	1.8301	0.7186	385828616
564	2	138097764	138718177	0.363382	0.194085230322	164	4	0.803985384271771	0.421405416043191	0.452234433934998	353.051093382014	2.91555555555556	1.9238	0.7949	1.8301	0.7186	386415509
565	2	138718177	139309852	0.366338	0.154941479697	95	4	-0.453073862184179	0.65049555588188	-0.335461962352138	204.51130409324	1.68888888888889	1.9238	0.7949	1.8301	0.7186	387035922
566	2	139309852	139882730	0.366774	0.12721382214	118	4	-0.0340541133655291	0.97283399947179	-0.0226745213212449	254.024567189498	2.09777777777778	1.9238	0.7949	1.8301	0.7186	387627597
567	2	139882730	140468081	0.349868	0.145811658304	151	2	0.603485714165632	0.546185616315092	0.337222338104519	325.065335979781	2.67256637168142	1.9238	0.7949	1.8301	0.7186	388200475
568	2	140468081	141036787	0.34636	0.120811104507	67	2	-1.00714628634453	0.313864480890849	-0.835093210762788	144.234288149969	1.1858407079646	1.9238	0.7949	1.8301	0.7186	388785826
569	2	141036787	141594816	0.332272	0.103989219198	83	1	-0.583417099524043	0.559612549436873	-0.488298021342511	178.67829726041	1.53703703703704	1.9238	0.7949	1.8301	0.7186	389354532
570	2	141594816	142159950	0.338958	0.115254081333	85	1	-0.548514846949395	0.583338437573574	-0.453946516551734	182.983798399215	1.57407407407407	1.9238	0.7949	1.8301	0.7186	389912561
571	2	142159950	142713573	0.341962	0.0968583313916	64	2	-1.06466885779133	0.287025807566788	-0.90118240122056	137.776036441762	1.13274336283186	1.9238	0.7949	1.8301	0.7186	390477695
572	2	142713573	143269100	0.343872	0.0999537376221	96	2	-0.451094762358881	0.65192125244776	-0.316219900499404	206.664054662642	1.69911504424779	1.9238	0.7949	1.8301	0.7186	391031318
573	2	143269100	143882170	0.350014	0.18443244654	107	3	-0.215860493790326	0.829096492470604	-0.153079076528699	230.34431092607	1.94545454545455	1.9238	0.7949	1.8301	0.7186	391586845
574	2	143882170	144419098	0.354734	0.0687764467489	64	3	-0.990807743597456	0.32177946739794	-0.894546062929846	137.776036441762	1.16363636363636	1.9238	0.7949	1.8301	0.7186	392199915
575	2	144419098	144974298	0.367626	0.0994236311239	131	4	0.202783135966751	0.839304539637238	0.128105430854364	282.010324591731	2.32888888888889	1.9238	0.7949	1.8301	0.7186	392736843
576	2	144974298	145525086	0.370884	0.09220970682	50	5	-1.16502734964069	0.244007922341678	-1.19094825201273	107.637528470126	0.934579439252336	1.9238	0.7949	1.8301	0.7186	393292043
577	2	145525086	146075464	0.35638	0.091533455189	78	3	-0.738499336683507	0.46021107010225	-0.609143844067597	167.914544413397	1.41818181818182	1.9238	0.7949	1.8301	0.7186	393842831
578	2	146075464	146625498	0.34791	0.0909652857823	107	2	-0.240178667053979	0.810191750937339	-0.159715414819413	230.34431092607	1.89380530973451	1.9238	0.7949	1.8301	0.7186	394393209
579	2	146625498	147197476	0.340024	0.125840504355	140	2	0.392569618860729	0.694637382341846	0.228100615724407	301.385079716354	2.47787610619469	1.9238	0.7949	1.8301	0.7186	394943243
580	2	147197476	147785150	0.34681	0.149188155338	59	2	-1.16053981020264	0.24582909508511	-1.01853935185872	127.012283594749	1.04424778761062	1.9238	0.7949	1.8301	0.7186	395515221
581	2	147785150	148363577	0.373152	0.13558668596	93	5	-0.384121638126081	0.700888294541584	-0.295645630679424	200.205802954435	1.73831775700935	1.9238	0.7949	1.8301	0.7186	396102895
582	2	148363577	148941442	0.35738	0.13474600469	223	3	1.8746948777824	0.0608347119816513	0.906353836990459	480.063376976763	4.05454545454545	1.9238	0.7949	1.8301	0.7186	396681322
583	2	148941442	149573619	0.371028	0.209082266517	144	5	0.542068856926135	0.587771071905393	0.335120559654857	309.996081993964	2.69158878504673	1.9238	0.7949	1.8301	0.7186	397259187
584	2	149573619	150238420	0.406824	0.247895234815	86	8	-0.407448168701026	0.683678854959316	-0.318382241504576	185.136548968617	1.73737373737374	1.9238	0.7949	1.8301	0.7186	397891364
585	2	150238420	150863336	0.37173	0.199892465547	89	5	-0.456764029894882	0.647840662541612	-0.359071010821058	191.594800676825	1.66355140186916	1.9238	0.7949	1.8301	0.7186	398556165
586	2	150863336	151441929	0.369308	0.135834688633	91	4	-0.525946861978727	0.598925127856899	-0.39752293048439	195.90030181563	1.61777777777778	1.9238	0.7949	1.8301	0.7186	399181081
587	2	151441929	152017444	0.373886	0.131212913651	58	5	-1.01974256610309	0.307850568380068	-0.976823446659883	124.859533025346	1.08411214953271	1.9238	0.7949	1.8301	0.7186	399759674
588	2	152017444	152669980	0.374332	0.233758750475	106	5	-0.148033864877477	0.882316042357651	-0.106883987224256	228.191560356668	1.98130841121495	1.9238	0.7949	1.8301	0.7186	400335189
589	2	152669980	153291176	0.390136	0.195101063111	78	7	-0.591163252599973	0.554411041991425	-0.453829144691569	167.914544413397	1.57575757575758	1.9238	0.7949	1.8301	0.7186	400987725
590	2	153291176	153881790	0.375736	0.15342338651	114	5	-0.00274908133987436	0.997806553205333	-0.00191442762271364	245.413564911888	2.13084112149533	1.9238	0.7949	1.8301	0.7186	401608921
591	2	153881790	154511854	0.362762	0.206429823002	75	4	-0.817438861156918	0.413677675160466	-0.676498880187205	161.456292705189	1.33333333333333	1.9238	0.7949	1.8301	0.7186	402199535
592	2	154511854	155111335	0.344714	0.165945209273	129	2	0.181653523555827	0.855854641845452	0.110044854202694	277.704823452926	2.28318584070796	1.9238	0.7949	1.8301	0.7186	402829599
593	2	155111335	155665806	0.345904	0.0982395833145	150	2	0.584311523683368	0.559010740525467	0.327636289275321	322.912585410379	2.65486725663717	1.9238	0.7949	1.8301	0.7186	403429080
594	2	155665806	156251115	0.333928	0.145750364337	185	1	1.19659778178303	0.231463365493434	0.668044007826876	398.258855339467	3.42592592592593	1.9238	0.7949	1.8301	0.7186	403983551
595	2	156251115	156842326	0.332652	0.154278252604	65	1	-0.897537372695879	0.369432240358038	-0.840969639660981	139.928787011164	1.2037037037037	1.9238	0.7949	1.8301	0.7186	404568860
596	2	156842326	157442824	0.36492	0.167357759726	130	4	0.184564886018114	0.853570329611574	0.117050242345368	279.857574022328	2.31111111111111	1.9238	0.7949	1.8301	0.7186	405160071
597	2	157442824	158038566	0.3525	0.160710508912	95	3	-0.432124842573711	0.665650679977672	-0.324690454598898	204.51130409324	1.72727272727273	1.9238	0.7949	1.8301	0.7186	405760569
598	2	158038566	158647934	0.367258	0.179477754001	177	4	1.04082263360405	0.297957873503474	0.562287979399911	381.036850784247	3.14666666666667	1.9238	0.7949	1.8301	0.7186	406356311
599	2	158647934	159271171	0.38296	0.197736976463	73	6	-0.782261037535221	0.434061179742864	-0.602595829040714	157.150791566384	1.40384615384615	1.9238	0.7949	1.8301	0.7186	406965679
600	2	159271171	159891567	0.397232	0.194063146764	38	7	-1.41124607377293	0.158172069103065	-1.49130385011023	81.804521637296	0.767676767676768	1.9238	0.7949	1.8301	0.7186	407588916
601	2	159891567	160499681	0.37428	0.17778574412	119	5	0.0880539083711272	0.929833829811227	0.0600133215204882	256.177317758901	2.22429906542056	1.9238	0.7949	1.8301	0.7186	408209312
602	2	160499681	161106410	0.381042	0.175908848926	133	6	0.457895088280715	0.647027815833899	0.262862047580458	286.315825730536	2.55769230769231	1.9238	0.7949	1.8301	0.7186	408817426
603	2	161106410	161693616	0.376588	0.148510062908	259	5	2.63053762027917	0.00852499337034461	1.1820038458991	557.562397475254	4.8411214953271	1.9238	0.7949	1.8301	0.7186	409424155
604	2	161693616	162288619	0.366994	0.159668102514	171	4	0.93151313391223	0.351588193897123	0.512534944202812	368.120347367832	3.04	1.9238	0.7949	1.8301	0.7186	410011361
605	2	162288619	162899682	0.34944	0.181753763524	113	2	-0.125133524160395	0.900417843432638	-0.0810034388053721	243.260814342485	2	1.9238	0.7949	1.8301	0.7186	410606364
606	2	162899682	163447883	0.360976	0.0879257790482	88	4	-0.580601611824638	0.561508985712834	-0.445885952045789	189.442050107422	1.56444444444444	1.9238	0.7949	1.8301	0.7186	411217427
607	2	163447883	164016877	0.34258	0.121256111664	196	2	1.46632428586751	0.142559962284811	0.713527442894648	421.939111602895	3.46902654867257	1.9238	0.7949	1.8301	0.7186	411765628
608	2	164016877	164568884	0.351334	0.0942143849625	101	3	-0.323992668182018	0.745943585049095	-0.236334580178051	217.427807509655	1.83636363636364	1.9238	0.7949	1.8301	0.7186	412334622
609	2	164568884	165132739	0.350836	0.113247200078	115	3	-0.0716842612680689	0.942853181625101	-0.0490560119854703	247.56631548129	2.09090909090909	1.9238	0.7949	1.8301	0.7186	412886629
610	2	165132739	165699697	0.353162	0.118100458941	70	3	-0.882675569205764	0.377411585680339	-0.765263045984879	150.692539858177	1.27272727272727	1.9238	0.7949	1.8301	0.7186	413450484
611	2	165699697	166284638	0.350856	0.145212936006	82	3	-0.666411220422379	0.505148292575953	-0.536994058311762	176.525546691007	1.49090909090909	1.9238	0.7949	1.8301	0.7186	414017442
612	2	166284638	166862141	0.35626	0.134203631843	117	3	-0.0356402031375047	0.971569251203708	-0.024181343346441	251.871816620096	2.12727272727273	1.9238	0.7949	1.8301	0.7186	414602383
613	2	166862141	167429245	0.340052	0.118327502539	54	2	-1.25641076261396	0.20896708152066	-1.14629489905709	116.248530747736	0.955752212389381	1.9238	0.7949	1.8301	0.7186	415179886
614	2	167429245	168067437	0.347028	0.216536716223	102	2	-0.336049619465298	0.736833449084818	-0.228757059249064	219.580558079058	1.80530973451327	1.9238	0.7949	1.8301	0.7186	415746990
615	2	168067437	168639459	0.357416	0.125907744807	82	3	-0.666411220422379	0.505148292575953	-0.536994058311762	176.525546691007	1.49090909090909	1.9238	0.7949	1.8301	0.7186	416385182
616	2	168639459	169231641	0.389302	0.155664981374	140	6	0.602579969625908	0.546788148825264	0.336862629024235	301.385079716354	2.69230769230769	1.9238	0.7949	1.8301	0.7186	416957204
617	2	169231641	169817536	0.384626	0.146604767066	120	6	0.189194594353929	0.849940304236983	0.114470207687787	258.330068328303	2.30769230769231	1.9238	0.7949	1.8301	0.7186	417549386
618	2	169817536	170436762	0.378548	0.192540364907	156	5	0.759996032232539	0.447256956591188	0.450597777074793	335.829088826794	2.91588785046729	1.9238	0.7949	1.8301	0.7186	418135281
619	2	170436762	171075851	0.36628	0.217636354248	116	4	-0.070490613262803	0.943803171497542	-0.0473365755555141	249.719066050693	2.06222222222222	1.9238	0.7949	1.8301	0.7186	418754507
620	2	171075851	171681989	0.39803	0.175105339048	132	7	0.515948555983519	0.605890339775013	0.305162755804636	284.163075161133	2.66666666666667	1.9238	0.7949	1.8301	0.7186	419393596
621	2	171681989	172320062	0.377218	0.216390601075	59	5	-1.00158196816089	0.316545533460111	-0.952161392425614	127.012283594749	1.10280373831776	1.9238	0.7949	1.8301	0.7186	419999734
622	2	172320062	172965870	0.379562	0.225776082055	203	5	1.61354413551595	0.106626342592947	0.830531475397721	437.008365588713	3.79439252336449	1.9238	0.7949	1.8301	0.7186	420637807
623	2	172965870	173599153	0.412066	0.21046356842	38	9	-1.24989402640962	0.211338261856497	-1.32941449155233	81.804521637296	0.863636363636364	1.9238	0.7949	1.8301	0.7186	421283615
624	2	173599153	174164347	0.391252	0.115348004402	68	7	-0.796183957893213	0.425925120383805	-0.651768522303478	146.387038719372	1.37373737373737	1.9238	0.7949	1.8301	0.7186	421916898
625	2	174164347	174760175	0.404528	0.160831649402	65	8	-0.8103661746369	0.417729752552335	-0.72227918317822	139.928787011164	1.31313131313131	1.9238	0.7949	1.8301	0.7186	422482092
626	2	174760175	175377613	0.37698	0.190202093166	44	5	-1.2739909372939	0.202666628012288	-1.37537282315016	94.7210250537111	0.822429906542056	1.9238	0.7949	1.8301	0.7186	423077920
627	2	175377613	175956929	0.39168	0.136913187276	66	7	-0.837188098951861	0.402486845977416	-0.694837244195364	142.081537580567	1.33333333333333	1.9238	0.7949	1.8301	0.7186	423695358
628	2	175956929	176573949	0.376134	0.189653495835	100	5	-0.256997452530679	0.797180739630452	-0.190948252012731	215.275056940253	1.86915887850467	1.9238	0.7949	1.8301	0.7186	424274674
629	2	176573949	177163737	0.405472	0.152237753227	112	8	0.0914026957910084	0.927172619786557	0.0627079258509298	241.108063773083	2.26262626262626	1.9238	0.7949	1.8301	0.7186	424891694
630	2	177163737	177715265	0.384592	0.0934277135522	95	6	-0.327537124736045	0.743261668566227	-0.222564779589783	204.51130409324	1.82692307692308	1.9238	0.7949	1.8301	0.7186	425481482
631	2	177715265	178302064	0.383468	0.147919474982	98	6	-0.265529318445248	0.7906017273287	-0.177710543805523	210.969555801448	1.88461538461538	1.9238	0.7949	1.8301	0.7186	426033010
632	2	178302064	178891798	0.374406	0.15216012643	112	5	-0.039070277224275	0.968834358207008	-0.0274495197298514	241.108063773083	2.09345794392523	1.9238	0.7949	1.8301	0.7186	426619809
633	2	178891798	179477040	0.381638	0.145652567656	115	6	0.0858482505359342	0.931587049646819	0.0530696630236439	247.56631548129	2.21153846153846	1.9238	0.7949	1.8301	0.7186	427209543
634	2	179477040	180090047	0.362346	0.184348628972	114	4	-0.106927113160077	0.914846803306551	-0.0724275565183445	245.413564911888	2.02666666666667	1.9238	0.7949	1.8301	0.7186	427794785
635	2	180090047	180681373	0.361794	0.154442727024	99	4	-0.380200862389631	0.70379631913257	-0.275960950603477	213.12230637085	1.76	1.9238	0.7949	1.8301	0.7186	428407792
636	2	180681373	181259871	0.358466	0.135692776812	120	3	0.0184258840583417	0.985299103453492	0.012344532678673	258.330068328303	2.18181818181818	1.9238	0.7949	1.8301	0.7186	428999118
637	2	181259871	181844733	0.352196	0.145097475986	81	3	-0.684433249487661	0.493701626252112	-0.554696060045221	174.372796121605	1.47272727272727	1.9238	0.7949	1.8301	0.7186	429577616
638	2	181844733	182404705	0.353044	0.107098212053	100	3	-0.342014697247301	0.732339831712795	-0.250689873155121	215.275056940253	1.81818181818182	1.9238	0.7949	1.8301	0.7186	430162478
639	2	182404705	182979307	0.364286	0.129832475348	135	4	0.275656135761299	0.782812189260102	0.171498026367745	290.621326869341	2.4	1.9238	0.7949	1.8301	0.7186	430722450
640	2	182979307	183583489	0.354674	0.172434796138	132	3	0.234690232841727	0.814449169100582	0.149848056428608	284.163075161133	2.4	1.9238	0.7949	1.8301	0.7186	431297052
641	2	183583489	184210526	0.357536	0.202598889699	135	3	0.288756320037573	0.772767860369927	0.182269534120985	290.621326869341	2.45454545454545	1.9238	0.7949	1.8301	0.7186	431901234
642	2	184210526	184860196	0.349294	0.230378499854	131	2	0.220001904520355	0.825869671449112	0.13224060031689	282.010324591731	2.31858407079646	1.9238	0.7949	1.8301	0.7186	432528271
643	2	184860196	185442336	0.330512	0.141100079019	117	1	0.00992119424498036	0.992084162146863	0.0070272668939685	251.871816620096	2.16666666666667	1.9238	0.7949	1.8301	0.7186	433177941
644	2	185442336	186014860	0.331088	0.126674165624	126	1	0.166981330830898	0.867384738515922	0.11394247081048	271.246571744718	2.33333333333333	1.9238	0.7949	1.8301	0.7186	433760081
645	2	186014860	186611216	0.328954	0.161574629919	115	1	-0.0249810583296681	0.980070072157256	-0.0178474017450607	247.56631548129	2.12962962962963	1.9238	0.7949	1.8301	0.7186	434332605
646	2	186611216	187222440	0.338678	0.181969294399	55	1	-1.07204863556912	0.283698187715219	-1.08197773916478	118.401281317139	1.01851851851852	1.9238	0.7949	1.8301	0.7186	434928961
647	2	187222440	187835923	0.357596	0.18498149093	96	3	-0.414102813508429	0.678798812406767	-0.309583562208689	206.664054662642	1.74545454545455	1.9238	0.7949	1.8301	0.7186	435540185
648	2	187835923	188432074	0.339888	0.161286318399	141	1	0.428748225140762	0.668106461143338	0.276213899709358	303.537830285756	2.61111111111111	1.9238	0.7949	1.8301	0.7186	436153668
649	2	188432074	189045974	0.3398	0.185535103437	112	1	-0.0773344371916408	0.938357496010441	-0.0559825306318318	241.108063773083	2.07407407407407	1.9238	0.7949	1.8301	0.7186	436749819
650	2	189045974	189623543	0.341042	0.134302568178	116	2	-0.0676109527136037	0.946095336347906	-0.0432014060929877	249.719066050693	2.05309734513274	1.9238	0.7949	1.8301	0.7186	437363719
651	2	189623543	190200501	0.342406	0.13338579238	81	2	-0.738707619592839	0.46008455794679	-0.561332398335935	174.372796121605	1.43362831858407	1.9238	0.7949	1.8301	0.7186	437941288
652	2	190200501	190803980	0.356598	0.171470755403	112	3	-0.125750348463915	0.89992954585213	-0.0871911408722414	241.108063773083	2.03636363636364	1.9238	0.7949	1.8301	0.7186	438518246
653	2	190803980	191435474	0.374268	0.208226839843	115	5	0.015411516602326	0.987703875598385	0.0106856091569199	247.56631548129	2.14953271028037	1.9238	0.7949	1.8301	0.7186	439121725
654	2	191435474	192018755	0.377024	0.142780237998	90	5	-0.438603431952682	0.660948909842927	-0.342951345457781	193.747551246227	1.68224299065421	1.9238	0.7949	1.8301	0.7186	439753219
655	2	192018755	192584199	0.387414	0.115739135971	103	6	-0.162182974627253	0.87116176657709	-0.105919860737513	221.73330864846	1.98076923076923	1.9238	0.7949	1.8301	0.7186	440336500
656	2	192584199	193132801	0.3608	0.0885924586494	52	4	-1.23645860997557	0.216288141732314	-1.20487785254199	111.943029608931	0.924444444444444	1.9238	0.7949	1.8301	0.7186	440901944
657	2	193132801	193708774	0.334676	0.131903752433	115	1	-0.0249810583296681	0.980070072157256	-0.0178474017450607	247.56631548129	2.12962962962963	1.9238	0.7949	1.8301	0.7186	441450546
658	2	193708774	194301005	0.320948	0.155734839953	151	1	0.603259488014004	0.54633607891805	0.375067286635643	325.065335979781	2.7962962962963	1.9238	0.7949	1.8301	0.7186	442026519
659	2	194301005	194898333	0.32735	0.162938954812	148	1	0.550906109152031	0.581698039367323	0.346115912939514	318.607084271574	2.74074074074074	1.9238	0.7949	1.8301	0.7186	442618750
660	2	194898333	195492195	0.32873	0.15805355453	99	1	-0.304199078926856	0.760976226520332	-0.233980832609826	213.12230637085	1.83333333333333	1.9238	0.7949	1.8301	0.7186	443216078
661	2	195492195	196103074	0.334948	0.18150730341	82	1	-0.600868225811367	0.547927757858256	-0.505785448071352	176.525546691007	1.51851851851852	1.9238	0.7949	1.8301	0.7186	443809940
662	2	196103074	196723070	0.360976	0.19354318415	107	4	-0.234454862800536	0.814631870920421	-0.163850584281939	230.34431092607	1.90222222222222	1.9238	0.7949	1.8301	0.7186	444420819
663	2	196723070	197320761	0.370098	0.163447333154	86	5	-0.511245823721483	0.609178935375151	-0.408539687085358	185.136548968617	1.60747663551402	1.9238	0.7949	1.8301	0.7186	445040815
664	2	197320761	197942802	0.368218	0.196194463066	60	4	-1.09071261038647	0.275399360003626	-0.998426975074568	129.165034164152	1.06666666666667	1.9238	0.7949	1.8301	0.7186	445638506
665	2	197942802	198622302	0.386548	0.264164827079	93	6	-0.368875662263243	0.712220404766986	-0.2532615768127	200.205802954435	1.78846153846154	1.9238	0.7949	1.8301	0.7186	446260547
666	2	198622302	199199800	0.372428	0.134196135744	64	5	-0.91077897844989	0.362411840793274	-0.834804441787455	137.776036441762	1.19626168224299	1.9238	0.7949	1.8301	0.7186	446940047
667	2	199199800	199773017	0.349062	0.127729987073	98	2	-0.412746381394354	0.679792439243929	-0.286472557105352	210.969555801448	1.73451327433628	1.9238	0.7949	1.8301	0.7186	447517545
668	2	199773017	200353982	0.371222	0.13936295646	44	5	-1.2739909372939	0.202666628012288	-1.37537282315016	94.7210250537111	0.822429906542056	1.9238	0.7949	1.8301	0.7186	448090762
669	2	200353982	200950170	0.381902	0.161338369776	41	6	-1.44367763797039	0.148829674547519	-1.43486838330265	88.2627733455035	0.788461538461538	1.9238	0.7949	1.8301	0.7186	448671727
670	2	200950170	201531306	0.392634	0.139616199994	88	7	-0.386142547306734	0.69939110061939	-0.27979974491652	189.442050107422	1.77777777777778	1.9238	0.7949	1.8301	0.7186	449267915
671	2	201531306	202214538	0.39646	0.268184159993	143	7	0.741471331806082	0.458407707888411	0.420639973224572	307.843331424561	2.88888888888889	1.9238	0.7949	1.8301	0.7186	449849051
672	2	202214538	202831133	0.384704	0.189094948872	121	6	0.209863863117528	0.833773927178861	0.126442849353863	260.482818897706	2.32692307692308	1.9238	0.7949	1.8301	0.7186	450532283
673	2	202831133	203532395	0.398718	0.286999723356	100	7	-0.140117700954847	0.888566995220377	-0.0953751737790932	215.275056940253	2.02020202020202	1.9238	0.7949	1.8301	0.7186	451148878
674	2	203532395	204230789	0.356918	0.284071741739	130	3	0.198646174711163	0.842539531131433	0.127821750098609	279.857574022328	2.36363636363636	1.9238	0.7949	1.8301	0.7186	451850140
675	2	204230789	204852031	0.385374	0.195160662029	97	6	-0.286198587208847	0.774726025754183	-0.192507545733604	208.816805232045	1.86538461538462	1.9238	0.7949	1.8301	0.7186	452548534
676	2	204852031	205409401	0.395324	0.102929831171	69	7	-0.775681887363889	0.437936836957651	-0.630706906775649	148.539789288774	1.39393939393939	1.9238	0.7949	1.8301	0.7186	453169776
677	2	205409401	205973578	0.361622	0.113753307916	97	4	-0.416637362286905	0.676943676616917	-0.305404728495959	208.816805232045	1.72444444444444	1.9238	0.7949	1.8301	0.7186	453727146
678	2	205973578	206537852	0.381348	0.113905655763	114	6	0.0651789817723353	0.948031495654065	0.0404696262440104	245.413564911888	2.19230769230769	1.9238	0.7949	1.8301	0.7186	454291323
679	2	206537852	207159956	0.417146	0.196275863843	58	9	-0.815104820901274	0.415012312359089	-0.719361009868347	124.859533025346	1.31818181818182	1.9238	0.7949	1.8301	0.7186	454855597
680	2	207159956	207764421	0.379604	0.172822247773	106	5	-0.148033864877477	0.882316042357651	-0.106883987224256	228.191560356668	1.98130841121495	1.9238	0.7949	1.8301	0.7186	455477701
681	2	207764421	208350772	0.398188	0.14726844501	54	7	-1.08321294530375	0.278713915070107	-0.984343861390349	116.248530747736	1.09090909090909	1.9238	0.7949	1.8301	0.7186	456082166
682	2	208350772	208991255	0.396976	0.219339154981	82	7	-0.509154970482678	0.610643603265723	-0.381679358935734	176.525546691007	1.65656565656566	1.9238	0.7949	1.8301	0.7186	456668517
683	2	208991255	209632446	0.370758	0.22020115691	126	5	0.215178093966529	0.829628469379359	0.142475481712461	271.246571744718	2.35514018691589	1.9238	0.7949	1.8301	0.7186	457309000
684	2	209632446	210303583	0.347752	0.254995626824	112	2	-0.144307714642659	0.885257486669796	-0.0938274791629556	241.108063773083	1.98230088495575	1.9238	0.7949	1.8301	0.7186	457950191
685	2	210303583	210869348	0.35867	0.116240842046	44	3	-1.3512483249031	0.176615899188559	-1.43511444429255	94.7210250537111	0.8	1.9238	0.7949	1.8301	0.7186	458621328
686	2	210869348	211488843	0.356618	0.192890983785	81	3	-0.684433249487661	0.493701626252112	-0.554696060045221	174.372796121605	1.47272727272727	1.9238	0.7949	1.8301	0.7186	459187093
687	2	211488843	212060920	0.347936	0.125991780827	145	2	0.488440571272049	0.625237810443964	0.278726688794375	312.148832563366	2.56637168141593	1.9238	0.7949	1.8301	0.7186	459806588
688	2	212060920	212630013	0.345942	0.121408978849	44	2	-1.4481526674366	0.147574358741302	-1.44175078258326	94.7210250537111	0.778761061946903	1.9238	0.7949	1.8301	0.7186	460378665
689	2	212630013	213199370	0.33294	0.121816364776	89	1	-0.478710341800098	0.632144707555675	-0.387604021723038	191.594800676825	1.64814814814815	1.9238	0.7949	1.8301	0.7186	460947758
690	2	213199370	213782136	0.349412	0.142022698647	113	2	-0.125133524160395	0.900417843432638	-0.0810034388053721	243.260814342485	2	1.9238	0.7949	1.8301	0.7186	461517115
691	2	213782136	214355289	0.349418	0.127632586761	73	2	-0.892101143450951	0.372338722071846	-0.711357842340543	157.150791566384	1.29203539823009	1.9238	0.7949	1.8301	0.7186	462099881
692	2	214355289	214952002	0.344066	0.162076241007	112	2	-0.144307714642659	0.885257486669796	-0.0938274791629556	241.108063773083	1.98230088495575	1.9238	0.7949	1.8301	0.7186	462673034
693	2	214952002	215520919	0.354394	0.121137178182	117	3	-0.0356402031375047	0.971569251203708	-0.024181343346441	251.871816620096	2.12727272727273	1.9238	0.7949	1.8301	0.7186	463269747
694	2	215520919	216157126	0.364154	0.214092268711	85	4	-0.635256361670549	0.525261229499655	-0.495926634545384	182.983798399215	1.51111111111111	1.9238	0.7949	1.8301	0.7186	463838664
695	2	216157126	216737308	0.382986	0.138201460921	72	6	-0.80293030629882	0.42201501806899	-0.622495386478419	154.998040996982	1.38461538461538	1.9238	0.7949	1.8301	0.7186	464474871
696	2	216737308	217344293	0.41421	0.176256414903	117	9	0.46752333534834	0.64012550067691	0.293022714587485	251.871816620096	2.65909090909091	1.9238	0.7949	1.8301	0.7186	465055053
697	2	217344293	217916126	0.449148	0.125618843264	31	12	-1.43282108729906	0.151908973403144	-1.37998076293353	66.7352676514783	0.837837837837838	1.9238	0.7949	1.8301	0.7186	465662038
698	2	217916126	218471660	0.407198	0.0999650786451	61	8	-0.887112461481828	0.375018355594726	-0.813909658643788	131.317784733554	1.23232323232323	1.9238	0.7949	1.8301	0.7186	466233871
699	2	218471660	219052240	0.482766	0.138792242241	62	14	0.00447657940801296	0.996428218334752	0.00303232087362642	133.470535302957	2.21428571428571	1.9238	0.7949	1.8301	0.7186	466789405
700	2	219052240	219724242	0.448788	0.255954595373	51	12	-0.856025608274377	0.391983614855153	-0.661751731348907	109.790279039529	1.37837837837838	1.9238	0.7949	1.8301	0.7186	467369985
701	2	219724242	220317777	0.491116	0.157589695637	65	15	0.44355409246273	0.657365002679774	0.281938363558677	139.928787011164	2.70833333333333	1.9238	0.7949	1.8301	0.7186	468041987
702	2	220317777	220890415	0.468714	0.126848026153	64	13	-0.401501900810525	0.68805063896776	-0.311575472538924	137.776036441762	1.70666666666667	1.9238	0.7949	1.8301	0.7186	468635522
703	2	220890415	221459315	0.390856	0.121110915802	135	7	0.577454767571491	0.563632286126714	0.337584233497013	290.621326869341	2.72727272727273	1.9238	0.7949	1.8301	0.7186	469208160
704	2	221459315	222026369	0.371978	0.118249761046	204	5	1.63170473345815	0.102741702429761	0.83762090018404	439.161116158115	3.81308411214953	1.9238	0.7949	1.8301	0.7186	469777060
705	2	222026369	222580742	0.377906	0.0980801734572	83	5	-0.565727617548084	0.571578958025692	-0.459765010440531	178.67829726041	1.55140186915888	1.9238	0.7949	1.8301	0.7186	470344114
706	2	222580742	223156478	0.378522	0.131546403213	85	5	-0.529406421663683	0.596523544406865	-0.425413505649754	182.983798399215	1.58878504672897	1.9238	0.7949	1.8301	0.7186	470898487
707	2	223156478	223768296	0.396616	0.182763501564	47	7	-1.22672743900902	0.219925051050283	-1.18464251187618	101.179276761919	0.94949494949495	1.9238	0.7949	1.8301	0.7186	471474223
708	2	223768296	224375760	0.380902	0.176905956567	240	6	2.6695068459858	0.00759627245521574	1.11447020768779	516.660136656606	4.61538461538461	1.9238	0.7949	1.8301	0.7186	472086041
709	2	224375760	224992645	0.401294	0.189476158441	41	8	-1.27084389570647	0.203784189082356	-1.38709499158859	88.2627733455035	0.828282828282828	1.9238	0.7949	1.8301	0.7186	472693505
710	2	224992645	225604581	0.387942	0.182921089787	104	6	-0.141513705863654	0.887464133288583	-0.0919806697796391	223.886059217863	2	1.9238	0.7949	1.8301	0.7186	473310390
711	2	225604581	226176660	0.374314	0.125994836377	91	5	-0.420442834010482	0.674161982320878	-0.327009801588759	195.90030181563	1.70093457943925	1.9238	0.7949	1.8301	0.7186	473922326
712	2	226176660	226749805	0.364058	0.127620410193	131	4	0.202783135966751	0.839304539637238	0.128105430854364	282.010324591731	2.32888888888889	1.9238	0.7949	1.8301	0.7186	474494405
713	2	226749805	227314135	0.36183	0.113993585314	144	4	0.439620385299032	0.660212073728023	0.264607430759226	309.996081993964	2.56	1.9238	0.7949	1.8301	0.7186	475067550
714	2	227314135	227886891	0.392438	0.127027914155	160	7	1.09000653080459	0.275710267244875	0.582696731333544	344.440091104404	3.23232323232323	1.9238	0.7949	1.8301	0.7186	475631880
715	2	227886891	228498134	0.385424	0.18199472223	47	6	-1.31966202538879	0.186947884122767	-1.23783153624309	101.179276761919	0.903846153846154	1.9238	0.7949	1.8301	0.7186	476204636
716	2	228498134	229145504	0.382872	0.227644160217	120	6	0.189194594353929	0.849940304236983	0.114470207687787	258.330068328303	2.30769230769231	1.9238	0.7949	1.8301	0.7186	476815879
717	2	229145504	229751825	0.363324	0.175354309021	135	4	0.275656135761299	0.782812189260102	0.171498026367745	290.621326869341	2.4	1.9238	0.7949	1.8301	0.7186	477463249
718	2	229751825	230318340	0.386486	0.11741083643	59	6	-1.07163080022561	0.283885893525431	-0.90977733855889	127.012283594749	1.13461538461538	1.9238	0.7949	1.8301	0.7186	478069570
719	2	230318340	230926341	0.3907	0.177632931525	72	7	-0.714175675775917	0.475118555925721	-0.569306362111505	154.998040996982	1.45454545454545	1.9238	0.7949	1.8301	0.7186	478636085
720	2	230926341	231624433	0.410218	0.283762025636	162	9	1.44579904774211	0.148233573291729	0.762507997888705	348.745592243209	3.68181818181818	1.9238	0.7949	1.8301	0.7186	479244086
721	2	231624433	232230041	0.438314	0.174383429545	56	11	-0.813478854974276	0.415943564758609	-0.656768052871746	120.554031886541	1.30232558139535	1.9238	0.7949	1.8301	0.7186	479942178
722	2	232230041	232928933	0.463962	0.284581881035	43	13	-0.948011423306152	0.343123638816056	-0.885310717836826	92.5682744843086	1.14666666666667	1.9238	0.7949	1.8301	0.7186	480547786
723	2	232928933	233581947	0.465464	0.234319631738	55	13	-0.635720267594365	0.524958763847549	-0.530215759014264	118.401281317139	1.46666666666667	1.9238	0.7949	1.8301	0.7186	481246678
724	2	233581947	234240782	0.451154	0.24108464183	64	13	-0.401501900810525	0.68805063896776	-0.311575472538924	137.776036441762	1.70666666666667	1.9238	0.7949	1.8301	0.7186	481899692
725	2	234240782	234885564	0.43269	0.224544109482	48	11	-1.0150431559898	0.310085256234392	-0.879160474208194	103.332027331321	1.11627906976744	1.9238	0.7949	1.8301	0.7186	482558527
726	2	234885564	235474973	0.426532	0.1516926277	46	10	-1.09879394784832	0.271857952660555	-1.10336383776783	99.0265261925162	1.04545454545455	1.9238	0.7949	1.8301	0.7186	483203309
727	2	235474973	236071757	0.445962	0.16217592965	92	12	0.326405123726219	0.744117861458731	0.18938488273661	198.053052385032	2.48648648648649	1.9238	0.7949	1.8301	0.7186	483792718
728	2	236071757	236653705	0.45795	0.140816705273	39	13	-1.05210847521008	0.29274978416626	-1.02617325367668	83.9572722066985	1.04	1.9238	0.7949	1.8301	0.7186	484389502
729	2	236653705	237223660	0.46059	0.122737759999	66	13	-0.34945337485856	0.726748968488757	-0.26718135318047	142.081537580567	1.76	1.9238	0.7949	1.8301	0.7186	484971450
730	2	237223660	237789319	0.4524	0.116075232605	88	13	0.223080410613049	0.823472924274618	0.147856146098373	189.442050107422	2.34666666666667	1.9238	0.7949	1.8301	0.7186	485541405
731	2	237789319	238341970	0.433242	0.0952698900391	49	11	-0.98984761836286	0.322248605843237	-0.849413130814142	105.484777900724	1.13953488372093	1.9238	0.7949	1.8301	0.7186	486107064
732	2	238341970	238939047	0.469736	0.162587070009	29	13	-1.3123511049699	0.189401696323671	-1.45359447741135	62.4297665126732	0.773333333333333	1.9238	0.7949	1.8301	0.7186	486659715
733	2	238939047	239537131	0.489332	0.163997030517	49	14	-0.442570918746741	0.658076123430633	-0.336454145398041	105.484777900724	1.75	1.9238	0.7949	1.8301	0.7186	487256792
734	2	239537131	240122576	0.488292	0.145948808172	65	14	0.107641386674495	0.914280165883535	0.0712038235152057	139.928787011164	2.32142857142857	1.9238	0.7949	1.8301	0.7186	487854876
735	2	240122576	240668735	0.496364	0.0845156813309	30	15	-0.901893321340884	0.367113539487078	-0.833538853861259	64.5825170820758	1.25	1.9238	0.7949	1.8301	0.7186	488440321
736	2	240668735	241262815	0.485042	0.1583625101	41	14	-0.71767707145736	0.472956423935801	-0.593611984895165	88.2627733455035	1.46428571428571	1.9238	0.7949	1.8301	0.7186	488986480
737	2	241262815	241850118	0.552276	0.148650696489	11	16	-0.944516792774185	0.3449056246328	-1.36544340246332	23.6802562634278	0.916666666666667	1.9238	0.7949	1.8301	0.7186	489580560
738	2	241850118	242445289	0.49306	0.159905304526	39	15	-0.555921129219955	0.57826477325856	-0.455027230607529	83.9572722066985	1.625	1.9238	0.7949	1.8301	0.7186	490167863
739	2	242445289	243199373	0.458276	0.386378084371	12	13	-1.7547635755616	0.0792997563675491	-2.72661297181777	25.8330068328303	0.32	1.9238	0.7949	1.8301	0.7186	490763034
740	3	0	689954	0.364856	0.275314006441	130	4	0.184564886018114	0.853570329611574	0.117050242345368	279.857574022328	2.31111111111111	2.4546	0.9568	2.2963	0.8717	490763034
741	3	689954	1289491	0.351878	0.166023114503	199	3	1.44216618021563	0.149255498837816	0.742078557613803	428.397363311103	3.61818181818182	2.4546	0.9568	2.2963	0.8717	491452988
742	3	1289491	1871868	0.35472	0.141449610819	93	3	-0.468168900704275	0.639663810020281	-0.355387251821814	200.205802954435	1.69090909090909	2.4546	0.9568	2.2963	0.8717	492052525
743	3	1871868	2452339	0.359794	0.138630525901	110	3	-0.161794406594479	0.871467757899771	-0.113186349405186	236.802562634278	2	2.4546	0.9568	2.2963	0.8717	492634902
744	3	2452339	3029251	0.370802	0.133316693014	175	5	1.10504739313434	0.269139053788152	0.616406670044873	376.731349645442	3.27102803738318	2.4546	0.9568	2.2963	0.8717	493215373
745	3	3029251	3599660	0.383846	0.123435990666	203	6	1.90474390173264	0.0568133692359958	0.872915529264445	437.008365588713	3.90384615384615	2.4546	0.9568	2.2963	0.8717	493792285
746	3	3599660	4233532	0.38879	0.211197213318	33	6	-1.60903178807918	0.107609390983856	-1.74802626856228	71.0407687902834	0.634615384615385	2.4546	0.9568	2.2963	0.8717	494362694
747	3	4233532	4827506	0.40451	0.158212312323	249	8	2.7199630202298	0.00652892173449832	1.21535493586141	536.034891781229	5	2.4546	0.9568	2.2963	0.8717	494996566
748	3	4827506	5450846	0.414786	0.197869541502	100	9	0.0979525106662477	0.921970002946254	0.0665141847788054	215.275056940253	2.27272727272727	2.4546	0.9568	2.2963	0.8717	495590540
749	3	5450846	6063481	0.380168	0.183853354771	141	6	0.623249238389507	0.533120749658319	0.347130964478062	303.537830285756	2.71153846153846	2.4546	0.9568	2.2963	0.8717	496213880
750	3	6063481	6671501	0.357546	0.17765862965	94	3	-0.450146871638993	0.65260454170405	-0.339957211252208	202.358553523837	1.70909090909091	2.4546	0.9568	2.2963	0.8717	496826515
751	3	6671501	7240735	0.363582	0.121626606984	120	4	0.00238238653174486	0.998099132366603	0.00157302492543244	258.330068328303	2.13333333333333	2.4546	0.9568	2.2963	0.8717	497434535
752	3	7240735	7789365	0.375208	0.0886389734429	154	5	0.723674836348138	0.469265385293558	0.431982098907446	331.523587687989	2.8785046728972	2.4546	0.9568	2.2963	0.8717	498003769
753	3	7789365	8380848	0.387718	0.154667167104	91	6	-0.41021419979044	0.681648825334871	-0.284625747722035	195.90030181563	1.75	2.4546	0.9568	2.2963	0.8717	498552399
754	3	8380848	8971643	0.432318	0.153682749515	88	11	-0.00722165091218049	0.994238006317188	-0.00469135629205279	189.442050107422	2.04651162790698	2.4546	0.9568	2.2963	0.8717	499143882
755	3	8971643	9550350	0.430384	0.136004921316	89	11	0.01797388671476	0.985659685428611	0.0116104560370478	191.594800676825	2.06976744186047	2.4546	0.9568	2.2963	0.8717	499734677
756	3	9550350	10288849	0.461272	0.322951012798	80	13	0.0148863068051914	0.988122884300073	0.0103526223484386	172.220045552202	2.13333333333333	2.4546	0.9568	2.2963	0.8717	500313384
757	3	10288849	10833677	0.490212	0.0822791780158	68	15	0.55887815650304	0.576244877949798	0.347033391780562	146.387038719372	2.83333333333333	2.4546	0.9568	2.2963	0.8717	501051883
758	3	10833677	11413402	0.45673	0.137522100996	87	13	0.197056147637067	0.843783599621306	0.131368023309804	187.28929953802	2.32	2.4546	0.9568	2.2963	0.8717	501596711
759	3	11413402	12060972	0.427974	0.22788269994	52	10	-0.974009777114761	0.330051684703575	-0.926486075683755	111.943029608931	1.18181818181818	2.4546	0.9568	2.2963	0.8717	502176436
760	3	12060972	12651136	0.402716	0.152777871914	58	8	-0.944672176615524	0.344826265960842	-0.886666001079102	124.859533025346	1.17171717171717	2.4546	0.9568	2.2963	0.8717	502824006
761	3	12651136	13262437	0.505088	0.182072334251	41	15	-0.479038419859748	0.631911296782956	-0.382877444851694	88.2627733455035	1.70833333333333	2.4546	0.9568	2.2963	0.8717	503414170
762	3	13262437	13843650	0.514106	0.139730184975	41	15	-0.479038419859748	0.631911296782956	-0.382877444851694	88.2627733455035	1.70833333333333	2.4546	0.9568	2.2963	0.8717	504025471
763	3	13843650	14480179	0.469322	0.214489834713	174	13	2.46116702654752	0.0138485877991091	1.1313680233098	374.578599076039	4.64	2.4546	0.9568	2.2963	0.8717	504606684
764	3	14480179	15046678	0.474138	0.11738590889	63	14	0.0388648484968402	0.968998142218836	0.0261159339866677	135.623285872359	2.25	2.4546	0.9568	2.2963	0.8717	505243213
765	3	15046678	15695348	0.422856	0.229192039095	58	10	-0.849225606381197	0.395755767375288	-0.768944798697275	124.859533025346	1.31818181818182	2.4546	0.9568	2.2963	0.8717	505809712
766	3	15695348	16306587	0.39935	0.181989369134	185	7	1.60255829403769	0.109032207752672	0.792150096962494	398.258855339467	3.73737373737374	2.4546	0.9568	2.2963	0.8717	506458382
767	3	16306587	16914961	0.407988	0.178137132751	100	8	-0.138836164743777	0.889579615387025	-0.10079080643195	215.275056940253	2.02020202020202	2.4546	0.9568	2.2963	0.8717	507069621
768	3	16914961	17481154	0.377852	0.116908898556	242	5	2.32180745526177	0.0202433056473993	1.08405879548714	520.965637795411	4.52336448598131	2.4546	0.9568	2.2963	0.8717	507677995
769	3	17481154	18093718	0.36712	0.183758758269	206	4	1.56915188211452	0.116612553108401	0.781182956500132	443.46661729692	3.66222222222222	2.4546	0.9568	2.2963	0.8717	508244188
770	3	18093718	18644435	0.36554	0.0920926719168	222	4	1.86064388129272	0.0627944836637095	0.88909829566702	477.910626407361	3.94666666666667	2.4546	0.9568	2.2963	0.8717	508856752
771	3	18644435	19238469	0.362598	0.158297336516	180	4	1.09547738344996	0.273307548568852	0.586535525646589	387.495102492455	3.2	2.4546	0.9568	2.2963	0.8717	509407469
772	3	19238469	19865081	0.360334	0.202058051873	211	4	1.66024313185771	0.0968655509016813	0.815781618024099	454.230370143933	3.75111111111111	2.4546	0.9568	2.2963	0.8717	510001503
773	3	19865081	20533922	0.372584	0.252438172899	262	5	2.68501941410577	0.00725255932879741	1.19861855974999	564.020649183462	4.89719626168224	2.4546	0.9568	2.2963	0.8717	510628115
774	3	20533922	21147674	0.35402	0.185338703581	119	3	0.000403854993059542	0.999677770344994	0.00027170037809795	256.177317758901	2.16363636363636	2.4546	0.9568	2.2963	0.8717	511296956
775	3	21147674	21751987	0.35587	0.172614191652	147	3	0.505020668820959	0.613544319022967	0.305126281906519	316.454333702171	2.67272727272727	2.4546	0.9568	2.2963	0.8717	511910708
776	3	21751987	22337730	0.350918	0.146383311452	147	3	0.505020668820959	0.613544319022967	0.305126281906519	316.454333702171	2.67272727272727	2.4546	0.9568	2.2963	0.8717	512515021
777	3	22337730	22953336	0.359824	0.187792191759	105	3	-0.25190455192089	0.80111484110146	-0.180300545263723	226.038809787265	1.90909090909091	2.4546	0.9568	2.2963	0.8717	513100764
778	3	22953336	23559657	0.37245	0.175354309021	104	5	-0.184355060761877	0.853734921824139	-0.134364723646363	223.886059217863	1.94392523364486	2.4546	0.9568	2.2963	0.8717	513716370
779	3	23559657	24189210	0.400786	0.205785692388	80	8	-0.522567598968418	0.601275193173107	-0.422718901319312	172.220045552202	1.61616161616162	2.4546	0.9568	2.2963	0.8717	514322691
780	3	24189210	24745615	0.37474	0.101373999155	201	5	1.57722293963155	0.114744236431916	0.816247249391473	432.702864449908	3.75700934579439	2.4546	0.9568	2.2963	0.8717	514952244
781	3	24745615	25296049	0.370044	0.0916258806687	108	5	-0.111712668993076	0.911051233808539	-0.0799169396239869	232.497061495473	2.01869158878505	2.4546	0.9568	2.2963	0.8717	515508649
782	3	25296049	25865040	0.38684	0.121251478494	85	6	-0.534229812372034	0.593182545472021	-0.38302945178303	182.983798399215	1.63461538461538	2.4546	0.9568	2.2963	0.8717	516059083
783	3	25865040	26491092	0.371398	0.201344297279	166	5	0.941602011654542	0.346396439437853	0.540234989559469	357.356594520819	3.10280373831776	2.4546	0.9568	2.2963	0.8717	516628074
784	3	26491092	27120314	0.375488	0.20536789877	132	5	0.324141681619731	0.745830771621891	0.209589677570998	284.163075161133	2.46728971962617	2.4546	0.9568	2.2963	0.8717	517254126
785	3	27120314	27751639	0.375394	0.20801488932	164	5	0.905280815770141	0.365316637064625	0.522747562830628	353.051093382014	3.06542056074766	2.4546	0.9568	2.2963	0.8717	517883348
786	3	27751639	28343645	0.372678	0.155413965399	98	5	-0.293318648415079	0.769278600830915	-0.220094597672247	210.969555801448	1.83177570093458	2.4546	0.9568	2.2963	0.8717	518514673
787	3	28343645	28940680	0.365892	0.162528159991	152	4	0.585366384888128	0.55830138645687	0.342609942760499	327.218086549184	2.70222222222222	2.4546	0.9568	2.2963	0.8717	519106679
788	3	28940680	29511882	0.358734	0.124652924885	126	3	0.126558058450034	0.899290194439266	0.082733860570071	271.246571744718	2.29090909090909	2.4546	0.9568	2.2963	0.8717	519703714
789	3	29511882	30089246	0.35218	0.133995191941	230	3	2.00084908123937	0.0454086562781708	0.95094398801453	495.132630962581	4.18181818181818	2.4546	0.9568	2.2963	0.8717	520274916
790	3	30089246	30680478	0.368942	0.154308291838	65	4	-0.999621360643288	0.317493781832665	-0.882949757654632	139.928787011164	1.15555555555556	2.4546	0.9568	2.2963	0.8717	520852280
791	3	30680478	31231545	0.385868	0.092669312443	129	6	0.375218013226319	0.707498334626	0.218806867502523	277.704823452926	2.48076923076923	2.4546	0.9568	2.2963	0.8717	521443512
792	3	31231545	31786629	0.391434	0.0992354310339	69	7	-0.775681887363889	0.437936836957651	-0.630706906775649	148.539789288774	1.39393939393939	2.4546	0.9568	2.2963	0.8717	521994579
793	3	31786629	32421922	0.411682	0.212961578358	107	9	0.250128732594168	0.802487796656868	0.164124981405228	230.34431092607	2.43181818181818	2.4546	0.9568	2.2963	0.8717	522549663
794	3	32421922	33098976	0.410542	0.261506467726	53	9	-0.92380212227836	0.355589350035568	-0.84942155043272	114.095780178334	1.20454545454545	2.4546	0.9568	2.2963	0.8717	523184956
795	3	33098976	33743209	0.375872	0.223883284464	149	5	0.632871846637137	0.526817334065157	0.384364078674706	320.759834840976	2.78504672897196	2.4546	0.9568	2.2963	0.8717	523862010
796	3	33743209	34373536	0.392974	0.206760935197	95	7	-0.242628053601466	0.808293546843934	-0.16937575522287	204.51130409324	1.91919191919192	2.4546	0.9568	2.2963	0.8717	524506243
797	3	34373536	34980908	0.365628	0.176781280665	212	4	1.67846138180635	0.0932570633870263	0.822602883880113	456.383120713335	3.76888888888889	2.4546	0.9568	2.2963	0.8717	525136570
798	3	34980908	35575317	0.345634	0.158828348831	207	2	1.67724038117241	0.0934954855659255	0.792304556278765	445.619367866323	3.66371681415929	2.4546	0.9568	2.2963	0.8717	525743942
799	3	35575317	36156284	0.35675	0.139365919235	140	3	0.378866465363984	0.704787027772982	0.234736954015121	301.385079716354	2.54545454545455	2.4546	0.9568	2.2963	0.8717	526338351
800	3	36156284	36757185	0.382318	0.167916179204	374	6	5.43918886030806	5.35236939779043e-08	1.75447407196691	805.128712956545	5	2.4546	0.9568	2.2963	0.8717	526919318
801	3	36757185	37372097	0.397422	0.1868755204	165	7	1.19251688345121	0.233058634657218	0.627090850691998	355.203843951417	3.33333333333333	2.4546	0.9568	2.2963	0.8717	527520219
802	3	37372097	37958959	0.433176	0.148010946355	61	11	-0.687501166839574	0.491766965713646	-0.533385637366464	131.317784733554	1.41860465116279	2.4546	0.9568	2.2963	0.8717	528135131
803	3	37958959	38576345	0.44555	0.190133887066	95	12	0.412924445579921	0.679661970174172	0.235678535010545	204.51130409324	2.56756756756757	2.4546	0.9568	2.2963	0.8717	528721993
804	3	38576345	39152088	0.433366	0.131556962047	143	11	1.37853291856955	0.168038811581136	0.695748361849039	307.843331424561	3.32558139534884	2.4546	0.9568	2.2963	0.8717	529339379
805	3	39152088	39793199	0.4189	0.220103850971	149	9	1.16318606416169	0.24475401941853	0.641826515466242	320.759834840976	3.38636363636364	2.4546	0.9568	2.2963	0.8717	529915122
806	3	39793199	40419561	0.397272	0.201739569131	135	7	0.577454767571491	0.563632286126714	0.337584233497013	290.621326869341	2.72727272727273	2.4546	0.9568	2.2963	0.8717	530556233
807	3	40419561	41031737	0.412038	0.183241420768	104	9	0.184910351767916	0.853299351471237	0.123097713145173	223.886059217863	2.36363636363636	2.4546	0.9568	2.2963	0.8717	531182595
808	3	41031737	41626672	0.401782	0.15957205409	154	8	0.897238707662756	0.369591554606025	0.522139544488227	331.523587687989	3.11111111111111	2.4546	0.9568	2.2963	0.8717	531794771
809	3	41626672	42308941	0.402866	0.267151226276	136	8	0.551880416860578	0.581030286242996	0.342815845043665	292.774077438743	2.74747474747475	2.4546	0.9568	2.2963	0.8717	532389706
810	3	42308941	42908150	0.445158	0.165566605308	111	12	0.874360828799665	0.381921782391343	0.460238793029703	238.95531320368	3	2.4546	0.9568	2.2963	0.8717	533071975
811	3	42908150	43487485	0.42783	0.136941493264	105	10	0.128250397698385	0.897950817742916	0.0873197238412752	226.038809787265	2.38636363636364	2.4546	0.9568	2.2963	0.8717	533671184
812	3	43487485	44101094	0.414376	0.18514884886	91	9	-0.097702631812507	0.922168425673969	-0.0695473647972229	195.90030181563	2.06818181818182	2.4546	0.9568	2.2963	0.8717	534250519
813	3	44101094	44715393	0.406266	0.186064115358	107	8	-0.00453016276515208	0.996385465434904	-0.00318000980552748	230.34431092607	2.16161616161616	2.4546	0.9568	2.2963	0.8717	534864128
814	3	44715393	45332109	0.43911	0.189254048865	55	11	-0.838674392601217	0.401652051925538	-0.68276326140469	118.401281317139	1.27906976744186	2.4546	0.9568	2.2963	0.8717	535478427
815	3	45332109	45923637	0.426152	0.154731475095	50	10	-1.01560450069262	0.309817760780897	-0.983069604050123	107.637528470126	1.13636363636364	2.4546	0.9568	2.2963	0.8717	536095143
816	3	45923637	46540524	0.436106	0.189478786228	102	11	0.345515875864986	0.729706577115617	0.208302367042146	219.580558079058	2.37209302325581	2.4546	0.9568	2.2963	0.8717	536686671
817	3	46540524	47155486	0.470326	0.186941632166	45	14	-0.58012399510205	0.561831003480944	-0.459310893183574	96.8737756231137	1.60714285714286	2.4546	0.9568	2.2963	0.8717	537303558
818	3	47155486	47854910	0.427056	0.285126046575	97	10	-0.0381284966130332	0.969585230812944	-0.0270129516377198	208.816805232045	2.20454545454545	2.4546	0.9568	2.2963	0.8717	537918520
819	3	47854910	48556863	0.44237	0.287701598255	58	12	-0.654147190615739	0.513016980815645	-0.47619607819283	124.859533025346	1.56756756756757	2.4546	0.9568	2.2963	0.8717	538617944
820	3	48556863	49275401	0.489708	0.304142578402	51	14	-0.373794380569087	0.70855730060793	-0.278738647541753	109.790279039529	1.82142857142857	2.4546	0.9568	2.2963	0.8717	539319897
821	3	49275401	49993329	0.486862	0.303551331053	30	14	-1.09594803143446	0.273101517718579	-1.04427339390473	64.5825170820758	1.07142857142857	2.4546	0.9568	2.2963	0.8717	540038435
822	3	49993329	50592402	0.532352	0.165377174401	38	16	0.526005558343135	0.598884345035435	0.423052492342964	81.804521637296	3.16666666666667	2.4546	0.9568	2.2963	0.8717	540756363
823	3	50592402	51297612	0.410786	0.290991335914	140	9	0.967530921682935	0.333278691034213	0.551941011949047	301.385079716354	3.18181818181818	2.4546	0.9568	2.2963	0.8717	541355436
824	3	51297612	52001019	0.44341	0.289173977512	94	12	0.384084671628687	0.700915692076894	0.220411778357235	202.358553523837	2.54054054054054	2.4546	0.9568	2.2963	0.8717	542060646
825	3	52001019	52574770	0.543118	0.128541823892	26	16	-0.127559931042341	0.898497242405851	-0.12443530295953	55.9715148044657	2.16666666666667	2.4546	0.9568	2.2963	0.8717	542764053
826	3	52574770	53195998	0.43467	0.195142524162	149	11	1.52970614433119	0.126089482075139	0.755045545532812	320.759834840976	3.46511627906977	2.4546	0.9568	2.2963	0.8717	543337804
827	3	53195998	53803498	0.44236	0.17695473251	123	12	1.22043811621447	0.222298835417328	0.608337432018837	264.788320036511	3.32432432432432	2.4546	0.9568	2.2963	0.8717	543959032
828	3	53803498	54377756	0.428748	0.129311215516	64	10	-0.724441435647634	0.468794769148677	-0.626925793824847	137.776036441762	1.45454545454545	2.4546	0.9568	2.2963	0.8717	544566532
829	3	54377756	54958599	0.416436	0.139182188647	43	9	-1.14119672503253	0.253788066890344	-1.15107725029382	92.5682744843086	0.977272727272727	2.4546	0.9568	2.2963	0.8717	545140790
830	3	54958599	55533527	0.409332	0.130325884285	129	8	0.417574414881954	0.676258306253978	0.26658025921658	277.704823452926	2.60606060606061	2.4546	0.9568	2.2963	0.8717	545721633
831	3	55533527	56080110	0.407964	0.0852258485902	175	8	1.30015671359863	0.193547263064833	0.706564115625654	376.731349645442	3.53535353535354	2.4546	0.9568	2.2963	0.8717	546296561
832	3	56080110	56678591	0.388646	0.164551589775	171	6	1.24332730129748	0.213747247626406	0.625432126965166	368.120347367832	3.28846153846154	2.4546	0.9568	2.2963	0.8717	546843144
833	3	56678591	57302461	0.413066	0.198550980172	39	9	-1.2281545661342	0.219388950529595	-1.29193978613367	83.9572722066985	0.886363636363636	2.4546	0.9568	2.2963	0.8717	547441625
834	3	57302461	58003448	0.375196	0.286720010499	75	5	-0.711012401085687	0.477076551131798	-0.605985751291575	161.456292705189	1.4018691588785	2.4546	0.9568	2.2963	0.8717	548065495
835	3	58003448	58633446	0.450224	0.206346686815	54	13	-0.661744530570347	0.508134960731938	-0.556687970375455	116.248530747736	1.44	2.4546	0.9568	2.2963	0.8717	548766482
836	3	58633446	59272412	0.382806	0.217485750416	102	6	-0.182852243390852	0.854913955282393	-0.119995045949236	219.580558079058	1.96153846153846	2.4546	0.9568	2.2963	0.8717	549396480
837	3	59272412	59843182	0.404942	0.123990398935	61	8	-0.887112461481828	0.375018355594726	-0.813909658643788	131.317784733554	1.23232323232323	2.4546	0.9568	2.2963	0.8717	550035446
838	3	59843182	60383744	0.383184	0.0750367210422	112	6	0.0238404442451374	0.980979879365314	0.0149345341368727	241.108063773083	2.15384615384615	2.4546	0.9568	2.2963	0.8717	550606216
839	3	60383744	60969647	0.376014	0.146616419441	112	5	-0.039070277224275	0.968834358207008	-0.0274495197298514	241.108063773083	2.09345794392523	2.4546	0.9568	2.2963	0.8717	551146778
840	3	60969647	61590771	0.386732	0.195007760125	113	6	0.0445097130087363	0.964498109789967	0.0277585744944562	243.260814342485	2.17307692307692	2.4546	0.9568	2.2963	0.8717	551732681
841	3	61590771	62155912	0.393658	0.115265040052	113	7	0.126409215926364	0.899408007419057	0.0809475988613698	243.260814342485	2.28282828282828	2.4546	0.9568	2.2963	0.8717	552353805
842	3	62155912	62694989	0.399016	0.0724887168252	98	7	-0.181121842013495	0.856271940680394	-0.12452151943861	210.969555801448	1.97979797979798	2.4546	0.9568	2.2963	0.8717	552918946
843	3	62694989	63280413	0.384034	0.145918172128	139	6	0.581910700862309	0.560626832260034	0.326520684802776	299.232329146951	2.67307692307692	2.4546	0.9568	2.2963	0.8717	553458023
844	3	63280413	63866113	0.384474	0.146320641967	111	6	0.00317117548153844	0.997469772284496	0.00199547842937471	238.95531320368	2.13461538461538	2.4546	0.9568	2.2963	0.8717	554043447
845	3	63866113	64412453	0.40687	0.0848189771937	121	8	0.264081841192097	0.791716855984241	0.17421624106792	260.482818897706	2.44444444444444	2.4546	0.9568	2.2963	0.8717	554629147
846	3	64412453	64969310	0.39981	0.102103412546	68	7	-0.796183957893213	0.425925120383805	-0.651768522303478	146.387038719372	1.37373737373737	2.4546	0.9568	2.2963	0.8717	555175487
847	3	64969310	65546774	0.390794	0.134145158832	82	7	-0.509154970482678	0.610643603265723	-0.381679358935734	176.525546691007	1.65656565656566	2.4546	0.9568	2.2963	0.8717	555732344
848	3	65546774	66135134	0.392782	0.150180161806	91	7	-0.324636335718762	0.745456323505546	-0.231436723355122	195.90030181563	1.83838383838384	2.4546	0.9568	2.2963	0.8717	556309808
849	3	66135134	66824982	0.409252	0.275202653338	66	8	-0.791179602925668	0.428839192348817	-0.700252876848221	142.081537580567	1.33333333333333	2.4546	0.9568	2.2963	0.8717	556898168
850	3	66824982	67433818	0.380094	0.178760782871	116	6	0.106517519299533	0.91517175609282	0.0655606072068406	249.719066050693	2.23076923076923	2.4546	0.9568	2.2963	0.8717	557588016
851	3	67433818	68030487	0.376294	0.162014450223	207	5	1.68618652728475	0.091759878041549	0.85868251571187	445.619367866323	3.86915887850467	2.4546	0.9568	2.2963	0.8717	558196852
852	3	68030487	68597333	0.37493	0.117926209235	85	5	-0.529406421663683	0.596523544406865	-0.425413505649754	182.983798399215	1.58878504672897	2.4546	0.9568	2.2963	0.8717	558793521
853	3	68597333	69210684	0.38447	0.184806089825	88	6	-0.472222006081237	0.636768333846179	-0.332988769283434	189.442050107422	1.69230769230769	2.4546	0.9568	2.2963	0.8717	559360367
854	3	69210684	69821367	0.395326	0.181244606449	65	7	-0.857690169481184	0.391063569724378	-0.716863550525363	139.928787011164	1.31313131313131	2.4546	0.9568	2.2963	0.8717	559973718
855	3	69821367	70374510	0.372252	0.0960746136171	48	5	-1.20134854552509	0.229616026672796	-1.2498419410663	103.332027331321	0.897196261682243	2.4546	0.9568	2.2963	0.8717	560584401
856	3	70374510	70968285	0.365456	0.157930192413	209	4	1.62380663196043	0.10441708420939	0.802041561397797	449.924869005128	3.71555555555556	2.4546	0.9568	2.2963	0.8717	561137544
857	3	70968285	71522747	0.397586	0.0982249459837	127	7	0.413438203336899	0.679285589486188	0.249453323218348	273.399322314121	2.56565656565657	2.4546	0.9568	2.2963	0.8717	561731319
858	3	71522747	72096579	0.417004	0.128664835701	85	9	-0.22813939346501	0.819537875932365	-0.167951068858217	182.983798399215	1.93181818181818	2.4546	0.9568	2.2963	0.8717	562285781
859	3	72096579	72654105	0.444814	0.103180838203	57	12	-0.682986964566973	0.494615079567784	-0.501287059155661	122.706782455944	1.54054054054054	2.4546	0.9568	2.2963	0.8717	562859613
860	3	72654105	73289808	0.407172	0.213469182936	185	8	1.49202243071095	0.135693265136776	0.786734464309638	398.258855339467	3.73737373737374	2.4546	0.9568	2.2963	0.8717	563417139
861	3	73289808	73865494	0.404092	0.131470975497	103	8	-0.0812764496100804	0.935222102504989	-0.058146469023456	221.73330864846	2.08080808080808	2.4546	0.9568	2.2963	0.8717	564052842
862	3	73865494	74440033	0.366326	0.129737058755	139	4	0.348529135555847	0.727442836801717	0.213623502040421	299.232329146951	2.47111111111111	2.4546	0.9568	2.2963	0.8717	564628528
863	3	74440033	75027878	0.356242	0.149435650554	85	3	-0.612345133226532	0.540309434510007	-0.485155126792144	182.983798399215	1.54545454545455	2.4546	0.9568	2.2963	0.8717	565203067
864	3	75027878	76161084	0.367692	0.558773956368	138	4	0.33031088560721	0.741165068586355	0.203206886095083	297.079578577549	2.45333333333333	2.4546	0.9568	2.2963	0.8717	565790912
865	3	76161084	76727868	0.348566	0.117829719964	150	2	0.584311523683368	0.559010740525467	0.327636289275321	322.912585410379	2.65486725663717	2.4546	0.9568	2.2963	0.8717	566924118
866	3	76727868	77283725	0.344014	0.10048807517	148	2	0.54596314271884	0.585091272894457	0.30827096440839	318.607084271574	2.61946902654867	2.4546	0.9568	2.2963	0.8717	567490902
867	3	77283725	77847709	0.35059	0.113450026951	341	3	4.00129430748569	6.29969440775675e-05	1.51908186609433	734.087944166261	5	2.4546	0.9568	2.2963	0.8717	568046759
868	3	77847709	78423607	0.352576	0.131790699047	152	3	0.595130814147369	0.551756032560547	0.35338145051374	327.218086549184	2.76363636363636	2.4546	0.9568	2.2963	0.8717	568610743
869	3	78423607	79005715	0.346248	0.141052863043	124	2	0.0857825711445074	0.931639261612916	0.0530139091663154	266.941070605913	2.19469026548673	2.4546	0.9568	2.2963	0.8717	569186641
870	3	79005715	79575165	0.338994	0.121959785758	65	1	-0.897537372695879	0.369432240358038	-0.840969639660981	139.928787011164	1.2037037037037	2.4546	0.9568	2.2963	0.8717	569768749
871	3	79575165	80144347	0.335734	0.121546359512	124	1	0.13207907825625	0.894921744054493	0.0908588576974392	266.941070605913	2.2962962962963	2.4546	0.9568	2.2963	0.8717	570338199
872	3	80144347	80729598	0.33327	0.145665705825	129	1	0.219334709692871	0.8263893256778	0.147889802733818	277.704823452926	2.38888888888889	2.4546	0.9568	2.2963	0.8717	570907381
873	3	80729598	81325035	0.33931	0.160280600634	87	1	-0.513612594374746	0.607522872438422	-0.420393956840708	187.28929953802	1.61111111111111	2.4546	0.9568	2.2963	0.8717	571492632
874	3	81325035	81892940	0.349792	0.119571055018	96	2	-0.451094762358881	0.65192125244776	-0.316219900499404	206.664054662642	1.69911504424779	2.4546	0.9568	2.2963	0.8717	572088069
875	3	81892940	82485973	0.34815	0.156876598773	137	2	0.335047047413938	0.737589596458891	0.196849681739967	294.926828008146	2.42477876106195	2.4546	0.9568	2.2963	0.8717	572655974
876	3	82485973	83068201	0.336972	0.141229896192	147	1	0.533454982864707	0.593718665351243	0.336334892146928	316.454333702171	2.72222222222222	2.4546	0.9568	2.2963	0.8717	573249007
877	3	83068201	83645414	0.327814	0.133768643464	180	1	1.10934215034641	0.267282608144135	0.628515643640239	387.495102492455	3.33333333333333	2.4546	0.9568	2.2963	0.8717	573831235
878	3	83645414	84223959	0.327324	0.135762991643	114	1	-0.0424321846169923	0.96615417183177	-0.0304474385246943	245.413564911888	2.11111111111111	2.4546	0.9568	2.2963	0.8717	574408448
879	3	84223959	84825507	0.332992	0.168811133941	131	1	0.25423696226752	0.799312496727323	0.170085548848014	282.010324591731	2.42592592592593	2.4546	0.9568	2.2963	0.8717	574986993
880	3	84825507	85405757	0.33104	0.138302455838	107	1	-0.164590068628262	0.869266648690514	-0.121870466288289	230.34431092607	1.98148148148148	2.4546	0.9568	2.2963	0.8717	575588541
881	3	85405757	85962858	0.330372	0.10249667475	115	1	-0.0249810583296681	0.980070072157256	-0.0178474017450607	247.56631548129	2.12962962962963	2.4546	0.9568	2.2963	0.8717	576168791
882	3	85962858	86553224	0.333386	0.153067757967	86	1	-0.531063720662071	0.5953746235488	-0.437072697987338	185.136548968617	1.59259259259259	2.4546	0.9568	2.2963	0.8717	576725892
883	3	86553224	87150266	0.347974	0.162537978903	104	2	-0.29770123850077	0.765931198079731	-0.200742683079468	223.886059217863	1.84070796460177	2.4546	0.9568	2.2963	0.8717	577316258
884	3	87150266	87746385	0.344756	0.161241295782	214	2	1.81145971454826	0.0700697196465778	0.840284585180587	460.68862185214	3.78761061946903	2.4546	0.9568	2.2963	0.8717	577913300
885	3	87746385	88366926	0.351224	0.194251467671	98	3	-0.378058755377865	0.705386946815131	-0.279836218814637	210.969555801448	1.78181818181818	2.4546	0.9568	2.2963	0.8717	578509419
886	3	88366926	88985640	0.339776	0.191872173573	276	1	2.78465027392953	0.00535854843332154	1.24518700408873	594.159157155097	5	2.4546	0.9568	2.2963	0.8717	579129960
887	3	88985640	89550336	0.337256	0.114567838271	105	1	-0.19949232120291	0.841877649431689	-0.149091935023313	226.038809787265	1.94444444444444	2.4546	0.9568	2.2963	0.8717	579748674
888	3	89550336	90176748	0.346988	0.201803286016	144	2	0.469266380789785	0.638879242611489	0.268742600221753	309.996081993964	2.54867256637168	2.4546	0.9568	2.2963	0.8717	580313370
889	3	90176748	94073538	0.362048	0.871689262188	171	4	0.93151313391223	0.351588193897123	0.512534944202812	368.120347367832	3.04	2.4546	0.9568	2.2963	0.8717	580939782
890	3	94073538	94683742	0.345574	0.18060189707	165	2	0.871924380917326	0.383249631972003	0.465139813025256	355.203843951417	2.92035398230089	2.4546	0.9568	2.2963	0.8717	584836572
891	3	94683742	95273141	0.32644	0.151678234948	173	1	0.987184266335137	0.323552313497329	0.571290774947289	372.425848506637	3.2037037037037	2.4546	0.9568	2.2963	0.8717	585446776
892	3	95273141	95888037	0.329326	0.186854362364	93	1	-0.408905836650801	0.682608765550283	-0.324178641581404	200.205802954435	1.72222222222222	2.4546	0.9568	2.2963	0.8717	586036175
893	3	95888037	96506299	0.339242	0.191281366152	279	1	2.8370036527915	0.00455390910013287	1.26078385913975	600.617408863305	5	2.4546	0.9568	2.2963	0.8717	586651071
894	3	96506299	97095884	0.341012	0.151945860224	211	2	1.75393714310146	0.0794412782442565	0.819916787486625	454.230370143933	3.73451327433628	2.4546	0.9568	2.2963	0.8717	587269333
895	3	97095884	97673841	0.349468	0.134883737025	132	2	0.239176095002618	0.810969038218044	0.143211718137894	284.163075161133	2.33628318584071	2.4546	0.9568	2.2963	0.8717	587858918
896	3	97673841	98316732	0.363302	0.222263183028	133	4	0.239219635864025	0.810935277407524	0.149964864818103	286.315825730536	2.36444444444444	2.4546	0.9568	2.2963	0.8717	588436875
897	3	98316732	98956970	0.367608	0.219040419344	140	4	0.366747385504484	0.713807457143439	0.22396544626188	301.385079716354	2.48888888888889	2.4546	0.9568	2.2963	0.8717	589079766
898	3	98956970	99562088	0.371196	0.173714878751	180	5	1.19585038284535	0.231754950542143	0.657048654542219	387.495102492455	3.36448598130841	2.4546	0.9568	2.2963	0.8717	589720004
899	3	99562088	100141287	0.376228	0.136738841055	66	5	-0.874457782565489	0.38186900161425	-0.790410322429002	142.081537580567	1.23364485981308	2.4546	0.9568	2.2963	0.8717	590325122
900	3	100141287	100757697	0.373196	0.188851576061	171	5	1.03240500136554	0.301882429983308	0.583048073098443	368.120347367832	3.19626168224299	2.4546	0.9568	2.2963	0.8717	590904321
901	3	100757697	101443332	0.371584	0.270749013688	104	5	-0.184355060761877	0.853734921824139	-0.134364723646363	223.886059217863	1.94392523364486	2.4546	0.9568	2.2963	0.8717	591520731
902	3	101443332	102077203	0.373892	0.211195968896	95	5	-0.34780044224168	0.727990057514236	-0.264948833456507	204.51130409324	1.77570093457944	2.4546	0.9568	2.2963	0.8717	592206366
903	3	102077203	102649621	0.352674	0.126512443704	91	3	-0.50421295883484	0.614111734970729	-0.386751422731149	195.90030181563	1.65454545454545	2.4546	0.9568	2.2963	0.8717	592840237
904	3	102649621	103243876	0.335546	0.158610360872	112	1	-0.0773344371916408	0.938357496010441	-0.0559825306318318	241.108063773083	2.07407407407407	2.4546	0.9568	2.2963	0.8717	593412655
905	3	103243876	103819232	0.3329	0.130972823782	279	1	2.8370036527915	0.00455390910013287	1.26078385913975	600.617408863305	5	2.4546	0.9568	2.2963	0.8717	594006910
906	3	103819232	104431112	0.33982	0.182846309734	132	1	0.271688088554844	0.785861860864359	0.181056666669017	284.163075161133	2.44444444444444	2.4546	0.9568	2.2963	0.8717	594582266
907	3	104431112	104993514	0.343136	0.110956219928	104	2	-0.29770123850077	0.765931198079731	-0.200742683079468	223.886059217863	1.84070796460177	2.4546	0.9568	2.2963	0.8717	595194146
908	3	104993514	105567517	0.347852	0.128924413287	137	2	0.335047047413938	0.737589596458891	0.196849681739967	294.926828008146	2.42477876106195	2.4546	0.9568	2.2963	0.8717	595756548
909	3	105567517	106159330	0.354888	0.155138531935	163	3	0.793373133865472	0.427560458768859	0.454182091301232	350.898342812612	2.96363636363636	2.4546	0.9568	2.2963	0.8717	596330551
910	3	106159330	106770486	0.352268	0.181878276578	109	3	-0.179816435659762	0.857296680143663	-0.126361738152919	234.649812064875	1.98181818181818	2.4546	0.9568	2.2963	0.8717	596922364
911	3	106770486	107361480	0.372704	0.153967722177	74	5	-0.729172999027887	0.465895845495653	-0.625351076158506	159.303542135787	1.38317757009346	2.4546	0.9568	2.2963	0.8717	597533520
912	3	107361480	107912340	0.384604	0.0923283592927	164	6	1.09864241995228	0.271924067125952	0.565131616697352	353.051093382014	3.15384615384615	2.4546	0.9568	2.2963	0.8717	598124514
913	3	107912340	108499976	0.370854	0.14913313684	90	5	-0.438603431952682	0.660948909842927	-0.342951345457781	193.747551246227	1.68224299065421	2.4546	0.9568	2.2963	0.8717	598675374
914	3	108499976	109139549	0.37064	0.218228411768	144	5	0.542068856926135	0.587771071905393	0.335120559654857	309.996081993964	2.69158878504673	2.4546	0.9568	2.2963	0.8717	599263010
915	3	109139549	109807480	0.352864	0.251419682572	125	3	0.108536029384752	0.913570501994553	0.0712382217322415	269.093821175316	2.27272727272727	2.4546	0.9568	2.2963	0.8717	599902583
916	3	109807480	110398483	0.347592	0.153980605851	93	2	-0.508617333805673	0.611020476578647	-0.362023590112528	200.205802954435	1.64601769911504	2.4546	0.9568	2.2963	0.8717	600570514
917	3	110398483	110988759	0.358224	0.152938625321	168	3	0.883483279191883	0.37697521281541	0.497771359848915	361.662095659624	3.05454545454545	2.4546	0.9568	2.2963	0.8717	601161517
918	3	110988759	111606980	0.379516	0.191227732478	131	5	0.305981083677531	0.759619048520986	0.198618559749995	282.010324591731	2.44859813084112	2.4546	0.9568	2.2963	0.8717	601751793
919	3	111606980	112216321	0.374946	0.179441396525	169	5	0.996083805481143	0.319209427706848	0.566074994494729	363.814846229027	3.1588785046729	2.4546	0.9568	2.2963	0.8717	602370014
920	3	112216321	112849943	0.37944	0.210885985651	165	5	0.923441413712342	0.355777218187513	0.53151777245836	355.203843951417	3.08411214953271	2.4546	0.9568	2.2963	0.8717	602979355
921	3	112849943	113450892	0.394092	0.16798264079	212	7	2.15611419832943	0.0310747490952181	0.988689091009381	456.383120713335	4.28282828282828	2.4546	0.9568	2.2963	0.8717	603612977
922	3	113450892	114067040	0.38407	0.188506657491	138	6	0.56124143209871	0.574632961807194	0.316104068857438	297.079578577549	2.65384615384615	2.4546	0.9568	2.2963	0.8717	604213926
923	3	114067040	114605064	0.360948	0.0706734272077	55	4	-1.18180386012966	0.237283535810647	-1.12395785715843	118.401281317139	0.977777777777778	2.4546	0.9568	2.2963	0.8717	604830074
924	3	114605064	115183886	0.352862	0.136176579328	125	3	0.108536029384752	0.913570501994553	0.0712382217322415	269.093821175316	2.27272727272727	2.4546	0.9568	2.2963	0.8717	605368098
925	3	115183886	115752878	0.37642	0.12125302289	116	5	0.0335721145445263	0.973218359098552	0.0231765533401166	249.719066050693	2.16822429906542	2.4546	0.9568	2.2963	0.8717	605946920
926	3	115752878	116335167	0.36119	0.141319860069	75	4	-0.817438861156918	0.413677675160466	-0.676498880187205	161.456292705189	1.33333333333333	2.4546	0.9568	2.2963	0.8717	606515912
927	3	116335167	116898839	0.36165	0.112959309669	133	4	0.239219635864025	0.810935277407524	0.149964864818103	286.315825730536	2.36444444444444	2.4546	0.9568	2.2963	0.8717	607098201
928	3	116898839	117445235	0.361974	0.0849127738856	152	4	0.585366384888128	0.55830138645687	0.342609942760499	327.218086549184	2.70222222222222	2.4546	0.9568	2.2963	0.8717	607661873
929	3	117445235	118003952	0.357308	0.105092560276	136	3	0.306778349102855	0.759012089054572	0.192916778320494	292.774077438743	2.47272727272727	2.4546	0.9568	2.2963	0.8717	608208269
930	3	118003952	118604899	0.373938	0.167979871769	173	5	1.06872619724994	0.285193063401849	0.599823785849269	372.425848506637	3.23364485981308	2.4546	0.9568	2.2963	0.8717	608766986
931	3	118604899	119237863	0.39068	0.210065659342	235	7	2.62766182050388	0.00859739393598078	1.13728558301118	505.896383809594	4.74747474747475	2.4546	0.9568	2.2963	0.8717	609367933
932	3	119237863	119846964	0.385426	0.179118077298	166	6	1.13998095747948	0.25429423462244	0.582619043426193	357.356594520819	3.19230769230769	2.4546	0.9568	2.2963	0.8717	610000897
933	3	119846964	120490997	0.40166	0.223642266778	146	8	0.743746133972899	0.457030073558393	0.445177562673343	314.301583132769	2.94949494949495	2.4546	0.9568	2.2963	0.8717	610609998
934	3	120490997	121196916	0.35263	0.291703439063	172	3	0.955571395453011	0.339288818861689	0.531718691772252	370.273097937234	3.12727272727273	2.4546	0.9568	2.2963	0.8717	611254031
935	3	121196916	121829671	0.378878	0.209804742752	216	5	1.84963190876456	0.0643666205550661	0.920083060376013	464.994122990946	4.03738317757009	2.4546	0.9568	2.2963	0.8717	611959950
936	3	121829671	122467735	0.388432	0.216379548133	116	6	0.106517519299533	0.91517175609282	0.0655606072068406	249.719066050693	2.23076923076923	2.4546	0.9568	2.2963	0.8717	612592705
937	3	122467735	123027981	0.436394	0.10753490431	110	11	0.54708017688051	0.584323650429196	0.31723673859531	236.802562634278	2.55813953488372	2.4546	0.9568	2.2963	0.8717	613230769
938	3	123027981	123603622	0.45505	0.13140307935	72	13	-0.193307797002667	0.846717920371268	-0.141650471096611	154.998040996982	1.92	2.4546	0.9568	2.2963	0.8717	613791015
939	3	123603622	124203285	0.411356	0.166198348072	71	9	-0.532491837320851	0.594385393792197	-0.427594885491237	152.845290427579	1.61363636363636	2.4546	0.9568	2.2963	0.8717	614366656
940	3	124203285	124789364	0.434738	0.146872691224	101	11	0.320320338238046	0.748725507061603	0.194088507822445	217.427807509655	2.34883720930233	2.4546	0.9568	2.2963	0.8717	614966319
941	3	124789364	125605997	0.39645	0.387729861517	83	7	-0.488652899953354	0.625087454544471	-0.364191932206893	178.67829726041	1.67676767676768	2.4546	0.9568	2.2963	0.8717	615552398
942	3	125605997	126268561	0.485484	0.245355920334	45	14	-0.58012399510205	0.561831003480944	-0.459310893183574	96.8737756231137	1.60714285714286	2.4546	0.9568	2.2963	0.8717	616369031
943	3	126268561	126838087	0.483938	0.122076955222	48	14	-0.476959187835569	0.633391183713431	-0.366201488792093	103.332027331321	1.71428571428571	2.4546	0.9568	2.2963	0.8717	617031595
944	3	126838087	127395860	0.483122	0.103577978855	41	14	-0.71767707145736	0.472956423935801	-0.593611984895165	88.2627733455035	1.46428571428571	2.4546	0.9568	2.2963	0.8717	617601121
945	3	127395860	127969909	0.44669	0.12899421478	56	12	-0.711826738518207	0.47657207297207	-0.526822151262799	120.554031886541	1.51351351351351	2.4546	0.9568	2.2963	0.8717	618158894
946	3	127969909	128577677	0.490984	0.177317660686	56	15	0.0975819003418006	0.922264297338541	0.0669254725878266	120.554031886541	2.33333333333333	2.4546	0.9568	2.2963	0.8717	618732943
947	3	128577677	129266673	0.471426	0.27430638204	35	14	-0.924006685990323	0.355482834755464	-0.821880972568282	75.3462699290884	1.25	2.4546	0.9568	2.2963	0.8717	619340711
948	3	129266673	130066701	0.425108	0.375021874234	88	10	-0.225304752713379	0.821742202588071	-0.16749417518755	189.442050107422	2	2.4546	0.9568	2.2963	0.8717	620029707
949	3	130066701	130665494	0.37669	0.164986898644	98	5	-0.293318648415079	0.769278600830915	-0.220094597672247	210.969555801448	1.83177570093458	2.4546	0.9568	2.2963	0.8717	620829735
950	3	130665494	131283290	0.380006	0.190671354298	133	6	0.457895088280715	0.647027815833899	0.262862047580458	286.315825730536	2.55769230769231	2.4546	0.9568	2.2963	0.8717	621428528
951	3	131283290	131880749	0.381776	0.163122490414	120	6	0.189194594353929	0.849940304236983	0.114470207687787	258.330068328303	2.30769230769231	2.4546	0.9568	2.2963	0.8717	622046324
952	3	131880749	132496566	0.371198	0.188070481978	148	5	0.614711248694936	0.538745429807372	0.374648923841494	318.607084271574	2.76635514018692	2.4546	0.9568	2.2963	0.8717	622643783
953	3	132496566	133114917	0.39311	0.191397765994	131	7	0.495446485454195	0.620284988245921	0.294191637983633	282.010324591731	2.64646464646465	2.4546	0.9568	2.2963	0.8717	623259600
954	3	133114917	133726593	0.437124	0.182573780891	75	11	-0.334763640062407	0.737803390497922	-0.235304284433469	161.456292705189	1.74418604651163	2.4546	0.9568	2.2963	0.8717	623877951
955	3	133726593	134324468	0.423146	0.16370478779	94	10	-0.100520581979815	0.919931043535942	-0.07233694214721	202.358553523837	2.13636363636364	2.4546	0.9568	2.2963	0.8717	624489627
956	3	134324468	134872263	0.450278	0.0872497923493	152	13	1.88863324107591	0.0589409896405179	0.936352040904662	327.218086549184	4.05333333333333	2.4546	0.9568	2.2963	0.8717	625087502
957	3	134872263	135469191	0.411166	0.162378042243	112	9	0.358826033971254	0.719725235601414	0.230012917061685	241.108063773083	2.54545454545455	2.4546	0.9568	2.2963	0.8717	625635297
958	3	135469191	136130074	0.391064	0.243436432773	196	7	1.82808106986025	0.0675373855412941	0.87547848056139	421.939111602895	3.95959595959596	2.4546	0.9568	2.2963	0.8717	626232225
959	3	136130074	136812055	0.37695	0.266841744858	184	5	1.26849277461415	0.204622029375727	0.688757514269558	396.106104770065	3.4392523364486	2.4546	0.9568	2.2963	0.8717	626893108
960	3	136812055	137469172	0.382762	0.239100495041	243	6	2.7315146522766	0.00630439376104978	1.13239211568505	523.118388364814	4.67307692307692	2.4546	0.9568	2.2963	0.8717	627575089
961	3	137469172	138087206	0.408376	0.190983020352	69	8	-0.733619887791971	0.463180436505529	-0.636122539428505	148.539789288774	1.39393939393939	2.4546	0.9568	2.2963	0.8717	628232206
962	3	138087206	138772525	0.412998	0.270412756687	35	9	-1.31511240723587	0.188472127361285	-1.44805898805095	75.3462699290884	0.795454545454545	2.4546	0.9568	2.2963	0.8717	628850240
963	3	138772525	139367867	0.423568	0.160146604809	61	10	-0.786833521014415	0.431379327787755	-0.696188456261961	131.317784733554	1.38636363636364	2.4546	0.9568	2.2963	0.8717	629535559
964	3	139367867	139921185	0.422054	0.0963605015561	107	10	0.16984512127624	0.865131940771231	0.1145411925763	230.34431092607	2.43181818181818	2.4546	0.9568	2.2963	0.8717	630130901
965	3	139921185	140492003	0.421314	0.124064062451	57	10	-0.870022968170124	0.384287852483652	-0.794035779660106	122.706782455944	1.29545454545455	2.4546	0.9568	2.2963	0.8717	630684219
966	3	140492003	141119641	0.421062	0.20336244778	64	10	-0.724441435647634	0.468794769148677	-0.626925793824847	137.776036441762	1.45454545454545	2.4546	0.9568	2.2963	0.8717	631255037
967	3	141119641	141759888	0.395776	0.219051397351	79	7	-0.570661182070649	0.568229336787212	-0.435450615376715	170.0672949828	1.5959595959596	2.4546	0.9568	2.2963	0.8717	631882675
968	3	141759888	142424834	0.360334	0.248059240901	139	4	0.348529135555847	0.727442836801717	0.213623502040421	299.232329146951	2.47111111111111	2.4546	0.9568	2.2963	0.8717	632522922
969	3	142424834	143006829	0.390854	0.140886090087	91	7	-0.324636335718762	0.745456323505546	-0.231436723355122	195.90030181563	1.83838383838384	2.4546	0.9568	2.2963	0.8717	633187868
970	3	143006829	143573004	0.385698	0.116880823067	179	6	1.40868145140627	0.158929382020733	0.691395389343525	385.342351923052	3.44230769230769	2.4546	0.9568	2.2963	0.8717	633769863
971	3	143573004	144152183	0.362126	0.136709031232	98	4	-0.398419112338268	0.690321271966855	-0.290607726567878	210.969555801448	1.74222222222222	2.4546	0.9568	2.2963	0.8717	634336038
972	3	144152183	144733174	0.339352	0.139401470935	243	1	2.20876310644783	0.027191122440228	1.06147505091634	523.118388364814	4.5	2.4546	0.9568	2.2963	0.8717	634915217
973	3	144733174	145318893	0.33167	0.14634833427	175	1	1.02208651890979	0.306739953127533	0.587873659142893	376.731349645442	3.24074074074074	2.4546	0.9568	2.2963	0.8717	635496208
974	3	145318893	145905641	0.344552	0.147845412341	123	2	0.0666083806622435	0.946893473761618	0.04133210411868	264.788320036511	2.17699115044248	2.4546	0.9568	2.2963	0.8717	636081927
975	3	145905641	146519943	0.349698	0.186068090288	115	2	-0.0867851431958676	0.93084229707602	-0.0556923502761846	247.56631548129	2.0353982300885	2.4546	0.9568	2.2963	0.8717	636668675
976	3	146519943	147106719	0.344526	0.147886075777	135	2	0.29669866644941	0.766696575239453	0.175633195830271	290.621326869341	2.38938053097345	2.4546	0.9568	2.2963	0.8717	637282977
977	3	147106719	147681659	0.356	0.130344035899	68	3	-0.918719627336328	0.358242240949093	-0.807083221679506	146.387038719372	1.23636363636364	2.4546	0.9568	2.2963	0.8717	637869753
978	3	147681659	148269792	0.340214	0.149852159291	240	2	2.30998866708712	0.0208887815576928	1.00570819438796	516.660136656606	4.24778761061947	2.4546	0.9568	2.2963	0.8717	638444693
979	3	148269792	148865475	0.36602	0.160627380671	111	4	-0.161581863005988	0.871635140834318	-0.11090170433298	238.95531320368	1.97333333333333	2.4546	0.9568	2.2963	0.8717	639032826
980	3	148865475	149456071	0.387428	0.153397584813	173	6	1.28466583882467	0.198909080666656	0.642207839715993	372.425848506637	3.32692307692308	2.4546	0.9568	2.2963	0.8717	639628509
981	3	149456071	150045161	0.37941	0.151233258076	102	5	-0.220676256646278	0.825344520160102	-0.16237909981596	219.580558079058	1.90654205607477	2.4546	0.9568	2.2963	0.8717	640219105
982	3	150045161	150656010	0.386798	0.181467105619	178	6	1.38801218264267	0.165133335452773	0.683313043045667	383.18960135365	3.42307692307692	2.4546	0.9568	2.2963	0.8717	640808195
983	3	150656010	151240238	0.381746	0.14416974195	175	6	1.32600437635187	0.184838247787616	0.658790723911598	376.731349645442	3.36538461538462	2.4546	0.9568	2.2963	0.8717	641419044
984	3	151240238	151854175	0.352396	0.185584188606	143	3	0.43293255255983	0.665063770172484	0.265325273848544	307.843331424561	2.6	2.4546	0.9568	2.2963	0.8717	642003272
985	3	151854175	152445676	0.353926	0.154692891474	119	3	0.000403854993059542	0.999677770344994	0.00027170037809795	256.177317758901	2.16363636363636	2.4546	0.9568	2.2963	0.8717	642617209
986	3	152445676	153079868	0.362728	0.211595226682	53	4	-1.21824036002693	0.223132646502934	-1.17739711611989	114.095780178334	0.942222222222222	2.4546	0.9568	2.2963	0.8717	643208710
987	3	153079868	153722227	0.356142	0.221619063483	114	3	-0.089706290333351	0.928520617135915	-0.0616560487651039	245.413564911888	2.07272727272727	2.4546	0.9568	2.2963	0.8717	643842902
988	3	153722227	154319294	0.359286	0.162573044566	91	3	-0.50421295883484	0.614111734970729	-0.386751422731149	195.90030181563	1.65454545454545	2.4546	0.9568	2.2963	0.8717	644485261
989	3	154319294	154947887	0.359694	0.204572752162	233	3	2.05491516843522	0.0398871991123031	0.969640081724435	501.590882670788	4.23636363636364	2.4546	0.9568	2.2963	0.8717	645082328
990	3	154947887	155599567	0.381452	0.232752271053	98	6	-0.265529318445248	0.7906017273287	-0.177710543805523	210.969555801448	1.88461538461538	2.4546	0.9568	2.2963	0.8717	645710921
991	3	155599567	156201719	0.390518	0.16964487372	224	7	2.40213904468132	0.0162995116193183	1.06812355850379	482.216127546166	4.52525252525253	2.4546	0.9568	2.2963	0.8717	646362601
992	3	156201719	156788302	0.375472	0.147605709678	74	5	-0.729172999027887	0.465895845495653	-0.625351076158506	159.303542135787	1.38317757009346	2.4546	0.9568	2.2963	0.8717	646964753
993	3	156788302	157367953	0.389926	0.137411994459	117	6	0.127186788063132	0.898792562054292	0.0779443316626733	251.871816620096	2.25	2.4546	0.9568	2.2963	0.8717	647551336
994	3	157367953	157995233	0.366488	0.202907792373	104	4	-0.289109612646447	0.772497497735871	-0.204877852541994	223.886059217863	1.84888888888889	2.4546	0.9568	2.2963	0.8717	648130987
995	3	157995233	158608668	0.36662	0.184917717444	108	4	-0.216236612851899	0.828803315653184	-0.150430068519618	232.497061495473	1.92	2.4546	0.9568	2.2963	0.8717	648758267
996	3	158608668	159200582	0.379722	0.155282693094	106	5	-0.148033864877477	0.882316042357651	-0.106883987224256	228.191560356668	1.98130841121495	2.4546	0.9568	2.2963	0.8717	649371702
997	3	159200582	159809083	0.396138	0.17830866342	78	7	-0.591163252599973	0.554411041991425	-0.453829144691569	167.914544413397	1.57575757575758	2.4546	0.9568	2.2963	0.8717	649963616
998	3	159809083	160419036	0.37657	0.18026470892	59	5	-1.00158196816089	0.316545533460111	-0.952161392425614	127.012283594749	1.10280373831776	2.4546	0.9568	2.2963	0.8717	650572117
999	3	160419036	161038147	0.374894	0.192390379108	227	5	2.04939848612876	0.0404231651651547	0.99174404550346	488.674379254373	4.24299065420561	2.4546	0.9568	2.2963	0.8717	651182070
1000	3	161038147	161621688	0.362712	0.143162177122	138	4	0.33031088560721	0.741165068586355	0.203206886095083	297.079578577549	2.45333333333333	2.4546	0.9568	2.2963	0.8717	651801181
1001	3	161621688	162224600	0.337864	0.17069157688	173	1	0.987184266335137	0.323552313497329	0.571290774947289	372.425848506637	3.2037037037037	2.4546	0.9568	2.2963	0.8717	652384722
1002	3	162224600	162818019	0.333134	0.157425023466	89	1	-0.478710341800098	0.632144707555675	-0.387604021723038	191.594800676825	1.64814814814815	2.4546	0.9568	2.2963	0.8717	652987634
1003	3	162818019	163439789	0.325358	0.195844122425	90	1	-0.461259215512774	0.644612642015087	-0.371484356359761	193.747551246227	1.66666666666667	2.4546	0.9568	2.2963	0.8717	653581053
1004	3	163439789	164066585	0.335706	0.202292292867	112	1	-0.0773344371916408	0.938357496010441	-0.0559825306318318	241.108063773083	2.07407407407407	2.4546	0.9568	2.2963	0.8717	654202823
1005	3	164066585	164644362	0.331108	0.134614219673	141	1	0.428748225140762	0.668106461143338	0.276213899709358	303.537830285756	2.61111111111111	2.4546	0.9568	2.2963	0.8717	654829619
1006	3	164644362	165226876	0.328652	0.141651531122	137	1	0.358943719991465	0.719637192216635	0.234694630271091	294.926828008146	2.53703703703704	2.4546	0.9568	2.2963	0.8717	655407396
1007	3	165226876	165835352	0.333588	0.178274903201	117	1	0.00992119424498036	0.992084162146863	0.0070272668939685	251.871816620096	2.16666666666667	2.4546	0.9568	2.2963	0.8717	655989910
1008	3	165835352	166427574	0.329518	0.155722009652	250	1	2.3309209904591	0.0197575262341031	1.10244683197265	538.187642350631	4.62962962962963	2.4546	0.9568	2.2963	0.8717	656598386
1009	3	166427574	167054703	0.346662	0.202715868665	98	2	-0.412746381394354	0.679792439243929	-0.286472557105352	210.969555801448	1.73451327433628	2.4546	0.9568	2.2963	0.8717	657190608
1010	3	167054703	167640216	0.35188	0.146047995518	285	3	2.99206067982989	0.00277101178652836	1.26027204612226	613.53391227972	5	2.4546	0.9568	2.2963	0.8717	657817737
1011	3	167640216	168210038	0.361688	0.122533001534	113	4	-0.125145363108714	0.90040847099226	-0.0851386082678985	243.260814342485	2.00888888888889	2.4546	0.9568	2.2963	0.8717	658403250
1012	3	168210038	168779314	0.348796	0.121691411547	60	2	-1.14136561972038	0.253717805484039	-0.994291805612041	129.165034164152	1.06194690265487	2.4546	0.9568	2.2963	0.8717	658973072
1013	3	168779314	169326062	0.364392	0.08550191313	70	4	-0.908530110900103	0.363598212536102	-0.77603455373812	150.692539858177	1.24444444444444	2.4546	0.9568	2.2963	0.8717	659542348
1014	3	169326062	169951180	0.384224	0.200151011489	123	6	0.251202400644726	0.801657628616313	0.150094117418509	264.788320036511	2.36538461538462	2.4546	0.9568	2.2963	0.8717	660089096
1015	3	169951180	170606996	0.395606	0.237591031631	54	7	-1.08321294530375	0.278713915070107	-0.984343861390349	116.248530747736	1.09090909090909	2.4546	0.9568	2.2963	0.8717	660714214
1016	3	170606996	171183600	0.385706	0.132853743644	97	6	-0.286198587208847	0.774726025754183	-0.192507545733604	208.816805232045	1.86538461538462	2.4546	0.9568	2.2963	0.8717	661370030
1017	3	171183600	171783491	0.382536	0.16651525027	189	6	1.61537413904226	0.10622969711014	0.769822036300341	406.869857617077	3.63461538461538	2.4546	0.9568	2.2963	0.8717	661946634
1018	3	171783491	172377703	0.387338	0.158549473925	186	6	1.55336633275146	0.120335641350229	0.7467384231873	400.41160590887	3.57692307692308	2.4546	0.9568	2.2963	0.8717	662546525
1019	3	172377703	172977845	0.360604	0.166863842224	198	4	1.42340588252543	0.154618528188478	0.724039049396523	426.2446127417	3.52	2.4546	0.9568	2.2963	0.8717	663140737
1020	3	172977845	173543792	0.34648	0.116525045631	116	2	-0.0676109527136037	0.946095336347906	-0.0432014060929877	249.719066050693	2.05309734513274	2.4546	0.9568	2.2963	0.8717	663740879
1021	3	173543792	174097863	0.345848	0.0975885761933	134	2	0.277524475967146	0.781377414520997	0.164906789237213	288.468576299938	2.3716814159292	2.4546	0.9568	2.2963	0.8717	664306826
1022	3	174097863	174699975	0.342138	0.169589710884	195	2	1.44715009538524	0.147854890084863	0.706147912529051	419.786361033492	3.45132743362832	2.4546	0.9568	2.2963	0.8717	664860897
1023	3	174699975	175268985	0.338892	0.121280821075	167	1	0.882477508611192	0.37751863728348	0.520366839784616	359.509345090222	3.09259259259259	2.4546	0.9568	2.2963	0.8717	665463009
1024	3	175268985	175865831	0.339764	0.162262962305	144	1	0.481101604002734	0.630444288137247	0.306587548752876	309.996081993964	2.66666666666667	2.4546	0.9568	2.2963	0.8717	666032019
1025	3	175865831	176459626	0.35054	0.15795855472	133	3	0.252712261907009	0.80049057175399	0.160736372571344	286.315825730536	2.41818181818182	2.4546	0.9568	2.2963	0.8717	666628865
1026	3	176459626	177113818	0.380024	0.235698388241	88	6	-0.472222006081237	0.636768333846179	-0.332988769283434	189.442050107422	1.69230769230769	2.4546	0.9568	2.2963	0.8717	667222660
1027	3	177113818	177702758	0.385322	0.151017081536	92	6	-0.389544931026842	0.696873079974072	-0.268858431863718	198.053052385032	1.76923076923077	2.4546	0.9568	2.2963	0.8717	667876852
1028	3	177702758	178266818	0.35537	0.113569478424	216	3	1.74854067432542	0.0803704488680311	0.860341439233623	464.994122990946	3.92727272727273	2.4546	0.9568	2.2963	0.8717	668465792
1029	3	178266818	178911919	0.372672	0.224927569481	86	5	-0.511245823721483	0.609178935375151	-0.408539687085358	185.136548968617	1.60747663551402	2.4546	0.9568	2.2963	0.8717	669029852
1030	3	178911919	179565235	0.38276	0.234673572972	177	6	1.36734291387907	0.171517846541277	0.675185162162266	381.036850784247	3.40384615384615	2.4546	0.9568	2.2963	0.8717	669674953
1031	3	179565235	180154508	0.364956	0.151496844417	116	4	-0.070490613262803	0.943803171497542	-0.0473365755555141	249.719066050693	2.06222222222222	2.4546	0.9568	2.2963	0.8717	670328269
1032	3	180154508	180804923	0.360372	0.231260041666	127	4	0.129910136172204	0.896637524746349	0.0833671160890797	273.399322314121	2.25777777777778	2.4546	0.9568	2.2963	0.8717	670917542
1033	3	180804923	181401898	0.35868	0.162443988442	96	3	-0.414102813508429	0.678798812406767	-0.309583562208689	206.664054662642	1.74545454545455	2.4546	0.9568	2.2963	0.8717	671567957
1034	3	181401898	181998158	0.382064	0.161439640425	105	6	-0.120844437100055	0.903814252278449	-0.0781748702546088	226.038809787265	2.01923076923077	2.4546	0.9568	2.2963	0.8717	672164932
1035	3	181998158	182585775	0.370722	0.149105624922	123	5	0.160696300139928	0.872332603623487	0.107710063551785	264.788320036511	2.29906542056075	2.4546	0.9568	2.2963	0.8717	672761192
1036	3	182585775	183233765	0.39899	0.228383154061	69	7	-0.775681887363889	0.437936836957651	-0.630706906775649	148.539789288774	1.39393939393939	2.4546	0.9568	2.2963	0.8717	673348809
1037	3	183233765	183901925	0.425604	0.251676245211	81	10	-0.37088628523587	0.710722230599122	-0.287075790940223	174.372796121605	1.84090909090909	2.4546	0.9568	2.2963	0.8717	673996799
1038	3	183901925	184518282	0.494558	0.188781826117	48	15	-0.209948937099025	0.83370752701348	-0.155466948748621	103.332027331321	2	2.4546	0.9568	2.2963	0.8717	674664959
1039	3	184518282	185151249	0.38037	0.210069403302	139	6	0.581910700862309	0.560626832260034	0.326520684802776	299.232329146951	2.67307692307692	2.4546	0.9568	2.2963	0.8717	675281316
1040	3	185151249	185817942	0.406092	0.25002962383	162	8	1.05073128135261	0.293382024784507	0.59520300667795	348.745592243209	3.27272727272727	2.4546	0.9568	2.2963	0.8717	675914283
1041	3	185817942	186400177	0.428284	0.141240220873	141	10	0.876955422099767	0.380510851369726	0.512625558573946	303.537830285756	3.20454545454545	2.4546	0.9568	2.2963	0.8717	676580976
1042	3	186400177	187050157	0.419884	0.230745561402	209	9	2.46755368068672	0.0136039822047616	1.13001712708496	449.924869005128	4.75	2.4546	0.9568	2.2963	0.8717	677163211
1043	3	187050157	187645017	0.404784	0.159466092862	103	8	-0.0812764496100804	0.935222102504989	-0.058146469023456	221.73330864846	2.08080808080808	2.4546	0.9568	2.2963	0.8717	677813191
1044	3	187645017	188208123	0.402934	0.112067710165	49	8	-1.11735132201661	0.263844139695312	-1.12993715209147	105.484777900724	0.98989898989899	2.4546	0.9568	2.2963	0.8717	678408051
1045	3	188208123	188783936	0.379498	0.131662536275	139	5	0.451265867215133	0.651797942218242	0.284136630936052	299.232329146951	2.5981308411215	2.4546	0.9568	2.2963	0.8717	678971157
1046	3	188783936	189352663	0.374718	0.120843568179	128	5	0.25149928985093	0.801428111169787	0.165195558212545	275.552072883523	2.39252336448598	2.4546	0.9568	2.2963	0.8717	679546970
1047	3	189352663	189923746	0.365038	0.124470523549	136	4	0.293874385709936	0.768853891558683	0.182145270567253	292.774077438743	2.41777777777778	2.4546	0.9568	2.2963	0.8717	680115697
1048	3	189923746	190485047	0.363256	0.109212347742	149	4	0.530711635042217	0.595618622070006	0.313850949779075	320.759834840976	2.64888888888889	2.4546	0.9568	2.2963	0.8717	680686780
1049	3	190485047	191090926	0.351586	0.174752714651	164	3	0.811395162930754	0.417138776047149	0.463005941688238	353.051093382014	2.98181818181818	2.4546	0.9568	2.2963	0.8717	681248081
1050	3	191090926	191700105	0.351962	0.17922318399	203	3	1.51425429647676	0.129961355372447	0.770789854255331	437.008365588713	3.69090909090909	2.4546	0.9568	2.2963	0.8717	681853960
1051	3	191700105	192262856	0.360992	0.111507576175	213	4	1.69667963175498	0.0897572455159625	0.829392049542752	458.535871282738	3.78666666666667	2.4546	0.9568	2.2963	0.8717	682463139
1052	3	192262856	192869050	0.381456	0.175181542542	73	6	-0.782261037535221	0.434061179742864	-0.602595829040714	157.150791566384	1.40384615384615	2.4546	0.9568	2.2963	0.8717	683025890
1053	3	192869050	193454215	0.381244	0.145540146796	104	6	-0.141513705863654	0.887464133288583	-0.0919806697796391	223.886059217863	2	2.4546	0.9568	2.2963	0.8717	683632084
1054	3	193454215	194021920	0.452256	0.119260883734	87	13	0.197056147637067	0.843783599621306	0.131368023309804	187.28929953802	2.32	2.4546	0.9568	2.2963	0.8717	684217249
1055	3	194021920	194630740	0.451456	0.17873920042	109	13	0.769589933108677	0.441543178463712	0.456608852238003	234.649812064875	2.90666666666667	2.4546	0.9568	2.2963	0.8717	684784954
1056	3	194630740	195278252	0.43761	0.227813538591	90	11	0.0431694243417005	0.965566478198305	0.0277301214003248	193.747551246227	2.09302325581395	2.4546	0.9568	2.2963	0.8717	685393774
1057	3	195278252	196158785	0.46335	0.432162110903	133	13	1.39417224453225	0.163265597258457	0.743706962962266	286.315825730536	3.54666666666667	2.4546	0.9568	2.2963	0.8717	686041286
1058	3	196158785	196847680	0.416714	0.274199986936	76	9	-0.423794535943765	0.671715663366324	-0.329414491552334	163.609043274592	1.72727272727273	2.4546	0.9568	2.2963	0.8717	686921819
1059	3	196847680	197534897	0.418574	0.272427777543	78	9	-0.380315615392931	0.703711145449335	-0.291939786133671	167.914544413397	1.77272727272727	2.4546	0.9568	2.2963	0.8717	687610714
1060	3	197534897	198022430	0.159226	0.359926263506	54	1	-1.08949976185645	0.275933559810601	-1.10844995052597	116.248530747736	1	2.4546	0.9568	2.2963	0.8717	688297931
1061	4	0	785667	0.451598	0.363598063811	94	13	0.379225988468943	0.704520054362702	0.243013379138714	202.358553523837	2.50666666666667	2.4636	0.9115	2.2407	0.9123	688297931
1062	4	785667	1384066	0.549956	0.164437106345	82	16	2.92241235275655	0.00347331362398006	1.53267698351746	176.525546691007	5	2.4636	0.9115	2.2407	0.9123	689083598
1063	4	1384066	2062508	0.550886	0.263017324989	31	16	0.144759022868274	0.8849011363737	0.129321289286253	66.7352676514783	2.58333333333333	2.4636	0.9115	2.2407	0.9123	689681997
1064	4	2062508	2699468	0.483592	0.215021351419	40	14	-0.752065340546187	0.452011765848595	-0.629235894625886	86.110022776101	1.42857142857143	2.4636	0.9115	2.2407	0.9123	690360439
1065	4	2699468	3331001	0.481712	0.208275735393	65	14	0.107641386674495	0.914280165883535	0.0712038235152057	139.928787011164	2.32142857142857	2.4636	0.9115	2.2407	0.9123	690997399
1066	4	3331001	4184323	0.549872	0.414054717914	41	16	0.689396930689504	0.490573514407734	0.532676983517462	88.2627733455035	3.41666666666667	2.4636	0.9115	2.2407	0.9123	691628932
1067	4	4184323	4798212	0.449686	0.185520509408	70	12	-0.30806990320093	0.758029141970942	-0.204894056375436	150.692539858177	1.89189189189189	2.4636	0.9115	2.2407	0.9123	692482254
1068	4	4798212	5412422	0.440524	0.185946174761	78	12	-0.0773517115910581	0.938343754196806	-0.0487748544581543	167.914544413397	2.10810810810811	2.4636	0.9115	2.2407	0.9123	693096143
1069	4	5412422	6011375	0.467836	0.165209958043	100	13	0.535371566324836	0.592392947725611	0.332280717235801	215.275056940253	2.66666666666667	2.4636	0.9115	2.2407	0.9123	693710353
1070	4	6011375	6565265	0.508394	0.097293686472	41	15	-0.479038419859748	0.631911296782956	-0.382877444851694	88.2627733455035	1.70833333333333	2.4636	0.9115	2.2407	0.9123	694309306
1071	4	6565265	7179404	0.48876	0.185852062807	43	14	-0.648900533279705	0.516402670022618	-0.524899234811151	92.5682744843086	1.53571428571429	2.4636	0.9115	2.2407	0.9123	694863196
1072	4	7179404	7720949	0.535088	0.0767156930634	32	16	0.199222813650397	0.842088454390198	0.175124978899378	68.8880182208808	2.66666666666667	2.4636	0.9115	2.2407	0.9123	695477335
1073	4	7720949	8287769	0.521776	0.117885748562	46	15	-0.286831646459232	0.77424123023301	-0.216867493412765	99.0265261925162	1.91666666666667	2.4636	0.9115	2.2407	0.9123	696018880
1074	4	8287769	8901947	0.528204	0.185903760799	51	15	-0.0946248730587156	0.924612792634198	-0.068004107498282	109.790279039529	2.125	2.4636	0.9115	2.2407	0.9123	696585700
1075	4	8901947	10234780	0.466434	0.624859228425	89	13	0.249104673589032	0.803279814391118	0.164157958427474	191.594800676825	2.37333333333333	2.4636	0.9115	2.2407	0.9123	697199878
1076	4	10234780	10813483	0.41199	0.135998949375	60	9	-0.77162590035044	0.44033602955481	-0.670451409387401	129.165034164152	1.36363636363636	2.4636	0.9115	2.2407	0.9123	698532711
1077	4	10813483	11413645	0.390696	0.166891605933	122	7	0.31092785069028	0.755855471351258	0.191505974009068	262.635569467108	2.46464646464646	2.4636	0.9115	2.2407	0.9123	699111414
1078	4	11413645	12002132	0.373674	0.150363559433	159	5	0.81447782605914	0.41537127004169	0.4780785134969	342.287340535002	2.97196261682243	2.4636	0.9115	2.2407	0.9123	699711576
1079	4	12002132	12603666	0.357248	0.168791788993	118	3	-0.0176181740722226	0.9859434581139	-0.0119030135680042	254.024567189498	2.14545454545455	2.4636	0.9115	2.2407	0.9123	700300063
1080	4	12603666	13182605	0.379996	0.136351152712	159	5	0.81447782605914	0.41537127004169	0.4780785134969	342.287340535002	2.97196261682243	2.4636	0.9115	2.2407	0.9123	700901597
1081	4	13182605	13776965	0.390038	0.158759001279	90	7	-0.345138406248086	0.729990321365928	-0.247378267224143	193.747551246227	1.81818181818182	2.4636	0.9115	2.2407	0.9123	701480536
1082	4	13776965	14347121	0.387054	0.123047025726	173	6	1.28466583882467	0.198909080666656	0.642207839715993	372.425848506637	3.32692307692308	2.4636	0.9115	2.2407	0.9123	702074896
1083	4	14347121	14949615	0.38863	0.170116216925	95	6	-0.327537124736045	0.743261668566227	-0.222564779589783	204.51130409324	1.82692307692308	2.4636	0.9115	2.2407	0.9123	702645052
1084	4	14949615	15526655	0.385518	0.133508942188	177	6	1.36734291387907	0.171517846541277	0.675185162162266	381.036850784247	3.40384615384615	2.4636	0.9115	2.2407	0.9123	703247546
1085	4	15526655	16126824	0.404856	0.166901322794	60	8	-0.90629903319306	0.36477759710823	-0.837756400598156	129.165034164152	1.21212121212121	2.4636	0.9115	2.2407	0.9123	703824586
1086	4	16126824	16709185	0.396862	0.14142602269	215	7	2.21762040991741	0.0265807250776892	1.00896148603564	462.841372421543	4.34343434343434	2.4636	0.9115	2.2407	0.9123	704424755
1087	4	16709185	17284317	0.393048	0.130634358721	243	7	2.79167838473848	0.00524354457932395	1.18558114005196	523.118388364814	4.90909090909091	2.4636	0.9115	2.2407	0.9123	705007116
1088	4	17284317	17907279	0.403832	0.197382825919	109	8	0.0338429806573121	0.973002361952482	0.0235373285702521	234.649812064875	2.2020202020202	2.4636	0.9115	2.2407	0.9123	705582248
1089	4	17907279	18514105	0.369278	0.176040578354	187	4	1.22300513309042	0.221327757534874	0.64157688920455	402.564356478272	3.32444444444444	2.4636	0.9115	2.2407	0.9123	706205210
1090	4	18514105	19096995	0.361778	0.142205218823	114	4	-0.106927113160077	0.914846803306551	-0.0724275565183445	245.413564911888	2.02666666666667	2.4636	0.9115	2.2407	0.9123	706812036
1091	4	19096995	19680816	0.346964	0.143573115732	72	2	-0.911275333933214	0.362150319482061	-0.731257399778247	154.998040996982	1.27433628318584	2.4636	0.9115	2.2407	0.9123	707394926
1092	4	19680816	20265895	0.358208	0.145414550856	109	3	-0.179816435659762	0.857296680143663	-0.126361738152919	234.649812064875	1.98181818181818	2.4636	0.9115	2.2407	0.9123	707978747
1093	4	20265895	20838558	0.359778	0.126886144207	56	3	-1.13498397611971	0.256382032313409	-1.08719114087224	120.554031886541	1.01818181818182	2.4636	0.9115	2.2407	0.9123	708563826
1094	4	20838558	21421220	0.36951	0.141869557308	121	4	0.0206006364803818	0.983564232736679	0.0135456665915085	260.482818897706	2.15111111111111	2.4636	0.9115	2.2407	0.9123	709136489
1095	4	21421220	21983998	0.365836	0.111550202744	64	4	-1.01783961059193	0.308754184388746	-0.905317570683086	137.776036441762	1.13777777777778	2.4636	0.9115	2.2407	0.9123	709719151
1096	4	21983998	22638577	0.374616	0.23615025841	140	5	0.469426465157334	0.638764835117055	0.294478575157511	301.385079716354	2.61682242990654	2.4636	0.9115	2.2407	0.9123	710281929
1097	4	22638577	23207235	0.369842	0.120736892825	54	4	-1.20002211007829	0.230130753619572	-1.15043006851962	116.248530747736	0.96	2.4636	0.9115	2.2407	0.9123	710936508
1098	4	23207235	23784895	0.360448	0.134438943323	66	4	-0.981403110694651	0.326393992773426	-0.860923451324633	142.081537580567	1.17333333333333	2.4636	0.9115	2.2407	0.9123	711505166
1099	4	23784895	24318769	0.392208	0.0634494281422	81	7	-0.529657041012002	0.596349738019102	-0.399381360669193	174.372796121605	1.63636363636364	2.4636	0.9115	2.2407	0.9123	712082826
1100	4	24318769	24906400	0.40862	0.149125897034	201	8	1.79900757809066	0.0720174819817572	0.906404694972254	432.702864449908	4.06060606060606	2.4636	0.9115	2.2407	0.9123	712616700
1101	4	24906400	25519246	0.408726	0.184134350228	102	8	-0.100463021321313	0.919976738983098	-0.0722216542351788	219.580558079058	2.06060606060606	2.4636	0.9115	2.2407	0.9123	713204331
1102	4	25519246	26138397	0.43329	0.192442554401	76	11	-0.309568102435466	0.75688941600688	-0.216195461485765	163.609043274592	1.76744186046512	2.4636	0.9115	2.2407	0.9123	713817177
1103	4	26138397	26769756	0.384506	0.208057539371	69	6	-0.864938112589617	0.387072757492851	-0.683895931142562	148.539789288774	1.32692307692308	2.4636	0.9115	2.2407	0.9123	714436328
1104	4	26769756	27351719	0.390798	0.14083885058	189	7	1.68456657615498	0.0920722245104778	0.823011060667255	406.869857617077	3.81818181818182	2.4636	0.9115	2.2407	0.9123	715067687
1105	4	27351719	27914888	0.349424	0.112167040444	228	2	2.07989838129995	0.0375348545408781	0.931707612944182	490.827129823776	4.0353982300885	2.4636	0.9115	2.2407	0.9123	715649650
1106	4	27914888	28507492	0.342032	0.156266241875	133	2	0.258350285484882	0.796136580874404	0.15410003428063	286.315825730536	2.35398230088496	2.4636	0.9115	2.2407	0.9123	716212819
1107	4	28507492	29067553	0.342642	0.107240104203	181	2	1.17871142863355	0.238513103239674	0.598663485862646	389.647853061857	3.20353982300885	2.4636	0.9115	2.2407	0.9123	716805423
1108	4	29067553	29632918	0.329504	0.115615575778	122	1	0.0971768256816015	0.922585971356671	0.0673998848734505	262.635569467108	2.25925925925926	2.4636	0.9115	2.2407	0.9123	717365484
1109	4	29632918	30217098	0.332956	0.144099421411	120	1	0.062274573106953	0.950344176886864	0.0435531429190826	258.330068328303	2.22222222222222	2.4636	0.9115	2.2407	0.9123	717930849
1110	4	30217098	30783975	0.346176	0.117974445956	115	2	-0.0867851431958676	0.93084229707602	-0.0556923502761846	247.56631548129	2.0353982300885	2.4636	0.9115	2.2407	0.9123	718515029
1111	4	30783975	31340443	0.344128	0.101475736251	109	2	-0.201830286089451	0.840049403876961	-0.132998076443633	234.649812064875	1.92920353982301	2.4636	0.9115	2.2407	0.9123	719081906
1112	4	31340443	31921170	0.335042	0.139010240612	190	1	1.28385341321965	0.199193250373403	0.706518155641512	409.02260818648	3.51851851851852	2.4636	0.9115	2.2407	0.9123	719638374
1113	4	31921170	32493466	0.337834	0.126326236773	76	1	-0.705574983535313	0.480452486018197	-0.61540993924585	163.609043274592	1.40740740740741	2.4636	0.9115	2.2407	0.9123	720219101
1114	4	32493466	33075991	0.334798	0.141667739582	101	1	-0.269296826352207	0.787701274209387	-0.205125969937641	217.427807509655	1.87037037037037	2.4636	0.9115	2.2407	0.9123	720791397
1115	4	33075991	33644489	0.341106	0.120489430042	178	2	1.12118885718676	0.262207481767919	0.574551029745838	383.18960135365	3.15044247787611	2.4636	0.9115	2.2407	0.9123	721373922
1116	4	33644489	34261024	0.332638	0.189016033153	167	1	0.882477508611192	0.37751863728348	0.520366839784616	359.509345090222	3.09259259259259	2.4636	0.9115	2.2407	0.9123	721942420
1117	4	34261024	34854157	0.332442	0.157018746217	72	1	-0.77537948868461	0.438115451662429	-0.693412451247124	154.998040996982	1.33333333333333	2.4636	0.9115	2.2407	0.9123	722558955
1118	4	34854157	35442427	0.332358	0.150050147041	190	1	1.28385341321965	0.199193250373403	0.706518155641512	409.02260818648	3.51851851851852	2.4636	0.9115	2.2407	0.9123	723152088
1119	4	35442427	36015173	0.339926	0.127012672284	173	1	0.987184266335137	0.323552313497329	0.571290774947289	372.425848506637	3.2037037037037	2.4636	0.9115	2.2407	0.9123	723740358
1120	4	36015173	36579776	0.353578	0.11442199209	112	3	-0.125750348463915	0.89992954585213	-0.0871911408722414	241.108063773083	2.03636363636364	2.4636	0.9115	2.2407	0.9123	724313104
1121	4	36579776	37194970	0.357582	0.187248250145	214	3	1.71249661619486	0.0868051876694301	0.846920923471301	460.68862185214	3.89090909090909	2.4636	0.9115	2.2407	0.9123	724877707
1122	4	37194970	37809704	0.394896	0.18664007522	133	7	0.536450626512843	0.59164715030728	0.316051071947372	286.315825730536	2.68686868686869	2.4636	0.9115	2.2407	0.9123	725492901
1123	4	37809704	38401590	0.413214	0.155242732553	126	9	0.663178477827095	0.507216253759253	0.399937918503997	271.246571744718	2.86363636363636	2.4636	0.9115	2.2407	0.9123	726107635
1124	4	38401590	39032107	0.400826	0.206999969866	143	8	0.686186418839203	0.492595560885684	0.415224340571715	307.843331424561	2.88888888888889	2.4636	0.9115	2.2407	0.9123	726699521
1125	4	39032107	39720984	0.374782	0.274181022156	99	5	-0.275158050472879	0.783194814272084	-0.205447821707846	213.12230637085	1.85046728971963	2.4636	0.9115	2.2407	0.9123	727330038
1126	4	39720984	40427015	0.391712	0.291815798456	141	7	0.700467190747434	0.483635587862872	0.400319988844976	303.537830285756	2.84848484848485	2.4636	0.9115	2.2407	0.9123	728018915
1127	4	40427015	41080389	0.405228	0.234741510988	70	8	-0.714433316080739	0.474959276885443	-0.615363979261708	150.692539858177	1.41414141414141	2.4636	0.9115	2.2407	0.9123	728724946
1128	4	41080389	41672931	0.396248	0.156177958693	88	7	-0.386142547306734	0.69939110061939	-0.27979974491652	189.442050107422	1.77777777777778	2.4636	0.9115	2.2407	0.9123	729378320
1129	4	41672931	42279612	0.389544	0.17584364765	203	6	1.90474390173264	0.0568133692359958	0.872915529264445	437.008365588713	3.90384615384615	2.4636	0.9115	2.2407	0.9123	729970862
1130	4	42279612	42882321	0.379976	0.170412255334	91	5	-0.420442834010482	0.674161982320878	-0.327009801588759	195.90030181563	1.70093457943925	2.4636	0.9115	2.2407	0.9123	730577543
1131	4	42882321	43481772	0.354442	0.16590346834	245	3	2.27117951721861	0.0231361128524078	1.04209187607272	527.423889503619	4.45454545454545	2.4636	0.9115	2.2407	0.9123	731180252
1132	4	43481772	44092459	0.340778	0.181249969297	175	2	1.06366628573997	0.287479902541145	0.550028710611769	376.731349645442	3.09734513274336	2.4636	0.9115	2.2407	0.9123	731779703
1133	4	44092459	44679895	0.349604	0.148843448478	209	2	1.71558876213694	0.0862373367844795	0.806176730860323	449.924869005128	3.69911504424779	2.4636	0.9115	2.2407	0.9123	732390390
1134	4	44679895	45287200	0.34658	0.176690460312	108	2	-0.221004476571715	0.825088947360911	-0.146294899057091	232.497061495473	1.91150442477876	2.4636	0.9115	2.2407	0.9123	732977826
1135	4	45287200	45899033	0.337304	0.182783537338	112	1	-0.0773344371916408	0.938357496010441	-0.0559825306318318	241.108063773083	2.07407407407407	2.4636	0.9115	2.2407	0.9123	733585131
1136	4	45899033	46484926	0.34097	0.146601853922	160	2	0.776053428506007	0.437717439943691	0.420745693666803	344.440091104404	2.83185840707965	2.4636	0.9115	2.2407	0.9123	734196964
1137	4	46484926	47082490	0.351294	0.163269541003	104	3	-0.269926580986172	0.787216737270208	-0.194106344788753	223.886059217863	1.89090909090909	2.4636	0.9115	2.2407	0.9123	734782857
1138	4	47082490	47654014	0.361372	0.125146100601	150	4	0.548929884990854	0.583053568208485	0.323501119812795	322.912585410379	2.66666666666667	2.4636	0.9115	2.2407	0.9123	735380421
1139	4	47654014	48259932	0.374566	0.174805831812	83	5	-0.565727617548084	0.571578958025692	-0.459765010440531	178.67829726041	1.55140186915888	2.4636	0.9115	2.2407	0.9123	735951945
1140	4	48259932	48900564	0.365846	0.219520723286	185	4	1.18656863319315	0.235397814502057	0.626063889833226	398.258855339467	3.28888888888889	2.4636	0.9115	2.2407	0.9123	736557863
1141	4	48900564	53126902	0.396484	0.881694270548	50	7	-1.16522122742104	0.243929455251272	-1.09537517377909	107.637528470126	1.01010101010101	1.2691	0.6231	1.1042	0.5069	737198495
1142	4	53126902	53799895	0.406166	0.257050221919	67	8	-0.771993031214436	0.440118554950593	-0.678557805748902	144.234288149969	1.35353535353535	1.2691	0.6231	1.1042	0.5069	741424833
1143	4	53799895	54451545	0.379112	0.232716949283	58	5	-1.01974256610309	0.307850568380068	-0.976823446659883	124.859533025346	1.08411214953271	1.2691	0.6231	1.1042	0.5069	742097826
1144	4	54451545	55084107	0.399878	0.209563647516	29	7	-1.59576470853685	0.1105413353697	-1.88125036842625	62.4297665126732	0.585858585858586	1.2691	0.6231	1.1042	0.5069	742749476
1145	4	55084107	55700432	0.408606	0.188739707135	46	8	-1.17491103715031	0.240030309448893	-1.22108504014966	99.0265261925162	0.929292929292929	1.2691	0.6231	1.1042	0.5069	743382038
1146	4	55700432	56315527	0.390616	0.187117437144	72	7	-0.714175675775917	0.475118555925721	-0.569306362111505	154.998040996982	1.45454545454545	1.2691	0.6231	1.1042	0.5069	743998363
1147	4	56315527	56943366	0.36878	0.203617487923	52	4	-1.23645860997557	0.216288141732314	-1.20487785254199	111.943029608931	0.924444444444444	1.2691	0.6231	1.1042	0.5069	744613458
1148	4	56943366	57587710	0.390942	0.224016984716	56	7	-1.0422088042451	0.297314882040315	-0.931876441496214	120.554031886541	1.13131313131313	1.2691	0.6231	1.1042	0.5069	745241297
1149	4	57587710	58249202	0.406166	0.244132960036	48	8	-1.13653789372785	0.255731515765632	-1.15968449548552	103.332027331321	0.96969696969697	1.2691	0.6231	1.1042	0.5069	745885641
1150	4	58249202	58884686	0.3642	0.2131981293	99	4	-0.380200862389631	0.70379631913257	-0.275960950603477	213.12230637085	1.76	1.2691	0.6231	1.1042	0.5069	746547133
1151	4	58884686	59502381	0.344098	0.190539020067	118	2	-0.0292625717490759	0.97665517752744	-0.0185393518587186	254.024567189498	2.08849557522124	1.2691	0.6231	1.1042	0.5069	747182617
1152	4	59502381	60141321	0.332016	0.217453908035	141	1	0.428748225140762	0.668106461143338	0.276213899709358	303.537830285756	2.61111111111111	1.2691	0.6231	1.1042	0.5069	747800312
1153	4	60141321	60765123	0.331782	0.198463615057	47	1	-1.21165764586772	0.225643458268829	-1.3087486010118	101.179276761919	0.87037037037037	1.2691	0.6231	1.1042	0.5069	748439252
1154	4	60765123	61364712	0.334264	0.166095442044	55	1	-1.07204863556912	0.283698187715219	-1.08197773916478	118.401281317139	1.01851851851852	1.2691	0.6231	1.1042	0.5069	749063054
1155	4	61364712	61961177	0.341638	0.161727846563	144	2	0.469266380789785	0.638879242611489	0.268742600221753	309.996081993964	2.54867256637168	1.2691	0.6231	1.1042	0.5069	749662643
1156	4	61961177	62524227	0.3409	0.111979397922	32	2	-1.67824295322377	0.0932996795996875	-1.90118240122056	68.8880182208808	0.566371681415929	1.2691	0.6231	1.1042	0.5069	750259108
1157	4	62524227	63122155	0.340484	0.163778916525	58	2	-1.17971400068491	0.238113983536926	-1.04320140609299	124.859533025346	1.02654867256637	1.2691	0.6231	1.1042	0.5069	750822158
1158	4	63122155	63733821	0.338636	0.18256041696	145	1	0.498552730290059	0.618094512867863	0.316571637325499	312.148832563366	2.68518518518519	1.2691	0.6231	1.1042	0.5069	751420086
1159	4	63733821	64359478	0.329406	0.200840076911	160	1	0.760319624599922	0.44706355413523	0.458590642197926	344.440091104404	2.96296296296296	1.2691	0.6231	1.1042	0.5069	752031752
1160	4	64359478	64957105	0.32762	0.163357746554	158	1	0.725417372025274	0.468196018815191	0.440443295487667	340.134589965599	2.92592592592593	1.2691	0.6231	1.1042	0.5069	752657409
1161	4	64957105	65549166	0.330058	0.155492423923	43	1	-1.28146215101701	0.200031385999059	-1.43707269798734	92.5682744843086	0.796296296296296	1.2691	0.6231	1.1042	0.5069	753255036
1162	4	65549166	66151946	0.335886	0.17050997047	42	1	-1.29891327730434	0.193973692593049	-1.47102002991068	90.4155239149061	0.777777777777778	1.2691	0.6231	1.1042	0.5069	753847097
1163	4	66151946	66721277	0.330916	0.121776260207	34	1	-1.43852228760293	0.150285918331897	-1.7758746114391	73.1935193596859	0.62962962962963	1.2691	0.6231	1.1042	0.5069	754449877
1164	4	66721277	67331479	0.331944	0.180599211409	132	1	0.271688088554844	0.785861860864359	0.181056666669017	284.163075161133	2.44444444444444	1.2691	0.6231	1.1042	0.5069	755019208
1165	4	67331479	67917399	0.340876	0.146641179683	50	2	-1.33310752454302	0.182496520435762	-1.25732621144584	107.637528470126	0.884955752212389	1.2691	0.6231	1.1042	0.5069	755629410
1166	4	67917399	68561245	0.356154	0.223416779789	48	3	-1.27916020864197	0.200840644976511	-1.30958356220869	103.332027331321	0.872727272727273	1.2691	0.6231	1.1042	0.5069	756215330
1167	4	68561245	69183311	0.35464	0.196226766935	51	3	-1.22509412144612	0.22053975982753	-1.22212072095835	109.790279039529	0.927272727272727	1.2691	0.6231	1.1042	0.5069	756859176
1168	4	69183311	70014499	0.352774	0.398451373215	48	3	-1.27916020864197	0.200840644976511	-1.30958356220869	103.332027331321	0.872727272727273	1.2691	0.6231	1.1042	0.5069	757481242
1169	4	70014499	70843067	0.343912	0.3965492271	89	2	-0.585314095734728	0.558336538614729	-0.425448970254162	191.594800676825	1.57522123893805	1.2691	0.6231	1.1042	0.5069	758312430
1170	4	70843067	71475987	0.34634	0.210010743854	85	2	-0.662010857663784	0.507964263257795	-0.491791465082858	182.983798399215	1.50442477876106	1.2691	0.6231	1.1042	0.5069	759140998
1171	4	71475987	72153411	0.372772	0.261909823095	55	5	-1.07422435992969	0.282722136916154	-1.0534447282628	118.401281317139	1.02803738317757	1.2691	0.6231	1.1042	0.5069	759773918
1172	4	72153411	72769797	0.360418	0.188819992667	19	4	-1.83766085828059	0.0661123949799946	-2.6573900572395	40.902260818648	0.337777777777778	1.2691	0.6231	1.1042	0.5069	760451342
1173	4	72769797	73370774	0.349092	0.168021405145	34	2	-1.63989457225924	0.101027089610157	-1.81371955997022	73.1935193596859	0.601769911504425	1.2691	0.6231	1.1042	0.5069	761067728
1174	4	73370774	74034468	0.363316	0.246640771199	46	4	-1.34576810966739	0.178377313094705	-1.38175561462607	99.0265261925162	0.817777777777778	1.2691	0.6231	1.1042	0.5069	761668705
1175	4	74034468	74652780	0.361712	0.191346763446	139	4	0.348529135555847	0.727442836801717	0.213623502040421	299.232329146951	2.47111111111111	1.2691	0.6231	1.1042	0.5069	762332399
1176	4	74652780	75249918	0.360996	0.16267261504	60	4	-1.09071261038647	0.275399360003626	-0.998426975074568	129.165034164152	1.06666666666667	1.2691	0.6231	1.1042	0.5069	762950711
1177	4	75249918	75942525	0.371184	0.278089883585	38	5	-1.3829545249471	0.166678810034377	-1.58687692834387	81.804521637296	0.710280373831776	1.2691	0.6231	1.1042	0.5069	763547849
1178	4	75942525	76639006	0.38165	0.282105326635	65	6	-0.947615187644013	0.343325391529447	-0.770052574892277	139.928787011164	1.25	1.2691	0.6231	1.1042	0.5069	764240456
1179	4	76639006	77277690	0.385012	0.217140244628	49	6	-1.2783234878616	0.201135389431825	-1.17771054380552	105.484777900724	0.942307692307692	1.2691	0.6231	1.1042	0.5069	764936937
1180	4	77277690	77887560	0.39998	0.180153147392	59	7	-0.980702592657128	0.326739424982416	-0.856588314191977	127.012283594749	1.19191919191919	1.2691	0.6231	1.1042	0.5069	765575621
1181	4	77887560	78514960	0.413436	0.203060248645	30	9	-1.42380970861296	0.154501564517118	-1.6704514093874	64.5825170820758	0.681818181818182	1.2691	0.6231	1.1042	0.5069	766185491
1182	4	78514960	79138545	0.371096	0.198184690138	75	5	-0.711012401085687	0.477076551131798	-0.605985751291575	161.456292705189	1.4018691588785	1.2691	0.6231	1.1042	0.5069	766812891
1183	4	79138545	79730142	0.388052	0.154830061681	32	6	-1.62970105684278	0.103164693910349	-1.79242038792073	68.8880182208808	0.615384615384615	1.2691	0.6231	1.1042	0.5069	767436476
1184	4	79730142	80321721	0.354744	0.154804345658	93	3	-0.468168900704275	0.639663810020281	-0.355387251821814	200.205802954435	1.69090909090909	1.2691	0.6231	1.1042	0.5069	768028073
1185	4	80321721	80913210	0.345034	0.154675742068	79	2	-0.777056000557367	0.437125731484098	-0.597401653043457	170.0672949828	1.39823008849558	1.2691	0.6231	1.1042	0.5069	768619652
1186	4	80913210	81490745	0.364112	0.134251603799	38	4	-1.49151410925649	0.135826569692985	-1.6573900572395	81.804521637296	0.675555555555556	1.2691	0.6231	1.1042	0.5069	769211141
1187	4	81490745	82094057	0.347436	0.171241414061	65	2	-1.04549466730906	0.295794403961841	-0.878814588192105	139.928787011164	1.15044247787611	1.2691	0.6231	1.1042	0.5069	769788676
1188	4	82094057	82692659	0.380732	0.164720465351	37	6	-1.52635471302478	0.126921549573871	-1.58296702229178	79.6517710678934	0.711538461538462	1.2691	0.6231	1.1042	0.5069	770391988
1189	4	82692659	83348081	0.382012	0.237132717547	36	6	-1.54702398178838	0.121857462892287	-1.62249538647842	77.4990204984909	0.692307692307692	1.2691	0.6231	1.1042	0.5069	770990590
1190	4	83348081	83981242	0.397166	0.210311437375	62	7	-0.919196381069156	0.357992863698303	-0.785035053166942	133.470535302957	1.25252525252525	1.2691	0.6231	1.1042	0.5069	771646012
1191	4	83981242	84643974	0.38669	0.245547219691	71	6	-0.823599575062419	0.410167117503239	-0.642673268416049	152.845290427579	1.36538461538462	1.2691	0.6231	1.1042	0.5069	772279173
1192	4	84643974	85236407	0.36817	0.156022706365	106	4	-0.252673112749173	0.800520826732845	-0.177397116119887	228.191560356668	1.88444444444444	1.2691	0.6231	1.1042	0.5069	772941905
1193	4	85236407	85815645	0.370916	0.136796964288	50	5	-1.16502734964069	0.244007922341678	-1.19094825201273	107.637528470126	0.934579439252336	1.2691	0.6231	1.1042	0.5069	773534338
1194	4	85815645	86445678	0.363584	0.206390776356	68	4	-0.944966610797377	0.344675922518797	-0.817854729432747	146.387038719372	1.20888888888889	1.2691	0.6231	1.1042	0.5069	774113576
1195	4	86445678	87028491	0.354858	0.142091888822	96	3	-0.414102813508429	0.678798812406767	-0.309583562208689	206.664054662642	1.74545454545455	1.2691	0.6231	1.1042	0.5069	774743609
1196	4	87028491	87665368	0.356422	0.214919050303	109	3	-0.179816435659762	0.857296680143663	-0.126361738152919	234.649812064875	1.98181818181818	1.2691	0.6231	1.1042	0.5069	775326422
1197	4	87665368	88304742	0.379592	0.217985091668	52	5	-1.12870615375629	0.259021812487568	-1.13436472364636	111.943029608931	0.97196261682243	1.2691	0.6231	1.1042	0.5069	775963299
1198	4	88304742	88949230	0.377814	0.224190365065	55	5	-1.07422435992969	0.282722136916154	-1.0534447282628	118.401281317139	1.02803738317757	1.2691	0.6231	1.1042	0.5069	776602673
1199	4	88949230	89600533	0.384876	0.232308157647	37	6	-1.52635471302478	0.126921549573871	-1.58296702229178	79.6517710678934	0.711538461538462	1.2691	0.6231	1.1042	0.5069	777247161
1200	4	89600533	90208006	0.37265	0.176918151095	114	5	-0.00274908133987436	0.997806553205333	-0.00191442762271364	245.413564911888	2.13084112149533	1.2691	0.6231	1.1042	0.5069	777898464
1201	4	90208006	90788897	0.36089	0.13925331947	78	4	-0.762784111311008	0.445592158337894	-0.619915351820838	167.914544413397	1.38666666666667	1.2691	0.6231	1.1042	0.5069	778505937
1202	4	90788897	91378371	0.341672	0.151786168686	155	2	0.680182476094688	0.496388926801073	0.374942004053678	333.676338257391	2.74336283185841	1.2691	0.6231	1.1042	0.5069	779086828
1203	4	91378371	91973584	0.334598	0.159964584107	86	1	-0.531063720662071	0.5953746235488	-0.437072697987338	185.136548968617	1.59259259259259	1.2691	0.6231	1.1042	0.5069	779676302
1204	4	91973584	92624648	0.333758	0.232026344568	147	1	0.533454982864707	0.593718665351243	0.336334892146928	316.454333702171	2.72222222222222	1.2691	0.6231	1.1042	0.5069	780271515
1205	4	92624648	93256758	0.3411	0.208998433817	100	2	-0.374398000429826	0.708108230380255	-0.257326211445835	215.275056940253	1.76991150442478	1.2691	0.6231	1.1042	0.5069	780922579
1206	4	93256758	93815236	0.330612	0.104709585695	96	1	-0.356552457788828	0.72142687419229	-0.27837495196828	206.664054662642	1.77777777777778	1.2691	0.6231	1.1042	0.5069	781554689
1207	4	93815236	94379967	0.334916	0.114622714177	47	1	-1.21165764586772	0.225643458268829	-1.3087486010118	101.179276761919	0.87037037037037	1.2691	0.6231	1.1042	0.5069	782113167
1208	4	94379967	94983137	0.354118	0.171046305353	81	3	-0.684433249487661	0.493701626252112	-0.554696060045221	174.372796121605	1.47272727272727	1.2691	0.6231	1.1042	0.5069	782677898
1209	4	94983137	95607321	0.354414	0.198954154544	46	3	-1.31520426677253	0.188441261568013	-1.37098410687283	99.0265261925162	0.836363636363636	1.2691	0.6231	1.1042	0.5069	783281068
1210	4	95607321	96193925	0.363382	0.147636224779	77	4	-0.781002361259645	0.434801105932648	-0.638531029988185	165.761793843994	1.36888888888889	1.2691	0.6231	1.1042	0.5069	783905252
1211	4	96193925	96769565	0.357714	0.131401570426	89	3	-0.540257016965404	0.589019796580146	-0.418812631963448	191.594800676825	1.61818181818182	1.2691	0.6231	1.1042	0.5069	784491856
1212	4	96769565	97337358	0.342984	0.119397386019	48	2	-1.37145590550755	0.170232880171635	-1.3162199004994	103.332027331321	0.849557522123894	1.2691	0.6231	1.1042	0.5069	785067496
1213	4	97337358	97922430	0.344058	0.145404326305	38	2	-1.56319781033019	0.118006075014488	-1.65325488777697	81.804521637296	0.672566371681416	1.2691	0.6231	1.1042	0.5069	785635289
1214	4	97922430	98538632	0.34342	0.188577771575	65	2	-1.04549466730906	0.295794403961841	-0.878814588192105	139.928787011164	1.15044247787611	1.2691	0.6231	1.1042	0.5069	786220361
1215	4	98538632	99213574	0.344744	0.259195604956	128	2	0.162479333073563	0.870928401838566	0.0988175987794402	275.552072883523	2.26548672566372	1.2691	0.6231	1.1042	0.5069	786836563
1216	4	99213574	99840114	0.381104	0.201966354902	177	6	1.36734291387907	0.171517846541277	0.675185162162266	381.036850784247	3.40384615384615	1.2691	0.6231	1.1042	0.5069	787511505
1217	4	99840114	100530483	0.36878	0.27574963534	48	4	-1.30933160977012	0.190422046678212	-1.32035506996193	103.332027331321	0.853333333333333	1.2691	0.6231	1.1042	0.5069	788138045
1218	4	100530483	101148004	0.377328	0.190310936794	57	5	-1.03790316404529	0.29931514034183	-1.00191442762271	122.706782455944	1.06542056074766	1.2691	0.6231	1.1042	0.5069	788828414
1219	4	101148004	101732977	0.356438	0.145259695747	55	3	-1.153006005185	0.248907919669223	-1.11318634940519	118.401281317139	1	1.2691	0.6231	1.1042	0.5069	789445935
1220	4	101732977	102307728	0.353628	0.130058059925	116	3	-0.0536622322027868	0.957204273758564	-0.0365650678022735	249.719066050693	2.10909090909091	1.2691	0.6231	1.1042	0.5069	790030908
1221	4	102307728	102933552	0.350248	0.201053331288	45	3	-1.33322629583782	0.182457552412477	-1.40269296660017	96.8737756231137	0.818181818181818	1.2691	0.6231	1.1042	0.5069	790605659
1222	4	102933552	103549343	0.369034	0.188036200594	56	4	-1.16358561018102	0.244591985725135	-1.09796264862548	120.554031886541	0.995555555555556	1.2691	0.6231	1.1042	0.5069	791231483
1223	4	103549343	104265510	0.36395	0.301838816924	43	4	-1.4004228595133	0.161386728579336	-1.47905281598099	92.5682744843086	0.764444444444444	1.2691	0.6231	1.1042	0.5069	791847274
1224	4	104265510	104928834	0.346154	0.246220549837	74	2	-0.872926952968687	0.382702894145857	-0.69172903559161	159.303542135787	1.30973451327434	1.2691	0.6231	1.1042	0.5069	792563441
1225	4	104928834	105526221	0.340402	0.163021625847	85	2	-0.662010857663784	0.507964263257795	-0.491791465082858	182.983798399215	1.50442477876106	1.2691	0.6231	1.1042	0.5069	793226765
1226	4	105526221	106140482	0.356006	0.186013762879	77	3	-0.756521365748789	0.449336667306261	-0.627759522234944	165.761793843994	1.4	1.2691	0.6231	1.1042	0.5069	793824152
1227	4	106140482	106745991	0.353058	0.17424844222	54	3	-1.17102803425028	0.241587508792519	-1.13965856076638	116.248530747736	0.981818181818182	1.2691	0.6231	1.1042	0.5069	794438413
1228	4	106745991	107370672	0.353404	0.199591471487	77	3	-0.756521365748789	0.449336667306261	-0.627759522234944	165.761793843994	1.4	1.2691	0.6231	1.1042	0.5069	795043922
1229	4	107370672	107990746	0.349362	0.193644629512	93	2	-0.508617333805673	0.611020476578647	-0.362023590112528	200.205802954435	1.64601769911504	1.2691	0.6231	1.1042	0.5069	795668603
1230	4	107990746	108606537	0.360188	0.188036200594	88	4	-0.580601611824638	0.561508985712834	-0.445885952045789	189.442050107422	1.56444444444444	1.2691	0.6231	1.1042	0.5069	796288677
1231	4	108606537	109192152	0.391098	0.146196733349	33	7	-1.51375642641955	0.130087627795046	-1.69483724419536	71.0407687902834	0.666666666666667	1.2691	0.6231	1.1042	0.5069	796904468
1232	4	109192152	109800045	0.384382	0.177486827452	31	6	-1.65037032560638	0.0988672165647009	-1.83822407753386	66.7352676514783	0.596153846153846	1.2691	0.6231	1.1042	0.5069	797490083
1233	4	109800045	110383329	0.365162	0.14278464693	79	4	-0.744565861362371	0.456534212187472	-0.601536822505983	170.0672949828	1.40444444444444	1.2691	0.6231	1.1042	0.5069	798097976
1234	4	110383329	111025901	0.376794	0.221877081479	42	5	-1.3103121331783	0.190090264545214	-1.4424870190087	90.4155239149061	0.785046728971963	1.2691	0.6231	1.1042	0.5069	798681260
1235	4	111025901	111675174	0.383672	0.229907912388	57	6	-1.1129693377528	0.265721598591612	-0.95953037375599	122.706782455944	1.09615384615385	1.2691	0.6231	1.1042	0.5069	799323832
1236	4	111675174	112277179	0.346818	0.169442114268	62	2	-1.10301723875585	0.270019679001817	-0.946986090833685	133.470535302957	1.09734513274336	1.2691	0.6231	1.1042	0.5069	799973105
1237	4	112277179	112869528	0.342722	0.155903023387	49	2	-1.35228171502528	0.176285211494726	-1.28647255710535	105.484777900724	0.867256637168142	1.2691	0.6231	1.1042	0.5069	800575110
1238	4	112869528	113491181	0.37644	0.195692773943	29	5	-1.5463999064269	0.122008016750734	-1.97682344665988	62.4297665126732	0.542056074766355	1.2691	0.6231	1.1042	0.5069	801167459
1239	4	113491181	114110801	0.360856	0.193053807172	25	4	-1.72835135858877	0.0839252504753838	-2.26146138090836	53.8187642350631	0.444444444444444	1.2691	0.6231	1.1042	0.5069	801789112
1240	4	114110801	114671626	0.354474	0.10845629207	48	3	-1.27916020864197	0.200840644976511	-1.30958356220869	103.332027331321	0.872727272727273	1.2691	0.6231	1.1042	0.5069	802408732
1241	4	114671626	115280386	0.351338	0.178658256127	81	3	-0.684433249487661	0.493701626252112	-0.554696060045221	174.372796121605	1.47272727272727	1.2691	0.6231	1.1042	0.5069	802969557
1242	4	115280386	115860403	0.349552	0.137956301281	59	2	-1.16053981020264	0.24582909508511	-1.01853935185872	127.012283594749	1.04424778761062	1.2691	0.6231	1.1042	0.5069	803578317
1243	4	115860403	116444504	0.33163	0.14398366036	51	1	-1.14185314071842	0.25351506920341	-1.19091211071794	109.790279039529	0.944444444444444	1.2691	0.6231	1.1042	0.5069	804158334
1244	4	116444504	117038083	0.325638	0.157652140659	106	1	-0.182041194915586	0.855550397124697	-0.135416998126237	228.191560356668	1.96296296296296	1.2691	0.6231	1.1042	0.5069	804742435
1245	4	117038083	117625947	0.332236	0.149463141135	66	1	-0.880086246408555	0.378812589236918	-0.818943333330983	142.081537580567	1.22222222222222	1.2691	0.6231	1.1042	0.5069	805336014
1246	4	117625947	118212697	0.330546	0.147848317	65	1	-0.897537372695879	0.369432240358038	-0.840969639660981	139.928787011164	1.2037037037037	1.2691	0.6231	1.1042	0.5069	805923878
1247	4	118212697	118801982	0.337456	0.151514123047	24	1	-1.61303355047617	0.106737218921653	-2.27837495196828	51.6660136656606	0.444444444444444	1.2691	0.6231	1.1042	0.5069	806510628
1248	4	118801982	119640901	0.35804	0.403994902964	54	3	-1.17102803425028	0.241587508792519	-1.13965856076638	116.248530747736	0.981818181818182	1.2691	0.6231	1.1042	0.5069	807099913
1249	4	119640901	120237851	0.366744	0.162408911969	71	4	-0.890311860951466	0.373298454078089	-0.755570451178404	152.845290427579	1.26222222222222	1.2691	0.6231	1.1042	0.5069	807938832
1250	4	120237851	120960023	0.356356	0.307644162333	66	3	-0.954763685466892	0.339697215639233	-0.850151943571392	142.081537580567	1.2	1.2691	0.6231	1.1042	0.5069	808535782
1251	4	120960023	121553967	0.349556	0.158169793785	40	2	-1.52484942936566	0.127296657793537	-1.5792543063332	86.110022776101	0.707964601769911	1.2691	0.6231	1.1042	0.5069	809257954
1252	4	121553967	122140689	0.365568	0.14780764996	134	4	0.257437885812662	0.796840759509095	0.160771619774686	288.468576299938	2.38222222222222	1.2691	0.6231	1.1042	0.5069	809851898
1253	4	122140689	122754322	0.374342	0.185180718768	49	5	-1.18318794758289	0.236734668499298	-1.22009459767225	105.484777900724	0.91588785046729	1.2691	0.6231	1.1042	0.5069	810438620
1254	4	122754322	123343802	0.355402	0.151794802199	42	3	-1.38729238303366	0.165352624802798	-1.50222864015109	90.4155239149061	0.763636363636364	1.2691	0.6231	1.1042	0.5069	811052253
1255	4	123343802	123983357	0.372362	0.218206409144	89	5	-0.456764029894882	0.647840662541612	-0.359071010821058	191.594800676825	1.66355140186916	1.2691	0.6231	1.1042	0.5069	811641733
1256	4	123983357	124592554	0.370226	0.179247435559	38	5	-1.3829545249471	0.166678810034377	-1.58687692834387	81.804521637296	0.710280373831776	1.2691	0.6231	1.1042	0.5069	812281288
1257	4	124592554	125201379	0.352576	0.178745945058	16	3	-1.855865138731	0.0634727830736283	-2.89454606292985	34.4440091104404	0.290909090909091	1.2691	0.6231	1.1042	0.5069	812890485
1258	4	125201379	125787613	0.3491	0.147098257692	68	2	-0.98797209586227	0.323166314394512	-0.81371955997022	146.387038719372	1.20353982300885	1.2691	0.6231	1.1042	0.5069	813499310
1259	4	125787613	126353553	0.342466	0.116514118104	17	2	-1.96585581045773	0.0493152687861607	-2.81371955997022	36.5967596798429	0.300884955752212	1.2691	0.6231	1.1042	0.5069	814085544
1260	4	126353553	126931689	0.339056	0.135151590629	27	1	-1.5606801716142	0.118599231970678	-2.10844995052597	58.1242653738682	0.5	1.2691	0.6231	1.1042	0.5069	814651484
1261	4	126931689	127528291	0.33507	0.161920342205	68	1	-0.845183993833907	0.398008117624603	-0.775874611439097	146.387038719372	1.25925925925926	1.2691	0.6231	1.1042	0.5069	815229620
1262	4	127528291	128131442	0.348444	0.17102019229	113	2	-0.125133524160395	0.900417843432638	-0.0810034388053721	243.260814342485	2	1.2691	0.6231	1.1042	0.5069	815826222
1263	4	128131442	128763284	0.359294	0.208662925225	88	3	-0.558279046030686	0.576653851146127	-0.435114444292548	189.442050107422	1.6	1.2691	0.6231	1.1042	0.5069	816429373
1264	4	128763284	129448609	0.37349	0.270419144202	69	5	-0.819975988738888	0.41222979547124	-0.726279985009286	148.539789288774	1.28971962616822	1.2691	0.6231	1.1042	0.5069	817061215
1265	4	129448609	130089480	0.37694	0.219811787396	76	5	-0.692851803143486	0.488402558713956	-0.58687692834387	163.609043274592	1.42056074766355	1.2691	0.6231	1.1042	0.5069	817746540
1266	4	130089480	130674765	0.355488	0.145715335264	78	3	-0.738499336683507	0.46021107010225	-0.609143844067597	167.914544413397	1.41818181818182	1.2691	0.6231	1.1042	0.5069	818387411
1267	4	130674765	131261624	0.341646	0.148006591021	92	2	-0.527791524287937	0.597644040516391	-0.377620445163547	198.053052385032	1.6283185840708	1.2691	0.6231	1.1042	0.5069	818972696
1268	4	131261624	131853210	0.334586	0.154814346519	60	1	-0.9847930041325	0.324725757704371	-0.956446857080917	129.165034164152	1.11111111111111	1.2691	0.6231	1.1042	0.5069	819559555
1269	4	131853210	132458855	0.326848	0.174433868025	57	1	-1.03714638299447	0.299667641462062	-1.03044743852469	122.706782455944	1.05555555555556	1.2691	0.6231	1.1042	0.5069	820151141
1270	4	132458855	133343458	0.328682	0.434774695541	64	1	-0.914988498983203	0.360197667909749	-0.863337452689436	137.776036441762	1.18518518518519	1.2691	0.6231	1.1042	0.5069	820756786
1271	4	133343458	133928201	0.328832	0.144923496305	70	1	-0.810281741259258	0.417778266870872	-0.73405443574447	150.692539858177	1.2962962962963	1.2691	0.6231	1.1042	0.5069	821641389
1272	4	133928201	134495537	0.332344	0.118688043769	21	1	-1.66538692933815	0.0958355854122974	-2.47102002991068	45.207761957453	0.388888888888889	1.2691	0.6231	1.1042	0.5069	822226132
1273	4	134495537	135098350	0.334044	0.170555379529	55	1	-1.07204863556912	0.283698187715219	-1.08197773916478	118.401281317139	1.01851851851852	1.2691	0.6231	1.1042	0.5069	822793468
1274	4	135098350	135689255	0.331498	0.153840295817	154	1	0.655612866875977	0.51207324459838	0.403449088005466	331.523587687989	2.85185185185185	1.2691	0.6231	1.1042	0.5069	823396281
1275	4	135689255	136292645	0.328296	0.171348547374	63	1	-0.932439625270528	0.351109374552571	-0.88605752918952	135.623285872359	1.16666666666667	1.2691	0.6231	1.1042	0.5069	823987186
1276	4	136292645	136888910	0.32847	0.161446672201	100	1	-0.286747952639531	0.774305317749127	-0.219481262914711	215.275056940253	1.85185185185185	1.2691	0.6231	1.1042	0.5069	824590576
1277	4	136888910	137454536	0.330554	0.116023662279	98	1	-0.32165020521418	0.747717705055123	-0.248627608574228	210.969555801448	1.81481481481481	1.2691	0.6231	1.1042	0.5069	825186841
1278	4	137454536	138017914	0.343224	0.11249640561	115	2	-0.0867851431958676	0.93084229707602	-0.0556923502761846	247.56631548129	2.0353982300885	1.2691	0.6231	1.1042	0.5069	825752467
1279	4	138017914	138603352	0.33982	0.145938596401	126	1	0.166981330830898	0.867384738515922	0.11394247081048	271.246571744718	2.33333333333333	1.2691	0.6231	1.1042	0.5069	826315845
1280	4	138603352	139175211	0.344986	0.125658597661	91	2	-0.546965714770201	0.584402286888384	-0.393387761021863	195.90030181563	1.61061946902655	1.2691	0.6231	1.1042	0.5069	826901283
1281	4	139175211	139773094	0.378088	0.163715977875	71	5	-0.783654792854488	0.433242695521383	-0.685057322282773	152.845290427579	1.32710280373832	1.2691	0.6231	1.1042	0.5069	827473142
1282	4	139773094	140454703	0.384046	0.266441610953	36	6	-1.54702398178838	0.121857462892287	-1.62249538647842	77.4990204984909	0.692307692307692	1.2691	0.6231	1.1042	0.5069	828071025
1283	4	140454703	141035166	0.410352	0.138618654419	102	9	0.141431431217082	0.887529125302685	0.0950833369755762	219.580558079058	2.31818181818182	1.2691	0.6231	1.1042	0.5069	828752634
1284	4	141035166	141626199	0.390324	0.154023548601	29	7	-1.59576470853685	0.1105413353697	-1.88125036842625	62.4297665126732	0.585858585858586	1.2691	0.6231	1.1042	0.5069	829333097
1285	4	141626199	142232713	0.380348	0.175616721131	79	6	-0.658245424953628	0.510380440204341	-0.488639639743628	170.0672949828	1.51923076923077	1.2691	0.6231	1.1042	0.5069	829924130
1286	4	142232713	142844628	0.359612	0.182893048871	85	3	-0.612345133226532	0.540309434510007	-0.485155126792144	182.983798399215	1.54545454545455	1.2691	0.6231	1.1042	0.5069	830530644
1287	4	142844628	143436368	0.355534	0.155034305607	59	3	-1.08091788892387	0.279733640404479	-1.011903013568	127.012283594749	1.07272727272727	1.2691	0.6231	1.1042	0.5069	831142559
1288	4	143436368	144045630	0.359774	0.179334998736	37	3	-1.47740252836007	0.13956776882787	-1.6850926973009	79.6517710678934	0.672727272727273	1.2691	0.6231	1.1042	0.5069	831734299
1289	4	144045630	144668515	0.37289	0.197283607729	17	5	-1.7643270817333	0.0776769269703992	-2.74734160053712	36.5967596798429	0.317757009345794	1.2691	0.6231	1.1042	0.5069	832343561
1290	4	144668515	145572107	0.36288	0.446652914147	50	4	-1.27289510987284	0.203055264762734	-1.26146138090836	107.637528470126	0.888888888888889	1.2691	0.6231	1.1042	0.5069	832966446
1291	4	145572107	146237007	0.3617	0.248007219131	90	4	-0.544165111927364	0.586327857417748	-0.413464474353411	193.747551246227	1.6	1.2691	0.6231	1.1042	0.5069	833870038
1292	4	146237007	146858625	0.388246	0.195647487685	28	6	-1.71237813189717	0.0868270063871256	-1.98506546586313	60.2770159432707	0.538461538461538	1.2691	0.6231	1.1042	0.5069	834534938
1293	4	146858625	147437874	0.379488	0.136813356605	68	5	-0.838136586681089	0.401953996814266	-0.747341600537116	146.387038719372	1.27102803738318	1.2691	0.6231	1.1042	0.5069	835156556
1294	4	147437874	148044344	0.371436	0.175556911306	57	5	-1.03790316404529	0.29931514034183	-1.00191442762271	122.706782455944	1.06542056074766	1.2691	0.6231	1.1042	0.5069	835735805
1295	4	148044344	148657713	0.37344	0.184830012603	53	5	-1.11054555581409	0.266764008758126	-1.10688398722426	114.095780178334	0.990654205607477	1.2691	0.6231	1.1042	0.5069	836342275
1296	4	148657713	149251803	0.391786	0.158376676934	60	7	-0.960200522127804	0.336954304129937	-0.832340767945299	129.165034164152	1.21212121212121	1.2691	0.6231	1.1042	0.5069	836955644
1297	4	149251803	149841908	0.366928	0.152693164776	43	4	-1.4004228595133	0.161386728579336	-1.47905281598099	92.5682744843086	0.764444444444444	1.2691	0.6231	1.1042	0.5069	837549734
1298	4	149841908	150443585	0.358318	0.168989341457	32	3	-1.56751267368648	0.116994906191226	-1.89454606292985	68.8880182208808	0.581818181818182	1.2691	0.6231	1.1042	0.5069	838139839
1299	4	150443585	151039008	0.356676	0.160260856568	77	3	-0.756521365748789	0.449336667306261	-0.627759522234944	165.761793843994	1.4	1.2691	0.6231	1.1042	0.5069	838741516
1300	4	151039008	151620554	0.356518	0.140222785472	116	3	-0.0536622322027868	0.957204273758564	-0.0365650678022735	249.719066050693	2.10909090909091	1.2691	0.6231	1.1042	0.5069	839336939
1301	4	151620554	152273938	0.363348	0.234753223219	73	4	-0.853875361054192	0.393174052789606	-0.715493011803069	157.150791566384	1.29777777777778	1.2691	0.6231	1.1042	0.5069	839918485
1302	4	152273938	152865223	0.402594	0.154384095656	49	8	-1.11735132201661	0.263844139695312	-1.12993715209147	105.484777900724	0.98989898989899	1.2691	0.6231	1.1042	0.5069	840571869
1303	4	152865223	153421479	0.395634	0.101133291147	125	7	0.372434062278251	0.709569696993595	0.226552921108269	269.093821175316	2.52525252525253	1.2691	0.6231	1.1042	0.5069	841163154
1304	4	153421479	154022009	0.402096	0.16740212812	65	8	-0.8103661746369	0.417729752552335	-0.72227918317822	139.928787011164	1.31313131313131	1.2691	0.6231	1.1042	0.5069	841719410
1305	4	154022009	154638581	0.401826	0.189064699662	171	8	1.2234104267537	0.221174717138796	0.673205518679223	368.120347367832	3.45454545454545	1.2691	0.6231	1.1042	0.5069	842319940
1306	4	154638581	155241292	0.388496	0.170415008188	57	6	-1.1129693377528	0.265721598591612	-0.95953037375599	122.706782455944	1.09615384615385	1.2691	0.6231	1.1042	0.5069	842936512
1307	4	155241292	155799699	0.372122	0.104595751844	23	5	-1.6553634940801	0.0978507864420195	-2.31124248573044	49.5132630962581	0.429906542056075	1.2691	0.6231	1.1042	0.5069	843539223
1308	4	155799699	156394126	0.364528	0.15885382057	94	4	-0.471292112132816	0.637432147722624	-0.350728719005449	202.358553523837	1.67111111111111	1.2691	0.6231	1.1042	0.5069	844097630
1309	4	156394126	156973504	0.359156	0.137005547328	24	3	-1.71168890620874	0.0869540141331839	-2.30958356220869	51.6660136656606	0.436363636363636	1.2691	0.6231	1.1042	0.5069	844692057
1310	4	156973504	157559190	0.34397	0.146300235963	42	2	-1.48650104840113	0.137146639757879	-1.5088649784418	90.4155239149061	0.743362831858407	1.2691	0.6231	1.1042	0.5069	845271435
1311	4	157559190	158114615	0.34999	0.0997884502858	43	2	-1.46732685791887	0.142287160874782	-1.47491764651846	92.5682744843086	0.761061946902655	1.2691	0.6231	1.1042	0.5069	845857121
1312	4	158114615	158697310	0.339824	0.141918156154	83	1	-0.583417099524043	0.559612549436873	-0.488298021342511	178.67829726041	1.53703703703704	1.2691	0.6231	1.1042	0.5069	846412546
1313	4	158697310	159297258	0.355214	0.166594438185	110	3	-0.161794406594479	0.871467757899771	-0.113186349405186	236.802562634278	2	1.2691	0.6231	1.1042	0.5069	846995241
1314	4	159297258	159949459	0.374956	0.233365174233	53	5	-1.11054555581409	0.266764008758126	-1.10688398722426	114.095780178334	0.990654205607477	1.2691	0.6231	1.1042	0.5069	847595189
1315	4	159949459	160563380	0.37115	0.185562963313	39	5	-1.3647939270049	0.172317828097062	-1.54940222292521	83.9572722066985	0.728971962616822	1.2691	0.6231	1.1042	0.5069	848247390
1316	4	160563380	161188499	0.351268	0.200152291004	26	3	-1.67564484807818	0.0938077786463009	-2.19410634478875	55.9715148044657	0.472727272727273	1.2691	0.6231	1.1042	0.5069	848861311
1317	4	161188499	161792859	0.333994	0.172678535972	116	1	-0.00752993204234386	0.993992040254669	-0.00535645756186378	249.719066050693	2.14814814814815	1.2691	0.6231	1.1042	0.5069	849486430
1318	4	161792859	162371423	0.33291	0.135791373124	309	1	3.36053744141123	0.00077790986128634	1.40812557521494	665.19992594538	5	1.2691	0.6231	1.1042	0.5069	850090790
1319	4	162371423	162944498	0.322732	0.127513850718	46	1	-1.22910877215504	0.219031026634466	-1.33977549663242	99.0265261925162	0.851851851851852	1.2691	0.6231	1.1042	0.5069	850669354
1320	4	162944498	163516594	0.332548	0.126020807697	104	1	-0.216943447490235	0.828252417609447	-0.162897734548344	223.886059217863	1.92592592592593	1.2691	0.6231	1.1042	0.5069	851242429
1321	4	163516594	164120789	0.353974	0.172452602223	51	3	-1.22509412144612	0.22053975982753	-1.22212072095835	109.790279039529	0.927272727272727	1.2691	0.6231	1.1042	0.5069	851814525
1322	4	164120789	164716331	0.356662	0.160428651548	59	3	-1.08091788892387	0.279733640404479	-1.011903013568	127.012283594749	1.07272727272727	1.2691	0.6231	1.1042	0.5069	852418720
1323	4	164716331	165320976	0.3396	0.173068494737	95	1	-0.374003584076153	0.708401649670815	-0.293481844358488	204.51130409324	1.75925925925926	1.2691	0.6231	1.1042	0.5069	853014262
1324	4	165320976	166012100	0.37169	0.276540823354	42	5	-1.3103121331783	0.190090264545214	-1.4424870190087	90.4155239149061	0.785046728971963	1.2691	0.6231	1.1042	0.5069	853618907
1325	4	166012100	166671467	0.373678	0.241696960873	85	5	-0.529406421663683	0.596523544406865	-0.425413505649754	182.983798399215	1.58878504672897	1.2691	0.6231	1.1042	0.5069	854310031
1326	4	166671467	167249937	0.343774	0.135650941276	63	2	-1.08384304827359	0.278434394624507	-0.923902477720643	135.623285872359	1.11504424778761	1.2691	0.6231	1.1042	0.5069	854969398
1327	4	167249937	167858346	0.334258	0.178184412131	72	1	-0.77537948868461	0.438115451662429	-0.693412451247124	154.998040996982	1.33333333333333	1.2691	0.6231	1.1042	0.5069	855547868
1328	4	167858346	168453349	0.34042	0.159668102514	89	2	-0.585314095734728	0.558336538614729	-0.425448970254162	191.594800676825	1.57522123893805	1.2691	0.6231	1.1042	0.5069	856156277
1329	4	168453349	169054167	0.34281	0.167801230988	117	2	-0.0484367622313398	0.961368161651655	-0.0308176816371553	251.871816620096	2.07079646017699	1.2691	0.6231	1.1042	0.5069	856751280
1330	4	169054167	169645481	0.371008	0.154425567465	113	5	-0.0209096792820747	0.98331770536239	-0.0146254793722676	243.260814342485	2.11214953271028	1.2691	0.6231	1.1042	0.5069	857352098
1331	4	169645481	170262768	0.391078	0.19000400138	32	7	-1.53425849694887	0.124966071681249	-1.73923136355382	68.8880182208808	0.646464646464647	1.2691	0.6231	1.1042	0.5069	857943412
1332	4	170262768	170923452	0.372098	0.24320855356	54	5	-1.09238495787189	0.274663931818885	-1.07991693962399	116.248530747736	1.00934579439252	1.2691	0.6231	1.1042	0.5069	858560699
1333	4	170923452	171573429	0.368598	0.230742010871	80	4	-0.726347611413734	0.467625698651186	-0.583389475795724	172.220045552202	1.42222222222222	1.2691	0.6231	1.1042	0.5069	859221383
1334	4	171573429	172148068	0.337078	0.129888503913	33	1	-1.45597341389025	0.145399969232079	-1.81894333333098	71.0407687902834	0.611111111111111	1.2691	0.6231	1.1042	0.5069	859871360
1335	4	172148068	172731508	0.33996	0.143013848896	89	1	-0.478710341800098	0.632144707555675	-0.387604021723038	191.594800676825	1.64814814814815	1.2691	0.6231	1.1042	0.5069	860445999
1336	4	172731508	173313457	0.340336	0.140818181662	53	2	-1.27558495309623	0.20210227591998	-1.17326194665736	114.095780178334	0.938053097345133	1.2691	0.6231	1.1042	0.5069	861029439
1337	4	173313457	173893332	0.359916	0.137745203708	58	3	-1.09893991798915	0.271794273556923	-1.03656506780227	124.859533025346	1.05454545454545	1.2691	0.6231	1.1042	0.5069	861611388
1338	4	173893332	174481482	0.390384	0.149876732126	51	7	-1.14471915689172	0.252325513218004	-1.06680602158232	109.790279039529	1.03030303030303	1.2691	0.6231	1.1042	0.5069	862191263
1339	4	174481482	175079709	0.360094	0.164196868413	29	4	-1.65547835879422	0.0978275027206357	-2.04733657555551	62.4297665126732	0.515555555555556	1.2691	0.6231	1.1042	0.5069	862779413
1340	4	175079709	175661655	0.351726	0.140813752479	87	3	-0.576301075095968	0.564411696317638	-0.451602567081117	187.28929953802	1.58181818181818	1.2691	0.6231	1.1042	0.5069	863377640
1341	4	175661655	176251567	0.344276	0.152415953566	64	2	-1.06466885779133	0.287025807566788	-0.90118240122056	137.776036441762	1.13274336283186	1.2691	0.6231	1.1042	0.5069	863959586
1342	4	176251567	176835020	0.347926	0.143032943528	60	2	-1.14136561972038	0.253717805484039	-0.994291805612041	129.165034164152	1.06194690265487	1.2691	0.6231	1.1042	0.5069	864549498
1343	4	176835020	177420691	0.35537	0.146278371304	46	3	-1.31520426677253	0.188441261568013	-1.37098410687283	99.0265261925162	0.836363636363636	1.2691	0.6231	1.1042	0.5069	865132951
1344	4	177420691	177990302	0.355708	0.122207962978	51	3	-1.22509412144612	0.22053975982753	-1.22212072095835	109.790279039529	0.927272727272727	1.2691	0.6231	1.1042	0.5069	865718622
1345	4	177990302	178586700	0.359984	0.161633674157	35	3	-1.51344658649064	0.130166259083969	-1.76526304598488	75.3462699290884	0.636363636363636	1.2691	0.6231	1.1042	0.5069	866288233
1346	4	178586700	179176367	0.342442	0.152063791937	44	2	-1.4481526674366	0.147574358741302	-1.44175078258326	94.7210250537111	0.778761061946903	1.2691	0.6231	1.1042	0.5069	866884631
1347	4	179176367	179744530	0.337068	0.119970853435	121	1	0.0797256993942773	0.936455419347971	0.0555257845851587	260.482818897706	2.24074074074074	1.2691	0.6231	1.1042	0.5069	867474298
1348	4	179744530	180321883	0.338738	0.133978692412	100	1	-0.286747952639531	0.774305317749127	-0.219481262914711	215.275056940253	1.85185185185185	1.2691	0.6231	1.1042	0.5069	868042461
1349	4	180321883	180904740	0.345482	0.142156652489	69	2	-0.968797905380006	0.332646031896399	-0.792657944442391	148.539789288774	1.2212389380531	1.2691	0.6231	1.1042	0.5069	868619814
1350	4	180904740	181466482	0.345642	0.109911667634	38	2	-1.56319781033019	0.118006075014488	-1.65325488777697	81.804521637296	0.672566371681416	1.2691	0.6231	1.1042	0.5069	869202671
1351	4	181466482	182031572	0.3575	0.115185191739	90	3	-0.522234987900122	0.601506728145929	-0.402692966600171	193.747551246227	1.63636363636364	1.2691	0.6231	1.1042	0.5069	869764413
1352	4	182031572	182590631	0.37329	0.10564001295	40	5	-1.3466333290627	0.178098354435696	-1.51287634690009	86.110022776101	0.747663551401869	1.2691	0.6231	1.1042	0.5069	870329503
1353	4	182590631	183160621	0.37815	0.122791627923	43	5	-1.2921515352361	0.196304671686633	-1.40853968708536	92.5682744843086	0.803738317757009	1.2691	0.6231	1.1042	0.5069	870888562
1354	4	183160621	183730057	0.37582	0.121938198498	58	5	-1.01974256610309	0.307850568380068	-0.976823446659883	124.859533025346	1.08411214953271	1.2691	0.6231	1.1042	0.5069	871458552
1355	4	183730057	184344563	0.417346	0.1863382945	59	9	-0.793365360625857	0.427564986306762	-0.694698955634078	127.012283594749	1.34090909090909	1.2691	0.6231	1.1042	0.5069	872027988
1356	4	184344563	184962175	0.408502	0.190430237754	31	8	-1.46270961281879	0.14354685467931	-1.7904506858198	66.7352676514783	0.626262626262626	1.2691	0.6231	1.1042	0.5069	872642494
1357	4	184962175	185573696	0.42911	0.182366590845	138	10	0.814563336732985	0.415322303954177	0.481598662953322	297.079578577549	3.13636363636364	1.2691	0.6231	1.1042	0.5069	873260106
1358	4	185573696	186195052	0.417614	0.195308325662	16	9	-1.7281621524688	0.0839591570842253	-2.57734200499592	34.4440091104404	0.363636363636364	1.2691	0.6231	1.1042	0.5069	873871627
1359	4	186195052	186769384	0.39127	0.129423399706	41	7	-1.34973986218496	0.177099441064369	-1.38167935893573	88.2627733455035	0.828282828282828	1.2691	0.6231	1.1042	0.5069	874492983
1360	4	186769384	187395397	0.403146	0.201294541807	42	8	-1.25165732399524	0.210694756861774	-1.35232957342791	90.4155239149061	0.848484848484849	1.2691	0.6231	1.1042	0.5069	875067315
1361	4	187395397	187995488	0.398858	0.166793036389	78	7	-0.591163252599973	0.554411041991425	-0.453829144691569	167.914544413397	1.57575757575758	1.2691	0.6231	1.1042	0.5069	875693328
1362	4	187995488	188562447	0.376238	0.118102014431	124	5	0.178856898082129	0.858050067315911	0.11939186859942	266.941070605913	2.31775700934579	1.2691	0.6231	1.1042	0.5069	876293419
1363	4	188562447	189221945	0.387588	0.241847587104	73	6	-0.782261037535221	0.434061179742864	-0.602595829040714	157.150791566384	1.40384615384615	1.2691	0.6231	1.1042	0.5069	876860378
1364	4	189221945	189846936	0.36847	0.199988479834	46	4	-1.34576810966739	0.178377313094705	-1.38175561462607	99.0265261925162	0.817777777777778	1.2691	0.6231	1.1042	0.5069	877519876
1365	4	189846936	190463962	0.378474	0.189661375696	53	5	-1.11054555581409	0.266764008758126	-1.10688398722426	114.095780178334	0.990654205607477	1.2691	0.6231	1.1042	0.5069	878144867
1366	4	190463962	191154276	0.267834	0.421795533024	68	1	-0.845183993833907	0.398008117624603	-0.775874611439097	146.387038719372	1.25925925925926	1.2691	0.6231	1.1042	0.5069	878761893
1367	5	0	808805	0.525106	0.38180401951	38	15	-0.594362483900058	0.552269695090562	-0.492501936026192	81.804521637296	1.58333333333333	2.4459	1.0198	2.2562	0.7963	878761893
1368	5	808805	1433631	0.55535	0.199777217977	20	16	-0.454342675735078	0.649582204630941	-0.50294692621326	43.0550113880505	1.66666666666667	2.4459	1.0198	2.2562	0.7963	879570698
1369	5	1433631	2064878	0.507534	0.207917027724	101	15	1.82744286094645	0.0676332099525063	0.917782033282017	217.427807509655	4.20833333333333	2.4459	1.0198	2.2562	0.7963	880195524
1370	5	2064878	2620428	0.456156	0.09999099991	113	13	0.873686985012606	0.382288740634265	0.508603489876264	243.260814342485	3.01333333333333	2.4459	1.0198	2.2562	0.7963	880826771
1371	5	2620428	3164182	0.443186	0.0804665344991	41	12	-1.14442334778672	0.252448110064759	-0.976625068702319	88.2627733455035	1.10810810810811	2.4459	1.0198	2.2562	0.7963	881382321
1372	5	3164182	3728917	0.445718	0.114628985276	97	12	0.470603993482389	0.637923555298977	0.265735768866725	208.816805232045	2.62162162162162	2.4459	1.0198	2.2562	0.7963	881926075
1373	5	3728917	4283073	0.415968	0.0977269938429	204	9	2.35885637930964	0.0183313488018164	1.09508333697558	439.161116158115	4.63636363636364	2.4459	1.0198	2.2562	0.7963	882490810
1374	5	4283073	4856870	0.379124	0.128611686712	99	5	-0.275158050472879	0.783194814272084	-0.205447821707846	213.12230637085	1.85046728971963	2.4459	1.0198	2.2562	0.7963	883044966
1375	5	4856870	5430056	0.42139	0.127682811513	123	10	0.502602909899076	0.615243482999912	0.315588711514393	264.788320036511	2.79545454545455	2.4459	1.0198	2.2562	0.7963	883618763
1376	5	5430056	5989998	0.411608	0.107050373074	105	9	0.206649812043334	0.836283355429869	0.136903512670203	226.038809787265	2.38636363636364	2.4459	1.0198	2.2562	0.7963	884191949
1377	5	5989998	6552065	0.43948	0.110426337074	64	11	-0.611914553958752	0.540594291882129	-0.46412297492935	137.776036441762	1.48837209302326	2.4459	1.0198	2.2562	0.7963	884751891
1378	5	6552065	7138448	0.426296	0.147314980141	81	10	-0.37088628523587	0.710722230599122	-0.287075790940223	174.372796121605	1.84090909090909	2.4459	1.0198	2.2562	0.7963	885313958
1379	5	7138448	7748349	0.393936	0.180194818503	92	7	-0.304134265189438	0.761025602671763	-0.215669407496805	198.053052385032	1.85858585858586	2.4459	1.0198	2.2562	0.7963	885900341
1380	5	7748349	8327660	0.395306	0.136905738023	102	7	-0.099113559896199	0.921048105861053	-0.0668060215823222	219.580558079058	2.06060606060606	2.4459	1.0198	2.2562	0.7963	886510242
1381	5	8327660	8905946	0.376528	0.135375921257	197	5	1.50458054786275	0.132431950448277	0.787247377668921	424.091862172298	3.68224299065421	2.4459	1.0198	2.2562	0.7963	887089553
1382	5	8905946	9473745	0.390212	0.119406691452	136	7	0.597956838100815	0.549868733147829	0.348231477696522	292.774077438743	2.74747474747475	2.4459	1.0198	2.2562	0.7963	887667839
1383	5	9473745	10071720	0.404946	0.163844642335	189	8	1.56876871755588	0.116701840027902	0.817595428014398	406.869857617077	3.81818181818182	2.4459	1.0198	2.2562	0.7963	888235638
1384	5	10071720	10679382	0.439632	0.177174152736	35	11	-1.34258514514003	0.179406343072065	-1.33483995798438	75.3462699290884	0.813953488372093	2.4459	1.0198	2.2562	0.7963	888833613
1385	5	10679382	11249933	0.419878	0.123654151864	94	9	-0.0324842509862554	0.974085875294407	-0.0227531533182819	202.358553523837	2.13636363636364	2.4459	1.0198	2.2562	0.7963	889441275
1386	5	11249933	11810058	0.377412	0.107342111136	112	5	-0.039070277224275	0.968834358207008	-0.0274495197298514	241.108063773083	2.09345794392523	2.4459	1.0198	2.2562	0.7963	890011826
1387	5	11810058	12389070	0.353502	0.136460038825	151	3	0.577108785082087	0.563865970105483	0.343858676395233	325.065335979781	2.74545454545455	2.4459	1.0198	2.2562	0.7963	890571951
1388	5	12389070	12976418	0.340938	0.148715923098	251	2	2.52090476239202	0.0117053528361095	1.07036115273021	540.340392920034	4.44247787610619	2.4459	1.0198	2.2562	0.7963	891150963
1389	5	12976418	13556510	0.36105	0.13806775477	121	4	0.0206006364803818	0.983564232736679	0.0135456665915085	260.482818897706	2.15111111111111	2.4459	1.0198	2.2562	0.7963	891738311
1390	5	13556510	14149486	0.394882	0.156795553277	72	7	-0.714175675775917	0.475118555925721	-0.569306362111505	154.998040996982	1.45454545454545	2.4459	1.0198	2.2562	0.7963	892318403
1391	5	14149486	14714111	0.423228	0.114456497675	76	10	-0.474873094180506	0.634877430003716	-0.378998280381262	163.609043274592	1.72727272727273	2.4459	1.0198	2.2562	0.7963	892911379
1392	5	14714111	15318674	0.401618	0.172956333749	111	8	0.0722161240797763	0.942429913516868	0.0497688701434314	238.95531320368	2.24242424242424	2.4459	1.0198	2.2562	0.7963	893476004
1393	5	15318674	15904427	0.384538	0.146397884433	105	6	-0.120844437100055	0.903814252278449	-0.0781748702546088	226.038809787265	2.01923076923077	2.4459	1.0198	2.2562	0.7963	894080567
1394	5	15904427	16488756	0.389352	0.144317670354	136	6	0.519902894571512	0.603131257832178	0.295042453329608	292.774077438743	2.61538461538462	2.4459	1.0198	2.2562	0.7963	894666320
1395	5	16488756	17155959	0.418522	0.250602889975	192	9	2.09798285600463	0.0359066598526097	1.00762049572524	413.328109325285	4.36363636363636	2.4459	1.0198	2.2562	0.7963	895250649
1396	5	17155959	17894119	0.387798	0.322640078032	120	6	0.189194594353929	0.849940304236983	0.114470207687787	258.330068328303	2.30769230769231	2.4459	1.0198	2.2562	0.7963	895917852
1397	5	17894119	18488899	0.347558	0.159353038098	170	2	0.967795333328646	0.333146594914687	0.508208534917142	365.967596798429	3.00884955752212	2.4459	1.0198	2.2562	0.7963	896656012
1398	5	18488899	19089691	0.337086	0.167765216581	138	1	0.376394846278789	0.706623376860577	0.245187004088733	297.079578577549	2.55555555555556	2.4459	1.0198	2.2562	0.7963	897250792
1399	5	19089691	19678860	0.33443	0.151347066801	127	1	0.184432457118223	0.853674209432564	0.12534723408273	273.399322314121	2.35185185185185	2.4459	1.0198	2.2562	0.7963	897851584
1400	5	19678860	20263369	0.334716	0.144581178391	83	1	-0.583417099524043	0.559612549436873	-0.488298021342511	178.67829726041	1.53703703703704	2.4459	1.0198	2.2562	0.7963	898440753
1401	5	20263369	21076455	0.340602	0.385058899059	113	2	-0.125133524160395	0.900417843432638	-0.0810034388053721	243.260814342485	2	2.4459	1.0198	2.2562	0.7963	899025262
1402	5	21076455	21850532	0.33636	0.354069427202	122	1	0.0971768256816015	0.922585971356671	0.0673998848734505	262.635569467108	2.25925925925926	2.4459	1.0198	2.2562	0.7963	899838348
1403	5	21850532	22591827	0.340986	0.325504691115	100	2	-0.374398000429826	0.708108230380255	-0.257326211445835	215.275056940253	1.76991150442478	2.4459	1.0198	2.2562	0.7963	900612425
1404	5	22591827	23161990	0.341108	0.123057792245	71	2	-0.930449524415478	0.352138386889359	-0.751435281715878	152.845290427579	1.25663716814159	2.4459	1.0198	2.2562	0.7963	901353720
1405	5	23161990	23762512	0.339642	0.167391036465	154	1	0.655612866875977	0.51207324459838	0.403449088005466	331.523587687989	2.85185185185185	2.4459	1.0198	2.2562	0.7963	901923883
1406	5	23762512	24374223	0.338184	0.182620551208	169	1	0.91737976118584	0.358943674390949	0.537541983592748	363.814846229027	3.12962962962963	2.4459	1.0198	2.2562	0.7963	902524405
1407	5	24374223	24954515	0.336666	0.138364823227	179	1	1.09189102405908	0.274881003468089	0.62047832457482	385.342351923052	3.31481481481481	2.4459	1.0198	2.2562	0.7963	903136116
1408	5	24954515	25568937	0.330146	0.186227055672	220	1	1.80738720183938	0.0707019280262181	0.918022260835224	473.605125268556	4.07407407407407	2.4459	1.0198	2.2562	0.7963	903716408
1409	5	25568937	26157302	0.33318	0.150187383682	103	1	-0.234394573777559	0.814678670827616	-0.176836925506218	221.73330864846	1.90740740740741	2.4459	1.0198	2.2562	0.7963	904330830
1410	5	26157302	26751437	0.338136	0.15844042179	78	1	-0.670672730960664	0.502429038173134	-0.577935233827188	167.914544413397	1.44444444444444	2.4459	1.0198	2.2562	0.7963	904919195
1411	5	26751437	27330233	0.329956	0.136137775658	74	1	-0.740477236109961	0.459010468824063	-0.653884087060486	159.303542135787	1.37037037037037	2.4459	1.0198	2.2562	0.7963	905513330
1412	5	27330233	27920391	0.32995	0.152769258402	126	1	0.166981330830898	0.867384738515922	0.11394247081048	271.246571744718	2.33333333333333	2.4459	1.0198	2.2562	0.7963	906092126
1413	5	27920391	28505588	0.333226	0.145586870746	90	1	-0.461259215512774	0.644612642015087	-0.371484356359761	193.747551246227	1.66666666666667	2.4459	1.0198	2.2562	0.7963	906682284
1414	5	28505588	29106121	0.333798	0.167406287415	97	1	-0.339101331501504	0.734533395410796	-0.263424610502308	208.816805232045	1.7962962962963	2.4459	1.0198	2.2562	0.7963	907267481
1415	5	29106121	29719676	0.330904	0.185077132449	85	1	-0.548514846949395	0.583338437573574	-0.453946516551734	182.983798399215	1.57407407407407	2.4459	1.0198	2.2562	0.7963	907868014
1416	5	29719676	30303537	0.338812	0.143631789073	87	1	-0.513612594374746	0.607522872438422	-0.420393956840708	187.28929953802	1.61111111111111	2.4459	1.0198	2.2562	0.7963	908481569
1417	5	30303537	30897798	0.343206	0.158618856025	91	2	-0.546965714770201	0.584402286888384	-0.393387761021863	195.90030181563	1.61061946902655	2.4459	1.0198	2.2562	0.7963	909065430
1418	5	30897798	31465302	0.376004	0.118948941329	182	5	1.23217157872975	0.21788499765596	0.672990198411241	391.80060363126	3.4018691588785	2.4459	1.0198	2.2562	0.7963	909659691
1419	5	31465302	32106838	0.425024	0.220620510774	88	10	-0.225304752713379	0.821742202588071	-0.16749417518755	189.442050107422	2	2.4459	1.0198	2.2562	0.7963	910227195
1420	5	32106838	32783199	0.405004	0.260749806686	190	8	1.58795528926711	0.112296449736807	0.825208612124274	409.02260818648	3.83838383838384	2.4459	1.0198	2.2562	0.7963	910868731
1421	5	32783199	33413701	0.373964	0.206981103946	307	5	3.50224632150479	0.000461352881555312	1.42729040358272	660.894424806575	5	2.4459	1.0198	2.2562	0.7963	911545092
1422	5	33413701	34000962	0.401088	0.148589809301	166	8	1.12747756819754	0.259540619451512	0.63039243514025	357.356594520819	3.35353535353535	2.4459	1.0198	2.2562	0.7963	912175594
1423	5	34000962	34958210	0.403188	0.477669318714	95	8	-0.234769023299937	0.81438801165899	-0.174791387875726	204.51130409324	1.91919191919192	2.4459	1.0198	2.2562	0.7963	912762855
1424	5	34958210	35584463	0.386792	0.201600631055	102	6	-0.182852243390852	0.854913955282393	-0.119995045949236	219.580558079058	1.96153846153846	2.4459	1.0198	2.2562	0.7963	913720103
1425	5	35584463	36179477	0.381948	0.159683637696	116	6	0.106517519299533	0.91517175609282	0.0655606072068406	249.719066050693	2.23076923076923	2.4459	1.0198	2.2562	0.7963	914346356
1426	5	36179477	36773835	0.39008	0.158756170523	118	7	0.228919568572984	0.818931430863629	0.143411685808023	254.024567189498	2.38383838383838	2.4459	1.0198	2.2562	0.7963	914941370
1427	5	36773835	37477353	0.352452	0.289286130561	102	3	-0.305970639116736	0.759627000965586	-0.22212072095835	219.580558079058	1.85454545454545	2.4459	1.0198	2.2562	0.7963	915535728
1428	5	37477353	38096725	0.394128	0.19273070142	127	7	0.413438203336899	0.679285589486188	0.249453323218348	273.399322314121	2.56565656565657	2.4459	1.0198	2.2562	0.7963	916239246
1429	5	38096725	38670169	0.408604	0.128075278493	47	8	-1.15572446543908	0.24779387767401	-1.19005814452904	101.179276761919	0.94949494949495	2.4459	1.0198	2.2562	0.7963	916858618
1430	5	38670169	39255825	0.377128	0.146256505525	119	5	0.0880539083711272	0.929833829811227	0.0600133215204882	256.177317758901	2.22429906542056	2.4459	1.0198	2.2562	0.7963	917432062
1431	5	39255825	39843847	0.365482	0.149691678203	99	4	-0.380200862389631	0.70379631913257	-0.275960950603477	213.12230637085	1.76	2.4459	1.0198	2.2562	0.7963	918017718
1432	5	39843847	40457547	0.358832	0.185269675737	107	3	-0.215860493790326	0.829096492470604	-0.153079076528699	230.34431092607	1.94545454545455	2.4459	1.0198	2.2562	0.7963	918605740
1433	5	40457547	41114627	0.37431	0.239057648993	87	5	-0.493085225779283	0.621952369594456	-0.391860945938727	187.28929953802	1.62616822429907	2.4459	1.0198	2.2562	0.7963	919219440
1434	5	41114627	41715173	0.367264	0.167424310544	128	4	0.148128386120841	0.882241447673707	0.0946824293169139	275.552072883523	2.27555555555556	2.4459	1.0198	2.2562	0.7963	919876520
1435	5	41715173	42318091	0.36169	0.170699829828	185	4	1.18656863319315	0.235397814502057	0.626063889833226	398.258855339467	3.28888888888889	2.4459	1.0198	2.2562	0.7963	920477066
1436	5	42318091	42954016	0.376638	0.213743759091	123	5	0.160696300139928	0.872332603623487	0.107710063551785	264.788320036511	2.29906542056075	2.4459	1.0198	2.2562	0.7963	921079984
1437	5	42954016	43660551	0.395072	0.292320974899	49	7	-1.18572329795037	0.235731590739053	-1.12452151943861	105.484777900724	0.98989898989899	2.4459	1.0198	2.2562	0.7963	921715909
1438	5	43660551	44343861	0.355832	0.268267696946	126	3	0.126558058450034	0.899290194439266	0.082733860570071	271.246571744718	2.29090909090909	2.4459	1.0198	2.2562	0.7963	922422444
1439	5	44343861	44936279	0.351076	0.156001336894	200	3	1.46018820928091	0.144238354902152	0.749310126844879	430.550113880505	3.63636363636364	2.4459	1.0198	2.2562	0.7963	923105754
1440	5	44936279	45545825	0.340516	0.179717363415	112	2	-0.144307714642659	0.885257486669796	-0.0938274791629556	241.108063773083	1.98230088495575	2.4459	1.0198	2.2562	0.7963	923698172
1441	5	45545825	46321786	0.351704	0.355637718906	171	3	0.937549366387729	0.348476042728059	0.523306451956052	368.120347367832	3.10909090909091	2.4459	1.0198	2.2562	0.7963	924307718
1442	5	46321786	50291890	0.359608	0.874058714835	197	3	1.40612212208506	0.159687864378852	0.727505756526531	424.091862172298	3.58181818181818	2.4459	1.0198	2.2562	0.7963	925083679
1443	5	50291890	50863722	0.34919	0.125617314176	151	2	0.603485714165632	0.546185616315092	0.337222338104519	325.065335979781	2.67256637168142	2.4459	1.0198	2.2562	0.7963	929053783
1444	5	50863722	51466760	0.334686	0.170864854288	177	1	1.05698877148443	0.290516712003032	0.604268097393562	381.036850784247	3.27777777777778	2.4459	1.0198	2.2562	0.7963	929625615
1445	5	51466760	52066402	0.34653	0.166169147591	101	2	-0.355223809947562	0.72242192862765	-0.242970918468765	217.427807509655	1.78761061946903	2.4459	1.0198	2.2562	0.7963	930228653
1446	5	52066402	52659080	0.372462	0.156371587945	119	5	0.0880539083711272	0.929833829811227	0.0600133215204882	256.177317758901	2.22429906542056	2.4459	1.0198	2.2562	0.7963	930828295
1447	5	52659080	53305755	0.370868	0.226814087447	150	5	0.651032444579337	0.515025543331403	0.394014248708425	322.912585410379	2.80373831775701	2.4459	1.0198	2.2562	0.7963	931420973
1448	5	53305755	53906994	0.386416	0.168383953802	59	6	-1.07163080022561	0.283885893525431	-0.90977733855889	127.012283594749	1.13461538461538	2.4459	1.0198	2.2562	0.7963	932067648
1449	5	53906994	54507003	0.399894	0.166679166479	68	7	-0.796183957893213	0.425925120383805	-0.651768522303478	146.387038719372	1.37373737373737	2.4459	1.0198	2.2562	0.7963	932668887
1450	5	54507003	55143421	0.370108	0.214352831001	75	5	-0.711012401085687	0.477076551131798	-0.605985751291575	161.456292705189	1.4018691588785	2.4459	1.0198	2.2562	0.7963	933268896
1451	5	55143421	55776205	0.400768	0.209840956788	183	8	1.45364928728849	0.146043564754509	0.771052842077368	393.953354200662	3.6969696969697	2.4459	1.0198	2.2562	0.7963	933905314
1452	5	55776205	56351237	0.397386	0.13048317311	73	7	-0.693673605246593	0.487886922420237	-0.549406804673801	157.150791566384	1.47474747474747	2.4459	1.0198	2.2562	0.7963	934538098
1453	5	56351237	56986061	0.390502	0.212380124255	98	7	-0.181121842013495	0.856271940680394	-0.12452151943861	210.969555801448	1.97979797979798	2.4459	1.0198	2.2562	0.7963	935113130
1454	5	56986061	57568800	0.368672	0.141982946053	83	4	-0.671692861567823	0.501779246768887	-0.530278139336162	178.67829726041	1.47555555555556	2.4459	1.0198	2.2562	0.7963	935747954
1455	5	57568800	58173035	0.37137	0.172507385372	83	5	-0.565727617548084	0.571578958025692	-0.459765010440531	178.67829726041	1.55140186915888	2.4459	1.0198	2.2562	0.7963	936330693
1456	5	58173035	58749287	0.37316	0.132324052671	104	5	-0.184355060761877	0.853734921824139	-0.134364723646363	223.886059217863	1.94392523364486	2.4459	1.0198	2.2562	0.7963	936934928
1457	5	58749287	59304106	0.362074	0.0988051959288	91	4	-0.525946861978727	0.598925127856899	-0.39752293048439	195.90030181563	1.61777777777778	2.4459	1.0198	2.2562	0.7963	937511180
1458	5	59304106	59922486	0.36772	0.191435686795	187	4	1.22300513309042	0.221327757534874	0.64157688920455	402.564356478272	3.32444444444444	2.4459	1.0198	2.2562	0.7963	938065999
1459	5	59922486	60573536	0.370738	0.232009830274	118	5	0.0698933104289269	0.944278577614119	0.0478386075743858	254.024567189498	2.20560747663551	2.4459	1.0198	2.2562	0.7963	938684379
1460	5	60573536	61126135	0.40471	0.095184754225	64	8	-0.829552746348132	0.406791702868127	-0.744646996206674	137.776036441762	1.29292929292929	2.4459	1.0198	2.2562	0.7963	939335429
1461	5	61126135	61778956	0.387244	0.234093265995	109	6	-0.0381673620456595	0.969554243240067	-0.024236063143805	234.649812064875	2.09615384615385	2.4459	1.0198	2.2562	0.7963	939888028
1462	5	61778956	62425622	0.374452	0.226803326601	265	5	2.73950120793237	0.00615324886952085	1.21504410766311	570.478900891669	4.95327102803738	2.4459	1.0198	2.2562	0.7963	940540849
1463	5	62425622	63031396	0.347858	0.174609672914	141	2	0.411743809342993	0.680527210791702	0.238368951178234	303.537830285756	2.49557522123894	2.4459	1.0198	2.2562	0.7963	941187515
1464	5	63031396	63641913	0.362302	0.181021986284	98	4	-0.398419112338268	0.690321271966855	-0.290607726567878	210.969555801448	1.74222222222222	2.4459	1.0198	2.2562	0.7963	941793289
1465	5	63641913	64249411	0.360202	0.176952022887	193	4	1.33231463278224	0.182756820739028	0.687139466584994	415.480859894687	3.43111111111111	2.4459	1.0198	2.2562	0.7963	942403806
1466	5	64249411	64855087	0.357448	0.174476122547	84	3	-0.630367162291814	0.528454390230591	-0.502228640151085	180.831047829812	1.52727272727273	2.4459	1.0198	2.2562	0.7963	943011304
1467	5	64855087	65480365	0.360102	0.200355681793	58	4	-1.12714911028375	0.259679442443068	-1.04733657555551	124.859533025346	1.03111111111111	2.4459	1.0198	2.2562	0.7963	943616980
1468	5	65480365	66081267	0.39768	0.167917563929	300	7	3.96029640490994	7.48567909011678e-05	1.48958732694206	645.825170820758	5	2.4459	1.0198	2.2562	0.7963	944242258
1469	5	66081267	66631350	0.390006	0.0910462602916	111	7	0.0854050748677164	0.931939358745048	0.0551845027962881	238.95531320368	2.24242424242424	2.4459	1.0198	2.2562	0.7963	944843160
1470	5	66631350	67253476	0.369298	0.196304285627	167	4	0.858640134117682	0.390539088472353	0.478386721790966	359.509345090222	2.96888888888889	2.4459	1.0198	2.2562	0.7963	945393243
1471	5	67253476	67828674	0.39644	0.130734112427	108	7	0.0238988632797446	0.980933280996394	0.0156561386096506	232.497061495473	2.18181818181818	2.4459	1.0198	2.2562	0.7963	946015369
1472	5	67828674	68455176	0.391028	0.201917950781	62	7	-0.919196381069156	0.357992863698303	-0.785035053166942	133.470535302957	1.25252525252525	2.4459	1.0198	2.2562	0.7963	946590567
1473	5	68455176	71072621	0.38554	0.808974018556	110	6	-0.0174980932820605	0.986039253954867	-0.0110606743960717	236.802562634278	2.11538461538462	2.4459	1.0198	2.2562	0.7963	947217069
1474	5	71072621	71649919	0.401126	0.133896185332	186	8	1.51120900242218	0.130735209483408	0.794511814901357	400.41160590887	3.75757575757576	2.4459	1.0198	2.2562	0.7963	949834514
1475	5	71649919	72239325	0.393452	0.151688309926	113	7	0.126409215926364	0.899408007419057	0.0809475988613698	243.260814342485	2.28282828282828	2.4459	1.0198	2.2562	0.7963	950411812
1476	5	72239325	72831185	0.40839	0.155205622951	57	8	-0.963858748326756	0.335116748032005	-0.911756982041933	122.706782455944	1.15151515151515	2.4459	1.0198	2.2562	0.7963	951001218
1477	5	72831185	73395004	0.389428	0.113190580665	165	6	1.11931168871588	0.263007190947233	0.573901826325084	355.203843951417	3.17307692307692	2.4459	1.0198	2.2562	0.7963	951593078
1478	5	73395004	73951072	0.411104	0.100829394966	104	9	0.184910351767916	0.853299351471237	0.123097713145173	223.886059217863	2.36363636363636	2.4459	1.0198	2.2562	0.7963	952156897
1479	5	73951072	74627867	0.376902	0.261223856559	110	5	-0.0753914731086756	0.939903243376385	-0.0534447282627958	236.802562634278	2.05607476635514	2.4459	1.0198	2.2562	0.7963	952712965
1480	5	74627867	75286328	0.368382	0.240653584647	53	4	-1.21824036002693	0.223132646502934	-1.17739711611989	114.095780178334	0.942222222222222	2.4459	1.0198	2.2562	0.7963	953389760
1481	5	75286328	75899148	0.401954	0.184099735648	114	8	0.129775839213473	0.896743778751627	0.0882430179580674	245.413564911888	2.3030303030303	2.4459	1.0198	2.2562	0.7963	954048221
1482	5	75899148	76532540	0.400572	0.21059943921	109	8	0.0338429806573121	0.973002361952482	0.0235373285702521	234.649812064875	2.2020202020202	2.4459	1.0198	2.2562	0.7963	954661041
1483	5	76532540	77144123	0.385108	0.182449479466	94	6	-0.348206393499644	0.727685186571035	-0.237831536243094	202.358553523837	1.80769230769231	2.4459	1.0198	2.2562	0.7963	955294433
1484	5	77144123	77757364	0.368648	0.184659864556	210	4	1.64202488190907	0.100584847639093	0.808927946983036	452.07761957453	3.73333333333333	2.4459	1.0198	2.2562	0.7963	955906016
1485	5	77757364	78373341	0.408354	0.188281380636	147	8	0.762932705684131	0.445503529930015	0.45502534862969	316.454333702171	2.96969696969697	2.4459	1.0198	2.2562	0.7963	956519257
1486	5	78373341	79025591	0.372866	0.233422767344	87	5	-0.493085225779283	0.621952369594456	-0.391860945938727	187.28929953802	1.62616822429907	2.4459	1.0198	2.2562	0.7963	957135234
1487	5	79025591	79664376	0.413118	0.217264024672	176	9	1.75015149159795	0.0800921766147036	0.882089613641378	378.884100214845	4	2.4459	1.0198	2.2562	0.7963	957787484
1488	5	79664376	80313335	0.376198	0.229535301922	100	5	-0.256997452530679	0.797180739630452	-0.190948252012731	215.275056940253	1.86915887850467	2.4459	1.0198	2.2562	0.7963	958426269
1489	5	80313335	80928670	0.375636	0.187434486906	137	5	0.414944671330733	0.678182407046652	0.263227641173071	294.926828008146	2.5607476635514	2.4459	1.0198	2.2562	0.7963	959075228
1490	5	80928670	81540222	0.370088	0.182408037256	176	5	1.12320799107654	0.261349169509472	0.624627176849842	378.884100214845	3.28971962616822	2.4459	1.0198	2.2562	0.7963	959690563
1491	5	81540222	82129490	0.382204	0.15148964478	90	6	-0.430883468554039	0.666553104272173	-0.300567291591057	193.747551246227	1.73076923076923	2.4459	1.0198	2.2562	0.7963	960302115
1492	5	82129490	82729349	0.352662	0.166470787302	172	3	0.955571395453011	0.339288818861689	0.531718691772252	370.273097937234	3.12727272727273	2.4459	1.0198	2.2562	0.7963	960891383
1493	5	82729349	83297370	0.359016	0.119750854282	112	3	-0.125750348463915	0.89992954585213	-0.0871911408722414	241.108063773083	2.03636363636364	2.4459	1.0198	2.2562	0.7963	961491242
1494	5	83297370	83872392	0.342912	0.130468051657	128	2	0.162479333073563	0.870928401838566	0.0988175987794402	275.552072883523	2.26548672566372	2.4459	1.0198	2.2562	0.7963	962059263
1495	5	83872392	84451092	0.331994	0.135994470365	130	1	0.236785835980195	0.812822940372668	0.159030360339019	279.857574022328	2.40740740740741	2.4459	1.0198	2.2562	0.7963	962634285
1496	5	84451092	85056406	0.328992	0.173982428954	124	1	0.13207907825625	0.894921744054493	0.0908588576974392	266.941070605913	2.2962962962963	2.4459	1.0198	2.2562	0.7963	963212985
1497	5	85056406	85678454	0.331428	0.196203508411	138	1	0.376394846278789	0.706623376860577	0.245187004088733	297.079578577549	2.55555555555556	2.4459	1.0198	2.2562	0.7963	963818299
1498	5	85678454	86276610	0.345518	0.164097660142	139	2	0.373395428378466	0.708854161499946	0.217758671502948	299.232329146951	2.46017699115044	2.4459	1.0198	2.2562	0.7963	964440347
1499	5	86276610	86923247	0.354386	0.226768650727	110	3	-0.161794406594479	0.871467757899771	-0.113186349405186	236.802562634278	2	2.4459	1.0198	2.2562	0.7963	965038503
1500	5	86923247	87527006	0.352572	0.171854995122	100	3	-0.342014697247301	0.732339831712795	-0.250689873155121	215.275056940253	1.81818181818182	2.4459	1.0198	2.2562	0.7963	965685140
1501	5	87527006	88102198	0.36346	0.130725044855	178	4	1.05904088355269	0.289581160872888	0.570415860283311	383.18960135365	3.16444444444444	2.4459	1.0198	2.2562	0.7963	966288899
1502	5	88102198	88677066	0.353464	0.130235114844	102	3	-0.305970639116736	0.759627000965586	-0.22212072095835	219.580558079058	1.85454545454545	2.4459	1.0198	2.2562	0.7963	966864091
1503	5	88677066	89253564	0.346932	0.132694302495	139	2	0.373395428378466	0.708854161499946	0.217758671502948	299.232329146951	2.46017699115044	2.4459	1.0198	2.2562	0.7963	967438959
1504	5	89253564	89858984	0.35972	0.174127052294	163	3	0.793373133865472	0.427560458768859	0.454182091301232	350.898342812612	2.96363636363636	2.4459	1.0198	2.2562	0.7963	968015457
1505	5	89858984	90459075	0.356896	0.166793036389	212	3	1.6764525580643	0.0936495814812691	0.833374391633354	456.383120713335	3.85454545454545	2.4459	1.0198	2.2562	0.7963	968620877
1506	5	90459075	91076648	0.360594	0.190379113077	139	4	0.348529135555847	0.727442836801717	0.213623502040421	299.232329146951	2.47111111111111	2.4459	1.0198	2.2562	0.7963	969220968
1507	5	91076648	91716879	0.336396	0.219031880681	214	1	1.70268044411543	0.0886278865112868	0.878129533711711	460.68862185214	3.96296296296296	2.4459	1.0198	2.2562	0.7963	969838541
1508	5	91716879	92273830	0.341454	0.102254956002	100	2	-0.374398000429826	0.708108230380255	-0.257326211445835	215.275056940253	1.76991150442478	2.4459	1.0198	2.2562	0.7963	970478772
1509	5	92273830	92866384	0.36225	0.156195047202	66	4	-0.981403110694651	0.326393992773426	-0.860923451324633	142.081537580567	1.17333333333333	2.4459	1.0198	2.2562	0.7963	971035723
1510	5	92866384	93464336	0.360448	0.163812479931	94	4	-0.471292112132816	0.637432147722624	-0.350728719005449	202.358553523837	1.67111111111111	2.4459	1.0198	2.2562	0.7963	971628277
1511	5	93464336	94068376	0.351696	0.17224024899	125	3	0.108536029384752	0.913570501994553	0.0712382217322415	269.093821175316	2.27272727272727	2.4459	1.0198	2.2562	0.7963	972226229
1512	5	94068376	94651057	0.364862	0.141897539134	152	4	0.585366384888128	0.55830138645687	0.342609942760499	327.218086549184	2.70222222222222	2.4459	1.0198	2.2562	0.7963	972830269
1513	5	94651057	95233813	0.378098	0.142007975894	162	5	0.868959619885741	0.38486921763564	0.505045561097169	348.745592243209	3.02803738317757	2.4459	1.0198	2.2562	0.7963	973412950
1514	5	95233813	95811823	0.374	0.134963062923	71	5	-0.783654792854488	0.433242695521383	-0.685057322282773	152.845290427579	1.32710280373832	2.4459	1.0198	2.2562	0.7963	973995706
1515	5	95811823	96385921	0.379986	0.12906855624	63	5	-0.92893957639209	0.35292040129629	-0.857524518287539	135.623285872359	1.17757009345794	2.4459	1.0198	2.2562	0.7963	974573716
1516	5	96385921	97031923	0.36668	0.226008588209	135	4	0.275656135761299	0.782812189260102	0.171498026367745	290.621326869341	2.4	2.4459	1.0198	2.2562	0.7963	975147814
1517	5	97031923	97685545	0.349048	0.235031868572	119	2	-0.010088381266812	0.99195077287955	-0.00636463791261625	256.177317758901	2.10619469026549	2.4459	1.0198	2.2562	0.7963	975793816
1518	5	97685545	98298708	0.363238	0.184556145756	161	4	0.74933063442586	0.453657947994426	0.425599307431531	346.592841673807	2.86222222222222	2.4459	1.0198	2.2562	0.7963	976447438
1519	5	98298708	99037481	0.351032	0.323202120272	83	3	-0.648389191357096	0.516733259399906	-0.519506631582921	178.67829726041	1.50909090909091	2.4459	1.0198	2.2562	0.7963	977060601
1520	5	99037481	99757413	0.334686	0.305489962941	152	1	0.620710614301328	0.534790044363534	0.38459006075415	327.218086549184	2.81481481481481	2.4459	1.0198	2.2562	0.7963	977799374
1521	5	99757413	100373052	0.339992	0.187835728406	141	1	0.428748225140762	0.668106461143338	0.276213899709358	303.537830285756	2.61111111111111	2.4459	1.0198	2.2562	0.7963	978519306
1522	5	100373052	100992337	0.331552	0.192617292523	221	1	1.8248383281267	0.0680254300557379	0.924565106701996	475.757875837958	4.09259259259259	2.4459	1.0198	2.2562	0.7963	979134945
1523	5	100992337	101620401	0.34334	0.203902786977	146	2	0.507614761754313	0.611723536191181	0.288642157659457	314.301583132769	2.58407079646018	2.4459	1.0198	2.2562	0.7963	979754230
1524	5	101620401	102230904	0.355864	0.181003205553	90	3	-0.522234987900122	0.601506728145929	-0.402692966600171	193.747551246227	1.63636363636364	2.4459	1.0198	2.2562	0.7963	980382294
1525	5	102230904	102798905	0.357216	0.119719859648	98	3	-0.378058755377865	0.705386946815131	-0.279836218814637	210.969555801448	1.78181818181818	2.4459	1.0198	2.2562	0.7963	980992797
1526	5	102798905	103359200	0.35156	0.10761295389	71	3	-0.864653540140482	0.387228976765035	-0.744798943425164	152.845290427579	1.29090909090909	2.4459	1.0198	2.2562	0.7963	981560798
1527	5	103359200	103953320	0.334254	0.158419174578	98	1	-0.32165020521418	0.747717705055123	-0.248627608574228	210.969555801448	1.81481481481481	2.4459	1.0198	2.2562	0.7963	982121093
1528	5	103953320	104547509	0.33606	0.158516902871	238	1	2.12150747501121	0.0338791195638862	1.03148031061851	512.354635517801	4.40740740740741	2.4459	1.0198	2.2562	0.7963	982715213
1529	5	104547509	105124622	0.326414	0.133618546108	194	1	1.35365791836895	0.175845539563988	0.736575389497692	417.63361046409	3.59259259259259	2.4459	1.0198	2.2562	0.7963	983309402
1530	5	105124622	105692480	0.331716	0.119498184405	97	1	-0.339101331501504	0.734533395410796	-0.263424610502308	208.816805232045	1.7962962962963	2.4459	1.0198	2.2562	0.7963	983886515
1531	5	105692480	106296859	0.332846	0.172704544665	129	1	0.219334709692871	0.8263893256778	0.147889802733818	277.704823452926	2.38888888888889	2.4459	1.0198	2.2562	0.7963	984454373
1532	5	106296859	106851514	0.36379	0.0985387312834	97	4	-0.416637362286905	0.676943676616917	-0.305404728495959	208.816805232045	1.72444444444444	2.4459	1.0198	2.2562	0.7963	985058752
1533	5	106851514	107391861	0.372904	0.0746686851227	191	5	1.39561696020955	0.162829872362419	0.742624386248293	411.175358755882	3.57009345794393	2.4459	1.0198	2.2562	0.7963	985613407
1534	5	107391861	108005403	0.35773	0.185059865502	141	3	0.396888494429266	0.691449689014088	0.245005289468948	303.537830285756	2.56363636363636	2.4459	1.0198	2.2562	0.7963	986153754
1535	5	108005403	108590517	0.35622	0.145465669938	111	3	-0.143772377529197	0.885680215764277	-0.10013019657974	238.95531320368	2.01818181818182	2.4459	1.0198	2.2562	0.7963	986767296
1536	5	108590517	109195458	0.369012	0.17347311556	88	4	-0.580601611824638	0.561508985712834	-0.445885952045789	189.442050107422	1.56444444444444	2.4459	1.0198	2.2562	0.7963	987352410
1537	5	109195458	109785953	0.37489	0.153252779448	162	5	0.868959619885741	0.38486921763564	0.505045561097169	348.745592243209	3.02803738317757	2.4459	1.0198	2.2562	0.7963	987957351
1538	5	109785953	110434238	0.352582	0.22873427582	148	3	0.523042697886241	0.600944540314563	0.314907302699104	318.607084271574	2.69090909090909	2.4459	1.0198	2.2562	0.7963	988547846
1539	5	110434238	111024569	0.367046	0.153017544395	128	4	0.148128386120841	0.882241447673707	0.0946824293169139	275.552072883523	2.27555555555556	2.4459	1.0198	2.2562	0.7963	989196131
1540	5	111024569	111613224	0.373272	0.150606042589	126	5	0.215178093966529	0.829628469379359	0.142475481712461	271.246571744718	2.35514018691589	2.4459	1.0198	2.2562	0.7963	989786462
1541	5	111613224	112244910	0.386266	0.208467498092	151	6	0.829941926025496	0.406571618831749	0.445984351404348	325.065335979781	2.90384615384615	2.4459	1.0198	2.2562	0.7963	990375117
1542	5	112244910	112839920	0.40329	0.159677988605	110	8	0.0530295523685442	0.957708361448909	0.0367127173179852	236.802562634278	2.22222222222222	2.4459	1.0198	2.2562	0.7963	991006803
1543	5	112839920	113454271	0.372098	0.186133008655	111	5	-0.0572308751664753	0.95436128363275	-0.0403885754373495	238.95531320368	2.07476635514019	2.4459	1.0198	2.2562	0.7963	991601813
1544	5	113454271	114069401	0.365342	0.187163688976	161	4	0.74933063442586	0.453657947994426	0.425599307431531	346.592841673807	2.86222222222222	2.4459	1.0198	2.2562	0.7963	992216164
1545	5	114069401	114724496	0.379062	0.236751921477	197	5	1.50458054786275	0.132431950448277	0.787247377668921	424.091862172298	3.68224299065421	2.4459	1.0198	2.2562	0.7963	992831294
1546	5	114724496	115322610	0.380016	0.164038962472	79	6	-0.658245424953628	0.510380440204341	-0.488639639743628	170.0672949828	1.51923076923077	2.4459	1.0198	2.2562	0.7963	993486389
1547	5	115322610	115902468	0.378852	0.137719924533	105	5	-0.166194462819677	0.868003916881071	-0.120558924121333	226.038809787265	1.96261682242991	2.4459	1.0198	2.2562	0.7963	994084503
1548	5	115902468	116490723	0.377768	0.150028474046	117	5	0.0517327124867266	0.958741671334234	0.0355602777959492	251.871816620096	2.18691588785047	2.4459	1.0198	2.2562	0.7963	994664361
1549	5	116490723	117055419	0.345364	0.114567838271	135	2	0.29669866644941	0.766696575239453	0.175633195830271	290.621326869341	2.38938053097345	2.4459	1.0198	2.2562	0.7963	995252616
1550	5	117055419	117634941	0.345686	0.137219984746	243	2	2.36751123853391	0.0179081761308878	1.02363010238522	523.118388364814	4.30088495575221	2.4459	1.0198	2.2562	0.7963	995817312
1551	5	117634941	118243926	0.366674	0.178961714985	114	4	-0.106927113160077	0.914846803306551	-0.0724275565183445	245.413564911888	2.02666666666667	2.4459	1.0198	2.2562	0.7963	996396834
1552	5	118243926	118884402	0.36989	0.219330622849	110	4	-0.179800112954625	0.857309494936978	-0.123957857158427	236.802562634278	1.95555555555556	2.4459	1.0198	2.2562	0.7963	997005819
1553	5	118884402	119507447	0.356956	0.197489747932	205	3	1.55029835460732	0.121069922084192	0.784934036575601	441.313866727518	3.72727272727273	2.4459	1.0198	2.2562	0.7963	997646295
1554	5	119507447	120117349	0.34355	0.180196162662	142	2	0.430917999825257	0.666527995023493	0.248564718284122	305.690580855159	2.51327433628319	2.4459	1.0198	2.2562	0.7963	998269340
1555	5	120117349	120705917	0.339752	0.150480488236	104	1	-0.216943447490235	0.828252417609447	-0.162897734548344	223.886059217863	1.92592592592593	2.4459	1.0198	2.2562	0.7963	998879242
1556	5	120705917	121319466	0.34351	0.18506916318	155	2	0.680182476094688	0.496388926801073	0.374942004053678	333.676338257391	2.74336283185841	2.4459	1.0198	2.2562	0.7963	999467810
1557	5	121319466	121909398	0.37595	0.15244468854	77	5	-0.674691205201286	0.499871973336944	-0.568017901092554	165.761793843994	1.4392523364486	2.4459	1.0198	2.2562	0.7963	1000081359
1558	5	121909398	122511515	0.383058	0.16959660664	84	6	-0.554899081135633	0.578963690432982	-0.400102965141971	180.831047829812	1.61538461538462	2.4459	1.0198	2.2562	0.7963	1000671291
1559	5	122511515	123111368	0.361134	0.166462449967	127	4	0.129910136172204	0.896637524746349	0.0833671160890797	273.399322314121	2.25777777777778	2.4459	1.0198	2.2562	0.7963	1001273408
1560	5	123111368	123701388	0.370284	0.152571099285	107	5	-0.129873266935277	0.896666695022068	-0.0933374553863085	230.34431092607	2	2.4459	1.0198	2.2562	0.7963	1001873261
1561	5	123701388	124291275	0.389166	0.152380032108	129	6	0.375218013226319	0.707498334626	0.218806867502523	277.704823452926	2.48076923076923	2.4459	1.0198	2.2562	0.7963	1002463281
1562	5	124291275	124867229	0.368144	0.131875115027	146	4	0.476056885196306	0.634033851963781	0.284506988196931	314.301583132769	2.59555555555556	2.4459	1.0198	2.2562	0.7963	1003053168
1563	5	124867229	125469483	0.356532	0.169785505783	156	3	0.667218930408498	0.50463230095552	0.390856155932403	335.829088826794	2.83636363636364	2.4459	1.0198	2.2562	0.7963	1003629122
1564	5	125469483	126156023	0.38415	0.271710315495	138	6	0.56124143209871	0.574632961807194	0.316104068857438	297.079578577549	2.65384615384615	2.4459	1.0198	2.2562	0.7963	1004231376
1565	5	126156023	126770485	0.3923	0.186280030335	121	7	0.290425780160956	0.771490523490549	0.179631873720777	260.482818897706	2.44444444444444	2.4459	1.0198	2.2562	0.7963	1004917916
1566	5	126770485	127360714	0.37443	0.152871173731	130	5	0.287820485735331	0.773484155264119	0.187563371240999	279.857574022328	2.42990654205607	2.4459	1.0198	2.2562	0.7963	1005532378
1567	5	127360714	127949891	0.361364	0.151358590033	126	4	0.111691886223567	0.911067712929814	0.0719623528168303	271.246571744718	2.24	2.4459	1.0198	2.2562	0.7963	1006122607
1568	5	127949891	128561778	0.360824	0.182855657989	266	4	2.66224687903274	0.00776209246002376	1.1499648648181	572.631651461072	4.72888888888889	2.4459	1.0198	2.2562	0.7963	1006711784
1569	5	128561778	129170877	0.344976	0.1791153819	107	2	-0.240178667053979	0.810191750937339	-0.159715414819413	230.34431092607	1.89380530973451	2.4459	1.0198	2.2562	0.7963	1007323671
1570	5	129170877	129759502	0.34969	0.150562752177	139	2	0.373395428378466	0.708854161499946	0.217758671502948	299.232329146951	2.46017699115044	2.4459	1.0198	2.2562	0.7963	1007932770
1571	5	129759502	130481984	0.357756	0.307941235906	255	3	2.45139980787143	0.0142301796430388	1.09980737392901	548.951395197644	4.63636363636364	2.4459	1.0198	2.2562	0.7963	1008521395
1572	5	130481984	131126898	0.360342	0.224702828594	110	4	-0.179800112954625	0.857309494936978	-0.123957857158427	236.802562634278	1.95555555555556	2.4459	1.0198	2.2562	0.7963	1009243877
1573	5	131126898	131756195	0.442498	0.205462603508	109	12	0.816681280897197	0.414110591520206	0.434007251456524	234.649812064875	2.94594594594595	2.4459	1.0198	2.2562	0.7963	1009888791
1574	5	131756195	132395579	0.421682	0.217997322423	59	10	-0.82842824459227	0.407428016353188	-0.744282744463006	127.012283594749	1.34090909090909	2.4459	1.0198	2.2562	0.7963	1010518088
1575	5	132395579	132968330	0.453144	0.127020293286	58	13	-0.557647478666418	0.577085128650415	-0.453594477411352	124.859533025346	1.54666666666667	2.4459	1.0198	2.2562	0.7963	1011157472
1576	5	132968330	133546687	0.465916	0.135482063846	58	13	-0.557647478666418	0.577085128650415	-0.453594477411352	124.859533025346	1.54666666666667	2.4459	1.0198	2.2562	0.7963	1011730223
1577	5	133546687	134261522	0.41686	0.300537886365	133	9	0.815354699755015	0.414869306574545	0.47794043050527	286.315825730536	3.02272727272727	2.4459	1.0198	2.2562	0.7963	1012308580
1578	5	134261522	134812983	0.464944	0.0933175691481	84	13	0.11898335870912	0.905288539942405	0.0807419502398364	180.831047829812	2.24	2.4459	1.0198	2.2562	0.7963	1013023415
1579	5	134812983	135373113	0.442664	0.107350079446	63	12	-0.509948320859569	0.610087667838522	-0.356897149820486	135.623285872359	1.7027027027027	2.4459	1.0198	2.2562	0.7963	1013574876
1580	5	135373113	135956140	0.408624	0.142406783905	140	8	0.628626703705507	0.529593473752209	0.384636020738292	301.385079716354	2.82828282828283	2.4459	1.0198	2.2562	0.7963	1014135006
1581	5	135956140	136560823	0.406778	0.173120461465	200	8	1.77982100637943	0.0751052586636977	0.89920919356805	430.550113880505	4.04040404040404	2.4459	1.0198	2.2562	0.7963	1014718033
1582	5	136560823	137138846	0.423728	0.134982517997	141	10	0.876955422099767	0.380510851369726	0.512625558573946	303.537830285756	3.20454545454545	2.4459	1.0198	2.2562	0.7963	1015322716
1583	5	137138846	137814369	0.40402	0.259832751809	85	8	-0.426634740412258	0.669645389971642	-0.335256060068973	182.983798399215	1.71717171717172	2.4459	1.0198	2.2562	0.7963	1015900739
1584	5	137814369	138456998	0.430438	0.221946099538	142	11	1.35333738094261	0.175947872313263	0.685624144575332	305.690580855159	3.30232558139535	2.4459	1.0198	2.2562	0.7963	1016576262
1585	5	138456998	139190425	0.470114	0.318268893837	58	14	-0.133076496947296	0.894132882524773	-0.0931829943856768	124.859533025346	2.07142857142857	2.4459	1.0198	2.2562	0.7963	1017218891
1586	5	139190425	139763868	0.445014	0.128073757985	92	12	0.326405123726219	0.744117861458731	0.18938488273661	198.053052385032	2.48648648648649	2.4459	1.0198	2.2562	0.7963	1017952318
1587	5	139763868	140434005	0.388724	0.25388390732	111	6	0.00317117548153844	0.997469772284496	0.00199547842937471	238.95531320368	2.13461538461538	2.4459	1.0198	2.2562	0.7963	1018525761
1588	5	140434005	141048955	0.401718	0.186925766322	111	8	0.0722161240797763	0.942429913516868	0.0497688701434314	238.95531320368	2.24242424242424	2.4459	1.0198	2.2562	0.7963	1019195898
1589	5	141048955	141653696	0.461306	0.173199766512	71	13	-0.219332059978649	0.82639138959736	-0.161828353034242	152.845290427579	1.89333333333333	2.4459	1.0198	2.2562	0.7963	1019810848
1590	5	141653696	142245212	0.436702	0.154714327254	46	11	-1.06543423124368	0.286679473042175	-0.940561018872337	99.0265261925162	1.06976744186047	2.4459	1.0198	2.2562	0.7963	1020415589
1591	5	142245212	142818420	0.39803	0.127716291468	86	7	-0.427146688365382	0.669272488675424	-0.31296660885172	185.136548968617	1.73737373737374	2.4459	1.0198	2.2562	0.7963	1021007105
1592	5	142818420	143386322	0.385238	0.119566404063	95	6	-0.327537124736045	0.743261668566227	-0.222564779589783	204.51130409324	1.82692307692308	2.4459	1.0198	2.2562	0.7963	1021580313
1593	5	143386322	143978761	0.371436	0.156031253851	260	5	2.64869821822137	0.0080802449169673	1.187563371241	559.715148044657	4.85981308411215	2.4459	1.0198	2.2562	0.7963	1022148215
1594	5	143978761	144594517	0.354736	0.187990048006	144	3	0.450954581625112	0.652022283666434	0.275378938512467	309.996081993964	2.61818181818182	2.4459	1.0198	2.2562	0.7963	1022740654
1595	5	144594517	145212387	0.373136	0.190768284591	124	5	0.178856898082129	0.858050067315911	0.11939186859942	266.941070605913	2.31775700934579	2.4459	1.0198	2.2562	0.7963	1023356410
1596	5	145212387	145827515	0.395968	0.187161046156	164	7	1.17201481292188	0.241191109027276	0.618320641064266	353.051093382014	3.31313131313131	2.4459	1.0198	2.2562	0.7963	1023974280
1597	5	145827515	146406506	0.38604	0.136428718236	82	6	-0.596237618662831	0.551016497938501	-0.434868383302648	176.525546691007	1.57692307692308	2.4459	1.0198	2.2562	0.7963	1024589408
1598	5	146406506	147002114	0.384156	0.160521685404	141	6	0.623249238389507	0.533120749658319	0.347130964478062	303.537830285756	2.71153846153846	2.4459	1.0198	2.2562	0.7963	1025168399
1599	5	147002114	147585951	0.36391	0.143596586033	278	4	2.88086587841638	0.00396584360121417	1.21362350204042	598.464658293902	4.94222222222222	2.4459	1.0198	2.2562	0.7963	1025764007
1600	5	147585951	148177528	0.373268	0.154801488226	103	5	-0.202515658704078	0.839513618145438	-0.148303914604237	221.73330864846	1.92523364485981	2.4459	1.0198	2.2562	0.7963	1026347844
1601	5	148177528	148741542	0.431188	0.113497182694	91	11	0.068364961968641	0.945495112848346	0.0436716652693461	195.90030181563	2.11627906976744	2.4459	1.0198	2.2562	0.7963	1026939421
1602	5	148741542	149353904	0.449804	0.183489504574	54	12	-0.769506286420675	0.441592814064483	-0.579289571156934	116.248530747736	1.45945945945946	2.4459	1.0198	2.2562	0.7963	1027503435
1603	5	149353904	149920972	0.499212	0.118271530046	60	15	0.251347319062214	0.801545593757194	0.166461146138741	129.165034164152	2.5	2.4459	1.0198	2.2562	0.7963	1028115797
1604	5	149920972	150525830	0.441698	0.173359697648	62	12	-0.538788094810803	0.590033079214032	-0.379980762933527	133.470535302957	1.67567567567568	2.4459	1.0198	2.2562	0.7963	1028682865
1605	5	150525830	151130441	0.440634	0.173021992653	70	12	-0.30806990320093	0.758029141970942	-0.204894056375436	150.692539858177	1.89189189189189	2.4459	1.0198	2.2562	0.7963	1029287723
1606	5	151130441	151740335	0.398932	0.180185409268	161	7	1.11050860133391	0.266779923730758	0.591685514560799	346.592841673807	3.25252525252525	2.4459	1.0198	2.2562	0.7963	1029892334
1607	5	151740335	152359269	0.367892	0.192159422491	177	4	1.04082263360405	0.297957873503474	0.562287979399911	381.036850784247	3.14666666666667	2.4459	1.0198	2.2562	0.7963	1030502228
1608	5	152359269	152965428	0.38154	0.175133917009	117	6	0.127186788063132	0.898792562054292	0.0779443316626733	251.871816620096	2.25	2.4459	1.0198	2.2562	0.7963	1031121162
1609	5	152965428	153541273	0.406702	0.13171079023	62	8	-0.867925889770596	0.385434904814396	-0.790450685819799	133.470535302957	1.25252525252525	2.4459	1.0198	2.2562	0.7963	1031727321
1610	5	153541273	154153044	0.446082	0.182700716445	45	12	-1.02906425198178	0.303449483146112	-0.842323976990728	96.8737756231137	1.21621621621622	2.4459	1.0198	2.2562	0.7963	1032303166
1611	5	154153044	154788852	0.40837	0.213599073934	130	8	0.436760986593186	0.662284695149944	0.27772081682178	279.857574022328	2.62626262626263	2.4459	1.0198	2.2562	0.7963	1032914937
1612	5	154788852	155401046	0.381552	0.183265435467	286	6	3.62029320911135	0.000294269356887619	1.36745094885766	615.686662849122	5	2.4459	1.0198	2.2562	0.7963	1033550745
1613	5	155401046	155976085	0.37437	0.130493757815	409	5	5.35462731160922	8.57329394780311e-08	1.84115259115429	880.474982885633	5	2.4459	1.0198	2.2562	0.7963	1034162939
1614	5	155976085	156632781	0.38763	0.238612691413	212	6	2.09076732060503	0.0365489268899482	0.935500066642468	456.383120713335	4.07692307692308	2.4459	1.0198	2.2562	0.7963	1034737978
1615	5	156632781	157255569	0.41837	0.197158583659	41	9	-1.18467564558337	0.236145715329186	-1.21979000037784	88.2627733455035	0.931818181818182	2.4459	1.0198	2.2562	0.7963	1035394674
1616	5	157255569	157858315	0.401924	0.170463180179	123	8	0.302454984614561	0.76230524447606	0.197867509132566	264.788320036511	2.48484848484848	2.4459	1.0198	2.2562	0.7963	1036017462
1617	5	157858315	158404906	0.39718	0.0852392373822	83	7	-0.488652899953354	0.625087454544471	-0.364191932206893	178.67829726041	1.67676767676768	2.4459	1.0198	2.2562	0.7963	1036620208
1618	5	158404906	158983966	0.399904	0.136531620212	125	7	0.372434062278251	0.709569696993595	0.226552921108269	269.093821175316	2.52525252525253	2.4459	1.0198	2.2562	0.7963	1037166799
1619	5	158983966	159588853	0.413082	0.173399329131	131	9	0.771875779204181	0.440188003962129	0.456080996541531	282.010324591731	2.97727272727273	2.4459	1.0198	2.2562	0.7963	1037745859
1620	5	159588853	160203939	0.426512	0.187105542965	75	10	-0.495670455969433	0.620126934686127	-0.398107103328967	161.456292705189	1.70454545454545	2.4459	1.0198	2.2562	0.7963	1038350746
1621	5	160203939	160814964	0.373104	0.181702876314	198	5	1.52274114580495	0.127823479550911	0.794552178292154	426.2446127417	3.70093457943925	2.4459	1.0198	2.2562	0.7963	1038965832
1622	5	160814964	161378073	0.346196	0.112072440682	78	2	-0.796230191039631	0.425898252469703	-0.615780182358311	167.914544413397	1.38053097345133	2.4459	1.0198	2.2562	0.7963	1039576857
1623	5	161378073	161976270	0.3502	0.164154952298	183	3	1.15381371517111	0.248576550002671	0.621153775354197	393.953354200662	3.32727272727273	2.4459	1.0198	2.2562	0.7963	1040139966
1624	5	161976270	162614960	0.3502	0.217147598992	81	3	-0.684433249487661	0.493701626252112	-0.554696060045221	174.372796121605	1.47272727272727	2.4459	1.0198	2.2562	0.7963	1040738163
1625	5	162614960	163227197	0.370058	0.183322798197	351	5	4.3013126309616	1.69789309532283e-05	1.62052277851711	755.615449860287	5	2.4459	1.0198	2.2562	0.7963	1041376853
1626	5	163227197	163791750	0.352844	0.114343560303	124	3	0.0905140003194701	0.927878768974339	0.0596502474570296	266.941070605913	2.25454545454545	2.4459	1.0198	2.2562	0.7963	1041989090
1627	5	163791750	164376679	0.34035	0.145195399784	146	2	0.507614761754313	0.611723536191181	0.288642157659457	314.301583132769	2.58407079646018	2.4459	1.0198	2.2562	0.7963	1042553643
1628	5	164376679	164957732	0.346264	0.139493299234	90	2	-0.566139905252465	0.571298677900928	-0.409329304890885	193.747551246227	1.5929203539823	2.4459	1.0198	2.2562	0.7963	1043138572
1629	5	164957732	165536007	0.351892	0.135359474299	173	3	0.973593424518293	0.330258452489621	0.540082164706879	372.425848506637	3.14545454545455	2.4459	1.0198	2.2562	0.7963	1043719625
1630	5	165536007	166101907	0.359518	0.116451669906	122	3	0.0544699421889059	0.956560755683461	0.0361912746330409	262.635569467108	2.21818181818182	2.4459	1.0198	2.2562	0.7963	1044297900
1631	5	166101907	166681515	0.370998	0.137348000718	149	5	0.632871846637137	0.526817334065157	0.384364078674706	320.759834840976	2.78504672897196	2.4459	1.0198	2.2562	0.7963	1044863800
1632	5	166681515	167226504	0.37396	0.0825502900059	113	5	-0.0209096792820747	0.98331770536239	-0.0146254793722676	243.260814342485	2.11214953271028	2.4459	1.0198	2.2562	0.7963	1045443408
1633	5	167226504	167797876	0.428884	0.124913366423	106	10	0.149047759487312	0.881515947203966	0.100994660738352	228.191560356668	2.40909090909091	2.4459	1.0198	2.2562	0.7963	1045988397
1634	5	167797876	168391176	0.439818	0.157256025619	60	11	-0.712696704466514	0.476033456198461	-0.557232379320832	129.165034164152	1.3953488372093	2.4459	1.0198	2.2562	0.7963	1046559769
1635	5	168391176	168961158	0.421854	0.122779315838	101	10	0.0450609505426759	0.964058726739875	0.0312856889269474	217.427807509655	2.29545454545455	2.4459	1.0198	2.2562	0.7963	1047153069
1636	5	168961158	169524828	0.422076	0.112956162294	258	10	3.31024675140426	0.000932137591746549	1.38430146159841	555.409646905852	5	2.4459	1.0198	2.2562	0.7963	1047723051
1637	5	169524828	170071993	0.461878	0.0861988614038	51	13	-0.739817319498294	0.45941084843476	-0.639150130567428	109.790279039529	1.36	2.4459	1.0198	2.2562	0.7963	1048286721
1638	5	170071993	170710286	0.381786	0.216660687177	110	6	-0.0174980932820605	0.986039253954867	-0.0110606743960717	236.802562634278	2.11538461538462	2.4459	1.0198	2.2562	0.7963	1048833886
1639	5	170710286	171292452	0.459832	0.141138438177	43	13	-0.948011423306152	0.343123638816056	-0.885310717836826	92.5682744843086	1.14666666666667	2.4459	1.0198	2.2562	0.7963	1049472179
1640	5	171292452	171938591	0.437626	0.226172696587	100	11	0.295124800611105	0.767898544889654	0.179733214845375	215.275056940253	2.32558139534884	2.4459	1.0198	2.2562	0.7963	1050054345
1641	5	171938591	172550231	0.47283	0.182525668694	37	14	-0.855230147812669	0.392423749306532	-0.741710623884299	79.6517710678934	1.32142857142857	2.4459	1.0198	2.2562	0.7963	1050700484
1642	5	172550231	173130772	0.455766	0.138734387408	71	13	-0.219332059978649	0.82639138959736	-0.161828353034242	152.845290427579	1.89333333333333	2.4459	1.0198	2.2562	0.7963	1051312124
1643	5	173130772	173704134	0.433934	0.127950579215	74	11	-0.359959177689347	0.718877661578107	-0.2546696093004	159.303542135787	1.72093023255814	2.4459	1.0198	2.2562	0.7963	1051892665
1644	5	173704134	174305509	0.435592	0.168572022449	96	11	0.194342650103343	0.845907592245094	0.120839525791806	206.664054662642	2.23255813953488	2.4459	1.0198	2.2562	0.7963	1052466027
1645	5	174305509	174900493	0.41562	0.159641267664	122	9	0.576220636725426	0.564466058115828	0.353395332566967	262.635569467108	2.77272727272727	2.4459	1.0198	2.2562	0.7963	1053067402
1646	5	174900493	175811412	0.459116	0.451103775418	158	13	2.04477881893181	0.0408766688772723	0.992205275638179	340.134589965599	4.21333333333333	2.4459	1.0198	2.2562	0.7963	1053662386
1647	5	175811412	176422310	0.49891	0.18153275997	56	15	0.0975819003418006	0.922264297338541	0.0669254725878266	120.554031886541	2.33333333333333	2.4459	1.0198	2.2562	0.7963	1054573305
1648	5	176422310	177390791	0.488674	0.483727610557	100	14	1.31123080478345	0.189779797900919	0.692692200261476	215.275056940253	3.57142857142857	2.4459	1.0198	2.2562	0.7963	1055184203
1649	5	177390791	178063343	0.492402	0.256563061295	36	15	-0.671245193260264	0.502064342746936	-0.570504448027465	77.4990204984909	1.5	2.4459	1.0198	2.2562	0.7963	1056152684
1650	5	178063343	178708500	0.464058	0.224994846216	125	13	1.18597814072439	0.235630932151768	0.654208812123163	269.093821175316	3.33333333333333	2.4459	1.0198	2.2562	0.7963	1056825236
1651	5	178708500	179396367	0.489646	0.273115296998	56	14	-0.201853035124951	0.840031618770911	-0.143809067455645	120.554031886541	2	2.4459	1.0198	2.2562	0.7963	1057470393
1652	5	179396367	180029039	0.460498	0.209701077335	95	13	0.405250251444925	0.685293570570835	0.258280135792024	204.51130409324	2.53333333333333	2.4459	1.0198	2.2562	0.7963	1058158260
1653	5	180029039	180714377	0.455668	0.270432983433	99	13	0.509347303348854	0.610508806549889	0.317781147540686	213.12230637085	2.64	2.4459	1.0198	2.2562	0.7963	1058790932
1654	5	180714377	180915260	0.00049	0.286040667124	0	1	-2.03186058137195	0.042167772094995	-Inf	0	0	2.4459	1.0198	2.2562	0.7963	1059476270
1655	6	0	731800	0.431858	0.31675321126	43	11	-1.1410208441245	0.253861249010115	-1.03785822022725	92.5682744843086	1	1.2153	0.6026	1.1055	0.4698	1059476270
1656	6	731800	1304791	0.429646	0.12738594498	66	10	-0.682846712069779	0.494703709115035	-0.582531674466394	142.081537580567	1.5	1.2153	0.6026	1.1055	0.4698	1060208070
1657	6	1304791	1874427	0.447114	0.12224648723	42	12	-1.11558357383548	0.264600426518423	-0.941859650541642	90.4155239149061	1.13513513513514	1.2153	0.6026	1.1055	0.4698	1060781061
1658	6	1874427	2469970	0.393814	0.160430061305	41	7	-1.34973986218496	0.177099441064369	-1.38167935893573	88.2627733455035	0.828282828282828	1.2153	0.6026	1.1055	0.4698	1061350697
1659	6	2469970	3072097	0.430132	0.169610397806	70	11	-0.460741328197109	0.644984200282127	-0.334839957984383	150.692539858177	1.62790697674419	1.2153	0.6026	1.1055	0.4698	1061946240
1660	6	3072097	3654995	0.456072	0.142216991652	22	13	-1.49452094580178	0.135039511439731	-1.85214385390163	47.3605125268556	0.586666666666667	1.2153	0.6026	1.1055	0.4698	1062548367
1661	6	3654995	4275440	0.421262	0.19412679609	48	10	-1.05719922427047	0.290420673794196	-1.04196329310369	103.332027331321	1.09090909090909	1.2153	0.6026	1.1055	0.4698	1063131265
1662	6	4275440	4877448	0.4191	0.169446253206	94	9	-0.0324842509862554	0.974085875294407	-0.0227531533182819	202.358553523837	2.13636363636364	1.2153	0.6026	1.1055	0.4698	1063751710
1663	6	4877448	5452195	0.416398	0.130052005491	34	9	-1.33685186751129	0.181270994767298	-1.48987916374558	73.1935193596859	0.772727272727273	1.2153	0.6026	1.1055	0.4698	1064353718
1664	6	5452195	6088807	0.426062	0.214592247711	15	10	-1.74351216330507	0.0812441915146138	-2.72003519821633	32.2912585410379	0.340909090909091	1.2153	0.6026	1.1055	0.4698	1064928465
1665	6	6088807	6680836	0.410524	0.1554467771	36	9	-1.29337294696045	0.195882102071432	-1.40741700355361	77.4990204984909	0.818181818181818	1.2153	0.6026	1.1055	0.4698	1065565077
1666	6	6680836	7281285	0.448114	0.167289811458	57	12	-0.682986964566973	0.494615079567784	-0.501287059155661	122.706782455944	1.54054054054054	1.2153	0.6026	1.1055	0.4698	1066157106
1667	6	7281285	7880049	0.414016	0.164946456367	123	9	0.597960097000843	0.549866558599002	0.365172500343321	264.788320036511	2.79545454545455	1.2153	0.6026	1.1055	0.4698	1066757555
1668	6	7880049	8494427	0.391732	0.186168775575	67	7	-0.816686028422537	0.414107877730557	-0.673142173096046	144.234288149969	1.35353535353535	1.2153	0.6026	1.1055	0.4698	1067356319
1669	6	8494427	9076754	0.361534	0.141375893613	80	4	-0.726347611413734	0.467625698651186	-0.583389475795724	172.220045552202	1.42222222222222	1.2153	0.6026	1.1055	0.4698	1067970697
1670	6	9076754	9647975	0.358054	0.124682040751	80	3	-0.702455278552943	0.482395282131402	-0.572617968042483	172.220045552202	1.45454545454545	1.2153	0.6026	1.1055	0.4698	1068553024
1671	6	9647975	10245718	0.370796	0.16352010814	38	5	-1.3829545249471	0.166678810034377	-1.58687692834387	81.804521637296	0.710280373831776	1.2153	0.6026	1.1055	0.4698	1069124245
1672	6	10245718	10896383	0.414632	0.231555408697	53	9	-0.92380212227836	0.355589350035568	-0.84942155043272	114.095780178334	1.20454545454545	1.2153	0.6026	1.1055	0.4698	1069721988
1673	6	10896383	11502203	0.405948	0.174672344921	63	8	-0.848739318059364	0.396026362780833	-0.767367072706758	135.623285872359	1.27272727272727	1.2153	0.6026	1.1055	0.4698	1070372653
1674	6	11502203	12075330	0.395092	0.127593011671	65	7	-0.857690169481184	0.391063569724378	-0.716863550525363	139.928787011164	1.31313131313131	1.2153	0.6026	1.1055	0.4698	1070978473
1675	6	12075330	12660844	0.382698	0.146049453984	68	6	-0.885607381353216	0.37582913262895	-0.704957546670392	146.387038719372	1.30769230769231	1.2153	0.6026	1.1055	0.4698	1071551600
1676	6	12660844	13230225	0.397744	0.121853381128	43	7	-1.30873572112631	0.190623887202047	-1.31296660885172	92.5682744843086	0.868686868686869	1.2153	0.6026	1.1055	0.4698	1072137114
1677	6	13230225	13831871	0.415996	0.168946523371	69	9	-0.575970757871685	0.564634947122646	-0.46881754821775	148.539789288774	1.56818181818182	1.2153	0.6026	1.1055	0.4698	1072706495
1678	6	13831871	14411474	0.417772	0.137340558969	29	9	-1.44554916888837	0.148303692589957	-1.71936100986835	62.4297665126732	0.659090909090909	1.2153	0.6026	1.1055	0.4698	1073308141
1679	6	14411474	14995280	0.424674	0.143551111157	53	10	-0.953212415325834	0.340482457174258	-0.899005339261648	114.095780178334	1.20454545454545	1.2153	0.6026	1.1055	0.4698	1073887744
1680	6	14995280	15630685	0.420284	0.213100306104	90	10	-0.183710029135524	0.854240940709028	-0.135072697495173	193.747551246227	2.04545454545455	1.2153	0.6026	1.1055	0.4698	1074471550
1681	6	15630685	16228964	0.407612	0.164269513053	37	8	-1.3475901825514	0.177790229935568	-1.53519363057772	79.6517710678934	0.747474747474748	1.2153	0.6026	1.1055	0.4698	1075106955
1682	6	16228964	16826186	0.411862	0.162790386155	19	9	-1.66294377164254	0.0963236913900006	-2.32941449155233	40.902260818648	0.431818181818182	1.2153	0.6026	1.1055	0.4698	1075705234
1683	6	16826186	17466677	0.394816	0.219348905761	176	7	1.41803965927377	0.156179186348065	0.72020025508348	378.884100214845	3.55555555555556	1.2153	0.6026	1.1055	0.4698	1076302456
1684	6	17466677	18121975	0.392448	0.236988362547	38	7	-1.41124607377293	0.158172069103065	-1.49130385011023	81.804521637296	0.767676767676768	1.2153	0.6026	1.1055	0.4698	1076942947
1685	6	18121975	18739120	0.3866	0.189817627948	47	6	-1.31966202538879	0.186947884122767	-1.23783153624309	101.179276761919	0.903846153846154	1.2153	0.6026	1.1055	0.4698	1077598245
1686	6	18739120	19339943	0.36357	0.167808156479	80	4	-0.726347611413734	0.467625698651186	-0.583389475795724	172.220045552202	1.42222222222222	1.2153	0.6026	1.1055	0.4698	1078215390
1687	6	19339943	19953454	0.375198	0.185018687521	62	5	-0.947100174334291	0.343587735918542	-0.88060813140058	133.470535302957	1.1588785046729	1.2153	0.6026	1.1055	0.4698	1078816213
1688	6	19953454	20567405	0.402976	0.185602759829	53	8	-1.04060503517168	0.298058893382118	-1.01672654164348	114.095780178334	1.07070707070707	1.2153	0.6026	1.1055	0.4698	1079429724
1689	6	20567405	21152531	0.361754	0.145483195073	72	4	-0.872093611002829	0.38315731130347	-0.735392569240774	154.998040996982	1.28	1.2153	0.6026	1.1055	0.4698	1080043675
1690	6	21152531	21793482	0.401466	0.219909166223	34	8	-1.40514989768509	0.159976709037891	-1.65718415495633	73.1935193596859	0.686868686868687	1.2153	0.6026	1.1055	0.4698	1080628801
1691	6	21793482	22407017	0.38179	0.185050567612	41	6	-1.44367763797039	0.148829674547519	-1.43486838330265	88.2627733455035	0.788461538461538	1.2153	0.6026	1.1055	0.4698	1081269752
1692	6	22407017	22965029	0.36134	0.103961921966	36	4	-1.52795060915376	0.126524801360043	-1.73539256924077	77.4990204984909	0.64	1.2153	0.6026	1.1055	0.4698	1081883287
1693	6	22965029	23566253	0.357884	0.168363205727	55	3	-1.153006005185	0.248907919669223	-1.11318634940519	118.401281317139	1	1.2153	0.6026	1.1055	0.4698	1082441299
1694	6	23566253	24165068	0.367584	0.16501757638	38	4	-1.49151410925649	0.135826569692985	-1.6573900572395	81.804521637296	0.675555555555556	1.2153	0.6026	1.1055	0.4698	1083042523
1695	6	24165068	24798646	0.38836	0.210831184164	17	6	-1.93974008829676	0.0524112850025849	-2.70495754667039	36.5967596798429	0.326923076923077	1.2153	0.6026	1.1055	0.4698	1083641338
1696	6	24798646	25404978	0.395866	0.175369269641	47	7	-1.22672743900902	0.219925051050283	-1.18464251187618	101.179276761919	0.94949494949495	1.2153	0.6026	1.1055	0.4698	1084274916
1697	6	25404978	25955161	0.379314	0.0912114696383	72	5	-0.765494194912287	0.443977321889892	-0.664879440345143	154.998040996982	1.34579439252336	1.2153	0.6026	1.1055	0.4698	1084881248
1698	6	25955161	26593154	0.408394	0.216292341766	40	8	-1.2900304674177	0.197040079883029	-1.42271890131931	86.110022776101	0.808080808080808	1.2153	0.6026	1.1055	0.4698	1085431431
1699	6	26593154	27503927	0.386482	0.451015785492	31	6	-1.65037032560638	0.0988672165647009	-1.83822407753386	66.7352676514783	0.596153846153846	1.2153	0.6026	1.1055	0.4698	1086069424
1700	6	27503927	28141568	0.386724	0.215859707892	61	6	-1.03029226269841	0.302872830070707	-0.861683050357845	131.317784733554	1.17307692307692	1.2153	0.6026	1.1055	0.4698	1086980197
1701	6	28141568	28763732	0.39307	0.196353373066	143	7	0.741471331806082	0.458407707888411	0.420639973224572	307.843331424561	2.88888888888889	1.2153	0.6026	1.1055	0.4698	1087617838
1702	6	28763732	29455581	0.376566	0.277298948181	38	5	-1.3829545249471	0.166678810034377	-1.58687692834387	81.804521637296	0.710280373831776	1.2153	0.6026	1.1055	0.4698	1088240002
1703	6	29455581	30127161	0.443502	0.255487060365	37	12	-1.25978244359165	0.207747854804605	-1.12472370769145	79.6517710678934	1	1.2153	0.6026	1.1055	0.4698	1088931851
1704	6	30127161	30815409	0.445346	0.273517685485	20	12	-1.75005860076263	0.080108202412751	-2.01224897843304	43.0550113880505	0.540540540540541	1.2153	0.6026	1.1055	0.4698	1089603431
1705	6	30815409	31540254	0.459316	0.310197352537	42	13	-0.974035686282134	0.33003882054081	-0.919258049760164	90.4155239149061	1.12	1.2153	0.6026	1.1055	0.4698	1090291679
1706	6	31540254	32272534	0.499104	0.317201070629	52	15	-0.0561835183786124	0.955195610850749	-0.0399897313286853	111.943029608931	2.16666666666667	1.2153	0.6026	1.1055	0.4698	1091016524
1707	6	32272534	32940892	0.395432	0.251897934939	78	7	-0.591163252599973	0.554411041991425	-0.453829144691569	167.914544413397	1.57575757575758	1.2153	0.6026	1.1055	0.4698	1091748804
1708	6	32940892	33616172	0.475282	0.259566402085	23	14	-1.33666591505625	0.181331712603982	-1.42760203345624	49.5132630962581	0.821428571428571	1.2153	0.6026	1.1055	0.4698	1092417162
1709	6	33616172	34173068	0.530004	0.102166293168	10	16	-0.998980583556308	0.317804097192173	-1.50294692621326	21.5275056940253	0.833333333333333	1.2153	0.6026	1.1055	0.4698	1093092442
1710	6	34173068	34863754	0.439128	0.276082040175	44	11	-1.11582530649756	0.264496919143816	-1.00469135629205	94.7210250537111	1.02325581395349	1.2153	0.6026	1.1055	0.4698	1093649338
1711	6	34863754	35475158	0.46612	0.182210126201	53	13	-0.687768793546329	0.491598390699743	-0.583655017975724	114.095780178334	1.41333333333333	1.2153	0.6026	1.1055	0.4698	1094340024
1712	6	35475158	36138893	0.414346	0.246687307434	35	9	-1.31511240723587	0.188472127361285	-1.44805898805095	75.3462699290884	0.795454545454545	1.2153	0.6026	1.1055	0.4698	1094951428
1713	6	36138893	36758811	0.451066	0.193441713259	25	13	-1.41644815687383	0.1566443328254	-1.6677192827642	53.8187642350631	0.666666666666667	1.2153	0.6026	1.1055	0.4698	1095615163
1714	6	36758811	37402144	0.451552	0.222797524766	78	13	-0.0371622191467731	0.970355662543801	-0.0261732536766755	167.914544413397	2.08	1.2153	0.6026	1.1055	0.4698	1096235081
1715	6	37402144	37980506	0.452554	0.135489537694	33	13	-1.20825405306597	0.226949556015785	-1.26718135318047	71.0407687902834	0.88	1.2153	0.6026	1.1055	0.4698	1096878414
1716	6	37980506	38573763	0.396154	0.157194942495	68	7	-0.796183957893213	0.425925120383805	-0.651768522303478	146.387038719372	1.37373737373737	1.2153	0.6026	1.1055	0.4698	1097456776
1717	6	38573763	39153860	0.402916	0.138075183978	122	8	0.283268412903329	0.776971088897017	0.186090341356212	262.635569467108	2.46464646464646	1.2153	0.6026	1.1055	0.4698	1098050033
1718	6	39153860	39741250	0.42478	0.14877679225	69	10	-0.620454626702997	0.534958517490051	-0.518401337046678	148.539789288774	1.56818181818182	1.2153	0.6026	1.1055	0.4698	1098630130
1719	6	39741250	40292846	0.443026	0.093539474543	35	12	-1.31746199149412	0.187683813351252	-1.20489405637544	75.3462699290884	0.945945945945946	1.2153	0.6026	1.1055	0.4698	1099217520
1720	6	40292846	40820927	0.466558	0.0531755545077	28	13	-1.33837536794589	0.18077410435062	-1.50422055048132	60.2770159432707	0.746666666666667	1.2153	0.6026	1.1055	0.4698	1099769116
1721	6	40820927	41400883	0.44439	0.137865631186	72	12	-0.250390355298462	0.802285487474915	-0.16425207187809	154.998040996982	1.94594594594595	1.2153	0.6026	1.1055	0.4698	1100297197
1722	6	41400883	42018178	0.483554	0.19001449874	46	14	-0.545735726013223	0.585247610355945	-0.427602033456236	99.0265261925162	1.64285714285714	1.2153	0.6026	1.1055	0.4698	1100877153
1723	6	42018178	42642125	0.432428	0.198649885327	50	11	-0.964652080735919	0.334719104201513	-0.820266785154625	107.637528470126	1.16279069767442	1.2153	0.6026	1.1055	0.4698	1101494448
1724	6	42642125	43324689	0.473234	0.267467959049	51	14	-0.373794380569087	0.70855730060793	-0.278738647541753	109.790279039529	1.82142857142857	1.2153	0.6026	1.1055	0.4698	1102118395
1725	6	43324689	43934736	0.480738	0.180391019053	39	14	-0.786453609635014	0.431601786741948	-0.665761770651001	83.9572722066985	1.39285714285714	1.2153	0.6026	1.1055	0.4698	1102800959
1726	6	43934736	44514767	0.47925	0.13797710812	29	14	-1.13033630052329	0.258334544082479	-1.09318299438568	62.4297665126732	1.03571428571429	1.2153	0.6026	1.1055	0.4698	1103411006
1727	6	44514767	45135943	0.392918	0.195075147784	143	7	0.741471331806082	0.458407707888411	0.420639973224572	307.843331424561	2.88888888888889	2.5997	1.0272	2.7022	0.7275	1103991037
1728	6	45135943	45718057	0.386736	0.141061716434	115	6	0.0858482505359342	0.931587049646819	0.0530696630236439	247.56631548129	2.21153846153846	2.5997	1.0272	2.7022	0.7275	1104612213
1729	6	45718057	46280952	0.405026	0.111734870624	113	8	0.11058926750224	0.911942058571643	0.0755319662085132	243.260814342485	2.28282828282828	2.5997	1.0272	2.7022	0.7275	1105194327
1730	6	46280952	46859319	0.379576	0.135497011413	76	5	-0.692851803143486	0.488402558713956	-0.58687692834387	163.609043274592	1.42056074766355	2.5997	1.0272	2.7022	0.7275	1105757222
1731	6	46859319	47465987	0.3945	0.175825987196	90	7	-0.345138406248086	0.729990321365928	-0.247378267224143	193.747551246227	1.81818181818182	2.5997	1.0272	2.7022	0.7275	1106335589
1732	6	47465987	48034139	0.365292	0.119953815176	130	4	0.184564886018114	0.853570329611574	0.117050242345368	279.857574022328	2.31111111111111	2.5997	1.0272	2.7022	0.7275	1106942257
1733	6	48034139	48627599	0.346282	0.157483233916	80	2	-0.757881810075103	0.448521740640947	-0.579254306333197	172.220045552202	1.41592920353982	2.5997	1.0272	2.7022	0.7275	1107510409
1734	6	48627599	49238865	0.343576	0.182025501173	158	2	0.737705047541479	0.460693704181229	0.402598346956543	340.134589965599	2.79646017699115	2.5997	1.0272	2.7022	0.7275	1108103869
1735	6	49238865	49867340	0.35246	0.204423405863	159	3	0.721285017604344	0.470734173093647	0.41833689235451	342.287340535002	2.89090909090909	2.5997	1.0272	2.7022	0.7275	1108715135
1736	6	49867340	50434914	0.346062	0.119057603061	184	2	1.23623400008034	0.216371595905238	0.622379554836453	396.106104770065	3.25663716814159	2.5997	1.0272	2.7022	0.7275	1109343610
1737	6	50434914	51018346	0.364844	0.143002097931	221	4	1.84242563134408	0.0654129154555047	0.882584988708345	475.757875837958	3.92888888888889	2.5997	1.0272	2.7022	0.7275	1109911184
1738	6	51018346	51593711	0.369522	0.130986417318	152	4	0.585366384888128	0.55830138645687	0.342609942760499	327.218086549184	2.70222222222222	2.5997	1.0272	2.7022	0.7275	1110494616
1739	6	51593711	52179324	0.3887	0.146193817419	147	6	0.747264850971101	0.454903704978749	0.407251956915633	316.454333702171	2.82692307692308	2.5997	1.0272	2.7022	0.7275	1111069981
1740	6	52179324	52881718	0.412064	0.288148816761	40	9	-1.20641510585878	0.227657474417548	-1.25541391010856	86.110022776101	0.909090909090909	2.5997	1.0272	2.7022	0.7275	1111655594
1741	6	52881718	53498600	0.398626	0.189472216729	206	7	2.03310177515349	0.0420422417024588	0.947269163629401	443.46661729692	4.16161616161616	2.5997	1.0272	2.7022	0.7275	1112357988
1742	6	53498600	54058432	0.377478	0.106874919619	56	5	-1.05606376198749	0.290939084990309	-1.02744951972985	120.554031886541	1.04672897196262	2.5997	1.0272	2.7022	0.7275	1112974870
1743	6	54058432	54657115	0.347932	0.164833476147	136	2	0.315872856931674	0.752099014956171	0.18628044002978	292.774077438743	2.4070796460177	2.5997	1.0272	2.7022	0.7275	1113534702
1744	6	54657115	55273567	0.344508	0.188906841084	127	2	0.143305142591299	0.886049194553573	0.087502285551606	273.399322314121	2.24778761061947	2.5997	1.0272	2.7022	0.7275	1114133385
1745	6	55273567	55842418	0.339244	0.121035209572	158	1	0.725417372025274	0.468196018815191	0.440443295487667	340.134589965599	2.92592592592593	2.5997	1.0272	2.7022	0.7275	1114749837
1746	6	55842418	56416948	0.360592	0.129723426105	89	4	-0.562383361876001	0.573854852569395	-0.429584139716688	191.594800676825	1.58222222222222	2.5997	1.0272	2.7022	0.7275	1115318688
1747	6	56416948	57023946	0.365594	0.176274056916	205	4	1.55093363216589	0.120917589574558	0.77416252882236	441.313866727518	3.64444444444444	2.5997	1.0272	2.7022	0.7275	1115893218
1748	6	57023946	57681063	0.363996	0.239100495041	293	4	3.15413962764594	0.0016097204929837	1.28943928373916	630.75591683494	5	2.5997	1.0272	2.7022	0.7275	1116500216
1749	6	57681063	62533304	0.356196	0.896954829737	160	3	0.739307046669626	0.459720571348759	0.427382031957517	344.440091104404	2.90909090909091	2.5997	1.0272	2.7022	0.7275	1117157333
1750	6	62533304	63116659	0.339918	0.142888978409	98	1	-0.32165020521418	0.747717705055123	-0.248627608574228	210.969555801448	1.81481481481481	1.9128	0.9421	1.6923	0.7905	1122009574
1751	6	63116659	63735622	0.342568	0.192197271889	83	2	-0.700359238628312	0.483702985307173	-0.526142969873635	178.67829726041	1.46902654867257	1.9128	0.9421	1.6923	0.7905	1122592929
1752	6	63735622	64411760	0.360376	0.26050599138	46	4	-1.34576810966739	0.178377313094705	-1.38175561462607	99.0265261925162	0.817777777777778	1.9128	0.9421	1.6923	0.7905	1123211892
1753	6	64411760	65043300	0.350418	0.208284510878	52	3	-1.20707209238084	0.227404381394178	-1.19410634478875	111.943029608931	0.945454545454545	1.9128	0.9421	1.6923	0.7905	1123888030
1754	6	65043300	65642963	0.334192	0.166198348072	65	1	-0.897537372695879	0.369432240358038	-0.840969639660981	139.928787011164	1.2037037037037	1.9128	0.9421	1.6923	0.7905	1124519570
1755	6	65642963	66245918	0.323604	0.170750719374	83	1	-0.583417099524043	0.559612549436873	-0.488298021342511	178.67829726041	1.53703703703704	1.9128	0.9421	1.6923	0.7905	1125119233
1756	6	66245918	66837329	0.33616	0.154564253962	123	1	0.114627951968926	0.90874002327206	0.0791770526498041	264.788320036511	2.27777777777778	1.9128	0.9421	1.6923	0.7905	1125722188
1757	6	66837329	67447320	0.333074	0.180315775151	64	1	-0.914988498983203	0.360197667909749	-0.863337452689436	137.776036441762	1.18518518518519	1.9128	0.9421	1.6923	0.7905	1126313599
1758	6	67447320	68034964	0.327958	0.149144720273	118	1	0.0273723205323046	0.978162774989358	0.0193055966724053	254.024567189498	2.18518518518519	1.9128	0.9421	1.6923	0.7905	1126923590
1759	6	68034964	68641852	0.329252	0.176124754485	96	1	-0.356552457788828	0.72142687419229	-0.27837495196828	206.664054662642	1.77777777777778	1.9128	0.9421	1.6923	0.7905	1127511234
1760	6	68641852	69249230	0.338202	0.176789412853	67	1	-0.862635120121231	0.38833811447594	-0.797248262231664	144.234288149969	1.24074074074074	1.9128	0.9421	1.6923	0.7905	1128118122
1761	6	69249230	69817058	0.338988	0.119451664941	86	1	-0.531063720662071	0.5953746235488	-0.437072697987338	185.136548968617	1.59259259259259	1.9128	0.9421	1.6923	0.7905	1128725500
1762	6	69817058	70418143	0.352288	0.168170890972	49	3	-1.26113817957669	0.20725906705657	-1.27983621881464	105.484777900724	0.890909090909091	1.9128	0.9421	1.6923	0.7905	1129293328
1763	6	70418143	70987040	0.354106	0.121106281102	42	3	-1.38729238303366	0.165352624802798	-1.50222864015109	90.4155239149061	0.763636363636364	1.9128	0.9421	1.6923	0.7905	1129894413
1764	6	70987040	71632665	0.365758	0.225556631171	42	4	-1.41864110946194	0.156003674305539	-1.51300014790433	90.4155239149061	0.746666666666667	1.9128	0.9421	1.6923	0.7905	1130463310
1765	6	71632665	72247133	0.372412	0.18628797594	76	5	-0.692851803143486	0.488402558713956	-0.58687692834387	163.609043274592	1.42056074766355	1.9128	0.9421	1.6923	0.7905	1131108935
1766	6	72247133	72836840	0.357462	0.1521213077	93	3	-0.468168900704275	0.639663810020281	-0.355387251821814	200.205802954435	1.69090909090909	1.9128	0.9421	1.6923	0.7905	1131723403
1767	6	72836840	73416225	0.349408	0.137015973834	48	2	-1.37145590550755	0.170232880171635	-1.3162199004994	103.332027331321	0.849557522123894	1.9128	0.9421	1.6923	0.7905	1132313110
1768	6	73416225	74046820	0.371366	0.207098058183	43	5	-1.2921515352361	0.196304671686633	-1.40853968708536	92.5682744843086	0.803738317757009	1.9128	0.9421	1.6923	0.7905	1132892495
1769	6	74046820	74771534	0.38404	0.310072663147	57	6	-1.1129693377528	0.265721598591612	-0.95953037375599	122.706782455944	1.09615384615385	1.9128	0.9421	1.6923	0.7905	1133523090
1770	6	74771534	75429044	0.350406	0.239555291935	52	3	-1.20707209238084	0.227404381394178	-1.19410634478875	111.943029608931	0.945454545454545	1.9128	0.9421	1.6923	0.7905	1134247804
1771	6	75429044	76026361	0.358678	0.162923539762	86	3	-0.59432310416125	0.552296028498832	-0.468281308227748	185.136548968617	1.56363636363636	1.9128	0.9421	1.6923	0.7905	1134905314
1772	6	76026361	76651856	0.359274	0.200633098586	45	3	-1.33322629583782	0.182457552412477	-1.40269296660017	96.8737756231137	0.818181818181818	1.9128	0.9421	1.6923	0.7905	1135502631
1773	6	76651856	77307552	0.359486	0.237451501916	52	3	-1.20707209238084	0.227404381394178	-1.19410634478875	111.943029608931	0.945454545454545	1.9128	0.9421	1.6923	0.7905	1136128126
1774	6	77307552	77938252	0.347118	0.207230061836	94	2	-0.489443143323409	0.624527998140437	-0.346593549542922	202.358553523837	1.66371681415929	1.9128	0.9421	1.6923	0.7905	1136783822
1775	6	77938252	78577932	0.351984	0.21835917959	80	3	-0.702455278552943	0.482395282131402	-0.572617968042483	172.220045552202	1.45454545454545	1.9128	0.9421	1.6923	0.7905	1137414522
1776	6	78577932	79196889	0.347736	0.19218944127	113	2	-0.125133524160395	0.900417843432638	-0.0810034388053721	243.260814342485	2	1.9128	0.9421	1.6923	0.7905	1138054202
1777	6	79196889	79835303	0.351362	0.216809155188	40	3	-1.42333644116423	0.154638647871447	-1.57261796804248	86.110022776101	0.727272727272727	1.9128	0.9421	1.6923	0.7905	1138673159
1778	6	79835303	80451178	0.371052	0.188146945403	91	5	-0.420442834010482	0.674161982320878	-0.327009801588759	195.90030181563	1.70093457943925	1.9128	0.9421	1.6923	0.7905	1139311573
1779	6	80451178	81041473	0.366058	0.152965889936	26	4	-1.71013310864013	0.0872412616301882	-2.20487785254199	55.9715148044657	0.462222222222222	1.9128	0.9421	1.6923	0.7905	1139927448
1780	6	81041473	81694980	0.347518	0.234897254352	96	2	-0.451094762358881	0.65192125244776	-0.316219900499404	206.664054662642	1.69911504424779	1.9128	0.9421	1.6923	0.7905	1140517743
1781	6	81694980	82328988	0.339034	0.211366418089	140	1	0.411297098853438	0.68085469662885	0.26594556425553	301.385079716354	2.59259259259259	1.9128	0.9421	1.6923	0.7905	1141171250
1782	6	82328988	82924972	0.36356	0.161051303391	156	4	0.658239384682676	0.510384320906035	0.380084648179162	335.829088826794	2.77333333333333	1.9128	0.9421	1.6923	0.7905	1141805258
1783	6	82924972	83585903	0.369308	0.243491378071	53	4	-1.21824036002693	0.223132646502934	-1.17739711611989	114.095780178334	0.942222222222222	1.9128	0.9421	1.6923	0.7905	1142401242
1784	6	83585903	84214469	0.360642	0.204538584651	54	4	-1.20002211007829	0.230130753619572	-1.15043006851962	116.248530747736	0.96	1.9128	0.9421	1.6923	0.7905	1143062173
1785	6	84214469	84848881	0.370954	0.211868627958	38	5	-1.3829545249471	0.166678810034377	-1.58687692834387	81.804521637296	0.710280373831776	1.9128	0.9421	1.6923	0.7905	1143690739
1786	6	84848881	85463400	0.363604	0.186355507315	103	4	-0.307327862595084	0.758593829928938	-0.218817043499868	221.73330864846	1.83111111111111	1.9128	0.9421	1.6923	0.7905	1144325151
1787	6	85463400	86110508	0.382938	0.227331450083	84	6	-0.554899081135633	0.578963690432982	-0.400102965141971	180.831047829812	1.61538461538462	1.9128	0.9421	1.6923	0.7905	1144939670
1788	6	86110508	86850705	0.37861	0.324504152273	132	5	0.324141681619731	0.745830771621891	0.209589677570998	284.163075161133	2.46728971962617	1.9128	0.9421	1.6923	0.7905	1145586778
1789	6	86850705	87556077	0.374246	0.291154171132	244	5	2.35812865114617	0.0183673262697754	1.09593289577543	525.271138934216	4.5607476635514	1.9128	0.9421	1.6923	0.7905	1146326975
1790	6	87556077	88202979	0.372262	0.22708540088	253	5	2.52157403262597	0.0116831088293486	1.14818913290685	544.645894058839	4.72897196261682	1.9128	0.9421	1.6923	0.7905	1147032347
1791	6	88202979	88812541	0.378068	0.179738894485	88	5	-0.474924627837082	0.634840696865249	-0.375372823150158	189.442050107422	1.64485981308411	1.9128	0.9421	1.6923	0.7905	1147679249
1792	6	88812541	89422503	0.384236	0.180276804129	105	6	-0.120844437100055	0.903814252278449	-0.0781748702546088	226.038809787265	2.01923076923077	1.9128	0.9421	1.6923	0.7905	1148288811
1793	6	89422503	90073803	0.383806	0.232304621526	98	6	-0.265529318445248	0.7906017273287	-0.177710543805523	210.969555801448	1.88461538461538	1.9128	0.9421	1.6923	0.7905	1148898773
1794	6	90073803	90697068	0.408758	0.197773017898	65	8	-0.8103661746369	0.417729752552335	-0.72227918317822	139.928787011164	1.31313131313131	1.9128	0.9421	1.6923	0.7905	1149550073
1795	6	90697068	91259337	0.394648	0.110745924104	46	7	-1.24722950953834	0.212313355588786	-1.21566940749681	99.0265261925162	0.929292929292929	1.9128	0.9421	1.6923	0.7905	1150173338
1796	6	91259337	91823919	0.372058	0.114389052432	148	5	0.614711248694936	0.538745429807372	0.374648923841494	318.607084271574	2.76635514018692	1.9128	0.9421	1.6923	0.7905	1150735607
1797	6	91823919	92397926	0.356172	0.128930483426	202	3	1.49623226741147	0.134593138664172	0.763665419821949	434.85561501931	3.67272727272727	1.9128	0.9421	1.6923	0.7905	1151300189
1798	6	92397926	92973740	0.341914	0.131664044292	128	2	0.162479333073563	0.870928401838566	0.0988175987794402	275.552072883523	2.26548672566372	1.9128	0.9421	1.6923	0.7905	1151874196
1799	6	92973740	93560045	0.337618	0.14720154186	89	1	-0.478710341800098	0.632144707555675	-0.387604021723038	191.594800676825	1.64814814814815	1.9128	0.9421	1.6923	0.7905	1152450010
1800	6	93560045	94133020	0.33896	0.12736157773	178	1	1.07443989777176	0.282625568630499	0.612395978276962	383.18960135365	3.2962962962963	1.9128	0.9421	1.6923	0.7905	1153036315
1801	6	94133020	94703896	0.336766	0.124153056005	221	1	1.8248383281267	0.0680254300557379	0.924565106701996	475.757875837958	4.09259259259259	1.9128	0.9421	1.6923	0.7905	1153609290
1802	6	94703896	95271377	0.335412	0.118913232337	141	1	0.428748225140762	0.668106461143338	0.276213899709358	303.537830285756	2.61111111111111	1.9128	0.9421	1.6923	0.7905	1154180166
1803	6	95271377	96036415	0.333528	0.346437693291	126	1	0.166981330830898	0.867384738515922	0.11394247081048	271.246571744718	2.33333333333333	1.9128	0.9421	1.6923	0.7905	1154747647
1804	6	96036415	96620016	0.341122	0.143250268591	234	2	2.19494352419353	0.0281676491737714	0.969182318362845	503.743633240191	4.14159292035398	1.9128	0.9421	1.6923	0.7905	1155512685
1805	6	96620016	97234898	0.357176	0.186835848179	161	3	0.757329075734908	0.448852735593769	0.436370815184771	346.592841673807	2.92727272727273	1.9128	0.9421	1.6923	0.7905	1156096286
1806	6	97234898	97805389	0.36661	0.123561984326	224	4	1.89708038118999	0.0578173300964579	0.902037351374518	482.216127546166	3.98222222222222	1.9128	0.9421	1.6923	0.7905	1156711168
1807	6	97805389	98386376	0.341674	0.139395545856	115	2	-0.0867851431958676	0.93084229707602	-0.0556923502761846	247.56631548129	2.0353982300885	1.9128	0.9421	1.6923	0.7905	1157281659
1808	6	98386376	98975027	0.347308	0.150600270789	167	2	0.910272761881854	0.362678679543228	0.482521891253492	359.509345090222	2.95575221238938	1.9128	0.9421	1.6923	0.7905	1157862646
1809	6	98975027	99535359	0.375852	0.107671880242	91	5	-0.420442834010482	0.674161982320878	-0.327009801588759	195.90030181563	1.70093457943925	1.9128	0.9421	1.6923	0.7905	1158451297
1810	6	99535359	100159224	0.383772	0.198544556915	180	6	1.42935072016987	0.152903454817397	0.699432708408943	387.495102492455	3.46153846153846	1.9128	0.9421	1.6923	0.7905	1159011629
1811	6	100159224	100761366	0.36695	0.169631083698	124	4	0.0752553863262927	0.940011517330231	0.0488787397037889	266.941070605913	2.20444444444444	1.9128	0.9421	1.6923	0.7905	1159635494
1812	6	100761366	101330690	0.349228	0.121765462197	107	2	-0.240178667053979	0.810191750937339	-0.159715414819413	230.34431092607	1.89380530973451	1.9128	0.9421	1.6923	0.7905	1160237636
1813	6	101330690	101944564	0.354454	0.185500607617	123	3	0.072491971254188	0.942210394671097	0.0479684424093942	264.788320036511	2.23636363636364	1.9128	0.9421	1.6923	0.7905	1160806960
1814	6	101944564	102497881	0.328368	0.0963588684244	57	1	-1.03714638299447	0.299667641462062	-1.03044743852469	122.706782455944	1.05555555555556	1.9128	0.9421	1.6923	0.7905	1161420834
1815	6	102497881	103097183	0.327976	0.165696093122	61	1	-0.967341877845176	0.333373155239947	-0.93260011512655	131.317784733554	1.12962962962963	1.9128	0.9421	1.6923	0.7905	1161974151
1816	6	103097183	103707593	0.328836	0.180878425976	53	1	-1.10695088814377	0.26831516250314	-1.13541699812624	114.095780178334	0.981481481481482	1.9128	0.9421	1.6923	0.7905	1162573453
1817	6	103707593	104315804	0.333038	0.177916874243	142	1	0.446199351428086	0.65545325138032	0.286409666815246	305.690580855159	2.62962962962963	1.9128	0.9421	1.6923	0.7905	1163183863
1818	6	104315804	104915254	0.355272	0.165902076904	104	3	-0.269926580986172	0.787216737270208	-0.194106344788753	223.886059217863	1.89090909090909	1.9128	0.9421	1.6923	0.7905	1163792074
1819	6	104915254	105542557	0.361448	0.202937017677	80	4	-0.726347611413734	0.467625698651186	-0.583389475795724	172.220045552202	1.42222222222222	1.9128	0.9421	1.6923	0.7905	1164391524
1820	6	105542557	106147043	0.391714	0.172850984142	61	7	-0.93969845159848	0.347372259616741	-0.808494025990932	131.317784733554	1.23232323232323	1.9128	0.9421	1.6923	0.7905	1165018827
1821	6	106147043	106730535	0.391564	0.143090222317	79	7	-0.570661182070649	0.568229336787212	-0.435450615376715	170.0672949828	1.5959595959596	1.9128	0.9421	1.6923	0.7905	1165623313
1822	6	106730535	107361637	0.394188	0.207735041245	200	7	1.91008935197755	0.0561217097579649	0.904624826220907	430.550113880505	4.04040404040404	1.9128	0.9421	1.6923	0.7905	1166206805
1823	6	107361637	107992090	0.395196	0.206919469017	75	7	-0.652669464187945	0.513969392480334	-0.510412673057937	161.456292705189	1.51515151515152	1.9128	0.9421	1.6923	0.7905	1166837907
1824	6	107992090	108635870	0.408462	0.22333716487	143	8	0.686186418839203	0.492595560885684	0.415224340571715	307.843331424561	2.88888888888889	1.9128	0.9421	1.6923	0.7905	1167468360
1825	6	108635870	109244096	0.403836	0.177937148363	146	8	0.743746133972899	0.457030073558393	0.445177562673343	314.301583132769	2.94949494949495	1.9128	0.9421	1.6923	0.7905	1168112140
1826	6	109244096	109851753	0.396298	0.177167382257	70	7	-0.755179816834565	0.450141097094283	-0.609948346608851	150.692539858177	1.41414141414141	1.9128	0.9421	1.6923	0.7905	1168720366
1827	6	109851753	110505516	0.390904	0.235196852682	96	7	-0.222125983072143	0.824215811497326	-0.154268862832662	206.664054662642	1.93939393939394	1.9128	0.9421	1.6923	0.7905	1169328023
1828	6	110505516	111141026	0.391332	0.213230318956	154	7	0.966994107628645	0.333546979301696	0.527555177141084	331.523587687989	3.11111111111111	1.9128	0.9421	1.6923	0.7905	1169981786
1829	6	111141026	111834090	0.376992	0.278565904447	110	5	-0.0753914731086756	0.939903243376385	-0.0534447282627958	236.802562634278	2.05607476635514	1.9128	0.9421	1.6923	0.7905	1170617296
1830	6	111834090	112405381	0.414966	0.124789293022	56	9	-0.858583741452109	0.390570211267838	-0.769987082938315	120.554031886541	1.27272727272727	1.9128	0.9421	1.6923	0.7905	1171310360
1831	6	112405381	112986679	0.371526	0.139855977485	115	5	0.015411516602326	0.987703875598385	0.0106856091569199	247.56631548129	2.14953271028037	1.9128	0.9421	1.6923	0.7905	1171881651
1832	6	112986679	113578305	0.346816	0.154871489759	168	2	0.929446952364118	0.352657504676157	0.4911350215582	361.662095659624	2.97345132743363	1.9128	0.9421	1.6923	0.7905	1172462949
1833	6	113578305	114170955	0.368922	0.156331730364	94	4	-0.471292112132816	0.637432147722624	-0.350728719005449	202.358553523837	1.67111111111111	1.9128	0.9421	1.6923	0.7905	1173054575
1834	6	114170955	114736361	0.370488	0.115679706264	126	5	0.215178093966529	0.829628469379359	0.142475481712461	271.246571744718	2.35514018691589	1.9128	0.9421	1.6923	0.7905	1173647225
1835	6	114736361	115363553	0.345392	0.20279595403	152	2	0.622659904647896	0.533508036296776	0.346745112223026	327.218086549184	2.69026548672566	1.9128	0.9421	1.6923	0.7905	1174212631
1836	6	115363553	116002958	0.341694	0.218023005763	245	2	2.40585961949844	0.0161344632686028	1.03545553778201	527.423889503619	4.33628318584071	1.9128	0.9421	1.6923	0.7905	1174839823
1837	6	116002958	116594010	0.361666	0.15405074342	109	4	-0.198018362903262	0.843030696681313	-0.13713324590616	234.649812064875	1.93777777777778	1.9128	0.9421	1.6923	0.7905	1175479228
1838	6	116594010	117202245	0.36323	0.177949312355	95	4	-0.453073862184179	0.65049555588188	-0.335461962352138	204.51130409324	1.68888888888889	1.9128	0.9421	1.6923	0.7905	1176070280
1839	6	117202245	117816765	0.36827	0.186356831348	77	4	-0.781002361259645	0.434801105932648	-0.638531029988185	165.761793843994	1.36888888888889	1.9128	0.9421	1.6923	0.7905	1176678515
1840	6	117816765	118451301	0.374154	0.212022643317	74	5	-0.729172999027887	0.465895845495653	-0.625351076158506	159.303542135787	1.38317757009346	1.9128	0.9421	1.6923	0.7905	1177293035
1841	6	118451301	119051583	0.375642	0.167058149336	134	5	0.360462877504132	0.718501012799684	0.231284748670317	288.468576299938	2.50467289719626	1.9128	0.9421	1.6923	0.7905	1177927571
1842	6	119051583	119651053	0.379046	0.165929904749	93	5	-0.384121638126081	0.700888294541584	-0.295645630679424	200.205802954435	1.73831775700935	1.9128	0.9421	1.6923	0.7905	1178527853
1843	6	119651053	120231128	0.364064	0.138042494505	82	4	-0.68991111151646	0.49025008776914	-0.547765566065002	176.525546691007	1.45777777777778	1.9128	0.9421	1.6923	0.7905	1179127323
1844	6	120231128	120835950	0.331536	0.173310494658	116	1	-0.00752993204234386	0.993992040254669	-0.00535645756186378	249.719066050693	2.14814814814815	1.9128	0.9421	1.6923	0.7905	1179707398
1845	6	120835950	121458003	0.340378	0.196209969247	136	2	0.315872856931674	0.752099014956171	0.18628044002978	292.774077438743	2.4070796460177	1.9128	0.9421	1.6923	0.7905	1180312220
1846	6	121458003	122121399	0.35375	0.246302359375	101	3	-0.323992668182018	0.745943585049095	-0.236334580178051	217.427807509655	1.83636363636364	1.9128	0.9421	1.6923	0.7905	1180934273
1847	6	122121399	122694598	0.34973	0.127702595434	90	2	-0.566139905252465	0.571298677900928	-0.409329304890885	193.747551246227	1.5929203539823	1.9128	0.9421	1.6923	0.7905	1181597669
1848	6	122694598	123323176	0.36145	0.204553770574	116	4	-0.070490613262803	0.943803171497542	-0.0473365755555141	249.719066050693	2.06222222222222	1.9128	0.9421	1.6923	0.7905	1182170868
1849	6	123323176	123910263	0.341332	0.148337469574	127	2	0.143305142591299	0.886049194553573	0.087502285551606	273.399322314121	2.24778761061947	1.9128	0.9421	1.6923	0.7905	1182799446
1850	6	123910263	124461077	0.353756	0.0922525571245	100	3	-0.342014697247301	0.732339831712795	-0.250689873155121	215.275056940253	1.81818181818182	1.9128	0.9421	1.6923	0.7905	1183386533
1851	6	124461077	125025303	0.347148	0.113830273685	112	2	-0.144307714642659	0.885257486669796	-0.0938274791629556	241.108063773083	1.98230088495575	1.9128	0.9421	1.6923	0.7905	1183937347
1852	6	125025303	125622700	0.369982	0.163035636269	180	4	1.09547738344996	0.273307548568852	0.586535525646589	387.495102492455	3.2	1.9128	0.9421	1.6923	0.7905	1184501573
1853	6	125622700	126203631	0.380098	0.139312586176	163	6	1.07797315118868	0.281045738099648	0.556307766310346	350.898342812612	3.13461538461538	1.9128	0.9421	1.6923	0.7905	1185098970
1854	6	126203631	126791342	0.364972	0.149241719144	213	4	1.69667963175498	0.0897572455159625	0.829392049542752	458.535871282738	3.78666666666667	1.9128	0.9421	1.6923	0.7905	1185679901
1855	6	126791342	127402843	0.34821	0.182339848995	97	2	-0.431920571876617	0.665799142551283	-0.301269559033432	208.816805232045	1.71681415929204	1.9128	0.9421	1.6923	0.7905	1186267612
1856	6	127402843	128004721	0.356274	0.169266861391	84	3	-0.630367162291814	0.528454390230591	-0.502228640151085	180.831047829812	1.52727272727273	1.9128	0.9421	1.6923	0.7905	1186879113
1857	6	128004721	128556556	0.344622	0.0939320630261	70	2	-0.949623714897742	0.342303484066335	-0.771899384275593	150.692539858177	1.23893805309735	1.9128	0.9421	1.6923	0.7905	1187480991
1858	6	128556556	129126530	0.35134	0.122767003407	141	3	0.396888494429266	0.691449689014088	0.245005289468948	303.537830285756	2.56363636363636	1.9128	0.9421	1.6923	0.7905	1188032826
1859	6	129126530	129708501	0.34642	0.140850660944	167	2	0.910272761881854	0.362678679543228	0.482521891253492	359.509345090222	2.95575221238938	1.9128	0.9421	1.6923	0.7905	1188602800
1860	6	129708501	130283575	0.367104	0.130546677471	68	4	-0.944966610797377	0.344675922518797	-0.817854729432747	146.387038719372	1.20888888888889	1.9128	0.9421	1.6923	0.7905	1189184771
1861	6	130283575	130884823	0.376926	0.16839640215	71	5	-0.783654792854488	0.433242695521383	-0.685057322282773	152.845290427579	1.32710280373832	1.9128	0.9421	1.6923	0.7905	1189759845
1862	6	130884823	131476973	0.374212	0.155619353204	189	5	1.35929576432515	0.174052885714765	0.727437982433617	406.869857617077	3.53271028037383	1.9128	0.9421	1.6923	0.7905	1190361093
1863	6	131476973	132117348	0.374602	0.219207495608	139	5	0.451265867215133	0.651797942218242	0.284136630936052	299.232329146951	2.5981308411215	1.9128	0.9421	1.6923	0.7905	1190953243
1864	6	132117348	132697509	0.364326	0.138170266529	211	4	1.66024313185771	0.0968655509016813	0.815781618024099	454.230370143933	3.75111111111111	1.9128	0.9421	1.6923	0.7905	1191593618
1865	6	132697509	133286040	0.371126	0.150427080307	98	5	-0.293318648415079	0.769278600830915	-0.220094597672247	210.969555801448	1.83177570093458	1.9128	0.9421	1.6923	0.7905	1192173779
1866	6	133286040	133857443	0.361022	0.124960841998	81	4	-0.708129361465097	0.478864927621003	-0.565467567798462	174.372796121605	1.44	1.9128	0.9421	1.6923	0.7905	1192762310
1867	6	133857443	134459809	0.378484	0.169939870444	159	5	0.81447782605914	0.41537127004169	0.4780785134969	342.287340535002	2.97196261682243	1.9128	0.9421	1.6923	0.7905	1193333713
1868	6	134459809	135084581	0.387122	0.199708053498	134	6	0.478564357044314	0.632248580035821	0.273668802537041	288.468576299938	2.57692307692308	1.9128	0.9421	1.6923	0.7905	1193936079
1869	6	135084581	135683262	0.382168	0.164830686125	143	6	0.664587775916705	0.506314189959821	0.367450948857658	307.843331424561	2.75	1.9128	0.9421	1.6923	0.7905	1194560851
1870	6	135683262	136272540	0.359	0.151504043932	144	3	0.450954581625112	0.652022283666434	0.275378938512467	309.996081993964	2.61818181818182	1.9128	0.9421	1.6923	0.7905	1195159532
1871	6	136272540	136871024	0.381278	0.164555777598	65	6	-0.947615187644013	0.343325391529447	-0.770052574892277	139.928787011164	1.25	1.9128	0.9421	1.6923	0.7905	1195748810
1872	6	136871024	137478177	0.387566	0.176484345791	189	6	1.61537413904226	0.10622969711014	0.769822036300341	406.869857617077	3.63461538461538	1.9128	0.9421	1.6923	0.7905	1196347294
1873	6	137478177	138058633	0.390412	0.138608266604	52	7	-1.1242170863624	0.260920942617954	-1.03879164541273	111.943029608931	1.05050505050505	1.9128	0.9421	1.6923	0.7905	1196954447
1874	6	138058633	138659324	0.400658	0.16762528488	37	8	-1.3475901825514	0.177790229935568	-1.53519363057772	79.6517710678934	0.747474747474748	1.9128	0.9421	1.6923	0.7905	1197534903
1875	6	138659324	139278258	0.389998	0.192159422491	24	6	-1.79505520695157	0.0726449044781823	-2.20745788719958	51.6660136656606	0.461538461538462	1.9128	0.9421	1.6923	0.7905	1198135594
1876	6	139278258	139901940	0.391184	0.198309394852	30	7	-1.57526263800752	0.115195834182195	-1.8323407679453	64.5825170820758	0.606060606060606	1.9128	0.9421	1.6923	0.7905	1198754528
1877	6	139901940	140476801	0.361544	0.130224523841	77	4	-0.781002361259645	0.434801105932648	-0.638531029988185	165.761793843994	1.36888888888889	1.9128	0.9421	1.6923	0.7905	1199378210
1878	6	140476801	141078599	0.33979	0.169156427904	95	1	-0.374003584076153	0.708401649670815	-0.293481844358488	204.51130409324	1.75925925925926	1.9128	0.9421	1.6923	0.7905	1199953071
1879	6	141078599	141659230	0.335176	0.138867886833	124	1	0.13207907825625	0.894921744054493	0.0908588576974392	266.941070605913	2.2962962962963	1.9128	0.9421	1.6923	0.7905	1200554869
1880	6	141659230	142270565	0.337798	0.182117824106	89	1	-0.478710341800098	0.632144707555675	-0.387604021723038	191.594800676825	1.64814814814815	1.9128	0.9421	1.6923	0.7905	1201135500
1881	6	142270565	142870688	0.358422	0.166837464986	68	3	-0.918719627336328	0.358242240949093	-0.807083221679506	146.387038719372	1.23636363636364	1.9128	0.9421	1.6923	0.7905	1201746835
1882	6	142870688	143454540	0.379852	0.143618588272	59	5	-1.00158196816089	0.316545533460111	-0.952161392425614	127.012283594749	1.10280373831776	1.9128	0.9421	1.6923	0.7905	1202346958
1883	6	143454540	144028599	0.390162	0.129009387537	61	7	-0.93969845159848	0.347372259616741	-0.808494025990932	131.317784733554	1.23232323232323	1.9128	0.9421	1.6923	0.7905	1202930810
1884	6	144028599	144657203	0.390892	0.204586671418	62	7	-0.919196381069156	0.357992863698303	-0.785035053166942	133.470535302957	1.25252525252525	1.9128	0.9421	1.6923	0.7905	1203504869
1885	6	144657203	145244125	0.36415	0.148098043692	96	4	-0.434855612235542	0.663667235430988	-0.32035506996193	206.664054662642	1.70666666666667	1.9128	0.9421	1.6923	0.7905	1204133473
1886	6	145244125	145843887	0.370868	0.166335979939	59	5	-1.00158196816089	0.316545533460111	-0.952161392425614	127.012283594749	1.10280373831776	1.9128	0.9421	1.6923	0.7905	1204720395
1887	6	145843887	146447149	0.359972	0.171172724289	113	3	-0.107728319398633	0.91421120460496	-0.0743671005146578	243.260814342485	2.05454545454545	1.9128	0.9421	1.6923	0.7905	1205320157
1888	6	146447149	147026482	0.36277	0.136938513774	105	4	-0.27089136269781	0.786474588311812	-0.191072053016964	226.038809787265	1.86666666666667	1.9128	0.9421	1.6923	0.7905	1205923419
1889	6	147026482	147593775	0.363716	0.118621241581	93	4	-0.489510362081453	0.624480420293728	-0.366158759575055	200.205802954435	1.65333333333333	1.9128	0.9421	1.6923	0.7905	1206502752
1890	6	147593775	148175234	0.369718	0.140094142493	92	4	-0.50772861203009	0.611643679985297	-0.381755614626073	198.053052385032	1.63555555555556	1.9128	0.9421	1.6923	0.7905	1207070045
1891	6	148175234	148782514	0.396994	0.176656566987	62	7	-0.919196381069156	0.357992863698303	-0.785035053166942	133.470535302957	1.25252525252525	1.9128	0.9421	1.6923	0.7905	1207651504
1892	6	148782514	149383695	0.403424	0.168303722174	56	8	-0.983045320037989	0.325585134096216	-0.93729207414907	120.554031886541	1.13131313131313	1.9128	0.9421	1.6923	0.7905	1208258784
1893	6	149383695	149991519	0.396354	0.177393456	120	7	0.269923709631632	0.787218946320606	0.167659232054701	258.330068328303	2.42424242424242	1.9128	0.9421	1.6923	0.7905	1208859965
1894	6	149991519	150676696	0.435996	0.270261552854	143	11	1.37853291856955	0.168038811581136	0.695748361849039	307.843331424561	3.32558139534884	1.9128	0.9421	1.6923	0.7905	1209467789
1895	6	150676696	151290699	0.411002	0.185671731246	84	9	-0.249878853740427	0.802681036844757	-0.185024582217159	180.831047829812	1.90909090909091	1.9128	0.9421	1.6923	0.7905	1210152966
1896	6	151290699	151950283	0.406338	0.241946438968	71	8	-0.695246744369507	0.486900682679078	-0.594899876701992	152.845290427579	1.43434343434343	1.9128	0.9421	1.6923	0.7905	1210766969
1897	6	151950283	152555367	0.383492	0.173668449339	88	6	-0.472222006081237	0.636768333846179	-0.332988769283434	189.442050107422	1.69230769230769	1.9128	0.9421	1.6923	0.7905	1211426553
1898	6	152555367	153139896	0.3663	0.144610447044	113	4	-0.125145363108714	0.90040847099226	-0.0851386082678985	243.260814342485	2.00888888888889	1.9128	0.9421	1.6923	0.7905	1212031637
1899	6	153139896	153743909	0.360724	0.172203247281	120	4	0.00238238653174486	0.998099132366603	0.00157302492543244	258.330068328303	2.13333333333333	1.9128	0.9421	1.6923	0.7905	1212616166
1900	6	153743909	154359324	0.35102	0.187540115207	209	3	1.62238647086845	0.104720624139208	0.812813069151037	449.924869005128	3.8	1.9128	0.9421	1.6923	0.7905	1213220179
1901	6	154359324	154966997	0.391318	0.177189047399	63	7	-0.898694310539832	0.368815508334377	-0.761951440053901	135.623285872359	1.27272727272727	1.9128	0.9421	1.6923	0.7905	1213835594
1902	6	154966997	155599031	0.402424	0.208903318492	43	8	-1.23247075228401	0.217773285583916	-1.31838224150458	92.5682744843086	0.868686868686869	1.9128	0.9421	1.6923	0.7905	1214443267
1903	6	155599031	156170072	0.369824	0.124406128457	76	4	-0.799220611208281	0.42416250262666	-0.657390057239501	163.609043274592	1.35111111111111	1.9128	0.9421	1.6923	0.7905	1215075301
1904	6	156170072	156755748	0.384598	0.146285659648	119	6	0.16852532559033	0.866170021648506	0.102397375387212	256.177317758901	2.28846153846154	1.9128	0.9421	1.6923	0.7905	1215646342
1905	6	156755748	157337864	0.401964	0.141064667523	54	8	-1.02141846346045	0.307056221378716	-0.989759494043206	116.248530747736	1.09090909090909	1.9128	0.9421	1.6923	0.7905	1216232018
1906	6	157337864	158006609	0.432472	0.252330858548	45	11	-1.09062976887062	0.275435825122646	-0.972269878599675	96.8737756231137	1.04651162790698	1.9128	0.9421	1.6923	0.7905	1216814134
1907	6	158006609	158614534	0.43955	0.177530122959	23	11	-1.64493159666331	0.0999839181189581	-1.94056101887234	49.5132630962581	0.534883720930233	1.9128	0.9421	1.6923	0.7905	1217482879
1908	6	158614534	159261531	0.434348	0.227198889639	47	11	-1.04023869361674	0.298229018801877	-0.909534123251713	101.179276761919	1.09302325581395	1.9128	0.9421	1.6923	0.7905	1218090804
1909	6	159261531	159861732	0.42281	0.166945739844	226	10	2.64473117415859	0.00817558399422791	1.19325316859034	486.521628684971	5	1.9128	0.9421	1.6923	0.7905	1218737801
1910	6	159861732	160476597	0.427704	0.186813365536	51	10	-0.994807138903688	0.319830073492866	-0.954500451853352	109.790279039529	1.15909090909091	1.9128	0.9421	1.6923	0.7905	1219338002
1911	6	160476597	161195893	0.419786	0.304875878637	63	9	-0.706407519524188	0.479934745979726	-0.600062081496003	135.623285872359	1.43181818181818	1.9128	0.9421	1.6923	0.7905	1219952867
1912	6	161195893	161834356	0.411868	0.216869262588	75	9	-0.445533996219182	0.655933897429119	-0.348523314500038	161.456292705189	1.70454545454545	1.9128	0.9421	1.6923	0.7905	1220672163
1913	6	161834356	162410287	0.404366	0.131840446165	42	8	-1.25165732399524	0.210694756861774	-1.35232957342791	90.4155239149061	0.848484848484849	1.9128	0.9421	1.6923	0.7905	1221310626
1914	6	162410287	162975966	0.382162	0.11610648442	87	6	-0.492891274844836	0.622089412650007	-0.349476892072003	187.28929953802	1.67307692307692	1.9128	0.9421	1.6923	0.7905	1221886557
1915	6	162975966	163558855	0.373136	0.142203747197	99	5	-0.275158050472879	0.783194814272084	-0.205447821707846	213.12230637085	1.85046728971963	1.9128	0.9421	1.6923	0.7905	1222452236
1916	6	163558855	164116917	0.41077	0.104042203196	65	9	-0.662928598973354	0.507376284329956	-0.554974191967465	139.928787011164	1.47727272727273	1.9128	0.9421	1.6923	0.7905	1223035125
1917	6	164116917	164673311	0.414584	0.101356233173	49	9	-1.01075996338003	0.312131329652848	-0.962632160880711	105.484777900724	1.11363636363636	1.9128	0.9421	1.6923	0.7905	1223593187
1918	6	164673311	165272063	0.360604	0.164929720485	86	4	-0.617038111721912	0.537209587881538	-0.479052815980988	185.136548968617	1.52888888888889	1.9128	0.9421	1.6923	0.7905	1224149581
1919	6	165272063	165857247	0.377178	0.145567889758	84	5	-0.547567019605884	0.583989240288793	-0.442487019008695	180.831047829812	1.57009345794393	1.9128	0.9421	1.6923	0.7905	1224748333
1920	6	165857247	166417299	0.4157	0.107225757608	95	9	-0.0107447907108382	0.991427062341444	-0.0074863966649714	204.51130409324	2.15909090909091	1.9128	0.9421	1.6923	0.7905	1225333517
1921	6	166417299	167006546	0.443544	0.151459404969	99	12	0.528283541384857	0.597302553285263	0.295179546759207	213.12230637085	2.67567567567568	1.9128	0.9421	1.6923	0.7905	1225893569
1922	6	167006546	167643169	0.446936	0.214605818514	36	12	-1.28862221754289	0.197529455575747	-1.16425207187809	77.4990204984909	0.972972972972973	1.9128	0.9421	1.6923	0.7905	1226482816
1923	6	167643169	168358476	0.449492	0.300999431014	174	12	2.69126658772741	0.00711812890163831	1.10876642252833	374.578599076039	4.7027027027027	1.9128	0.9421	1.6923	0.7905	1227119439
1924	6	168358476	168927128	0.486222	0.120727615484	20	14	-1.43983072232273	0.149915296934656	-1.62923589462589	43.0550113880505	0.714285714285714	1.9128	0.9421	1.6923	0.7905	1227834746
1925	6	168927128	169513893	0.439782	0.147870101318	89	11	0.01797388671476	0.985659685428611	0.0116104560370478	191.594800676825	2.06976744186047	1.9128	0.9421	1.6923	0.7905	1228403398
1926	6	169513893	170119763	0.431062	0.174740455873	58	11	-0.763087779720395	0.445411047471589	-0.606141979801778	124.859533025346	1.34883720930233	1.9128	0.9421	1.6923	0.7905	1228990163
1927	6	170119763	170756306	0.484842	0.214507111067	34	14	-0.95839495507915	0.33786363819655	-0.863701148262909	73.1935193596859	1.21428571428571	1.9128	0.9421	1.6923	0.7905	1229596033
1928	6	170756306	171115067	0.106368	0.319125757473	55	1	-1.07204863556912	0.283698187715219	-1.08197773916478	118.401281317139	1.01851851851852	1.9128	0.9421	1.6923	0.7905	1230232576
1929	7	0	683041	0.555266	0.267979520995	50	16	1.17957104772861	0.238170863663139	0.818981168674103	107.637528470126	4.16666666666667	2.9816	1.0461	2.8319	0.9971	1230232576
1930	7	683041	1330600	0.55157	0.227869584084	23	16	-0.290951303388709	0.771088563276681	-0.301313065043609	49.5132630962581	1.91666666666667	2.9816	1.0461	2.8319	0.9971	1230915617
1931	7	1330600	1949982	0.57086	0.192743734884	27	16	-0.0730961402602176	0.941729613070081	-0.0699875189371534	58.1242653738682	2.25	2.9816	1.0461	2.8319	0.9971	1231563176
1932	7	1949982	2570397	0.543282	0.194087828308	66	16	2.05099170024258	0.040267755017482	1.21951909825783	142.081537580567	5	2.9816	1.0461	2.8319	0.9971	1232182558
1933	7	2570397	3212524	0.499034	0.221337835039	174	15	4.63366175259398	3.59253812500986e-06	1.70251404637895	374.578599076039	5	2.9816	1.0461	2.8319	0.9971	1232802973
1934	7	3212524	3787974	0.39527	0.131114779738	269	7	3.3247322185009	0.000885034952289432	1.33223099900281	579.089903169279	5	2.9816	1.0461	2.8319	0.9971	1233445100
1935	7	3787974	4367688	0.458402	0.137505735587	69	13	-0.271380585930613	0.78609833215711	-0.203051015760755	148.539789288774	1.84	2.9816	1.0461	2.8319	0.9971	1234020550
1936	7	4367688	5127560	0.47171	0.341994441169	50	14	-0.408182649657914	0.683139585164158	-0.307307799738524	107.637528470126	1.78571428571429	2.9816	1.0461	2.8319	0.9971	1234600264
1937	7	5127560	6098775	0.490678	0.485180933161	77	15	0.904850348623969	0.36554467404202	0.526357091225124	165.761793843994	3.20833333333333	2.9816	1.0461	2.8319	0.9971	1235360136
1938	7	6098775	7089517	0.460876	0.495327744256	67	13	-0.323429111882578	0.746370285183043	-0.245486282081151	144.234288149969	1.78666666666667	2.9816	1.0461	2.8319	0.9971	1236331351
1939	7	7089517	7713071	0.375106	0.198144827874	107	5	-0.129873266935277	0.896666695022068	-0.0933374553863085	230.34431092607	2	2.9816	1.0461	2.8319	0.9971	1237322093
1940	7	7713071	8288668	0.371072	0.131336681741	114	5	-0.00274908133987436	0.997806553205333	-0.00191442762271364	245.413564911888	2.13084112149533	2.9816	1.0461	2.8319	0.9971	1237945647
1941	7	8288668	8853838	0.369972	0.115310437567	145	4	0.457838635247669	0.647068376412912	0.274591519331848	312.148832563366	2.57777777777778	2.9816	1.0461	2.8319	0.9971	1238521244
1942	7	8853838	9421183	0.33767	0.118702024341	161	1	0.777770750887246	0.436704173997758	0.467579425425181	346.592841673807	2.98148148148148	2.9816	1.0461	2.8319	0.9971	1239086414
1943	7	9421183	10025064	0.33489	0.172022302407	138	1	0.376394846278789	0.706623376860577	0.245187004088733	297.079578577549	2.55555555555556	2.9816	1.0461	2.8319	0.9971	1239653759
1944	7	10025064	10632802	0.342868	0.177277050308	178	2	1.12118885718676	0.262207481767919	0.574551029745838	383.18960135365	3.15044247787611	2.9816	1.0461	2.8319	0.9971	1240257640
1945	7	10632802	11253726	0.35377	0.194748471633	135	3	0.288756320037573	0.772767860369927	0.182269534120985	290.621326869341	2.45454545454545	2.9816	1.0461	2.8319	0.9971	1240865378
1946	7	11253726	11824243	0.351364	0.123601925972	147	3	0.505020668820959	0.613544319022967	0.305126281906519	316.454333702171	2.67272727272727	2.9816	1.0461	2.8319	0.9971	1241486302
1947	7	11824243	12400616	0.346158	0.132506206918	99	2	-0.39357219091209	0.693896915931362	-0.27182578114095	213.12230637085	1.75221238938053	2.9816	1.0461	2.8319	0.9971	1242056819
1948	7	12400616	13010231	0.356742	0.179810208082	150	3	0.559086756016805	0.576102512952321	0.334272627566035	322.912585410379	2.72727272727273	2.9816	1.0461	2.8319	0.9971	1242633192
1949	7	13010231	13601725	0.33861	0.154682887739	139	1	0.393845972566113	0.693694760648368	0.255603620034071	299.232329146951	2.57407407407407	2.9816	1.0461	2.8319	0.9971	1243242807
1950	7	13601725	14185475	0.34788	0.143468950749	97	2	-0.431920571876617	0.665799142551283	-0.301269559033432	208.816805232045	1.71681415929204	2.9816	1.0461	2.8319	0.9971	1243834301
1951	7	14185475	14766268	0.336568	0.139108081537	530	1	7.21723635090988	5.30547212164787e-13	2.18651109676113	1140.95780178334	5	2.9816	1.0461	2.8319	0.9971	1244418051
1952	7	14766268	15320920	0.34761	0.0985338554625	191	2	1.37045333345619	0.170545433288321	0.676246426815189	411.175358755882	3.38053097345133	2.9816	1.0461	2.8319	0.9971	1244998844
1953	7	15320920	15882323	0.341488	0.10937419287	156	2	0.699356666576952	0.484329161680131	0.384219817641689	335.829088826794	2.76106194690265	2.9816	1.0461	2.8319	0.9971	1245553496
1954	7	15882323	16471244	0.353984	0.150989691317	181	3	1.11776965704055	0.263665383913033	0.60529982415336	389.647853061857	3.29090909090909	2.9816	1.0461	2.8319	0.9971	1246114899
1955	7	16471244	17061333	0.369442	0.152670190429	130	4	0.184564886018114	0.853570329611574	0.117050242345368	279.857574022328	2.31111111111111	2.9816	1.0461	2.8319	0.9971	1246703820
1956	7	17061333	17644697	0.359344	0.142902201713	103	3	-0.287948610051454	0.773386076496939	-0.208045535746627	221.73330864846	1.87272727272727	2.9816	1.0461	2.8319	0.9971	1247293909
1957	7	17644697	18236219	0.36364	0.154722901261	280	4	2.91730237831366	0.00353073306842486	1.22396544626188	602.770159432707	4.97777777777778	2.9816	1.0461	2.8319	0.9971	1247877273
1958	7	18236219	18766309	0.349684	0.0567639457451	107	2	-0.240178667053979	0.810191750937339	-0.159715414819413	230.34431092607	1.89380530973451	2.9816	1.0461	2.8319	0.9971	1248468795
1959	7	18766309	19354791	0.354946	0.150356340551	151	3	0.577108785082087	0.563865970105483	0.343858676395233	325.065335979781	2.74545454545455	2.9816	1.0461	2.8319	0.9971	1248998885
1960	7	19354791	19962497	0.347246	0.177233728151	231	2	2.13742095274674	0.0325637687221266	0.950566640195498	497.285381531983	4.08849557522124	2.9816	1.0461	2.8319	0.9971	1249587367
1961	7	19962497	20543175	0.360334	0.138937586752	131	4	0.202783135966751	0.839304539637238	0.128105430854364	282.010324591731	2.32888888888889	2.9816	1.0461	2.8319	0.9971	1250195073
1962	7	20543175	21142357	0.367536	0.165529004543	146	4	0.476056885196306	0.634033851963781	0.284506988196931	314.301583132769	2.59555555555556	2.9816	1.0461	2.8319	0.9971	1250775751
1963	7	21142357	21743581	0.3768	0.168363205727	161	5	0.85079902194354	0.394881005064742	0.496112436327162	346.592841673807	3.00934579439252	2.9816	1.0461	2.8319	0.9971	1251374933
1964	7	21743581	22319108	0.391446	0.131231028258	129	7	0.454442344395547	0.649510480757173	0.271995891869436	277.704823452926	2.60606060606061	2.9816	1.0461	2.8319	0.9971	1251976157
1965	7	22319108	22961577	0.406458	0.221752333576	161	8	1.03154470964138	0.302285453189557	0.586269881907943	346.592841673807	3.25252525252525	2.9816	1.0461	2.8319	0.9971	1252551684
1966	7	22961577	23620882	0.382852	0.241625651254	158	6	0.974626807370689	0.32974541115901	0.511360360256372	340.134589965599	3.03846153846154	2.9816	1.0461	2.8319	0.9971	1253194153
1967	7	23620882	24279827	0.384196	0.241211330232	166	6	1.13998095747948	0.25429423462244	0.582619043426193	357.356594520819	3.19230769230769	2.9816	1.0461	2.8319	0.9971	1253853458
1968	7	24279827	24870183	0.392266	0.15305341184	135	7	0.577454767571491	0.563632286126714	0.337584233497013	290.621326869341	2.72727272727273	2.9816	1.0461	2.8319	0.9971	1254512403
1969	7	24870183	25454321	0.400462	0.14403788146	178	8	1.35771642873233	0.17455368172591	0.731086434759723	383.18960135365	3.5959595959596	2.9816	1.0461	2.8319	0.9971	1255102759
1970	7	25454321	26013718	0.406722	0.106180404972	95	8	-0.234769023299937	0.81438801165899	-0.174791387875726	204.51130409324	1.91919191919192	2.9816	1.0461	2.8319	0.9971	1255686897
1971	7	26013718	26629172	0.413184	0.187591599047	67	9	-0.61944967842252	0.535620162810517	-0.511252814538147	144.234288149969	1.52272727272727	2.9816	1.0461	2.8319	0.9971	1256246294
1972	7	26629172	27238555	0.399696	0.179497951206	167	7	1.23352102450986	0.217381437621675	0.644472928920234	359.509345090222	3.37373737373737	2.9816	1.0461	2.8319	0.9971	1256861748
1973	7	27238555	27832979	0.396014	0.158849575387	170	7	1.29502723609783	0.195310834068234	0.670159572583884	365.967596798429	3.43434343434343	2.9816	1.0461	2.8319	0.9971	1257471131
1974	7	27832979	28398319	0.398942	0.115576467259	109	7	0.0444009338090685	0.964584817312542	0.0289529612231086	234.649812064875	2.2020202020202	2.9816	1.0461	2.8319	0.9971	1258065555
1975	7	28398319	28942537	0.4004	0.0812505282809	165	8	1.10829099648631	0.267736162588169	0.621675218039141	355.203843951417	3.33333333333333	2.9816	1.0461	2.8319	0.9971	1258630895
1976	7	28942537	29506437	0.409662	0.113317964178	78	8	-0.560940742390883	0.574837934323368	-0.459244777344426	167.914544413397	1.57575757575758	2.9816	1.0461	2.8319	0.9971	1259175113
1977	7	29506437	30191291	0.406338	0.269917383851	118	8	0.206522126058401	0.836383083159846	0.137996053155167	254.024567189498	2.38383838383838	2.9816	1.0461	2.8319	0.9971	1259739013
1978	7	30191291	30812599	0.429714	0.195246158105	75	10	-0.495670455969433	0.620126934686127	-0.398107103328967	161.456292705189	1.70454545454545	2.9816	1.0461	2.8319	0.9971	1260423867
1979	7	30812599	31370178	0.457948	0.103266084268	93	13	0.353201725492961	0.723937214390527	0.227583338569108	200.205802954435	2.48	2.9816	1.0461	2.8319	0.9971	1261045175
1980	7	31370178	31939322	0.387078	0.121487707856	198	6	1.80139755791465	0.0716402407930369	0.836936232158878	426.2446127417	3.80769230769231	2.9816	1.0461	2.8319	0.9971	1261602754
1981	7	31939322	32538381	0.403628	0.165357669278	195	8	1.68388814782327	0.0922032873141015	0.862683317542936	419.786361033492	3.93939393939394	2.9816	1.0461	2.8319	0.9971	1262171898
1982	7	32538381	33405816	0.374652	0.423587934543	74	5	-0.729172999027887	0.465895845495653	-0.625351076158506	159.303542135787	1.38317757009346	2.9816	1.0461	2.8319	0.9971	1262770957
1983	7	33405816	33967245	0.393608	0.109415438105	149	7	0.864483754982026	0.387322200563544	0.479937156908344	320.759834840976	3.01010101010101	2.9816	1.0461	2.8319	0.9971	1263638392
1984	7	33967245	34547801	0.392064	0.138756640186	83	7	-0.488652899953354	0.625087454544471	-0.364191932206893	178.67829726041	1.67676767676768	2.9816	1.0461	2.8319	0.9971	1264199821
1985	7	34547801	35412535	0.387642	0.421787509222	123	6	0.251202400644726	0.801657628616313	0.150094117418509	264.788320036511	2.36538461538462	2.9816	1.0461	2.8319	0.9971	1264780377
1986	7	35412535	36089030	0.403388	0.260896237223	175	8	1.30015671359863	0.193547263064833	0.706564115625654	376.731349645442	3.53535353535354	2.9816	1.0461	2.8319	0.9971	1265645111
1987	7	36089030	36700737	0.422602	0.1826152063	82	10	-0.350088923446942	0.726271963357188	-0.269373789206764	176.525546691007	1.86363636363636	2.9816	1.0461	2.8319	0.9971	1266321606
1988	7	36700737	37273601	0.404618	0.127192492459	196	8	1.7030747195345	0.088554086245829	0.870062847908534	421.939111602895	3.95959595959596	2.9816	1.0461	2.8319	0.9971	1266933313
1989	7	37273601	37869332	0.391688	0.160695011675	204	7	1.99209763409484	0.0463603465103564	0.933193978417678	439.161116158115	4.12121212121212	2.9816	1.0461	2.8319	0.9971	1267506177
1990	7	37869332	38491882	0.37907	0.196851658501	94	5	-0.365961040183881	0.714394147368876	-0.280215590109818	202.358553523837	1.75700934579439	2.9816	1.0461	2.8319	0.9971	1268101908
1991	7	38491882	39058515	0.381238	0.117594633564	148	6	0.767934119734699	0.442526325517326	0.417032977708218	318.607084271574	2.84615384615385	2.9816	1.0461	2.8319	0.9971	1268724458
1992	7	39058515	39617167	0.393158	0.104988436451	173	7	1.3565334476858	0.174929500667768	0.695396864082907	372.425848506637	3.49494949494949	2.9816	1.0461	2.8319	0.9971	1269291091
1993	7	39617167	40356337	0.376112	0.323565620899	104	5	-0.184355060761877	0.853734921824139	-0.134364723646363	223.886059217863	1.94392523364486	2.9816	1.0461	2.8319	0.9971	1269849743
1994	7	40356337	40920441	0.373098	0.113638619829	173	5	1.06872619724994	0.285193063401849	0.599823785849269	372.425848506637	3.23364485981308	2.9816	1.0461	2.8319	0.9971	1270588913
1995	7	40920441	41489224	0.388624	0.120930126252	149	6	0.788603388498298	0.430343849854119	0.42674813254143	320.759834840976	2.86538461538462	2.9816	1.0461	2.8319	0.9971	1271153017
1996	7	41489224	42039837	0.398424	0.0919211860236	139	7	0.659463049688786	0.509598466228542	0.37970970916969	299.232329146951	2.80808080808081	2.9816	1.0461	2.8319	0.9971	1271721800
1997	7	42039837	42603518	0.396948	0.112973472585	76	7	-0.632167393658621	0.527277501165276	-0.491303850110232	163.609043274592	1.53535353535354	2.9816	1.0461	2.8319	0.9971	1272272413
1998	7	42603518	43210147	0.388682	0.175773001291	113	6	0.0445097130087363	0.964498109789967	0.0277585744944562	243.260814342485	2.17307692307692	2.9816	1.0461	2.8319	0.9971	1272836094
1999	7	43210147	43812012	0.406508	0.169248917947	89	8	-0.34988845356733	0.726422412726933	-0.268913565240277	191.594800676825	1.7979797979798	2.9816	1.0461	2.8319	0.9971	1273442723
[truncated: 2,506 more rows]
