# Supplementary material for: Digital microfluidic isolation of single cells for -Omics
Source: Nat Commun. 2020 Nov 11;11:5632. doi: 10.1038/s41467-020-19394-5 (PMC7658233; doi:10.1038/s41467-020-19394-5)
Supplement: Supplementary file 8 — Source Data [file 41467_2020_19394_MOESM8_ESM.zip › Source Data/Figure 3_Processed Sequencing Data/1Cell-1.txt]

Chrom	Start	End	GCfrac	Nfrac	Count	bin	zscore	pvalue	Log2_foldchange	rpkm	est_copy	seg.mean	seg.sd	seg.median	seg.mad	Position
1	1	0	1477506	0.611508	0.661591898781	260	16	-1.26656901132071	0.205309438785932	-1.24082708940773	38.8424820824112	0.926916221033868	1.2138	0.5942	1.0108	0.1318	0
2	1	1477506	2199916	0.550532	0.307872260904	744	16	0.462836149442733	0.643481817589933	0.275963908671851	111.149256420438	2.6524064171123	1.2138	0.5942	1.0108	0.1318	1477506
3	1	2199916	2860961	0.595166	0.243621841176	279	16	-1.19867913930727	0.230652732512558	-1.13907359060699	41.6809711576643	0.994652406417112	1.2138	0.5942	1.0108	0.1318	2199916
4	1	2860961	3395484	0.56922	0.0645865566122	230	16	-1.37376354607878	0.169515101691727	-1.41770485149181	34.3606572267484	0.819964349376114	1.2138	0.5942	1.0108	0.1318	2860961
5	1	3395484	4129575	0.556132	0.318885533265	346	16	-0.959278011680925	0.337418709407825	-0.828566674799456	51.690380001978	1.23351158645276	1.2138	0.5942	1.0108	0.1318	3395484
6	1	4129575	4714168	0.479562	0.144704093275	652	14	-1.94378372725574	0.0519215369014789	-1.07516793477608	97.4049935297388	0.951130561633844	1.2138	0.5942	1.0108	0.1318	4129575
7	1	4714168	5292119	0.456362	0.134874755818	815	13	-1.61918286417411	0.105407923824286	-0.912499750559235	121.756241912174	1.10471026770586	1.2138	0.5942	1.0108	0.1318	4714168
8	1	5292119	5860233	0.480376	0.119894950661	704	14	-1.80373831327432	0.071272340286413	-0.964464470369859	105.173489946221	1.02698760029176	1.2138	0.5942	1.0108	0.1318	5292119
9	1	5860233	6446979	0.540016	0.147842507661	531	16	-0.298245047339527	0.765516142505559	-0.210626851632027	79.3282999452321	1.89304812834225	2.3524	0.3107	2.388	0.2968	5860233
10	1	6446979	7094704	0.4825	0.228067466903	1548	14	0.469306482885531	0.638850582039909	0.172293667137254	231.262162552202	2.2582056892779	2.3524	0.3107	2.388	0.2968	6446979
11	1	7094704	7655639	0.487108	0.108631124818	1624	14	0.673988241781442	0.500318789151125	0.24143982817802	242.616118853215	2.36907366885485	2.3524	0.3107	2.388	0.2968	7094704
12	1	7655639	8303803	0.447464	0.228590295049	1767	12	0.532214717155422	0.594577291001701	0.178083524829476	263.979483998541	2.24380952380952	2.3524	0.3107	2.388	0.2968	7655639
13	1	8303803	8949515	0.418338	0.225660975791	2062	9	0.931023955888319	0.351841172414855	0.332509073865785	308.050761745892	2.48209449292808	2.3524	0.3107	2.388	0.2968	8303803
14	1	8949515	9634621	0.495134	0.270185927433	1396	15	0.758108228527437	0.448386194071389	0.265139647233433	208.554249950177	2.4773735581189	2.3524	0.3107	2.388	0.2968	8949515
15	1	9634621	10359005	0.453716	0.309758360207	1382	13	-0.342441187432154	0.7320188969049	-0.150614099289417	206.462731684201	1.87326330057608	2.3524	0.3107	2.388	0.2968	9634621
16	1	10359005	10962865	0.491486	0.171993508429	1391	15	0.741934425832138	0.458127066634668	0.25996312556602	207.8072791409	2.46850044365572	2.3524	0.3107	2.388	0.2968	10359005
17	1	10962865	11614386	0.48336	0.232565028602	1409	14	0.0949543185890616	0.924351111389605	0.0365598073024803	210.496374054298	2.05543398978848	2.3524	0.3107	2.388	0.2968	10962865
18	1	11614386	12254539	0.517524	0.21893672294	1130	15	-0.102338074862444	0.91848833457209	-0.0398365216736695	168.815402896633	2.00532386867791	2.3524	0.3107	2.388	0.2968	11614386
19	1	12254539	13787191	0.441146	0.673768083035	1773	12	0.547777273284821	0.583844845512191	0.182974021176548	264.875848969673	2.25142857142857	2.3524	0.3107	2.388	0.2968	12254539
20	1	13787191	14407453	0.43416	0.193889033989	1990	11	0.932409452555637	0.351124961578898	0.294026167524181	297.294382092301	2.43723208818126	2.3524	0.3107	2.388	0.2968	13787191
21	1	14407453	14989912	0.424528	0.141570479639	1827	10	0.313896025874192	0.753600008845402	0.116838656217795	272.943133709866	2.18410041841004	2.3524	0.3107	2.388	0.2968	14407453
22	1	14989912	15573437	0.48865	0.143138683004	1463	14	0.240386094646683	0.810030957078882	0.0908179651313306	218.563658794491	2.13420860685631	2.3524	0.3107	2.388	0.2968	14989912
23	1	15573437	16262580	0.46305	0.274461178594	1424	13	-0.247867729895713	0.804236748697692	-0.107422568711277	212.737286482129	1.93019315486276	2.3524	0.3107	2.388	0.2968	15573437
24	1	16262580	17334882	0.51144	0.533713450129	1341	15	0.580196398879153	0.561782181815025	0.207149942928254	200.337571048129	2.37976929902396	2.3524	0.3107	2.388	0.2968	16262580
25	1	17334882	17969314	0.502812	0.211893473217	1374	15	0.686943496668123	0.492118335457708	0.242222709841881	205.267578389358	2.43833185448092	2.3524	0.3107	2.388	0.2968	17334882
26	1	17969314	18521200	0.499378	0.0940157931167	1542	15	1.23038326723015	0.218553616278935	0.408643470938815	230.36579758107	2.73646850044366	2.3524	0.3107	2.388	0.2968	17969314
27	1	18521200	19077495	0.493372	0.101196307714	1643	15	1.55709408167518	0.119448149982457	0.500173185973855	245.454607928468	2.91570541259982	2.3524	0.3107	2.388	0.2968	18521200
28	1	19077495	19661460	0.4832	0.143784302141	1487	14	0.305022439561181	0.76034906189663	0.114292843045262	222.149118679021	2.16921954777535	2.3524	0.3107	2.388	0.2968	19077495
29	1	19661460	20294778	0.465174	0.210507201753	1865	13	0.745153574236918	0.456178884949711	0.281803915464925	278.620111860373	2.52795662487292	2.3524	0.3107	2.388	0.2968	19661460
30	1	20294778	20906339	0.477008	0.182420069298	1654	14	0.754783672924564	0.450378791890363	0.267847430164118	247.097943708877	2.41283734500365	2.3524	0.3107	2.388	0.2968	20294778
31	1	20906339	21563446	0.40862	0.239088915504	1779	8	0.161537523554521	0.871670059890866	0.0623379456189916	265.772213940806	2.05012964563526	2.3524	0.3107	2.388	0.2968	20906339
32	1	21563446	22254740	0.50199	0.276718733274	1238	15	0.247016063356004	0.804895792458906	0.0918520202380451	184.949972377019	2.19698314108252	2.3524	0.3107	2.388	0.2968	21563446
33	1	22254740	22885971	0.480082	0.207896950562	1552	14	0.480079207037947	0.631171072746188	0.176016753179971	231.859739199624	2.26404084609774	2.3524	0.3107	2.388	0.2968	22254740
34	1	22885971	23471767	0.485198	0.146460542578	1768	14	1.06180631126843	0.288323624061161	0.364006470384275	264.128878160396	2.57913931436907	2.3524	0.3107	2.388	0.2968	22885971
35	1	23471767	24145905	0.454474	0.258312096336	1804	13	0.607796885910182	0.543322194929589	0.233827623577706	269.507067987192	2.44527278888512	2.3524	0.3107	2.388	0.2968	23471767
36	1	24145905	24796802	0.45735	0.231829306327	1368	13	-0.373965673277635	0.708429855040915	-0.165303484791777	204.371213418225	1.85428668248052	2.3524	0.3107	2.388	0.2968	24145905
37	1	24796802	25427884	0.463804	0.207709933099	1198	13	-0.756763001401324	0.449191862601199	-0.356743806888889	178.974205902802	1.62385631989156	2.3524	0.3107	2.388	0.2968	24796802
38	1	25427884	26166886	0.467966	0.323411844623	1444	13	-0.202832750116456	0.839265759073532	-0.0873009727905041	215.725169719238	1.95730260928499	2.3524	0.3107	2.388	0.2968	25427884
39	1	26166886	26827376	0.47554	0.242986267771	1800	14	1.14798810448776	0.250973474572779	0.389885102209881	268.90949133977	2.62582056892779	2.3524	0.3107	2.388	0.2968	26166886
40	1	26827376	27548159	0.473618	0.306309943492	1362	14	-0.0316251902018308	0.974770954558387	-0.0123851009950852	203.474848447093	1.98687089715536	2.3524	0.3107	2.388	0.2968	26827376
41	1	27548159	28223466	0.476064	0.259596005965	1482	14	0.29155653437066	0.770625712648704	0.109433643298678	221.402147869744	2.16192560175055	2.3524	0.3107	2.388	0.2968	27548159
42	1	28223466	28995833	0.419896	0.352639354089	1680	9	0.0931216511671549	0.925806917027667	0.0369259741637987	250.982191917119	2.02226903400542	2.3524	0.3107	2.388	0.2968	28223466
43	1	28995833	29679015	0.443604	0.268130600631	1683	12	0.314338931343826	0.753263632669364	0.107816661607808	251.430374402685	2.13714285714286	2.3524	0.3107	2.388	0.2968	28995833
44	1	29679015	30404383	0.478374	0.310694709444	1786	14	1.1102835699543	0.266876850794137	0.378620276114066	266.817973073794	2.60539752005835	2.3524	0.3107	2.388	0.2968	29679015
45	1	30404383	30996073	0.480618	0.154962902871	1149	14	-0.605272751318003	0.544997783526452	-0.257733006361043	171.653891971886	1.67614879649891	2.3524	0.3107	2.388	0.2968	30404383
46	1	30996073	31602503	0.468036	0.175502531207	1342	13	-0.43251114699067	0.665369952344697	-0.192987043477492	200.486965209984	1.81904439173162	2.3524	0.3107	2.388	0.2968	30996073
47	1	31602503	32239335	0.48294	0.214863574695	1662	14	0.776329121229397	0.437554682808268	0.274808577763188	248.293097003721	2.42450765864333	2.3524	0.3107	2.388	0.2968	31602503
48	1	32239335	32948488	0.455718	0.294933533384	1859	13	0.73164308030314	0.464386446385072	0.277155055241806	277.72374688924	2.51982378854626	2.3524	0.3107	2.388	0.2968	32239335
49	1	32948488	33647449	0.453358	0.284652505648	1788	13	0.571768902086776	0.56747854794522	0.220975021505643	267.116761397505	2.42358522534734	2.3524	0.3107	2.388	0.2968	32948488
50	1	33647449	34220418	0.451892	0.127352439661	1964	13	0.968076724144243	0.333006053378658	0.356423214637018	293.41013388406	2.66214842426296	2.3524	0.3107	2.388	0.2968	33647449
51	1	34220418	34781660	0.449912	0.109118704587	2358	12	2.06512649590129	0.0389110330240299	0.594345203257622	352.271433655098	2.99428571428571	2.3524	0.3107	2.388	0.2968	34220418
52	1	34781660	35341725	0.449814	0.107246480319	2133	12	1.4815306410488	0.138465226047893	0.449665450618431	318.657747237627	2.70857142857143	2.3524	0.3107	2.388	0.2968	34781660
53	1	35341725	36027950	0.394368	0.271376006412	1902	7	0.539944694915892	0.589235173378052	0.195630624320816	284.147695849023	2.19947961838682	2.3524	0.3107	2.388	0.2968	35341725
54	1	36027950	36688308	0.431336	0.242834947104	1660	11	0.093799371192777	0.925268531199474	0.0324409783274573	247.99430868001	2.03306797305573	2.3524	0.3107	2.388	0.2968	36027950
55	1	36688308	37287390	0.48005	0.165389712927	1877	14	1.35536304442178	0.175301917785654	0.450316845823718	280.412841802638	2.7381473377097	2.3524	0.3107	2.388	0.2968	36688308
56	1	37287390	37834007	0.478924	0.0852827482497	1790	14	1.12105629410672	0.262263900957453	0.381847783144462	267.415549721216	2.61123267687819	2.3524	0.3107	2.388	0.2968	37287390
57	1	37834007	38495340	0.465712	0.24395123183	1899	13	0.821713039861655	0.411240235920919	0.307868190471822	283.699513363457	2.57404269739071	2.3524	0.3107	2.388	0.2968	37834007
58	1	38495340	39061225	0.456718	0.116428249556	1822	13	0.648328367711514	0.516772589994907	0.248151244124376	272.196162900589	2.46967129786513	2.3524	0.3107	2.388	0.2968	38495340
59	1	39061225	39735315	0.425748	0.258259282885	1866	10	0.400028545884309	0.689135491705752	0.147311008442065	278.769506022228	2.23072325164375	2.3524	0.3107	2.388	0.2968	39061225
60	1	39735315	40405957	0.438614	0.254445740052	1808	11	0.469903286470666	0.638424116179383	0.155652414508358	270.104644634613	2.21432945499081	2.3524	0.3107	2.388	0.2968	39735315
61	1	40405957	41088519	0.406074	0.267465812629	1730	8	0.0563256833511741	0.955082358953348	0.0220434728759189	258.45190000989	1.99366176894267	2.3524	0.3107	2.388	0.2968	40405957
62	1	41088519	41704921	0.442154	0.188841048537	2043	12	1.24809229910781	0.211997258116126	0.387470689011087	305.212272670639	2.59428571428571	2.3524	0.3107	2.388	0.2968	41088519
63	1	41704921	42252912	0.500038	0.0875762558144	1540	15	1.22391374615203	0.220984767466007	0.406771056606044	230.067009257359	2.73291925465838	2.3524	0.3107	2.388	0.2968	41704921
64	1	42252912	42844135	0.411788	0.154295418142	2197	9	1.22714126253062	0.219769501503915	0.423999610920953	328.218973596375	2.64459825458923	2.3524	0.3107	2.388	0.2968	42252912
65	1	42844135	43487604	0.424556	0.222961789923	2005	10	0.707013681304984	0.47955797571709	0.250964258932589	299.535294520132	2.39689181111775	2.3524	0.3107	2.388	0.2968	42844135
66	1	43487604	44097015	0.47732	0.179535649996	1856	14	1.29880624262159	0.194010431753535	0.434084906120416	277.275564403674	2.70751276440554	2.3524	0.3107	2.388	0.2968	43487604
67	1	44097015	44709720	0.45591	0.183946597465	1815	13	0.632566124788773	0.527017014384383	0.242597833205438	271.150403767601	2.46018298881735	2.3524	0.3107	2.388	0.2968	44097015
68	1	44709720	45306909	0.471	0.162744122882	2236	14	2.32221503710115	0.0202213597040453	0.702808383836034	334.045345908736	3.2618526622903	2.3524	0.3107	2.388	0.2968	44709720
69	1	45306909	46057641	0.407858	0.333983365569	1994	8	0.623181312201861	0.53316538079054	0.226936844750028	297.891958739723	2.29789685969461	2.3524	0.3107	2.388	0.2968	45306909
70	1	46057641	46739291	0.4057	0.266485733148	2172	8	1.00537942559361	0.314714183014404	0.350295538156193	324.484119549989	2.50302506482282	2.3524	0.3107	2.388	0.2968	46057641
71	1	46739291	47487093	0.463986	0.331373812854	1842	13	0.693363347490771	0.488081557832755	0.263901346413661	275.184046137698	2.49678075228736	2.3524	0.3107	2.388	0.2968	46739291
72	1	47487093	48167635	0.450778	0.265291488255	2016	13	1.08516767157031	0.277847399733619	0.394123923822241	301.178630300542	2.73263300576076	2.3524	0.3107	2.388	0.2968	47487093
73	1	48167635	48734785	0.462736	0.118399012607	1881	13	0.781181558060324	0.434695718755566	0.29412813384552	281.010418450059	2.54964418841071	2.3524	0.3107	2.388	0.2968	48167635
74	1	48734785	49331543	0.405004	0.162139426702	2180	8	1.02255686889212	0.306517411341646	0.35559957001612	325.679272844832	2.51224430999712	2.3524	0.3107	2.388	0.2968	48734785
75	1	49331543	49933878	0.378948	0.169897150257	2001	5	0.801129820352502	0.423056494223969	0.293206415730985	298.937717872711	2.34309133489461	2.3524	0.3107	2.388	0.2968	49331543
76	1	49933878	50601492	0.361516	0.251064237718	2242	4	1.53070381061919	0.125842611575525	0.535109319504028	334.941710879869	2.7679012345679	2.3524	0.3107	2.388	0.2968	49933878
77	1	50601492	51202463	0.399144	0.168013098802	3072	7	3.15918282997679	0.00158212204239427	0.887291594181409	458.938865219874	3.55247181266262	2.3524	0.3107	2.388	0.2968	50601492
78	1	51202463	51884419	0.382758	0.266814867821	1775	6	0.23116802331905	0.817184270929945	0.0911717993738685	265.174637293384	2.04375359815774	2.3524	0.3107	2.388	0.2968	51202463
79	1	51884419	52515583	0.385642	0.207812866387	2296	6	1.3391471937334	0.180522759313713	0.46247541677015	343.008995620062	2.64363845710996	2.3524	0.3107	2.388	0.2968	51884419
80	1	52515583	53202684	0.396282	0.272304944979	1963	7	0.676503264350691	0.498721174190008	0.241173550926424	293.260739722205	2.27002023706273	2.3524	0.3107	2.388	0.2968	52515583
81	1	53202684	53830948	0.4457	0.204156214585	1354	12	-0.539007896418255	0.58988140597308	-0.205990776147144	202.279695152249	1.71936507936508	2.3524	0.3107	2.388	0.2968	53202684
82	1	53830948	54415206	0.469264	0.144213686419	1661	13	0.28579678048849	0.775033774128159	0.114680358284701	248.143702841865	2.25144018976618	2.3524	0.3107	2.388	0.2968	53830948
83	1	54415206	55037497	0.477002	0.196517384953	1850	14	1.28264715639297	0.199615721181818	0.429413466396518	276.379199432541	2.69876002917578	2.3524	0.3107	2.388	0.2968	54415206
84	1	55037497	55654887	0.459782	0.190139134097	1805	13	0.610048634899145	0.541829590858785	0.234627122096858	269.656462149047	2.44662826160624	2.3524	0.3107	2.388	0.2968	55037497
85	1	55654887	56247615	0.412656	0.156442752831	2156	9	1.13720933977259	0.255450783477202	0.396821919250182	322.093812960302	2.59524526030695	2.3524	0.3107	2.388	0.2968	55654887
86	1	56247615	56824574	0.38886	0.133387294418	2090	6	0.901059460325805	0.367556705984535	0.326855717062707	312.233798277844	2.40644789867588	2.3524	0.3107	2.388	0.2968	56247615
87	1	56824574	57393964	0.401412	0.121867261455	2289	8	1.25659953383426	0.208898683638494	0.425988897907519	341.963236487074	2.63785652549698	2.3524	0.3107	2.388	0.2968	56824574
88	1	57393964	57935864	0.405422	0.0773205388448	1912	8	0.447112518392178	0.654793820872588	0.16635395833258	285.641637467578	2.20339959665802	2.3524	0.3107	2.388	0.2968	57393964
89	1	57935864	58502738	0.397714	0.117969778116	2055	7	0.88246045103924	0.377527857763554	0.307251772029298	307.005002612904	2.37640936686904	2.3524	0.3107	2.388	0.2968	57935864
90	1	58502738	59094223	0.410758	0.154670025444	2322	9	1.50132395386608	0.13327179230755	0.503832713363243	346.893243828303	2.79506470057177	2.3524	0.3107	2.388	0.2968	58502738
91	1	59094223	59653371	0.414602	0.10578236889	2223	9	1.28417126232839	0.199082038007737	0.440972689524666	332.103221804616	2.6758952753536	2.3524	0.3107	2.388	0.2968	59094223
92	1	59653371	60255843	0.39864	0.170085912706	2145	7	1.08394030758239	0.27839126635182	0.369091025847161	320.450477179892	2.48048568950564	2.3524	0.3107	2.388	0.2968	59653371
93	1	60255843	60821076	0.37104	0.115409043704	1858	5	0.489830834423341	0.624253609542989	0.186235750207896	277.574352727385	2.17564402810304	2.3524	0.3107	2.388	0.2968	60255843
94	1	60821076	61417341	0.382734	0.161446672201	2170	6	1.0711906189307	0.284083728826189	0.381047817426304	324.185331226278	2.49856073690271	2.3524	0.3107	2.388	0.2968	60821076
95	1	61417341	61970030	0.39004	0.0953320945414	1637	7	-0.0533015493500388	0.957491645755657	-0.0208323000655937	244.558242957335	1.89303266840127	2.3524	0.3107	2.388	0.2968	61417341
96	1	61970030	62620848	0.381812	0.231736061387	1848	6	0.386412705546012	0.699191041823828	0.149317531510519	276.08041110883	2.12780656303972	2.3524	0.3107	2.388	0.2968	61970030
97	1	62620848	63280408	0.38627	0.241918854994	1736	6	0.148229083499166	0.882161980029867	0.0591197225389412	259.348264981022	1.99884858952216	2.3524	0.3107	2.388	0.2968	62620848
98	1	63280408	63869089	0.386228	0.150643557377	1788	6	0.258814336592344	0.795778495682342	0.10169951127778	267.116761397505	2.0587219343696	2.3524	0.3107	2.388	0.2968	63280408
99	1	63869089	64446262	0.393574	0.133708610763	2184	7	1.17124824541775	0.241499007839994	0.395086234380105	326.276849492254	2.52558542931483	2.3524	0.3107	2.388	0.2968	63869089
100	1	64446262	65033617	0.394434	0.148726068562	1787	7	0.282498211555205	0.777561517732205	0.105653012501744	266.967367235649	2.06649320612894	2.3524	0.3107	2.388	0.2968	64446262
101	1	65033617	65629394	0.399178	0.160759814494	2237	7	1.28989749427094	0.197086250902437	0.429678634519372	334.194740070592	2.58687481931194	2.3524	0.3107	2.388	0.2968	65033617
102	1	65629394	66254847	0.377892	0.200579420036	2143	5	1.11025189029614	0.266890498019183	0.392117098501791	320.151688856182	2.50936768149883	2.3524	0.3107	2.388	0.2968	65629394
103	1	66254847	66835865	0.365906	0.139441463087	1935	4	0.854338541904291	0.392917437795194	0.322656607730374	289.077703190253	2.38888888888889	2.3524	0.3107	2.388	0.2968	66254847
104	1	66835865	67427162	0.36773	0.154401256898	1762	4	0.473194595690358	0.636074353068546	0.187536965619015	263.232513189264	2.17530864197531	2.3524	0.3107	2.388	0.2968	66835865
105	1	67427162	68073033	0.388648	0.225851601945	1899	6	0.49487131915663	0.620690957196319	0.188592680243959	283.699513363457	2.18652849740933	2.3524	0.3107	2.388	0.2968	67427162
106	1	68073033	68649348	0.405242	0.132418902857	2087	8	0.822869090546989	0.41058244164946	0.292702035511667	311.785615792278	2.40507058484587	2.3524	0.3107	2.388	0.2968	68073033
107	1	68649348	69258553	0.36887	0.179258213573	1754	4	0.455569442108211	0.648699621387248	0.180971789143334	262.03735989442	2.16543209876543	2.3524	0.3107	2.388	0.2968	68649348
108	1	69258553	69884622	0.36436	0.201365983622	2070	4	1.15176300860302	0.249418472430432	0.419953809085289	309.245915040735	2.55555555555556	2.3524	0.3107	2.388	0.2968	69258553
109	1	69884622	70472166	0.345444	0.148999904688	1699	2	0.859396741719329	0.390121666738862	0.337986514872889	253.820680992372	2.38707411310151	2.3524	0.3107	2.388	0.2968	69884622
110	1	70472166	71088560	0.35187	0.188830520738	1864	3	0.863469275704317	0.387879505002635	0.34673485677915	278.470717698517	2.41294498381877	2.3524	0.3107	2.388	0.2968	70472166
111	1	71088560	71693782	0.3683	0.173856865745	1809	4	0.576742372985473	0.56411350355657	0.225515449319842	270.254038796469	2.23333333333333	2.3524	0.3107	2.388	0.2968	71088560
112	1	71693782	72257723	0.349438	0.113382428304	1721	2	0.912678370949032	0.361411722654691	0.356547759728872	257.107352553191	2.41798384264138	2.3524	0.3107	2.388	0.2968	71693782
113	1	72257723	72815082	0.334444	0.102912126654	1266	1	0.224388733779397	0.822454836342425	0.121682203215397	189.133008908971	2.02722177742194	2.3524	0.3107	2.388	0.2968	72257723
114	1	72815082	73397012	0.340498	0.140790129397	1479	2	0.326580449422296	0.743985232527129	0.137922714787736	220.953965384178	2.07797681770285	2.3524	0.3107	2.388	0.2968	72815082
115	1	73397012	73987386	0.335486	0.153079234519	1398	1	0.5136398359169	0.607503822844286	0.264769159162492	208.853038273888	2.23859087269816	2.3524	0.3107	2.388	0.2968	73397012
116	1	73987386	74559395	0.345768	0.125887879387	1741	2	0.961116215703308	0.336493737204187	0.373216865339769	260.0952357903	2.44608359676853	2.3524	0.3107	2.388	0.2968	73987386
117	1	74559395	75131647	0.352786	0.126259060694	1383	3	-0.179489505737921	0.857553356734168	-0.0838658467246357	206.612125846056	1.79029126213592	2.3524	0.3107	2.388	0.2968	74559395
118	1	75131647	75753124	0.362604	0.195464997096	1787	4	0.528273200634568	0.597309729428298	0.207862675740092	266.967367235649	2.20617283950617	2.3524	0.3107	2.388	0.2968	75131647
119	1	75753124	76418971	0.36001	0.249076739852	1867	4	0.70452473645604	0.481106050827502	0.271044968924803	278.918900184083	2.30493827160494	2.3524	0.3107	2.388	0.2968	75753124
120	1	76418971	76984893	0.384012	0.116486017508	1976	6	0.658622559313836	0.510138172701313	0.24593572167914	295.202863826325	2.27518710420265	2.3524	0.3107	2.388	0.2968	76418971
121	1	76984893	77560331	0.38038	0.131096660283	2222	6	1.18177587202387	0.237294643911293	0.415211591483554	331.95382764276	2.55843408175014	2.3524	0.3107	2.388	0.2968	76984893
122	1	77560331	78159735	0.368906	0.165838065812	1812	4	0.583351805578778	0.55965649445426	0.227905996744836	270.702221282035	2.23703703703704	2.3524	0.3107	2.388	0.2968	77560331
123	1	78159735	78823021	0.368596	0.24617736542	1082	4	-1.02494345879215	0.305389867149116	-0.515976459474584	161.644483127573	1.3358024691358	1.1002	0.1506	1.0796	0.1736	78159735
124	1	78823021	79414170	0.355418	0.154189552888	1070	3	-0.858171623391603	0.390797702656486	-0.45405620658662	159.851753185308	1.38511326860841	1.1002	0.1506	1.0796	0.1736	78823021
125	1	79414170	79994588	0.34357	0.138551871238	715	2	-1.52374522019104	0.127572368520696	-0.91068419064558	106.816825726631	1.00456621004566	1.1002	0.1506	1.0796	0.1736	79414170
126	1	79994588	80592222	0.33944	0.163367546023	640	1	-1.14736270514543	0.251231748209041	-0.862451391325582	95.6122635874737	1.02481985588471	1.1002	0.1506	1.0796	0.1736	79994588
127	1	80592222	81178536	0.337664	0.147214632432	781	1	-0.838389936953096	0.401811739284623	-0.575200748070965	116.676840409089	1.25060048038431	1.1002	0.1506	1.0796	0.1736	80592222
128	1	81178536	81751251	0.347042	0.1269654191	685	2	-1.59640198732245	0.110399072739103	-0.972523444463443	102.335000870968	0.962416578854935	1.1002	0.1506	1.0796	0.1736	81178536
129	1	81751251	82317801	0.360556	0.117465360515	811	4	-1.62199553638739	0.104804303872239	-0.931903139084126	121.158665264752	1.00123456790123	1.1002	0.1506	1.0796	0.1736	81751251
130	1	82317801	82887691	0.354842	0.122637702013	931	3	-1.15956719640714	0.246225063195123	-0.654813930316336	139.085964687403	1.20517799352751	1.1002	0.1506	1.0796	0.1736	82317801
131	1	82887691	83437906	0.351738	0.0912643239461	682	3	-1.69947725166518	0.0892292972134083	-1.10382335885096	101.886818385402	0.882847896440129	1.1002	0.1506	1.0796	0.1736	82887691
132	1	83437906	84323614	0.376434	0.435479864696	982	5	-1.41714756889096	0.156439787297241	-0.733719821860063	146.70506694203	1.14988290398126	1.1002	0.1506	1.0796	0.1736	83437906
133	1	84323614	84898459	0.361144	0.130200314867	953	4	-1.30914906030427	0.190483863449203	-0.699128839391457	142.372636248223	1.17654320987654	1.1002	0.1506	1.0796	0.1736	84323614
134	1	84898459	85493549	0.390158	0.15979095599	818	7	-1.88676824389267	0.0591915041382488	-1.021713873598	122.20442439774	0.94593813240821	1.1002	0.1506	1.0796	0.1736	84898459
135	1	85493549	86076328	0.38686	0.142041837472	1129	6	-1.14264108241544	0.253187641092645	-0.561601739132537	168.666008734778	1.29994242947611	1.1002	0.1506	1.0796	0.1736	85493549
136	1	86076328	86705911	0.353796	0.205823537167	824	3	-1.39157673822485	0.164050606996035	-0.830950760691911	123.100789368872	1.06666666666667	1.1002	0.1506	1.0796	0.1736	86076328
137	1	86705911	87352671	0.369278	0.226915702888	845	4	-1.54708863366326	0.121841874381682	-0.872653712131852	126.238066767836	1.04320987654321	1.1002	0.1506	1.0796	0.1736	86705911
138	1	87352671	87941933	0.38997	0.151481005054	931	6	-1.56371569996254	0.117884349052439	-0.839794152346745	139.085964687403	1.07196315486471	1.1002	0.1506	1.0796	0.1736	87352671
139	1	87941933	88509158	0.374164	0.118515580237	807	5	-1.79810786635672	0.0721599159054878	-1.01687417289698	120.56108861733	0.944964871194379	1.1002	0.1506	1.0796	0.1736	87941933
140	1	88509158	89069043	0.367756	0.10695946489	924	4	-1.37304024203956	0.169739836694725	-0.743712201885341	138.040205554415	1.14074074074074	1.1002	0.1506	1.0796	0.1736	88509158
141	1	89069043	89742054	0.363584	0.257070092465	1019	4	-1.16374154325156	0.244528768357484	-0.602522907135585	152.232650930681	1.25802469135802	1.1002	0.1506	1.0796	0.1736	89069043
142	1	89742054	90375436	0.390364	0.210586975948	820	7	-1.88229091374727	0.0597965275230534	-1.0181908070343	122.503212721451	0.948250939577913	1.1002	0.1506	1.0796	0.1736	89742054
143	1	90375436	90983596	0.378064	0.177847934754	719	5	-1.98967647308235	0.0466265859898174	-1.18345107573546	107.414402374053	0.84192037470726	1.1002	0.1506	1.0796	0.1736	90375436
144	1	90983596	91585996	0.379654	0.169986719788	1013	5	-1.34966317333988	0.177124050201844	-0.688880577373618	151.336285959548	1.18618266978923	1.1002	0.1506	1.0796	0.1736	90983596
145	1	91585996	92243357	0.392796	0.239382926581	781	7	-1.96959885158263	0.0488843633784837	-1.08849216839777	116.676840409089	0.903151199768719	1.1002	0.1506	1.0796	0.1736	91585996
146	1	92243357	92910060	0.375026	0.250040872772	918	5	-1.55647019196415	0.119596325420999	-0.830948692760949	137.143840583283	1.07494145199063	1.1002	0.1506	1.0796	0.1736	92243357
147	1	92910060	93580843	0.372672	0.254602457128	1022	5	-1.33007092947022	0.183494902601386	-0.676119555237135	152.680833416247	1.19672131147541	1.1002	0.1506	1.0796	0.1736	92910060
148	1	93580843	94201415	0.386922	0.194291717963	740	6	-1.96990384113172	0.0488493921393018	-1.17105004938923	110.551679773016	0.852043753598158	1.1002	0.1506	1.0796	0.1736	93580843
149	1	94201415	94806788	0.413288	0.174062933101	957	9	-1.49275103551714	0.135502368698133	-0.774944429016298	142.970212895644	1.15197111044237	1.1002	0.1506	1.0796	0.1736	94201415
150	1	94806788	95410928	0.406776	0.172377263548	1201	8	-1.07953275476251	0.280350300250634	-0.504492413942534	179.422388388369	1.38403918179199	1.1002	0.1506	1.0796	0.1736	94806788
151	1	95410928	96009931	0.383672	0.165279639668	972	6	-1.47652348117754	0.139803416411776	-0.777619006299757	145.211125323476	1.11917098445596	1.1002	0.1506	1.0796	0.1736	95410928
152	1	96009931	96583810	0.362702	0.128736197003	807	4	-1.63080811317846	0.102930814989808	-0.939036380023619	120.56108861733	0.996296296296296	1.1002	0.1506	1.0796	0.1736	96009931
153	1	96583810	97211807	0.360224	0.203817852633	925	4	-1.37083709784179	0.170425743501683	-0.742151687897724	138.189599716271	1.14197530864198	1.1002	0.1506	1.0796	0.1736	96583810
154	1	97211807	97779353	0.356408	0.119014141585	834	3	-1.36989360347553	0.170720116738879	-0.813547714430466	124.594730987427	1.07961165048544	1.1002	0.1506	1.0796	0.1736	97211807
155	1	97779353	98339028	0.337656	0.106624380221	800	1	-0.796755308615122	0.42559315524854	-0.540523296438219	119.515329484342	1.28102481985588	1.1002	0.1506	1.0796	0.1736	97779353
156	1	98339028	98890282	0.350664	0.092977103114	2325	3	1.86306178764792	0.0624535736470188	0.665563713007626	347.341426313869	3.00970873786408	3.4574	0.3479	3.3858	0.2583	98339028
157	1	98890282	99480635	0.355304	0.153049107907	2476	3	2.19047712236263	0.0284896521973679	0.756344311339135	369.899944754039	3.20517799352751	3.4574	0.3479	3.3858	0.2583	98890282
158	1	99480635	100092722	0.359968	0.183122660668	2769	3	2.82579297051768	0.00471637360867575	0.917698050491801	413.672434177679	3.58446601941748	3.4574	0.3479	3.3858	0.2583	99480635
159	1	100092722	100714084	0.36035	0.195316095931	3050	4	3.31084432241605	0.000930149399027917	0.979132284036212	455.652193659054	3.76543209876543	3.4574	0.3479	3.3858	0.2583	100092722
160	1	100714084	101338271	0.37512	0.198958004572	2890	5	2.73640813147854	0.00621139357590712	0.823554741213285	431.749127762186	3.38407494145199	3.4574	0.3479	3.3858	0.2583	100714084
161	1	101338271	101931812	0.37346	0.157598211413	2897	5	2.75164654337717	0.00592964828856737	0.827044933095647	432.794886895174	3.39227166276347	3.4574	0.3479	3.3858	0.2583	101338271
162	1	101931812	102500573	0.347242	0.120896123328	2326	2	2.37792317476587	0.0174104528656761	0.791151759161887	347.490820475725	3.26800140498771	3.4574	0.3479	3.3858	0.2583	101931812
163	1	102500573	103106117	0.33507	0.174296170055	2153	1	2.16806848829429	0.0301534759889059	0.88775311795429	321.645630474736	3.44755804643715	3.4574	0.3479	3.3858	0.2583	102500573
164	1	103106117	103706599	0.32876	0.167335573756	1959	1	1.74295702000129	0.0813411227233086	0.751522196054643	292.663163074783	3.1369095276221	3.4574	0.3479	3.3858	0.2583	103106117
165	1	103706599	104687799	0.3364	0.490419894007	2438	1	2.7925879133639	0.00522882569095773	1.06710292440727	364.222966603533	3.90392313851081	3.4574	0.3479	3.3858	0.2583	103706599
166	1	104687799	105307751	0.33468	0.193485947299	2010	1	1.85471312764532	0.063637203111938	0.788600299853347	300.28226532941	3.21857485988791	3.4574	0.3479	3.3858	0.2583	104687799
167	1	105307751	105929325	0.326226	0.195590549154	2434	1	2.78382272845064	0.00537223871833073	1.06473396650078	363.625389956111	3.89751801441153	3.4574	0.3479	3.3858	0.2583	105307751
168	1	105929325	106529817	0.332166	0.167349440126	1958	1	1.74076572377297	0.0817246524253331	0.750785563390751	292.513768912927	3.13530824659728	3.4574	0.3479	3.3858	0.2583	105929325
169	1	106529817	107116785	0.337458	0.148164806259	2420	1	2.75314458125424	0.0059025822420767	1.05641184594901	361.533871690135	3.87510008006405	3.4574	0.3479	3.3858	0.2583	106529817
170	1	107116785	107698214	0.355332	0.140049773919	2748	3	2.78025838754411	0.00543156615167748	0.90671500094297	410.535156778715	3.55728155339806	3.4574	0.3479	3.3858	0.2583	107116785
171	1	107698214	108245993	0.372992	0.0872231319565	2617	5	2.14211006743196	0.0321846259718515	0.680399172873278	390.964521575654	3.06440281030445	3.4574	0.3479	3.3858	0.2583	107698214
172	1	108245993	109071839	0.37898	0.394560244888	3315	5	3.66159742532395	0.000250647508737348	1.02149411882519	495.241646550743	3.88173302107728	3.4574	0.3479	3.3858	0.2583	108245993
173	1	109071839	109720252	0.389442	0.228886527568	2651	6	2.0941042100426	0.0362506981294679	0.669889444961721	396.043923078739	3.05238917674151	3.4574	0.3479	3.3858	0.2583	109071839
174	1	109720252	110351181	0.461202	0.207517803113	2518	13	2.21554566402968	0.0267226336695085	0.714906568041341	376.174499551967	3.41308031175873	3.4574	0.3479	3.3858	0.2583	109720252
175	1	110351181	110922127	0.469932	0.12426043794	2038	13	1.1347061493275	0.256498459941286	0.409782336488139	304.465301861362	2.76245340562521	3.4574	0.3479	3.3858	0.2583	110351181
176	1	110922127	111499781	0.426074	0.134429952878	2763	10	2.38107650611701	0.0172621264170997	0.713597584402798	412.776069206547	3.30304841601913	3.4574	0.3479	3.3858	0.2583	110922127
177	1	111499781	112130318	0.397814	0.20702512303	3220	7	3.49050526073663	0.000482108121178282	0.955174066462232	481.049201174477	3.72361954322058	3.4574	0.3479	3.3858	0.2583	111499781
178	1	112130318	112681414	0.440542	0.092717058371	2787	12	3.17784925915336	0.00148371868983815	0.835494487381668	416.361529091077	3.53904761904762	3.4574	0.3479	3.3858	0.2583	112130318
179	1	112681414	113311583	0.416242	0.206562049228	2762	9	2.46644702736689	0.0136460911100888	0.754178060755727	412.626675044691	3.32470659043033	3.4574	0.3479	3.3858	0.2583	112681414
180	1	113311583	114007463	0.398336	0.28148531356	2902	7	2.77860976761752	0.0054592064922887	0.805160897526997	433.541857704451	3.35588320323793	3.4574	0.3479	3.3858	0.2583	113311583
181	1	114007463	114649045	0.38319	0.220676390547	3299	6	3.47216659474221	0.000516275848139373	0.985381552659393	492.851339961056	3.79850316637881	3.4574	0.3479	3.3858	0.2583	114007463
182	1	114649045	115265452	0.40239	0.188847628272	2938	8	2.65011962142553	0.00804632761806009	0.786105830908112	438.920047531247	3.38576779026217	3.4574	0.3479	3.3858	0.2583	114649045
183	1	115265452	115866443	0.386776	0.168040785969	3028	6	2.89584729496814	0.00378136356707711	0.861717980080194	452.365522098235	3.48647092688543	3.4574	0.3479	3.3858	0.2583	115265452
184	1	115866443	116456524	0.41609	0.152658702788	2668	9	2.26026164348263	0.023805017031758	0.704223407682261	398.583623830281	3.21155582305146	3.4574	0.3479	3.3858	0.2583	115866443
185	1	116456524	117032962	0.412266	0.132604026799	2841	9	2.6397304882909	0.00829719814721607	0.794863572687217	424.42881383127	3.4198013842913	3.4574	0.3479	3.3858	0.2583	116456524
186	1	117032962	117684148	0.425704	0.23217022479	3210	10	3.3682876970022	0.000756366243651178	0.929935319599972	479.555259555923	3.83741781231321	3.4574	0.3479	3.3858	0.2583	117032962
187	1	117684148	118287849	0.402334	0.171775431878	2847	8	2.45472620390503	0.014099192833198	0.740713928094097	425.325178802403	3.28089887640449	3.4574	0.3479	3.3858	0.2583	117684148
188	1	118287849	118872569	0.376144	0.144889861814	3162	5	3.32852927953961	0.00087305827427331	0.953322616183614	472.384339786862	3.70257611241218	3.4574	0.3479	3.3858	0.2583	118287849
189	1	118872569	119506670	0.365906	0.211482082507	2679	4	2.49347782504398	0.0126498485492373	0.79201762254098	400.226959610691	3.30740740740741	3.4574	0.3479	3.3858	0.2583	118872569
190	1	119506670	120187786	0.409656	0.265910652517	2893	8	2.55349650287143	0.0106647349603767	0.763837758281432	432.197310247752	3.33390953615673	3.4574	0.3479	3.3858	0.2583	119506670
191	1	120187786	145035037	0.402788	0.979877049578	4060	8	5.05925604404095	4.20895383258618e-07	1.25275116242437	606.540297133036	4.67876692595794	3.4574	0.3479	3.3858	0.2583	120187786
192	1	145035037	146737129	0.410546	0.706243845809	2723	9	2.38090202767023	0.0172703044768538	0.733661723541472	406.80030273233	3.27776105928378	3.4574	0.3479	3.3858	0.2583	145035037
193	1	146737129	147374311	0.40698	0.215294845115	1666	8	-0.0810938630368712	0.935367306202275	-0.0323401642826205	248.890673651143	1.91990780754826	2.1281	0.274	2.0502	0.1932	146737129
194	1	147374311	150270836	0.41762	0.82737935975	1469	9	-0.369698731807101	0.711606976824818	-0.156700862946044	219.460023765623	1.76828167318688	2.1281	0.274	2.0502	0.1932	147374311
195	1	150270836	151011108	0.409924	0.324572589535	1591	8	-0.242132393960362	0.808677578134457	-0.0987947293171204	237.686111511985	1.83347738403918	2.1281	0.274	2.0502	0.1932	150270836
196	1	151011108	151701010	0.439724	0.275259384666	1620	11	-0.00785033563908486	0.993736402731775	-0.00274845013484257	242.018542205793	1.98407838334354	2.1281	0.274	2.0502	0.1932	151011108
197	1	151701010	152341794	0.416488	0.219705860321	1700	9	0.136990881780828	0.891038002446741	0.0539994875227404	253.970075154227	2.04634366536262	2.1281	0.274	2.0502	0.1932	151701010
198	1	152341794	152955472	0.413262	0.185240468128	1682	9	0.0975085742285223	0.922322525429919	0.0386424467528204	251.280980240829	2.02467649714114	2.1281	0.274	2.0502	0.1932	152341794
199	1	152955472	153611727	0.435116	0.23810104304	1674	11	0.129376768583929	0.8970595291583	0.0445572646435141	250.085826945986	2.05021432945499	2.1281	0.274	2.0502	0.1932	152955472
200	1	153611727	154358028	0.443378	0.330029036542	1580	12	0.0471817177891322	0.962368398383905	0.0167060433423247	236.042775731576	2.00634920634921	2.1281	0.274	2.0502	0.1932	153611727
201	1	154358028	154964096	0.46911	0.175010064877	1355	13	-0.403238410134152	0.686772845632423	-0.179078863436441	202.429089314105	1.83666553710607	2.1281	0.274	2.0502	0.1932	154358028
202	1	154964096	155740245	0.461494	0.355793797325	1264	13	-0.608147568129774	0.543089605688085	-0.279375251500572	188.834220585261	1.71331751948492	2.1281	0.274	2.0502	0.1932	154964096
203	1	155740245	156424280	0.477374	0.269043250711	1448	14	0.199988379075121	0.841489669687898	0.075949798076049	216.322746366659	2.11232676878191	2.1281	0.274	2.0502	0.1932	155740245
204	1	156424280	157011936	0.502404	0.149162094831	1509	15	1.12363616944118	0.261167405369441	0.377433511550464	225.43579023984	2.67790594498669	2.1281	0.274	2.0502	0.1932	156424280
205	1	157011936	157691696	0.422196	0.264446275156	1628	10	-0.125600678792818	0.900048025613054	-0.0495372781434465	243.213695500636	1.94620442319187	2.1281	0.274	2.0502	0.1932	157011936
206	1	157691696	158325621	0.41886	0.211263162046	2136	9	1.09334010915891	0.27424449867602	0.38337638818523	319.105929723194	2.57117062894974	2.1281	0.274	2.0502	0.1932	157691696
207	1	158325621	158913505	0.358822	0.149492076668	1623	3	0.340905728245732	0.733174552346876	0.146995996672842	242.466724691359	2.10097087378641	2.1281	0.274	2.0502	0.1932	158325621
208	1	158913505	159545020	0.381576	0.208253168967	2234	6	1.20729554581461	0.227318345437991	0.422981960577777	333.746557585025	2.57225100748417	2.1281	0.274	2.0502	0.1932	158913505
209	1	159545020	160119603	0.446652	0.129803701119	1935	12	0.967966288778612	0.333061206109012	0.309115051309632	289.077703190253	2.45714285714286	2.1281	0.274	2.0502	0.1932	159545020
210	1	160119603	160746787	0.425056	0.202785785352	2048	10	0.801980305931524	0.422564350481769	0.281577737590307	305.959243479916	2.44829647340108	2.1281	0.274	2.0502	0.1932	160119603
211	1	160746787	161571226	0.442676	0.393526992294	1552	12	-0.0254435441480662	0.979701179130382	-0.00908995753501305	231.859739199624	1.97079365079365	2.1281	0.274	2.0502	0.1932	160746787
212	1	161571226	162214601	0.40472	0.222848261123	2121	8	0.895873224565638	0.370320475996526	0.316016055882387	316.865017295362	2.44425237683665	2.1281	0.274	2.0502	0.1932	161571226
213	1	162214601	162849228	0.40032	0.212135632427	1912	8	0.447112518392178	0.654793820872588	0.16635395833258	285.641637467578	2.20339959665802	2.1281	0.274	2.0502	0.1932	162214601
214	1	162849228	163417199	0.375318	0.119673363605	1777	5	0.313500639596333	0.753900334837549	0.121928929853922	265.473425617095	2.0807962529274	2.1281	0.274	2.0502	0.1932	162849228
215	1	163417199	164008069	0.36648	0.153790173811	1763	4	0.475397739888127	0.634503505095019	0.188355516018783	263.381907351119	2.17654320987654	2.1281	0.274	2.0502	0.1932	163417199
216	1	164008069	164614377	0.373468	0.175336627589	1047	5	-1.27564802983225	0.202079967549897	-0.641253309243948	156.415687462633	1.22599531615925	1.1474	0.1637	1.0927	0.1511	164008069
217	1	164614377	165175954	0.407162	0.109650145928	1101	8	-1.29425079599383	0.195578806223579	-0.629914096083799	164.482972202826	1.26879861711322	1.1474	0.1637	1.0927	0.1511	164614377
218	1	165175954	165737902	0.4166	0.110237957961	871	9	-1.68138872715594	0.0926874337039277	-0.910790634903459	130.122314976078	1.04845019560638	1.1474	0.1637	1.0927	0.1511	165175954
219	1	165737902	166368037	0.420072	0.206519237941	1040	10	-1.4242140574069	0.15438451681177	-0.696054449381239	155.369928329645	1.24327555289898	1.1474	0.1637	1.0927	0.1511	165737902
220	1	166368037	167003472	0.38465	0.213137457018	945	6	-1.53394274720669	0.125043738353621	-0.818260990797103	141.177482953379	1.0880829015544	1.1474	0.1637	1.0927	0.1511	166368037
221	1	167003472	167586870	0.4115	0.142952152733	973	9	-1.4576556510262	0.144935481891596	-0.751023548721212	145.360519485331	1.17123081552814	1.1474	0.1637	1.0927	0.1511	167003472
222	1	167586870	168200169	0.399112	0.184736971689	1137	7	-1.17263408570085	0.240942574395634	-0.546654367647499	169.861162029621	1.31483087597572	1.1474	0.1637	1.0927	0.1511	167586870
223	1	168200169	168802725	0.40208	0.170201607817	1237	8	-1.00223425991924	0.316230464776933	-0.461883064671798	184.800578215164	1.42552578507635	1.1474	0.1637	1.0927	0.1511	168200169
224	1	168802725	169419841	0.373302	0.189779555221	1069	5	-1.22775587815084	0.219538623205833	-0.611252898454266	159.702359023452	1.25175644028103	1.1474	0.1637	1.0927	0.1511	168802725
225	1	169419841	170011904	0.366926	0.155495276685	771	4	-1.71012130429812	0.0872434439938693	-1.00487419338636	115.182898790535	0.951851851851852	1.1474	0.1637	1.0927	0.1511	169419841
226	1	170011904	170641128	0.370912	0.205370424523	804	5	-1.80463861431327	0.0711312514253485	-1.02224734499583	120.112906131764	0.941451990632319	1.1474	0.1637	1.0927	0.1511	170011904
227	1	170641128	171250621	0.370408	0.179646033671	861	5	-1.68055440313871	0.0928494987600568	-0.923429608777912	128.628373357523	1.00819672131148	1.1474	0.1637	1.0927	0.1511	170641128
228	1	171250621	171907984	0.387702	0.239385240727	917	6	-1.5934886527184	0.111050611912366	-0.861653586310484	136.994446421427	1.05584340817501	1.1474	0.1637	1.0927	0.1511	171250621
229	1	171907984	172498734	0.368874	0.153618281845	1179	4	-0.811238471608616	0.417228736388991	-0.392113240321636	176.135716827549	1.45555555555556	1.1474	0.1637	1.0927	0.1511	171907984
230	1	172498734	173110211	0.37644	0.182307756465	963	5	-1.45850897261581	0.144700303778759	-0.761907048331297	143.866577866777	1.12763466042155	1.1474	0.1637	1.0927	0.1511	172498734
231	1	173110211	173810641	0.379776	0.286152791856	934	5	-1.52163953619585	0.128099425405395	-0.806020296465094	139.534147172969	1.09367681498829	1.1474	0.1637	1.0927	0.1511	173110211
232	1	173810641	174477598	0.361262	0.250326482817	813	4	-1.61758924799185	0.105751147773317	-0.928349701226371	121.457453588463	1.0037037037037	1.1474	0.1637	1.0927	0.1511	173810641
233	1	174477598	175140831	0.382188	0.246117126259	859	6	-1.71683374270694	0.0860095537793506	-0.955917188767075	128.329585033812	0.989061600460564	1.1474	0.1637	1.0927	0.1511	174477598
234	1	175140831	175695810	0.431134	0.099065009667	1078	11	-1.38520386321081	0.16599013977385	-0.590385085154324	161.046906480151	1.32026944274342	1.1474	0.1637	1.0927	0.1511	175140831
235	1	175695810	176315233	0.381172	0.192797167687	916	6	-1.59561529220096	0.110574711199194	-0.863227721808594	136.845052259572	1.05469199769718	1.1474	0.1637	1.0927	0.1511	175695810
236	1	176315233	176885374	0.395226	0.123023953724	1231	7	-0.962199568866898	0.335949365668299	-0.43205586005529	183.904213244031	1.42353281295172	1.1474	0.1637	1.0927	0.1511	176315233
237	1	176885374	177436960	0.409208	0.0935230408313	1175	8	-1.13535944548266	0.256224744376232	-0.536067808195806	175.538140180128	1.35407663497551	1.1474	0.1637	1.0927	0.1511	176885374
238	1	177436960	178033641	0.403418	0.162031303159	1391	8	-0.671568476423003	0.501858452410421	-0.292606145105929	207.8072791409	1.60299625468165	1.1474	0.1637	1.0927	0.1511	177436960
239	1	178033641	178635967	0.383454	0.169884746798	1116	6	-1.17028739568873	0.241885332476859	-0.578310198076351	166.723884630657	1.28497409326425	1.1474	0.1637	1.0927	0.1511	178033641
240	1	178635967	179290609	0.385878	0.236223768105	989	6	-1.440370609974	0.149762574096884	-0.752604799146427	147.750826075018	1.13874496257916	1.1474	0.1637	1.0927	0.1511	178635967
241	1	179290609	179957482	0.3858	0.25023205318	888	6	-1.65516119771267	0.0978918038155304	-0.908015643555432	132.66201572762	1.02245250431779	1.1474	0.1637	1.0927	0.1511	179290609
242	1	179957482	180555664	0.400752	0.164133992664	1034	8	-1.43811188361882	0.150402311359963	-0.720492379333234	154.473563358512	1.19158743877845	1.1474	0.1637	1.0927	0.1511	179957482
243	1	180555664	181174706	0.413636	0.19230036088	991	9	-1.4181733434739	0.156140162383769	-0.724578296315836	148.049614398729	1.19289798374962	1.1474	0.1637	1.0927	0.1511	180555664
244	1	181174706	181734945	0.436322	0.107523753255	999	11	-1.58596203420374	0.112747922160244	-0.700185680114411	149.244767693572	1.22351500306185	1.1474	0.1637	1.0927	0.1511	181174706
245	1	181734945	182365150	0.412262	0.206607373791	907	9	-1.60242411205133	0.109061856403061	-0.852360802973801	135.500504802873	1.09178453204935	1.1474	0.1637	1.0927	0.1511	181734945
246	1	182365150	182968342	0.40148	0.171076539477	1022	8	-1.46387804856658	0.143227272178062	-0.737333368710547	152.680833416247	1.177758571017	1.1474	0.1637	1.0927	0.1511	182365150
247	1	182968342	183553816	0.403842	0.145991111475	905	8	-1.71509815680722	0.0863272322112762	-0.9127388676776	135.201716479162	1.04292711034284	1.1474	0.1637	1.0927	0.1511	182968342
248	1	183553816	184145025	0.392438	0.154275391613	928	7	-1.64051508589549	0.100898114387378	-0.839689911412175	138.637782201837	1.07314252674183	1.1474	0.1637	1.0927	0.1511	183553816
249	1	184145025	184721667	0.389152	0.132910887518	828	6	-1.78275956666634	0.0746254502294992	-1.00894455240621	123.698366016294	0.953367875647668	1.1474	0.1637	1.0927	0.1511	184145025
250	1	184721667	185345081	0.375066	0.197964755363	1277	5	-0.774957353162971	0.438364860135826	-0.354756226472033	190.776344689381	1.49531615925059	1.1474	0.1637	1.0927	0.1511	184721667
251	1	185345081	185947636	0.364852	0.170200230684	1120	4	-0.941223979276952	0.346590090768941	-0.466178226356432	167.321461278079	1.38271604938272	1.1474	0.1637	1.0927	0.1511	185345081
252	1	185947636	186531620	0.351844	0.143812159237	981	3	-1.05115152266054	0.293189003817204	-0.579341961655891	146.555672780175	1.26990291262136	1.1474	0.1637	1.0927	0.1511	185947636
253	1	186531620	187128463	0.35383	0.162258751464	949	3	-1.12053755385836	0.262484758756424	-0.627187010854021	141.775059600801	1.22847896440129	1.1474	0.1637	1.0927	0.1511	186531620
254	1	187128463	187719554	0.344872	0.154106558889	1021	2	-0.782646195450619	0.433834906064234	-0.39671647143353	152.531439254392	1.43449244819108	1.1474	0.1637	1.0927	0.1511	187128463
255	1	187719554	188303765	0.33367	0.144144838081	640	1	-1.14736270514543	0.251231748209041	-0.862451391325582	95.6122635874737	1.02481985588471	1.1474	0.1637	1.0927	0.1511	187719554
256	1	188303765	188888807	0.328932	0.145360504032	625	1	-1.18023214857015	0.237907895978875	-0.896667106663495	93.3713511596423	1.00080064051241	1.1474	0.1637	1.0927	0.1511	188303765
257	1	188888807	189490516	0.323614	0.169033536145	557	1	-1.32924029209553	0.183768705904074	-1.06284596887291	83.2125481534732	0.89191353082466	1.1474	0.1637	1.0927	0.1511	188888807
258	1	189490516	190060588	0.327752	0.122917806874	706	1	-1.00273715407668	0.315987698398221	-0.720855112941764	105.472278269932	1.13050440352282	1.1474	0.1637	1.0927	0.1511	189490516
259	1	190060588	190610383	0.32528	0.0905701215908	612	1	-1.20871899953823	0.226770819794494	-0.926991643520292	91.4292270555217	0.979983987189752	1.1474	0.1637	1.0927	0.1511	190060588
260	1	190610383	191200583	0.326592	0.152829549305	658	1	-1.10791937303577	0.267896638076512	-0.822435712477702	98.3013585008714	1.05364291433147	1.1474	0.1637	1.0927	0.1511	190610383
261	1	191200583	191781618	0.330868	0.139466641424	687	1	-1.04437178241465	0.296313413562387	-0.760213197394844	102.633789194679	1.10008006405124	1.1474	0.1637	1.0927	0.1511	191200583
262	1	191781618	192350659	0.333602	0.121328691606	631	1	-1.16708437120026	0.243176298731682	-0.882883291230395	94.2677161307749	1.01040832666133	1.1474	0.1637	1.0927	0.1511	191781618
263	1	192350659	192946632	0.359664	0.161035818737	800	3	-1.44361626162321	0.148846948071533	-0.873595098100405	119.515329484342	1.03559870550162	1.1474	0.1637	1.0927	0.1511	192350659
264	1	192946632	193539023	0.357784	0.155962869119	799	3	-1.44578457509814	0.148237633815249	-0.875399594947153	119.365935322487	1.03430420711974	1.1474	0.1637	1.0927	0.1511	192946632
265	1	193539023	194130454	0.345412	0.154592843459	777	2	-1.37358790145278	0.169569655031515	-0.790712833903622	116.079263761667	1.09167544783983	1.1474	0.1637	1.0927	0.1511	193539023
266	1	194130454	194721839	0.32878	0.154527084725	632	1	-1.16489307497194	0.244062276980907	-0.880598738035841	94.4171102926303	1.01200960768615	1.1474	0.1637	1.0927	0.1511	194130454
267	1	194721839	195304540	0.32491	0.141926991716	588	1	-1.26131010901778	0.207197140467055	-0.984707141376579	87.8437671709915	0.941553242594075	1.1474	0.1637	1.0927	0.1511	194721839
268	1	195304540	195884769	0.329234	0.138271268758	676	1	-1.06847604092611	0.285305832290326	-0.78350004993076	100.990453414269	1.08246597277822	1.1474	0.1637	1.0927	0.1511	195304540
269	1	195884769	196459548	0.33624	0.130100438603	761	1	-0.882215861519385	0.377660086028907	-0.612626842709399	113.68895717198	1.21857485988791	1.1474	0.1637	1.0927	0.1511	195884769
270	1	196459548	197191179	0.34106	0.316595387566	691	2	-1.58187063389617	0.113679106059959	-0.959941721923073	103.231365842101	0.97084650509308	1.1474	0.1637	1.0927	0.1511	196459548
271	1	197191179	197770816	0.344972	0.13739116033	643	2	-1.69812146130643	0.0894848397856076	-1.06380869498338	96.06044607304	0.903407095187917	1.1474	0.1637	1.0927	0.1511	197191179
272	1	197770816	198356448	0.363732	0.14622151795	1005	4	-1.19458556202032	0.232248992982891	-0.622481457235108	150.141132664705	1.24074074074074	1.1474	0.1637	1.0927	0.1511	197770816
273	1	198356448	198909725	0.348318	0.0962935383181	775	2	-1.37843168592821	0.168070046078434	-0.794431122149732	115.780475437956	1.08886547242712	1.1474	0.1637	1.0927	0.1511	198356448
274	1	198909725	199485293	0.348812	0.13129291413	972	2	-0.901318915098594	0.367418779603474	-0.467671118705551	145.211125323476	1.36564805057956	1.1474	0.1637	1.0927	0.1511	198909725
275	1	199485293	200120632	0.37051	0.213018561744	889	5	-1.61960075554419	0.105318067206807	-0.877259427344986	132.811409889475	1.04098360655738	1.1474	0.1637	1.0927	0.1511	199485293
276	1	200120632	200746733	0.385968	0.201406801778	1356	6	-0.659893919874063	0.509321906271073	-0.297290046769194	202.57848347596	1.56131260794473	1.9153	0.2328	1.8787	0.194	200120632
277	1	200746733	201321553	0.4812	0.130162485648	1158	14	-0.581034121975066	0.561217456638795	-0.24647655101792	172.998439428585	1.68927789934354	1.9153	0.2328	1.8787	0.194	200746733
278	1	201321553	201903800	0.479672	0.141257919749	1439	14	0.175749749732184	0.860490548922743	0.0669547877331417	214.97819890996	2.09919766593727	1.9153	0.2328	1.8787	0.194	201321553
279	1	201903800	202697511	0.472774	0.370047788175	1205	14	-0.454454613184174	0.6495016520776	-0.189078657889832	180.01996503579	1.75784099197666	1.9153	0.2328	1.8787	0.194	201903800
280	1	202697511	203305393	0.456966	0.177471943568	1353	13	-0.407741908112078	0.683463166552745	-0.181209875701138	202.130300990394	1.83395459166384	1.9153	0.2328	1.8787	0.194	202697511
281	1	203305393	203964546	0.440008	0.241450770914	1883	12	0.833090802323815	0.404793520489037	0.269814484892088	281.30920677377	2.39111111111111	1.9153	0.2328	1.8787	0.194	203305393
282	1	203964546	204560510	0.474552	0.161023149049	1577	14	0.547408732990549	0.584097956896806	0.199070855783354	235.594593246009	2.30051057622174	1.9153	0.2328	1.8787	0.194	203964546
283	1	204560510	205122961	0.470414	0.111033672267	1383	14	0.0249316115983552	0.980109512656697	0.00968935214333792	206.612125846056	2.01750547045952	1.9153	0.2328	1.8787	0.194	204560510
284	1	205122961	205736766	0.468962	0.185409046847	1424	13	-0.247867729895713	0.804236748697692	-0.107422568711277	212.737286482129	1.93019315486276	1.9153	0.2328	1.8787	0.194	205122961
285	1	205736766	206863148	0.45866	0.556100860987	1618	13	0.188971573963086	0.850115096053356	0.0768398927523025	241.719753882082	2.19315486275839	1.9153	0.2328	1.8787	0.194	205736766
286	1	206863148	207443791	0.425538	0.13888568363	1268	10	-0.920670094270824	0.35722269426421	-0.410083232270286	189.431797232682	1.51583980872684	1.9153	0.2328	1.8787	0.194	206863148
287	1	207443791	208141565	0.396358	0.283435610957	1719	7	0.130268986611494	0.896353616050459	0.0496829229383139	256.80856422948	1.98785776235906	1.9153	0.2328	1.8787	0.194	207443791
288	1	208141565	208679247	0.443688	0.0700823163134	1903	12	0.884965989421814	0.376174974999049	0.285057046551881	284.297090010879	2.41650793650794	1.9153	0.2328	1.8787	0.194	208141565
289	1	208679247	209255545	0.393952	0.132393310405	1739	7	0.175042288065527	0.861046405436446	0.0663713107668401	259.796447466589	2.01098583405609	1.9153	0.2328	1.8787	0.194	208679247
290	1	209255545	209816933	0.420718	0.109350395805	2150	10	1.02724997365029	0.304302772052818	0.351698682067129	321.19744798917	2.57023311416617	1.9153	0.2328	1.8787	0.194	209255545
291	1	209816933	210416295	0.390638	0.165779612321	1863	7	0.452636757080528	0.650810326240674	0.165741052401891	278.321323536662	2.15437987857762	1.9153	0.2328	1.8787	0.194	209816933
292	1	210416295	210994618	0.424874	0.135431238253	1800	10	0.254265819713341	0.799290204126773	0.0953589288073438	268.90949133977	2.15182307232516	1.9153	0.2328	1.8787	0.194	210416295
293	1	210994618	211687066	0.392766	0.27792411849	1902	7	0.539944694915892	0.589235173378052	0.195630624320816	284.147695849023	2.19947961838682	1.9153	0.2328	1.8787	0.194	210994618
294	1	211687066	212316012	0.40907	0.205019190837	1603	8	-0.216366229012603	0.828702288131941	-0.0879541394936201	239.478841454251	1.84730625180063	1.9153	0.2328	1.8787	0.194	211687066
295	1	212316012	212928493	0.427624	0.18364814582	1534	10	-0.333202137278742	0.738981704909584	-0.13533949490676	229.170644286226	1.833831440526	1.9153	0.2328	1.8787	0.194	212316012
296	1	212928493	213576892	0.39125	0.228869877961	1939	7	0.622775302605852	0.53343219016557	0.223426181567045	289.675279837674	2.24226655102631	1.9153	0.2328	1.8787	0.194	212928493
297	1	213576892	214144279	0.412636	0.118767261146	1520	9	-0.257832193742233	0.796536417260581	-0.107463935171376	227.07912602025	1.82967198314776	1.9153	0.2328	1.8787	0.194	213576892
298	1	214144279	214704502	0.404234	0.107498264084	1709	8	0.0112348946925967	0.991036039559047	0.00442383202797129	255.314622610926	1.96946125036013	1.9153	0.2328	1.8787	0.194	214144279
299	1	214704502	215295930	0.375306	0.154588555158	1553	5	-0.174128541159835	0.861764443229913	-0.0724569217874553	232.009133361479	1.81850117096019	1.9153	0.2328	1.8787	0.194	214704502
300	1	215295930	215892610	0.360918	0.162029898773	1367	4	-0.397047362428158	0.691332534869812	-0.178663715695339	204.22181925637	1.68765432098765	1.9153	0.2328	1.8787	0.194	215295930
301	1	215892610	216454419	0.351284	0.110017817443	1496	3	0.065529916929382	0.947752087254605	0.029443172012507	223.49366613572	1.93656957928803	1.9153	0.2328	1.8787	0.194	215892610
302	1	216454419	217000444	0.357908	0.0842910123163	1531	3	0.141420888551998	0.887537453427624	0.062807279624658	228.72246180066	1.98187702265372	1.9153	0.2328	1.8787	0.194	216454419
303	1	217000444	217552799	0.380902	0.0947850567117	1285	6	-0.810885323135903	0.417431529543444	-0.374878865824298	191.971497984225	1.47956246401842	1.9153	0.2328	1.8787	0.194	217000444
304	1	217552799	218133162	0.350968	0.138470233285	1350	3	-0.251043850410674	0.801780206757207	-0.118707595936937	201.682118504827	1.74757281553398	1.9153	0.2328	1.8787	0.194	217552799
305	1	218133162	218713443	0.375546	0.138348489783	1551	5	-0.178482373130872	0.858344163140617	-0.0743160651386657	231.710345037768	1.81615925058548	1.9153	0.2328	1.8787	0.194	218133162
306	1	218713443	219299415	0.365698	0.146716907975	1558	4	0.0237531793456057	0.981049486969554	0.0100182747602702	232.756104170756	1.92345679012346	1.9153	0.2328	1.8787	0.194	218713443
307	1	219299415	219877178	0.370658	0.134593250174	1489	5	-0.313451164233026	0.753937917765801	-0.133170997592657	222.447907002732	1.74355971896956	1.9153	0.2328	1.8787	0.194	219299415
308	1	219877178	220519371	0.376382	0.221417860363	1573	5	-0.130590221449463	0.896099478631452	-0.0539960807590698	234.997016598588	1.84192037470726	1.9153	0.2328	1.8787	0.194	219877178
309	1	220519371	221114673	0.402784	0.160090172719	1746	8	0.0906805699481854	0.927746409948293	0.035324993981272	260.842206599577	2.01210025929127	1.9153	0.2328	1.8787	0.194	220519371
310	1	221114673	221702465	0.376338	0.14935895691	2024	5	0.85119888801943	0.394658880413673	0.309694538519554	302.373783595386	2.37002341920375	1.9153	0.2328	1.8787	0.194	221114673
311	1	221702465	222271496	0.391524	0.121313250069	1668	7	0.0160970679037116	0.987156952686803	0.0062326669049164	249.189461974853	1.92888117953166	1.9153	0.2328	1.8787	0.194	221702465
312	1	222271496	222913998	0.39083	0.221792305705	1601	7	-0.133893491967297	0.893486796605093	-0.0529133140234901	239.18005313054	1.85140213934663	1.9153	0.2328	1.8787	0.194	222271496
313	1	222913998	223523051	0.413476	0.179053382875	1411	9	-0.496919500586754	0.619245819398311	-0.21481727090506	210.795162378008	1.69846524225098	1.9153	0.2328	1.8787	0.194	222913998
314	1	223523051	224373409	0.431744	0.412012352444	1633	11	0.0251858190812702	0.979906748103286	0.0087825276548654	243.960666309913	2	1.9153	0.2328	1.8787	0.194	223523051
315	1	224373409	225002935	0.415194	0.205751629003	1488	9	-0.328022962724111	0.742894300602956	-0.138160732394292	222.298512840876	1.79115257297623	1.9153	0.2328	1.8787	0.194	224373409
316	1	225002935	225695542	0.37943	0.278089883585	1887	5	0.55296139800338	0.580289843315868	0.208579671425689	281.906783421192	2.2096018735363	1.9153	0.2328	1.8787	0.194	225002935
317	1	225695542	226358227	0.4311	0.24549371119	1611	11	-0.0307215196762538	0.975491629041378	-0.0107857692002608	240.673994749094	1.9730557256583	1.9153	0.2328	1.8787	0.194	225695542
318	1	226358227	226970538	0.453284	0.183421496592	1065	13	-1.05624561693339	0.290856014738909	-0.526518284564475	159.10478237603	1.44357844798373	1.9153	0.2328	1.8787	0.194	226358227
319	1	226970538	227580663	0.395332	0.180495800041	1545	7	-0.259258736038588	0.795435615011645	-0.10427978374801	230.813980066636	1.78664353859497	1.9153	0.2328	1.8787	0.194	226970538
320	1	227580663	228266773	0.472358	0.271253880573	1366	14	-0.0208524660494144	0.983363344966441	-0.00815432071706582	204.072425094514	1.9927060539752	1.9153	0.2328	1.8787	0.194	227580663
321	1	228266773	228906733	0.499332	0.218701168823	850	15	-1.00807102579916	0.313420366097246	-0.450624547951156	126.985037577114	1.50842945874002	1.9153	0.2328	1.8787	0.194	228266773
322	1	228906733	229496991	0.440392	0.152912794066	1635	12	0.189838482308629	0.84943569966381	0.0660721206633043	244.259454633624	2.07619047619048	1.9153	0.2328	1.8787	0.194	228906733
323	1	229496991	230108568	0.419716	0.182441458721	1566	9	-0.156932963330784	0.875297680741597	-0.0644510462112833	233.9512574656	1.88504363526933	1.9153	0.2328	1.8787	0.194	229496991
324	1	230108568	230682839	0.452012	0.129330925643	1557	13	0.05161488563635	0.958835558127841	0.0213972294013618	232.606710008901	2.11047102677059	1.9153	0.2328	1.8787	0.194	230108568
325	1	230682839	231272270	0.429698	0.151724290036	1621	10	-0.141060361871557	0.887822257121201	-0.0557538868921519	242.167936367648	1.93783622235505	1.9153	0.2328	1.8787	0.194	230682839
326	1	231272270	231895935	0.407194	0.19828754219	1590	8	-0.244279574372675	0.807014301660408	-0.0997017994764505	237.53671735013	1.83232497839239	1.9153	0.2328	1.8787	0.194	231272270
327	1	231895935	232490999	0.413336	0.159754244922	1574	9	-0.139385271085315	0.889145710714115	-0.0570997179948375	235.146410760443	1.89467348781222	1.9153	0.2328	1.8787	0.194	231895935
328	1	232490999	233052992	0.406902	0.11030920314	1407	8	-0.637213589825992	0.523985726837082	-0.276106236411635	210.197585730587	1.62143474503025	1.9153	0.2328	1.8787	0.194	232490999
329	1	233052992	233629427	0.3979	0.132599512521	1971	7	0.694412584932304	0.48742350363069	0.247041154503739	294.455893017048	2.27927146574154	1.9153	0.2328	1.8787	0.194	233052992
330	1	233629427	234236314	0.393906	0.176123396942	1512	7	-0.333134683437742	0.73903261960428	-0.135428482318675	225.883972725407	1.74848222029488	1.9153	0.2328	1.8787	0.194	233629427
331	1	234236314	234816376	0.419636	0.138023176833	1546	9	-0.200802193944458	0.840853247352497	-0.0829949395774764	230.963374228491	1.86096900391213	1.9153	0.2328	1.8787	0.194	234236314
332	1	234816376	235524537	0.424044	0.293945868242	1572	10	-0.24927814342273	0.803145636806323	-0.100036760151087	234.847622436732	1.87925881649731	1.9153	0.2328	1.8787	0.194	234816376
333	1	235524537	236178352	0.404924	0.235257679925	1517	8	-0.401023744471539	0.688402642236225	-0.167507479401135	226.630943534684	1.74819936617689	1.9153	0.2328	1.8787	0.194	235524537
334	1	236178352	236828852	0.41155	0.231360491929	1369	9	-0.589044884875469	0.555831164256926	-0.258412812244424	204.520607580081	1.64790851640084	1.9153	0.2328	1.8787	0.194	236178352
335	1	236828852	237428664	0.406068	0.166405473715	1359	8	-0.740278249617026	0.459131175808591	-0.326183108880777	203.026665961526	1.56611927398444	1.9153	0.2328	1.8787	0.194	236828852
336	1	237428664	238007532	0.358696	0.136245223436	1327	3	-0.300915060334107	0.763479265791895	-0.143498632504936	198.246052782153	1.71779935275081	1.9153	0.2328	1.8787	0.194	237428664
337	1	238007532	238605385	0.374912	0.163674013512	1604	5	-0.0631058258983858	0.949682235152042	-0.0258406097198363	239.628235616106	1.87822014051522	1.9153	0.2328	1.8787	0.194	238007532
338	1	238605385	239186212	0.343758	0.13915847576	1287	2	-0.138422860218751	0.889906231083457	-0.0626872840906298	192.270286307935	1.80821917808219	1.9153	0.2328	1.8787	0.194	238605385
339	1	239186212	239759216	0.362902	0.127405742368	1444	4	-0.227405259199991	0.820108631159653	-0.0996062164142279	215.725169719238	1.78271604938272	1.9153	0.2328	1.8787	0.194	239186212
340	1	239759216	240347054	0.387338	0.149425521998	1490	6	-0.374924229210872	0.707716818962901	-0.161334894556014	222.597301164587	1.71560161197467	1.9153	0.2328	1.8787	0.194	239759216
341	1	240347054	240958965	0.37826	0.182887707526	1597	5	-0.078344237797016	0.937554228904389	-0.0321504387635239	238.582476483118	1.87002341920375	1.9153	0.2328	1.8787	0.194	240347054
342	1	240958965	241542129	0.378638	0.142608254282	1768	5	0.293908395726666	0.768827902447141	0.114603523216675	264.128878160396	2.07025761124122	1.9153	0.2328	1.8787	0.194	240958965
343	1	241542129	242151661	0.38137	0.179698522801	1603	6	-0.134613967681464	0.892917097519119	-0.0558727997509901	239.478841454251	1.84571099597006	1.9153	0.2328	1.8787	0.194	241542129
344	1	242151661	242902919	0.398024	0.334449683065	1653	7	-0.0174829081868128	0.986051368054819	-0.00679989724743325	246.948549547022	1.91153512575889	1.9153	0.2328	1.8787	0.194	242151661
345	1	242902919	243816822	0.3764	0.452895985679	1508	5	-0.272089760508172	0.785553002573377	-0.114878322906092	225.286396077985	1.76580796252927	1.9153	0.2328	1.8787	0.194	242902919
346	1	243816822	244387282	0.396996	0.123514356835	1418	7	-0.543569200271695	0.586737959177135	-0.228029089300231	211.840921510996	1.63978028331888	1.9153	0.2328	1.8787	0.194	243816822
347	1	244387282	245047729	0.404808	0.24293698056	1821	8	0.251719100871676	0.801258191935374	0.09600235732867	272.046768738734	2.09853068280035	1.9153	0.2328	1.8787	0.194	244387282
348	1	245047729	245671145	0.422578	0.197967328397	1589	10	-0.211733198802935	0.832315186350601	-0.0845188530611744	237.387323188275	1.89958158995816	1.9153	0.2328	1.8787	0.194	245047729
349	1	245671145	246268341	0.422042	0.162753936731	1882	10	0.435364964349998	0.663297536966914	0.159628650318843	281.159812611915	2.2498505678422	1.9153	0.2328	1.8787	0.194	245671145
350	1	246268341	246921274	0.389638	0.234224644795	1593	6	-0.155880362507076	0.876127324528018	-0.0649009583802283	237.984899835696	1.83419689119171	1.9153	0.2328	1.8787	0.194	246268341
351	1	246921274	247616229	0.415174	0.280528955112	1453	9	-0.40479411629804	0.685628854021598	-0.172500555869483	217.069717175936	1.74902196810111	1.9153	0.2328	1.8787	0.194	246921274
352	1	247616229	248317745	0.36905	0.287257881502	1896	4	0.768415918191323	0.442240126309181	0.29328200559686	283.251330877891	2.34074074074074	1.9153	0.2328	1.8787	0.194	247616229
353	1	248317745	249250621	0.327578	0.507393530501	1301	1	0.301084101770401	0.763350363828414	0.161025760504852	194.361804573911	2.08326661329063	1.9153	0.2328	1.8787	0.194	248317745
354	2	0	616099	0.426734	0.188442117257	1101	10	-1.28949396200646	0.197226414117062	-0.613823508845325	164.482972202826	1.31619844590556	1.9823	0.249	1.9875	0.2453	248317745
355	2	616099	1202949	0.434058	0.147993524751	1586	11	-0.0942525864461674	0.92490851271273	-0.0333494922028512	236.939140702708	1.94243723208818	1.9823	0.249	1.9875	0.2453	248933844
356	2	1202949	1825762	0.476658	0.197190810083	1175	14	-0.535250044327296	0.592476965225896	-0.225451047554794	175.538140180128	1.71407731582786	1.9823	0.249	1.9875	0.2453	249520694
357	2	1825762	2396479	0.431262	0.123909047742	1267	11	-0.904908998430266	0.365513599487305	-0.35732573876602	189.282403070827	1.5517452541335	1.9823	0.249	1.9875	0.2453	250143507
358	2	2396479	2956121	0.463072	0.106571701195	1395	13	-0.313168450575637	0.7541526864799	-0.137106592961125	208.404855788322	1.89088444595053	1.9823	0.249	1.9875	0.2453	250714224
359	2	2956121	3598691	0.46405	0.22187465957	1174	13	-0.810804977136434	0.4174776758082	-0.385939306567623	175.388746018272	1.59132497458489	1.9823	0.249	1.9875	0.2453	251273866
360	2	3598691	4216080	0.43719	0.190137822345	1454	11	-0.429696618991312	0.667416343180837	-0.158714993987235	217.219111337792	1.78077158603797	1.9823	0.249	1.9875	0.2453	251916436
361	2	4216080	4796180	0.367372	0.138079641441	1352	4	-0.430094525394684	0.667126882245158	-0.194581807019215	201.980906828538	1.66913580246914	1.9823	0.249	1.9875	0.2453	252533825
362	2	4796180	5460124	0.375352	0.246924439411	1388	5	-0.533319678770405	0.593812307671435	-0.234507183596496	207.359096655334	1.62529274004684	1.9823	0.249	1.9875	0.2453	253113925
363	2	5460124	6047249	0.409114	0.148392591016	1416	8	-0.617888966115173	0.536648532830485	-0.266907299565171	211.542133187286	1.63180639585134	1.9823	0.249	1.9875	0.2453	253777869
364	2	6047249	6611512	0.39118	0.113888381836	1822	7	0.360851489099762	0.718210469616656	0.133636337262304	272.196162900589	2.10696733159873	1.9823	0.249	1.9875	0.2453	254364994
365	2	6611512	7158709	0.409698	0.0862523003598	1670	8	-0.0725051413876184	0.942199914004598	-0.0288804622867536	249.488250298564	1.92451743013541	1.9823	0.249	1.9875	0.2453	254929257
366	2	7158709	7714640	0.40255	0.100607809243	1487	8	-0.465439156840935	0.641616998559972	-0.19632391759575	222.149118679021	1.71362719677326	1.9823	0.249	1.9875	0.2453	255476454
367	2	7714640	8272364	0.406738	0.103499221837	1740	8	0.0777974874743061	0.937989145098351	0.0303587410879227	259.945841628444	2.00518582541054	1.9823	0.249	1.9875	0.2453	256032385
368	2	8272364	8816269	0.45691	0.0807218172291	1438	13	-0.216343244050233	0.828720203235896	-0.0933080392383774	214.828804748105	1.94916977295832	1.9823	0.249	1.9875	0.2453	256590109
369	2	8816269	9417012	0.417464	0.1676973348	1581	9	-0.124031040370529	0.901290698154195	-0.050697891143953	236.192169893431	1.90309960878724	1.9823	0.249	1.9875	0.2453	257134014
370	2	9417012	10030167	0.44274	0.184545506438	1439	12	-0.31853835125176	0.750076608312817	-0.118151922981843	214.97819890996	1.82730158730159	1.9823	0.249	1.9875	0.2453	257734757
371	2	10030167	10629284	0.493218	0.165438470282	1229	15	0.217903218504467	0.827504519398502	0.0813256213964422	183.605424920321	2.1810115350488	1.9823	0.249	1.9875	0.2453	258347912
372	2	10629284	11238703	0.459752	0.179546420443	1437	13	-0.218594993039196	0.826965553458435	-0.0943116532203387	214.67941058625	1.94781430023721	1.9823	0.249	1.9875	0.2453	258947029
373	2	11238703	11837086	0.429468	0.164414764457	1126	10	-1.23428080815382	0.217098284833922	-0.581431150329464	168.217826249212	1.34608487746563	1.9823	0.249	1.9875	0.2453	259556448
374	2	11837086	12408724	0.426494	0.125320570011	2040	10	0.784312096698679	0.432857003182053	0.275931174449164	304.764090185072	2.43873281530185	1.9823	0.249	1.9875	0.2453	260154831
375	2	12408724	12971186	0.398736	0.111051057671	1468	7	-0.431635946636613	0.66600602810911	-0.178034653696534	219.310629603768	1.69760046256143	1.9823	0.249	1.9875	0.2453	260726469
376	2	12971186	13584183	0.357856	0.184335323011	1456	3	-0.0212026220678936	0.983084022645922	-0.00965664767643362	217.517899661503	1.88478964401295	1.9823	0.249	1.9875	0.2453	261288931
377	2	13584183	14197791	0.342092	0.185147520893	1388	2	0.106188255790341	0.915432988783294	0.0463082302669292	207.359096655334	1.95012293642431	1.9823	0.249	1.9875	0.2453	261901928
378	2	14197791	14778882	0.365704	0.13954957141	1472	4	-0.165717221662476	0.868379492525623	-0.0718992872443861	219.90820625119	1.81728395061728	1.9823	0.249	1.9875	0.2453	262515536
379	2	14778882	15347169	0.398208	0.120162875448	1797	7	0.304884862282221	0.760453845370782	0.113703786970195	268.461308854204	2.07805724197745	1.9823	0.249	1.9875	0.2453	263096627
380	2	15347169	15928375	0.39847	0.139719823952	1809	7	0.331748843154641	0.740078915774881	0.123305786081494	270.254038796469	2.09193408499566	1.9823	0.249	1.9875	0.2453	263664914
381	2	15928375	16564119	0.443736	0.213519907384	1473	12	-0.230350533185162	0.817819396376367	-0.0844610846862915	220.057600413045	1.87047619047619	1.9823	0.249	1.9875	0.2453	264246120
382	2	16564119	17130248	0.405544	0.116809066485	1626	8	-0.1669810795294	0.867384936249527	-0.0674013075731403	242.914907176925	1.87381158167675	1.9823	0.249	1.9875	0.2453	264881864
383	2	17130248	17711983	0.36681	0.140502118662	1876	4	0.724353034235956	0.468849025546025	0.277982869213978	280.263447640782	2.31604938271605	1.9823	0.249	1.9875	0.2453	265447993
384	2	17711983	18300635	0.396756	0.150601713746	1460	7	-0.449545267218226	0.653038360971619	-0.185918252772368	218.115476308924	1.68834923388263	1.9823	0.249	1.9875	0.2453	266029728
385	2	18300635	18873016	0.382936	0.126455979496	1618	6	-0.102714375443048	0.918189664039363	-0.0424356174755606	241.719753882082	1.86298215313759	1.9823	0.249	1.9875	0.2453	266618380
386	2	18873016	19495246	0.381806	0.196438615946	1756	6	0.190761873150388	0.848712160897433	0.0756456196298201	262.336148218131	2.02187679907887	1.9823	0.249	1.9875	0.2453	267190761
387	2	19495246	20055399	0.421074	0.107386731839	1825	10	0.30947897356598	0.756957204301272	0.115258486245049	272.644345386156	2.18170950388524	1.9823	0.249	1.9875	0.2453	267812991
388	2	20055399	20650180	0.431148	0.15935445147	1430	11	-0.490686443090429	0.623648236441432	-0.182727116241078	213.633651453262	1.75137783221066	1.9823	0.249	1.9875	0.2453	268373144
389	2	20650180	21248614	0.449088	0.164485975062	1278	12	-0.736133607390651	0.461649392013216	-0.289330678775146	190.925738851237	1.62285714285714	1.9823	0.249	1.9875	0.2453	268967925
390	2	21248614	21820644	0.38623	0.125919969232	1795	6	0.273700812970272	0.78431455294568	0.107336618804875	268.162520530493	2.06678180771445	1.9823	0.249	1.9875	0.2453	269566359
391	2	21820644	22375089	0.364668	0.0981972963955	1920	4	0.821291378937765	0.411480317120591	0.31142935230712	286.836790762421	2.37037037037037	1.9823	0.249	1.9875	0.2453	270138389
392	2	22375089	22946708	0.363716	0.125291496609	1588	4	0.0898475052786575	0.928408397064664	0.0375339538415589	237.237929026419	1.96049382716049	1.9823	0.249	1.9875	0.2453	270692834
393	2	22946708	23509419	0.404064	0.111444418183	1590	8	-0.244279574372675	0.807014301660408	-0.0997017994764505	237.53671735013	1.83232497839239	1.9823	0.249	1.9875	0.2453	271264453
394	2	23509419	24059871	0.464264	0.0916555848648	1240	13	-0.662189543864883	0.50784975447684	-0.307031594403438	185.24876070073	1.68078617417824	1.9823	0.249	1.9875	0.2453	271827164
395	2	24059871	24740986	0.397206	0.265909574741	1463	7	-0.442829272000121	0.657889228833646	-0.18295685240126	218.563658794491	1.69181844463718	1.9823	0.249	1.9875	0.2453	272377616
396	2	24740986	25367687	0.415544	0.202171370398	1707	9	0.152345112495614	0.878914745519416	0.0599277995254141	255.015834287215	2.05476978633765	1.9823	0.249	1.9875	0.2453	273058731
397	2	25367687	25990943	0.44079	0.197761433504	1409	12	-0.396351131898758	0.691846011393392	-0.148546903412504	210.496374054298	1.78920634920635	1.9823	0.249	1.9875	0.2453	273685432
398	2	25990943	26667421	0.407016	0.260877663427	1698	8	-0.0123840898428486	0.990119178478595	-0.00489210609512967	253.671286830516	1.95678478824546	1.9823	0.249	1.9875	0.2453	274308688
399	2	26667421	27249054	0.485998	0.140351389966	1450	14	0.205374741151329	0.837279353291925	0.0779410958951404	216.62153469037	2.11524434719183	1.9823	0.249	1.9875	0.2453	274985166
400	2	27249054	27895223	0.460862	0.226208623441	1577	13	0.0966498654156076	0.923004454950451	0.0398109451128351	235.594593246009	2.13758048119282	1.9823	0.249	1.9875	0.2453	275566799
401	2	27895223	28491184	0.385058	0.161018925735	1721	6	0.116329491260749	0.907391413628738	0.0465998721346655	257.107352553191	1.98157743235463	1.9823	0.249	1.9875	0.2453	276212968
402	2	28491184	29082759	0.450746	0.154798630774	1276	13	-0.58112658026222	0.561155145571636	-0.265743385912806	190.626950527526	1.72958319213826	1.9823	0.249	1.9875	0.2453	276808929
403	2	29082759	29654518	0.437902	0.125505676343	1887	11	0.670661457463593	0.50243622152459	0.217352159693616	281.906783421192	2.31108389467238	1.9823	0.249	1.9875	0.2453	277400504
404	2	29654518	30203382	0.420582	0.0890275186567	1886	10	0.444199068966421	0.656898665323957	0.162691698265403	281.757389259337	2.25463239689181	1.9823	0.249	1.9875	0.2453	277972263
405	2	30203382	30790655	0.418766	0.148607206529	1733	9	0.20937511229339	0.834155419709094	0.0817363956578457	258.900082495456	2.08606680710202	1.9823	0.249	1.9875	0.2453	278521127
406	2	30790655	31361844	0.443002	0.124633002386	1557	12	-0.0124747473735665	0.990046849821798	-0.0044495706431037	232.606710008901	1.97714285714286	1.9823	0.249	1.9875	0.2453	279108400
407	2	31361844	31996845	0.417292	0.212599665197	1497	9	-0.308281808947958	0.757867906789591	-0.129461037443907	223.643060297575	1.80198615708697	1.9823	0.249	1.9875	0.2453	279679589
408	2	31996845	32700888	0.362038	0.289816104982	1661	4	0.25067703171575	0.80206381982401	0.102375114660977	248.143702841865	2.05061728395062	1.9823	0.249	1.9875	0.2453	280314590
409	2	32700888	33329162	0.379308	0.20416888173	1757	5	0.269962319885961	0.787189242017261	0.10559943983362	262.485542379986	2.05737704918033	1.9823	0.249	1.9875	0.2453	281018633
410	2	33329162	33941659	0.384382	0.183669471034	1924	6	0.548037306220658	0.583666287107368	0.207461573864504	287.434367409843	2.21531375935521	1.9823	0.249	1.9875	0.2453	281646907
411	2	33941659	34554683	0.371936	0.184371248108	1913	5	0.609561213626864	0.542152511436302	0.228322122171356	285.791031629433	2.24004683840749	1.9823	0.249	1.9875	0.2453	282259404
412	2	34554683	35183775	0.35133	0.205203690398	1487	3	0.046015095654995	0.963298218061564	0.0207376441772889	222.149118679021	1.92491909385113	1.9823	0.249	1.9875	0.2453	282872428
413	2	35183775	35786926	0.338338	0.17102019229	1494	1	0.724004273835084	0.46906311125401	0.360584946576293	223.194877812009	2.39231385108086	1.9823	0.249	1.9875	0.2453	283501520
414	2	35786926	36399642	0.357206	0.183961247952	1664	3	0.429806580717939	0.667336345488086	0.182988430265962	248.591885327432	2.15404530744337	1.9823	0.249	1.9875	0.2453	284104671
415	2	36399642	36967517	0.388388	0.119524543253	1665	6	-0.00276231976267449	0.997795990512278	-0.00112504794691376	248.741279489287	1.91709844559585	1.9823	0.249	1.9875	0.2453	284717387
416	2	36967517	37597557	0.374914	0.206399593677	1711	5	0.169824184552105	0.865148406669907	0.0673250083146568	255.613410934637	2.00351288056206	1.9823	0.249	1.9875	0.2453	285285262
417	2	37597557	38194752	0.402064	0.162752534767	1725	8	0.045589781289608	0.963637214054447	0.0178677969047257	257.704929200613	1.98789974070873	1.9823	0.249	1.9875	0.2453	285915302
418	2	38194752	38814174	0.402052	0.192795864532	1939	8	0.505086389524634	0.613498160431212	0.186584238458624	289.675279837674	2.23451454912129	1.9823	0.249	1.9875	0.2453	286512497
419	2	38814174	39475263	0.386118	0.243672183322	1262	6	-0.859798031234809	0.389900384726353	-0.400935314922989	188.53543226155	1.45308002302821	1.9823	0.249	1.9875	0.2453	287131919
420	2	39475263	40076997	0.377434	0.169068059973	1909	5	0.60085354968479	0.547937533696689	0.225302351229181	285.193454982011	2.23536299765808	1.9823	0.249	1.9875	0.2453	287793008
421	2	40076997	40654319	0.377444	0.133932190355	1788	5	0.337446715437038	0.735780173737419	0.130831985008561	267.116761397505	2.09367681498829	1.9823	0.249	1.9875	0.2453	288394742
422	2	40654319	41214960	0.343372	0.108163691203	1616	2	0.658379685989084	0.510294185304212	0.265727860440463	241.420965558371	2.27046013347383	1.9823	0.249	1.9875	0.2453	288972064
423	2	41214960	41814385	0.349934	0.165867289486	1611	2	0.646270224800516	0.518104367382918	0.261257156395237	240.673994749094	2.26343519494204	1.9823	0.249	1.9875	0.2453	289532705
424	2	41814385	42386818	0.4198	0.126535332519	1585	9	-0.115257194247794	0.908241266225229	-0.0470524184755543	236.789746540853	1.90791453505868	1.9823	0.249	1.9875	0.2453	290132130
425	2	42386818	43042110	0.398268	0.236981376241	1753	7	0.20638359908335	0.836491281099773	0.077939374219791	261.887965732565	2.027175484244	1.9823	0.249	1.9875	0.2453	290704563
426	2	43042110	43640475	0.473032	0.164389628404	1592	14	0.587806448562111	0.556662215159979	0.212728531536493	237.835505673841	2.32239241429613	1.9823	0.249	1.9875	0.2453	291359855
427	2	43640475	44256189	0.375298	0.187934657974	1557	5	-0.16542087721776	0.868612722395005	-0.0687458070957194	232.606710008901	1.8231850117096	1.9823	0.249	1.9875	0.2453	291958220
428	2	44256189	44885853	0.369506	0.205925700056	1995	4	0.986527193770395	0.323874477580854	0.366711787808309	298.041352901578	2.46296296296296	1.9823	0.249	1.9875	0.2453	292573934
429	2	44885853	45463911	0.438754	0.135034892692	1770	11	0.373336064980397	0.708898337669757	0.12500709706353	264.427666484107	2.16778934476424	1.9823	0.249	1.9875	0.2453	293203598
430	2	45463911	46019151	0.404396	0.0994885094734	1794	8	0.193745229739219	0.846375374584436	0.0744513252710931	268.013126368637	2.06741573033708	1.9823	0.249	1.9875	0.2453	293781656
431	2	46019151	46575185	0.439442	0.100774413075	2029	11	1.0315179167167	0.302298010689228	0.322026601849829	303.120754404663	2.48499693815064	1.9823	0.249	1.9875	0.2453	294336896
432	2	46575185	47148856	0.42418	0.128420296651	1887	10	0.446407595120526	0.65530284749522	0.163456445190752	281.906783421192	2.25582785415421	1.9823	0.249	1.9875	0.2453	294892930
433	2	47148856	47782132	0.452894	0.210454841175	1444	13	-0.202832750116456	0.839265759073532	-0.0873009727905041	215.725169719238	1.95730260928499	1.9823	0.249	1.9875	0.2453	295466601
434	2	47782132	48439149	0.40535	0.238984683806	1759	8	0.118593915308257	0.905597086211651	0.0460269178237929	262.784330703697	2.02708153269951	1.9823	0.249	1.9875	0.2453	296099877
435	2	48439149	49070749	0.385374	0.208359721343	1854	6	0.399172542441379	0.689766073403098	0.153994018719993	276.976776079963	2.13471502590674	1.9823	0.249	1.9875	0.2453	296756894
436	2	49070749	49661349	0.385576	0.153403318659	2000	6	0.709661906895304	0.477913819830529	0.263352774756549	298.788323710855	2.3028209556707	1.9823	0.249	1.9875	0.2453	297388494
437	2	49661349	50244505	0.354328	0.142596492191	1568	3	0.221648487124478	0.824587533897307	0.0972585562400784	234.250045789311	2.02977346278317	1.9823	0.249	1.9875	0.2453	297979094
438	2	50244505	50789013	0.349628	0.0817398458792	1202	2	-0.344283700424423	0.730632941069983	-0.161262441600146	179.571782550224	1.6887952230418	1.9823	0.249	1.9875	0.2453	298562250
439	2	50789013	51322685	0.348566	0.0630949347165	1276	2	-0.165063674833603	0.868893864052313	-0.0750710085464622	190.626950527526	1.79276431331226	1.9823	0.249	1.9875	0.2453	299106758
440	2	51322685	51913523	0.342074	0.153744342781	1349	2	0.0117344585195034	0.990637471584552	0.00519101063693605	201.532724342972	1.89532841587636	1.9823	0.249	1.9875	0.2453	299640430
441	2	51913523	52516164	0.335714	0.17031864742	1523	1	0.787551864456202	0.430958880019912	0.388320740274348	227.527308505816	2.43875100080064	1.9823	0.249	1.9875	0.2453	300231268
442	2	52516164	53106277	0.353292	0.152704651482	1550	3	0.182618844575704	0.85509709716166	0.08060121228647	231.560950875913	2.00647249190939	1.9823	0.249	1.9875	0.2453	300833909
443	2	53106277	53704899	0.359264	0.164748372095	1906	3	0.954538441651457	0.339811160284229	0.378881116034812	284.745272496445	2.46731391585761	1.9823	0.249	1.9875	0.2453	301424022
444	2	53704899	54339151	0.377724	0.211669809476	1699	5	0.143701192725882	0.88573642931672	0.057171101009464	253.820680992372	1.98946135831382	1.9823	0.249	1.9875	0.2453	302022644
445	2	54339151	54909490	0.397988	0.123328406439	1747	7	0.19295160864714	0.846996866529152	0.0729929863770124	260.991600761432	2.02023706273489	1.9823	0.249	1.9875	0.2453	302656896
446	2	54909490	55492677	0.391416	0.142642068496	1740	7	0.177280953138229	0.859287711019426	0.0672006841963435	259.945841628444	2.01214223764094	1.9823	0.249	1.9875	0.2453	303227235
447	2	55492677	56157960	0.364048	0.248440137505	1384	4	-0.359593911066095	0.719150837672911	-0.160833015664674	206.761520007912	1.70864197530864	1.9823	0.249	1.9875	0.2453	303810422
448	2	56157960	56742242	0.379368	0.144248838746	1697	5	0.139347360754845	0.889175666449623	0.0554718133679069	253.521892668661	1.98711943793911	1.9823	0.249	1.9875	0.2453	304475705
449	2	56742242	57363074	0.346474	0.194629142828	1611	2	0.646270224800516	0.518104367382918	0.261257156395237	240.673994749094	2.26343519494204	1.9823	0.249	1.9875	0.2453	305059987
450	2	57363074	57978189	0.343382	0.187143867407	2021	2	1.63924604226317	0.101162028436555	0.588369984068404	301.925601109819	2.83948015454865	3.0153	0.2993	2.9568	0.2502	305680819
451	2	57978189	58561399	0.343574	0.142675880043	2188	2	2.04370204596137	0.0409829909792953	0.702913400481225	326.874426139676	3.07411310151036	3.0153	0.2993	2.9568	0.2502	306295934
452	2	58561399	59114769	0.36381	0.0964454162676	2763	4	2.67854193765652	0.00739434718245905	0.836558603511093	412.776069206547	3.41111111111111	3.0153	0.2993	2.9568	0.2502	306879144
453	2	59114769	59682896	0.372622	0.119915089408	2337	5	1.53257359148675	0.125380952444101	0.517142982608069	349.134156256134	2.73653395784543	3.0153	0.2993	2.9568	0.2502	307432514
454	2	59682896	60229917	0.383076	0.0859583087304	1688	6	0.0461503883362315	0.963190384679423	0.0186676788016469	252.177345211962	1.94358088658607	1.927	0.2645	1.9151	0.254	308000641
455	2	60229917	60804512	0.42132	0.129821874538	1759	10	0.163716247395013	0.869954526557234	0.0621175050622676	262.784330703697	2.10280932456665	1.927	0.2645	1.9151	0.254	308547662
456	2	60804512	61457641	0.391244	0.234454449274	1504	7	-0.351044004019355	0.725555336059697	-0.14308205486211	224.688819430563	1.73923099161607	1.927	0.2645	1.9151	0.254	309122257
457	2	61457641	62149146	0.379414	0.276939429216	1709	5	0.165470352581068	0.868573783354619	0.0656376455013827	255.314622610926	2.00117096018735	1.927	0.2645	1.9151	0.254	309775386
458	2	62149146	62802126	0.411118	0.234279763546	1771	9	0.292726650459369	0.769731097625421	0.11302895324959	264.577060645962	2.13180860668071	1.927	0.2645	1.9151	0.254	310466891
459	2	62802126	63444030	0.359544	0.221067324709	1675	3	0.45365802894219	0.650074980057652	0.192494092357367	250.235221107841	2.16828478964401	1.927	0.2645	1.9151	0.254	311119871
460	2	63444030	64100152	0.363776	0.237946601394	2152	4	1.33242083282003	0.182721940124241	0.476001119255225	321.49623631288	2.65679012345679	1.927	0.2645	1.9151	0.254	311761775
461	2	64100152	64693219	0.392452	0.156924934282	1712	7	0.114598331102583	0.908763502582304	0.0437960798613997	255.762805096492	1.97976293726511	1.927	0.2645	1.9151	0.254	312417897
462	2	64693219	65282302	0.420952	0.151223172286	1476	10	-0.461296654216865	0.644585785054724	-0.190945256349297	220.505782898611	1.76449491930663	1.927	0.2645	1.9151	0.254	313010964
463	2	65282302	65919382	0.416494	0.215169209518	1557	9	-0.176674117106937	0.859764372585232	-0.0727663144232868	232.606710008901	1.87421005115859	1.927	0.2645	1.9151	0.254	313600047
464	2	65919382	66508419	0.399588	0.151156888277	1699	7	0.0854956851574619	0.931867325658904	0.0327992306444736	253.820680992372	1.96472969066204	1.927	0.2645	1.9151	0.254	314237127
465	2	66508419	67091838	0.383566	0.142983001925	1654	6	-0.0261553540708469	0.979133425977731	-0.0106879907342635	247.097943708877	1.90443293033967	1.927	0.2645	1.9151	0.254	314826164
466	2	67091838	67661697	0.364592	0.122589974011	1591	4	0.0964569378719627	0.92315767299935	0.0402568770296489	237.686111511985	1.9641975308642	1.927	0.2645	1.9151	0.254	315409583
467	2	67661697	68234810	0.39735	0.12757170052	2007	7	0.775004527549562	0.438336984250031	0.27315399482287	299.834082843843	2.32090199479618	1.927	0.2645	1.9151	0.254	315979442
468	2	68234810	68855598	0.372514	0.194572060027	1638	5	0.0109093176092469	0.991295796563562	0.00442060546625203	244.707637119191	1.91803278688525	1.927	0.2645	1.9151	0.254	316552555
469	2	68855598	69415572	0.410132	0.107101401136	1888	9	0.54936164954936	0.582757287145387	0.205323505859517	282.056177583047	2.27264520012037	1.927	0.2645	1.9151	0.254	317173343
470	2	69415572	70046550	0.403962	0.20757934508	2009	8	0.655389018386559	0.51221732007994	0.237748999085124	300.132871167554	2.31518294439643	1.927	0.2645	1.9151	0.254	317733317
471	2	70046550	70708663	0.418528	0.244841892547	1987	9	0.766514341087044	0.443370322027272	0.279056613747346	296.846199606735	2.39181462533855	1.927	0.2645	1.9151	0.254	318364295
472	2	70708663	71341013	0.447768	0.209298647901	1783	12	0.573714866833821	0.566160766266826	0.191088187902854	266.369790588228	2.26412698412698	1.927	0.2645	1.9151	0.254	319026408
473	2	71341013	71953120	0.442322	0.183149351339	1471	12	-0.235538051894962	0.813791148313923	-0.0864212684673105	219.758812089334	1.86793650793651	1.927	0.2645	1.9151	0.254	319658758
474	2	71953120	72519106	0.445348	0.11658592262	1494	12	-0.175881586732263	0.860386971499501	-0.0640383669329036	223.194877812009	1.89714285714286	1.927	0.2645	1.9151	0.254	320270865
475	2	72519106	73134358	0.35972	0.187324868509	2054	3	1.27544883594138	0.20215042263545	0.486769178443065	306.855608451048	2.6588996763754	1.927	0.2645	1.9151	0.254	320836851
476	2	73134358	73731601	0.457066	0.162819823757	1582	13	0.107908610360422	0.914068186928311	0.0443778847951166	236.341564055287	2.14435784479837	1.927	0.2645	1.9151	0.254	321452103
477	2	73731601	74439703	0.421868	0.293887038873	2107	10	0.932283349023752	0.351190110581417	0.322552336407613	314.773499029386	2.51882845188284	1.927	0.2645	1.9151	0.254	322049346
478	2	74439703	75036542	0.450382	0.162253136943	1990	13	1.02662219785728	0.304598397381589	0.375396715753336	297.294382092301	2.69739071501186	1.927	0.2645	1.9151	0.254	322757448
479	2	75036542	75633395	0.405266	0.162272787437	1968	8	0.567354621481717	0.570473273748856	0.208001655691072	294.007710531482	2.26793431287813	1.927	0.2645	1.9151	0.254	323354287
480	2	75633395	76228029	0.382676	0.159146634737	1852	6	0.394919263476256	0.692902472930086	0.152436873354698	276.677987756252	2.13241220495106	1.927	0.2645	1.9151	0.254	323951140
481	2	76228029	76827430	0.34962	0.165833890834	1796	2	1.09432028877757	0.273814530050403	0.418088012429815	268.311914692348	2.52335792061819	1.927	0.2645	1.9151	0.254	324545774
482	2	76827430	77426537	0.339332	0.165424540191	1244	1	0.176180216756479	0.860152362420691	0.0963912839176587	185.846337348152	1.9919935948759	1.927	0.2645	1.9151	0.254	325145175
483	2	77426537	78027312	0.33732	0.167741667013	1451	1	0.629778536017564	0.528839490682529	0.318452317853801	216.770928852226	2.32345876701361	1.927	0.2645	1.9151	0.254	325744282
484	2	78027312	78618802	0.33568	0.154677171212	1565	1	0.879586306045408	0.379083459920902	0.427567455607037	233.801863303744	2.50600480384307	1.927	0.2645	1.9151	0.254	326345057
485	2	78618802	79201843	0.345732	0.142427376462	1907	2	1.3631503271638	0.172835138404779	0.504605506001425	284.894666658301	2.67931155602388	1.927	0.2645	1.9151	0.254	326936547
486	2	79201843	79797018	0.378938	0.159910950561	1699	5	0.143701192725882	0.88573642931672	0.057171101009464	253.820680992372	1.98946135831382	1.927	0.2645	1.9151	0.254	327519588
487	2	79797018	80355685	0.37482	0.105012467176	1548	5	-0.185013121087428	0.853218744101191	-0.0771092800303461	231.262162552202	1.81264637002342	1.927	0.2645	1.9151	0.254	328114763
488	2	80355685	80906998	0.386328	0.0930741702082	1880	6	0.454465168987968	0.649494056109583	0.174085436659462	280.861024288204	2.16465169833045	1.927	0.2645	1.9151	0.254	328673430
489	2	80906998	81499880	0.353112	0.156661865262	1675	3	0.45365802894219	0.650074980057652	0.192494092357367	250.235221107841	2.16828478964401	1.927	0.2645	1.9151	0.254	329224743
490	2	81499880	82087300	0.34546	0.148820264887	1557	2	0.515488043963971	0.606212022236599	0.212069606767705	232.606710008901	2.18756585879874	1.927	0.2645	1.9151	0.254	329817625
491	2	82087300	82672633	0.340582	0.145785390538	1176	2	-0.407252898604982	0.683822253123426	-0.192811277474967	175.687534341983	1.6522655426765	1.927	0.2645	1.9151	0.254	330405045
492	2	82672633	83254426	0.338066	0.140587803566	1556	1	0.859864639990578	0.389863662223594	0.419246858773248	232.457315847045	2.4915932746197	1.927	0.2645	1.9151	0.254	330990378
493	2	83254426	83838444	0.342	0.143862004253	1174	2	-0.412096683080409	0.680268559754371	-0.195266929201279	175.388746018272	1.64945556726379	1.927	0.2645	1.9151	0.254	331572171
494	2	83838444	84427819	0.35776	0.15164369035	1549	3	0.180450531100772	0.856798887268985	0.0796701409144387	231.411556714057	2.00517799352751	1.927	0.2645	1.9151	0.254	332156189
495	2	84427819	85053313	0.386914	0.200631820609	1884	6	0.462971726918213	0.643384633028055	0.177151739707245	281.458600935626	2.1692573402418	1.927	0.2645	1.9151	0.254	332745564
496	2	85053313	85702752	0.448476	0.230104751947	1660	12	0.254682466181128	0.798968359739622	0.0879647265121463	247.99430868001	2.10793650793651	1.927	0.2645	1.9151	0.254	333371058
497	2	85702752	86326605	0.466368	0.198529140679	1525	13	-0.0204410820104622	0.983691511982873	-0.00856247234006413	227.826096829527	2.06709589969502	1.927	0.2645	1.9151	0.254	334020497
498	2	86326605	86975038	0.39966	0.228910311474	1993	7	0.74366321653174	0.457080247999371	0.263055088299311	297.742564577867	2.30471234460827	1.927	0.2645	1.9151	0.254	334644350
499	2	86975038	88809039	0.422464	0.727372013429	1304	10	-0.841163152723024	0.400256539828699	-0.369694108178616	194.809987059478	1.55887627017334	1.927	0.2645	1.9151	0.254	335292783
500	2	88809039	95541489	0.407006	0.925732831287	1838	8	0.288221167881	0.773177446360316	0.109408201640866	274.586469490276	2.11812157879574	1.927	0.2645	1.9151	0.254	337126784
501	2	95541489	96740240	0.462642	0.582899200918	1467	13	-0.151042523370309	0.879942171873259	-0.0645028440042852	219.161235441912	1.98847848187055	1.927	0.2645	1.9151	0.254	343859234
502	2	96740240	97380358	0.47655	0.218894016416	1455	14	0.21884064634185	0.826774183003205	0.0829073487884899	217.368505499647	2.12253829321663	1.927	0.2645	1.9151	0.254	345057985
503	2	97380358	98551867	0.460402	0.573200035168	1301	13	-0.524832855538148	0.599699389270345	-0.23775075295988	194.361804573911	1.76347001016605	1.927	0.2645	1.9151	0.254	345698103
504	2	98551867	99149896	0.420854	0.163920144341	1960	10	0.607630004370233	0.543432896170576	0.218215676592877	292.812557236638	2.34309623430962	1.927	0.2645	1.9151	0.254	346869612
505	2	99149896	99771850	0.41287	0.196082025359	1488	9	-0.328022962724111	0.742894300602956	-0.138160732394292	222.298512840876	1.79115257297623	1.927	0.2645	1.9151	0.254	347467641
506	2	99771850	100407187	0.399614	0.213016084377	1829	7	0.376522144608673	0.706528755662384	0.139168453208969	273.241922033577	2.11506215669269	1.927	0.2645	1.9151	0.254	348089595
507	2	100407187	101000650	0.410204	0.157487492902	1767	9	0.283952804336635	0.776446549171055	0.109766781049293	263.979483998541	2.12699368040927	1.927	0.2645	1.9151	0.254	348724932
508	2	101000650	101601235	0.439208	0.167478375251	1910	11	0.729110038891914	0.465934354293617	0.234830375016282	285.342849143867	2.33925290875689	1.927	0.2645	1.9151	0.254	349318395
509	2	101601235	102255660	0.427014	0.235970508462	1634	10	-0.112349521868184	0.910546277548824	-0.0442299942640099	244.110060471769	1.95337716676629	1.927	0.2645	1.9151	0.254	349918980
510	2	102255660	102830966	0.412344	0.130897296395	1736	9	0.215955496885441	0.829022437327928	0.0842316889421555	259.348264981022	2.0896780018056	1.927	0.2645	1.9151	0.254	350573405
511	2	102830966	103394457	0.393638	0.112674381667	1632	7	-0.0644948747135469	0.948576188003255	-0.0252455645682515	243.811272148058	1.88725065047702	1.927	0.2645	1.9151	0.254	351148711
512	2	103394457	103974157	0.371598	0.137484905986	1708	5	0.163293436595549	0.870287401382703	0.0647932234457338	255.16522844907	2	1.927	0.2645	1.9151	0.254	351712202
513	2	103974157	104555738	0.349706	0.140274527538	1705	2	0.873928095145612	0.382157413338168	0.343072401600203	254.717045963504	2.39550403933966	1.927	0.2645	1.9151	0.254	352291902
514	2	104555738	105100960	0.362738	0.0829423610933	1644	4	0.213223580353688	0.831152576687977	0.0875333403802841	245.604002090323	2.02962962962963	1.927	0.2645	1.9151	0.254	352873483
515	2	105100960	105682950	0.406984	0.140878709256	1735	8	0.0670615854127401	0.946532675419712	0.0262070978174552	259.198870819167	1.99942379717661	1.927	0.2645	1.9151	0.254	353418705
516	2	105682950	106260408	0.427124	0.134136162284	1553	10	-0.291240140350736	0.77086766492066	-0.117580148022392	232.009133361479	1.85654512851166	1.927	0.2645	1.9151	0.254	354000695
517	2	106260408	106850260	0.434696	0.152329736951	1567	11	-0.142536197191302	0.886656490015272	-0.0507370834342494	234.100651627455	1.91916717697489	1.927	0.2645	1.9151	0.254	354578153
518	2	106850260	107606696	0.404836	0.339005547065	1510	8	-0.416054007357732	0.677370483894165	-0.174180015435727	225.585184401696	1.74013252664938	1.927	0.2645	1.9151	0.254	355168005
519	2	107606696	108179170	0.375818	0.126597889162	1666	5	0.0718629652037679	0.942710963301612	0.0288736491907912	248.890673651143	1.95081967213115	1.927	0.2645	1.9151	0.254	355924441
520	2	108179170	108855419	0.371868	0.260627372462	1683	5	0.108870536957584	0.913305175808604	0.0435204251551926	251.430374402685	1.97072599531616	1.927	0.2645	1.9151	0.254	356496915
521	2	108855419	109602612	0.404092	0.330828848771	1899	8	0.419199173032106	0.675070576427881	0.156511340501329	283.699513363457	2.18841832324978	1.927	0.2645	1.9151	0.254	357173164
522	2	109602612	110317438	0.478238	0.300529079804	1276	14	-0.263238759478783	0.792366558199592	-0.106483475242287	190.626950527526	1.86141502552881	1.927	0.2645	1.9151	0.254	357920357
523	2	110317438	111714785	0.416914	0.642179072199	1652	9	0.031704728308012	0.974707524139337	0.0126784279171216	246.799155385167	1.98856455010533	1.927	0.2645	1.9151	0.254	358635183
524	2	111714785	112792600	0.42732	0.536098495567	1510	10	-0.386206764977275	0.699343543969505	-0.158089428197252	225.585184401696	1.80514046622833	1.927	0.2645	1.9151	0.254	360032530
525	2	112792600	113543645	0.411696	0.334260929771	1837	9	0.437495111484492	0.661752320575257	0.165816367609026	274.437075328421	2.21125489015949	1.927	0.2645	1.9151	0.254	361110345
526	2	113543645	114470301	0.440974	0.460425443746	1823	12	0.677465241029818	0.49811081660181	0.223096046316994	272.345557062445	2.31492063492064	1.927	0.2645	1.9151	0.254	361861390
527	2	114470301	115076004	0.387232	0.174512921349	1955	6	0.613963130180053	0.539239691416158	0.230521382289177	292.065586427361	2.25100748416811	1.927	0.2645	1.9151	0.254	362788046
528	2	115076004	115642440	0.3721	0.117287743011	1470	5	-0.354812567957879	0.722730012330289	-0.15169859645103	219.609417927479	1.72131147540984	1.927	0.2645	1.9151	0.254	363393749
529	2	115642440	116236341	0.353764	0.158108843056	1269	3	-0.426677241880157	0.669614428933062	-0.207974934034024	189.581191394538	1.64271844660194	1.927	0.2645	1.9151	0.254	363960185
530	2	116236341	116825300	0.343266	0.151044469989	1579	2	0.568769673193674	0.569512458017142	0.232311833548905	235.89338156972	2.2184755883386	1.927	0.2645	1.9151	0.254	364554086
531	2	116825300	117440683	0.351124	0.187497867182	1876	3	0.8894890374035	0.373740312276902	0.355992824640247	280.263447640782	2.42847896440129	1.927	0.2645	1.9151	0.254	365143045
532	2	117440683	118052731	0.356094	0.183070608841	1545	3	0.171777277201045	0.86361263013619	0.075939834916607	230.813980066636	2	1.927	0.2645	1.9151	0.254	365758428
533	2	118052731	118701714	0.392908	0.229563794429	2077	7	0.931711082638676	0.351485857425394	0.322614594304901	310.291674173723	2.40185024573576	1.927	0.2645	1.9151	0.254	366370476
534	2	118701714	119270482	0.40582	0.120906942725	1704	8	0.000498992631030658	0.999601861500269	0.000196770577670142	254.567651801649	1.96369922212619	1.927	0.2645	1.9151	0.254	367019459
535	2	119270482	119840104	0.4369	0.122224914066	1477	11	-0.371248037562991	0.71045279671779	-0.13607243714204	220.655177060467	1.80894060012247	1.927	0.2645	1.9151	0.254	367588227
536	2	119840104	120427480	0.450026	0.1487565035	1656	13	0.274538035543675	0.783671177890236	0.11033095782165	247.396732032588	2.24466282616062	1.927	0.2645	1.9151	0.254	368157849
537	2	120427480	121047400	0.394528	0.193444315396	1540	7	-0.270452061402096	0.786812492555458	-0.108956270957483	230.067009257359	1.78086152067071	1.927	0.2645	1.9151	0.254	368745225
538	2	121047400	121585282	0.510306	0.0704280864576	1004	15	-0.509917902783966	0.610108978975139	-0.210400025025448	149.991738502849	1.78172138420586	1.927	0.2645	1.9151	0.254	369365145
539	2	121585282	122152639	0.487216	0.118720664414	1381	14	0.019545249522147	0.984406140028253	0.00760151525089462	206.313337522346	2.0145878920496	1.927	0.2645	1.9151	0.254	369903027
540	2	122152639	122785262	0.41502	0.209639864501	1747	9	0.240083573722961	0.810265468127024	0.0933443494144357	260.991600761432	2.10291904905206	1.927	0.2645	1.9151	0.254	370470384
541	2	122785262	123370390	0.399902	0.145486115858	1953	7	0.654116613623675	0.513036678719119	0.233805327347045	291.76679810365	2.25845620121422	1.927	0.2645	1.9151	0.254	371103007
542	2	123370390	123934155	0.35537	0.113105637987	1516	3	0.10889618642802	0.913284831447463	0.0486027502959617	226.481549372828	1.96245954692557	1.927	0.2645	1.9151	0.254	371688135
543	2	123934155	124536545	0.345342	0.169972941118	1457	2	0.273298820192592	0.784623522174483	0.116301539753181	217.667293823358	2.04706708816298	1.927	0.2645	1.9151	0.254	372251900
544	2	124536545	125123665	0.371878	0.148385338602	1649	5	0.0348553934499516	0.972195049851355	0.0140766472627107	246.3509728996	1.93091334894614	1.927	0.2645	1.9151	0.254	372854290
545	2	125123665	125691358	0.384136	0.119242266507	1744	6	0.165242199359655	0.868753351490545	0.0657528148713883	260.543418275866	2.00805987334485	1.927	0.2645	1.9151	0.254	373441410
546	2	125691358	126284537	0.353908	0.157084117948	1622	3	0.3387374147708	0.734807552305629	0.146106816342143	242.317330529504	2.09967637540453	1.927	0.2645	1.9151	0.254	374009103
547	2	126284537	126875066	0.36137	0.153301531339	1679	4	0.290333627275582	0.771561015365638	0.117925271635631	250.832797755263	2.07283950617284	1.927	0.2645	1.9151	0.254	374602282
548	2	126875066	127475626	0.389722	0.167443719195	1822	6	0.331120078999423	0.740553785482248	0.128875733896513	272.196162900589	2.097869890616	1.927	0.2645	1.9151	0.254	375192811
549	2	127475626	128059838	0.468866	0.144146303054	1616	13	0.18446807598516	0.853646269046691	0.0750554830741196	241.420965558371	2.19044391731616	1.927	0.2645	1.9151	0.254	375793371
550	2	128059838	128689942	0.441804	0.206480200094	1218	12	-0.891759168684647	0.372522031556301	-0.358704381815808	181.962089139911	1.54666666666667	1.927	0.2645	1.9151	0.254	376377583
551	2	128689942	129315430	0.460542	0.200624152662	1156	13	-0.851336458937765	0.394582477573154	-0.408230317176996	172.699651104874	1.56692646560488	1.927	0.2645	1.9151	0.254	377007687
552	2	129315430	129927206	0.429084	0.182707396171	1764	10	0.17475887816554	0.861269101477413	0.0662125831478272	263.531301512974	2.10878661087866	1.927	0.2645	1.9151	0.254	377633175
553	2	129927206	130511810	0.414086	0.144720186656	1538	9	-0.218349886189927	0.827156508454287	-0.0904797555404973	229.768220933648	1.85133915136924	1.927	0.2645	1.9151	0.254	378244951
554	2	130511810	131734160	0.467156	0.590951855033	1404	13	-0.292902709674971	0.769596517625325	-0.127828779373114	209.74940324502	1.90308370044053	1.927	0.2645	1.9151	0.254	378829555
555	2	131734160	133330192	0.43239	0.686723073222	1927	11	0.772311164295455	0.439930154641337	0.247614308388891	287.882549895409	2.36007348438457	1.927	0.2645	1.9151	0.254	380051905
556	2	133330192	133883305	0.397702	0.0960255860918	1866	7	0.459352752298633	0.645980871467834	0.168062364312012	278.769506022228	2.15784908933218	1.927	0.2645	1.9151	0.254	381647937
557	2	133883305	134454502	0.38702	0.124645262493	1692	6	0.054656946266476	0.956411769960399	0.0220823432144117	252.774921859384	1.94818652849741	1.927	0.2645	1.9151	0.254	382201050
558	2	134454502	135041554	0.41668	0.148286693513	1757	9	0.262018189029798	0.793307419131775	0.101578932506052	262.485542379986	2.11495636473067	1.927	0.2645	1.9151	0.254	382772247
559	2	135041554	135630814	0.423558	0.151478125106	1616	10	-0.152102992642085	0.879105703886319	-0.0602107796578987	241.420965558371	1.93185893604304	1.927	0.2645	1.9151	0.254	383359299
560	2	135630814	136314476	0.362578	0.26864444711	1762	4	0.473194595690358	0.636074353068546	0.187536965619015	263.232513189264	2.17530864197531	1.927	0.2645	1.9151	0.254	383948559
561	2	136314476	136921865	0.388456	0.176804321448	1616	6	-0.10696765440817	0.914814640532349	-0.0442200271537434	241.420965558371	1.86067933218192	1.927	0.2645	1.9151	0.254	384632221
562	2	136921865	137510871	0.410058	0.151112212779	1568	9	-0.152546040269417	0.878756280427624	-0.0626096993871156	234.250045789311	1.88745109840506	1.927	0.2645	1.9151	0.254	385239610
563	2	137510871	138097764	0.371232	0.14805594887	1925	5	0.635684205453087	0.524982273088541	0.237343694294869	287.583761571698	2.25409836065574	1.927	0.2645	1.9151	0.254	385828616
564	2	138097764	138718177	0.363382	0.194085230322	1581	4	0.0744254958942788	0.940671822268145	0.0311604090569717	236.192169893431	1.95185185185185	1.927	0.2645	1.9151	0.254	386415509
565	2	138718177	139309852	0.366338	0.154941479697	1814	4	0.587758093974315	0.55669467571799	0.229497497227124	271.001009605746	2.23950617283951	1.927	0.2645	1.9151	0.254	387035922
566	2	139309852	139882730	0.366774	0.12721382214	1598	4	0.111878947256342	0.910919389444776	0.0465904496265778	238.731870644973	1.97283950617284	1.927	0.2645	1.9151	0.254	387627597
567	2	139882730	140468081	0.349868	0.145811658304	1420	2	0.183688807397182	0.854257589905561	0.0791915920807129	212.139709834707	1.99508254302775	1.927	0.2645	1.9151	0.254	388200475
568	2	140468081	141036787	0.34636	0.120811104507	1300	2	-0.106938261128472	0.914837959223778	-0.0481877143955147	194.212410412056	1.82648401826484	1.927	0.2645	1.9151	0.254	388785826
569	2	141036787	141594816	0.332272	0.103989219198	1061	1	-0.224826993025059	0.822113866200211	-0.133170545298179	158.507205728609	1.69895916733387	1.927	0.2645	1.9151	0.254	389354532
570	2	141594816	142159950	0.338958	0.115254081333	1154	1	-0.0210364437918182	0.983216584159778	-0.0119519775674614	172.400862781164	1.84787830264211	1.927	0.2645	1.9151	0.254	389912561
571	2	142159950	142713573	0.341962	0.0968583313916	1269	2	-0.1820169204976	0.855569447073165	-0.0830072684702257	189.581191394538	1.78292939936776	1.927	0.2645	1.9151	0.254	390477695
572	2	142713573	143269100	0.343872	0.0999537376221	1294	2	-0.121469614554755	0.903319080536508	-0.054861720318824	193.316045440923	1.81805409202669	1.927	0.2645	1.9151	0.254	391031318
573	2	143269100	143882170	0.350014	0.18443244654	1420	3	-0.0992619071654416	0.920930322680393	-0.0457760734830854	212.139709834707	1.83818770226537	1.927	0.2645	1.9151	0.254	391586845
574	2	143882170	144419098	0.354734	0.0687764467489	1162	3	-0.658686783697869	0.510096921566984	-0.335056934470601	173.596016076007	1.5042071197411	1.927	0.2645	1.9151	0.254	392199915
575	2	144419098	144974298	0.367626	0.0994236311239	1511	4	-0.0797945979495089	0.936400620837344	-0.0341732981365699	225.734578563551	1.86543209876543	1.927	0.2645	1.9151	0.254	392736843
576	2	144974298	145525086	0.370884	0.09220970682	1502	5	-0.285151256421284	0.775528262392293	-0.120629938660485	224.390031106852	1.75878220140515	1.927	0.2645	1.9151	0.254	393292043
577	2	145525086	146075464	0.35638	0.091533455189	1238	3	-0.493894959603045	0.621380364457564	-0.243655688660865	184.949972377019	1.60258899676375	1.927	0.2645	1.9151	0.254	393842831
578	2	146075464	146625498	0.34791	0.0909652857823	1138	2	-0.499284803638106	0.617578759143201	-0.24019878000475	170.010556191477	1.59887600983491	1.927	0.2645	1.9151	0.254	394393209
579	2	146625498	147197476	0.340024	0.125840504355	1287	2	-0.138422860218751	0.889906231083457	-0.0626872840906298	192.270286307935	1.80821917808219	1.927	0.2645	1.9151	0.254	394943243
580	2	147197476	147785150	0.34681	0.149188155338	1242	2	-0.247408010915872	0.804592475053235	-0.11403416409085	185.547549024441	1.7449947312961	1.927	0.2645	1.9151	0.254	395515221
581	2	147785150	148363577	0.373152	0.13558668596	1633	5	2.47376816538455e-05	0.99998026218574	1.00393869385622e-05	243.960666309913	1.91217798594848	1.927	0.2645	1.9151	0.254	396102895
582	2	148363577	148941442	0.35738	0.13474600469	1364	3	-0.220687461761627	0.825335794843035	-0.103823358850957	203.773636770803	1.76569579288026	1.927	0.2645	1.9151	0.254	396681322
583	2	148941442	149573619	0.371028	0.209082266517	1552	5	-0.176305457145353	0.860053975007671	-0.0733861939876288	231.859739199624	1.81733021077283	1.927	0.2645	1.9151	0.254	397259187
584	2	149573619	150238420	0.406824	0.247895234815	1732	8	0.0606200441758005	0.951661809936037	0.0237103650785569	258.750688333601	1.99596658023624	1.927	0.2645	1.9151	0.254	397891364
585	2	150238420	150863336	0.37173	0.199892465547	1717	5	0.182885680465217	0.85488771873404	0.0723752878273777	256.509775905769	2.01053864168618	1.927	0.2645	1.9151	0.254	398556165
586	2	150863336	151441929	0.369308	0.135834688633	1145	4	-0.886145374332742	0.375539195043504	-0.434329360317093	171.056315324465	1.41358024691358	1.927	0.2645	1.9151	0.254	399181081
587	2	151441929	152017444	0.373886	0.131212913651	1540	5	-0.202428448971577	0.839581789681415	-0.0845844005924927	230.067009257359	1.80327868852459	1.927	0.2645	1.9151	0.254	399759674
588	2	152017444	152669980	0.374332	0.233758750475	1474	5	-0.346104904015805	0.729263878063542	-0.147778227079687	220.2069945749	1.72599531615925	1.927	0.2645	1.9151	0.254	400335189
589	2	152669980	153291176	0.390136	0.195101063111	2015	7	0.792913848131175	0.427828018511032	0.278893216875582	301.029236138687	2.33015322347499	1.927	0.2645	1.9151	0.254	400987725
590	2	153291176	153881790	0.375736	0.15342338651	1491	5	-0.309097332261989	0.757247488440514	-0.131234493891314	222.746695326443	1.74590163934426	1.927	0.2645	1.9151	0.254	401608921
591	2	153881790	154511854	0.362762	0.206429823002	1528	4	-0.0423411465874462	0.966226744447626	-0.0180324152656502	228.274279315094	1.88641975308642	1.927	0.2645	1.9151	0.254	402199535
592	2	154511854	155111335	0.344714	0.165945209273	1811	2	1.13064867234327	0.258202992869708	0.430087208638836	270.55282712018	2.54443273621356	1.927	0.2645	1.9151	0.254	402829599
593	2	155111335	155665806	0.345904	0.0982395833145	1256	2	-0.213501519587879	0.830935803982765	-0.0978628734197046	187.639067290417	1.76466455918511	1.927	0.2645	1.9151	0.254	403429080
594	2	155665806	156251115	0.333928	0.145750364337	1278	1	0.25068428851917	0.802058208831162	0.135292634734051	190.925738851237	2.04643714971978	1.927	0.2645	1.9151	0.254	403983551
595	2	156251115	156842326	0.332652	0.154278252604	1154	1	-0.0210364437918182	0.983216584159778	-0.0119519775674614	172.400862781164	1.84787830264211	1.927	0.2645	1.9151	0.254	404568860
596	2	156842326	157442824	0.36492	0.167357759726	1757	4	0.462178874701516	0.643953051285682	0.183437232706977	262.485542379986	2.16913580246914	1.927	0.2645	1.9151	0.254	405160071
597	2	157442824	158038566	0.3525	0.160710508912	1626	3	0.347410668670528	0.728282819462178	0.149660254199898	242.914907176925	2.10485436893204	1.927	0.2645	1.9151	0.254	405760569
598	2	158038566	158647934	0.367258	0.179477754001	1770	4	0.490819749272506	0.623553940518901	0.194072401668961	264.427666484107	2.18518518518519	1.927	0.2645	1.9151	0.254	406356311
599	2	158647934	159271171	0.38296	0.197736976463	1790	6	0.263067615557467	0.79249846408696	0.10331236224608	267.415549721216	2.06102475532527	1.927	0.2645	1.9151	0.254	406965679
600	2	159271171	159891567	0.397232	0.194063146764	1671	7	0.0228130631218165	0.981799387872677	0.00882511152144091	249.63764446042	1.93235039028621	1.927	0.2645	1.9151	0.254	407588916
601	2	159891567	160499681	0.37428	0.17778574412	1529	5	-0.226374524812281	0.820910139933488	-0.0949263448139518	228.423673476949	1.7903981264637	1.927	0.2645	1.9151	0.254	408209312
602	2	160499681	161106410	0.381042	0.175908848926	1669	6	0.00574423816757003	0.995416786257363	0.00233672945706069	249.338856136709	1.9217040875072	1.927	0.2645	1.9151	0.254	408817426
603	2	161106410	161693616	0.376588	0.148510062908	1435	5	-0.431004627451031	0.666465005804215	-0.186464014611706	214.380622262539	1.68032786885246	1.927	0.2645	1.9151	0.254	409424155
604	2	161693616	162288619	0.366994	0.159668102514	1566	4	0.0413783329277529	0.966994285819835	0.0174072539896419	233.9512574656	1.93333333333333	1.927	0.2645	1.9151	0.254	410011361
605	2	162288619	162899682	0.34944	0.181753763524	1718	2	0.905412694235891	0.365246793143226	0.354030698827132	256.659170067625	2.4137688795223	1.927	0.2645	1.9151	0.254	410606364
606	2	162899682	163447883	0.360976	0.0879257790482	1307	4	-0.529236014294262	0.596641736360892	-0.243417817505966	195.258169545044	1.61358024691358	1.927	0.2645	1.9151	0.254	411217427
607	2	163447883	164016877	0.34258	0.121256111664	1407	2	0.152204208306903	0.879025874888196	0.0659229909252012	210.197585730587	1.9768177028451	1.927	0.2645	1.9151	0.254	411765628
608	2	164016877	164568884	0.351334	0.0942143849625	1509	3	0.0937179921034966	0.92533317754997	0.0419258026515535	225.43579023984	1.95339805825243	1.927	0.2645	1.9151	0.254	412334622
609	2	164568884	165132739	0.350836	0.113247200078	1208	3	-0.558944363851002	0.576199690960317	-0.279046548550051	180.468147521357	1.56375404530744	1.927	0.2645	1.9151	0.254	412886629
610	2	165132739	165699697	0.353162	0.118100458941	1448	3	-0.0385491298673487	0.969249860601031	-0.0176054007919245	216.322746366659	1.87443365695793	1.927	0.2645	1.9151	0.254	413450484
611	2	165699697	166284638	0.350856	0.145212936006	1258	3	-0.450528690104408	0.652329271862573	-0.220535080995841	187.937855614128	1.62847896440129	1.927	0.2645	1.9151	0.254	414017442
612	2	166284638	166862141	0.35626	0.134203631843	1708	3	0.525212373614943	0.599435564139902	0.220640971745361	255.16522844907	2.21100323624595	1.927	0.2645	1.9151	0.254	414602383
613	2	166862141	167429245	0.340052	0.118327502539	1347	2	0.00689067404407579	0.994502081074879	0.00305051315097156	201.233936019261	1.89251844046365	1.927	0.2645	1.9151	0.254	415179886
614	2	167429245	168067437	0.347028	0.216536716223	1318	2	-0.063344200849624	0.949492419223923	-0.0283489673032798	196.901505325454	1.85177379697928	1.927	0.2645	1.9151	0.254	415746990
615	2	168067437	168639459	0.357416	0.125907744807	1465	3	-0.00168780079350655	0.99865333044452	-0.000766338565519605	218.862447118202	1.89644012944984	1.927	0.2645	1.9151	0.254	416385182
616	2	168639459	169231641	0.389302	0.155664981374	1672	6	0.0121241566152534	0.990326559616022	0.00492762217534469	249.787038622275	1.9251583189407	1.927	0.2645	1.9151	0.254	416957204
617	2	169231641	169817536	0.384626	0.146604767066	1737	6	0.150355722981727	0.880483972025204	0.0599505288048546	259.497659142878	2	1.927	0.2645	1.9151	0.254	417549386
618	2	169817536	170436762	0.378548	0.192540364907	1332	5	-0.655226973959447	0.5123216298365	-0.293920669103494	198.99302359143	1.55971896955504	1.927	0.2645	1.9151	0.254	418135281
619	2	170436762	171075851	0.36628	0.217636354248	1638	4	0.200004715167077	0.84147689346026	0.0822583983396097	244.707637119191	2.02222222222222	1.927	0.2645	1.9151	0.254	418754507
620	2	171075851	171681989	0.39803	0.175105339048	1470	7	-0.42715861649121	0.669263801237378	-0.17607046681602	219.609417927479	1.69991326973114	1.927	0.2645	1.9151	0.254	419393596
621	2	171681989	172320062	0.377218	0.216390601075	1812	5	0.389692699089485	0.696763795849718	0.150068203871479	270.702221282035	2.12177985948478	1.927	0.2645	1.9151	0.254	419999734
622	2	172320062	172965870	0.379562	0.225776082055	1316	5	-0.690057629727745	0.490157946847609	-0.311355262439515	196.602717001743	1.54098360655738	1.927	0.2645	1.9151	0.254	420637807
623	2	172965870	173599153	0.412066	0.21046356842	1696	9	0.128217035658094	0.897977218836678	0.0506009110608752	253.372498506805	2.04152873909118	1.927	0.2645	1.9151	0.254	421283615
624	2	173599153	174164347	0.391252	0.115348004402	1402	7	-0.579387841434921	0.562327506246602	-0.244400272529124	209.45061492131	1.62127782596126	1.927	0.2645	1.9151	0.254	421916898
625	2	174164347	174760175	0.404528	0.160831649402	1602	8	-0.218513409424917	0.827029111537197	-0.0888544172394579	239.329447292395	1.84615384615385	1.927	0.2645	1.9151	0.254	422482092
626	2	174760175	175377613	0.37698	0.190202093166	1316	5	-0.690057629727745	0.490157946847609	-0.311355262439515	196.602717001743	1.54098360655738	1.927	0.2645	1.9151	0.254	423077920
627	2	175377613	175956929	0.39168	0.136913187276	1659	7	-0.00405091775060304	0.996767844109625	-0.00157273558388393	247.844914518155	1.918473547268	1.927	0.2645	1.9151	0.254	423695358
628	2	175956929	176573949	0.376134	0.189653495835	1595	5	-0.0826980697680533	0.934091619718827	-0.0339583275225248	238.283688159407	1.86768149882904	1.927	0.2645	1.9151	0.254	424274674
629	2	176573949	177163737	0.405472	0.152237753227	1223	8	-1.03229478569162	0.301934043036753	-0.478304161120782	182.709059949188	1.40939210602132	1.927	0.2645	1.9151	0.254	424891694
630	2	177163737	177715265	0.384592	0.0934277135522	1320	6	-0.736452941246264	0.46145509618655	-0.336109295659722	197.200293649165	1.51986183074266	1.927	0.2645	1.9151	0.254	425481482
631	2	177715265	178302064	0.383468	0.147919474982	1584	6	-0.175020117850126	0.861063825810185	-0.0730748898259286	236.640352378997	1.82383419689119	1.927	0.2645	1.9151	0.254	426033010
632	2	178302064	178891798	0.374406	0.15216012643	1536	5	-0.211136112913651	0.832781061322512	-0.0883365354536003	229.469432609937	1.79859484777518	1.927	0.2645	1.9151	0.254	426619809
633	2	178891798	179477040	0.381638	0.145652567656	1195	6	-1.0022828765664	0.316206990304879	-0.479636607037427	178.526023417236	1.37593552101324	1.927	0.2645	1.9151	0.254	427209543
634	2	179477040	180090047	0.362346	0.184348628972	1536	4	-0.024715993005299	0.980281498403993	-0.0104987425802427	229.469432609937	1.8962962962963	1.927	0.2645	1.9151	0.254	427794785
635	2	180090047	180681373	0.361794	0.154442727024	1340	4	-0.456532255767905	0.648007281278415	-0.207443957956264	200.188176886273	1.65432098765432	1.927	0.2645	1.9151	0.254	428407792
636	2	180681373	181259871	0.358466	0.135692776812	1840	3	0.811429752305952	0.417118918977073	0.328038763069245	274.885257813987	2.38187702265372	1.927	0.2645	1.9151	0.254	428999118
637	2	181259871	181844733	0.352196	0.145097475986	1376	3	-0.194667700062445	0.845653099735838	-0.0911865331730319	205.566366713069	1.78122977346278	1.927	0.2645	1.9151	0.254	429577616
638	2	181844733	182404705	0.353044	0.107098212053	1429	3	-0.0797470858910546	0.936438409551649	-0.0366610867793133	213.484257291406	1.84983818770227	1.927	0.2645	1.9151	0.254	430162478
639	2	182404705	182979307	0.364286	0.129832475348	1407	4	-0.308921594517422	0.757381169661517	-0.137054630064866	210.197585730587	1.73703703703704	1.927	0.2645	1.9151	0.254	430722450
640	2	182979307	183583489	0.354674	0.172434796138	1531	3	0.141420888551998	0.887537453427624	0.062807279624658	228.72246180066	1.98187702265372	1.927	0.2645	1.9151	0.254	431297052
641	2	183583489	184210526	0.357536	0.202598889699	1586	3	0.260678129673252	0.794340733073275	0.113725767828849	236.939140702708	2.05307443365696	1.927	0.2645	1.9151	0.254	431901234
642	2	184210526	184860196	0.349294	0.230378499854	1435	2	0.220017190962889	0.825857766277755	0.0943513992517184	214.380622262539	2.01615735862311	1.927	0.2645	1.9151	0.254	432528271
643	2	184860196	185442336	0.330512	0.141100079019	1386	1	0.487344281177127	0.62601437223599	0.25233205592427	207.060308331623	2.21937550040032	1.927	0.2645	1.9151	0.254	433177941
644	2	185442336	186014860	0.331088	0.126674165624	1280	1	0.255066880975799	0.798671443447005	0.137548608674418	191.224527174947	2.04963971176942	1.927	0.2645	1.9151	0.254	433760081
645	2	186014860	186611216	0.328954	0.161574629919	1312	1	0.32518836028186	0.745038517525286	0.17317251840514	196.005140354321	2.10088070456365	1.927	0.2645	1.9151	0.254	434332605
646	2	186611216	187222440	0.338678	0.181969294399	1395	1	0.507065947231957	0.612108547250149	0.261669920503606	208.404855788322	2.2337870296237	1.927	0.2645	1.9151	0.254	434928961
647	2	187222440	187835923	0.357596	0.18498149093	1367	3	-0.214182521336832	0.830404725772826	-0.10065376026907	204.22181925637	1.76957928802589	1.927	0.2645	1.9151	0.254	435540185
648	2	187835923	188432074	0.339888	0.161286318399	1169	1	0.0118329996328981	0.99055885261016	0.00667972831871247	174.641775208995	1.87189751801441	1.927	0.2645	1.9151	0.254	436153668
649	2	188432074	189045974	0.3398	0.185535103437	1130	1	-0.0736275532713643	0.941306746296631	-0.0422724289103939	168.815402896633	1.80944755804644	1.927	0.2645	1.9151	0.254	436749819
650	2	189045974	189623543	0.341042	0.134302568178	1297	2	-0.114203937841614	0.909076130388991	-0.0515208580596322	193.76422792649	1.82226905514577	1.927	0.2645	1.9151	0.254	437363719
651	2	189623543	190200501	0.342406	0.13338579238	1261	2	-0.20139205839931	0.840392024480589	-0.0921310619831118	188.386038099694	1.77168949771689	1.927	0.2645	1.9151	0.254	437941288
652	2	190200501	190803980	0.356598	0.171470755403	1625	3	0.345242355195596	0.729912179158665	0.148772714928049	242.76551301507	2.10355987055016	1.927	0.2645	1.9151	0.254	438518246
653	2	190803980	191435474	0.374268	0.208226839843	1590	5	-0.0935826496956463	0.925440692657952	-0.0384879860030388	237.53671735013	1.86182669789227	1.927	0.2645	1.9151	0.254	439121725
654	2	191435474	192018755	0.377024	0.142780237998	1625	5	-0.017390590202495	0.986125015952352	-0.00707503337157731	242.76551301507	1.90281030444965	1.927	0.2645	1.9151	0.254	439753219
655	2	192018755	192584199	0.387414	0.115739135971	1646	6	-0.0431684699313359	0.965567238998371	-0.0176828894839125	245.902790414034	1.89522164651698	1.927	0.2645	1.9151	0.254	440336500
656	2	192584199	193132801	0.3608	0.0885924586494	1286	4	-0.575502042447398	0.564951809726327	-0.266786315973452	192.12089214608	1.58765432098765	1.927	0.2645	1.9151	0.254	440901944
657	2	193132801	193708774	0.334676	0.131903752433	1225	1	0.134545588418506	0.892971164431323	0.0741865476769891	183.007848272899	1.96156925540432	1.927	0.2645	1.9151	0.254	441450546
658	2	193708774	194301005	0.320948	0.155734839953	1071	1	-0.202914030741915	0.83920222746719	-0.119636721462688	160.001147347163	1.71497197758207	1.927	0.2645	1.9151	0.254	442026519
659	2	194301005	194898333	0.32735	0.162938954812	944	1	-0.481208651737846	0.630368212476899	-0.301736436851103	141.028088791524	1.51160928742994	1.927	0.2645	1.9151	0.254	442618750
660	2	194898333	195492195	0.32873	0.15805355453	1198	1	0.0753805902540162	0.939911901999396	0.0420327065758416	178.974205902802	1.91833466773419	1.927	0.2645	1.9151	0.254	443216078
661	2	195492195	196103074	0.334948	0.18150730341	1432	1	0.58814390767959	0.556435703684322	0.299436291051312	213.932439776972	2.29303442754203	1.927	0.2645	1.9151	0.254	443809940
662	2	196103074	196723070	0.360976	0.19354318415	1691	4	0.316771357648802	0.75141709909217	0.128199701108584	252.625527697528	2.08765432098765	1.927	0.2645	1.9151	0.254	444420819
663	2	196723070	197320761	0.370098	0.163447333154	1362	5	-0.589919494393889	0.555244623872309	-0.261788048162685	203.474848447093	1.59484777517564	1.927	0.2645	1.9151	0.254	445040815
664	2	197320761	197942802	0.368218	0.196194463066	1711	4	0.36083424160417	0.718223363742032	0.145162801188015	255.613410934637	2.11234567901235	1.927	0.2645	1.9151	0.254	445638506
665	2	197942802	198622302	0.386548	0.264164827079	1555	6	-0.236692662844399	0.812895227447983	-0.0997326448875733	232.30792168519	1.79044329303397	1.927	0.2645	1.9151	0.254	446260547
666	2	198622302	199199800	0.372428	0.134196135744	1623	5	-0.0217444221735322	0.982651828368381	-0.00885175162678511	242.466724691359	1.90046838407494	1.927	0.2645	1.9151	0.254	446940047
667	2	199199800	199773017	0.349062	0.127729987073	1271	2	-0.177173136022172	0.85937239617743	-0.0807353073063726	189.879979718249	1.78573937478047	1.927	0.2645	1.9151	0.254	447517545
668	2	199773017	200353982	0.371222	0.13936295646	1460	5	-0.376581727813065	0.706484468860989	-0.161546382407377	218.115476308924	1.7096018735363	1.927	0.2645	1.9151	0.254	448090762
669	2	200353982	200950170	0.381902	0.161338369776	1458	6	-0.442976692652828	0.657782593256111	-0.192656505578601	217.816687985214	1.67875647668394	1.927	0.2645	1.9151	0.254	448671727
670	2	200950170	201531306	0.392634	0.139616199994	1653	7	-0.0174829081868128	0.986051368054819	-0.00679989724743325	246.948549547022	1.91153512575889	1.927	0.2645	1.9151	0.254	449267915
671	2	201531306	202214538	0.39646	0.268184159993	1511	7	-0.335373348510443	0.737343469801956	-0.136382961374918	225.734578563551	1.74732581671003	1.927	0.2645	1.9151	0.254	449849051
672	2	202214538	202831133	0.384704	0.189094948872	1865	6	0.422565576749551	0.67261224632258	0.162528405237062	278.620111860373	2.14738054116292	1.927	0.2645	1.9151	0.254	450532283
673	2	202831133	203532395	0.398718	0.286999723356	1526	7	-0.301793372419919	0.762809583494082	-0.122131659705217	227.975490991383	1.7646718704828	1.927	0.2645	1.9151	0.254	451148878
674	2	203532395	204230789	0.356918	0.284071741739	1504	3	0.0828764247288371	0.933949799880458	0.0371375638025076	224.688819430563	1.94692556634304	1.927	0.2645	1.9151	0.254	451850140
675	2	204230789	204852031	0.385374	0.195160662029	1482	6	-0.391937345071361	0.695104508677714	-0.169101777599704	221.402147869744	1.70639032815199	1.927	0.2645	1.9151	0.254	452548534
676	2	204852031	205409401	0.395324	0.102929831171	1471	7	-0.424919951418508	0.670895029847175	-0.175089375284917	219.758812089334	1.70106967331599	1.927	0.2645	1.9151	0.254	453169776
677	2	205409401	205973578	0.361622	0.113753307916	1625	4	0.171363840596088	0.863937685202094	0.0707627595017802	242.76551301507	2.00617283950617	1.927	0.2645	1.9151	0.254	453727146
678	2	205973578	206537852	0.381348	0.113905655763	1414	6	-0.536548829885518	0.591579298011106	-0.236865105096139	211.243344863575	1.62809441565918	1.927	0.2645	1.9151	0.254	454291323
679	2	206537852	207159956	0.417146	0.196275863843	1436	9	-0.442082962319662	0.658429172901534	-0.189479509679273	214.530016424394	1.72855853144749	1.927	0.2645	1.9151	0.254	454855597
680	2	207159956	207764421	0.379604	0.172822247773	1375	5	-0.561619586582147	0.574375232629861	-0.248083132875372	205.416972551213	1.61007025761124	1.927	0.2645	1.9151	0.254	455477701
681	2	207764421	208350772	0.398188	0.14726844501	1816	7	0.347419498663552	0.728276186746984	0.128877580751168	271.299797929457	2.10002891008962	1.927	0.2645	1.9151	0.254	456082166
682	2	208350772	208991255	0.396976	0.219339154981	1522	7	-0.310748032710726	0.755992178856836	-0.125918263036202	227.377914343961	1.76004625614339	1.927	0.2645	1.9151	0.254	456668517
683	2	208991255	209632446	0.370758	0.22020115691	1549	5	-0.182836205101909	0.854926539853704	-0.0761776073851879	231.411556714057	1.81381733021077	1.927	0.2645	1.9151	0.254	457309000
684	2	209632446	210303583	0.347752	0.254995626824	1532	2	0.454940738021126	0.649151873923349	0.188716959613625	228.871855962515	2.1524411661398	1.927	0.2645	1.9151	0.254	457950191
685	2	210303583	210869348	0.35867	0.116240842046	1289	3	-0.383310972381519	0.701489204641692	-0.185414739513479	192.569074631646	1.66860841423948	1.927	0.2645	1.9151	0.254	458621328
686	2	210869348	211488843	0.356618	0.192890983785	1491	3	0.0546883495547226	0.956386751181302	0.0246132544083124	222.746695326443	1.93009708737864	1.927	0.2645	1.9151	0.254	459187093
687	2	211488843	212060920	0.347936	0.125991780827	1401	2	0.13767285488062	0.890498973744039	0.0597576181194864	209.301220759454	1.96838777660695	1.927	0.2645	1.9151	0.254	459806588
688	2	212060920	212630013	0.345942	0.121408978849	1294	2	-0.121469614554755	0.903319080536508	-0.054861720318824	193.316045440923	1.81805409202669	1.927	0.2645	1.9151	0.254	460378665
689	2	212630013	213199370	0.33294	0.121816364776	1164	1	0.000876518491325967	0.999300639518064	0.000495856695339782	173.894804399718	1.86389111289031	1.927	0.2645	1.9151	0.254	460947758
690	2	213199370	213782136	0.349412	0.142022698647	1325	2	-0.0463909551856275	0.962998645469245	-0.0207069779734078	197.947264458442	1.86160871092378	1.927	0.2645	1.9151	0.254	461517115
691	2	213782136	214355289	0.349418	0.127632586761	1204	2	-0.339439915948996	0.734278352986296	-0.15886394555163	179.870570873935	1.69160519845451	1.927	0.2645	1.9151	0.254	462099881
692	2	214355289	214952002	0.344066	0.162076241007	1460	2	0.280564496905734	0.779044450006566	0.119269031456048	218.115476308924	2.05128205128205	1.927	0.2645	1.9151	0.254	462673034
693	2	214952002	215520919	0.354394	0.121137178182	1273	3	-0.418003987980429	0.675944201464751	-0.203434583973772	190.178768041959	1.64789644012945	1.927	0.2645	1.9151	0.254	463269747
694	2	215520919	216157126	0.364154	0.214092268711	1467	4	-0.176732942651318	0.859718163669194	-0.076808087628009	219.161235441912	1.81111111111111	1.927	0.2645	1.9151	0.254	463838664
695	2	216157126	216737308	0.382986	0.138201460921	1466	6	-0.425963576792339	0.670134386846132	-0.184762121771726	219.011841280057	1.68796776050662	1.927	0.2645	1.9151	0.254	464474871
696	2	216737308	217344293	0.41421	0.176256414903	1683	9	0.0997020357592059	0.920580884295609	0.0394999178276252	251.430374402685	2.025880228709	1.927	0.2645	1.9151	0.254	465055053
697	2	217344293	217916126	0.449148	0.125618843264	1763	12	0.521839679735822	0.601781959705232	0.174813959598041	263.381907351119	2.23873015873016	1.927	0.2645	1.9151	0.254	465662038
698	2	217916126	218471660	0.407198	0.0999650786451	1735	8	0.0670615854127401	0.946532675419712	0.0262070978174552	259.198870819167	1.99942379717661	1.927	0.2645	1.9151	0.254	466233871
699	2	218471660	219052240	0.482766	0.138792242241	1425	14	0.138045215198727	0.890204683040175	0.05285011493231	212.886680643984	2.07877461706783	1.927	0.2645	1.9151	0.254	466789405
700	2	219052240	219724242	0.448788	0.255954595373	1629	12	0.174275926179229	0.861648617842093	0.0607680888033771	243.363089662492	2.06857142857143	1.927	0.2645	1.9151	0.254	467369985
701	2	219724242	220317777	0.491116	0.157589695637	1184	15	0.0723389942467801	0.942332133046362	0.0275097866527303	176.882687636826	2.10115350488021	1.927	0.2645	1.9151	0.254	468041987
702	2	220317777	220890415	0.468714	0.126848026153	1235	13	-0.673448288809698	0.500662136473541	-0.312860673205635	184.501789891453	1.67400881057269	1.927	0.2645	1.9151	0.254	468635522
703	2	220890415	221459315	0.390856	0.121110915802	1381	7	-0.626399807961655	0.531052735494011	-0.266173302281696	206.313337522346	1.59699335067939	1.927	0.2645	1.9151	0.254	469208160
704	2	221459315	222026369	0.371978	0.118249761046	1421	5	-0.461481451248291	0.6444532261895	-0.200608196931976	212.289103996563	1.66393442622951	1.927	0.2645	1.9151	0.254	469777060
705	2	222026369	222580742	0.377906	0.0980801734572	1352	5	-0.611688654249075	0.540743769875867	-0.272419599892572	201.980906828538	1.58313817330211	1.927	0.2645	1.9151	0.254	470344114
706	2	222580742	223156478	0.378522	0.131546403213	1351	5	-0.613865570234594	0.539304163366236	-0.273487076849072	201.831512666683	1.58196721311475	1.927	0.2645	1.9151	0.254	470898487
707	2	223156478	223768296	0.396616	0.182763501564	1376	7	-0.637593133325163	0.523738566729935	-0.271406151837649	205.566366713069	1.59121133275513	1.927	0.2645	1.9151	0.254	471474223
708	2	223768296	224375760	0.380902	0.176905956567	1731	6	0.13759588608636	0.890559807030114	0.0549584994611005	258.601294171745	1.99309153713299	1.927	0.2645	1.9151	0.254	472086041
709	2	224375760	224992645	0.401294	0.189476158441	1475	8	-0.491205321788694	0.623281235342316	-0.208013610511602	220.356388736756	1.69979832901181	1.927	0.2645	1.9151	0.254	472693505
710	2	224992645	225604581	0.387942	0.182921089787	1798	6	0.280080731417956	0.779415567428713	0.109745795608909	268.610703016059	2.07023603914796	1.927	0.2645	1.9151	0.254	473310390
711	2	225604581	226176660	0.374314	0.125994836377	1589	5	-0.0957595656811649	0.923711531636814	-0.0393956268262374	237.387323188275	1.86065573770492	1.927	0.2645	1.9151	0.254	473922326
712	2	226176660	226749805	0.364058	0.127620410193	1545	4	-0.00488769522538346	0.996100198969188	-0.00207012050966207	230.813980066636	1.90740740740741	1.927	0.2645	1.9151	0.254	474494405
713	2	226749805	227314135	0.36183	0.113993585314	1364	4	-0.403656795021463	0.686465114809551	-0.181833314277226	203.773636770803	1.68395061728395	1.927	0.2645	1.9151	0.254	475067550
714	2	227314135	227886891	0.392438	0.127027914155	1524	7	-0.306270702565322	0.75939854404551	-0.124023719046425	227.676702667672	1.7623590633131	1.927	0.2645	1.9151	0.254	475631880
715	2	227886891	228498134	0.385424	0.18199472223	1369	6	-0.632247606600769	0.527225093631211	-0.283524778647639	204.520607580081	1.57628094415659	1.927	0.2645	1.9151	0.254	476204636
716	2	228498134	229145504	0.382872	0.227644160217	1460	6	-0.438723413687706	0.660861959657734	-0.190678856138159	218.115476308924	1.68105929763961	1.927	0.2645	1.9151	0.254	476815879
717	2	229145504	229751825	0.363324	0.175354309021	1542	4	-0.0114971278186886	0.990826821311499	-0.0048741933863646	230.36579758107	1.9037037037037	1.927	0.2645	1.9151	0.254	477463249
718	2	229751825	230318340	0.386486	0.11741083643	1553	6	-0.240945941809521	0.809597014424824	-0.101589395518237	232.009133361479	1.7881404720783	1.927	0.2645	1.9151	0.254	478069570
719	2	230318340	230926341	0.3907	0.177632931525	1478	7	-0.409249295909597	0.682356721238075	-0.168240352393596	220.804571222322	1.70916449840994	1.927	0.2645	1.9151	0.254	478636085
720	2	230926341	231624433	0.410218	0.283762025636	1603	9	-0.0757748866954882	0.939598196181976	-0.0307608333477757	239.478841454251	1.92958170328017	1.927	0.2645	1.9151	0.254	479244086
721	2	231624433	232230041	0.438314	0.174383429545	1166	11	-1.16157450818072	0.245408341794477	-0.477174474706333	174.193592723429	1.42804654011023	1.927	0.2645	1.9151	0.254	479942178
722	2	232230041	232928933	0.463962	0.284581881035	1566	13	0.0718806265370159	0.942696907945269	0.0297124976133656	233.9512574656	2.12267028126059	1.927	0.2645	1.9151	0.254	480547786
723	2	232928933	233581947	0.465464	0.234319631738	1349	13	-0.416748904067929	0.676862079714415	-0.185481366729408	201.532724342972	1.8285327007794	1.927	0.2645	1.9151	0.254	481246678
724	2	233581947	234240782	0.451154	0.24108464183	1490	13	-0.099252296624163	0.920937953102816	-0.0420593843281512	222.597301164587	2.01965435445612	1.927	0.2645	1.9151	0.254	481899692
725	2	234240782	234885564	0.43269	0.224544109482	1404	11	-0.556758752531139	0.577692269069601	-0.209199327602269	209.74940324502	1.71953459889773	1.927	0.2645	1.9151	0.254	482558527
726	2	234885564	235474973	0.426532	0.1516926277	1430	10	-0.562888857305721	0.573510568210196	-0.236622830743942	213.633651453262	1.7095038852361	1.927	0.2645	1.9151	0.254	483203309
727	2	235474973	236071757	0.445962	0.16217592965	1728	12	0.431058102314324	0.666426124002185	0.145884702441328	258.153111686179	2.19428571428571	1.927	0.2645	1.9151	0.254	483792718
728	2	236071757	236653705	0.45795	0.140816705273	1400	13	-0.301909705630822	0.762720896783642	-0.131944887845346	209.151826597599	1.89766180955608	1.927	0.2645	1.9151	0.254	484389502
729	2	236653705	237223660	0.46059	0.122737759999	1148	13	-0.869350450849468	0.384655475875777	-0.418249073001987	171.504497810031	1.55608268383599	1.927	0.2645	1.9151	0.254	484971450
730	2	237223660	237789319	0.4524	0.116075232605	1333	13	-0.452776887891335	0.650709407740471	-0.202694934588702	199.142417753285	1.80684513724161	1.927	0.2645	1.9151	0.254	485541405
731	2	237789319	238341970	0.433242	0.0952698900391	1620	11	-0.00785033563908486	0.993736402731775	-0.00274845013484257	242.018542205793	1.98407838334354	1.927	0.2645	1.9151	0.254	486107064
732	2	238341970	238939047	0.469736	0.162587070009	1166	13	-0.828818969048137	0.407206852753093	-0.395803926477179	174.193592723429	1.58048119281599	1.927	0.2645	1.9151	0.254	486659715
733	2	238939047	239537131	0.489332	0.163997030517	1043	14	-0.890749941357037	0.373063335853586	-0.397372646487391	155.818110815211	1.52151714077316	1.927	0.2645	1.9151	0.254	487256792
734	2	239537131	240122576	0.488292	0.145948808172	910	14	-1.24894301942488	0.211685915516016	-0.594173353921098	135.948687288439	1.32749817651349	1.927	0.2645	1.9151	0.254	487854876
735	2	240122576	240668735	0.496364	0.0845156813309	1004	15	-0.509917902783966	0.610108978975139	-0.210400025025448	149.991738502849	1.78172138420586	1.927	0.2645	1.9151	0.254	488440321
736	2	240668735	241262815	0.485042	0.1583625101	1091	14	-0.76147725152804	0.446372061262286	-0.332460702683549	162.989030584272	1.59153902261123	1.927	0.2645	1.9151	0.254	488986480
737	2	241262815	241850118	0.552276	0.148650696489	316	16	-1.06647254643899	0.286210082556597	-0.959414154259078	47.2085551463151	1.12655971479501	1.927	0.2645	1.9151	0.254	489580560
738	2	241850118	242445289	0.49306	0.159905304526	974	15	-0.606960718955757	0.543876980912801	-0.254165616893877	145.509913647187	1.7284826974268	1.927	0.2645	1.9151	0.254	490167863
739	2	242445289	243199373	0.458276	0.386378084371	548	13	-2.2203998442272	0.0263916376215925	-1.48512391671715	81.8680006967744	0.742799051169095	1.927	0.2645	1.9151	0.254	490763034
740	3	0	689954	0.364856	0.275314006441	1849	4	0.664868140896209	0.506134834567621	0.257068266102797	276.229805270686	2.28271604938272	2.3532	0.3306	2.3282	0.3004	490763034
741	3	689954	1289491	0.351878	0.166023114503	1627	3	0.34957898214546	0.726654686691927	0.150547247797398	243.064301338781	2.10614886731392	2.3532	0.3306	2.3282	0.3004	491452988
742	3	1289491	1871868	0.35472	0.141449610819	1519	3	0.115401126852815	0.908127185831478	0.0514548666269535	226.929731858395	1.9663430420712	2.3532	0.3306	2.3282	0.3004	492052525
743	3	1871868	2452339	0.359794	0.138630525901	1918	3	0.980558203350639	0.326810654252278	0.387935717143001	286.53800243871	2.48284789644013	2.3532	0.3306	2.3282	0.3004	492634902
744	3	2452339	3029251	0.370802	0.133316693014	1471	5	-0.352635651972361	0.724361606069533	-0.150717504919926	219.758812089334	1.72248243559719	2.3532	0.3306	2.3282	0.3004	493215373
745	3	3029251	3599660	0.383846	0.123435990666	2198	6	1.13073652444241	0.258166003503177	0.399544161043693	328.36836775823	2.5308002302821	2.3532	0.3306	2.3282	0.3004	493792285
746	3	3599660	4233532	0.38879	0.211197213318	1286	6	-0.808758683653342	0.41865396576441	-0.373756582577591	192.12089214608	1.48071387449626	2.3532	0.3306	2.3282	0.3004	494362694
747	3	4233532	4827506	0.40451	0.158212312323	3022	8	2.83048277605984	0.0046477813594002	0.826775095516661	451.469157127102	3.48256986459234	2.3532	0.3306	2.3282	0.3004	494996566
748	3	4827506	5450846	0.414786	0.197869541502	2862	9	2.68579318043526	0.00723578624847117	0.805488413224344	427.566091230234	3.44507974721637	2.3532	0.3306	2.3282	0.3004	495590540
749	3	5450846	6063481	0.380168	0.183853354771	2022	6	0.756447975511648	0.449380653026297	0.279135771997477	302.074995271675	2.32815198618307	2.3532	0.3306	2.3282	0.3004	496213880
750	3	6063481	6671501	0.357546	0.17765862965	2276	3	1.75681442737626	0.0789494451302728	0.634833554431452	340.021112382953	2.9462783171521	2.3532	0.3306	2.3282	0.3004	496826515
751	3	6671501	7240735	0.363582	0.121626606984	1831	4	0.625211545336378	0.531832225431621	0.242954832495938	273.540710357288	2.26049382716049	2.3532	0.3306	2.3282	0.3004	497434535
752	3	7240735	7789365	0.375208	0.0886389734429	1792	5	0.346154379379113	0.729226697705301	0.134055885882848	267.714338044926	2.09836065573771	2.3532	0.3306	2.3282	0.3004	498003769
753	3	7789365	8380848	0.387718	0.154667167104	2301	6	1.3497803911462	0.177086436514857	0.465613758318551	343.755966429339	2.64939550949914	2.3532	0.3306	2.3282	0.3004	498552399
754	3	8380848	8971643	0.432318	0.153682749515	2220	11	1.51689526683884	0.129293128827707	0.451817413330639	331.655039319049	2.71892222902633	2.3532	0.3306	2.3282	0.3004	499143882
755	3	8971643	9550350	0.430384	0.136004921316	2041	11	1.06201282876626	0.288229861295353	0.33053391912589	304.913484346928	2.4996938150643	2.3532	0.3306	2.3282	0.3004	499734677
756	3	9550350	10288849	0.461272	0.322951012798	1640	13	0.238510051720269	0.81148552013645	0.0963240998277709	245.006425442901	2.22297526262284	2.3532	0.3306	2.3282	0.3004	500313384
757	3	10288849	10833677	0.490212	0.0822791780158	1793	15	2.04230816253414	0.0411209729375704	0.626216193892155	267.863732206782	3.18189884649512	2.3532	0.3306	2.3282	0.3004	501051883
758	3	10833677	11413402	0.45673	0.137522100996	1775	13	0.542496165230258	0.587476748477523	0.210447309601732	265.174637293384	2.40596407997289	2.3532	0.3306	2.3282	0.3004	501596711
759	3	11413402	12060972	0.427974	0.22788269994	1995	10	0.684928419763928	0.493389091267036	0.243750768700015	298.041352901578	2.38493723849372	2.3532	0.3306	2.3282	0.3004	502176436
760	3	12060972	12651136	0.402716	0.152777871914	2341	8	1.36825291527454	0.17123292346306	0.458396369463845	349.731732903556	2.69778161912993	2.3532	0.3306	2.3282	0.3004	502824006
761	3	12651136	13262437	0.505088	0.182072334251	1207	15	0.146738486645153	0.883338439449656	0.0552663817788019	180.318753359501	2.14196983141083	2.3532	0.3306	2.3282	0.3004	503414170
762	3	13262437	13843650	0.514106	0.139730184975	1074	15	-0.283484665049787	0.776805335257661	-0.113165300990807	160.449329832729	1.90594498669033	2.3532	0.3306	2.3282	0.3004	504025471
763	3	13843650	14480179	0.469322	0.214489834713	1696	13	0.36460799510219	0.715404045898687	0.144764454885524	253.372498506805	2.29888173500508	2.3532	0.3306	2.3282	0.3004	504606684
764	3	14480179	15046678	0.474138	0.11738590889	1640	14	0.717079138391107	0.473325267196392	0.25558401049829	245.006425442901	2.39241429613421	2.3532	0.3306	2.3282	0.3004	505243213
765	3	15046678	15695348	0.422856	0.229192039095	2091	10	0.896946930558063	0.369747235919325	0.311555084179886	312.383192439699	2.4997011356844	2.3532	0.3306	2.3282	0.3004	505809712
766	3	15695348	16306587	0.39935	0.181989369134	2299	7	1.42869472877844	0.15309199353016	0.469119844178433	343.457178105628	2.65857184157271	2.3532	0.3306	2.3282	0.3004	506458382
767	3	16306587	16914961	0.407988	0.178137132751	2215	8	1.09770818332308	0.272331935257328	0.378578133794213	330.908068509772	2.55257850763469	2.3532	0.3306	2.3282	0.3004	507069621
768	3	16914961	17481154	0.377852	0.116908898556	2726	5	2.37939390985349	0.0173411339064207	0.739270810630453	407.248485217896	3.192037470726	2.3532	0.3306	2.3282	0.3004	507677995
769	3	17481154	18093718	0.36712	0.183758758269	2411	4	1.90303518004205	0.057035954913586	0.639954692301127	360.189324233436	2.97654320987654	2.3532	0.3306	2.3282	0.3004	508244188
770	3	18093718	18644435	0.36554	0.0920926719168	2525	4	2.15419361858764	0.0312249911048085	0.706606429225121	377.220258684955	3.11728395061728	2.3532	0.3306	2.3282	0.3004	508856752
771	3	18644435	19238469	0.362598	0.158297336516	2390	4	1.85676915188891	0.0633440043032079	0.627333659566712	357.052046834472	2.95061728395062	2.3532	0.3306	2.3282	0.3004	509407469
772	3	19238469	19865081	0.360334	0.202058051873	1984	4	0.962292607594942	0.335902641305443	0.358735067085476	296.398017121169	2.44938271604938	2.3532	0.3306	2.3282	0.3004	510001503
773	3	19865081	20533922	0.372584	0.252438172899	1897	5	0.574730557858566	0.565473537501014	0.216204927236719	283.400725039746	2.22131147540984	2.3532	0.3306	2.3282	0.3004	510628115
774	3	20533922	21147674	0.35402	0.185338703581	2147	3	1.47710198911004	0.139648300447282	0.550655187983643	320.749265503603	2.77928802588997	2.3532	0.3306	2.3282	0.3004	511296956
775	3	21147674	21751987	0.35587	0.172614191652	1753	3	0.622786479986878	0.533424844041674	0.258158992884408	261.887965732565	2.26925566343042	2.3532	0.3306	2.3282	0.3004	511910708
776	3	21751987	22337730	0.350918	0.146383311452	1671	3	0.444984775042463	0.65633075676864	0.189044730186058	249.63764446042	2.1631067961165	2.3532	0.3306	2.3282	0.3004	512515021
777	3	22337730	22953336	0.359824	0.187792191759	2032	3	1.22774593949287	0.219542355243957	0.471233398897036	303.568936890229	2.63042071197411	2.3532	0.3306	2.3282	0.3004	513100764
778	3	22953336	23559657	0.37245	0.175354309021	1963	5	0.718407012902795	0.472506363998173	0.265545421291414	293.260739722205	2.29859484777518	2.3532	0.3306	2.3282	0.3004	513716370
779	3	23559657	24189210	0.400786	0.205785692388	2272	8	1.22009746682493	0.222427928752782	0.415234269856514	339.423535735532	2.61826562950158	2.3532	0.3306	2.3282	0.3004	514322691
780	3	24189210	24745615	0.37474	0.101373999155	2217	5	1.27134367322452	0.20360641172166	0.441094018692551	331.206856833483	2.596018735363	2.3532	0.3306	2.3282	0.3004	514952244
781	3	24745615	25296049	0.370044	0.0916258806687	1774	5	0.306969891639778	0.758866289510577	0.119491258126307	265.025243131529	2.07728337236534	2.3532	0.3306	2.3282	0.3004	515508649
782	3	25296049	25865040	0.38684	0.121251478494	2194	6	1.12222996651216	0.261764674444579	0.396916300497655	327.770791110808	2.52619458837075	2.3532	0.3306	2.3282	0.3004	516059083
783	3	25865040	26491092	0.371398	0.201344297279	2637	5	2.18564838714234	0.0288413396529743	0.691382819689804	393.952404812763	3.08782201405152	2.3532	0.3306	2.3282	0.3004	516628074
784	3	26491092	27120314	0.375488	0.20536789877	2011	5	0.822898980207688	0.410565442688808	0.300398330130595	300.431659491265	2.35480093676815	2.3532	0.3306	2.3282	0.3004	517254126
785	3	27120314	27751639	0.375394	0.20801488932	2193	5	1.21909768957207	0.222807116723963	0.425391060498837	327.621396948953	2.56791569086651	2.3532	0.3306	2.3282	0.3004	517883348
786	3	27751639	28343645	0.372678	0.155413965399	1780	5	0.320031387552889	0.748944536991483	0.124362489679003	265.921608102661	2.08430913348946	2.3532	0.3306	2.3282	0.3004	518514673
787	3	28343645	28940680	0.365892	0.162528159991	1761	4	0.47099145149259	0.637646839529368	0.186717950529809	263.083119027408	2.17407407407407	2.3532	0.3306	2.3282	0.3004	519106679
788	3	28940680	29511882	0.358734	0.124652924885	2005	3	1.16920147566971	0.242322466786906	0.451935233467153	299.535294520132	2.59546925566343	2.3532	0.3306	2.3282	0.3004	519703714
789	3	29511882	30089246	0.35218	0.133995191941	1820	3	0.768063482807314	0.442449470516909	0.312271447210929	271.897374576878	2.35598705501618	2.3532	0.3306	2.3282	0.3004	520274916
790	3	30089246	30680478	0.368942	0.154308291838	2207	4	1.45359376369729	0.146058966931689	0.512409670978215	329.712915214929	2.72469135802469	2.3532	0.3306	2.3282	0.3004	520852280
791	3	30680478	31231545	0.385868	0.092669312443	2103	6	0.9287057735991	0.353041587818103	0.335801624826241	314.175922381964	2.42141623488774	2.3532	0.3306	2.3282	0.3004	521443512
792	3	31231545	31786629	0.391434	0.0992354310339	2146	7	1.08617897265509	0.277399818361932	0.369763454216775	320.599871341748	2.48164209309049	2.3532	0.3306	2.3282	0.3004	521994579
793	3	31786629	32421922	0.411682	0.212961578358	1992	9	0.777481648740462	0.436874657318675	0.282682388565757	297.593170416012	2.39783328317785	2.3532	0.3306	2.3282	0.3004	522549663
794	3	32421922	33098976	0.410542	0.261506467726	1853	9	0.472590495975431	0.636505364335353	0.178327622524942	276.827381918108	2.23051459524526	2.3532	0.3306	2.3282	0.3004	523184956
795	3	33098976	33743209	0.375872	0.223883284464	1841	5	0.452823262669524	0.650676011262945	0.17297487517515	275.034651975842	2.15573770491803	2.3532	0.3306	2.3282	0.3004	523862010
796	3	33743209	34373536	0.392974	0.206760935197	2195	7	1.19587356121747	0.231745903975339	0.402334317882973	327.920185272664	2.53830586874819	2.3532	0.3306	2.3282	0.3004	524506243
797	3	34373536	34980908	0.365628	0.176781280665	1874	4	0.719946745840419	0.471557784907408	0.276443994357788	279.964659317071	2.31358024691358	2.3532	0.3306	2.3282	0.3004	525136570
798	3	34980908	35575317	0.345634	0.158828348831	1773	2	1.03861676731015	0.298983004539882	0.399493198587357	264.875848969673	2.49104320337197	2.3532	0.3306	2.3282	0.3004	525743942
799	3	35575317	36156284	0.35675	0.139365919235	1903	3	0.948033501226661	0.34311239955174	0.376608558398892	284.297090010879	2.46343042071197	2.3532	0.3306	2.3282	0.3004	526338351
800	3	36156284	36757185	0.382318	0.167916179204	2447	6	1.66026975560013	0.0968601972102627	0.554366876173851	365.567514060232	2.8175014392631	2.3532	0.3306	2.3282	0.3004	526919318
801	3	36757185	37372097	0.397422	0.1868755204	1695	7	0.0765410248666554	0.938988676561494	0.0293986514839591	253.22310434495	1.96010407632264	2.3532	0.3306	2.3282	0.3004	527520219
802	3	37372097	37958959	0.433176	0.148010946355	1822	11	0.505480683861818	0.61322126204686	0.166780695895221	272.196162900589	2.23147581139008	2.3532	0.3306	2.3282	0.3004	528135131
803	3	37958959	38576345	0.44555	0.190133887066	1800	12	0.61780877586712	0.536701397854351	0.204778391494896	268.90949133977	2.28571428571429	2.3532	0.3306	2.3282	0.3004	528721993
804	3	38576345	39152088	0.433366	0.131556962047	1860	11	0.602047905352086	0.547142249724174	0.196560358088564	277.873141051096	2.27801592161666	2.3532	0.3306	2.3282	0.3004	529339379
805	3	39152088	39793199	0.4189	0.220103850971	2102	9	1.01876241711567	0.308315772099606	0.360227410459854	314.026528220109	2.53024375564249	2.3532	0.3306	2.3282	0.3004	529915122
806	3	39793199	40419561	0.397272	0.201739569131	1812	7	0.338464838372745	0.735012920043994	0.125696333506488	270.702221282035	2.09540329575022	2.3532	0.3306	2.3282	0.3004	530556233
807	3	40419561	41031737	0.412038	0.183241420768	2205	9	1.24468895477609	0.213246107572018	0.429243396942559	329.414126891218	2.65422810713211	2.3532	0.3306	2.3282	0.3004	531182595
808	3	41031737	41626672	0.401782	0.15957205409	2605	8	1.93510854412523	0.0529769772647131	0.612554807517702	389.171791633389	3.00201670988188	2.3532	0.3306	2.3282	0.3004	531794771
809	3	41626672	42308941	0.402866	0.267151226276	2267	8	1.20936156476337	0.22652396808678	0.412055826092618	338.676564926255	2.61250360126765	2.3532	0.3306	2.3282	0.3004	532389706
810	3	42308941	42908150	0.445158	0.165566605308	1964	12	1.04318531007071	0.296862475685778	0.330576414592552	293.41013388406	2.49396825396825	2.3532	0.3306	2.3282	0.3004	533071975
811	3	42908150	43487485	0.42783	0.136941493264	1470	10	-0.474547811141498	0.635109312167889	-0.196821822685967	219.609417927479	1.75732217573222	2.3532	0.3306	2.3282	0.3004	533671184
812	3	43487485	44101094	0.414376	0.18514884886	2167	9	1.16133741661011	0.245504708919072	0.40416389459135	323.737148740712	2.60848630755342	2.3532	0.3306	2.3282	0.3004	534250519
813	3	44101094	44715393	0.406266	0.186064115358	1774	8	0.150801621492955	0.880132207129041	0.0582774446528956	265.025243131529	2.04436761740133	2.3532	0.3306	2.3282	0.3004	534864128
814	3	44715393	45332109	0.43911	0.189254048865	1929	11	0.777393649637048	0.436926557932854	0.249110880142274	288.18133821912	2.36252296387018	2.3532	0.3306	2.3282	0.3004	535478427
815	3	45332109	45923637	0.426152	0.154731475095	1763	10	0.172550352011435	0.863004879745006	0.0653944969104881	263.381907351119	2.10759115361626	2.3532	0.3306	2.3282	0.3004	536095143
816	3	45923637	46540524	0.436106	0.189478786228	2482	11	2.18270084658754	0.029057847550554	0.612760852223527	370.796309725172	3.03980404164115	2.3532	0.3306	2.3282	0.3004	536686671
817	3	46540524	47155486	0.470326	0.186941632166	1548	14	0.469306482885531	0.638850582039909	0.172293667137254	231.262162552202	2.2582056892779	2.3532	0.3306	2.3282	0.3004	537303558
818	3	47155486	47854910	0.427056	0.285126046575	1529	10	-0.34424476804927	0.730662217298884	-0.140049571048889	228.423673476949	1.82785415421399	2.3532	0.3306	2.3282	0.3004	537918520
819	3	47854910	48556863	0.44237	0.287701598255	1633	12	0.184650963598829	0.853502810033926	0.0643062758395541	243.960666309913	2.07365079365079	2.3532	0.3306	2.3282	0.3004	538617944
820	3	48556863	49275401	0.489708	0.304142578402	1400	14	0.0707156892461247	0.943624033885718	0.0273150228251724	209.151826597599	2.04230488694384	2.3532	0.3306	2.3282	0.3004	539319897
821	3	49275401	49993329	0.486862	0.303551331053	1333	14	-0.10972744030685	0.912625537595579	-0.0434350239181832	199.142417753285	1.94456601021152	2.3532	0.3306	2.3282	0.3004	540038435
822	3	49993329	50592402	0.532352	0.165377174401	815	16	0.716529881703486	0.473664223152359	0.40746134668226	121.756241912174	2.90552584670232	2.3532	0.3306	2.3282	0.3004	540756363
823	3	50592402	51297612	0.410786	0.290991335914	2073	9	0.95515203272584	0.339500818991518	0.340184857607091	309.694097526302	2.49533554017454	2.3532	0.3306	2.3282	0.3004	541355436
824	3	51297612	52001019	0.44341	0.289173977512	2194	12	1.6397499616977	0.101057166119963	0.490345010681052	327.770791110808	2.78603174603175	2.3532	0.3306	2.3282	0.3004	542060646
825	3	52001019	52574770	0.543118	0.128541823892	1050	16	1.55622040397499	0.119655691073743	0.772978710117305	156.863869948199	3.74331550802139	2.3532	0.3306	2.3282	0.3004	542764053
826	3	52574770	53195998	0.43467	0.195142524162	1692	11	0.175119136658266	0.86098602173788	0.0599873052131201	252.774921859384	2.07225964482547	2.3532	0.3306	2.3282	0.3004	543337804
827	3	53195998	53803498	0.44236	0.17695473251	2008	12	1.15731072168631	0.247145434632985	0.362540754228631	299.983477005699	2.54984126984127	2.3532	0.3306	2.3282	0.3004	543959032
828	3	53803498	54377756	0.428748	0.129311215516	2157	10	1.04270965672903	0.297082784053578	0.356388198750761	322.243207122158	2.57860131500299	2.3532	0.3306	2.3282	0.3004	544566532
829	3	54377756	54958599	0.416436	0.139182188647	2193	9	1.21836741640788	0.223084381467324	0.42137055317127	327.621396948953	2.63978332831778	2.3532	0.3306	2.3282	0.3004	545140790
830	3	54958599	55533527	0.409332	0.130325884285	1973	8	0.578090523543283	0.563203004653404	0.211662391075391	294.754681340759	2.27369634111207	2.3532	0.3306	2.3282	0.3004	545721633
831	3	55533527	56080110	0.407964	0.0852258485902	1619	8	-0.182011342415592	0.855573824622549	-0.0736255793456023	241.869148043937	1.86574474214924	2.3532	0.3306	2.3282	0.3004	546296561
832	3	56080110	56678591	0.388646	0.164551589775	2249	6	1.23919513805302	0.215273240682061	0.432636435872279	335.987470012857	2.5895221646517	2.3532	0.3306	2.3282	0.3004	546843144
833	3	56678591	57302461	0.413066	0.198550980172	1964	9	0.716064725881319	0.47395138333282	0.262259670812369	293.41013388406	2.36412879927776	2.3532	0.3306	2.3282	0.3004	547441625
834	3	57302461	58003448	0.375196	0.286720010499	1993	5	0.783714492468353	0.43320765681349	0.287426958664302	297.742564577867	2.33372365339578	2.3532	0.3306	2.3282	0.3004	548065495
835	3	58003448	58633446	0.450224	0.206346686815	1800	13	0.59878988995433	0.549313005030661	0.230625191539362	268.90949133977	2.43985089800068	2.3532	0.3306	2.3282	0.3004	548766482
836	3	58633446	59272412	0.382806	0.217485750416	1783	6	0.248181139179539	0.803994258682307	0.0976594777194567	266.369790588228	2.05296488198043	2.3532	0.3306	2.3282	0.3004	549396480
837	3	59272412	59843182	0.404942	0.123990398935	1680	8	-0.0510333372644863	0.959298955853584	-0.0202673319820454	250.982191917119	1.93604148660328	2.3532	0.3306	2.3282	0.3004	550035446
838	3	59843182	60383744	0.383184	0.0750367210422	1723	6	0.120582770225871	0.904021516617671	0.0482754763194099	257.406140876902	1.98388025331031	2.3532	0.3306	2.3282	0.3004	550606216
839	3	60383744	60969647	0.376014	0.146616419441	1934	5	0.655276449322755	0.512289780833479	0.244073043302085	288.928309028397	2.26463700234192	2.3532	0.3306	2.3282	0.3004	551146778
840	3	60969647	61590771	0.386732	0.195007760125	1992	6	0.692648791034814	0.488529983055052	0.257570422162543	297.593170416012	2.29360967184801	2.3532	0.3306	2.3282	0.3004	551732681
841	3	61590771	62155912	0.393658	0.115265040052	2009	7	0.779481857694965	0.435695920568903	0.274590942193545	300.132871167554	2.32321480196589	2.3532	0.3306	2.3282	0.3004	552353805
842	3	62155912	62694989	0.399016	0.0724887168252	2144	7	1.08170164250968	0.279385123089205	0.368418283918025	320.301083018037	2.47932928592079	2.3532	0.3306	2.3282	0.3004	552918946
843	3	62694989	63280413	0.384034	0.145918172128	2120	6	0.964858644802639	0.334615617532047	0.347417039545023	316.715623133507	2.44099021301094	2.3532	0.3306	2.3282	0.3004	553458023
844	3	63280413	63866113	0.384474	0.146320641967	2367	6	1.49013859699524	0.136187797437447	0.506412480829077	353.615981111797	2.72538860103627	2.3532	0.3306	2.3282	0.3004	554043447
845	3	63866113	64412453	0.40687	0.0848189771937	2343	8	1.37254727609917	0.16989313218826	0.459628389214967	350.030521227267	2.70008643042351	2.3532	0.3306	2.3282	0.3004	554629147
846	3	64412453	64969310	0.39981	0.102103412546	1940	7	0.625013967678553	0.531961890843571	0.224170030534743	289.82467399953	2.24342295461116	2.3532	0.3306	2.3282	0.3004	555175487
847	3	64969310	65546774	0.390794	0.134145158832	2044	7	0.857835135239522	0.390983505603199	0.299508574397874	305.361666832494	2.36368892743568	2.3532	0.3306	2.3282	0.3004	555732344
848	3	65546774	66135134	0.392782	0.150180161806	2195	7	1.19587356121747	0.231745903975339	0.402334317882973	327.920185272664	2.53830586874819	2.3532	0.3306	2.3282	0.3004	556309808
849	3	66135134	66824982	0.409252	0.275202653338	2122	8	0.898020404977952	0.369174671094935	0.316696091266597	317.014411457218	2.44540478248343	2.3532	0.3306	2.3282	0.3004	556898168
850	3	66824982	67433818	0.380094	0.178760782871	1632	6	-0.0729414226871917	0.941852731177859	-0.0300061679340425	243.811272148058	1.87910189982729	2.3532	0.3306	2.3282	0.3004	557588016
851	3	67433818	68030487	0.376294	0.162014450223	2026	5	0.855552719990467	0.392245231507286	0.311119422626382	302.672571919096	2.37236533957845	2.3532	0.3306	2.3282	0.3004	558196852
852	3	68030487	68597333	0.37493	0.117926209235	1476	5	-0.341751072044768	0.732538233677679	-0.14582203011436	220.505782898611	1.72833723653396	2.3532	0.3306	2.3282	0.3004	558793521
853	3	68597333	69210684	0.38447	0.184806089825	1680	6	0.0291372724757424	0.976755109271291	0.0118140077605843	250.982191917119	1.93436960276339	2.3532	0.3306	2.3282	0.3004	559360367
854	3	69210684	69821367	0.395326	0.181244606449	1790	7	0.28921420677331	0.772417460758626	0.108072965611872	267.415549721216	2.06996241688349	2.3532	0.3306	2.3282	0.3004	559973718
855	3	69821367	70374510	0.372252	0.0960746136171	1747	5	0.248193160030775	0.803984958323678	0.0973648567420029	260.991600761432	2.04566744730679	2.3532	0.3306	2.3282	0.3004	560584401
856	3	70374510	70968285	0.365456	0.157930192413	2035	4	1.07465296168113	0.282530130728271	0.39535183585221	304.017119375795	2.51234567901235	2.3532	0.3306	2.3282	0.3004	561137544
857	3	70968285	71522747	0.397586	0.0982249459837	1873	7	0.475023407807545	0.634770289115109	0.173464277703298	279.815265155216	2.16594391442613	2.3532	0.3306	2.3282	0.3004	561731319
858	3	71522747	72096579	0.417004	0.128664835701	1796	9	0.347563188726461	0.728168255743248	0.133252091238823	268.311914692348	2.16190189587722	2.3532	0.3306	2.3282	0.3004	562285781
859	3	72096579	72654105	0.444814	0.103180838203	1765	12	0.527027198445622	0.598174701042346	0.176449668436402	263.68069567483	2.24126984126984	2.3532	0.3306	2.3282	0.3004	562859613
860	3	72654105	73289808	0.407172	0.213469182936	1798	8	0.202333951388472	0.839655659462681	0.0776644558662793	268.610703016059	2.07202535292423	2.3532	0.3306	2.3282	0.3004	563417139
861	3	73289808	73865494	0.404092	0.131470975497	1659	8	-0.0961241259230637	0.92342199031166	-0.0384146786923049	247.844914518155	1.91184096802074	2.3532	0.3306	2.3282	0.3004	564052842
862	3	73865494	74440033	0.366326	0.129737058755	1698	4	0.332193367033181	0.739743251994203	0.13415950025164	253.671286830516	2.0962962962963	2.3532	0.3306	2.3282	0.3004	564628528
863	3	74440033	75027878	0.356242	0.149435650554	1542	3	0.165272336776249	0.868729631429659	0.0731357620399044	230.36579758107	1.99611650485437	2.3532	0.3306	2.3282	0.3004	565203067
864	3	75027878	76161084	0.367692	0.558773956368	1543	4	-0.00929398362092025	0.992584580715677	-0.00393889673066395	230.515191742925	1.90493827160494	2.3532	0.3306	2.3282	0.3004	565790912
865	3	76161084	76727868	0.348566	0.117829719964	1414	2	0.1691574539709	0.86567279426624	0.0730827824980672	211.243344863575	1.9866526167896	2.3532	0.3306	2.3282	0.3004	566924118
866	3	76727868	77283725	0.344014	0.10048807517	1638	2	0.711661315218788	0.476674528261904	0.285236019329677	244.707637119191	2.3013698630137	2.3532	0.3306	2.3282	0.3004	567490902
867	3	77283725	77847709	0.35059	0.113450026951	1419	3	-0.101430220640373	0.919208947573709	-0.0467924138145784	211.990315672852	1.8368932038835	2.3532	0.3306	2.3282	0.3004	568046759
868	3	77847709	78423607	0.352576	0.131790699047	1575	3	0.236826681449001	0.81279125148928	0.103684825399511	235.295804922299	2.03883495145631	2.3532	0.3306	2.3282	0.3004	568610743
869	3	78423607	79005715	0.346248	0.141052863043	1626	2	0.682598608366222	0.494860513700082	0.274627919763696	242.914907176925	2.28451001053741	2.3532	0.3306	2.3282	0.3004	569186641
870	3	79005715	79575165	0.338994	0.121959785758	1466	1	0.66264797944228	0.507556033837565	0.333289901920868	219.011841280057	2.34747798238591	2.3532	0.3306	2.3282	0.3004	569768749
871	3	79575165	80144347	0.335734	0.121546359512	1334	1	0.373396877304777	0.708853083271775	0.197163464971641	199.291811915141	2.13610888710969	2.3532	0.3306	2.3282	0.3004	570338199
872	3	80144347	80729598	0.33327	0.145665705825	1461	1	0.651691498300708	0.514600208167647	0.328360976590554	218.26487047078	2.33947157726181	2.3532	0.3306	2.3282	0.3004	570907381
873	3	80729598	81325035	0.33931	0.160280600634	1493	1	0.72181297760677	0.470409469517849	0.359618963921597	223.045483650154	2.39071257005604	2.3532	0.3306	2.3282	0.3004	571492632
874	3	81325035	81892940	0.349792	0.119571055018	1475	2	0.316892880471441	0.751324884402969	0.134015616825234	220.356388736756	2.07235686687741	2.3532	0.3306	2.3282	0.3004	572088069
875	3	81892940	82485973	0.34815	0.156876598773	1939	2	1.44065087877064	0.149683338775282	0.528613465795461	289.675279837674	2.72427116262733	2.3532	0.3306	2.3282	0.3004	572655974
876	3	82485973	83068201	0.336972	0.141229896192	1474	1	0.680178349268796	0.496391539528097	0.341141322882126	220.2069945749	2.36028823058447	2.3532	0.3306	2.3282	0.3004	573249007
877	3	83068201	83645414	0.327814	0.133768643464	1186	1	0.0490850355142432	0.960851528961765	0.0275088083330596	177.181475960537	1.89911929543635	2.3532	0.3306	2.3282	0.3004	573831235
878	3	83645414	84223959	0.327324	0.135762991643	1220	1	0.123589107276933	0.901640617494208	0.0682859462373046	182.260877463622	1.95356285028022	2.3532	0.3306	2.3282	0.3004	574408448
879	3	84223959	84825507	0.332992	0.168811133941	1490	1	0.715239088921827	0.474461319200297	0.35671712913658	222.597301164587	2.38590872698159	2.3532	0.3306	2.3282	0.3004	574986993
880	3	84825507	85405757	0.33104	0.138302455838	1309	1	0.318614471596917	0.750018878209486	0.169869895732297	195.556957868755	2.09607686148919	2.3532	0.3306	2.3282	0.3004	575588541
881	3	85405757	85962858	0.330372	0.10249667475	1165	1	0.00306781471964039	0.997552241839303	0.00173475332869874	174.044198561573	1.86549239391513	2.3532	0.3306	2.3282	0.3004	576168791
882	3	85962858	86553224	0.333386	0.153067757967	1339	1	0.384353358446349	0.700716565044706	0.202560759111367	200.038782724418	2.14411529223379	2.3532	0.3306	2.3282	0.3004	576725892
883	3	86553224	87150266	0.347974	0.162537978903	1721	2	0.912678370949032	0.361411722654691	0.356547759728872	257.107352553191	2.41798384264138	2.3532	0.3306	2.3282	0.3004	577316258
884	3	87150266	87746385	0.344756	0.161241295782	1568	2	0.542128858578823	0.587729739568547	0.222226221803877	234.250045789311	2.20302072356867	2.3532	0.3306	2.3282	0.3004	577913300
885	3	87746385	88366926	0.351224	0.194251467671	1665	3	0.431974894192871	0.665759660177126	0.183855174083495	248.741279489287	2.15533980582524	2.3532	0.3306	2.3282	0.3004	578509419
886	3	88366926	88985640	0.339776	0.191872173573	1950	1	1.72323535394646	0.0848459728214349	0.744878922424029	291.318615618084	3.12249799839872	2.3532	0.3306	2.3282	0.3004	579129960
887	3	88985640	89550336	0.337256	0.114567838271	1670	1	1.10967241001842	0.267140216021918	0.521252901148471	249.488250298564	2.67413931144916	2.3532	0.3306	2.3282	0.3004	579748674
888	3	89550336	90176748	0.346988	0.201803286016	1604	2	0.629316979136519	0.529141557653613	0.254974804143589	239.628235616106	2.25360028099754	2.3532	0.3306	2.3282	0.3004	580313370
889	3	90176748	94073538	0.362048	0.871689262188	1638	4	0.200004715167077	0.84147689346026	0.0822583983396097	244.707637119191	2.02222222222222	2.3532	0.3306	2.3282	0.3004	580939782
890	3	94073538	94683742	0.345574	0.18060189707	1683	2	0.820646465915908	0.411847672278851	0.324335839018617	251.430374402685	2.36459430979979	2.3532	0.3306	2.3282	0.3004	584836572
891	3	94683742	95273141	0.32644	0.151678234948	1439	1	0.603482981277791	0.546187433831278	0.306471390527354	214.97819890996	2.30424339471577	2.3532	0.3306	2.3282	0.3004	585446776
892	3	95273141	95888037	0.329326	0.186854362364	1532	1	0.807273530511032	0.419508910451051	0.396821095712013	228.871855962515	2.45316253002402	2.3532	0.3306	2.3282	0.3004	586036175
893	3	95888037	96506299	0.339242	0.191281366152	1683	1	1.13815926098651	0.255053986434228	0.532439975117005	251.430374402685	2.69495596477182	2.3532	0.3306	2.3282	0.3004	586651071
894	3	96506299	97095884	0.341012	0.151945860224	1575	2	0.559082104242819	0.576105687514087	0.22865249096331	235.295804922299	2.21285563751317	2.3532	0.3306	2.3282	0.3004	587269333
895	3	97095884	97673841	0.349468	0.134883737025	1560	2	0.522753720677112	0.601145648942595	0.214846691438279	233.054892494467	2.19178082191781	2.3532	0.3306	2.3282	0.3004	587858918
896	3	97673841	98316732	0.363302	0.222263183028	1767	4	0.4842103166792	0.628236615929926	0.191625081250218	263.979483998541	2.18148148148148	2.3532	0.3306	2.3282	0.3004	588436875
897	3	98316732	98956970	0.367608	0.219040419344	2419	4	1.92066033362419	0.054774543463714	0.644733810678526	361.38447752828	2.98641975308642	2.3532	0.3306	2.3282	0.3004	589079766
898	3	98956970	99562088	0.371196	0.173714878751	1922	5	0.629153457496532	0.529248595823947	0.235093584598994	287.135579086132	2.25058548009368	2.3532	0.3306	2.3282	0.3004	589720004
899	3	99562088	100141287	0.376228	0.136738841055	2020	5	0.842491224077355	0.399513049931499	0.306840541464401	301.776206947964	2.36533957845433	2.3532	0.3306	2.3282	0.3004	590325122
900	3	100141287	100757697	0.373196	0.188851576061	2000	5	0.798952904366983	0.424317720742868	0.29248524848733	298.788323710855	2.34192037470726	2.3532	0.3306	2.3282	0.3004	590904321
901	3	100757697	101443332	0.371584	0.270749013688	1777	5	0.313500639596333	0.753900334837549	0.121928929853922	265.473425617095	2.0807962529274	2.3532	0.3306	2.3282	0.3004	591520731
902	3	101443332	102077203	0.373892	0.211195968896	2202	5	1.23868993344174	0.215460348097804	0.431299717389612	328.965944405652	2.57845433255269	2.3532	0.3306	2.3282	0.3004	592206366
903	3	102077203	102649621	0.352674	0.126512443704	1545	3	0.171777277201045	0.86361263013619	0.075939834916607	230.813980066636	2	2.3532	0.3306	2.3282	0.3004	592840237
904	3	102649621	103243876	0.335546	0.158610360872	1669	1	1.10748111379011	0.26808597334576	0.520388753149655	249.338856136709	2.67253803042434	2.3532	0.3306	2.3282	0.3004	593412655
905	3	103243876	103819232	0.3329	0.130972823782	1950	1	1.72323535394646	0.0848459728214349	0.744878922424029	291.318615618084	3.12249799839872	2.3532	0.3306	2.3282	0.3004	594006910
906	3	103819232	104431112	0.33982	0.182846309734	1736	1	1.25429796108717	0.20973372475677	0.577171746231535	259.348264981022	2.77982385908727	2.3532	0.3306	2.3282	0.3004	594582266
907	3	104431112	104993514	0.343136	0.110956219928	1274	2	-0.169907459309031	0.86508291474092	-0.0773340600550312	190.328162203815	1.78995433789954	2.3532	0.3306	2.3282	0.3004	595194146
908	3	104993514	105567517	0.347852	0.128924413287	1656	2	0.755255375497636	0.450095768357957	0.301003335187994	247.396732032588	2.32665964172813	2.3532	0.3306	2.3282	0.3004	595756548
909	3	105567517	106159330	0.354888	0.155138531935	1607	3	0.306212712646822	0.759442693732263	0.132702925799964	240.076418101672	2.08025889967638	2.3532	0.3306	2.3282	0.3004	596330551
910	3	106159330	106770486	0.352268	0.181878276578	2067	3	1.30363691111549	0.192357409323721	0.495871385550318	308.797732555169	2.67572815533981	2.3532	0.3306	2.3282	0.3004	596922364
911	3	106770486	107361480	0.372704	0.153967722177	2058	5	0.925214031527062	0.354854586161601	0.333728230719212	307.45318509847	2.40983606557377	2.3532	0.3306	2.3282	0.3004	597533520
912	3	107361480	107912340	0.384604	0.0923283592927	2077	6	0.87341314705251	0.382437927601446	0.317853990939109	310.291674173723	2.39147956246402	2.3532	0.3306	2.3282	0.3004	598124514
913	3	107912340	108499976	0.370854	0.14913313684	1791	5	0.343977463393594	0.730863234695604	0.133250585811205	267.564943883071	2.09718969555035	2.3532	0.3306	2.3282	0.3004	598675374
914	3	108499976	109139549	0.37064	0.218228411768	2224	5	1.28658208512315	0.198239991215481	0.445642036548751	332.252615966471	2.60421545667447	2.3532	0.3306	2.3282	0.3004	599263010
915	3	109139549	109807480	0.352864	0.251419682572	2445	3	2.12325940463974	0.0337321204634856	0.738167461964466	365.268725736521	3.16504854368932	2.3532	0.3306	2.3282	0.3004	599902583
916	3	109807480	110398483	0.347592	0.153980605851	1675	2	0.801271328014198	0.422974585842054	0.317461757921165	250.235221107841	2.35335440814893	2.3532	0.3306	2.3282	0.3004	600570514
917	3	110398483	110988759	0.358224	0.152938625321	1886	3	0.911172172152819	0.362204663944573	0.363662672799967	281.757389259337	2.44142394822006	2.3532	0.3306	2.3282	0.3004	601161517
918	3	110988759	111606980	0.379516	0.191227732478	2079	5	0.970929267222953	0.331583502714875	0.348375006683613	310.590462497434	2.4344262295082	2.3532	0.3306	2.3282	0.3004	601751793
919	3	111606980	112216321	0.374946	0.179441396525	1925	5	0.635684205453087	0.524982273088541	0.237343694294869	287.583761571698	2.25409836065574	2.3532	0.3306	2.3282	0.3004	602370014
920	3	112216321	112849943	0.37944	0.210885985651	2454	5	1.78727276179243	0.0738934141622666	0.587620497488148	366.61327319322	2.87353629976581	2.3532	0.3306	2.3282	0.3004	602979355
921	3	112849943	113450892	0.394092	0.16798264079	2058	7	0.889176446257345	0.373908259264233	0.309356360354221	307.45318509847	2.37987857762359	2.3532	0.3306	2.3282	0.3004	603612977
922	3	113450892	114067040	0.38407	0.188506657491	1905	6	0.507631156051996	0.611712036712695	0.193143772475146	284.59587833459	2.19343696027634	2.3532	0.3306	2.3282	0.3004	604213926
923	3	114067040	114605064	0.360948	0.0706734272077	1712	4	0.363037385801939	0.716576956926336	0.146005743099748	255.762805096492	2.11358024691358	2.3532	0.3306	2.3282	0.3004	604830074
924	3	114605064	115183886	0.352862	0.136176579328	1591	3	0.271519697047912	0.785991352459366	0.118266832455918	237.686111511985	2.05954692556634	2.3532	0.3306	2.3282	0.3004	605368098
925	3	115183886	115752878	0.37642	0.12125302289	2035	5	0.875144963860134	0.381495034422086	0.317514042978853	304.017119375795	2.38290398126464	2.3532	0.3306	2.3282	0.3004	605946920
926	3	115752878	116335167	0.36119	0.141319860069	1901	4	0.779431639180165	0.435725492215451	0.297081573347153	283.998301687168	2.34691358024691	2.3532	0.3306	2.3282	0.3004	606515912
927	3	116335167	116898839	0.36165	0.112959309669	1684	4	0.301349348264424	0.763148114254998	0.122215179764997	251.57976856454	2.07901234567901	2.3532	0.3306	2.3282	0.3004	607098201
928	3	116898839	117445235	0.361974	0.0849127738856	1810	4	0.578945517183241	0.562625936078128	0.226312738669169	270.403432958324	2.23456790123457	2.3532	0.3306	2.3282	0.3004	607661873
929	3	117445235	118003952	0.357308	0.105092560276	1861	3	0.856964335279522	0.391464595317726	0.344411052184022	278.022535212951	2.40906148867314	2.3532	0.3306	2.3282	0.3004	608208269
930	3	118003952	118604899	0.373938	0.167979871769	2286	5	1.42155087622531	0.155156674132896	0.485310652039722	341.515054001508	2.6768149882904	2.3532	0.3306	2.3282	0.3004	608766986
931	3	118604899	119237863	0.39068	0.210065659342	1945	7	0.636207293042061	0.524641320283266	0.227883533333807	290.571644808807	2.24920497253542	2.3532	0.3306	2.3282	0.3004	609367933
932	3	119237863	119846964	0.385426	0.179118077298	2696	6	2.18980298675785	0.0285385280407801	0.69417327127632	402.766660362233	3.1042026482441	2.3532	0.3306	2.3282	0.3004	610000897
933	3	119846964	120490997	0.40166	0.223642266778	2351	8	1.38972471939768	0.164612485497562	0.464545974004853	351.22567452211	2.70930567559781	2.3532	0.3306	2.3282	0.3004	610609998
934	3	120490997	121196916	0.35263	0.291703439063	2255	3	1.71127984440269	0.0870294652914868	0.621460430267613	336.883834983989	2.91909385113269	2.3532	0.3306	2.3282	0.3004	611254031
935	3	121196916	121829671	0.378878	0.209804742752	2574	5	2.04850268005466	0.0405107697611884	0.656497302045945	384.540572615871	3.01405152224824	2.3532	0.3306	2.3282	0.3004	611959950
936	3	121829671	122467735	0.388432	0.216379548133	2426	6	1.61561032646634	0.106178589841335	0.541932325214972	362.430236661268	2.79332181922855	2.3532	0.3306	2.3282	0.3004	612592705
937	3	122467735	123027981	0.436394	0.10753490431	2038	11	1.05438910075387	0.291704810241205	0.328411788258984	304.465301861362	2.49601959583589	2.3532	0.3306	2.3282	0.3004	613230769
938	3	123027981	123603622	0.45505	0.13140307935	1793	13	0.58302764703159	0.559874688820825	0.2250037731907	267.863732206782	2.4303625889529	2.3532	0.3306	2.3282	0.3004	613791015
939	3	123603622	124203285	0.411356	0.166198348072	2012	9	0.821350879354136	0.411446434312186	0.297095046303203	300.58105365312	2.42190791453506	2.3532	0.3306	2.3282	0.3004	614366656
940	3	124203285	124789364	0.434738	0.146872691224	2056	11	1.10013146882821	0.271274844493761	0.341098001287048	307.154396774759	2.51806491120637	2.3532	0.3306	2.3282	0.3004	614966319
941	3	124789364	125605997	0.39645	0.387729861517	1952	7	0.651877948550973	0.51447991143861	0.233066431023139	291.617403941795	2.25729979762937	2.3532	0.3306	2.3282	0.3004	615552398
942	3	125605997	126268561	0.485484	0.245355920334	1131	14	-0.653750010003876	0.513272877906963	-0.280512875017336	168.964797058489	1.64989059080963	2.3532	0.3306	2.3282	0.3004	616369031
943	3	126268561	126838087	0.483938	0.122076955222	1470	14	0.259238361913411	0.795451334000525	0.0977043507165703	219.609417927479	2.14442013129103	2.3532	0.3306	2.3282	0.3004	617031595
944	3	126838087	127395860	0.483122	0.103577978855	1598	14	0.603965534790735	0.545866556477839	0.218155603920821	238.731870644973	2.33114514952589	2.3532	0.3306	2.3282	0.3004	617601121
945	3	127395860	127969909	0.44669	0.12899421478	1614	12	0.13536953585573	0.892319709259933	0.0474220635556397	241.12217723466	2.04952380952381	2.3532	0.3306	2.3282	0.3004	618158894
946	3	127969909	128577677	0.490984	0.177317660686	1298	15	0.441101695699586	0.659139375961536	0.160131089022919	193.913622088345	2.30346051464064	2.3532	0.3306	2.3282	0.3004	618732943
947	3	128577677	129266673	0.471426	0.27430638204	1628	14	0.684760965933858	0.493494770689153	0.244988895259091	243.213695500636	2.37490882567469	2.3532	0.3306	2.3282	0.3004	619340711
948	3	129266673	130066701	0.425108	0.375021874234	1949	10	0.583336216675072	0.559666986557375	0.210096112848197	291.169221456229	2.32994620442319	2.3532	0.3306	2.3282	0.3004	620029707
949	3	130066701	130665494	0.37669	0.164986898644	1930	5	0.646568785380681	0.517911065637109	0.241086095980686	288.330732380975	2.25995316159251	2.3532	0.3306	2.3282	0.3004	620829735
950	3	130665494	131283290	0.380006	0.190671354298	1887	6	0.469351645365896	0.638818305507228	0.179447197694907	281.906783421192	2.1727115716753	2.3532	0.3306	2.3282	0.3004	621428528
951	3	131283290	131880749	0.381776	0.163122490414	2212	6	1.16050947719826	0.245841437433362	0.408704160329169	330.459886024206	2.54691997697179	2.3532	0.3306	2.3282	0.3004	622046324
952	3	131880749	132496566	0.371198	0.188070481978	1677	5	0.0958090410444726	0.923672236680775	0.0383679373895897	250.534009431552	1.96370023419204	2.3532	0.3306	2.3282	0.3004	622643783
953	3	132496566	133114917	0.39311	0.191397765994	2044	7	0.857835135239522	0.390983505603199	0.299508574397874	305.361666832494	2.36368892743568	2.3532	0.3306	2.3282	0.3004	623259600
954	3	133114917	133726593	0.437124	0.182573780891	1695	11	0.182742864670656	0.854999780899646	0.0625430101168765	253.22310434495	2.07593386405389	2.3532	0.3306	2.3282	0.3004	623877951
955	3	133726593	134324468	0.423146	0.16370478779	1928	10	0.536957167438855	0.591297201028834	0.194467073820268	288.031944057265	2.30484160191273	2.3532	0.3306	2.3282	0.3004	624489627
956	3	134324468	134872263	0.450278	0.0872497923493	1905	13	0.835223533795433	0.403591861565478	0.312419282703009	284.59587833459	2.58217553371738	2.3532	0.3306	2.3282	0.3004	625087502
957	3	134872263	135469191	0.411166	0.162378042243	1973	9	0.735805879657472	0.461848842515265	0.268855697221235	294.754681340759	2.3749623833885	2.3532	0.3306	2.3282	0.3004	625635297
958	3	135469191	136130074	0.391064	0.243436432773	1842	7	0.405624790553794	0.685018310853729	0.149386439551588	275.184046137698	2.13009540329575	2.3532	0.3306	2.3282	0.3004	626232225
959	3	136130074	136812055	0.37695	0.266841744858	1775	5	0.309146807625296	0.75720985453995	0.12030427310465	265.174637293384	2.07845433255269	2.3532	0.3306	2.3282	0.3004	626893108
960	3	136812055	137469172	0.382762	0.239100495041	2365	6	1.48588531803012	0.137309457712824	0.505192958321219	353.317192788086	2.7230857800806	2.3532	0.3306	2.3282	0.3004	627575089
961	3	137469172	138087206	0.408376	0.190983020352	1954	8	0.537294095709333	0.591064483188883	0.197701902320217	291.916192265506	2.25180063382311	2.3532	0.3306	2.3282	0.3004	628232206
962	3	138087206	138772525	0.412998	0.270412756687	1847	9	0.459429726791329	0.645925605207877	0.173648607480114	275.931016946975	2.2232922058381	2.3532	0.3306	2.3282	0.3004	628850240
963	3	138772525	139367867	0.423568	0.160146604809	2088	10	0.890321352095747	0.373293359198668	0.309483734160191	311.935009954133	2.49611476389719	2.3532	0.3306	2.3282	0.3004	629535559
964	3	139367867	139921185	0.422054	0.0963605015561	1921	10	0.521497484360116	0.602020257573146	0.189219541255834	286.986184924277	2.29647340107591	2.3532	0.3306	2.3282	0.3004	630130901
965	3	139921185	140492003	0.421314	0.124064062451	1927	10	0.534748641284749	0.59282368148394	0.193718593886028	287.882549895409	2.30364614465033	2.3532	0.3306	2.3282	0.3004	630684219
966	3	140492003	141119641	0.421062	0.20336244778	1940	10	0.563459481288122	0.573122043592564	0.203418674664797	289.82467399953	2.31918708906157	2.3532	0.3306	2.3282	0.3004	631255037
967	3	141119641	141759888	0.395776	0.219051397351	1954	7	0.656355278696376	0.5115955578471	0.234543845428638	291.916192265506	2.25961260479907	2.3532	0.3306	2.3282	0.3004	631882675
968	3	141759888	142424834	0.360334	0.248059240901	1754	4	0.455569442108211	0.648699621387248	0.180971789143334	262.03735989442	2.16543209876543	2.3532	0.3306	2.3282	0.3004	632522922
969	3	142424834	143006829	0.390854	0.140886090087	2100	7	0.983200379310813	0.325508828153024	0.338502706013738	313.727739896398	2.42844752818734	2.3532	0.3306	2.3282	0.3004	633187868
970	3	143006829	143573004	0.385698	0.116880823067	2255	6	1.25195497494839	0.210586270894213	0.436480208237205	336.883834983989	2.59643062751871	2.3532	0.3306	2.3282	0.3004	633769863
971	3	143573004	144152183	0.362126	0.136709031232	2125	4	1.27293593948029	0.203040774756714	0.457785882611027	317.462593942784	2.62345679012346	2.3532	0.3306	2.3282	0.3004	634336038
972	3	144152183	144733174	0.339352	0.139401470935	1578	1	0.908073157013495	0.363839571474865	0.439502003800515	235.743987407865	2.52682145716573	2.3532	0.3306	2.3282	0.3004	634915217
973	3	144733174	145318893	0.33167	0.14634833427	1475	1	0.68236964549711	0.495005244606613	0.342119752923622	220.356388736756	2.36188951160929	2.3532	0.3306	2.3282	0.3004	635496208
974	3	145318893	145905641	0.344552	0.147845412341	1414	2	0.1691574539709	0.86567279426624	0.0730827824980672	211.243344863575	1.9866526167896	2.3532	0.3306	2.3282	0.3004	636081927
975	3	145905641	146519943	0.349698	0.186068090288	1541	2	0.47673776816055	0.63354886507424	0.197167524203454	230.216403419214	2.16508605549701	2.3532	0.3306	2.3282	0.3004	636668675
976	3	146519943	147106719	0.344526	0.147886075777	1618	2	0.663223470464512	0.507187441823283	0.267512270118646	241.719753882082	2.27327010888655	2.3532	0.3306	2.3282	0.3004	637282977
977	3	147106719	147681659	0.356	0.130344035899	1549	3	0.180450531100772	0.856798887268985	0.0796701409144387	231.411556714057	2.00517799352751	2.3532	0.3306	2.3282	0.3004	637869753
978	3	147681659	148269792	0.340214	0.149852159291	1795	2	1.09189839653985	0.274877762584934	0.417284506399082	268.162520530493	2.52195293291184	2.3532	0.3306	2.3282	0.3004	638444693
979	3	148269792	148865475	0.36602	0.160627380671	1571	4	0.0523940539165948	0.958214711898735	0.0220062219927973	234.698228274877	1.93950617283951	2.3532	0.3306	2.3282	0.3004	639032826
980	3	148865475	149456071	0.387428	0.153397584813	2337	6	1.4263394125184	0.153770393258601	0.488010508877287	349.134156256134	2.69084628670121	2.3532	0.3306	2.3282	0.3004	639628509
981	3	149456071	150045161	0.37941	0.151233258076	2487	5	1.85911098931455	0.0630114079242822	0.60689175604215	371.543280534449	2.91217798594848	2.3532	0.3306	2.3282	0.3004	640219105
982	3	150045161	150656010	0.386798	0.181467105619	1981	6	0.669255756726642	0.503332344396108	0.249581654983948	295.949834635602	2.28094415659183	2.3532	0.3306	2.3282	0.3004	640808195
983	3	150656010	151240238	0.381746	0.14416974195	2111	6	0.945718889459589	0.34429198531632	0.341279353441618	315.371075676808	2.43062751871042	2.3532	0.3306	2.3282	0.3004	641419044
984	3	151240238	151854175	0.352396	0.185584188606	2125	3	1.42939909266154	0.152889559059112	0.535795838037297	317.462593942784	2.75080906148867	2.3532	0.3306	2.3282	0.3004	642003272
985	3	151854175	152445676	0.353926	0.154692891474	1602	3	0.295371145272162	0.767710373239528	0.12820714453358	239.329447292395	2.07378640776699	2.3532	0.3306	2.3282	0.3004	642617209
986	3	152445676	153079868	0.362728	0.211595226682	1847	4	0.660461852500672	0.508957491020526	0.255506907681039	275.931016946975	2.28024691358025	2.3532	0.3306	2.3282	0.3004	643208710
987	3	153079868	153722227	0.356142	0.221619063483	1901	3	0.943696874276797	0.34532457176241	0.375091528773422	283.998301687168	2.46084142394822	2.3532	0.3306	2.3282	0.3004	643842902
988	3	153722227	154319294	0.359286	0.162573044566	1964	3	1.08030062319751	0.280008332295669	0.422127926439563	293.41013388406	2.54239482200647	2.3532	0.3306	2.3282	0.3004	644485261
989	3	154319294	154947887	0.359694	0.204572752162	1720	3	0.551232135314125	0.5814745536102	0.23074156171433	256.957958391336	2.22653721682848	2.3532	0.3306	2.3282	0.3004	645082328
990	3	154947887	155599567	0.381452	0.232752271053	1903	6	0.503377877086874	0.614698622580429	0.191628336368484	284.297090010879	2.19113413932067	2.3532	0.3306	2.3282	0.3004	645710921
991	3	155599567	156201719	0.390518	0.16964487372	1705	7	0.0989276755936717	0.9211956947388	0.0378851173717876	254.717045963504	1.97166811217115	2.3532	0.3306	2.3282	0.3004	646362601
992	3	156201719	156788302	0.375472	0.147605709678	1773	5	0.304792975654259	0.760523831759492	0.118677784723932	264.875848969673	2.07611241217799	2.3532	0.3306	2.3282	0.3004	646964753
993	3	156788302	157367953	0.389926	0.137411994459	1738	6	0.152482362464288	0.878806500481681	0.0607808569088619	259.647053304733	2.00115141047784	2.3532	0.3306	2.3282	0.3004	647551336
994	3	157367953	157995233	0.366488	0.202907792373	2282	4	1.61882957852992	0.105483936111678	0.560621832987283	340.917477354086	2.81728395061728	2.3532	0.3306	2.3282	0.3004	648130987
995	3	157995233	158608668	0.36662	0.184917717444	1980	4	0.953480030803869	0.340346909244444	0.355823471665573	295.800440473747	2.44444444444444	2.3532	0.3306	2.3282	0.3004	648758267
996	3	158608668	159200582	0.379722	0.155282693094	2000	5	0.798952904366983	0.424317720742868	0.29248524848733	298.788323710855	2.34192037470726	2.3532	0.3306	2.3282	0.3004	649371702
997	3	159200582	159809083	0.396138	0.17830866342	1905	7	0.546660690133997	0.584611865489482	0.197904375840937	284.59587833459	2.20294882914137	2.3532	0.3306	2.3282	0.3004	649963616
998	3	159809083	160419036	0.37657	0.18026470892	1773	5	0.304792975654259	0.760523831759492	0.118677784723932	264.875848969673	2.07611241217799	2.3532	0.3306	2.3282	0.3004	650572117
999	3	160419036	161038147	0.374894	0.192390379108	2463	5	1.8068650056621	0.0707833300090226	0.592901876324205	367.957820649918	2.88407494145199	2.3532	0.3306	2.3282	0.3004	651182070
1000	3	161038147	161621688	0.362712	0.143162177122	1738	4	0.420319134943917	0.674252333159072	0.167751123513001	259.647053304733	2.14567901234568	2.3532	0.3306	2.3282	0.3004	651801181
1001	3	161621688	162224600	0.337864	0.17069157688	1571	1	0.892734083415294	0.371999593392597	0.433087979081252	234.698228274877	2.51561248999199	2.3532	0.3306	2.3282	0.3004	652384722
1002	3	162224600	162818019	0.333134	0.157425023466	1135	1	-0.0626710721297922	0.950028433192511	-0.0359029040346665	169.56237370591	1.81745396317054	2.3532	0.3306	2.3282	0.3004	652987634
1003	3	162818019	163439789	0.325358	0.195844122425	1473	1	0.677987053040481	0.497779902223464	0.340162228822905	220.057600413045	2.35868694955965	2.3532	0.3306	2.3282	0.3004	653581053
1004	3	163439789	164066585	0.335706	0.202292292867	1295	1	0.287936324400515	0.773395480967861	0.154356896360972	193.465439602779	2.07365892714171	2.3532	0.3306	2.3282	0.3004	654202823
1005	3	164066585	164644362	0.331108	0.134614219673	1696	1	1.1666461119546	0.243353313297971	0.543540968350255	253.372498506805	2.71577261809448	2.3532	0.3306	2.3282	0.3004	654829619
1006	3	164644362	165226876	0.328652	0.141651531122	1414	1	0.548700575569931	0.583210951132447	0.281186918596455	211.243344863575	2.26421136909528	2.3532	0.3306	2.3282	0.3004	655407396
1007	3	165226876	165835352	0.333588	0.178274903201	1245	1	0.178371512984794	0.858431219874658	0.0975505407424994	185.995731510007	1.99359487590072	2.3532	0.3306	2.3282	0.3004	655989910
1008	3	165835352	166427574	0.329518	0.155722009652	1438	1	0.601291685049477	0.547645726759088	0.305468474226354	214.828804748105	2.30264211369095	2.3532	0.3306	2.3282	0.3004	656598386
1009	3	166427574	167054703	0.346662	0.202715868665	1654	2	0.750411591022208	0.453006852090876	0.299259896859943	247.097943708877	2.32384966631542	2.3532	0.3306	2.3282	0.3004	657190608
1010	3	167054703	167640216	0.35188	0.146047995518	1391	3	-0.162142997938466	0.871193246712788	-0.0755445833328908	207.8072791409	1.80064724919094	2.3532	0.3306	2.3282	0.3004	657817737
1011	3	167640216	168210038	0.361688	0.122533001534	1685	4	0.303552492462192	0.761468850082581	0.123071632767822	251.729162726396	2.08024691358025	2.3532	0.3306	2.3282	0.3004	658403250
1012	3	168210038	168779314	0.348796	0.121691411547	1673	2	0.79642754353877	0.425783574231309	0.315738107727021	249.936432784131	2.35054443273621	2.3532	0.3306	2.3282	0.3004	658973072
1013	3	168779314	169326062	0.364392	0.08550191313	1694	4	0.323380790242107	0.746406875833994	0.1307569160308	253.073710183095	2.09135802469136	2.3532	0.3306	2.3282	0.3004	659542348
1014	3	169326062	169951180	0.384224	0.200151011489	1568	6	-0.209046349571104	0.834412056125171	-0.08772166579033	234.250045789311	1.80541162924583	2.3532	0.3306	2.3282	0.3004	660089096
1015	3	169951180	170606996	0.395606	0.237591031631	1905	7	0.546660690133997	0.584611865489482	0.197904375840937	284.59587833459	2.20294882914137	2.3532	0.3306	2.3282	0.3004	660714214
1016	3	170606996	171183600	0.385706	0.132853743644	2120	6	0.964858644802639	0.334615617532047	0.347417039545023	316.715623133507	2.44099021301094	2.3532	0.3306	2.3282	0.3004	661370030
1017	3	171183600	171783491	0.382536	0.16651525027	2023	6	0.758574614994209	0.4481070627364	0.279849094652745	302.22438943353	2.32930339666091	2.3532	0.3306	2.3282	0.3004	661946634
1018	3	171783491	172377703	0.387338	0.158549473925	2004	6	0.718168464825548	0.472653419617805	0.26623528328967	299.385900358277	2.30742659758204	2.3532	0.3306	2.3282	0.3004	662546525
1019	3	172377703	172977845	0.360604	0.166863842224	1797	4	0.550304642612252	0.582110440460446	0.215913450208543	268.461308854204	2.21851851851852	2.3532	0.3306	2.3282	0.3004	663140737
1020	3	172977845	173543792	0.34648	0.116525045631	1861	2	1.25174328422896	0.210663422459359	0.46937871774782	278.022535212951	2.61468212153144	2.3532	0.3306	2.3282	0.3004	663740879
1021	3	173543792	174097863	0.345848	0.0975885761933	1548	2	0.493691013824547	0.621524412526514	0.203706133833079	231.262162552202	2.17492096944152	2.3532	0.3306	2.3282	0.3004	664306826
1022	3	174097863	174699975	0.342138	0.169589710884	1899	2	1.34377518926209	0.179021094843207	0.498540567838166	283.699513363457	2.66807165437302	2.3532	0.3306	2.3282	0.3004	664860897
1023	3	174699975	175268985	0.338892	0.121280821075	1506	1	0.750299828574857	0.453074145844235	0.372126568458984	224.987607754274	2.4115292233787	2.3532	0.3306	2.3282	0.3004	665463009
1024	3	175268985	175865831	0.339764	0.162262962305	1473	1	0.677987053040481	0.497779902223464	0.340162228822905	220.057600413045	2.35868694955965	2.3532	0.3306	2.3282	0.3004	666032019
1025	3	175865831	176459626	0.35054	0.15795855472	1663	3	0.427638267243008	0.66891450088378	0.182121165412139	248.442491165576	2.15275080906149	2.3532	0.3306	2.3282	0.3004	666628865
1026	3	176459626	177113818	0.380024	0.235698388241	1843	6	0.375779508133206	0.707080823296678	0.145408845725175	275.333440299553	2.12204951065055	2.3532	0.3306	2.3282	0.3004	667222660
1027	3	177113818	177702758	0.385322	0.151017081536	1775	6	0.23116802331905	0.817184270929945	0.0911717993738685	265.174637293384	2.04375359815774	2.3532	0.3306	2.3282	0.3004	667876852
1028	3	177702758	178266818	0.35537	0.113569478424	1737	3	0.588093464387967	0.556469559697316	0.244930750835263	259.497659142878	2.24854368932039	2.3532	0.3306	2.3282	0.3004	668465792
1029	3	178266818	178911919	0.372672	0.224927569481	2135	5	1.092836562412	0.274465565305352	0.386721318333096	318.956535561338	2.5	2.3532	0.3306	2.3282	0.3004	669029852
1030	3	178911919	179565235	0.38276	0.234673572972	1926	6	0.55229058518578	0.580749279949187	0.208960477937921	287.733155733554	2.21761658031088	2.3532	0.3306	2.3282	0.3004	669674953
1031	3	179565235	180154508	0.364956	0.151496844417	2065	4	1.14074728761418	0.253975102066973	0.416464823005409	308.498944231458	2.54938271604938	2.3532	0.3306	2.3282	0.3004	670328269
1032	3	180154508	180804923	0.360372	0.231260041666	1943	4	0.871963695486438	0.383228183345519	0.328608942283946	290.272856485096	2.39876543209877	2.3532	0.3306	2.3282	0.3004	670917542
1033	3	180804923	181401898	0.35868	0.162443988442	1692	3	0.490519358016032	0.623766435028798	0.20706256524482	252.774921859384	2.19029126213592	2.3532	0.3306	2.3282	0.3004	671567957
1034	3	181401898	181998158	0.382064	0.161439640425	1845	6	0.380032787098329	0.703921077185818	0.14697359104222	275.632228623264	2.12435233160622	2.3532	0.3306	2.3282	0.3004	672164932
1035	3	181998158	182585775	0.370722	0.149105624922	1900	5	0.581261305815122	0.561064355020766	0.218484667043554	283.848907525313	2.2248243559719	2.3532	0.3306	2.3282	0.3004	672761192
1036	3	182585775	183233765	0.39899	0.228383154061	1796	7	0.30264619720952	0.762159504202745	0.1129007282014	268.311914692348	2.0769008383926	2.3532	0.3306	2.3282	0.3004	673348809
1037	3	183233765	183901925	0.425604	0.251676245211	1868	10	0.40444559819252	0.68588507498494	0.148856477299969	279.068294345939	2.23311416616856	2.3532	0.3306	2.3282	0.3004	673996799
1038	3	183901925	184518282	0.494558	0.188781826117	1435	15	0.884263889550765	0.376553776569691	0.304891442586831	214.380622262539	2.54658385093168	2.3532	0.3306	2.3282	0.3004	674664959
1039	3	184518282	185151249	0.38037	0.210069403302	1834	6	0.356639752790156	0.721361513472802	0.138346413689516	273.988892842854	2.11168681635003	2.3532	0.3306	2.3282	0.3004	675281316
1040	3	185151249	185817942	0.406092	0.25002962383	1748	8	0.0949749307728118	0.924334739237445	0.0369766198524304	261.140994923288	2.01440507058485	2.3532	0.3306	2.3282	0.3004	675914283
1041	3	185817942	186400177	0.428284	0.141240220873	2141	10	1.00737323826334	0.313755446786564	0.345646817975816	319.852900532471	2.55947399880454	2.3532	0.3306	2.3282	0.3004	676580976
1042	3	186400177	187050157	0.419884	0.230745561402	2105	9	1.02534280170772	0.3052014666683	0.362284974451435	314.474710705675	2.53385495034607	2.3532	0.3306	2.3282	0.3004	677163211
1043	3	187050157	187645017	0.404784	0.159466092862	2419	8	1.53573298743497	0.12460388108513	0.505682204331757	361.38447752828	2.78766925957937	2.3532	0.3306	2.3282	0.3004	677813191
1044	3	187645017	188208123	0.402934	0.112067710165	2009	8	0.655389018386559	0.51221732007994	0.237748999085124	300.132871167554	2.31518294439643	2.3532	0.3306	2.3282	0.3004	678408051
1045	3	188208123	188783936	0.379498	0.131662536275	2417	5	1.70672687032824	0.0878728304331435	0.565702721590826	361.085689204569	2.83021077283372	2.3532	0.3306	2.3282	0.3004	678971157
1046	3	188783936	189352663	0.374718	0.120843568179	2143	5	1.11025189029614	0.266890498019183	0.392117098501791	320.151688856182	2.50936768149883	2.3532	0.3306	2.3282	0.3004	679546970
1047	3	189352663	189923746	0.365038	0.124470523549	1820	4	0.600976959160925	0.547855332737086	0.23426149178466	271.897374576878	2.24691358024691	2.3532	0.3306	2.3282	0.3004	680115697
1048	3	189923746	190485047	0.363256	0.109212347742	2068	4	1.14735672020749	0.251234220728024	0.418559227013536	308.947126717024	2.55308641975309	2.3532	0.3306	2.3282	0.3004	680686780
1049	3	190485047	191090926	0.351586	0.174752714651	1813	3	0.752885288482791	0.451518849277851	0.306711921869028	270.85161544389	2.34692556634304	2.3532	0.3306	2.3282	0.3004	681248081
1050	3	191090926	191700105	0.351962	0.17922318399	1922	3	0.989231457250367	0.322549910793046	0.390941332898621	287.135579086132	2.48802588996764	2.3532	0.3306	2.3282	0.3004	681853960
1051	3	191700105	192262856	0.360992	0.111507576175	2153	4	1.3346239770178	0.181999446494926	0.476671360865835	321.645630474736	2.65802469135802	2.3532	0.3306	2.3282	0.3004	682463139
1052	3	192262856	192869050	0.381456	0.175181542542	2241	6	1.22218202219254	0.221638800816968	0.427495423604855	334.792316718013	2.58031088082902	2.3532	0.3306	2.3282	0.3004	683025890
1053	3	192869050	193454215	0.381244	0.145540146796	1769	6	0.218408186423683	0.8271110876589	0.0862868227849202	264.278272322252	2.03684513529073	2.3532	0.3306	2.3282	0.3004	683632084
1054	3	193454215	194021920	0.452256	0.119260883734	1735	13	0.452426205671743	0.650961971825675	0.177563947787948	259.198870819167	2.35174517112843	2.3532	0.3306	2.3282	0.3004	684217249
1055	3	194021920	194630740	0.451456	0.17873920042	1877	13	0.772174562104472	0.440011045604463	0.291056935153199	280.412841802638	2.54422229752626	2.3532	0.3306	2.3282	0.3004	684784954
1056	3	194630740	195278252	0.43761	0.227813538591	1504	11	-0.302634485451484	0.762168430541855	-0.109937696229192	224.688819430563	1.8420085731782	2.3532	0.3306	2.3282	0.3004	685393774
1057	3	195278252	196158785	0.46335	0.432162110903	1546	13	0.0268456467577583	0.978582845475164	0.0111686042471723	230.963374228491	2.09556082683836	2.3532	0.3306	2.3282	0.3004	686041286
1058	3	196158785	196847680	0.416714	0.274199986936	1799	9	0.354143573318512	0.723231288570581	0.135659927749158	268.760097177914	2.1655130905808	2.3532	0.3306	2.3282	0.3004	686921819
1059	3	196847680	197534897	0.418574	0.272427777543	1905	9	0.586650495570982	0.557438461838971	0.21825573887836	284.59587833459	2.293108636774	2.3532	0.3306	2.3282	0.3004	687610714
1060	3	197534897	198022430	0.159226	0.359926263506	553	1	-1.33800547700878	0.180894651390121	-1.07324381597824	82.6149715060515	0.88550840672538	2.3532	0.3306	2.3282	0.3004	688297931
1061	4	0	785667	0.451598	0.363598063811	1675	13	0.31732126633397	0.750999842362298	0.126789380554822	250.235221107841	2.27041680786174	2.143	0.3249	2.1285	0.3181	688297931
1062	4	785667	1384066	0.549956	0.164437106345	513	16	-0.362561768194365	0.716932274178542	-0.260379886829126	76.6392050318344	1.82887700534759	2.143	0.3249	2.1285	0.3181	689083598
1063	4	1384066	2062508	0.550886	0.263017324989	712	16	0.348495312367464	0.727468233644751	0.212538528530217	106.368643241065	2.53832442067736	2.143	0.3249	2.1285	0.3181	689681997
1064	4	2062508	2699468	0.483592	0.215021351419	1354	14	-0.0531706385066636	0.95759594958879	-0.0208840654321597	202.279695152249	1.97520058351568	2.143	0.3249	2.1285	0.3181	690360439
1065	4	2699468	3331001	0.481712	0.208275735393	1312	14	-0.166284242107035	0.867933266381402	-0.0663440843890726	196.005140354321	1.91393143690737	2.143	0.3249	2.1285	0.3181	690997399
1066	4	3331001	4184323	0.549872	0.414054717914	686	16	0.255593382243808	0.798264828915977	0.158869863736632	102.484395032823	2.44563279857398	2.143	0.3249	2.1285	0.3181	691628932
1067	4	4184323	4798212	0.449686	0.185520509408	1618	12	0.14574457327533	0.884123032647611	0.050993092707837	241.719753882082	2.05460317460317	2.143	0.3249	2.1285	0.3181	692482254
1068	4	4798212	5412422	0.440524	0.185946174761	1726	12	0.425870583604524	0.67020215092258	0.144213949456814	257.854323362468	2.19174603174603	2.143	0.3249	2.1285	0.3181	693096143
1069	4	5412422	6011375	0.467836	0.165209958043	1975	13	0.992845963022834	0.32078502689931	0.364480938274152	295.05346966447	2.67705862419519	2.143	0.3249	2.1285	0.3181	693710353
1070	4	6011375	6565265	0.508394	0.097293686472	889	15	-0.881915364775832	0.377822577528585	-0.38590397014645	132.811409889475	1.5776397515528	2.143	0.3249	2.1285	0.3181	694309306
1071	4	6565265	7179404	0.48876	0.185852062807	1055	14	-0.858431768899788	0.390654091568626	-0.380868805412609	157.610840757476	1.53902261123268	2.143	0.3249	2.1285	0.3181	694863196
1072	4	7179404	7720949	0.535088	0.0767156930634	706	16	0.327056405415851	0.743625223575737	0.200329470835	105.472278269932	2.51693404634581	2.143	0.3249	2.1285	0.3181	695477335
1073	4	7720949	8287769	0.521776	0.117885748562	1023	15	-0.448457452541832	0.653823086158523	-0.183353149230891	152.830227578103	1.81543921916593	2.143	0.3249	2.1285	0.3181	696018880
1074	4	8287769	8901947	0.528204	0.185903760799	808	15	-1.14393096843967	0.252652266678944	-0.523732096224425	120.710482779186	1.43389529724933	2.143	0.3249	2.1285	0.3181	696585700
1075	4	8901947	10234780	0.466434	0.624859228425	1419	13	-0.259126474840528	0.795537658286225	-0.112497125617124	211.990315672852	1.9234157912572	2.143	0.3249	2.1285	0.3181	697199878
1076	4	10234780	10813483	0.41199	0.135998949375	1754	9	0.255437804437747	0.798384975256506	0.0991134889424093	262.03735989442	2.11134517002708	2.143	0.3249	2.1285	0.3181	698532711
1077	4	10813483	11413645	0.390696	0.166891605933	1823	7	0.363090154172463	0.716537539304744	0.134427939499387	272.345557062445	2.10812373518358	2.143	0.3249	2.1285	0.3181	699111414
1078	4	11413645	12002132	0.373674	0.150363559433	2077	5	0.966575435251916	0.333756319557564	0.346986464669891	310.291674173723	2.43208430913349	2.143	0.3249	2.1285	0.3181	699711576
1079	4	12002132	12603666	0.357248	0.168791788993	1806	3	0.737707094158268	0.46069246023147	0.301130889605728	269.805856310902	2.3378640776699	2.143	0.3249	2.1285	0.3181	700300063
1080	4	12603666	13182605	0.379996	0.136351152712	1809	5	0.383161951132929	0.701599687729476	0.147677656446485	270.254038796469	2.11826697892272	2.143	0.3249	2.1285	0.3181	700901597
1081	4	13182605	13776965	0.390038	0.158759001279	2285	7	1.39735341776061	0.162307319708413	0.460307543405685	341.365659839652	2.64238219138479	2.143	0.3249	2.1285	0.3181	701480536
1082	4	13776965	14347121	0.387054	0.123047025726	2271	6	1.28598120666937	0.198449620591426	0.44668048080135	339.274141573676	2.61485319516408	2.143	0.3249	2.1285	0.3181	702074896
1083	4	14347121	14949615	0.38863	0.170116216925	1998	6	0.705408627930181	0.480555976226193	0.26190935788688	298.489535387144	2.30051813471503	2.143	0.3249	2.1285	0.3181	702645052
1084	4	14949615	15526655	0.385518	0.133508942188	1910	6	0.518264353464802	0.604273840202928	0.196925413017573	285.342849143867	2.19919401266552	2.143	0.3249	2.1285	0.3181	703247546
1085	4	15526655	16126824	0.404856	0.166901322794	1847	8	0.307545791591819	0.758427974043558	0.11645530133427	275.931016946975	2.12849322961683	2.143	0.3249	2.1285	0.3181	703824586
1086	4	16126824	16709185	0.396862	0.14142602269	2069	7	0.913801762057063	0.360821020398438	0.317047023320262	309.09652087888	2.39259901705695	2.143	0.3249	2.1285	0.3181	704424755
1087	4	16709185	17284317	0.393048	0.130634358721	1862	7	0.450398092007827	0.652423420488056	0.164966451019047	278.171929374806	2.15322347499277	2.143	0.3249	2.1285	0.3181	705007116
1088	4	17284317	17907279	0.403832	0.197382825919	1624	8	-0.171275440354026	0.864007190859121	-0.0691769324629919	242.616118853215	1.87150677038317	2.143	0.3249	2.1285	0.3181	705582248
1089	4	17907279	18514105	0.369278	0.176040578354	1987	4	0.968902040188247	0.332594067447732	0.360914913948271	296.846199606735	2.45308641975309	2.143	0.3249	2.1285	0.3181	706205210
1090	4	18514105	19096995	0.361778	0.142205218823	1556	4	0.0193468909500689	0.984564377348635	0.0081651016847929	232.457315847045	1.92098765432099	2.143	0.3249	2.1285	0.3181	706812036
1091	4	19096995	19680816	0.346964	0.143573115732	1386	2	0.101344471314913	0.919277014890598	0.0442279198258823	207.060308331623	1.94731296101159	2.143	0.3249	2.1285	0.3181	707394926
1092	4	19680816	20265895	0.358208	0.145414550856	838	3	-1.3612203495758	0.173444065167058	-0.806644854175778	125.192307634848	1.08478964401294	1.1706	0.0896	1.184	0.0988	707978747
1093	4	20265895	20838558	0.359778	0.126886144207	796	3	-1.45228951552294	0.146421121485225	-0.880826667331481	118.91775283692	1.03042071197411	1.1706	0.0896	1.184	0.0988	708563826
1094	4	20838558	21421220	0.36951	0.141869557308	942	4	-1.33338364647973	0.182405936279506	-0.715877993688616	140.729300467813	1.16296296296296	1.1706	0.0896	1.184	0.0988	709136489
1095	4	21421220	21983998	0.365836	0.111550202744	1044	4	-1.10866293830735	0.267575615786051	-0.567555246731514	155.967504977067	1.28888888888889	1.1706	0.0896	1.184	0.0988	709719151
1096	4	21983998	22638577	0.374616	0.23615025841	1068	5	-1.22993279413636	0.218722272527536	-0.612603104487202	159.552964861597	1.25058548009368	1.1706	0.0896	1.184	0.0988	710281929
1097	4	22638577	23207235	0.369842	0.120736892825	959	4	-1.29593019511766	0.194999535247499	-0.690074238283268	143.269001219355	1.18395061728395	1.1706	0.0896	1.184	0.0988	710936508
1098	4	23207235	23784895	0.360448	0.134438943323	966	4	-1.28050818573328	0.200366467722091	-0.679581864465626	144.314760352343	1.19259259259259	1.1706	0.0896	1.184	0.0988	711505166
1099	4	23784895	24318769	0.392208	0.0634494281422	1742	7	0.181758283283632	0.855772424232334	0.0688580020591174	260.244629952155	2.01445504481064	2.1255	0.2053	2.1191	0.171	712082826
1100	4	24318769	24906400	0.40862	0.149125897034	1614	8	-0.192747244477158	0.84715692140722	-0.0780879863703877	241.12217723466	1.8599827139153	2.1255	0.2053	2.1191	0.171	712616700
1101	4	24906400	25519246	0.408726	0.184134350228	1903	8	0.427787894681359	0.668805551013915	0.159546996625854	284.297090010879	2.19302794583693	2.1255	0.2053	2.1191	0.171	713204331
1102	4	25519246	26138397	0.43329	0.192442554401	1865	11	0.614754118706069	0.538717113636471	0.200433367235771	278.620111860373	2.28413962033068	2.1255	0.2053	2.1191	0.171	713817177
1103	4	26138397	26769756	0.384506	0.208057539371	1625	6	-0.0878278990651196	0.930013463195423	-0.0362075071023589	242.76551301507	1.87104202648244	2.1255	0.2053	2.1191	0.171	714436328
1104	4	26769756	27351719	0.390798	0.14083885058	1828	7	0.374283479535971	0.708193421775802	0.138379448518323	273.092527871722	2.11390575310783	2.1255	0.2053	2.1191	0.171	715067687
1105	4	27351719	27914888	0.349424	0.112167040444	1786	2	1.07010136640043	0.284573684155227	0.410032742809891	266.817973073794	2.50930804355462	2.1255	0.2053	2.1191	0.171	715649650
1106	4	27914888	28507492	0.342032	0.156266241875	1461	2	0.282986389143448	0.777187270628626	0.120256840492167	218.26487047078	2.05268703898841	2.1255	0.2053	2.1191	0.171	716212819
1107	4	28507492	29067553	0.342642	0.107240104203	1417	2	0.176423130684041	0.859961534004848	0.0761404206066869	211.691527349141	1.99086757990868	2.1255	0.2053	2.1191	0.171	716805423
1108	4	29067553	29632918	0.329504	0.115615575778	1389	1	0.49391816986207	0.621363971838438	0.255451397768449	207.508490817189	2.22417934347478	2.1255	0.2053	2.1191	0.171	717365484
1109	4	29632918	30217098	0.332956	0.144099421411	1424	1	0.570613537853075	0.56826163966816	0.291353944753454	212.737286482129	2.28022417934347	2.1255	0.2053	2.1191	0.171	717930849
1110	4	30217098	30783975	0.346176	0.117974445956	1302	2	-0.102094476653045	0.91868168509966	-0.0459698891456962	194.511198735767	1.82929399367756	2.1255	0.2053	2.1191	0.171	718515029
1111	4	30783975	31340443	0.344128	0.101475736251	1468	2	0.299939634807444	0.764223201136835	0.127152630531881	219.310629603768	2.06252195293291	2.1255	0.2053	2.1191	0.171	719081906
1112	4	31340443	31921170	0.335042	0.139010240612	1305	1	0.309849286683659	0.756675569382701	0.165454605244303	194.959381221333	2.08967173738991	2.1255	0.2053	2.1191	0.171	719638374
1113	4	31921170	32493466	0.337834	0.126326236773	1266	1	0.224388733779397	0.822454836342425	0.121682203215397	189.133008908971	2.02722177742194	2.1255	0.2053	2.1191	0.171	720219101
1114	4	32493466	33075991	0.334798	0.141667739582	1214	1	0.110441329907047	0.912059377060274	0.0611732200427382	181.364512492489	1.94395516413131	2.1255	0.2053	2.1191	0.171	720791397
1115	4	33075991	33644489	0.341106	0.120489430042	1546	2	0.488847229349119	0.624949858116058	0.201840981613516	230.963374228491	2.1721109940288	2.1255	0.2053	2.1191	0.171	721373922
1116	4	33644489	34261024	0.332638	0.189016033153	1442	1	0.610056869962734	0.541824135886424	0.309475963027878	215.426381395527	2.30904723779023	2.1255	0.2053	2.1191	0.171	721942420
1117	4	34261024	34854157	0.332442	0.157018746217	1332	1	0.369014284848148	0.712117077275454	0.194998880858318	198.99302359143	2.13290632506005	2.1255	0.2053	2.1191	0.171	722558955
1118	4	34854157	35442427	0.332358	0.150050147041	1296	1	0.290127620628829	0.771718605909106	0.155470516671681	193.614833764634	2.07526020816653	2.1255	0.2053	2.1191	0.171	723152088
1119	4	35442427	36015173	0.339926	0.127012672284	1765	1	1.31784555170829	0.187555355667392	0.601072981945599	263.68069567483	2.82626100880705	2.1255	0.2053	2.1191	0.171	723740358
1120	4	36015173	36579776	0.353578	0.11442199209	1809	3	0.744212034583063	0.456748208473847	0.303525404746111	270.254038796469	2.34174757281553	2.1255	0.2053	2.1191	0.171	724313104
1121	4	36579776	37194970	0.357582	0.187248250145	1909	3	0.961043382076252	0.336530355544491	0.381150099528808	285.193454982011	2.47119741100324	2.1255	0.2053	2.1191	0.171	724877707
1122	4	37194970	37809704	0.394896	0.18664007522	1837	7	0.394431465190286	0.693262516945624	0.145465004571602	274.437075328421	2.12431338537149	2.1255	0.2053	2.1191	0.171	725492901
1123	4	37809704	38401590	0.413214	0.155242732553	1998	9	0.790642417924564	0.429152686615997	0.287021324290095	298.489535387144	2.40505567258501	2.1255	0.2053	2.1191	0.171	726107635
1124	4	38401590	39032107	0.400826	0.206999969866	1783	8	0.170126245203774	0.864910853686321	0.0655781379768268	266.369790588228	2.05473926822241	2.1255	0.2053	2.1191	0.171	726699521
1125	4	39032107	39720984	0.374782	0.274181022156	1855	5	0.483300086466785	0.628882678671071	0.183904435333409	277.126170241818	2.17213114754098	2.1255	0.2053	2.1191	0.171	727330038
1126	4	39720984	40427015	0.391712	0.291815798456	1916	7	0.571286005933714	0.567805786179878	0.206210939196433	286.239214114999	2.21566926857473	2.1255	0.2053	2.1191	0.171	728018915
1127	4	40427015	41080389	0.405228	0.234741510988	1863	8	0.341900678188831	0.732425639239868	0.128899109293469	278.321323536662	2.14693171996543	2.1255	0.2053	2.1191	0.171	728724946
1128	4	41080389	41672931	0.396248	0.156177958693	1882	7	0.495171393461859	0.620479141677622	0.18038000618879	281.159812611915	2.17635154668979	2.1255	0.2053	2.1191	0.171	729378320
1129	4	41672931	42279612	0.389544	0.17584364765	1640	6	-0.0559283068267027	0.955398920529665	-0.0229514104000922	245.006425442901	1.88831318364997	2.1255	0.2053	2.1191	0.171	729970862
1130	4	42279612	42882321	0.379976	0.170412255334	1833	5	0.435407934785375	0.663266351870648	0.166692034365129	273.839498680999	2.1463700234192	2.1255	0.2053	2.1191	0.171	730577543
1131	4	42882321	43481772	0.354442	0.16590346834	1540	3	0.160935709826385	0.872144036505898	0.0712633477071339	230.067009257359	1.99352750809061	2.1255	0.2053	2.1191	0.171	731180252
1132	4	43481772	44092459	0.340778	0.181249969297	1574	2	0.556660212005106	0.577759606335982	0.227736203196155	235.146410760443	2.21145064980681	2.1255	0.2053	2.1191	0.171	731779703
1133	4	44092459	44679895	0.349604	0.148843448478	1372	2	0.0674379799869205	0.94623303433701	0.0295811438614808	204.968790065647	1.92764313312259	2.1255	0.2053	2.1191	0.171	732390390
1134	4	44679895	45287200	0.34658	0.176690460312	1287	2	-0.138422860218751	0.889906231083457	-0.0626872840906298	192.270286307935	1.80821917808219	2.1255	0.2053	2.1191	0.171	732977826
1135	4	45287200	45899033	0.337304	0.182783537338	1244	1	0.176180216756479	0.860152362420691	0.0963912839176587	185.846337348152	1.9919935948759	2.1255	0.2053	2.1191	0.171	733585131
1136	4	45899033	46484926	0.34097	0.146601853922	1528	2	0.445253169070271	0.656136806971282	0.184945205724417	228.274279315094	2.14682121531437	2.1255	0.2053	2.1191	0.171	734196964
1137	4	46484926	47082490	0.351294	0.163269541003	1631	3	0.358252236045187	0.720154559124977	0.154089778836755	243.661877986203	2.11132686084142	2.1255	0.2053	2.1191	0.171	734782857
1138	4	47082490	47654014	0.361372	0.125146100601	1489	4	-0.128263770300414	0.897940235348705	-0.055333204719299	222.447907002732	1.83827160493827	2.1255	0.2053	2.1191	0.171	735380421
1139	4	47654014	48259932	0.374566	0.174805831812	1622	5	-0.0239213381590508	0.980915353762358	-0.00974093195748357	242.317330529504	1.89929742388759	2.1255	0.2053	2.1191	0.171	735951945
1140	4	48259932	48900564	0.365846	0.219520723286	1892	4	0.75960334140025	0.447491721230769	0.290235130037996	282.653754230469	2.3358024691358	2.1255	0.2053	2.1191	0.171	736557863
1141	4	48900564	53126902	0.396484	0.881694270548	977	7	-1.53082049733311	0.125813762298099	-0.765456154571362	145.958096132753	1.12980630239954	1.0362	0.1503	1.0383	0.1294	737198495
1142	4	53126902	53799895	0.406166	0.257050221919	666	8	-2.22827427535008	0.0258622306855022	-1.35513448257691	99.4965117957148	0.767502160760588	1.0362	0.1503	1.0383	0.1294	741424833
1143	4	53799895	54451545	0.379112	0.232716949283	818	5	-1.77416179051601	0.0760363924169421	-0.997342003233008	122.20442439774	0.957845433255269	1.0362	0.1503	1.0383	0.1294	742097826
1144	4	54451545	55084107	0.399878	0.209563647516	886	7	-1.73453901894896	0.0828224887882739	-0.906508017984729	132.363227403909	1.02457357617809	1.0362	0.1503	1.0383	0.1294	742749476
1145	4	55084107	55700432	0.408606	0.188739707135	1069	8	-1.36296056918786	0.172894937947885	-0.672466711927678	159.702359023452	1.23192163641602	1.0362	0.1503	1.0383	0.1294	743382038
1146	4	55700432	56315527	0.390616	0.187117437144	695	7	-2.16212404783497	0.0306086158856171	-1.25680173892888	103.828942489522	0.803700491471524	1.0362	0.1503	1.0383	0.1294	743998363
1147	4	56315527	56943366	0.36878	0.203617487923	787	4	-1.67487099713383	0.0939595451857591	-0.975241417793912	117.573205380222	0.971604938271605	1.0362	0.1503	1.0383	0.1294	744613458
1148	4	56943366	57587710	0.390942	0.224016984716	932	7	-1.63156042560468	0.102772120751036	-0.833484761885467	139.235358849259	1.07776814108124	1.0362	0.1503	1.0383	0.1294	745241297
1149	4	57587710	58249202	0.406166	0.244132960036	730	8	-2.09085472896203	0.0365410883375541	-1.22276019588079	109.057738154462	0.841256122154999	1.0362	0.1503	1.0383	0.1294	745885641
1150	4	58249202	58884686	0.3642	0.2131981293	882	4	-1.46557229834583	0.14276484264648	-0.810826397743878	131.765650756487	1.08888888888889	1.0362	0.1503	1.0383	0.1294	746547133
1151	4	58884686	59502381	0.344098	0.190539020067	810	2	-1.29366545760823	0.195781001704535	-0.730705524539344	121.009271102896	1.13804004214963	1.0362	0.1503	1.0383	0.1294	747182617
1152	4	59502381	60141321	0.332016	0.217453908035	682	1	-1.05532826355622	0.291275219034485	-0.770751557188772	101.886818385402	1.09207365892714	1.0362	0.1503	1.0383	0.1294	747800312
1153	4	60141321	60765123	0.331782	0.198463615057	657	1	-1.11011066926408	0.266951340222203	-0.824629925890614	98.151964339016	1.05204163330665	1.0362	0.1503	1.0383	0.1294	748439252
1154	4	60765123	61364712	0.334264	0.166095442044	632	1	-1.16489307497194	0.244062276980907	-0.880598738035841	94.4171102926303	1.01200960768615	1.0362	0.1503	1.0383	0.1294	749063054
1155	4	61364712	61961177	0.341638	0.161727846563	697	2	-1.56733928046989	0.117035408480426	-0.947468776442909	104.127730813233	0.979276431331226	1.0362	0.1503	1.0383	0.1294	749662643
1156	4	61961177	62524227	0.3409	0.111979397922	693	2	-1.57702684942074	0.114789347245908	-0.955772080174118	103.530154165811	0.973656480505796	1.0362	0.1503	1.0383	0.1294	750259108
1157	4	62524227	63122155	0.340484	0.163778916525	726	2	-1.49710440557619	0.134366093606655	-0.888657884315581	108.46016150704	1.0200210748156	1.0362	0.1503	1.0383	0.1294	750822158
1158	4	63122155	63733821	0.338636	0.18256041696	664	1	-1.09477159566588	0.273616713357351	-0.809340054866019	99.197723472004	1.06325060048038	1.0362	0.1503	1.0383	0.1294	751420086
1159	4	63733821	64359478	0.329406	0.200840076911	703	1	-1.00931104276162	0.312825485811387	-0.726998607140409	105.024095784366	1.12570056044836	1.0362	0.1503	1.0383	0.1294	752031752
1160	4	64359478	64957105	0.32762	0.163357746554	596	1	-1.24377973919126	0.213580639171932	-0.965210965750782	89.0389204658349	0.954363490792634	1.0362	0.1503	1.0383	0.1294	752657409
1161	4	64957105	65549166	0.330058	0.155492423923	488	1	-1.48043973184922	0.13875593334261	-1.25364214865006	72.9043509854487	0.78142514011209	1.0362	0.1503	1.0383	0.1294	753255036
1162	4	65549166	66151946	0.335886	0.17050997047	562	1	-1.31828381095395	0.187408658258623	-1.04995316599202	83.9595189627504	0.899919935948759	1.0362	0.1503	1.0383	0.1294	753847097
1163	4	66151946	66721277	0.330916	0.121776260207	553	1	-1.33800547700878	0.180894651390121	-1.07324381597824	82.6149715060515	0.88550840672538	1.0362	0.1503	1.0383	0.1294	754449877
1164	4	66721277	67331479	0.331944	0.180599211409	805	1	-0.78579882747355	0.431985353632626	-0.531534513210965	120.262300293619	1.28903122497998	1.0362	0.1503	1.0383	0.1294	755019208
1165	4	67331479	67917399	0.340876	0.146641179683	801	2	-1.31546248774765	0.188354516513061	-0.746825189902622	119.664723646198	1.12539515279241	1.0362	0.1503	1.0383	0.1294	755629410
1166	4	67917399	68561245	0.356154	0.223416779789	821	3	-1.39808167864964	0.162088540980504	-0.836212876097325	122.652606883306	1.06278317152104	1.0362	0.1503	1.0383	0.1294	756215330
1167	4	68561245	69183311	0.35464	0.196226766935	900	3	-1.22678491413002	0.219903442362087	-0.703670096658093	134.454745669885	1.16504854368932	1.0362	0.1503	1.0383	0.1294	756859176
1168	4	69183311	70014499	0.352774	0.398451373215	628	3	-1.8165661793115	0.0692835659885963	-1.2228305389835	93.8195336452086	0.81294498381877	1.0362	0.1503	1.0383	0.1294	757481242
1169	4	70014499	70843067	0.343912	0.3965492271	645	2	-1.693277676831	0.0904026251698337	-1.05932827200072	96.3592343967508	0.906217070600632	1.0362	0.1503	1.0383	0.1294	758312430
1170	4	70843067	71475987	0.34634	0.210010743854	694	2	-1.57460495718303	0.11534765791345	-0.953691769733071	103.679548327667	0.975061468212153	1.0362	0.1503	1.0383	0.1294	759140998
1171	4	71475987	72153411	0.372772	0.261909823095	804	5	-1.80463861431327	0.0711312514253485	-1.02224734499583	120.112906131764	0.941451990632319	1.0362	0.1503	1.0383	0.1294	759773918
1172	4	72153411	72769797	0.360418	0.188819992667	990	4	-1.22763272498684	0.219584871325861	-0.644176528334427	147.900220236873	1.22222222222222	1.0362	0.1503	1.0383	0.1294	760451342
1173	4	72769797	73370774	0.349092	0.168021405145	847	2	-1.20405544481282	0.228568149324866	-0.666265462979133	126.536855091547	1.19002458728486	1.0362	0.1503	1.0383	0.1294	761067728
1174	4	73370774	74034468	0.363316	0.246640771199	963	4	-1.28711761832659	0.198053295467203	-0.68406925545794	143.866577866777	1.18888888888889	1.0362	0.1503	1.0383	0.1294	761668705
1175	4	74034468	74652780	0.361712	0.191346763446	897	4	-1.4325251353793	0.151993589924639	-0.786497068382138	134.006563184319	1.10740740740741	1.0362	0.1503	1.0383	0.1294	762332399
1176	4	74652780	75249918	0.360996	0.16267261504	711	4	-1.84230995616423	0.0654298242723813	-1.12175549368198	106.219249079209	0.877777777777778	1.0362	0.1503	1.0383	0.1294	762950711
1177	4	75249918	75942525	0.371184	0.278089883585	761	5	-1.89824600169057	0.0576636835451405	-1.10154639267121	113.68895717198	0.891100702576112	1.0362	0.1503	1.0383	0.1294	763547849
1178	4	75942525	76639006	0.38165	0.282105326635	873	6	-1.68706078995109	0.0915916635522229	-0.932593666276098	130.421103299788	1.00518134715026	1.0362	0.1503	1.0383	0.1294	764240456
1179	4	76639006	77277690	0.385012	0.217140244628	834	6	-1.76999972977097	0.0767271857422266	-0.998527936460875	124.594730987427	0.960276338514681	1.0362	0.1503	1.0383	0.1294	764936937
1180	4	77277690	77887560	0.39998	0.180153147392	969	7	-1.54872981791472	0.121446682792519	-0.777318051124666	144.762942837909	1.12055507372073	1.0362	0.1503	1.0383	0.1294	765575621
1181	4	77887560	78514960	0.413436	0.203060248645	833	9	-1.76474026532192	0.0776074280555642	-0.975146858136776	124.445336825571	1.00270839602769	1.0362	0.1503	1.0383	0.1294	766185491
1182	4	78514960	79138545	0.371096	0.198184690138	871	5	-1.65878524328353	0.0971590749637833	-0.906770127575892	130.122314976078	1.01990632318501	1.0362	0.1503	1.0383	0.1294	766812891
1183	4	79138545	79730142	0.388052	0.154830061681	916	6	-1.59561529220096	0.110574711199194	-0.863227721808594	136.845052259572	1.05469199769718	1.0362	0.1503	1.0383	0.1294	767436476
1184	4	79730142	80321721	0.354744	0.154804345658	874	3	-1.28316106447825	0.199435653713753	-0.745961818374532	130.570497461644	1.13139158576052	1.0362	0.1503	1.0383	0.1294	768028073
1185	4	80321721	80913210	0.345034	0.154675742068	848	2	-1.2016335525751	0.229505535879907	-0.664563167748133	126.686249253403	1.19142957499122	1.0362	0.1503	1.0383	0.1294	768619652
1186	4	80913210	81490745	0.364112	0.134251603799	920	4	-1.38185281883063	0.167016897288202	-0.749971192357024	137.442628906993	1.1358024691358	1.0362	0.1503	1.0383	0.1294	769211141
1187	4	81490745	82094057	0.347436	0.171241414061	700	2	-1.56007360375674	0.118742488546542	-0.941272510479003	104.575913298799	0.983491394450299	1.0362	0.1503	1.0383	0.1294	769788676
1188	4	82094057	82692659	0.380732	0.164720465351	1023	6	-1.36806486756692	0.171291772470472	-0.70384108016021	152.830227578103	1.17789291882556	1.0362	0.1503	1.0383	0.1294	770391988
1189	4	82692659	83348081	0.382012	0.237132717547	962	6	-1.49778987600315	0.134187851984226	-0.792538426135496	143.717183704921	1.1076568796776	1.0362	0.1503	1.0383	0.1294	770990590
1190	4	83348081	83981242	0.397166	0.210311437375	886	7	-1.73453901894896	0.0828224887882739	-0.906508017984729	132.363227403909	1.02457357617809	1.0362	0.1503	1.0383	0.1294	771646012
1191	4	83981242	84643974	0.38669	0.245547219691	917	6	-1.5934886527184	0.111050611912366	-0.861653586310484	136.994446421427	1.05584340817501	1.0362	0.1503	1.0383	0.1294	772279173
1192	4	84643974	85236407	0.36817	0.156022706365	1197	4	-0.771581876048785	0.440362112043532	-0.370253806357897	178.824811740947	1.47777777777778	1.0362	0.1503	1.0383	0.1294	772941905
1193	4	85236407	85815645	0.370916	0.136796964288	889	5	-1.61960075554419	0.105318067206807	-0.877259427344986	132.811409889475	1.04098360655738	1.0362	0.1503	1.0383	0.1294	773534338
1194	4	85815645	86445678	0.363584	0.206390776356	1014	4	-1.1747572642404	0.240091842097772	-0.609619306298058	151.485680121404	1.25185185185185	1.0362	0.1503	1.0383	0.1294	774113576
1195	4	86445678	87028491	0.354858	0.142091888822	690	3	-1.68213074386572	0.0925434899611424	-1.0869987362096	103.081971680245	0.893203883495146	1.0362	0.1503	1.0383	0.1294	774743609
1196	4	87028491	87665368	0.356422	0.214919050303	715	3	-1.62792290699242	0.103541233548278	-1.03565185620938	106.816825726631	0.925566343042071	1.0362	0.1503	1.0383	0.1294	775326422
1197	4	87665368	88304742	0.379592	0.217985091668	853	5	-1.69796973102286	0.0895134748994157	-0.936897104856466	127.43322006268	0.998829039812646	1.0362	0.1503	1.0383	0.1294	775963299
1198	4	88304742	88949230	0.377814	0.224190365065	1000	5	-1.37796308115163	0.16821468701343	-0.70751475151267	149.394161855428	1.17096018735363	1.0362	0.1503	1.0383	0.1294	776602673
1199	4	88949230	89600533	0.384876	0.232308157647	849	6	-1.73810013753256	0.0821931706856208	-0.9728107663525	126.835643415258	0.977547495682211	1.0362	0.1503	1.0383	0.1294	777247161
1200	4	89600533	90208006	0.37265	0.176918151095	842	5	-1.72191580686357	0.0850847711333972	-0.95562261310836	125.78988428227	0.985948477751756	1.0362	0.1503	1.0383	0.1294	777898464
1201	4	90208006	90788897	0.36089	0.13925331947	882	4	-1.46557229834583	0.14276484264648	-0.810826397743878	131.765650756487	1.08888888888889	1.0362	0.1503	1.0383	0.1294	778505937
1202	4	90788897	91378371	0.341672	0.151786168686	724	2	-1.50194819005161	0.133110489721	-0.892637735228126	108.16137318333	1.01721109940288	1.0362	0.1503	1.0383	0.1294	779086828
1203	4	91378371	91973584	0.334598	0.159964584107	641	1	-1.14517140891711	0.252138159493994	-0.860198939594203	95.7616577493291	1.02642113690953	1.0362	0.1503	1.0383	0.1294	779676302
1204	4	91973584	92624648	0.333758	0.232026344568	649	1	-1.1276410390906	0.259471547509006	-0.842304818213805	96.9568110441726	1.03923138510809	1.0362	0.1503	1.0383	0.1294	780271515
1205	4	92624648	93256758	0.3411	0.208998433817	541	2	-1.94515446955324	0.0517563898128837	-1.31299883848452	80.8222415637864	0.760098349139445	1.0362	0.1503	1.0383	0.1294	780922579
1206	4	93256758	93815236	0.330612	0.104709585695	708	1	-0.998354561620049	0.318107458824379	-0.716773936129947	105.771066593643	1.13370696557246	1.0362	0.1503	1.0383	0.1294	781554689
1207	4	93815236	94379967	0.334916	0.114622714177	339	1	-1.80694286986807	0.0707711873585406	-1.7792380230766	50.64462086899	0.542834267413931	1.0362	0.1503	1.0383	0.1294	782113167
1208	4	94379967	94983137	0.354118	0.171046305353	404	3	-2.30226839769624	0.021320040845477	-1.85923980512334	60.3552413895928	0.522977346278317	1.0362	0.1503	1.0383	0.1294	782677898
1209	4	94983137	95607321	0.354414	0.198954154544	763	3	-1.52384386019569	0.127547720153629	-0.941912041040599	113.987745495691	0.987702265372168	1.0362	0.1503	1.0383	0.1294	783281068
1210	4	95607321	96193925	0.363382	0.147636224779	738	4	-1.78282506282448	0.0746147846048997	-1.067984237241	110.252891449306	0.911111111111111	1.0362	0.1503	1.0383	0.1294	783905252
1211	4	96193925	96769565	0.357714	0.131401570426	883	3	-1.26364624320387	0.206357027813022	-0.731181660226664	131.915044918343	1.14304207119741	1.0362	0.1503	1.0383	0.1294	784491856
1212	4	96769565	97337358	0.342984	0.119397386019	632	2	-1.72476227592128	0.0845703227817867	-1.08870287413423	94.4171102926303	0.887952230417984	1.0362	0.1503	1.0383	0.1294	785067496
1213	4	97337358	97922430	0.344058	0.145404326305	829	2	-1.24764950509167	0.212159440648634	-0.697255330815581	123.84776017815	1.16473480857042	1.0362	0.1503	1.0383	0.1294	785635289
1214	4	97922430	98538632	0.34342	0.188577771575	846	2	-1.20647733705053	0.227633492292723	-0.667969769191382	126.387460929692	1.1886195995785	1.0362	0.1503	1.0383	0.1294	786220361
1215	4	98538632	99213574	0.344744	0.259195604956	862	2	-1.16772706124711	0.24291687748741	-0.640939563222233	128.777767519379	1.21109940288022	1.0362	0.1503	1.0383	0.1294	786836563
1216	4	99213574	99840114	0.381104	0.201966354902	948	6	-1.527562828759	0.126621116694847	-0.813688261007279	141.625665438945	1.09153713298791	1.0362	0.1503	1.0383	0.1294	787511505
1217	4	99840114	100530483	0.36878	0.27574963534	789	4	-1.67046470873829	0.0948274562154245	-0.97157975328794	117.871993703932	0.974074074074074	1.0362	0.1503	1.0383	0.1294	788138045
1218	4	100530483	101148004	0.377328	0.190310936794	924	5	-1.54340869605104	0.122731645082598	-0.821549994758699	138.040205554415	1.08196721311475	1.0362	0.1503	1.0383	0.1294	788828414
1219	4	101148004	101732977	0.356438	0.145259695747	901	3	-1.22461660065509	0.220719710185673	-0.702067992061591	134.60413983174	1.1663430420712	1.0362	0.1503	1.0383	0.1294	789445935
1220	4	101732977	102307728	0.353628	0.130058059925	930	3	-1.16173550988207	0.245342916928492	-0.656364381879736	138.936570525548	1.20388349514563	1.0362	0.1503	1.0383	0.1294	790030908
1221	4	102307728	102933552	0.350248	0.201053331288	897	3	-1.23328985455482	0.217467641686774	-0.708487112955869	134.006563184319	1.16116504854369	1.0362	0.1503	1.0383	0.1294	790605659
1222	4	102933552	103549343	0.369034	0.188036200594	931	4	-1.35761823265518	0.174584854485527	-0.732823885742605	139.085964687403	1.14938271604938	1.0362	0.1503	1.0383	0.1294	791231483
1223	4	103549343	104265510	0.36395	0.301838816924	878	4	-1.4743848751369	0.140377994417701	-0.817384113766041	131.168074109066	1.08395061728395	1.0362	0.1503	1.0383	0.1294	791847274
1224	4	104265510	104928834	0.346154	0.246220549837	670	2	-1.63273037088816	0.102525716939071	-1.0044663369662	100.094088443137	0.941341763259572	1.0362	0.1503	1.0383	0.1294	792563441
1225	4	104928834	105526221	0.340402	0.163021625847	1052	2	-0.707567536081491	0.479213858910248	-0.353564633019029	157.16265827191	1.47804706708816	1.0362	0.1503	1.0383	0.1294	793226765
1226	4	105526221	106140482	0.356006	0.186013762879	936	3	-1.14872562903248	0.250669134335699	-0.647086568291725	139.83293549668	1.21165048543689	1.0362	0.1503	1.0383	0.1294	793824152
1227	4	106140482	106745991	0.353058	0.17424844222	860	3	-1.3135174531273	0.18900864374479	-0.76925843828567	128.478979195668	1.11326860841424	1.0362	0.1503	1.0383	0.1294	794438413
1228	4	106745991	107370672	0.353404	0.199591471487	746	3	-1.56070518926953	0.118593326320116	-0.974419467619892	111.448044744149	0.965695792880259	1.0362	0.1503	1.0383	0.1294	795043922
1229	4	107370672	107990746	0.349362	0.193644629512	768	2	-1.39538493159221	0.162899792795072	-0.807521121590175	114.734716304968	1.07903055848261	1.0362	0.1503	1.0383	0.1294	795668603
1230	4	107990746	108606537	0.360188	0.188036200594	806	4	-1.63301125737623	0.10246662906448	-0.940825214773432	120.411694455475	0.995061728395062	1.0362	0.1503	1.0383	0.1294	796288677
1231	4	108606537	109192152	0.391098	0.146196733349	934	7	-1.62708309545928	0.103719450776173	-0.830392166830085	139.534147172969	1.08008094825094	1.0362	0.1503	1.0383	0.1294	796904468
1232	4	109192152	109800045	0.384382	0.177486827452	825	6	-1.78913948511402	0.073592354537242	-1.01418120077236	123.250183530728	0.949913644214162	1.0362	0.1503	1.0383	0.1294	797490083
1233	4	109800045	110383329	0.365162	0.14278464693	864	4	-1.50522889390566	0.132265239055454	-0.84057374113793	129.07655584309	1.06666666666667	1.0362	0.1503	1.0383	0.1294	798097976
1234	4	110383329	111025901	0.376794	0.221877081479	766	5	-1.88736142176298	0.0591117302570818	-1.0920984542498	114.435927981258	0.896955503512881	1.0362	0.1503	1.0383	0.1294	798681260
1235	4	111025901	111675174	0.383672	0.229907912388	940	6	-1.54457594461949	0.122448868481437	-0.825914563340538	140.430512144102	1.08232584916523	1.0362	0.1503	1.0383	0.1294	799323832
1236	4	111675174	112277179	0.346818	0.169442114268	653	2	-1.67390253892929	0.0941497551468549	-1.0415444407649	97.5543876915943	0.917456972251493	1.0362	0.1503	1.0383	0.1294	799973105
1237	4	112277179	112869528	0.342722	0.155903023387	876	2	-1.13382056991912	0.256869820743134	-0.617696562710158	130.869285785355	1.23076923076923	1.0362	0.1503	1.0383	0.1294	800575110
1238	4	112869528	113491181	0.37644	0.195692773943	956	5	-1.47374738451444	0.140549619570899	-0.772432228194008	142.820818733789	1.11943793911007	1.0362	0.1503	1.0383	0.1294	801167459
1239	4	113491181	114110801	0.360856	0.193053807172	695	4	-1.87756026332852	0.0604413460233962	-1.15459207569053	103.828942489522	0.858024691358025	1.0362	0.1503	1.0383	0.1294	801789112
1240	4	114110801	114671626	0.354474	0.10845629207	823	3	-1.39374505169978	0.163394606469827	-0.832702667453504	122.951395207017	1.06537216828479	1.0362	0.1503	1.0383	0.1294	802408732
1241	4	114671626	115280386	0.351338	0.178658256127	768	3	-1.51300229282103	0.130279076454062	-0.932488787153974	114.734716304968	0.994174757281553	1.0362	0.1503	1.0383	0.1294	802969557
1242	4	115280386	115860403	0.349552	0.137956301281	740	2	-1.46319791424819	0.143413231372249	-0.861102161795019	110.551679773016	1.0396909027046	1.0362	0.1503	1.0383	0.1294	803578317
1243	4	115860403	116444504	0.33163	0.14398366036	712	1	-0.989589376706791	0.322374864557935	-0.708646055246546	106.368643241065	1.14011208967174	1.0362	0.1503	1.0383	0.1294	804158334
1244	4	116444504	117038083	0.325638	0.157652140659	710	1	-0.99397196916342	0.320236514315411	-0.7127042718209	106.069854917354	1.1369095276221	1.0362	0.1503	1.0383	0.1294	804742435
1245	4	117038083	117625947	0.332236	0.149463141135	655	1	-1.11449326172071	0.265067633605617	-0.829028389788131	97.8531760153051	1.04883907125701	1.0362	0.1503	1.0383	0.1294	805336014
1246	4	117625947	118212697	0.330546	0.147848317	604	1	-1.22624936936475	0.220104848002429	-0.945974746887865	90.2340737606783	0.967173738991193	1.0362	0.1503	1.0383	0.1294	805923878
1247	4	118212697	118801982	0.337456	0.151514123047	659	1	-1.10572807680746	0.268844233692797	-0.820244831204892	98.4507526627268	1.05524419535628	1.0362	0.1503	1.0383	0.1294	806510628
1248	4	118801982	119640901	0.35804	0.403994902964	778	3	-1.49131915807171	0.135877721409712	-0.913824942888938	116.228657923523	1.00711974110032	1.0362	0.1503	1.0383	0.1294	807099913
1249	4	119640901	120237851	0.366744	0.162408911969	1068	4	-1.05578747756091	0.291065320597178	-0.534765311613845	159.552964861597	1.31851851851852	1.0362	0.1503	1.0383	0.1294	807938832
1250	4	120237851	120960023	0.356356	0.307644162333	862	3	-1.30918082617744	0.190473105501898	-0.765907228786032	128.777767519379	1.11585760517799	1.0362	0.1503	1.0383	0.1294	808535782
1251	4	120960023	121553967	0.349556	0.158169793785	1002	2	-0.828662147967181	0.407295610324304	-0.423816829116123	149.692950179139	1.40779768177028	1.0362	0.1503	1.0383	0.1294	809257954
1252	4	121553967	122140689	0.365568	0.14780764996	839	4	-1.56030749884987	0.118687232152261	-0.882934242861576	125.341701796704	1.0358024691358	1.0362	0.1503	1.0383	0.1294	809851898
1253	4	122140689	122754322	0.374342	0.185180718768	919	5	-1.55429327597863	0.120114476691194	-0.829377984885722	137.293234745138	1.07611241217799	1.0362	0.1503	1.0383	0.1294	810438620
1254	4	122754322	123343802	0.355402	0.151794802199	863	3	-1.3070125127025	0.191208461903796	-0.764234538696175	128.927161681234	1.11715210355987	1.0362	0.1503	1.0383	0.1294	811052253
1255	4	123343802	123983357	0.372362	0.218206409144	819	5	-1.77198487453049	0.0763970680453125	-0.995579394533748	122.353818559595	0.959016393442623	1.0362	0.1503	1.0383	0.1294	811641733
1256	4	123983357	124592554	0.370226	0.179247435559	762	5	-1.89606908570505	0.0579509098019453	-1.09965184868143	113.838351333836	0.892271662763466	1.0362	0.1503	1.0383	0.1294	812281288
1257	4	124592554	125201379	0.352576	0.178745945058	803	3	-1.43711132119842	0.150686364880626	-0.868195110357815	119.963511969908	1.03948220064725	1.0362	0.1503	1.0383	0.1294	812890485
1258	4	125201379	125787613	0.3491	0.147098257692	832	2	-1.24038382837852	0.214833459578657	-0.692043904170239	124.295942663716	1.1689497716895	1.0362	0.1503	1.0383	0.1294	813499310
1259	4	125787613	126353553	0.342466	0.116514118104	488	2	-2.07351475815207	0.038124399091341	-1.46174628474845	72.9043509854487	0.685634000702494	1.0362	0.1503	1.0383	0.1294	814085544
1260	4	126353553	126931689	0.339056	0.135151590629	795	1	-0.807711789756695	0.419256515010319	-0.549568436041226	118.768358675065	1.27301841473179	1.0362	0.1503	1.0383	0.1294	814651484
1261	4	126931689	127528291	0.33507	0.161920342205	559	1	-1.3248576996389	0.185218353039705	-1.05767501336975	83.5113364771841	0.895116092874299	1.0362	0.1503	1.0383	0.1294	815229620
1262	4	127528291	128131442	0.348444	0.17102019229	767	2	-1.39780682382992	0.162171084661146	-0.809400854808398	114.585322143113	1.07762557077626	1.0362	0.1503	1.0383	0.1294	815826222
1263	4	128131442	128763284	0.359294	0.208662925225	881	3	-1.26798287015373	0.204804067919302	-0.734453078954716	131.616256594632	1.14045307443366	1.0362	0.1503	1.0383	0.1294	816429373
1264	4	128763284	129448609	0.37349	0.270419144202	1010	5	-1.35619392129644	0.175037475601287	-0.693159458535599	150.888103473982	1.18266978922717	1.0362	0.1503	1.0383	0.1294	817061215
1265	4	129448609	130089480	0.37694	0.219811787396	807	5	-1.79810786635672	0.0721599159054878	-1.01687417289698	120.56108861733	0.944964871194379	1.0362	0.1503	1.0383	0.1294	817746540
1266	4	130089480	130674765	0.355488	0.145715335264	634	3	-1.80355629846191	0.0713008922273953	-1.20911225773572	94.7158986163411	0.820711974110032	1.0362	0.1503	1.0383	0.1294	818387411
1267	4	130674765	131261624	0.341646	0.148006591021	736	2	-1.47288548319905	0.140781917054521	-0.868921666254319	109.954103125595	1.03407095187917	1.0362	0.1503	1.0383	0.1294	818972696
1268	4	131261624	131853210	0.334586	0.154814346519	650	1	-1.12544974286229	0.260398502466666	-0.840083578297127	97.106205206028	1.04083266613291	1.0362	0.1503	1.0383	0.1294	819559555
1269	4	131853210	132458855	0.326848	0.174433868025	687	1	-1.04437178241465	0.296313413562387	-0.760213197394844	102.633789194679	1.10008006405124	1.0362	0.1503	1.0383	0.1294	820151141
1270	4	132458855	133343458	0.328682	0.434774695541	591	1	-1.25473622033284	0.209574532488377	-0.977365166035412	88.2919496565578	0.946357085668535	1.0362	0.1503	1.0383	0.1294	820756786
1271	4	133343458	133928201	0.328832	0.144923496305	646	1	-1.13421492777554	0.256704403788537	-0.848989131519019	96.5086285586063	1.03442754203363	1.0362	0.1503	1.0383	0.1294	821641389
1272	4	133928201	134495537	0.332344	0.118688043769	780	1	-0.840581233181411	0.400582575831825	-0.577049172463333	116.527446247234	1.24899919935949	1.0362	0.1503	1.0383	0.1294	822226132
1273	4	134495537	135098350	0.334044	0.170555379529	732	1	-0.945763452140503	0.344269250620127	-0.668679647928901	109.356526478173	1.17213771016813	1.0362	0.1503	1.0383	0.1294	822793468
1274	4	135098350	135689255	0.331498	0.153840295817	568	1	-1.30513603358407	0.19184653078259	-1.03463236670826	84.8558839338829	0.909527622097678	1.0362	0.1503	1.0383	0.1294	823396281
1275	4	135689255	136292645	0.328296	0.171348547374	688	1	-1.04218048618634	0.297328008414832	-0.758114731510846	102.783183356534	1.10168134507606	1.0362	0.1503	1.0383	0.1294	823987186
1276	4	136292645	136888910	0.32847	0.161446672201	512	1	-1.42784862236968	0.153335434336809	-1.18437948621294	76.489810869979	0.819855884707766	1.0362	0.1503	1.0383	0.1294	824590576
1277	4	136888910	137454536	0.330554	0.116023662279	681	1	-1.05751955978454	0.290274532615203	-0.772868498200873	101.737424223546	1.09047237790232	1.0362	0.1503	1.0383	0.1294	825186841
1278	4	137454536	138017914	0.343224	0.11249640561	549	2	-1.92577933165153	0.0541319332552476	-1.29182128330613	82.0173948586298	0.771338250790306	1.0362	0.1503	1.0383	0.1294	825752467
1279	4	138017914	138603352	0.33982	0.145938596401	734	1	-0.941380859683874	0.346509718652909	-0.664743233369731	109.655314801884	1.17534027221777	1.0362	0.1503	1.0383	0.1294	826315845
1280	4	138603352	139175211	0.344986	0.125658597661	719	2	-1.51405765124018	0.130011218199115	-0.902635661872034	107.414402374053	1.01018616087109	1.0362	0.1503	1.0383	0.1294	826901283
1281	4	139175211	139773094	0.378088	0.163715977875	1181	5	-0.983941287772757	0.325144381589403	-0.467505786777599	176.43450515126	1.38290398126464	1.0362	0.1503	1.0383	0.1294	827473142
1282	4	139773094	140454703	0.384046	0.266441610953	962	6	-1.49778987600315	0.134187851984226	-0.792538426135496	143.717183704921	1.1076568796776	1.0362	0.1503	1.0383	0.1294	828071025
1283	4	140454703	141035166	0.410352	0.138618654419	1013	9	-1.36991718979886	0.170712753092267	-0.692901084701186	151.336285959548	1.21938007824255	1.0362	0.1503	1.0383	0.1294	828752634
1284	4	141035166	141626199	0.390324	0.154023548601	898	7	-1.70767503807654	0.0876966563515193	-0.8870992717986	134.155957346174	1.0384504191963	1.0362	0.1503	1.0383	0.1294	829333097
1285	4	141626199	142232713	0.380348	0.175616721131	882	6	-1.66792103460804	0.0953314034303449	-0.917796664348018	131.765650756487	1.01554404145078	1.0362	0.1503	1.0383	0.1294	829924130
1286	4	142232713	142844628	0.359612	0.182893048871	853	3	-1.32869564745182	0.183948401498386	-0.78104935655684	127.43322006268	1.1042071197411	1.0362	0.1503	1.0383	0.1294	830530644
1287	4	142844628	143436368	0.355534	0.155034305607	713	3	-1.63225953394229	0.10262482399361	-1.03969302143124	106.51803740292	0.922977346278317	1.0362	0.1503	1.0383	0.1294	831142559
1288	4	143436368	144045630	0.359774	0.179334998736	808	3	-1.42626975382376	0.153790491730584	-0.859239805123335	120.710482779186	1.04595469255663	1.0362	0.1503	1.0383	0.1294	831734299
1289	4	144045630	144668515	0.37289	0.197283607729	727	5	-1.97226114519821	0.0485798027237933	-1.16748748225516	108.609555668896	0.851288056206089	1.0362	0.1503	1.0383	0.1294	832343561
1290	4	144668515	145572107	0.36288	0.446652914147	870	4	-1.49201002871905	0.135696516289212	-0.830589652565308	129.972920814222	1.07407407407407	1.0362	0.1503	1.0383	0.1294	832966446
1291	4	145572107	146237007	0.3617	0.248007219131	889	4	-1.45015028896145	0.147016614035537	-0.799421634471629	132.811409889475	1.09753086419753	1.0362	0.1503	1.0383	0.1294	833870038
1292	4	146237007	146858625	0.388246	0.195647487685	854	6	-1.72746694011975	0.0840838375849834	-0.964339250285048	127.582614224535	0.983304548071387	1.0362	0.1503	1.0383	0.1294	834534938
1293	4	146858625	147437874	0.379488	0.136813356605	785	5	-1.84600001803813	0.0648922028125851	-1.05675019239577	117.274417056511	0.9192037470726	1.0362	0.1503	1.0383	0.1294	835156556
1294	4	147437874	148044344	0.371436	0.175556911306	894	5	-1.6087161756166	0.107678417173038	-0.869168014991439	133.558380698752	1.04683840749415	1.0362	0.1503	1.0383	0.1294	835735805
1295	4	148044344	148657713	0.37344	0.184830012603	1121	5	-1.11455624690387	0.265040628513526	-0.54272847336933	167.470855439934	1.31264637002342	1.0362	0.1503	1.0383	0.1294	836342275
1296	4	148657713	149251803	0.391786	0.158376676934	1127	7	-1.19502073642787	0.232078928401463	-0.559399106367526	168.367220411067	1.3032668401272	1.0362	0.1503	1.0383	0.1294	836955644
1297	4	149251803	149841908	0.366928	0.152693164776	1034	4	-1.13069438028503	0.258183747477615	-0.581440772986464	154.473563358512	1.27654320987654	1.0362	0.1503	1.0383	0.1294	837549734
1298	4	149841908	150443585	0.358318	0.168989341457	819	3	-1.40241830559951	0.160790370143254	-0.839731646234121	122.353818559595	1.06019417475728	1.0362	0.1503	1.0383	0.1294	838139839
1299	4	150443585	151039008	0.356676	0.160260856568	864	3	-1.30484419922757	0.191945905270209	-0.762563785711661	129.07655584309	1.11844660194175	1.0362	0.1503	1.0383	0.1294	838741516
1300	4	151039008	151620554	0.356518	0.140222785472	691	3	-1.67996243039079	0.0929646256718105	-1.08490938748687	103.231365842101	0.894498381877023	1.0362	0.1503	1.0383	0.1294	839336939
1301	4	151620554	152273938	0.363348	0.234753223219	855	4	-1.52505719168558	0.127244833341563	-0.855680633528139	127.732008386391	1.05555555555556	1.0362	0.1503	1.0383	0.1294	839918485
1302	4	152273938	152865223	0.402594	0.154384095656	865	8	-1.80098537329975	0.0717051853969313	-0.977956527124081	129.225950004945	0.996830884471334	1.0362	0.1503	1.0383	0.1294	840571869
1303	4	152865223	153421479	0.395634	0.101133291147	1162	7	-1.11666745888331	0.264136536401509	-0.515276553135218	173.596016076007	1.34374096559699	1.0362	0.1503	1.0383	0.1294	841163154
1304	4	153421479	154022009	0.402096	0.16740212812	972	8	-1.57123706918224	0.116127592621111	-0.809700346042387	145.211125323476	1.12013828867761	1.0362	0.1503	1.0383	0.1294	841719410
1305	4	154022009	154638581	0.401826	0.189064699662	941	8	-1.63779966196395	0.101463492131683	-0.856461936919631	140.579906305957	1.0844137136272	1.0362	0.1503	1.0383	0.1294	842319940
1306	4	154638581	155241292	0.388496	0.170415008188	841	6	-1.75511325339304	0.0792399377772247	-0.986469519650394	125.640490120415	0.968336211859528	1.0362	0.1503	1.0383	0.1294	842936512
1307	4	155241292	155799699	0.372122	0.104595751844	671	5	-2.09416844038725	0.0362449780601104	-1.28313007997457	100.243482604992	0.785714285714286	1.0362	0.1503	1.0383	0.1294	843539223
1308	4	155799699	156394126	0.364528	0.15885382057	714	4	-1.83570052357092	0.06640196048911	-1.1156809792723	106.667431564775	0.881481481481482	1.0362	0.1503	1.0383	0.1294	844097630
1309	4	156394126	156973504	0.359156	0.137005547328	725	3	-1.6062397722431	0.108221237767101	-1.01561410297283	108.310767345185	0.938511326860841	1.0362	0.1503	1.0383	0.1294	844692057
1310	4	156973504	157559190	0.34397	0.146300235963	752	2	-1.43413520739563	0.15153368248146	-0.837894770633694	112.344409715282	1.05655075518089	1.0362	0.1503	1.0383	0.1294	845271435
1311	4	157559190	158114615	0.34999	0.0997884502858	732	2	-1.4825730521499	0.138187881236415	-0.876783784027289	109.356526478173	1.02845100105374	1.0362	0.1503	1.0383	0.1294	845857121
1312	4	158114615	158697310	0.339824	0.141918156154	617	1	-1.19776251839666	0.231009482802935	-0.915252807063526	92.1761978647989	0.987990392313851	1.0362	0.1503	1.0383	0.1294	846412546
1313	4	158697310	159297258	0.355214	0.166594438185	755	3	-1.54119036799515	0.123270461045007	-0.957118453662688	112.792592200848	0.977346278317152	1.0362	0.1503	1.0383	0.1294	846995241
1314	4	159297258	159949459	0.374956	0.233365174233	848	5	-1.70885431095045	0.0874779394998811	-0.945378581611557	126.686249253403	0.992974238875878	1.0362	0.1503	1.0383	0.1294	847595189
1315	4	159949459	160563380	0.37115	0.185562963313	999	5	-1.38013999713714	0.167543544354894	-0.708958168382338	149.244767693572	1.16978922716628	1.0362	0.1503	1.0383	0.1294	848247390
1316	4	160563380	161188499	0.351268	0.200152291004	853	3	-1.32869564745182	0.183948401498386	-0.78104935655684	127.43322006268	1.1042071197411	1.0362	0.1503	1.0383	0.1294	848861311
1317	4	161188499	161792859	0.333994	0.172678535972	582	1	-1.27445788638767	0.202501188611073	-0.99950414330466	86.9474021998589	0.931945556445156	1.0362	0.1503	1.0383	0.1294	849486430
1318	4	161792859	162371423	0.33291	0.135791373124	676	1	-1.06847604092611	0.285305832290326	-0.78350004993076	100.990453414269	1.08246597277822	1.0362	0.1503	1.0383	0.1294	850090790
1319	4	162371423	162944498	0.322732	0.127513850718	538	1	-1.3708749204335	0.170413950666762	-1.11291712365632	80.3740590782201	0.861489191353082	1.0362	0.1503	1.0383	0.1294	850669354
1320	4	162944498	163516594	0.332548	0.126020807697	680	1	-1.05971085601285	0.289276162439485	-0.774988550075242	101.588030061691	1.0888710968775	1.0362	0.1503	1.0383	0.1294	851242429
1321	4	163516594	164120789	0.353974	0.172452602223	761	3	-1.52818048714556	0.126467732124562	-0.945698644371584	113.68895717198	0.985113268608414	1.0362	0.1503	1.0383	0.1294	851814525
1322	4	164120789	164716331	0.356662	0.160428651548	772	3	-1.50432903892131	0.132496665581945	-0.924994250607049	115.33229295239	0.999352750809061	1.0362	0.1503	1.0383	0.1294	852418720
1323	4	164716331	165320976	0.3396	0.173068494737	768	1	-0.866876787921184	0.386009522997171	-0.599416985491788	114.734716304968	1.22978382706165	1.0362	0.1503	1.0383	0.1294	853014262
1324	4	165320976	166012100	0.37169	0.276540823354	904	5	-1.58694701576141	0.112524645273338	-0.853120073759569	135.052322317307	1.05854800936768	1.0362	0.1503	1.0383	0.1294	853618907
1325	4	166012100	166671467	0.373678	0.241696960873	913	5	-1.56735477189174	0.117031789447874	-0.838827986190534	136.396869774005	1.06908665105386	1.0362	0.1503	1.0383	0.1294	854310031
1326	4	166671467	167249937	0.343774	0.135650941276	700	2	-1.56007360375674	0.118742488546542	-0.941272510479003	104.575913298799	0.983491394450299	1.0362	0.1503	1.0383	0.1294	854969398
1327	4	167249937	167858346	0.334258	0.178184412131	560	1	-1.32266640341058	0.185946340880711	-1.05509646926798	83.6607306390395	0.896717373899119	1.0362	0.1503	1.0383	0.1294	855547868
1328	4	167858346	168453349	0.34042	0.159668102514	628	2	-1.73444984487214	0.082838297537885	-1.0978628734197	93.8195336452086	0.882332279592554	1.0362	0.1503	1.0383	0.1294	856156277
1329	4	168453349	169054167	0.34281	0.167801230988	964	2	-0.920694053000305	0.357210181945547	-0.47959428608137	144.015972028632	1.3544081489287	1.0362	0.1503	1.0383	0.1294	856751280
1330	4	169054167	169645481	0.371008	0.154425567465	862	5	-1.67837748715319	0.0932734296917541	-0.921754977085658	128.777767519379	1.00936768149883	1.0362	0.1503	1.0383	0.1294	857352098
1331	4	169645481	170262768	0.391078	0.19000400138	794	7	-1.94049620563751	0.0523194148607759	-1.06467570939679	118.61896451321	0.918184446371784	1.0362	0.1503	1.0383	0.1294	857943412
1332	4	170262768	170923452	0.372098	0.24320855356	1076	5	-1.21251746625221	0.225314360771204	-0.601836673618132	160.74811815644	1.25995316159251	1.0362	0.1503	1.0383	0.1294	858560699
1333	4	170923452	171573429	0.368598	0.230742010871	749	4	-1.75859047664903	0.0786470916994265	-1.04663933484265	111.896227229715	0.924691358024691	1.0362	0.1503	1.0383	0.1294	859221383
1334	4	171573429	172148068	0.337078	0.129888503913	871	1	-0.641173276404799	0.521410110102859	-0.417850577614079	130.122314976078	1.39471577261809	1.0362	0.1503	1.0383	0.1294	859871360
1335	4	172148068	172731508	0.33996	0.143013848896	745	1	-0.917276601172415	0.358997715469022	-0.64328287086342	111.298650582294	1.19295436349079	1.0362	0.1503	1.0383	0.1294	860445999
1336	4	172731508	173313457	0.340336	0.140818181662	646	2	-1.69085578459329	0.0908643497756878	-1.05709326761741	96.5086285586063	0.90762205830699	1.0362	0.1503	1.0383	0.1294	861029439
1337	4	173313457	173893332	0.359916	0.137745203708	946	3	-1.12704249428316	0.259724514828994	-0.631754914535735	141.326877115235	1.22459546925566	1.0362	0.1503	1.0383	0.1294	861611388
1338	4	173893332	174481482	0.390384	0.149876732126	826	7	-1.86885892331106	0.0616424444706119	-1.0076729351203	123.399577692583	0.955189361087019	1.0362	0.1503	1.0383	0.1294	862191263
1339	4	174481482	175079709	0.360094	0.164196868413	1016	4	-1.17035097584486	0.241859755654615	-0.606776556529233	151.784468445115	1.25432098765432	1.0362	0.1503	1.0383	0.1294	862779413
1340	4	175079709	175661655	0.351726	0.140813752479	695	3	-1.67128917649106	0.0946645732646569	-1.07658212026426	103.828942489522	0.899676375404531	1.0362	0.1503	1.0383	0.1294	863377640
1341	4	175661655	176251567	0.344276	0.152415953566	530	2	-1.97179528416809	0.0486329809167106	-1.34263507286077	79.1789057833767	0.744643484369512	1.0362	0.1503	1.0383	0.1294	863959586
1342	4	176251567	176835020	0.347926	0.143032943528	792	2	-1.33725951788708	0.181137940166662	-0.763127002231722	118.320176189499	1.11275026343519	1.0362	0.1503	1.0383	0.1294	864549498
1343	4	176835020	177420691	0.35537	0.146278371304	704	3	-1.65177435521667	0.0985805583757227	-1.05801966923783	105.173489946221	0.911326860841424	1.0362	0.1503	1.0383	0.1294	865132951
1344	4	177420691	177990302	0.355708	0.122207962978	802	3	-1.43927963467335	0.150071310502175	-0.86999286142021	119.814117808053	1.03818770226537	1.0362	0.1503	1.0383	0.1294	865718622
1345	4	177990302	178586700	0.359984	0.161633674157	745	3	-1.56287350274447	0.118082351204034	-0.976354672525606	111.298650582294	0.964401294498382	1.0362	0.1503	1.0383	0.1294	866288233
1346	4	178586700	179176367	0.342442	0.152063791937	737	2	-1.47046359096133	0.141436239581727	-0.866962813216262	110.10349728745	1.03547593958553	1.0362	0.1503	1.0383	0.1294	866884631
1347	4	179176367	179744530	0.337068	0.119970853435	600	1	-1.23501455427801	0.216825087518921	-0.955560795717063	89.6364971132566	0.960768614891914	1.0362	0.1503	1.0383	0.1294	867474298
1348	4	179744530	180321883	0.338738	0.133978692412	689	1	-1.03998918995802	0.298344922970939	-0.756019313508653	102.93257751839	1.10328262610088	1.0362	0.1503	1.0383	0.1294	868042461
1349	4	180321883	180904740	0.345482	0.142156652489	773	2	-1.38327547040364	0.166580416381938	-0.798159018386484	115.481687114246	1.0860554970144	1.0362	0.1503	1.0383	0.1294	868619814
1350	4	180904740	181466482	0.345642	0.109911667634	677	2	-1.61577712522416	0.106142508943332	-0.989471598736335	101.139847576125	0.951176677204075	1.0362	0.1503	1.0383	0.1294	869202671
1351	4	181466482	182031572	0.3575	0.115185191739	555	3	-1.97485306298153	0.0482848252558064	-1.40110732663766	82.9137598297624	0.718446601941748	1.0362	0.1503	1.0383	0.1294	869764413
1352	4	182031572	182590631	0.37329	0.10564001295	787	5	-1.84164618606709	0.065526920539834	-1.05307921066727	117.573205380222	0.921545667447307	1.0362	0.1503	1.0383	0.1294	870329503
1353	4	182590631	183160621	0.37815	0.122791627923	761	5	-1.89824600169057	0.0576636835451405	-1.10154639267121	113.68895717198	0.891100702576112	1.0362	0.1503	1.0383	0.1294	870888562
1354	4	183160621	183730057	0.37582	0.121938198498	746	5	-1.93089974147335	0.0534954521760956	-1.13026721591952	111.448044744149	0.873536299765808	1.0362	0.1503	1.0383	0.1294	871458552
1355	4	183730057	184344563	0.417346	0.1863382945	862	9	-1.70112988093209	0.0889186010253321	-0.925775484413226	128.777767519379	1.03761661149564	1.0362	0.1503	1.0383	0.1294	872027988
1356	4	184344563	184962175	0.408502	0.190430237754	646	8	-2.27121788359634	0.0231337913411553	-1.39912249495424	96.5086285586063	0.744454047824834	1.0362	0.1503	1.0383	0.1294	872642494
1357	4	184962175	185573696	0.42911	0.182366590845	918	10	-1.69365424820778	0.0903310031343838	-0.876071918995886	137.143840583283	1.09742976688583	1.0362	0.1503	1.0383	0.1294	873260106
1358	4	185573696	186195052	0.417614	0.195308325662	672	9	-2.11788757176199	0.0341845904078512	-1.28500212072356	100.392876766847	0.808907613602167	1.0362	0.1503	1.0383	0.1294	873871627
1359	4	186195052	186769384	0.39127	0.129423399706	748	7	-2.04347479898178	0.0410054595904583	-1.15077644665211	111.74683306786	0.864989881468633	1.0362	0.1503	1.0383	0.1294	874492983
1360	4	186769384	187395397	0.403146	0.201294541807	744	8	-2.06079420318965	0.0393226777521938	-1.19535403854014	111.149256420438	0.857389801210026	1.0362	0.1503	1.0383	0.1294	875067315
1361	4	187395397	187995488	0.398858	0.166793036389	719	7	-2.10839608609013	0.0349967427135851	-1.20782294610045	107.414402374053	0.83145417750795	1.0362	0.1503	1.0383	0.1294	875693328
1362	4	187995488	188562447	0.376238	0.118102014431	852	5	-1.70014664700838	0.0891033449235713	-0.938589415948918	127.283825900824	0.997658079625293	1.0362	0.1503	1.0383	0.1294	876293419
1363	4	188562447	189221945	0.387588	0.241847587104	648	6	-2.16555467352734	0.0303452332126998	-1.36258150702091	96.8074168823171	0.746113989637306	1.0362	0.1503	1.0383	0.1294	876860378
1364	4	189221945	189846936	0.36847	0.199988479834	820	4	-1.60216723860747	0.109118632559883	-0.915981143795953	122.503212721451	1.01234567901235	1.0362	0.1503	1.0383	0.1294	877519876
1365	4	189846936	190463962	0.378474	0.189661375696	830	5	-1.74803879868979	0.0804573092929221	-0.976331509940469	123.997154340005	0.971896955503513	1.0362	0.1503	1.0383	0.1294	878144867
1366	4	190463962	191154276	0.267834	0.421795533024	1480	1	0.693326126638682	0.488104910572927	0.347001974303368	221.103359546033	2.36989591673339	1.0362	0.1503	1.0383	0.1294	878761893
1367	5	0	808805	0.525106	0.38180401951	546	15	-1.99143822967331	0.0464327298378673	-1.08918643805637	81.5692123730635	0.968944099378882	1.5804	0.2599	1.6468	0.246	878761893
1368	5	808805	1433631	0.55535	0.199777217977	460	16	-0.55193877960028	0.580990298050923	-0.417704851491805	68.7213144534967	1.63992869875223	1.5804	0.2599	1.6468	0.246	879570698
1369	5	1433631	2064878	0.507534	0.207917027724	893	15	-0.868976322619593	0.38486008158323	-0.379427213854997	133.408986536897	1.58473824312334	1.5804	0.2599	1.6468	0.246	880195524
1370	5	2064878	2620428	0.456156	0.09999099991	1220	13	-0.707224523644141	0.479426960879572	-0.330490567227426	182.260877463622	1.65367671975601	1.5804	0.2599	1.6468	0.246	880826771
1371	5	2620428	3164182	0.443186	0.0804665344991	1109	12	-1.17447893836874	0.240203243223647	-0.493959149560431	165.678125497669	1.40825396825397	1.5804	0.2599	1.6468	0.246	881382321
1372	5	3164182	3728917	0.445718	0.114628985276	971	12	-1.53241772934493	0.125419385160422	-0.685675314302948	145.06173116162	1.23301587301587	1.5804	0.2599	1.6468	0.246	881926075
1373	5	3728917	4283073	0.415968	0.0977269938429	1505	9	-0.290734116702488	0.771254676760694	-0.12177177185526	224.838213592419	1.81161600962985	1.5804	0.2599	1.6468	0.246	882490810
1374	5	4283073	4856870	0.379124	0.128611686712	1569	5	-0.139297885391537	0.889214760804708	-0.057669399206659	234.399439951166	1.83723653395785	1.5804	0.2599	1.6468	0.246	883044966
1375	5	4856870	5430056	0.42139	0.127682811513	1400	10	-0.629144641928889	0.529254366640531	-0.267211150577365	209.151826597599	1.67364016736402	1.5804	0.2599	1.6468	0.246	883618763
1376	5	5430056	5989998	0.411608	0.107050373074	1215	9	-0.926837960600755	0.354010672320873	-0.430578945009181	181.513906654345	1.46253385495035	1.5804	0.2599	1.6468	0.246	884191949
1377	5	5989998	6552065	0.43948	0.110426337074	1481	11	-0.361083066879805	0.718037351215953	-0.132170622617982	221.252753707888	1.81383955909369	1.5804	0.2599	1.6468	0.246	884751891
1378	5	6552065	7138448	0.426296	0.147314980141	1646	10	-0.0858472080189173	0.931587878395548	-0.0336736419880678	245.902790414034	1.96772265391512	1.5804	0.2599	1.6468	0.246	885313958
1379	5	7138448	7748349	0.393936	0.180194818503	1105	7	-1.2442713680273	0.213399705068173	-0.587840252260953	165.080548850248	1.27782596126048	1.5804	0.2599	1.6468	0.246	885900341
1380	5	7748349	8327660	0.395306	0.136905738023	1455	7	-0.460738592581734	0.644986163184936	-0.190867468744101	217.368505499647	1.68256721595837	1.5804	0.2599	1.6468	0.246	886510242
1381	5	8327660	8905946	0.376528	0.135375921257	1493	5	-0.304743500290951	0.760561515987156	-0.129300586040215	223.045483650154	1.74824355971897	1.5804	0.2599	1.6468	0.246	887089553
1382	5	8905946	9473745	0.390212	0.119406691452	1317	7	-0.769674372614559	0.441493075648762	-0.334631276283233	196.752111163598	1.52298352124892	1.5804	0.2599	1.6468	0.246	887667839
1383	5	9473745	10071720	0.404946	0.163844642335	1782	8	0.167979064791461	0.866599748917794	0.0647687718737537	266.220396426372	2.05358686257563	2.0007	0.241	1.9712	0.2231	888235638
1384	5	10071720	10679382	0.439632	0.177174152736	1439	11	-0.46781525905326	0.639916707570035	-0.173675671166532	214.97819890996	1.7624004898959	2.0007	0.241	1.9712	0.2231	888833613
1385	5	10679382	11249933	0.419878	0.123654151864	1606	9	-0.0691945021034372	0.944834799306357	-0.0280633659850094	239.927023939817	1.93319289798375	2.0007	0.241	1.9712	0.2231	889441275
1386	5	11249933	11810058	0.377412	0.107342111136	1254	5	-0.825026420829899	0.409356590878135	-0.380977403372718	187.340278966706	1.46838407494145	2.0007	0.241	1.9712	0.2231	890011826
1387	5	11810058	12389070	0.353502	0.136460038825	1543	3	0.167440650251181	0.867023342355503	0.0740710586956051	230.515191742925	1.99741100323625	2.0007	0.241	1.9712	0.2231	890571951
1388	5	12389070	12976418	0.340938	0.148715923098	1375	2	0.0747036567000618	0.940450498179745	0.0327322809880525	205.416972551213	1.93185809624166	2.0007	0.241	1.9712	0.2231	891150963
1389	5	12976418	13556510	0.36105	0.13806775477	1617	4	0.153738687013941	0.877815779562023	0.0636427201722628	241.570359720227	1.9962962962963	2.0007	0.241	1.9712	0.2231	891738311
1390	5	13556510	14149486	0.394882	0.156795553277	1837	7	0.394431465190286	0.693262516945624	0.145465004571602	274.437075328421	2.12431338537149	2.0007	0.241	1.9712	0.2231	892318403
1391	5	14149486	14714111	0.423228	0.114456497675	1592	10	-0.205107620340618	0.837488042834215	-0.0817976418660446	237.835505673841	1.90316796174537	2.0007	0.241	1.9712	0.2231	892911379
1392	5	14714111	15318674	0.401618	0.172956333749	1681	8	-0.0488861568521731	0.961010020903591	-0.0194088404120008	251.131586078974	1.93719389225007	2.0007	0.241	1.9712	0.2231	893476004
1393	5	15318674	15904427	0.384538	0.146397884433	1483	6	-0.3898107055888	0.696676526862669	-0.168128627450908	221.551542031599	1.70754173862982	2.0007	0.241	1.9712	0.2231	894080567
1394	5	15904427	16488756	0.389352	0.144317670354	1543	6	-0.262212336635132	0.793157742801821	-0.110909163334803	230.515191742925	1.77662636729994	2.0007	0.241	1.9712	0.2231	894666320
1395	5	16488756	17155959	0.418522	0.250602889975	1989	9	0.770901264148411	0.440765457782348	0.28050801733142	297.144987930446	2.39422208847427	2.0007	0.241	1.9712	0.2231	895250649
1396	5	17155959	17894119	0.387798	0.322640078032	1712	6	0.0971897359176985	0.922575719007724	0.0390354764956089	255.762805096492	1.97121473805412	2.0007	0.241	1.9712	0.2231	895917852
1397	5	17894119	18488899	0.347558	0.159353038098	1353	2	0.0214220274703585	0.982909002216072	0.00946250166520541	202.130300990394	1.90094836670179	2.0007	0.241	1.9712	0.2231	896656012
1398	5	18488899	19089691	0.337086	0.167765216581	1232	1	0.149884662016706	0.880855612947429	0.0824070544819573	184.053607405887	1.97277822257806	2.0007	0.241	1.9712	0.2231	897250792
1399	5	19089691	19678860	0.33443	0.151347066801	1099	1	-0.141557736349111	0.887429352168528	-0.0824038152637129	164.184183879115	1.75980784627702	2.0007	0.241	1.9712	0.2231	897851584
1400	5	19678860	20263369	0.334716	0.144581178391	1115	1	-0.106496996696081	0.915188038148706	-0.0615514914052768	166.574490468802	1.78542834267414	2.0007	0.241	1.9712	0.2231	898440753
1401	5	20263369	21076455	0.340602	0.385058899059	1471	2	0.307205311520585	0.758687102879493	0.130097908943498	219.758812089334	2.06673691605198	2.0007	0.241	1.9712	0.2231	899025262
1402	5	21076455	21850532	0.33636	0.354069427202	1631	1	1.02421185711416	0.305735219488679	0.48716158049894	243.661877986203	2.61168935148118	2.0007	0.241	1.9712	0.2231	899838348
1403	5	21850532	22591827	0.340986	0.325504691115	1221	2	-0.298267747907861	0.765498818031818	-0.138636137323928	182.410271625477	1.71548998946259	2.0007	0.241	1.9712	0.2231	900612425
1404	5	22591827	23161990	0.341108	0.123057792245	1326	2	-0.0439690629479137	0.964929064199156	-0.0196185621987439	198.096658620297	1.86301369863014	2.0007	0.241	1.9712	0.2231	901353720
1405	5	23161990	23762512	0.339642	0.167391036465	1046	1	-0.257696436449775	0.796641196546898	-0.153712349966003	156.266293300777	1.67493995196157	2.0007	0.241	1.9712	0.2231	901923883
1406	5	23762512	24374223	0.338184	0.182620551208	1345	1	0.397501135816236	0.690997949135081	0.209010971231042	200.93514769555	2.15372297838271	2.0007	0.241	1.9712	0.2231	902524405
1407	5	24374223	24954515	0.336666	0.138364823227	1245	1	0.178371512984794	0.858431219874658	0.0975505407424994	185.995731510007	1.99359487590072	2.0007	0.241	1.9712	0.2231	903136116
1408	5	24954515	25568937	0.330146	0.186227055672	1146	1	-0.0385668136183336	0.969235761493732	-0.0219881574560391	171.20570948632	1.83506805444355	2.0007	0.241	1.9712	0.2231	903716408
1409	5	25568937	26157302	0.33318	0.150187383682	1152	1	-0.0254190362484471	0.979720727282694	-0.0144544847706315	172.102074457453	1.84467574059247	2.0007	0.241	1.9712	0.2231	904330830
1410	5	26157302	26751437	0.338136	0.15844042179	1398	1	0.5136398359169	0.607503822844286	0.264769159162492	208.853038273888	2.23859087269816	2.0007	0.241	1.9712	0.2231	904919195
1411	5	26751437	27330233	0.329956	0.136137775658	1210	1	0.101676144993789	0.919013737534585	0.056411845949013	180.766935845068	1.93755004003203	2.0007	0.241	1.9712	0.2231	905513330
1412	5	27330233	27920391	0.32995	0.152769258402	1332	1	0.369014284848148	0.712117077275454	0.194998880858318	198.99302359143	2.13290632506005	2.0007	0.241	1.9712	0.2231	906092126
1413	5	27920391	28505588	0.333226	0.145586870746	1069	1	-0.207296623198544	0.835778211171516	-0.122333348492453	159.702359023452	1.71176941553243	2.0007	0.241	1.9712	0.2231	906682284
1414	5	28505588	29106121	0.333798	0.167406287415	1436	1	0.596909092592848	0.550568076302034	0.303460547610108	214.530016424394	2.29943955164131	2.0007	0.241	1.9712	0.2231	907267481
1415	5	29106121	29719676	0.330904	0.185077132449	1300	1	0.298892805542087	0.765021836676878	0.159916421702873	194.212410412056	2.08166533226581	2.0007	0.241	1.9712	0.2231	907868014
1416	5	29719676	30303537	0.338812	0.143631789073	1464	1	0.658265386985652	0.510367615278251	0.331320352071099	218.713052956346	2.34427542033627	2.0007	0.241	1.9712	0.2231	908481569
1417	5	30303537	30897798	0.343206	0.158618856025	1571	2	0.549394535291964	0.582734723506508	0.224983842982865	234.698228274877	2.20723568668774	2.0007	0.241	1.9712	0.2231	909065430
1418	5	30897798	31465302	0.376004	0.118948941329	1718	5	0.185062596450736	0.853179938524037	0.0732152849637071	256.659170067625	2.01170960187354	2.0007	0.241	1.9712	0.2231	909659691
1419	5	31465302	32106838	0.425024	0.220620510774	1506	10	-0.395040869593698	0.692812726226619	-0.161916207737765	224.987607754274	1.80035863717872	2.0007	0.241	1.9712	0.2231	910227195
1420	5	32106838	32783199	0.405004	0.260749806686	1607	8	-0.20777750736335	0.835402695862184	-0.0843586359730744	240.076418101672	1.85191587438778	2.0007	0.241	1.9712	0.2231	910868731
1421	5	32783199	33413701	0.373964	0.206981103946	1632	5	-0.00215217830386476	0.998282811484884	-0.00087369420326096	243.811272148058	1.91100702576112	2.0007	0.241	1.9712	0.2231	911545092
1422	5	33413701	34000962	0.401088	0.148589809301	1635	8	-0.147656455818581	0.882613898069825	-0.0594379292627232	244.259454633624	1.88418323249784	2.0007	0.241	1.9712	0.2231	912175594
1423	5	34000962	34958210	0.403188	0.477669318714	1879	8	0.376255564785842	0.706726910370837	0.141236501771887	280.711630126349	2.16537021031403	2.0007	0.241	1.9712	0.2231	912762855
1424	5	34958210	35584463	0.386792	0.201600631055	2095	6	0.911692657738611	0.361930530142314	0.330303018681176	312.980769087121	2.41220495106505	2.0007	0.241	1.9712	0.2231	913720103
1425	5	35584463	36179477	0.381948	0.159683637696	1759	6	0.197141791598072	0.843716580138879	0.0781082575664229	262.784330703697	2.02533103051238	2.0007	0.241	1.9712	0.2231	914346356
1426	5	36179477	36773835	0.39008	0.158756170523	1669	7	0.0183357329764132	0.985371021459954	0.0070973328228518	249.338856136709	1.93003758311651	2.0007	0.241	1.9712	0.2231	914941370
1427	5	36773835	37477353	0.352452	0.289286130561	1694	3	0.494855984965896	0.620701782092184	0.208766871457069	253.073710183095	2.19288025889968	2.0007	0.241	1.9712	0.2231	915535728
1428	5	37477353	38096725	0.394128	0.19273070142	1725	7	0.143700977047704	0.885736599635359	0.0547097400131466	257.704929200613	1.99479618386817	2.0007	0.241	1.9712	0.2231	916239246
1429	5	38096725	38670169	0.408604	0.128075278493	1811	8	0.230247296748544	0.817899611471081	0.0880579813019996	270.55282712018	2.08700662633247	2.0007	0.241	1.9712	0.2231	916858618
1430	5	38670169	39255825	0.377128	0.146256505525	1985	5	0.766299164584204	0.443498315289788	0.281624255855564	296.547411283024	2.32435597189696	2.0007	0.241	1.9712	0.2231	917432062
1431	5	39255825	39843847	0.365482	0.149691678203	1434	4	-0.249436701177675	0.80302299867519	-0.109631934599494	214.231228100683	1.77037037037037	2.0007	0.241	1.9712	0.2231	918017718
1432	5	39843847	40457547	0.358832	0.185269675737	1463	3	-0.00602442774337033	0.995193231191838	-0.00273723373664288	218.563658794491	1.89385113268608	2.0007	0.241	1.9712	0.2231	918605740
1433	5	40457547	41114627	0.37431	0.239057648993	1483	5	-0.326512660146137	0.744036512297499	-0.138996153720126	221.551542031599	1.73653395784543	2.0007	0.241	1.9712	0.2231	919219440
1434	5	41114627	41715173	0.367264	0.167424310544	1548	4	0.00172173736792173	0.998626253015096	0.000728512843011394	231.262162552202	1.91111111111111	2.0007	0.241	1.9712	0.2231	919876520
1435	5	41715173	42318091	0.36169	0.170699829828	1538	4	-0.0203097046097622	0.983796314225522	-0.00862145533957247	229.768220933648	1.89876543209877	2.0007	0.241	1.9712	0.2231	920477066
1436	5	42318091	42954016	0.376638	0.213743759091	1539	5	-0.204605364957095	0.837880463451748	-0.0855215198465462	229.917615095503	1.80210772833724	2.0007	0.241	1.9712	0.2231	921079984
1437	5	42954016	43660551	0.395072	0.292320974899	1499	7	-0.362237329382863	0.717174686208871	-0.147886238591887	223.941848621286	1.73344897369182	2.0007	0.241	1.9712	0.2231	921715909
1438	5	43660551	44343861	0.355832	0.268267696946	1436	3	-0.0645688915665313	0.948517253938323	-0.0296112540520784	214.530016424394	1.8588996763754	2.0007	0.241	1.9712	0.2231	922422444
1439	5	44343861	44936279	0.351076	0.156001336894	1234	3	-0.502568213502773	0.615267882151301	-0.248324608725712	184.352395729598	1.59741100323625	2.0007	0.241	1.9712	0.2231	923105754
1440	5	44936279	45545825	0.340516	0.179717363415	1388	2	0.106188255790341	0.915432988783294	0.0463082302669292	207.359096655334	1.95012293642431	2.0007	0.241	1.9712	0.2231	923698172
1441	5	45545825	46321786	0.351704	0.355637718906	1101	3	-0.790953905668714	0.428970890144596	-0.412852534310761	164.482972202826	1.4252427184466	2.0007	0.241	1.9712	0.2231	924307718
1442	5	46321786	50291890	0.359608	0.874058714835	1332	3	-0.290073492959448	0.771760013945784	-0.138072920803868	198.99302359143	1.72427184466019	2.0007	0.241	1.9712	0.2231	925083679
1443	5	50291890	50863722	0.34919	0.125617314176	1222	2	-0.295845855670148	0.767347801855756	-0.137455052492602	182.559665787333	1.71689497716895	2.0007	0.241	1.9712	0.2231	929053783
1444	5	50863722	51466760	0.334686	0.170864854288	1325	1	0.353675211249947	0.723582301956048	0.18739715812498	197.947264458442	2.12169735788631	2.0007	0.241	1.9712	0.2231	929625615
1445	5	51466760	52066402	0.34653	0.166169147591	1631	2	0.694708069554791	0.487238269903495	0.279057444400553	243.661877986203	2.2915349490692	2.0007	0.241	1.9712	0.2231	930228653
1446	5	52066402	52659080	0.372462	0.156371587945	1799	5	0.361392791277743	0.7178058361187	0.139680435076726	268.760097177914	2.10655737704918	2.0007	0.241	1.9712	0.2231	930828295
1447	5	52659080	53305755	0.370868	0.226814087447	1922	5	0.629153457496532	0.529248595823947	0.235093584598994	287.135579086132	2.25058548009368	2.0007	0.241	1.9712	0.2231	931420973
1448	5	53305755	53906994	0.386416	0.168383953802	1764	6	0.207774989010877	0.835404662308611	0.0822033356519822	263.531301512974	2.03108808290155	2.0007	0.241	1.9712	0.2231	932067648
1449	5	53906994	54507003	0.399894	0.166679166479	1585	7	-0.169712133130523	0.86523653163986	-0.0674037815129775	236.789746540853	1.83289968198901	2.0007	0.241	1.9712	0.2231	932668887
1450	5	54507003	55143421	0.370108	0.214352831001	1531	5	-0.222020692841244	0.824297774749618	-0.0930404686749686	228.72246180066	1.79274004683841	2.0007	0.241	1.9712	0.2231	933268896
1451	5	55143421	55776205	0.400768	0.209840956788	1570	8	-0.287223182618939	0.773941436660472	-0.117964005869179	234.548834113021	1.80927686545664	2.0007	0.241	1.9712	0.2231	933905314
1452	5	55776205	56351237	0.397386	0.13048317311	1363	7	-0.666695779270284	0.504966475348023	-0.285101059734538	203.624242608948	1.57617808615207	2.0007	0.241	1.9712	0.2231	934538098
1453	5	56351237	56986061	0.390502	0.212380124255	1634	7	-0.0600175445681436	0.952141661333802	-0.0234786383940636	244.110060471769	1.88956345764672	2.0007	0.241	1.9712	0.2231	935113130
1454	5	56986061	57568800	0.368672	0.141982946053	1504	4	-0.0952166073338877	0.924142779173514	-0.0408723916237615	224.688819430563	1.85679012345679	2.0007	0.241	1.9712	0.2231	935747954
1455	5	57568800	58173035	0.37137	0.172507385372	1544	5	-0.193720785029502	0.846394516036131	-0.0808419989066761	230.66458590478	1.807962529274	2.0007	0.241	1.9712	0.2231	936330693
1456	5	58173035	58749287	0.37316	0.132324052671	1762	5	0.280846899813554	0.77882782980387	0.109699172745657	263.232513189264	2.0632318501171	2.0007	0.241	1.9712	0.2231	936934928
1457	5	58749287	59304106	0.362074	0.0988051959288	1729	4	0.400490837164001	0.68879503093866	0.160260910340883	258.302505848034	2.13456790123457	2.0007	0.241	1.9712	0.2231	937511180
1458	5	59304106	59922486	0.36772	0.191435686795	1997	4	0.990933482165931	0.321718061784216	0.368157374142574	298.340141225289	2.46543209876543	2.0007	0.241	1.9712	0.2231	938065999
1459	5	59922486	60573536	0.370738	0.232009830274	1781	5	0.322208303538408	0.747294894352031	0.125172764926862	266.071002264517	2.08548009367682	2.0007	0.241	1.9712	0.2231	938684379
1460	5	60573536	61126135	0.40471	0.095184754225	1301	8	-0.864814713531192	0.387140494083992	-0.389107602930373	194.361804573911	1.49927974647076	2.0007	0.241	1.9712	0.2231	939335429
1461	5	61126135	61778956	0.387244	0.234093265995	1625	6	-0.0878278990651196	0.930013463195423	-0.0362075071023589	242.76551301507	1.87104202648244	2.0007	0.241	1.9712	0.2231	939888028
1462	5	61778956	62425622	0.374452	0.226803326601	1792	5	0.346154379379113	0.729226697705301	0.134055885882848	267.714338044926	2.09836065573771	2.0007	0.241	1.9712	0.2231	940540849
1463	5	62425622	63031396	0.347858	0.174609672914	1574	2	0.556660212005106	0.577759606335982	0.227736203196155	235.146410760443	2.21145064980681	2.0007	0.241	1.9712	0.2231	941187515
1464	5	63031396	63641913	0.362302	0.181021986284	1811	4	0.58114866138101	0.561140264782369	0.227109587648769	270.55282712018	2.2358024691358	2.0007	0.241	1.9712	0.2231	941793289
1465	5	63641913	64249411	0.360202	0.176952022887	1853	4	0.673680717687282	0.500514323415875	0.260185922725867	276.827381918108	2.28765432098765	2.0007	0.241	1.9712	0.2231	942403806
1466	5	64249411	64855087	0.357448	0.174476122547	1473	3	0.0156587070059486	0.987506669990465	0.00709042716071952	220.057600413045	1.90679611650485	2.0007	0.241	1.9712	0.2231	943011304
1467	5	64855087	65480365	0.360102	0.200355681793	1626	4	0.173566984793857	0.86220578045504	0.0716502987736288	242.914907176925	2.00740740740741	2.0007	0.241	1.9712	0.2231	943616980
1468	5	65480365	66081267	0.39768	0.167917563929	1853	7	0.430250106353512	0.667013716810958	0.157976259487519	276.827381918108	2.14281584272911	2.0007	0.241	1.9712	0.2231	944242258
1469	5	66081267	66631350	0.390006	0.0910462602916	1828	7	0.374283479535971	0.708193421775802	0.138379448518323	273.092527871722	2.11390575310783	2.0007	0.241	1.9712	0.2231	944843160
1470	5	66631350	67253476	0.369298	0.196304285627	1940	4	0.865354262893133	0.386844376287979	0.326379693773091	289.82467399953	2.39506172839506	2.0007	0.241	1.9712	0.2231	945393243
1471	5	67253476	67828674	0.39644	0.130734112427	1564	7	-0.216724099657257	0.828423365529845	-0.0866461092323947	233.652469141889	1.80861520670714	2.0007	0.241	1.9712	0.2231	946015369
1472	5	67828674	68455176	0.391028	0.201917950781	1429	7	-0.518943884471977	0.603799873827116	-0.216880705443931	213.484257291406	1.65250072275224	2.0007	0.241	1.9712	0.2231	946590567
1473	5	68455176	71072621	0.38554	0.808974018556	1638	6	-0.0601815857918249	0.952011011538197	-0.0247118682645295	244.707637119191	1.8860103626943	2.0007	0.241	1.9712	0.2231	947217069
1474	5	71072621	71649919	0.401126	0.133896185332	1979	8	0.590973606017163	0.554538105871395	0.216043047399344	295.651046311891	2.2806107749928	2.0007	0.241	1.9712	0.2231	949834514
1475	5	71649919	72239325	0.393452	0.151688309926	1774	7	0.253395565610084	0.799962553999704	0.0951193877613169	265.025243131529	2.05145995952587	2.0007	0.241	1.9712	0.2231	950411812
1476	5	72239325	72831185	0.40839	0.155205622951	1459	8	-0.525560208385705	0.599193810102074	-0.223748681730277	217.966082147069	1.68135983866321	2.0007	0.241	1.9712	0.2231	951001218
1477	5	72831185	73395004	0.389428	0.113190580665	1809	6	0.303473765726128	0.761528837291593	0.118545182715703	270.254038796469	2.08290155440414	2.0007	0.241	1.9712	0.2231	951593078
1478	5	73395004	73951072	0.411104	0.100829394966	1759	9	0.266405112091165	0.789927228568851	0.103220223969637	262.784330703697	2.11736382786639	2.0007	0.241	1.9712	0.2231	952156897
1479	5	73951072	74627867	0.376902	0.261223856559	1676	5	0.093632125058954	0.925401389600623	0.037507397524595	250.384615269697	1.96252927400468	2.0007	0.241	1.9712	0.2231	952712965
1480	5	74627867	75286328	0.368382	0.240653584647	1565	4	0.0391751887299845	0.968750714972566	0.0164856985185819	233.801863303744	1.9320987654321	2.0007	0.241	1.9712	0.2231	953389760
1481	5	75286328	75899148	0.401954	0.184099735648	1539	8	-0.353785775400649	0.723499434541308	-0.146735333319958	229.917615095503	1.77355229040622	2.0007	0.241	1.9712	0.2231	954048221
1482	5	75899148	76532540	0.400572	0.21059943921	1349	8	-0.761750053740158	0.446209195225451	-0.3368382166999	201.532724342972	1.55459521751657	2.0007	0.241	1.9712	0.2231	954661041
1483	5	76532540	77144123	0.385108	0.182449479466	1851	6	0.392792623993695	0.694472652929427	0.151657669965036	276.528593594397	2.13126079447323	2.0007	0.241	1.9712	0.2231	955294433
1484	5	77144123	77757364	0.368648	0.184659864556	1387	4	-0.35298447847279	0.724100076896666	-0.157709170977796	207.209702493478	1.71234567901235	2.0007	0.241	1.9712	0.2231	955906016
1485	5	77757364	78373341	0.408354	0.188281380636	1584	8	-0.257162656846554	0.797053210277806	-0.105156229568558	236.640352378997	1.82541054451167	2.0007	0.241	1.9712	0.2231	956519257
1486	5	78373341	79025591	0.372866	0.233422767344	1675	5	0.0914552090734354	0.927130895008232	0.0366463440577405	250.235221107841	1.96135831381733	2.0007	0.241	1.9712	0.2231	957135234
1487	5	79025591	79664376	0.413118	0.217264024672	1912	9	0.602004726285768	0.547170991354526	0.223547264478425	285.641637467578	2.30153475774902	2.0007	0.241	1.9712	0.2231	957787484
1488	5	79664376	80313335	0.376198	0.229535301922	1424	5	-0.454950703291735	0.649144704487623	-0.197565605208359	212.737286482129	1.66744730679157	2.0007	0.241	1.9712	0.2231	958426269
1489	5	80313335	80928670	0.375636	0.187434486906	1809	5	0.383161951132929	0.701599687729476	0.147677656446485	270.254038796469	2.11826697892272	2.0007	0.241	1.9712	0.2231	959075228
1490	5	80928670	81540222	0.370088	0.182408037256	1677	5	0.0958090410444726	0.923672236680775	0.0383679373895897	250.534009431552	1.96370023419204	2.0007	0.241	1.9712	0.2231	959690563
1491	5	81540222	82129490	0.382204	0.15148964478	1752	6	0.182255315220144	0.855382364579847	0.0723555496956351	261.738571570709	2.01727115716753	2.0007	0.241	1.9712	0.2231	960302115
1492	5	82129490	82729349	0.352662	0.166470787302	1721	3	0.553400448789057	0.579989231685803	0.231580094165074	257.107352553191	2.22783171521036	2.0007	0.241	1.9712	0.2231	960891383
1493	5	82729349	83297370	0.359016	0.119750854282	1439	3	-0.0580639511417357	0.953697688747162	-0.026600411134832	214.97819890996	1.86278317152104	2.0007	0.241	1.9712	0.2231	961491242
1494	5	83297370	83872392	0.342912	0.130468051657	1285	2	-0.143266644694179	0.886079597722475	-0.0649309782300912	191.971497984225	1.80540920266948	2.0007	0.241	1.9712	0.2231	962059263
1495	5	83872392	84451092	0.331994	0.135994470365	1004	1	-0.349730878038981	0.726540677994742	-0.212835932262172	149.991738502849	1.60768614891914	2.0007	0.241	1.9712	0.2231	962634285
1496	5	84451092	85056406	0.328992	0.173982428954	1199	1	0.0775718864823306	0.938168606312357	0.0432364572012798	179.123600064658	1.91993594875901	2.0007	0.241	1.9712	0.2231	963212985
1497	5	85056406	85678454	0.331428	0.196203508411	1139	1	-0.0539058872165345	0.95701014616744	-0.030827454504832	170.159950353332	1.82385908726982	2.0007	0.241	1.9712	0.2231	963818299
1498	5	85678454	86276610	0.345518	0.164097660142	1287	2	-0.138422860218751	0.889906231083457	-0.0626872840906298	192.270286307935	1.80821917808219	2.0007	0.241	1.9712	0.2231	964440347
1499	5	86276610	86923247	0.354386	0.226768650727	1464	3	-0.00385611426843844	0.996923273585481	-0.00175144959108732	218.713052956346	1.89514563106796	2.0007	0.241	1.9712	0.2231	965038503
1500	5	86923247	87527006	0.352572	0.171854995122	1512	3	0.100222932528292	0.920167340150162	0.0447911363459429	225.883972725407	1.95728155339806	2.0007	0.241	1.9712	0.2231	965685140
1501	5	87527006	88102198	0.36346	0.130725044855	1502	4	-0.0996228957294245	0.920643716085624	-0.0427921457871271	224.390031106852	1.85432098765432	2.0007	0.241	1.9712	0.2231	966288899
1502	5	88102198	88677066	0.353464	0.130235114844	1515	3	0.106727872953088	0.915004869478662	0.0476507904851835	226.332155210973	1.96116504854369	2.0007	0.241	1.9712	0.2231	966864091
1503	5	88677066	89253564	0.346932	0.132694302495	1298	2	-0.1117820456039	0.910996223824206	-0.0504089543121931	193.913622088345	1.82367404285212	2.0007	0.241	1.9712	0.2231	967438959
1504	5	89253564	89858984	0.35972	0.174127052294	1726	3	0.564242016163716	0.572589436874292	0.235765461303825	257.854323362468	2.23430420711974	2.0007	0.241	1.9712	0.2231	968015457
1505	5	89858984	90459075	0.356896	0.166793036389	1643	3	0.38427199774437	0.70077686026949	0.164665477074945	245.454607928468	2.12686084142395	2.0007	0.241	1.9712	0.2231	968620877
1506	5	90459075	91076648	0.360594	0.190379113077	1504	4	-0.0952166073338877	0.924142779173514	-0.0408723916237615	224.688819430563	1.85679012345679	2.0007	0.241	1.9712	0.2231	969220968
1507	5	91076648	91716879	0.336396	0.219031880681	1568	1	0.886160194730351	0.375531209924242	0.430330357902264	234.250045789311	2.51080864691753	2.0007	0.241	1.9712	0.2231	969838541
1508	5	91716879	92273830	0.341454	0.102254956002	1269	2	-0.1820169204976	0.855569447073165	-0.0830072684702257	189.581191394538	1.78292939936776	2.0007	0.241	1.9712	0.2231	970478772
1509	5	92273830	92866384	0.36225	0.156195047202	1606	4	0.129504100838489	0.896958780278568	0.0537949342159157	239.927023939817	1.98271604938272	2.0007	0.241	1.9712	0.2231	971035723
1510	5	92866384	93464336	0.360448	0.163812479931	1373	4	-0.383828497241547	0.701105565133927	-0.172345333154298	205.118184227502	1.69506172839506	2.0007	0.241	1.9712	0.2231	971628277
1511	5	93464336	94068376	0.351696	0.17224024899	1503	3	0.0807081112539052	0.935674086015545	0.0361780060412347	224.539425268708	1.94563106796117	2.0007	0.241	1.9712	0.2231	972226229
1512	5	94068376	94651057	0.364862	0.141897539134	1549	4	0.00392488156569012	0.996868405635968	0.00166018548816958	231.411556714057	1.91234567901235	2.0007	0.241	1.9712	0.2231	972830269
1513	5	94651057	95233813	0.378098	0.142007975894	1521	5	-0.24378985269643	0.807393579639125	-0.10249459845026	227.228520182106	1.78103044496487	2.0007	0.241	1.9712	0.2231	973412950
1514	5	95233813	95811823	0.374	0.134963062923	1688	5	0.119755116885177	0.904677137519133	0.0478001525324288	252.177345211962	1.97658079625293	2.0007	0.241	1.9712	0.2231	973995706
1515	5	95811823	96385921	0.379986	0.12906855624	1783	5	0.326562135509445	0.743999086129238	0.126791951450238	266.369790588228	2.08782201405152	2.0007	0.241	1.9712	0.2231	974573716
1516	5	96385921	97031923	0.36668	0.226008588209	1708	4	0.354224809010865	0.72317041250181	0.142631016319092	255.16522844907	2.10864197530864	2.0007	0.241	1.9712	0.2231	975147814
1517	5	97031923	97685545	0.349048	0.235031868572	1780	2	1.05557001297415	0.291164707054364	0.405177903542428	265.921608102661	2.50087811731647	2.0007	0.241	1.9712	0.2231	975793816
1518	5	97685545	98298708	0.363238	0.184556145756	1424	4	-0.271468143155359	0.786030998135479	-0.119727812335001	212.737286482129	1.75802469135802	2.0007	0.241	1.9712	0.2231	976447438
1519	5	98298708	99037481	0.351032	0.323202120272	1515	3	0.106727872953088	0.915004869478662	0.0476507904851835	226.332155210973	1.96116504854369	2.0007	0.241	1.9712	0.2231	977060601
1520	5	99037481	99757413	0.334686	0.305489962941	1167	1	0.00745040717626922	0.994055490137615	0.0042093594944041	174.342986885284	1.86869495596477	2.0007	0.241	1.9712	0.2231	977799374
1521	5	99757413	100373052	0.339992	0.187835728406	1259	1	0.209049660181196	0.834409471732328	0.113683081506073	188.087249775983	2.0160128102482	2.0007	0.241	1.9712	0.2231	978519306
1522	5	100373052	100992337	0.331552	0.192617292523	1228	1	0.141119477103449	0.887775557124849	0.0777153591572353	183.456030758465	1.96637309847878	2.0007	0.241	1.9712	0.2231	979134945
1523	5	100992337	101620401	0.34334	0.203902786977	1589	2	0.592988595570812	0.553188784555989	0.241419787037187	237.387323188275	2.23252546540218	2.0007	0.241	1.9712	0.2231	979754230
1524	5	101620401	102230904	0.355864	0.181003205553	1671	3	0.444984775042463	0.65633075676864	0.189044730186058	249.63764446042	2.1631067961165	2.0007	0.241	1.9712	0.2231	980382294
1525	5	102230904	102798905	0.357216	0.119719859648	1507	3	0.0893813651536328	0.928778832642739	0.0400124137226943	225.13700191613	1.95080906148867	2.0007	0.241	1.9712	0.2231	980992797
1526	5	102798905	103359200	0.35156	0.10761295389	1542	3	0.165272336776249	0.868729631429659	0.0731357620399044	230.36579758107	1.99611650485437	2.0007	0.241	1.9712	0.2231	981560798
1527	5	103359200	103953320	0.334254	0.158419174578	1127	1	-0.0802014419563075	0.936077043342937	-0.0461076860407229	168.367220411067	1.80464371497198	2.0007	0.241	1.9712	0.2231	982121093
1528	5	103953320	104547509	0.33606	0.158516902871	1282	1	0.259449473432427	0.795288461851406	0.139801060405797	191.523315498658	2.05284227381906	2.0007	0.241	1.9712	0.2231	982715213
1529	5	104547509	105124622	0.326414	0.133618546108	1399	1	0.515831132145214	0.605972356846963	0.265800760951809	209.002432435743	2.24019215372298	2.0007	0.241	1.9712	0.2231	983309402
1530	5	105124622	105692480	0.331716	0.119498184405	1213	1	0.108250033678732	0.913797356964896	0.0599843489075662	181.215118330634	1.94235388310649	2.0007	0.241	1.9712	0.2231	983886515
1531	5	105692480	106296859	0.332846	0.172704544665	1333	1	0.371205581076463	0.710484416523282	0.196081578876029	199.142417753285	2.13450760608487	2.0007	0.241	1.9712	0.2231	984454373
1532	5	106296859	106851514	0.36379	0.0985387312834	1298	4	-0.549064312074177	0.582961315498378	-0.25338657530226	193.913622088345	1.60246913580247	2.0007	0.241	1.9712	0.2231	985058752
1533	5	106851514	107391861	0.372904	0.0746686851227	1528	5	-0.2285514407978	0.819217570167735	-0.0958702081390078	228.274279315094	1.78922716627635	2.0007	0.241	1.9712	0.2231	985613407
1534	5	107391861	108005403	0.35773	0.185059865502	1589	3	0.267183070098048	0.789328210581038	0.116452121473389	237.387323188275	2.05695792880259	2.0007	0.241	1.9712	0.2231	986153754
1535	5	108005403	108590517	0.35622	0.145465669938	1577	3	0.241163308398865	0.809428547361741	0.10551565691538	235.594593246009	2.04142394822006	2.0007	0.241	1.9712	0.2231	986767296
1536	5	108590517	109195458	0.369012	0.17347311556	1503	4	-0.0974197515316561	0.922393059878878	-0.0418319493850343	224.539425268708	1.85555555555556	2.0007	0.241	1.9712	0.2231	987352410
1537	5	109195458	109785953	0.37489	0.153252779448	2166	5	1.16032095796307	0.245918154711679	0.407518491433571	323.587754578856	2.53629976580796	2.0007	0.241	1.9712	0.2231	987957351
1538	5	109785953	110434238	0.352582	0.22873427582	1845	3	0.822271319680611	0.410922495940809	0.331953813072629	275.632228623264	2.38834951456311	2.0007	0.241	1.9712	0.2231	988547846
1539	5	110434238	111024569	0.367046	0.153017544395	1896	4	0.768415918191323	0.442240126309181	0.29328200559686	283.251330877891	2.34074074074074	2.0007	0.241	1.9712	0.2231	989196131
1540	5	111024569	111613224	0.373272	0.150606042589	1587	5	-0.100113397652202	0.920254298982736	-0.0412126233395746	237.088534864564	1.85831381733021	2.0007	0.241	1.9712	0.2231	989786462
1541	5	111613224	112244910	0.386266	0.208467498092	1739	6	0.154609001946849	0.877129572811872	0.061610707401049	259.796447466589	2.00230282095567	2.0007	0.241	1.9712	0.2231	990375117
1542	5	112244910	112839920	0.40329	0.159677988605	1827	8	0.264602183345555	0.791315938003431	0.100748068979321	272.943133709866	2.10544511668107	2.0007	0.241	1.9712	0.2231	991006803
1543	5	112839920	113454271	0.372098	0.186133008655	1597	5	-0.078344237797016	0.937554228904389	-0.0321504387635239	238.582476483118	1.87002341920375	2.0007	0.241	1.9712	0.2231	991601813
1544	5	113454271	114069401	0.365342	0.187163688976	1483	4	-0.141482635487024	0.887488676925366	-0.0611583608467684	221.551542031599	1.83086419753086	2.0007	0.241	1.9712	0.2231	992216164
1545	5	114069401	114724496	0.379062	0.236751921477	1748	5	0.250370076016294	0.802301168686843	0.0981904333258418	261.140994923288	2.04683840749415	2.0007	0.241	1.9712	0.2231	992831294
1546	5	114724496	115322610	0.380016	0.164038962472	1803	6	0.290713928830761	0.771270117824371	0.113752171526803	269.357673825336	2.07599309153713	2.0007	0.241	1.9712	0.2231	993486389
1547	5	115322610	115902468	0.378852	0.137719924533	1582	5	-0.110997977579795	0.911617950480455	-0.0457651517019647	236.341564055287	1.85245901639344	2.0007	0.241	1.9712	0.2231	994084503
1548	5	115902468	116490723	0.377768	0.150028474046	1761	5	0.278669983828036	0.780498099757281	0.108880157656452	263.083119027408	2.06206088992974	2.0007	0.241	1.9712	0.2231	994664361
1549	5	116490723	117055419	0.345364	0.114567838271	1499	2	0.375018294176571	0.70764686113573	0.157301045636528	223.941848621286	2.10607657183	2.0007	0.241	1.9712	0.2231	995252616
1550	5	117055419	117634941	0.345686	0.137219984746	1486	2	0.343533695086292	0.731196996402794	0.144734778227265	221.999724517166	2.08781173164735	2.0007	0.241	1.9712	0.2231	995817312
1551	5	117634941	118243926	0.366674	0.178961714985	1522	4	-0.0555600117740566	0.955692321251659	-0.0237085997978535	227.377914343961	1.87901234567901	2.0007	0.241	1.9712	0.2231	996396834
1552	5	118243926	118884402	0.36989	0.219330622849	1777	4	0.506241758656884	0.612686943345436	0.199766722727279	265.473425617095	2.19382716049383	2.0007	0.241	1.9712	0.2231	997005819
1553	5	118884402	119507447	0.356956	0.197489747932	1719	3	0.549063821839193	0.582961651917513	0.229902541602931	256.80856422948	2.2252427184466	2.0007	0.241	1.9712	0.2231	997646295
1554	5	119507447	120117349	0.34355	0.180196162662	1774	2	1.04103865954786	0.297857606280393	0.400306671989732	265.025243131529	2.49244819107833	2.0007	0.241	1.9712	0.2231	998269340
1555	5	120117349	120705917	0.339752	0.150480488236	1315	1	0.331762248966803	0.740068792207269	0.176467597966721	196.453322839887	2.10568454763811	2.0007	0.241	1.9712	0.2231	998879242
1556	5	120705917	121319466	0.34351	0.18506916318	1660	2	0.764942944448491	0.444305520249512	0.304483903922955	247.99430868001	2.33227959255357	2.0007	0.241	1.9712	0.2231	999467810
1557	5	121319466	121909398	0.37595	0.15244468854	2014	5	0.829429728164244	0.406861285359277	0.302548931832028	300.879841976831	2.35831381733021	2.0007	0.241	1.9712	0.2231	1000081359
1558	5	121909398	122511515	0.383058	0.16959660664	1525	6	-0.300491847321232	0.76380201416398	-0.127837982567927	227.826096829527	1.75590097869891	2.0007	0.241	1.9712	0.2231	1000671291
1559	5	122511515	123111368	0.361134	0.166462449967	1897	4	0.770619062389092	0.440932758902772	0.294042720110077	283.400725039746	2.34197530864198	2.0007	0.241	1.9712	0.2231	1001273408
1560	5	123111368	123701388	0.370284	0.152571099285	2094	5	1.00358300700573	0.315579648659454	0.358746690756052	312.831374925266	2.4519906323185	2.0007	0.241	1.9712	0.2231	1001873261
1561	5	123701388	124291275	0.389166	0.152380032108	1572	6	-0.200539791640859	0.841058440774634	-0.0840460076469317	234.847622436732	1.81001727115717	2.0007	0.241	1.9712	0.2231	1002463281
1562	5	124291275	124867229	0.368144	0.131875115027	1715	4	0.369646818395244	0.711645662014878	0.148531617758776	256.210987582058	2.11728395061728	2.0007	0.241	1.9712	0.2231	1003053168
1563	5	124867229	125469483	0.356532	0.169785505783	1577	3	0.241163308398865	0.809428547361741	0.10551565691538	235.594593246009	2.04142394822006	2.0007	0.241	1.9712	0.2231	1003629122
1564	5	125469483	126156023	0.38415	0.271710315495	1467	6	-0.423836937309778	0.671684737920422	-0.183778354232148	219.161235441912	1.68911917098446	2.0007	0.241	1.9712	0.2231	1004231376
1565	5	126156023	126770485	0.3923	0.186280030335	1949	7	0.645161953332868	0.518822239058226	0.230847468718143	291.169221456229	2.25383058687482	2.0007	0.241	1.9712	0.2231	1004917916
1566	5	126770485	127360714	0.37443	0.152871173731	1555	5	-0.169774709188798	0.865187317302935	-0.0706001711567916	232.30792168519	1.82084309133489	2.0007	0.241	1.9712	0.2231	1005532378
1567	5	127360714	127949891	0.361364	0.151358590033	1739	4	0.422522279141685	0.672643842443257	0.168580974005188	259.796447466589	2.14691358024691	2.0007	0.241	1.9712	0.2231	1006122607
1568	5	127949891	128561778	0.360824	0.182855657989	1761	4	0.47099145149259	0.637646839529368	0.186717950529809	263.083119027408	2.17407407407407	2.0007	0.241	1.9712	0.2231	1006711784
1569	5	128561778	129170877	0.344976	0.1791153819	1860	2	1.24932139199125	0.211547546748075	0.468603283684062	277.873141051096	2.61327713382508	2.0007	0.241	1.9712	0.2231	1007323671
1570	5	129170877	129759502	0.34969	0.150562752177	1626	2	0.682598608366222	0.494860513700082	0.274627919763696	242.914907176925	2.28451001053741	2.0007	0.241	1.9712	0.2231	1007932770
1571	5	129759502	130481984	0.357756	0.307941235906	1998	3	1.15402328134519	0.248490624192298	0.446889579917289	298.489535387144	2.58640776699029	2.0007	0.241	1.9712	0.2231	1008521395
1572	5	130481984	131126898	0.360342	0.224702828594	1558	4	0.0237531793456057	0.981049486969554	0.0100182747602702	232.756104170756	1.92345679012346	2.0007	0.241	1.9712	0.2231	1009243877
1573	5	131126898	131756195	0.442498	0.205462603508	1526	12	-0.0928812873754647	0.92599787198652	-0.0334635528876102	227.975490991383	1.93777777777778	2.0007	0.241	1.9712	0.2231	1009888791
1574	5	131756195	132395579	0.421682	0.217997322423	1628	10	-0.125600678792818	0.900048025613054	-0.0495372781434465	243.213695500636	1.94620442319187	2.0007	0.241	1.9712	0.2231	1010518088
1575	5	132395579	132968330	0.453144	0.127020293286	1325	13	-0.470790879803038	0.637790078038633	-0.211379355339751	197.947264458442	1.79600135547272	2.0007	0.241	1.9712	0.2231	1011157472
1576	5	132968330	133546687	0.465916	0.135482063846	1417	13	-0.263629972818453	0.792065060361472	-0.114531956759657	211.691527349141	1.92070484581498	2.0007	0.241	1.9712	0.2231	1011730223
1577	5	133546687	134261522	0.41686	0.300537886365	1388	9	-0.547369115792479	0.584125168804183	-0.238527690924063	207.359096655334	1.67077941619019	2.0007	0.241	1.9712	0.2231	1012308580
1578	5	134261522	134812983	0.464944	0.0933175691481	1272	13	-0.590133576218071	0.555101100013069	-0.27027304439332	190.029373880104	1.72416130125381	2.0007	0.241	1.9712	0.2231	1013023415
1579	5	134812983	135373113	0.442664	0.107350079446	1485	12	-0.199225420926362	0.84208641496193	-0.0727555840340125	221.85033035531	1.88571428571429	2.0007	0.241	1.9712	0.2231	1013574876
1580	5	135373113	135956140	0.408624	0.142406783905	1749	8	0.097122111185125	0.922629421681595	0.0378017242734845	261.290389085143	2.01555747623163	2.0007	0.241	1.9712	0.2231	1014135006
1581	5	135956140	136560823	0.406778	0.173120461465	2085	8	0.818574729722363	0.413029089578582	0.291318818683858	311.486827468567	2.40276577355229	2.0007	0.241	1.9712	0.2231	1014718033
1582	5	136560823	137138846	0.423728	0.134982517997	1969	10	0.627506739757183	0.530327119652112	0.22482513349186	294.157104693337	2.35385534967125	2.0007	0.241	1.9712	0.2231	1015322716
1583	5	137138846	137814369	0.40402	0.259832751809	1868	8	0.352636580250397	0.724360910059673	0.132765890061494	279.068294345939	2.15269374819937	2.0007	0.241	1.9712	0.2231	1015900739
1584	5	137814369	138456998	0.430438	0.221946099538	1957	11	0.848548444419351	0.396132605052387	0.269901492719974	292.364374751072	2.39681567666871	2.0007	0.241	1.9712	0.2231	1016576262
1585	5	138456998	139190425	0.470114	0.318268893837	1270	14	-0.279397845707407	0.779939524159327	-0.113283307347628	189.730585556393	1.85266229029905	2.0007	0.241	1.9712	0.2231	1017218891
1586	5	139190425	139763868	0.445014	0.128073757985	1400	12	-0.419694966092858	0.674708302968148	-0.157791687889812	209.151826597599	1.77777777777778	2.0007	0.241	1.9712	0.2231	1017952318
1587	5	139763868	140434005	0.388724	0.25388390732	1629	6	-0.0793213411348751	0.936777032010849	-0.0326606213800204	243.363089662492	1.87564766839378	2.0007	0.241	1.9712	0.2231	1018525761
1588	5	140434005	141048955	0.401718	0.186925766322	1622	8	-0.175569801178652	0.860631928945827	-0.0709547454308951	242.317330529504	1.8692019590896	2.0007	0.241	1.9712	0.2231	1019195898
1589	5	141048955	141653696	0.461306	0.173199766512	1551	13	0.0381043917025727	0.9696044497825	0.0158269713584157	231.710345037768	2.10233819044392	2.0007	0.241	1.9712	0.2231	1019810848
1590	5	141653696	142245212	0.436702	0.154714327254	2086	11	1.17636874895211	0.239447554174731	0.361996894612936	311.636221630422	2.55480710349051	2.0007	0.241	1.9712	0.2231	1020415589
1591	5	142245212	142818420	0.39803	0.127716291468	1999	7	0.757095206967949	0.448992825396627	0.26739185020488	298.638929549	2.31165076611738	2.0007	0.241	1.9712	0.2231	1021007105
1592	5	142818420	143386322	0.385238	0.119566404063	1979	6	0.66500247776152	0.506048908286729	0.248124387141974	295.651046311891	2.27864133563615	2.0007	0.241	1.9712	0.2231	1021580313
1593	5	143386322	143978761	0.371436	0.156031253851	1775	5	0.309146807625296	0.75720985453995	0.12030427310465	265.174637293384	2.07845433255269	2.0007	0.241	1.9712	0.2231	1022148215
1594	5	143978761	144594517	0.354736	0.187990048006	1951	3	1.05211254802339	0.292747915781347	0.412546774733897	291.468009779939	2.52556634304207	2.0007	0.241	1.9712	0.2231	1022740654
1595	5	144594517	145212387	0.373136	0.190768284591	2032	5	0.868614215903579	0.385058176243787	0.315385650597409	303.568936890229	2.37939110070258	2.0007	0.241	1.9712	0.2231	1023356410
1596	5	145212387	145827515	0.395968	0.187161046156	2060	7	0.893653776402748	0.371507164117185	0.310757715530834	307.751973422181	2.38219138479329	2.0007	0.241	1.9712	0.2231	1023974280
1597	5	145827515	146406506	0.38604	0.136428718236	1917	6	0.53315082984273	0.59392917544139	0.202203111762612	286.388608276855	2.20725388601036	2.0007	0.241	1.9712	0.2231	1024589408
1598	5	146406506	147002114	0.384156	0.160521685404	1801	6	0.286460649865639	0.774525328024703	0.112150956000738	269.058885501625	2.07369027058146	2.0007	0.241	1.9712	0.2231	1025168399
1599	5	147002114	147585951	0.36391	0.143596586033	1607	4	0.131707245036257	0.895215854734481	0.0546929703736947	240.076418101672	1.98395061728395	2.0007	0.241	1.9712	0.2231	1025764007
1600	5	147585951	148177528	0.373268	0.154801488226	1999	5	0.796775988381464	0.425581142762059	0.291763720569871	298.638929549	2.34074941451991	2.0007	0.241	1.9712	0.2231	1026347844
1601	5	148177528	148741542	0.431188	0.113497182694	2040	11	1.05947158609546	0.289385062887717	0.329826888952028	304.764090185072	2.49846907532149	2.0007	0.241	1.9712	0.2231	1026939421
1602	5	148741542	149353904	0.449804	0.183489504574	1525	12	-0.0954750467303647	0.92393750952885	-0.0344092723845298	227.826096829527	1.93650793650794	2.0007	0.241	1.9712	0.2231	1027503435
1603	5	149353904	149920972	0.499212	0.118271530046	1470	15	0.997480508417855	0.318531330259311	0.339656860747507	219.609417927479	2.60869565217391	2.0007	0.241	1.9712	0.2231	1028115797
1604	5	149920972	150525830	0.441698	0.173359697648	1530	12	-0.082506249955865	0.934244148535596	-0.0296868621421266	228.573067638804	1.94285714285714	2.0007	0.241	1.9712	0.2231	1028682865
1605	5	150525830	151130441	0.440634	0.173021992653	1716	12	0.399932990055525	0.68920587296409	0.135831037777405	256.360381743914	2.17904761904762	2.0007	0.241	1.9712	0.2231	1029287723
1606	5	151130441	151740335	0.398932	0.180185409268	1855	7	0.434727436498915	0.663760280973402	0.159532564968419	277.126170241818	2.14512864989881	2.0007	0.241	1.9712	0.2231	1029892334
1607	5	151740335	152359269	0.367892	0.192159422491	1730	4	0.40269398136177	0.687173362098907	0.161095079222688	258.45190000989	2.1358024691358	2.0007	0.241	1.9712	0.2231	1030502228
1608	5	152359269	152965428	0.38154	0.175133917009	1610	6	-0.119727491303537	0.904699022090218	-0.0495865369035589	240.524600587239	1.85377086931491	2.0007	0.241	1.9712	0.2231	1031121162
1609	5	152965428	153541273	0.406702	0.13171079023	1879	8	0.376255564785842	0.706726910370837	0.141236501771887	280.711630126349	2.16537021031403	2.0007	0.241	1.9712	0.2231	1031727321
1610	5	153541273	154153044	0.446082	0.182700716445	1404	12	-0.409319928673258	0.682304892446767	-0.15367557941758	209.74940324502	1.78285714285714	2.0007	0.241	1.9712	0.2231	1032303166
1611	5	154153044	154788852	0.40837	0.213599073934	1778	8	0.159390343142208	0.873361346706511	0.0615267591816018	265.62281977895	2.04897723998848	2.0007	0.241	1.9712	0.2231	1032914937
1612	5	154788852	155401046	0.381552	0.183265435467	1471	6	-0.415330379379533	0.677900064851642	-0.179849978650708	219.758812089334	1.6937248128958	2.0007	0.241	1.9712	0.2231	1033550745
1613	5	155401046	155976085	0.37437	0.130493757815	1606	5	-0.0587519939273486	0.953149645661976	-0.024042858657442	239.927023939817	1.88056206088993	2.0007	0.241	1.9712	0.2231	1034162939
1614	5	155976085	156632781	0.38763	0.238612691413	1721	6	0.116329491260749	0.907391413628738	0.0465998721346655	257.107352553191	1.98157743235463	2.0007	0.241	1.9712	0.2231	1034737978
1615	5	156632781	157255569	0.41837	0.197158583659	1586	9	-0.113063732717111	0.909980027671689	-0.0461424877983454	236.939140702708	1.90911826662654	2.0007	0.241	1.9712	0.2231	1035394674
1616	5	157255569	157858315	0.401924	0.170463180179	1720	8	0.034853879228042	0.972196257291988	0.0136799999412922	256.957958391336	1.98213771247479	2.0007	0.241	1.9712	0.2231	1036017462
1617	5	157858315	158404906	0.39718	0.0852392373822	1882	7	0.495171393461859	0.620479141677622	0.18038000618879	281.159812611915	2.17635154668979	2.0007	0.241	1.9712	0.2231	1036620208
1618	5	158404906	158983966	0.399904	0.136531620212	2326	7	1.48913868574138	0.136450852555907	0.485964474933471	347.490820475725	2.68979473836369	2.0007	0.241	1.9712	0.2231	1037166799
1619	5	158983966	159588853	0.413082	0.173399329131	1537	9	-0.220543347720611	0.825448016725592	-0.0914180938115526	229.618826771792	1.85013541980138	2.0007	0.241	1.9712	0.2231	1037745859
1620	5	159588853	160203939	0.426512	0.187105542965	1724	10	0.0864178320013175	0.9311342720705	0.0331217966794048	257.555535038757	2.06096832038255	2.0007	0.241	1.9712	0.2231	1038350746
1621	5	160203939	160814964	0.373104	0.181702876314	1580	5	-0.115351809550832	0.908166274309938	-0.0475901931102912	236.042775731576	1.85011709601874	2.0007	0.241	1.9712	0.2231	1038965832
1622	5	160814964	161378073	0.346196	0.112072440682	1147	2	-0.477487773498682	0.633014825120862	-0.228833946295507	171.355103648176	1.61152089919213	2.0007	0.241	1.9712	0.2231	1039576857
1623	5	161378073	161976270	0.3502	0.164154952298	1652	3	0.403786819018757	0.686369490026249	0.172546683544315	246.799155385167	2.13851132686084	2.0007	0.241	1.9712	0.2231	1040139966
1624	5	161976270	162614960	0.3502	0.217147598992	1365	3	-0.218519148286695	0.827024640614266	-0.102766052067915	203.923030932659	1.76699029126214	2.0007	0.241	1.9712	0.2231	1040738163
1625	5	162614960	163227197	0.370058	0.183322798197	1740	5	0.232954748132145	0.815796544829473	0.0915725545613342	259.945841628444	2.03747072599532	2.0007	0.241	1.9712	0.2231	1041376853
1626	5	163227197	163791750	0.352844	0.114343560303	1431	3	-0.0754104589411908	0.939888137874534	-0.0346433311484621	213.783045615117	1.85242718446602	2.0007	0.241	1.9712	0.2231	1041989090
1627	5	163791750	164376679	0.34035	0.145195399784	1100	2	-0.59131670867123	0.554308236308311	-0.28919581389931	164.33357804097	1.54548647699333	2.0007	0.241	1.9712	0.2231	1042553643
1628	5	164376679	164957732	0.346264	0.139493299234	1161	2	-0.443581282170689	0.657345341010494	-0.211331365445765	173.446621914152	1.63119072708114	2.0007	0.241	1.9712	0.2231	1043138572
1629	5	164957732	165536007	0.351892	0.135359474299	1575	3	0.236826681449001	0.81279125148928	0.103684825399511	235.295804922299	2.03883495145631	2.0007	0.241	1.9712	0.2231	1043719625
1630	5	165536007	166101907	0.359518	0.116451669906	1258	3	-0.450528690104408	0.652329271862573	-0.220535080995841	187.937855614128	1.62847896440129	2.0007	0.241	1.9712	0.2231	1044297900
1631	5	166101907	166681515	0.370998	0.137348000718	1501	5	-0.287328172406802	0.773861053229182	-0.121590774554068	224.240636944997	1.7576112412178	2.0007	0.241	1.9712	0.2231	1044863800
1632	5	166681515	167226504	0.37396	0.0825502900059	1661	5	0.0609783852761749	0.951376423066461	0.0245373217876196	248.143702841865	1.94496487119438	2.0007	0.241	1.9712	0.2231	1045443408
1633	5	167226504	167797876	0.428884	0.124913366423	1347	10	-0.746196528096484	0.455548705132945	-0.32288812694739	201.233936019261	1.61028093245666	2.0007	0.241	1.9712	0.2231	1045988397
1634	5	167797876	168391176	0.439818	0.157256025619	1355	11	-0.68127964340017	0.495694561499567	-0.260449411665596	202.429089314105	1.65952235150031	2.0007	0.241	1.9712	0.2231	1046559769
1635	5	168391176	168961158	0.421854	0.122779315838	1663	10	-0.0483022633991226	0.96147535072957	-0.0188498091224243	248.442491165576	1.98804542737597	2.0007	0.241	1.9712	0.2231	1047153069
1636	5	168961158	169524828	0.422076	0.112956162294	1762	10	0.170341825857329	0.864741319612178	0.0645759465107203	263.232513189264	2.10639569635386	2.0007	0.241	1.9712	0.2231	1047723051
1637	5	169524828	170071993	0.461878	0.0861988614038	1418	13	-0.26137822382949	0.793800848367625	-0.113514182438159	211.840921510996	1.92206031853609	2.0007	0.241	1.9712	0.2231	1048286721
1638	5	170071993	170710286	0.381786	0.216660687177	1260	6	-0.864051310199931	0.387559704478699	-0.403223491518259	188.236643937839	1.45077720207254	2.0007	0.241	1.9712	0.2231	1048833886
1639	5	170710286	171292452	0.459832	0.141138438177	1706	13	0.387125484991819	0.698663311447325	0.153245931640615	254.86644012536	2.3124364622162	2.0007	0.241	1.9712	0.2231	1049472179
1640	5	171292452	171938591	0.437626	0.226172696587	1558	11	-0.165407381228471	0.868623344320225	-0.0590470298451604	232.756104170756	1.90814451928965	2.0007	0.241	1.9712	0.2231	1050054345
1641	5	171938591	172550231	0.47283	0.182525668694	1362	14	-0.0316251902018308	0.974770954558387	-0.0123851009950852	203.474848447093	1.98687089715536	2.0007	0.241	1.9712	0.2231	1050700484
1642	5	172550231	173130772	0.455766	0.138734387408	1521	13	-0.0294480779663137	0.976507228741051	-0.0123515619531784	227.228520182106	2.06167400881057	2.0007	0.241	1.9712	0.2231	1051312124
1643	5	173130772	173704134	0.433934	0.127950579215	1675	11	0.131918011254725	0.895049142211308	0.0454188323256674	250.235221107841	2.0514390691978	2.0007	0.241	1.9712	0.2231	1051892665
1644	5	173704134	174305509	0.435592	0.168572022449	1467	11	-0.396660464270956	0.691617858370462	-0.14587339223344	219.161235441912	1.79669320269443	2.0007	0.241	1.9712	0.2231	1052466027
1645	5	174305509	174900493	0.41562	0.159641267664	1584	9	-0.117450655778478	0.906502944303177	-0.0479629234227142	236.640352378997	1.90671080349082	2.0007	0.241	1.9712	0.2231	1053067402
1646	5	174900493	175811412	0.459116	0.451103775418	1287	13	-0.556357341383628	0.57796659486119	-0.253359661456973	192.270286307935	1.74449339207048	1.605	0.1968	1.6767	0.1065	1053662386
1647	5	175811412	176422310	0.49891	0.18153275997	1013	15	-0.480805057932429	0.630655055120419	-0.197525120175081	151.336285959548	1.79769299023957	1.605	0.1968	1.6767	0.1065	1054573305
1648	5	176422310	177390791	0.488674	0.483727610557	1146	14	-0.613352294432315	0.539643422426996	-0.261504760250252	171.20570948632	1.67177242888403	1.605	0.1968	1.6767	0.1065	1055184203
1649	5	177390791	178063343	0.492402	0.256563061295	954	15	-0.671655929736951	0.501802763431209	-0.284098122970708	142.522030410078	1.69299023957409	1.605	0.1968	1.6767	0.1065	1056152684
1650	5	178063343	178708500	0.464058	0.224994846216	1237	13	-0.668944790831772	0.503530696608387	-0.310526214701305	184.800578215164	1.67671975601491	1.605	0.1968	1.6767	0.1065	1056825236
1651	5	178708500	179396367	0.489646	0.273115296998	948	14	-1.14660213997693	0.251546091639504	-0.535152840108897	141.625665438945	1.38293216630197	1.605	0.1968	1.6767	0.1065	1057470393
1652	5	179396367	180029039	0.460498	0.209701077335	1124	13	-0.923392426584578	0.35580273702254	-0.448729679456749	167.919037925501	1.52355133852931	1.605	0.1968	1.6767	0.1065	1058158260
1653	5	180029039	180714377	0.455668	0.270432983433	1290	13	-0.549602094416739	0.582592321984832	-0.250000649367059	192.718468793502	1.74855981023382	1.605	0.1968	1.6767	0.1065	1058790932
1654	5	180714377	180915260	0.00049	0.286040667124	1	1	-2.54760099503834	0.0108466451525011	-10.1843794862129	0.149394161855428	0.00160128102481986	1.605	0.1968	1.6767	0.1065	1059476270
1655	6	0	731800	0.431858	0.31675321126	1025	11	-1.51988972476303	0.128538693355951	-0.663118353514021	153.129015901813	1.25535823637477	0.9781	0.1942	0.9521	0.1531	1059476270
1656	6	731800	1304791	0.429646	0.12738594498	721	10	-2.12873390056657	0.0332762823912816	-1.22456681316887	107.713190697763	0.861924686192469	0.9781	0.1942	0.9521	0.1531	1060208070
1657	6	1304791	1874427	0.447114	0.12224648723	582	12	-2.54139011840101	0.0110412645722012	-1.42412745681386	86.9474021998589	0.739047619047619	0.9781	0.1942	0.9521	0.1531	1060781061
1658	6	1874427	2469970	0.393814	0.160430061305	877	7	-1.75468700460327	0.0793128600867293	-0.921237874095014	131.01867994721	1.01416594391443	0.9781	0.1942	0.9521	0.1531	1061350697
1659	6	2469970	3072097	0.430132	0.169610397806	546	11	-2.73714496407458	0.00619749763770301	-1.57176940698698	81.5692123730635	0.668707899571341	0.9781	0.1942	0.9521	0.1531	1061946240
1660	6	3072097	3654995	0.456072	0.142216991652	627	13	-2.04251167409913	0.0411008026149016	-1.29083436687564	93.6701394833532	0.849881396136903	0.9781	0.1942	0.9521	0.1531	1062548367
1661	6	3654995	4275440	0.421262	0.19412679609	629	10	-2.33191830674429	0.0197049892175272	-1.4215060555304	93.968927807064	0.751942618051405	0.9781	0.1942	0.9521	0.1531	1063131265
1662	6	4275440	4877448	0.4191	0.169446253206	800	9	-1.83712449583448	0.0661915187146766	-1.0334633537276	119.515329484342	0.962985254288294	0.9781	0.1942	0.9521	0.1531	1063751710
1663	6	4877448	5452195	0.416398	0.130052005491	813	9	-1.80860949593559	0.0705116921887055	-1.0102080014273	121.457453588463	0.978633764670478	0.9781	0.1942	0.9521	0.1531	1064353718
1664	6	5452195	6088807	0.426062	0.214592247711	763	10	-2.03597580209414	0.0417527851733768	-1.14288301557516	113.987745495691	0.912133891213389	0.9781	0.1942	0.9521	0.1531	1064928465
1665	6	6088807	6680836	0.410524	0.1554467771	896	9	-1.62655218888885	0.103832240688099	-0.86996462144472	133.857169022463	1.07854348480289	0.9781	0.1942	0.9521	0.1531	1065565077
1666	6	6680836	7281285	0.448114	0.167289811458	799	12	-1.97854433838772	0.0478673318552386	-0.966951106794164	119.365935322487	1.01460317460317	0.9781	0.1942	0.9521	0.1531	1066157106
1667	6	7281285	7880049	0.414016	0.164946456367	784	9	-1.87221988032542	0.0611761897783486	-1.06260969938712	117.125022894655	0.943725549202528	0.9781	0.1942	0.9521	0.1531	1066757555
1668	6	7880049	8494427	0.391732	0.186168775575	843	7	-1.83080161707513	0.0671301589045472	-0.978282085597665	125.939278444126	0.974848222029488	0.9781	0.1942	0.9521	0.1531	1067356319
1669	6	8494427	9076754	0.361534	0.141375893613	904	4	-1.41710312599493	0.156452778749884	-0.775282280886211	135.052322317307	1.11604938271605	0.9781	0.1942	0.9521	0.1531	1067970697
1670	6	9076754	9647975	0.358054	0.124682040751	605	3	-1.86643738923493	0.0619801961575676	-1.27665995571317	90.3834679225338	0.783171521035599	0.9781	0.1942	0.9521	0.1531	1068553024
1671	6	9647975	10245718	0.370796	0.16352010814	724	5	-1.97879189315476	0.0478394416171835	-1.17345314909155	108.16137318333	0.847775175644028	0.9781	0.1942	0.9521	0.1531	1069124245
1672	6	10245718	10896383	0.414632	0.231555408697	785	9	-1.87002641879474	0.0614801492607422	-1.06077069972333	117.274417056511	0.944929280770388	0.9781	0.1942	0.9521	0.1531	1069721988
1673	6	10896383	11502203	0.405948	0.174672344921	749	8	-2.05005830112808	0.0403587418919318	-1.18569094118942	111.896227229715	0.863151829443964	0.9781	0.1942	0.9521	0.1531	1070372653
1674	6	11502203	12075330	0.395092	0.127593011671	651	7	-2.26062531103384	0.0237824690301277	-1.35115717337411	97.2555993678834	0.752818733738075	0.9781	0.1942	0.9521	0.1531	1070978473
1675	6	12075330	12660844	0.382698	0.146049453984	808	6	-1.82529235631756	0.0679569230368039	-1.04422002715374	120.710482779186	0.930339666090961	0.9781	0.1942	0.9521	0.1531	1071551600
1676	6	12660844	13230225	0.397744	0.121853381128	741	7	-2.05914545449069	0.0394803065805574	-1.16434117423391	110.701073934872	0.856895056374675	0.9781	0.1942	0.9521	0.1531	1072137114
1677	6	13230225	13831871	0.415996	0.168946523371	912	9	-1.59145680439791	0.111506809205557	-0.844429529337582	136.24747561215	1.09780318988865	0.9781	0.1942	0.9521	0.1531	1072706495
1678	6	13831871	14411474	0.417772	0.137340558969	741	9	-1.96653872614482	0.0492364135071589	-1.14398981119649	110.701073934872	0.891965091784532	0.9781	0.1942	0.9521	0.1531	1073308141
1679	6	14411474	14995280	0.424674	0.143551111157	696	10	-2.18394705441921	0.0289661388147994	-1.27547876656097	103.978336651378	0.832038254632397	0.9781	0.1942	0.9521	0.1531	1073887744
1680	6	14995280	15630685	0.420284	0.213100306104	1056	10	-1.38887763894121	0.164869961229822	-0.67402814305124	157.760234919332	1.26240286909743	0.9781	0.1942	0.9521	0.1531	1074471550
1681	6	15630685	16228964	0.407612	0.164269513053	756	8	-2.03502803824189	0.0418480518519413	-1.1722704254271	112.941986362703	0.871218668971478	0.9781	0.1942	0.9521	0.1531	1075106955
1682	6	16228964	16826186	0.411862	0.162790386155	850	9	-1.7274514193003	0.0840866228230509	-0.94600051247726	126.985037577114	1.02317183268131	0.9781	0.1942	0.9521	0.1531	1075705234
1683	6	16826186	17466677	0.394816	0.219348905761	785	7	-1.96064419129182	0.0499205435206437	-1.08112206276076	117.274417056511	0.907776814108124	0.9781	0.1942	0.9521	0.1531	1076302456
1684	6	17466677	18121975	0.392448	0.236988362547	825	7	-1.87109758838376	0.0613315558087688	-1.00942059740657	123.250183530728	0.954032957502168	0.9781	0.1942	0.9521	0.1531	1076942947
1685	6	18121975	18739120	0.3866	0.189817627948	897	6	-1.63602144236962	0.101835099823366	-0.893467334986277	134.006563184319	1.03281519861831	0.9781	0.1942	0.9521	0.1531	1077598245
1686	6	18739120	19339943	0.36357	0.167808156479	895	4	-1.43693142377484	0.150737479996122	-0.78971737114978	133.707774860608	1.10493827160494	0.9781	0.1942	0.9521	0.1531	1078215390
1687	6	19339943	19953454	0.375198	0.185018687521	662	5	-2.11376068425691	0.0345357125040191	-1.30261162936754	98.8989351482931	0.775175644028103	0.9781	0.1942	0.9521	0.1531	1078816213
1688	6	19953454	20567405	0.402976	0.185602759829	817	8	-1.90405003309078	0.0569036683330555	-1.06032058150248	122.055030235884	0.941515413425526	0.9781	0.1942	0.9521	0.1531	1079429724
1689	6	20567405	21152531	0.361754	0.145483195073	701	4	-1.86434139814191	0.0622737767234746	-1.14219060929078	104.725307460655	0.865432098765432	0.9781	0.1942	0.9521	0.1531	1080043675
1690	6	21152531	21793482	0.401466	0.219909166223	1017	8	-1.47461395062814	0.140316362123115	-0.744408885790668	151.93386260697	1.17199654278306	0.9781	0.1942	0.9521	0.1531	1080628801
1691	6	21793482	22407017	0.38179	0.185050567612	1014	6	-1.38720462290997	0.165379376199057	-0.716589572902198	151.485680121404	1.16753022452504	0.9781	0.1942	0.9521	0.1531	1081269752
1692	6	22407017	22965029	0.36134	0.103961921966	704	4	-1.8577319655486	0.0632070867673834	-1.1360296246641	105.173489946221	0.869135802469136	0.9781	0.1942	0.9521	0.1531	1081883287
1693	6	22965029	23566253	0.357884	0.168363205727	776	3	-1.49565578502158	0.134743377939553	-0.917538445688002	115.929869599812	1.00453074433657	0.9781	0.1942	0.9521	0.1531	1082441299
1694	6	23566253	24165068	0.367584	0.16501757638	811	4	-1.62199553638739	0.104804303872239	-0.931903139084126	121.158665264752	1.00123456790123	0.9781	0.1942	0.9521	0.1531	1083042523
1695	6	24165068	24798646	0.38836	0.210831184164	624	6	-2.21659402110881	0.0266508465128027	-1.41702929104329	93.2219569977869	0.718480138169257	0.9781	0.1942	0.9521	0.1531	1083641338
1696	6	24798646	25404978	0.395866	0.175369269641	583	7	-2.41285453597755	0.0158281352064515	-1.51031883333925	87.0967963617143	0.674183289968199	0.9781	0.1942	0.9521	0.1531	1084274916
1697	6	25404978	25955161	0.379314	0.0912114696383	750	5	-1.92219207753128	0.054581593335472	-1.12255225079151	112.045621391571	0.878220140515222	0.9781	0.1942	0.9521	0.1531	1084881248
1698	6	25955161	26593154	0.408394	0.216292341766	644	8	-2.27551224442097	0.0228752190017111	-1.40359597153355	96.2098402348954	0.742149236531259	0.9781	0.1942	0.9521	0.1531	1085431431
1699	6	26593154	27503927	0.386482	0.451015785492	747	6	-1.95501736475379	0.0505810207175416	-1.1574670771163	111.597438906004	0.860103626943005	0.9781	0.1942	0.9521	0.1531	1086069424
1700	6	27503927	28141568	0.386724	0.215859707892	730	6	-1.99117023595733	0.0464621748908218	-1.19067885613816	109.057738154462	0.840529648819804	0.9781	0.1942	0.9521	0.1531	1086980197
1701	6	28141568	28763732	0.39307	0.196353373066	620	7	-2.33002392828759	0.0198048864724928	-1.42154650126551	92.6243803503652	0.71697022260769	0.9781	0.1942	0.9521	0.1531	1087617838
1702	6	28763732	29455581	0.376566	0.277298948181	1003	5	-1.37143233319507	0.170240223939061	-0.703193145562576	149.842344340994	1.17447306791569	0.9781	0.1942	0.9521	0.1531	1088240002
1703	6	29455581	30127161	0.443502	0.255487060365	885	12	-1.75548103386633	0.079177062008911	-0.819469154751781	132.213833242054	1.12380952380952	0.9781	0.1942	0.9521	0.1531	1088931851
1704	6	30127161	30815409	0.445346	0.273517685485	847	12	-1.85404388935253	0.0637328811759208	-0.882784640389942	126.536855091547	1.07555555555556	0.9781	0.1942	0.9521	0.1531	1089603431
1705	6	30815409	31540254	0.459316	0.310197352537	832	13	-1.58090313136174	0.113900188245813	-0.882716281536583	124.295942663716	1.12775330396476	0.9781	0.1942	0.9521	0.1531	1090291679
1706	6	31540254	32272534	0.499104	0.317201070629	721	15	-1.42535513533786	0.154054569896627	-0.688088129735397	107.713190697763	1.27950310559006	0.9781	0.1942	0.9521	0.1531	1091016524
1707	6	32272534	32940892	0.395432	0.251897934939	1173	7	-1.09204214308359	0.274814577975601	-0.501683608511239	175.239351856417	1.35646140503036	0.9781	0.1942	0.9521	0.1531	1091748804
1708	6	32940892	33616172	0.475282	0.259566402085	749	14	-1.68254516655964	0.0924631743015581	-0.875074180548405	111.896227229715	1.09263311451495	0.9781	0.1942	0.9521	0.1531	1092417162
1709	6	33616172	34173068	0.530004	0.102166293168	549	16	-0.233928326484688	0.815040621888297	-0.162532563430982	82.0173948586298	1.9572192513369	0.9781	0.1942	0.9521	0.1531	1093092442
1710	6	34173068	34863754	0.439128	0.276082040175	705	11	-2.33308737941792	0.0196435597117012	-1.20304710062067	105.322884108077	0.863441518677281	0.9781	0.1942	0.9521	0.1531	1093649338
1711	6	34863754	35475158	0.46612	0.182210126201	742	13	-1.7835605403684	0.0744951023421747	-1.04788062305687	110.850468096727	1.00576075906472	0.9781	0.1942	0.9521	0.1531	1094340024
1712	6	35475158	36138893	0.414346	0.246687307434	756	9	-1.93363680318456	0.0531577989473616	-1.11507711928125	112.941986362703	0.910021065302438	0.9781	0.1942	0.9521	0.1531	1094951428
1713	6	36138893	36758811	0.451066	0.193441713259	768	13	-1.72501506665536	0.0845247573116018	-0.998193498956519	114.734716304968	1.04100304981362	0.9781	0.1942	0.9521	0.1531	1095615163
1714	6	36758811	37402144	0.451552	0.222797524766	701	13	-1.87588224891588	0.0606714506451828	-1.12988536566705	104.725307460655	0.950186377499153	0.9781	0.1942	0.9521	0.1531	1096235081
1715	6	37402144	37980506	0.452554	0.135489537694	812	13	-1.625938111141	0.103962821668597	-0.917820082492499	121.308059426607	1.10064384954253	0.9781	0.1942	0.9521	0.1531	1096878414
1716	6	37980506	38573763	0.396154	0.157194942495	923	7	-1.651708411259	0.0985940071652537	-0.847484068893973	137.89081139256	1.06736050881758	0.9781	0.1942	0.9521	0.1531	1097456776
1717	6	38573763	39153860	0.402916	0.138075183978	799	8	-1.94269928051242	0.052052503227137	-1.09246115672019	119.365935322487	0.920772111783348	0.9781	0.1942	0.9521	0.1531	1098050033
1718	6	39153860	39741250	0.42478	0.14877679225	787	10	-1.98297117439561	0.0473706494599751	-1.09820243690221	117.573205380222	0.940824865511058	0.9781	0.1942	0.9521	0.1531	1098630130
1719	6	39741250	40292846	0.443026	0.093539474543	863	12	-1.81254373967413	0.0699022218845402	-0.855786050543186	128.927161681234	1.09587301587302	0.9781	0.1942	0.9521	0.1531	1099217520
1720	6	40292846	40820927	0.466558	0.0531755545077	800	13	-1.65295909900855	0.0983391879791407	-0.93929980990295	119.515329484342	1.08437817688919	0.9781	0.1942	0.9521	0.1531	1099769116
1721	6	40820927	41400883	0.44439	0.137865631186	772	12	-2.04857584097002	0.0405036090204385	-1.01654576245406	115.33229295239	0.98031746031746	0.9781	0.1942	0.9521	0.1531	1100297197
1722	6	41400883	42018178	0.483554	0.19001449874	523	14	-2.29120408117117	0.021951613040118	-1.39322895276021	78.1331466503887	0.762946754194019	0.9781	0.1942	0.9521	0.1531	1100877153
1723	6	42018178	42642125	0.432428	0.198649885327	1007	11	-1.56563209283737	0.117434772270825	-0.688678579900045	150.439920988416	1.23331292100429	0.9781	0.1942	0.9521	0.1531	1101494448
1724	6	42642125	43324689	0.473234	0.267467959049	698	14	-1.81989739950295	0.0687746310261206	-0.976812862797504	104.277124975089	1.018234865062	0.9781	0.1942	0.9521	0.1531	1102118395
1725	6	43324689	43934736	0.480738	0.180391019053	1438	14	0.17305656869408	0.862606962950962	0.0659518714321416	214.828804748105	2.09773887673231	2.2493	0.2575	2.2726	0.2674	1102800959
1726	6	43934736	44514767	0.47925	0.13797710812	1345	14	-0.0774092678496004	0.938297968229383	-0.0305056315631699	200.93514769555	1.96207148067104	2.2493	0.2575	2.2726	0.2674	1103411006
1727	6	44514767	45135943	0.392918	0.195075147784	1674	7	0.0295290583399213	0.976442643838074	0.0114129060105966	250.085826945986	1.93581960104076	2.2493	0.2575	2.2726	0.2674	1103991037
1728	6	45135943	45718057	0.386736	0.141061716434	1984	6	0.675635675174325	0.499271985317934	0.251764800481337	296.398017121169	2.28439838802533	2.2493	0.2575	2.2726	0.2674	1104612213
1729	6	45718057	46280952	0.405026	0.111734870624	1558	8	-0.312989347566698	0.754288755268566	-0.129033331586499	232.756104170756	1.79544799769519	2.2493	0.2575	2.2726	0.2674	1105194327
1730	6	46280952	46859319	0.379576	0.135497011413	1604	5	-0.0631058258983858	0.949682235152042	-0.0258406097198363	239.628235616106	1.87822014051522	2.2493	0.2575	2.2726	0.2674	1105757222
1731	6	46859319	47465987	0.3945	0.175825987196	1991	7	0.739185886386336	0.459794129796844	0.261606599180755	297.443776254156	2.30239953743857	2.2493	0.2575	2.2726	0.2674	1106335589
1732	6	47465987	48034139	0.365292	0.119953815176	1859	4	0.686899582873893	0.492146009822794	0.264849811618083	277.72374688924	2.29506172839506	2.2493	0.2575	2.2726	0.2674	1106942257
1733	6	48034139	48627599	0.346282	0.157483233916	1992	2	1.56901116736947	0.116645336924741	0.567518309756749	297.593170416012	2.79873551106428	2.2493	0.2575	2.2726	0.2674	1107510409
1734	6	48627599	49238865	0.343576	0.182025501173	1622	2	0.672911039415367	0.501003888573006	0.271074481905942	242.317330529504	2.27889005971198	2.2493	0.2575	2.2726	0.2674	1108103869
1735	6	49238865	49867340	0.35246	0.204423405863	1612	3	0.317054280021481	0.751202415702732	0.137184740652838	240.823388910949	2.08673139158576	2.2493	0.2575	2.2726	0.2674	1108715135
1736	6	49867340	50434914	0.346062	0.119057603061	1613	2	0.651114009275943	0.51497289381768	0.263047100844311	240.972783072805	2.26624517035476	2.2493	0.2575	2.2726	0.2674	1109343610
1737	6	50434914	51018346	0.364844	0.143002097931	1890	4	0.755197053004713	0.450130756638449	0.288709275807036	282.354965906758	2.33333333333333	2.2493	0.2575	2.2726	0.2674	1109911184
1738	6	51018346	51593711	0.369522	0.130986417318	1877	4	0.726556178433724	0.467497881223813	0.278751691529475	280.412841802638	2.31728395061728	2.2493	0.2575	2.2726	0.2674	1110494616
1739	6	51593711	52179324	0.3887	0.146193817419	1880	6	0.454465168987968	0.649494056109583	0.174085436659462	280.861024288204	2.16465169833045	2.2493	0.2575	2.2726	0.2674	1111069981
1740	6	52179324	52881718	0.412064	0.288148816761	1869	9	0.50768588046637	0.611673651971966	0.190731310242834	279.217688507794	2.24977430033103	2.2493	0.2575	2.2726	0.2674	1111655594
1741	6	52881718	53498600	0.398626	0.189472216729	1717	7	0.125791656466091	0.899896846485349	0.048003417462387	256.509775905769	1.98554495518936	2.2493	0.2575	2.2726	0.2674	1112357988
1742	6	53498600	54058432	0.377478	0.106874919619	1867	5	0.509423078293008	0.610455703216773	0.193207176051446	278.918900184083	2.18618266978923	2.2493	0.2575	2.2726	0.2674	1112974870
1743	6	54058432	54657115	0.347932	0.164833476147	1827	2	1.16939894814669	0.242242933441505	0.442777296316157	272.943133709866	2.56691253951528	2.2493	0.2575	2.2726	0.2674	1113534702
1744	6	54657115	55273567	0.344508	0.188906841084	1948	2	1.46244790891006	0.143618509044777	0.535294339771011	291.019827294373	2.73691605198455	2.2493	0.2575	2.2726	0.2674	1114133385
1745	6	55273567	55842418	0.339244	0.121035209572	1598	1	0.951899081579784	0.341148165377737	0.457672206715033	238.731870644973	2.55884707766213	2.2493	0.2575	2.2726	0.2674	1114749837
1746	6	55842418	56416948	0.360592	0.129723426105	1650	4	0.226442445540298	0.820857318369998	0.0927890658317791	246.500367061456	2.03703703703704	2.2493	0.2575	2.2726	0.2674	1115318688
1747	6	56416948	57023946	0.365594	0.176274056916	1938	4	0.860947974497596	0.389266697395083	0.324891612113682	289.525885675819	2.39259259259259	2.2493	0.2575	2.2726	0.2674	1115893218
1748	6	57023946	57681063	0.363996	0.239100495041	3604	4	4.53138620797974	5.85978985304538e-06	1.21992205251214	538.416559326961	4.44938271604938	2.2493	0.2575	2.2726	0.2674	1116500216
1749	6	57681063	62533304	0.356196	0.896954829737	1156	3	-0.67169666454746	0.501776825221881	-0.342525605374451	172.699651104874	1.49644012944984	1.1812	0.1524	1.1768	0.1406	1117157333
1750	6	62533304	63116659	0.339918	0.142888978409	653	1	-1.11887585417734	0.263193105260697	-0.833440304666513	97.5543876915943	1.04563650920737	1.1812	0.1524	1.1768	0.1406	1122009574
1751	6	63116659	63735622	0.342568	0.192197271889	674	2	-1.6230428019373	0.104580255426775	-0.995878841129473	100.691665090558	0.946961714085002	1.1812	0.1524	1.1768	0.1406	1122592929
1752	6	63735622	64411760	0.360376	0.26050599138	775	4	-1.70130872750705	0.0888850299982922	-0.997408743139799	115.780475437956	0.95679012345679	1.1812	0.1524	1.1768	0.1406	1123211892
1753	6	64411760	65043300	0.350418	0.208284510878	915	3	-1.19426021200605	0.232376196360303	-0.679823354703725	136.695658097716	1.18446601941748	1.1812	0.1524	1.1768	0.1406	1123888030
1754	6	65043300	65642963	0.334192	0.166198348072	743	1	-0.921659193629044	0.356706371913845	-0.647161085674348	110.999862258583	1.18975180144115	1.1812	0.1524	1.1768	0.1406	1124519570
1755	6	65642963	66245918	0.323604	0.170750719374	672	1	-1.07724122583937	0.281372512018307	-0.792062063434184	100.392876766847	1.07606084867894	1.1812	0.1524	1.1768	0.1406	1125119233
1756	6	66245918	66837329	0.33616	0.154564253962	737	1	-0.934806970998931	0.349887786410866	-0.658858677117874	110.10349728745	1.18014411529223	1.1812	0.1524	1.1768	0.1406	1125722188
1757	6	66837329	67447320	0.333074	0.180315775151	705	1	-1.00492845030499	0.314931303834566	-0.722900038926788	105.322884108077	1.128903122498	1.1812	0.1524	1.1768	0.1406	1126313599
1758	6	67447320	68034964	0.327958	0.149144720273	672	1	-1.07724122583937	0.281372512018307	-0.792062063434184	100.392876766847	1.07606084867894	1.1812	0.1524	1.1768	0.1406	1126923590
1759	6	68034964	68641852	0.329252	0.176124754485	713	1	-0.987398080478477	0.323447525014899	-0.706621219769056	106.51803740292	1.14171337069656	1.1812	0.1524	1.1768	0.1406	1127511234
1760	6	68641852	69249230	0.338202	0.176789412853	847	1	-0.693764385884345	0.487829980509004	-0.458161326880745	126.536855091547	1.35628502802242	1.1812	0.1524	1.1768	0.1406	1128118122
1761	6	69249230	69817058	0.338988	0.119451664941	913	1	-0.549138834815593	0.582910176023018	-0.349908436228722	136.396869774005	1.46196957566053	1.1812	0.1524	1.1768	0.1406	1128725500
1762	6	69817058	70418143	0.352288	0.168170890972	909	3	-1.20727009285564	0.227328144383186	-0.689314803681023	135.799293126584	1.17669902912621	1.1812	0.1524	1.1768	0.1406	1129293328
1763	6	70418143	70987040	0.354106	0.121106281102	782	3	-1.48264590417199	0.13816851417991	-0.906426490567777	116.826234570944	1.01229773462783	1.1812	0.1524	1.1768	0.1406	1129894413
1764	6	70987040	71632665	0.365758	0.225556631171	918	4	-1.38625910722617	0.165667798729551	-0.753110899887591	137.143840583283	1.13333333333333	1.1812	0.1524	1.1768	0.1406	1130463310
1765	6	71632665	72247133	0.372412	0.18628797594	954	5	-1.47810121648548	0.139380688545286	-0.775453580169245	142.522030410078	1.11709601873536	1.1812	0.1524	1.1768	0.1406	1131108935
1766	6	72247133	72836840	0.357462	0.1521213077	1113	3	-0.764934143969532	0.444310760919269	-0.39721341053317	166.275702145091	1.44077669902913	1.1812	0.1524	1.1768	0.1406	1131723403
1767	6	72836840	73416225	0.349408	0.137015973834	703	2	-1.5528079270436	0.120469028342882	-0.935102743238796	105.024095784366	0.987706357569371	1.1812	0.1524	1.1768	0.1406	1132313110
1768	6	73416225	74046820	0.371366	0.207098058183	940	5	-1.50857804028274	0.131406649499882	-0.796782089609757	140.430512144102	1.10070257611241	1.1812	0.1524	1.1768	0.1406	1132892495
1769	6	74046820	74771534	0.38404	0.310072663147	811	6	-1.81891243786988	0.0689247899612812	-1.03887340568827	121.158665264752	0.933793897524468	1.1812	0.1524	1.1768	0.1406	1133523090
1770	6	74771534	75429044	0.350406	0.239555291935	1009	3	-0.990438745362448	0.321959715329707	-0.538740828768772	150.738709312127	1.30614886731392	1.1812	0.1524	1.1768	0.1406	1134247804
1771	6	75429044	76026361	0.358678	0.162923539762	935	3	-1.15089394250741	0.2497758701457	-0.648628733100131	139.683541334825	1.21035598705502	1.1812	0.1524	1.1768	0.1406	1134905314
1772	6	76026361	76651856	0.359274	0.200633098586	937	3	-1.14655731555754	0.251564626238061	-0.645546050215943	139.982329658536	1.21294498381877	1.1812	0.1524	1.1768	0.1406	1135502631
1773	6	76651856	77307552	0.359486	0.237451501916	898	3	-1.23112154107989	0.218277410063322	-0.706879653133983	134.155957346174	1.16245954692557	1.1812	0.1524	1.1768	0.1406	1136128126
1774	6	77307552	77938252	0.347118	0.207230061836	859	2	-1.17499273796025	0.23999762116922	-0.645969301172868	128.329585033812	1.20688443976115	1.1812	0.1524	1.1768	0.1406	1136783822
1775	6	77938252	78577932	0.351984	0.21835917959	756	3	-1.53902205452022	0.1237989121524	-0.955208863654057	112.941986362703	0.978640776699029	1.1812	0.1524	1.1768	0.1406	1137414522
1776	6	78577932	79196889	0.347736	0.19218944127	1007	2	-0.816552686778612	0.414184102742186	-0.416635654304547	150.439920988416	1.41482262030207	1.1812	0.1524	1.1768	0.1406	1138054202
1777	6	79196889	79835303	0.351362	0.216809155188	927	3	-1.16824045030686	0.242709788294667	-0.661025759249599	138.488388039981	1.2	1.1812	0.1524	1.1768	0.1406	1138673159
1778	6	79835303	80451178	0.371052	0.188146945403	800	5	-1.81334627825535	0.0697784297485811	-1.02944284640003	119.515329484342	0.936768149882904	1.1812	0.1524	1.1768	0.1406	1139311573
1779	6	80451178	81041473	0.366058	0.152965889936	1144	4	-0.88834851853051	0.37435330859445	-0.435589906523009	170.906921162609	1.41234567901235	1.1812	0.1524	1.1768	0.1406	1139927448
1780	6	81041473	81694980	0.347518	0.234897254352	987	2	-0.864990531532888	0.387043985712815	-0.445577347854934	147.452037751307	1.38672286617492	1.1812	0.1524	1.1768	0.1406	1140517743
1781	6	81694980	82328988	0.339034	0.211366418089	785	1	-0.829624752039839	0.406750977749463	-0.567830642433955	117.274417056511	1.25700560448359	1.1812	0.1524	1.1768	0.1406	1141171250
1782	6	82328988	82924972	0.36356	0.161051303391	1033	4	-1.1328975244828	0.257257289707098	-0.582836704436339	154.324169196657	1.27530864197531	1.1812	0.1524	1.1768	0.1406	1141805258
1783	6	82924972	83585903	0.369308	0.243491378071	1027	4	-1.14611638966941	0.251746996926845	-0.591240776983204	153.427804225524	1.2679012345679	1.1812	0.1524	1.1768	0.1406	1142401242
1784	6	83585903	84214469	0.360642	0.204538584651	939	4	-1.33999307907303	0.18024759500267	-0.720479895647624	140.281117982247	1.15925925925926	1.1812	0.1524	1.1768	0.1406	1143062173
1785	6	84214469	84848881	0.370954	0.211868627958	1005	5	-1.36707850122403	0.171600701124388	-0.700319250108466	150.141132664705	1.1768149882904	1.1812	0.1524	1.1768	0.1406	1143690739
1786	6	84848881	85463400	0.363604	0.186355507315	953	4	-1.30914906030427	0.190483863449203	-0.699128839391457	142.372636248223	1.17654320987654	1.1812	0.1524	1.1768	0.1406	1144325151
1787	6	85463400	86110508	0.382938	0.227331450083	1492	6	-0.37067095024575	0.710882629711745	-0.1593996896503	222.896089488298	1.71790443293034	2.1269	0.289	2.144	0.2167	1144939670
1788	6	86110508	86850705	0.37861	0.324504152273	1831	5	0.431054102814338	0.666429032024739	0.165117039622581	273.540710357288	2.1440281030445	2.1269	0.289	2.144	0.2167	1145586778
1789	6	86850705	87556077	0.374246	0.291154171132	1788	5	0.337446715437038	0.735780173737419	0.130831985008561	267.116761397505	2.09367681498829	2.1269	0.289	2.144	0.2167	1146326975
1790	6	87556077	88202979	0.372262	0.22708540088	1661	5	0.0609783852761749	0.951376423066461	0.0245373217876196	248.143702841865	1.94496487119438	2.1269	0.289	2.144	0.2167	1147032347
1791	6	88202979	88812541	0.378068	0.179738894485	1738	5	0.228600916161108	0.819179112428842	0.0899133306396437	259.647053304733	2.03512880562061	2.1269	0.289	2.144	0.2167	1147679249
1792	6	88812541	89422503	0.384236	0.180276804129	1763	6	0.205648349528316	0.837065607173197	0.0813852494146434	263.381907351119	2.02993667242372	2.1269	0.289	2.144	0.2167	1148288811
1793	6	89422503	90073803	0.383806	0.232304621526	1517	6	-0.317504963181722	0.75086047408092	-0.135426139658505	226.630943534684	1.74668969487622	2.1269	0.289	2.144	0.2167	1148898773
1794	6	90073803	90697068	0.408758	0.197773017898	1864	8	0.344047858601144	0.730810294574838	0.129673295006112	278.470717698517	2.14808412561222	2.1269	0.289	2.144	0.2167	1149550073
1795	6	90697068	91259337	0.394648	0.110745924104	1955	7	0.658593943769078	0.510156552944098	0.235281985654967	292.065586427361	2.26076900838393	2.1269	0.289	2.144	0.2167	1150173338
1796	6	91259337	91823919	0.372058	0.114389052432	1429	5	-0.444066123364142	0.656994778056938	-0.19250883507894	213.484257291406	1.67330210772834	2.1269	0.289	2.144	0.2167	1150735607
1797	6	91823919	92397926	0.356172	0.128930483426	1664	3	0.429806580717939	0.667336345488086	0.182988430265962	248.591885327432	2.15404530744337	2.1269	0.289	2.144	0.2167	1151300189
1798	6	92397926	92973740	0.341914	0.131664044292	1400	2	0.135250962642907	0.892413454867819	0.0587274895209971	209.151826597599	1.9669827889006	2.1269	0.289	2.144	0.2167	1151874196
1799	6	92973740	93560045	0.337618	0.14720154186	1485	1	0.704282607780254	0.481256795226767	0.351867729475184	221.85033035531	2.37790232185749	2.1269	0.289	2.144	0.2167	1152450010
1800	6	93560045	94133020	0.33896	0.12736157773	1372	1	0.456666133980725	0.647911036207409	0.237685279959869	204.968790065647	2.19695756605284	2.1269	0.289	2.144	0.2167	1153036315
1801	6	94133020	94703896	0.336766	0.124153056005	1889	1	1.58956628401928	0.111932601983768	0.699027500175426	282.205571744903	3.02481985588471	2.1269	0.289	2.144	0.2167	1153609290
1802	6	94703896	95271377	0.335412	0.118913232337	1367	1	0.445709652839153	0.655806990965585	0.232418041393116	204.22181925637	2.18895116092874	2.1269	0.289	2.144	0.2167	1154180166
1803	6	95271377	96036415	0.333528	0.346437693291	1600	1	0.956281674036413	0.338929946014483	0.459476703561781	239.030658968684	2.56204963971177	2.1269	0.289	2.144	0.2167	1154747647
1804	6	96036415	96620016	0.341122	0.143250268591	1678	2	0.808537004727339	0.418781512523384	0.320043378128492	250.683403593408	2.357569371268	2.1269	0.289	2.144	0.2167	1155512685
1805	6	96620016	97234898	0.357176	0.186835848179	1653	3	0.405955132493689	0.684775567628922	0.173419721417184	246.948549547022	2.13980582524272	2.1269	0.289	2.144	0.2167	1156096286
1806	6	97234898	97805389	0.36661	0.123561984326	1831	4	0.625211545336378	0.531832225431621	0.242954832495938	273.540710357288	2.26049382716049	2.1269	0.289	2.144	0.2167	1156711168
1807	6	97805389	98386376	0.341674	0.139395545856	1422	2	0.18853259187261	0.850459168962902	0.0812221273080838	212.438498158418	1.99789251844046	2.1269	0.289	2.144	0.2167	1157281659
1808	6	98386376	98975027	0.347308	0.150600270789	1631	2	0.694708069554791	0.487238269903495	0.279057444400553	243.661877986203	2.2915349490692	2.1269	0.289	2.144	0.2167	1157862646
1809	6	98975027	99535359	0.375852	0.107671880242	1656	5	0.0500938053485818	0.960047636158165	0.0201879213245686	247.396732032588	1.93911007025761	2.1269	0.289	2.144	0.2167	1158451297
1810	6	99535359	100159224	0.383772	0.198544556915	1911	6	0.520390992947363	0.602791086573102	0.197680553071918	285.492243305722	2.20034542314335	2.1269	0.289	2.144	0.2167	1159011629
1811	6	100159224	100761366	0.36695	0.169631083698	1392	4	-0.341968757483948	0.732374404280355	-0.152517747452671	207.956673302755	1.71851851851852	2.1269	0.289	2.144	0.2167	1159635494
1812	6	100761366	101330690	0.349228	0.121765462197	722	2	-1.50679197452704	0.131863987330763	-0.896628595424161	107.862584859619	1.01440112399017	1.0363	0.193	1.0248	0.019	1160237636
1813	6	101330690	101944564	0.354454	0.185500607617	603	3	-1.87077401618479	0.0613764106057949	-1.28143709597505	90.0846795988229	0.780582524271845	1.0363	0.193	1.0248	0.019	1160806960
1814	6	101944564	102497881	0.328368	0.0963588684244	827	1	-0.737590310450633	0.46076344529019	-0.492635967041669	123.548971854439	1.32425940752602	1.0363	0.193	1.0248	0.019	1161420834
1815	6	102497881	103097183	0.327976	0.165696093122	648	1	-1.12983233531891	0.258546880224433	-0.844529483328319	96.8074168823171	1.03763010408327	1.0363	0.193	1.0248	0.019	1161974151
1816	6	103097183	103707593	0.328836	0.180878425976	640	1	-1.14736270514543	0.251231748209041	-0.862451391325582	95.6122635874737	1.02481985588471	1.0363	0.193	1.0248	0.019	1162573453
1817	6	103707593	104315804	0.333038	0.177916874243	1015	1	-0.325626619527522	0.74470686949948	-0.197115474140405	151.635074283259	1.62530024019215	2.0539	0.2344	2.0259	0.273	1163183863
1818	6	104315804	104915254	0.355272	0.165902076904	1664	3	0.429806580717939	0.667336345488086	0.182988430265962	248.591885327432	2.15404530744337	2.0539	0.2344	2.0259	0.273	1163792074
1819	6	104915254	105542557	0.361448	0.202937017677	1641	4	0.206614147760383	0.83631121035986	0.0848982802123138	245.155819604757	2.02592592592593	2.0539	0.2344	2.0259	0.273	1164391524
1820	6	105542557	106147043	0.391714	0.172850984142	2036	7	0.839925814657909	0.400949982619913	0.293850939535948	304.166513537651	2.35443769875687	2.0539	0.2344	2.0259	0.273	1165018827
1821	6	106147043	106730535	0.391564	0.143090222317	1748	7	0.195190273719842	0.845243993066837	0.0738185629608512	261.140994923288	2.02139346631975	2.0539	0.2344	2.0259	0.273	1165623313
1822	6	106730535	107361637	0.394188	0.207735041245	1639	7	-0.0488242192046355	0.961059381053992	-0.0190707674402882	244.857031281046	1.89534547557097	2.0539	0.2344	2.0259	0.273	1166206805
1823	6	107361637	107992090	0.395196	0.206919469017	1534	7	-0.283884051838306	0.776499238707452	-0.114588139036814	229.170644286226	1.77392309916161	2.0539	0.2344	2.0259	0.273	1166837907
1824	6	107992090	108635870	0.408462	0.22333716487	1596	8	-0.231396491898796	0.817006790278283	-0.0942679134258223	238.433082321263	1.83923941227312	2.0539	0.2344	2.0259	0.273	1167468360
1825	6	108635870	109244096	0.403836	0.177937148363	1633	8	-0.151950816643207	0.879225727714939	-0.0612037740864732	243.960666309913	1.88187842120426	2.0539	0.2344	2.0259	0.273	1168112140
1826	6	109244096	109851753	0.396298	0.177167382257	1582	7	-0.176428128348628	0.859957608023414	-0.0701370220669554	236.341564055287	1.82943047123446	2.0539	0.2344	2.0259	0.273	1168720366
1827	6	109851753	110505516	0.390904	0.235196852682	1991	7	0.739185886386336	0.459794129796844	0.261606599180755	297.443776254156	2.30239953743857	2.0539	0.2344	2.0259	0.273	1169328023
1828	6	110505516	111141026	0.391332	0.213230318956	1643	7	-0.039869558913829	0.968197120265848	-0.0155541415896727	245.454607928468	1.89997108991038	2.0539	0.2344	2.0259	0.273	1169981786
1829	6	111141026	111834090	0.376992	0.278565904447	1795	5	0.352685127335668	0.724324510453116	0.136469092535657	268.162520530493	2.10187353629977	2.0539	0.2344	2.0259	0.273	1170617296
1830	6	111834090	112405381	0.414966	0.124789293022	1428	9	-0.459630654565132	0.645781351998028	-0.197539279473224	213.334863129551	1.7189286789046	2.0539	0.2344	2.0259	0.273	1171310360
1831	6	112405381	112986679	0.371526	0.139855977485	1935	5	0.657453365308274	0.510889447534711	0.244818814857016	289.077703190253	2.26580796252927	2.0539	0.2344	2.0259	0.273	1171881651
1832	6	112986679	113578305	0.346816	0.154871489759	1573	2	0.554238319767392	0.579415756425984	0.226819333104355	234.997016598588	2.21004566210046	2.0539	0.2344	2.0259	0.273	1172462949
1833	6	113578305	114170955	0.368922	0.156331730364	1754	4	0.455569442108211	0.648699621387248	0.180971789143334	262.03735989442	2.16543209876543	2.0539	0.2344	2.0259	0.273	1173054575
1834	6	114170955	114736361	0.370488	0.115679706264	1538	5	-0.206782280942614	0.836179894838531	-0.0864592482129299	229.768220933648	1.80093676814988	2.0539	0.2344	2.0259	0.273	1173647225
1835	6	114736361	115363553	0.345392	0.20279595403	1864	2	1.2590089609421	0.208027095225165	0.471702522342949	278.470717698517	2.61889708465051	2.0539	0.2344	2.0259	0.273	1174212631
1836	6	115363553	116002958	0.341694	0.218023005763	1501	2	0.379862078651999	0.704047797920987	0.159224639309357	224.240636944997	2.10888654724271	2.0539	0.2344	2.0259	0.273	1174839823
1837	6	116002958	116594010	0.361666	0.15405074342	1907	4	0.792650504366776	0.427981475008761	0.301627885011357	284.894666658301	2.35432098765432	2.0539	0.2344	2.0259	0.273	1175479228
1838	6	116594010	117202245	0.36323	0.177949312355	1986	4	0.966698895990479	0.333694579179565	0.360188664226975	296.696805444879	2.45185185185185	2.0539	0.2344	2.0259	0.273	1176070280
1839	6	117202245	117816765	0.36827	0.186356831348	1641	4	0.206614147760383	0.83631121035986	0.0848982802123138	245.155819604757	2.02592592592593	2.0539	0.2344	2.0259	0.273	1176678515
1840	6	117816765	118451301	0.374154	0.212022643317	2066	5	0.942629359411211	0.345870517167592	0.339325502690303	308.648338393314	2.4192037470726	2.0539	0.2344	2.0259	0.273	1177293035
1841	6	118451301	119051583	0.375642	0.167058149336	1822	5	0.411461858944671	0.680733903122111	0.158008207627294	272.196162900589	2.13348946135831	2.0539	0.2344	2.0259	0.273	1177927571
1842	6	119051583	119651053	0.379046	0.165929904749	2007	5	0.814191316265613	0.415535359370634	0.297525865187861	299.834082843843	2.35011709601874	2.0539	0.2344	2.0259	0.273	1178527853
1843	6	119651053	120231128	0.364064	0.138042494505	1705	4	0.34761537641756	0.728129056942351	0.140094780610136	254.717045963504	2.10493827160494	2.0539	0.2344	2.0259	0.273	1179127323
1844	6	120231128	120835950	0.331536	0.173310494658	1523	1	0.787551864456202	0.430958880019912	0.388320740274348	227.527308505816	2.43875100080064	2.0539	0.2344	2.0259	0.273	1179707398
1845	6	120835950	121458003	0.340378	0.196209969247	1590	2	0.595410487808526	0.551569116713668	0.242327427860386	237.53671735013	2.23393045310854	2.0539	0.2344	2.0259	0.273	1180312220
1846	6	121458003	122121399	0.35375	0.246302359375	1481	3	0.0330052148054037	0.97367042909513	0.0149046374137179	221.252753707888	1.91715210355987	2.0539	0.2344	2.0259	0.273	1180934273
1847	6	122121399	122694598	0.34973	0.127702595434	1442	2	0.236970436626886	0.812679725251236	0.101371826929491	215.426381395527	2.02599227256762	2.0539	0.2344	2.0259	0.273	1181597669
1848	6	122694598	123323176	0.36145	0.204553770574	1549	4	0.00392488156569012	0.996868405635968	0.00166018548816958	231.411556714057	1.91234567901235	2.0539	0.2344	2.0259	0.273	1182170868
1849	6	123323176	123910263	0.341332	0.148337469574	1290	2	-0.13115718350561	0.895650965906965	-0.0593282720007152	192.718468793502	1.81243414120126	2.0539	0.2344	2.0259	0.273	1182799446
1850	6	123910263	124461077	0.353756	0.0922525571245	1391	3	-0.162142997938466	0.871193246712788	-0.0755445833328908	207.8072791409	1.80064724919094	2.0539	0.2344	2.0259	0.273	1183386533
1851	6	124461077	125025303	0.347148	0.113830273685	1342	2	-0.00521878714449314	0.995836029212771	-0.002314666111148	200.486965209984	1.88549350193186	2.0539	0.2344	2.0259	0.273	1183937347
1852	6	125025303	125622700	0.369982	0.163035636269	1564	4	0.0369720445322161	0.9705072957267	0.0155635540059534	233.652469141889	1.93086419753086	2.0539	0.2344	2.0259	0.273	1184501573
1853	6	125622700	126203631	0.380098	0.139312586176	1820	6	0.3268668000343	0.743768632717226	0.12729122518052	271.897374576878	2.09556706966033	2.0539	0.2344	2.0259	0.273	1185098970
1854	6	126203631	126791342	0.364972	0.149241719144	1909	4	0.797056792762313	0.425418048381884	0.303140144102539	285.193454982011	2.35679012345679	2.0539	0.2344	2.0259	0.273	1185679901
1855	6	126791342	127402843	0.34821	0.182339848995	1405	2	0.147360423831475	0.882847541648687	0.0638707927969569	209.898797406876	1.97400772743239	2.0539	0.2344	2.0259	0.273	1186267612
1856	6	127402843	128004721	0.356274	0.169266861391	1520	3	0.117569440327747	0.906408820056478	0.052404320455818	227.07912602025	1.96763754045307	2.0539	0.2344	2.0259	0.273	1186879113
1857	6	128004721	128556556	0.344622	0.0939320630261	1296	2	-0.116625830079327	0.907156567958012	-0.0526336194267069	193.614833764634	1.82086406743941	2.0539	0.2344	2.0259	0.273	1187480991
1858	6	128556556	129126530	0.35134	0.122767003407	1597	3	0.284529577897503	0.776004570398707	0.123697309536103	238.582476483118	2.06731391585761	2.0539	0.2344	2.0259	0.273	1188032826
1859	6	129126530	129708501	0.34642	0.140850660944	1587	2	0.588144811095385	0.556435097348097	0.23960279052385	237.088534864564	2.22971548998946	2.0539	0.2344	2.0259	0.273	1188602800
1860	6	129708501	130283575	0.367104	0.130546677471	1612	4	0.142722966025099	0.886508978135052	0.0591747852265684	240.823388910949	1.99012345679012	2.0539	0.2344	2.0259	0.273	1189184771
1861	6	130283575	130884823	0.376926	0.16839640215	2008	5	0.816368232251132	0.414289560215541	0.298244517776016	299.983477005699	2.35128805620609	2.0539	0.2344	2.0259	0.273	1189759845
1862	6	130884823	131476973	0.374212	0.155619353204	1903	5	0.587792053771678	0.556671878323035	0.220760810099265	284.297090010879	2.22833723653396	2.0539	0.2344	2.0259	0.273	1190361093
1863	6	131476973	132117348	0.374602	0.219207495608	1669	5	0.0783937131603237	0.937514874313592	0.0314692031878424	249.338856136709	1.95433255269321	2.0539	0.2344	2.0259	0.273	1190953243
1864	6	132117348	132697509	0.364326	0.138170266529	1460	4	-0.192154952035697	0.847620831339786	-0.0837085895340194	218.115476308924	1.80246913580247	2.0539	0.2344	2.0259	0.273	1191593618
1865	6	132697509	133286040	0.371126	0.150427080307	1829	5	0.426700270843301	0.669597653261915	0.16354032357396	273.241922033577	2.14168618266979	2.0539	0.2344	2.0259	0.273	1192173779
1866	6	133286040	133857443	0.361022	0.124960841998	1822	4	0.605383247556462	0.544924379474862	0.235846000500652	272.196162900589	2.24938271604938	2.0539	0.2344	2.0259	0.273	1192762310
1867	6	133857443	134459809	0.378484	0.169939870444	1582	5	-0.110997977579795	0.911617950480455	-0.0457651517019647	236.341564055287	1.85245901639344	2.0539	0.2344	2.0259	0.273	1193333713
1868	6	134459809	135084581	0.387122	0.199708053498	1305	6	-0.768352533484681	0.44227777221105	-0.352597418448291	194.959381221333	1.50259067357513	2.0539	0.2344	2.0259	0.273	1193936079
1869	6	135084581	135683262	0.382168	0.164830686125	1633	6	-0.0708147832046306	0.943545166067542	-0.0291224343438433	243.960666309913	1.88025331030512	2.0539	0.2344	2.0259	0.273	1194560851
1870	6	135683262	136272540	0.359	0.151504043932	1083	3	-0.829983548217488	0.406548085375916	-0.436633760266803	161.793877289428	1.40194174757282	1.1855	0.1826	1.1353	0.1591	1195159532
1871	6	136272540	136871024	0.381278	0.164555777598	986	6	-1.44675052842168	0.147966807073282	-0.756987673527627	147.302643589452	1.13529073114565	1.1855	0.1826	1.1353	0.1591	1195748810
1872	6	136871024	137478177	0.387566	0.176484345791	809	6	-1.823165716835	0.0682782957668039	-1.04243561747556	120.859876941041	0.931491076568797	1.1855	0.1826	1.1353	0.1591	1196347294
1873	6	137478177	138058633	0.390412	0.138608266604	910	7	-1.68081105720412	0.0927996202344397	-0.867948171453689	135.948687288439	1.05232726221451	1.1855	0.1826	1.1353	0.1591	1196954447
1874	6	138058633	138659324	0.400658	0.16762528488	892	8	-1.74301150216729	0.0813316056726192	-0.933612949727863	133.259592375042	1.0279458369346	1.1855	0.1826	1.1353	0.1591	1197534903
1875	6	138659324	139278258	0.389998	0.192159422491	922	6	-1.58285545530559	0.113454413600544	-0.8538085694762	137.741417230704	1.06160046056419	1.1855	0.1826	1.1353	0.1591	1198135594
1876	6	139278258	139901940	0.391184	0.198309394852	991	7	-1.49947918631529	0.133749364314675	-0.744929659353259	148.049614398729	1.14599595258745	1.1855	0.1826	1.1353	0.1591	1198754528
1877	6	139901940	140476801	0.361544	0.130224523841	836	4	-1.56691693144318	0.117134109517888	-0.888102111220516	124.893519311138	1.0320987654321	1.1855	0.1826	1.1353	0.1591	1199378210
1878	6	140476801	141078599	0.33979	0.169156427904	946	1	-0.476826059281217	0.633485987617923	-0.298683112873549	141.326877115235	1.51481184947958	1.1855	0.1826	1.1353	0.1591	1199953071
1879	6	141078599	141659230	0.335176	0.138867886833	841	1	-0.706912163254231	0.479621064752111	-0.4684174959578	125.640490120415	1.3466773418735	1.1855	0.1826	1.1353	0.1591	1200554869
1880	6	141659230	142270565	0.337798	0.182117824106	852	1	-0.682807904742773	0.494728234069529	-0.449669865987106	127.283825900824	1.36429143314652	1.1855	0.1826	1.1353	0.1591	1201135500
1881	6	142270565	142870688	0.358422	0.166837464986	1030	3	-0.944904162388878	0.344707806316022	-0.509022665804549	153.875986711091	1.33333333333333	1.1855	0.1826	1.1353	0.1591	1201746835
1882	6	142870688	143454540	0.379852	0.143618588272	908	5	-1.57823935181934	0.114510632946831	-0.846750548883842	135.649898964728	1.0632318501171	1.1855	0.1826	1.1353	0.1591	1202346958
1883	6	143454540	144028599	0.390162	0.129009387537	1596	7	-0.145086817330805	0.884642326402643	-0.0574259703174013	238.433082321263	1.84562012142238	2.0427	0.28	2.0457	0.2942	1202930810
1884	6	144028599	144657203	0.390892	0.204586671418	1936	7	0.616059307387747	0.537855377786638	0.221192330734847	289.227097352108	2.23879734027175	2.0427	0.28	2.0457	0.2942	1203504869
1885	6	144657203	145244125	0.36415	0.148098043692	1844	4	0.653852419907367	0.513206890491142	0.253161697127939	275.482834461409	2.27654320987654	2.0427	0.28	2.0457	0.2942	1204133473
1886	6	145244125	145843887	0.370868	0.166335979939	1826	5	0.420169522886745	0.674361617340328	0.161172013809466	272.793739548011	2.13817330210773	2.0427	0.28	2.0457	0.2942	1204720395
1887	6	145843887	146447149	0.359972	0.171172724289	1727	3	0.566410329638648	0.571114874370696	0.236601079653795	258.003717524324	2.23559870550162	2.0427	0.28	2.0457	0.2942	1205320157
1888	6	146447149	147026482	0.36277	0.136938513774	1617	4	0.153738687013941	0.877815779562023	0.0636427201722628	241.570359720227	1.9962962962963	2.0427	0.28	2.0457	0.2942	1205923419
1889	6	147026482	147593775	0.363716	0.118621241581	1620	4	0.160348119607246	0.872606855260952	0.0663168544705883	242.018542205793	2	2.0427	0.28	2.0457	0.2942	1206502752
1890	6	147593775	148175234	0.369718	0.140094142493	2018	4	1.03719951031907	0.299642886247156	0.383249215804958	301.477418624253	2.49135802469136	2.0427	0.28	2.0457	0.2942	1207070045
1891	6	148175234	148782514	0.396994	0.176656566987	1784	7	0.2757822163371	0.782715343529358	0.103228993380558	266.519184750083	2.06302399537439	2.0427	0.28	2.0457	0.2942	1207651504
1892	6	148782514	149383695	0.403424	0.168303722174	1381	8	-0.693040280546135	0.488284273395612	-0.303015245390117	206.313337522346	1.59147219821377	2.0427	0.28	2.0457	0.2942	1208258784
1893	6	149383695	149991519	0.396354	0.177393456	2112	7	1.01006436018323	0.312464455939621	0.346723212818706	315.520469838663	2.44232437120555	2.0427	0.28	2.0457	0.2942	1208859965
1894	6	149991519	150676696	0.435996	0.270261552854	1690	11	0.170036651316673	0.864981312750472	0.0582809832627169	252.476133535673	2.06981016533987	2.0427	0.28	2.0457	0.2942	1209467789
1895	6	150676696	151290699	0.411002	0.185671731246	1709	9	0.156732035556982	0.875456038368781	0.0616171381738155	255.314622610926	2.05717724947337	2.0427	0.28	2.0457	0.2942	1210152966
1896	6	151290699	151950283	0.406338	0.241946438968	1900	8	0.421346353444419	0.67350218670822	0.157270853570142	283.848907525313	2.18957072889657	2.0427	0.28	2.0457	0.2942	1210766969
1897	6	151950283	152555367	0.383492	0.173668449339	2001	6	0.711788546377865	0.476595726288427	0.264073942000203	298.937717872711	2.30397236614853	2.0427	0.28	2.0457	0.2942	1211426553
1898	6	152555367	153139896	0.3663	0.144610447044	1600	4	0.116285235651878	0.907426486469498	0.0483949464733258	239.030658968684	1.97530864197531	2.0427	0.28	2.0457	0.2942	1212031637
1899	6	153139896	153743909	0.360724	0.172203247281	1856	4	0.680290150280588	0.496320759990603	0.262519751826173	277.275564403674	2.29135802469136	2.0427	0.28	2.0457	0.2942	1212616166
1900	6	153743909	154359324	0.35102	0.187540115207	1974	3	1.10198375794683	0.270468732842303	0.429454986581268	294.904075502614	2.55533980582524	2.0427	0.28	2.0457	0.2942	1213220179
1901	6	154359324	154966997	0.391318	0.177189047399	1988	7	0.732469891168231	0.463881813475181	0.259431135022539	296.99559376859	2.29893032668401	2.0427	0.28	2.0457	0.2942	1213835594
1902	6	154966997	155599031	0.402424	0.208903318492	1904	8	0.429935075093672	0.667242869993008	0.160304913659775	284.446484172734	2.19418035148372	2.0427	0.28	2.0457	0.2942	1214443267
1903	6	155599031	156170072	0.369824	0.124406128457	2010	4	1.01957435673692	0.307930371802339	0.377518542764892	300.28226532941	2.48148148148148	2.0427	0.28	2.0457	0.2942	1215075301
1904	6	156170072	156755748	0.384598	0.146285659648	1973	6	0.652242640866153	0.514244656127144	0.243743730818021	294.754681340759	2.27173287276914	2.0427	0.28	2.0457	0.2942	1215646342
1905	6	156755748	157337864	0.401964	0.141064667523	1955	8	0.539441276121646	0.589582406646404	0.198440042546546	292.065586427361	2.25295303946989	2.0427	0.28	2.0457	0.2942	1216232018
1906	6	157337864	158006609	0.432472	0.252330858548	1224	11	-1.01418243327452	0.310495709259789	-0.407138705214178	182.858454111043	1.4990814451929	2.0427	0.28	2.0457	0.2942	1216814134
1907	6	158006609	158614534	0.43955	0.177530122959	1625	11	0.00485587771489787	0.9961255853683	0.00169745489634973	242.76551301507	1.99020208205756	2.0427	0.28	2.0457	0.2942	1217482879
1908	6	158614534	159261531	0.434348	0.227198889639	1611	11	-0.0307215196762538	0.975491629041378	-0.0107857692002608	240.673994749094	1.9730557256583	2.0427	0.28	2.0457	0.2942	1218090804
1909	6	159261531	159861732	0.42281	0.166945739844	1581	10	-0.22940140803578	0.818556941887112	-0.0918006100513226	236.192169893431	1.89001793185894	2.0427	0.28	2.0457	0.2942	1218737801
1910	6	159861732	160476597	0.427704	0.186813365536	1375	10	-0.684357795781528	0.493749259420617	-0.293206359110309	205.416972551213	1.64375373580394	2.0427	0.28	2.0457	0.2942	1219338002
1911	6	160476597	161195893	0.419786	0.304875878637	1690	9	0.115056266473992	0.908400523921034	0.045487987667223	252.476133535673	2.03430634968402	2.0427	0.28	2.0457	0.2942	1219952867
1912	6	161195893	161834356	0.411868	0.216869262588	1987	9	0.766514341087044	0.443370322027272	0.279056613747346	296.846199606735	2.39181462533855	2.0427	0.28	2.0457	0.2942	1220672163
1913	6	161834356	162410287	0.404366	0.131840446165	1408	8	-0.635066409413679	0.525385103684798	-0.275081231010871	210.346979892442	1.62258715067704	2.0427	0.28	2.0457	0.2942	1221310626
1914	6	162410287	162975966	0.382162	0.11610648442	1468	6	-0.421710297827217	0.673236487030556	-0.182795257062325	219.310629603768	1.69027058146229	2.0427	0.28	2.0457	0.2942	1221886557
1915	6	162975966	163558855	0.373136	0.142203747197	1877	5	0.531192238148194	0.59528557113144	0.200913898656118	280.412841802638	2.19789227166276	2.0427	0.28	2.0457	0.2942	1222452236
1916	6	163558855	164116917	0.41077	0.104042203196	1313	9	-0.711878730593754	0.476539874055564	-0.318668342609437	196.154534516177	1.58049954860066	2.0427	0.28	2.0457	0.2942	1223035125
1917	6	164116917	164673311	0.414584	0.101356233173	1578	9	-0.13061142496258	0.896082704343401	-0.0534380534888653	235.743987407865	1.89948841408366	2.0427	0.28	2.0457	0.2942	1223593187
1918	6	164673311	165272063	0.360604	0.164929720485	1474	4	-0.16131093326694	0.871848512530293	-0.0699404342063293	220.2069945749	1.81975308641975	2.0427	0.28	2.0457	0.2942	1224149581
1919	6	165272063	165857247	0.377178	0.145567889758	1585	5	-0.104467229623239	0.916798572925801	-0.0430319111479868	236.789746540853	1.8559718969555	2.0427	0.28	2.0457	0.2942	1224748333
1920	6	165857247	166417299	0.4157	0.107225757608	1536	9	-0.222736809251295	0.823740351285286	-0.0923570427811676	229.469432609937	1.84893168823352	2.0427	0.28	2.0457	0.2942	1225333517
1921	6	166417299	167006546	0.443544	0.151459404969	1246	12	-0.819133906747449	0.412710018609846	-0.325914446698139	186.145125671863	1.58222222222222	2.0427	0.28	2.0457	0.2942	1225893569
1922	6	167006546	167643169	0.446936	0.214605818514	1519	12	-0.111037602859764	0.911586528317515	-0.0400966452200573	226.929731858395	1.92888888888889	2.0427	0.28	2.0457	0.2942	1226482816
1923	6	167643169	168358476	0.449492	0.300999431014	1121	12	-1.14335382610994	0.252891715234221	-0.478432236916714	167.470855439934	1.42349206349206	1.2138	0.323	1.3594	0.0794	1227119439
1924	6	168358476	168927128	0.486222	0.120727615484	936	14	-1.17892031243417	0.238429908565018	-0.553531369423752	139.83293549668	1.36542669584245	1.2138	0.323	1.3594	0.0794	1227834746
1925	6	168927128	169513893	0.439782	0.147870101318	1145	11	-1.21494060426744	0.224388745793595	-0.503394664922523	171.056315324465	1.40232700551133	1.2138	0.323	1.3594	0.0794	1228403398
1926	6	169513893	170119763	0.431062	0.174740455873	1105	11	-1.31659031109931	0.187975988242624	-0.554695893628036	165.080548850248	1.35333741579914	1.2138	0.323	1.3594	0.0794	1228990163
1927	6	170119763	170756306	0.484842	0.214507111067	791	14	-1.56943156295927	0.116547414364944	-0.796362204534365	118.170782027643	1.15390226112327	1.2138	0.323	1.3594	0.0794	1229596033
1928	6	170756306	171115067	0.106368	0.319125757473	365	1	-1.74996916793189	0.0801236340875051	-1.67262683244556	54.5288690772311	0.584467574059247	1.2138	0.323	1.3594	0.0794	1230232576
1929	7	0	683041	0.555266	0.267979520995	679	16	0.230581324133593	0.817640077852262	0.144072861808551	101.438635899835	2.42067736185383	2.2049	0.284	2.216	0.2483	1230232576
1930	7	683041	1330600	0.55157	0.227869584084	468	16	-0.523353570331462	0.600728228017175	-0.392830182852776	69.9164677483402	1.66844919786096	2.2049	0.284	2.216	0.2483	1230915617
1931	7	1330600	1949982	0.57086	0.192743734884	399	16	-0.769901000275011	0.441358620521935	-0.622949966213835	59.6082705803156	1.42245989304813	2.2049	0.284	2.216	0.2483	1231563176
1932	7	1949982	2570397	0.543282	0.194087828308	1058	16	1.58480561324381	0.113010506659605	0.783929009677845	158.059023243042	3.77183600713012	2.2049	0.284	2.216	0.2483	1232182558
1933	7	2570397	3212524	0.499034	0.221337835039	1523	15	1.16892281698802	0.242434729656066	0.390756647511073	227.527308505816	2.70275066548358	2.2049	0.284	2.216	0.2483	1232802973
1934	7	3212524	3787974	0.39527	0.131114779738	2062	7	0.898131106548152	0.369115656980701	0.312157710828361	308.050761745892	2.384504191963	2.2049	0.284	2.216	0.2483	1233445100
1935	7	3787974	4367688	0.458402	0.137505735587	1511	13	-0.0519655678559425	0.958556129197903	-0.021868054512846	225.734578563551	2.04811928159946	2.2049	0.284	2.216	0.2483	1234020550
1936	7	4367688	5127560	0.47171	0.341994441169	1334	14	-0.107034259268745	0.9147618008958	-0.0423531378225714	199.291811915141	1.94602479941648	2.2049	0.284	2.216	0.2483	1234600264
1937	7	5127560	6098775	0.490678	0.485180933161	1382	15	0.712821580980601	0.475956169550466	0.250598321412039	206.462731684201	2.45252883762201	2.2049	0.284	2.216	0.2483	1235360136
1938	7	6098775	7089517	0.460876	0.495327744256	1382	13	-0.342441187432154	0.7320188969049	-0.150614099289417	206.462731684201	1.87326330057608	2.2049	0.284	2.216	0.2483	1236331351
1939	7	7089517	7713071	0.375106	0.198144827874	1883	5	0.544253734061306	0.586266879710388	0.205518248439472	281.30920677377	2.20491803278689	2.2049	0.284	2.216	0.2483	1237322093
1940	7	7713071	8288668	0.371072	0.131336681741	1903	5	0.587792053771678	0.556671878323035	0.220760810099265	284.297090010879	2.22833723653396	2.2049	0.284	2.216	0.2483	1237945647
1941	7	8288668	8853838	0.369972	0.115310437567	1631	4	0.184582705782699	0.853556351633234	0.0760798234104855	243.661877986203	2.01358024691358	2.2049	0.284	2.216	0.2483	1238521244
1942	7	8853838	9421183	0.33767	0.118702024341	1374	1	0.461048726437354	0.644763646706752	0.239786802605156	205.267578389358	2.20016012810248	2.2049	0.284	2.216	0.2483	1239086414
1943	7	9421183	10025064	0.33489	0.172022302407	1485	1	0.704282607780254	0.481256795226767	0.351867729475184	221.85033035531	2.37790232185749	2.2049	0.284	2.216	0.2483	1239653759
1944	7	10025064	10632802	0.342868	0.177277050308	1635	2	0.704395638505646	0.481186421391583	0.282591298074113	244.259454633624	2.29715489989463	2.2049	0.284	2.216	0.2483	1240257640
1945	7	10632802	11253726	0.35377	0.194748471633	1764	3	0.646637928211128	0.517866304733625	0.267183557682391	263.531301512974	2.28349514563107	2.2049	0.284	2.216	0.2483	1240865378
1946	7	11253726	11824243	0.351364	0.123601925972	1752	3	0.620618166511946	0.534850883942708	0.257335771726044	261.738571570709	2.26796116504854	2.2049	0.284	2.216	0.2483	1241486302
1947	7	11824243	12400616	0.346158	0.132506206918	1457	2	0.273298820192592	0.784623522174483	0.116301539753181	217.667293823358	2.04706708816298	2.2049	0.284	2.216	0.2483	1242056819
1948	7	12400616	13010231	0.356742	0.179810208082	1639	3	0.375598743844642	0.707215224770765	0.161148851224329	244.857031281046	2.12168284789644	2.2049	0.284	2.216	0.2483	1242633192
1949	7	13010231	13601725	0.33861	0.154682887739	1660	1	1.08775944773528	0.276701316112701	0.512588040021343	247.99430868001	2.65812650120096	2.2049	0.284	2.216	0.2483	1243242807
1950	7	13601725	14185475	0.34788	0.143468950749	1852	2	1.22994625408954	0.218717231792678	0.462384760948905	276.677987756252	2.60203723217422	2.2049	0.284	2.216	0.2483	1243834301
1951	7	14185475	14766268	0.336568	0.139108081537	1506	1	0.750299828574857	0.453074145844235	0.372126568458984	224.987607754274	2.4115292233787	2.2049	0.284	2.216	0.2483	1244418051
1952	7	14766268	15320920	0.34761	0.0985338554625	1557	2	0.515488043963971	0.606212022236599	0.212069606767705	232.606710008901	2.18756585879874	2.2049	0.284	2.216	0.2483	1244998844
1953	7	15320920	15882323	0.341488	0.10937419287	1652	2	0.745567806546781	0.455928536357326	0.297514349108114	246.799155385167	2.3210396909027	2.2049	0.284	2.216	0.2483	1245553496
1954	7	15882323	16471244	0.353984	0.150989691317	1695	3	0.497024298440828	0.619171916547202	0.209618270148576	253.22310434495	2.19417475728155	2.2049	0.284	2.216	0.2483	1246114899
1955	7	16471244	17061333	0.369442	0.152670190429	1784	4	0.521663768041263	0.601904455701925	0.205438656618906	266.519184750083	2.20246913580247	2.2049	0.284	2.216	0.2483	1246703820
1956	7	17061333	17644697	0.359344	0.142902201713	1655	3	0.410291759443552	0.681591936320619	0.17516421381945	247.247337870733	2.14239482200647	2.2049	0.284	2.216	0.2483	1247293909
1957	7	17644697	18236219	0.36364	0.154722901261	2196	4	1.42935917752184	0.15290102524085	0.5052010957038	328.069579434519	2.71111111111111	2.2049	0.284	2.216	0.2483	1247877273
1958	7	18236219	18766309	0.349684	0.0567639457451	1556	2	0.513066151726257	0.607905047714413	0.21114272267486	232.457315847045	2.18616087109238	2.2049	0.284	2.216	0.2483	1248468795
1959	7	18766309	19354791	0.354946	0.150356340551	1645	3	0.388608624694234	0.697565685733906	0.166420580747474	245.753396252179	2.1294498381877	2.2049	0.284	2.216	0.2483	1248998885
1960	7	19354791	19962497	0.347246	0.177233728151	1892	2	1.32682194359809	0.184567589825641	0.493212751028064	282.653754230469	2.65823674042852	2.2049	0.284	2.216	0.2483	1249587367
1961	7	19962497	20543175	0.360334	0.138937586752	1516	4	-0.0687788769606669	0.945165632007651	-0.0294072051303072	226.481549372828	1.8716049382716	2.2049	0.284	2.216	0.2483	1250195073
1962	7	20543175	21142357	0.367536	0.165529004543	1679	4	0.290333627275582	0.771561015365638	0.117925271635631	250.832797755263	2.07283950617284	2.2049	0.284	2.216	0.2483	1250775751
1963	7	21142357	21743581	0.3768	0.168363205727	2198	5	1.22998226949967	0.218703744479072	0.428676634774475	328.36836775823	2.57377049180328	2.2049	0.284	2.216	0.2483	1251374933
1964	7	21743581	22319108	0.391446	0.131231028258	1939	7	0.622775302605852	0.53343219016557	0.223426181567045	289.675279837674	2.24226655102631	2.2049	0.284	2.216	0.2483	1251976157
1965	7	22319108	22961577	0.406458	0.221752333576	2273	8	1.22224464723725	0.221615124596161	0.41586911916968	339.572929897387	2.61941803514837	2.2049	0.284	2.216	0.2483	1252551684
1966	7	22961577	23620882	0.382852	0.241625651254	1757	6	0.192888512632949	0.847046281684882	0.0764669661028379	262.485542379986	2.02302820955671	2.2049	0.284	2.216	0.2483	1253194153
1967	7	23620882	24279827	0.384196	0.241211330232	2565	6	1.91121321454234	0.0559771863664565	0.622311600588878	383.196025159172	2.95336787564767	2.2049	0.284	2.216	0.2483	1253853458
1968	7	24279827	24870183	0.392266	0.15305341184	2200	7	1.20706688658098	0.227406386052501	0.405616901872275	328.667156081941	2.54408788667245	2.2049	0.284	2.216	0.2483	1254512403
1969	7	24870183	25454321	0.400462	0.14403788146	2222	8	1.11273844620927	0.265820778439482	0.383130251740924	331.95382764276	2.5606453471622	2.2049	0.284	2.216	0.2483	1255102759
1970	7	25454321	26013718	0.406722	0.106180404972	1951	8	0.530852554472393	0.595520958155525	0.195485212960858	291.468009779939	2.24834341688274	2.2049	0.284	2.216	0.2483	1255686897
1971	7	26013718	26629172	0.413184	0.187591599047	1661	9	0.0514458820841651	0.958970224538668	0.0205168144600523	248.143702841865	1.99939813421607	2.2049	0.284	2.216	0.2483	1256246294
1972	7	26629172	27238555	0.399696	0.179497951206	1492	7	-0.377907984891774	0.70549895048678	-0.154639086284509	222.896089488298	1.72535414859786	2.2049	0.284	2.216	0.2483	1256861748
1973	7	27238555	27832979	0.396014	0.158849575387	2151	7	1.0973722980186	0.272478678014755	0.373120902883314	321.346842151025	2.48742411101474	2.2049	0.284	2.216	0.2483	1257471131
1974	7	27832979	28398319	0.398942	0.115576467259	1569	7	-0.205530774293749	0.8371574568723	-0.0820412695716495	234.399439951166	1.8143972246314	2.2049	0.284	2.216	0.2483	1258065555
1975	7	28398319	28942537	0.4004	0.0812505282809	2063	8	0.771336760651472	0.440507348480687	0.276015256238317	308.200155907747	2.37741284932296	2.2049	0.284	2.216	0.2483	1258630895
1976	7	28942537	29506437	0.409662	0.113317964178	1672	8	-0.068210780562992	0.945617845312421	-0.0271537175672853	249.787038622275	1.92682224142898	2.2049	0.284	2.216	0.2483	1259175113
1977	7	29506437	30191291	0.406338	0.269917383851	1778	8	0.159390343142208	0.873361346706511	0.0615267591816018	265.62281977895	2.04897723998848	2.2049	0.284	2.216	0.2483	1259739013
1978	7	30191291	30812599	0.429714	0.195246158105	1878	10	0.426530859733576	0.669721066278524	0.156559085244081	280.562235964493	2.24506873879259	2.2049	0.284	2.216	0.2483	1260423867
1979	7	30812599	31370178	0.457948	0.103266084268	1646	13	0.252020545654046	0.801025183117869	0.101592620743951	245.902790414034	2.23110809894951	2.2049	0.284	2.216	0.2483	1261045175
1980	7	31370178	31939322	0.387078	0.121487707856	1927	6	0.554417224668341	0.579293340632687	0.209709346390183	287.882549895409	2.21876799078872	2.2049	0.284	2.216	0.2483	1261602754
1981	7	31939322	32538381	0.403628	0.165357669278	1874	8	0.365519662724276	0.71472353196882	0.137392388011019	279.964659317071	2.15960818208009	2.2049	0.284	2.216	0.2483	1262171898
1982	7	32538381	33405816	0.374652	0.423587934543	1860	5	0.494184666394378	0.621175767839591	0.187787869820637	277.873141051096	2.17798594847775	2.2049	0.284	2.216	0.2483	1262770957
1983	7	33405816	33967245	0.393608	0.109415438105	2002	7	0.763811202186054	0.444979760174621	0.269555352296246	299.087112034566	2.31511997687193	2.2049	0.284	2.216	0.2483	1263638392
1984	7	33967245	34547801	0.392064	0.138756640186	1802	7	0.316078187645729	0.751943162416921	0.117712389273792	269.208279663481	2.08383925990171	2.2049	0.284	2.216	0.2483	1264199821
1985	7	34547801	35412535	0.387642	0.421787509222	1927	6	0.554417224668341	0.579293340632687	0.209709346390183	287.882549895409	2.21876799078872	2.2049	0.284	2.216	0.2483	1264780377
1986	7	35412535	36089030	0.403388	0.260896237223	1738	8	0.0735031266496797	0.941405756100596	0.0286995171662321	259.647053304733	2.00288101411697	2.2049	0.284	2.216	0.2483	1265645111
1987	7	36089030	36700737	0.422602	0.1826152063	1756	10	0.157090668932696	0.875173391392588	0.0596548671256648	262.336148218131	2.09922295277944	2.2049	0.284	2.216	0.2483	1266321606
1988	7	36700737	37273601	0.404618	0.127192492459	2032	8	0.704774167869763	0.480950786779455	0.254171837123998	303.568936890229	2.34168827427254	2.2049	0.284	2.216	0.2483	1266933313
1989	7	37273601	37869332	0.391688	0.160695011675	1535	7	-0.281645386765604	0.778215434770723	-0.113647966282205	229.320038448082	1.77507950274646	2.2049	0.284	2.216	0.2483	1267506177
1990	7	37869332	38491882	0.37907	0.196851658501	1893	5	0.566022893916492	0.571378217531105	0.213159659528949	282.803148392325	2.21662763466042	2.2049	0.284	2.216	0.2483	1268101908
1991	7	38491882	39058515	0.381238	0.117594633564	1949	6	0.601203293284686	0.547704591258492	0.226086865352352	291.169221456229	2.24409902130109	2.2049	0.284	2.216	0.2483	1268724458
1992	7	39058515	39617167	0.393158	0.104988436451	1924	7	0.589195326515327	0.555730251875345	0.212222177230295	287.434367409843	2.22492049725354	2.2049	0.284	2.216	0.2483	1269291091
1993	7	39617167	40356337	0.376112	0.323565620899	1892	5	0.563845977930973	0.572858957947637	0.212397337164639	282.653754230469	2.21545667447307	2.2049	0.284	2.216	0.2483	1269849743
1994	7	40356337	40920441	0.373098	0.113638619829	1925	5	0.635684205453087	0.524982273088541	0.237343694294869	287.583761571698	2.25409836065574	2.2049	0.284	2.216	0.2483	1270588913
1995	7	40920441	41489224	0.388624	0.120930126252	1661	6	-0.011268877692919	0.991008926764122	-0.00459515194316196	248.143702841865	1.91249280368451	2.2049	0.284	2.216	0.2483	1271153017
1996	7	41489224	42039837	0.398424	0.0919211860236	1775	7	0.255634230682785	0.798233284138448	0.0959324027396597	265.174637293384	2.05261636311073	2.2049	0.284	2.216	0.2483	1271721800
1997	7	42039837	42603518	0.396948	0.112973472585	1338	7	-0.722662406087824	0.469887317514671	-0.311808505898286	199.889388562562	1.54726799653079	2.2049	0.284	2.216	0.2483	1272272413
1998	7	42603518	43210147	0.388682	0.175773001291	1971	6	0.647989361901031	0.516991830853165	0.242280551137948	294.455893017048	2.26943005181347	2.2049	0.284	2.216	0.2483	1272836094
1999	7	43210147	43812012	0.406508	0.169248917947	1835	8	0.281779626644061	0.778112493769984	0.107051498082407	274.13828700471	2.11466436185537	2.2049	0.284	2.216	0.2483	1273442723
[truncated: 2,506 more rows]
