# Supplementary material for: Digital microfluidic isolation of single cells for -Omics
Source: Nat Commun. 2020 Nov 11;11:5632. doi: 10.1038/s41467-020-19394-5 (PMC7658233; doi:10.1038/s41467-020-19394-5)
Supplement: Supplementary file 8 — Source Data [file 41467_2020_19394_MOESM8_ESM.zip › Source Data/Figure 3_Processed Sequencing Data/1Cell-10.txt]

Chrom	Start	End	GCfrac	Nfrac	Count	bin	zscore	pvalue	Log2_foldchange	rpkm	est_copy	seg.mean	seg.sd	seg.median	seg.mad	Position
1	1	0	1477506	0.611508	0.661591898781	222	16	-1.53024794807958	0.125955367076483	-1.33106383749292	62.7922882018947	0.813186813186813	1.0669	0.449	0.9171	0.1613	0
2	1	1477506	2199916	0.550532	0.307872260904	584	16	0.115836895608752	0.907781808861182	0.0643448550369953	165.183316711291	2.13919413919414	1.0669	0.449	0.9171	0.1613	1477506
3	1	2199916	2860961	0.595166	0.243621841176	363	16	-0.889093354267276	0.373952910256041	-0.621653965847271	102.67387665445	1.32967032967033	1.0669	0.449	0.9171	0.1613	2199916
4	1	2860961	3395484	0.56922	0.0645865566122	166	16	-1.78489090732419	0.0742790138129308	-1.7504402724961	46.9527920788943	0.608058608058608	1.0669	0.449	0.9171	0.1613	2860961
5	1	3395484	4129575	0.556132	0.318885533265	249	16	-1.40747366415808	0.159286981199454	-1.16547777177494	70.4291881183414	0.912087912087912	1.0669	0.449	0.9171	0.1613	3395484
6	1	4129575	4714168	0.479562	0.144704093275	472	14	-2.11019833075518	0.034841276262368	-0.986206895496616	133.50432446529	0.990556138509968	1.0669	0.449	0.9171	0.1613	4129575
7	1	4714168	5292119	0.456362	0.134874755818	388	13	-2.16490125110998	0.0303952483875272	-1.34788340943961	109.745080280789	0.808333333333333	1.0669	0.449	0.9171	0.1613	4714168
8	1	5292119	5860233	0.480376	0.119894950661	437	14	-2.26971044738671	0.0232251571101579	-1.09736047535786	123.604639388414	0.91710388247639	1.0669	0.449	0.9171	0.1613	5292119
9	1	5860233	6446979	0.540016	0.147842507661	296	16	-1.19375546622064	0.232573636648272	-0.916026338214072	83.7230509358597	1.08424908424908	1.0669	0.449	0.9171	0.1613	5860233
10	1	6446979	7094704	0.4825	0.228067466903	829	14	-0.483174741113618	0.628971668510621	-0.173621653362707	234.481112249418	1.73976915005247	2.1801	0.2597	2.15	0.2163	6446979
11	1	7094704	7655639	0.487108	0.108631124818	933	14	-0.00919588026565512	0.992662852523206	-0.00311667400669867	263.89731933499	1.95802728226653	2.1801	0.2597	2.15	0.2163	7094704
12	1	7655639	8303803	0.447464	0.228590295049	980	12	0.131379179277232	0.895475358420739	0.0436952097286665	277.191182152508	2.01646090534979	2.1801	0.2597	2.15	0.2163	7655639
13	1	8303803	8949515	0.418338	0.225660975791	1095	9	0.811255201367756	0.41721913087747	0.280082220352955	309.71871883367	2.35104669887279	2.1801	0.2597	2.15	0.2163	8303803
14	1	8949515	9634621	0.495134	0.270185927433	1024	15	0.398662747949153	0.690141719956036	0.144485250356728	289.636500534866	2.24070021881838	2.1801	0.2597	2.15	0.2163	8949515
15	1	9634621	10359005	0.453716	0.309758360207	997	13	0.033906212244144	0.972951939383557	0.0136534427714558	281.999600618419	2.07708333333333	2.1801	0.2597	2.15	0.2163	9634621
16	1	10359005	10962865	0.491486	0.171993508429	984	15	0.235251318326217	0.814013677166549	0.0869997556959675	278.322574732723	2.15317286652079	2.1801	0.2597	2.15	0.2163	10359005
17	1	10962865	11614386	0.48336	0.232565028602	900	14	-0.159593018803951	0.873201678680324	-0.0550687536414202	254.563330548222	1.8887722980063	2.1801	0.2597	2.15	0.2163	10962865
18	1	11614386	12254539	0.517524	0.21893672294	860	15	-0.271324113504886	0.786141761923919	-0.107321900053812	243.249404746079	1.88183807439825	2.1801	0.2597	2.15	0.2163	11614386
19	1	12254539	13787191	0.441146	0.673768083035	1140	12	0.850366691476182	0.395121248641942	0.2618753797782	322.446885361081	2.34567901234568	2.1801	0.2597	2.15	0.2163	12254539
20	1	13787191	14407453	0.43416	0.193889033989	1047	11	0.631154738955361	0.527939352758235	0.192627182829664	296.142007871098	2.22292993630573	2.1801	0.2597	2.15	0.2163	13787191
21	1	14407453	14989912	0.424528	0.141570479639	952	10	-0.00123791569563847	0.999012286431142	-0.000478479372322102	269.271434091008	1.9349593495935	2.1801	0.2597	2.15	0.2163	14407453
22	1	14989912	15573437	0.48865	0.143138683004	985	14	0.227793550158327	0.81980674111875	0.0751299694852812	278.605422877776	2.06715634837356	2.1801	0.2597	2.15	0.2163	14989912
23	1	15573437	16262580	0.46305	0.274461178594	878	13	-0.395745820825053	0.692292549139265	-0.169719122091382	248.340671357043	1.82916666666667	2.1801	0.2597	2.15	0.2163	15573437
24	1	16262580	17334882	0.51144	0.533713450129	948	15	0.0881810316655742	0.929732793118988	0.0332284992549867	268.140041510794	2.07439824945295	2.1801	0.2597	2.15	0.2163	16262580
25	1	17334882	17969314	0.502812	0.211893473217	930	15	0.0146458883352529	0.988314689573383	0.0055721563521212	263.048774899829	2.03501094091904	2.1801	0.2597	2.15	0.2163	17334882
26	1	17969314	18521200	0.499378	0.0940157931167	1009	15	0.337383461840552	0.735827850120592	0.123195709463085	285.393778359062	2.20787746170678	2.1801	0.2597	2.15	0.2163	17969314
27	1	18521200	19077495	0.493372	0.101196307714	981	15	0.222995461104497	0.823539039082859	0.0825945765759663	277.474030297562	2.14660831509847	2.1801	0.2597	2.15	0.2163	18521200
28	1	19077495	19661460	0.4832	0.143784302141	1185	14	1.13929135948133	0.254581651064835	0.341821398927164	335.175051888492	2.48688352570829	2.1801	0.2597	2.15	0.2163	19077495
29	1	19661460	20294778	0.465174	0.210507201753	982	13	-0.0202516070502926	0.983842659839165	-0.00821703731204709	277.756878442615	2.04583333333333	2.1801	0.2597	2.15	0.2163	19661460
30	1	20294778	20906339	0.477008	0.182420069298	1216	14	1.2805735199264	0.200343505927271	0.379077568585128	343.943344385153	2.55194123819517	2.1801	0.2597	2.15	0.2163	20294778
31	1	20906339	21563446	0.40862	0.239088915504	980	8	0.325884444794379	0.744511785075815	0.123163974561705	277.191182152508	2.12812160694897	2.1801	0.2597	2.15	0.2163	20906339
32	1	21563446	22254740	0.50199	0.276718733274	929	15	0.0105606025946795	0.991574014857084	0.00402003673938037	262.765926754776	2.0328227571116	2.1801	0.2597	2.15	0.2163	21563446
33	1	22254740	22885971	0.480082	0.207896950562	1069	14	0.610622630073989	0.541449437465925	0.193196192862033	302.364667062277	2.24344176285414	2.1801	0.2597	2.15	0.2163	22254740
34	1	22885971	23471767	0.485198	0.146460542578	913	14	-0.100345661197956	0.920069908008022	-0.0343788948742353	258.240356433918	1.91605456453305	2.1801	0.2597	2.15	0.2163	22885971
35	1	23471767	24145905	0.454474	0.258312096336	1018	13	0.109727159256355	0.912625760495515	0.043725594448955	287.939411664544	2.12083333333333	2.1801	0.2597	2.15	0.2163	23471767
36	1	24145905	24796802	0.45735	0.231829306327	1042	13	0.196379670127454	0.844313007336435	0.0773433106517682	294.72776714583	2.17083333333333	2.1801	0.2597	2.15	0.2163	24145905
37	1	24796802	25427884	0.463804	0.207709933099	917	13	-0.254935490659518	0.798772924108292	-0.107018328031686	259.371749014133	1.91041666666667	2.1801	0.2597	2.15	0.2163	24796802
38	1	25427884	26166886	0.467966	0.323411844623	1073	13	0.308305830002623	0.757849630275891	0.119638109129782	303.496059642491	2.23541666666667	2.1801	0.2597	2.15	0.2163	25427884
39	1	26166886	26827376	0.47554	0.242986267771	1145	14	0.956991797616732	0.338571395076962	0.292281938125849	323.861126086349	2.40293809024134	2.1801	0.2597	2.15	0.2163	26166886
40	1	26827376	27548159	0.473618	0.306309943492	921	14	-0.0638857488250355	0.949061199887254	-0.0217925987671217	260.503141594347	1.93284365162644	2.1801	0.2597	2.15	0.2163	26827376
41	1	27548159	28223466	0.476064	0.259596005965	1094	14	0.724559856239365	0.468722093913818	0.226547077934099	309.435870688616	2.29590766002099	2.1801	0.2597	2.15	0.2163	27548159
42	1	28223466	28995833	0.419896	0.352639354089	1152	9	1.05057685839883	0.293452974184805	0.353292067306731	325.841063101724	2.47342995169082	2.1801	0.2597	2.15	0.2163	28223466
43	1	28995833	29679015	0.443604	0.268130600631	1086	12	0.607708406109037	0.543380886804385	0.191865658530457	307.173085528188	2.23456790123457	2.1801	0.2597	2.15	0.2163	28995833
44	1	29679015	30404383	0.478374	0.310694709444	1022	14	0.396420644883083	0.69179473854603	0.128329536079164	289.070804244759	2.14480587618048	2.1801	0.2597	2.15	0.2163	29679015
45	1	30404383	30996073	0.480618	0.154962902871	759	14	-0.802198974376671	0.422437869572139	-0.300893869442991	214.681742095667	1.59286463798531	2.1801	0.2597	2.15	0.2163	30404383
46	1	30996073	31602503	0.468036	0.175502531207	937	13	-0.182725064933602	0.855013747886754	-0.0758910139675534	265.028711915204	1.95208333333333	2.1801	0.2597	2.15	0.2163	30996073
47	1	31602503	32239335	0.48294	0.214863574695	1073	14	0.628852586260449	0.529445569211378	0.198584415898065	303.496059642491	2.25183630640084	2.1801	0.2597	2.15	0.2163	31602503
48	1	32239335	32948488	0.455718	0.294933533384	1100	13	0.405789904732608	0.684896976905371	0.155491556785282	311.132959558938	2.29166666666667	2.1801	0.2597	2.15	0.2163	32239335
49	1	32948488	33647449	0.453358	0.284652505648	1032	13	0.160274457264496	0.872664878900618	0.0634310037965138	291.899285695295	2.15	2.1801	0.2597	2.15	0.2163	32948488
50	1	33647449	34220418	0.451892	0.127352439661	1200	13	0.766842033362186	0.443175441652697	0.281022438869141	339.417774064296	2.5	2.1801	0.2597	2.15	0.2163	33647449
51	1	34220418	34781660	0.449912	0.109118704587	1512	12	2.52201265733874	0.0116685509551104	0.669299694947169	427.666395321013	3.11111111111111	2.1801	0.2597	2.15	0.2163	34220418
52	1	34781660	35341725	0.449814	0.107246480319	1147	12	0.881822395134886	0.377872858931479	0.270706946741921	324.426822376456	2.36008230452675	2.1801	0.2597	2.15	0.2163	34781660
53	1	35341725	36027950	0.394368	0.271376006412	1038	7	0.790046642321209	0.429500529360972	0.283466577034225	293.596374565616	2.35107587768969	2.1801	0.2597	2.15	0.2163	35341725
54	1	36027950	36688308	0.431336	0.242834947104	1076	11	0.771021610596041	0.440694122394685	0.232043818455479	304.344604077652	2.28450106157113	2.1801	0.2597	2.15	0.2163	36027950
55	1	36688308	37287390	0.48005	0.165389712927	1253	14	1.44920061465115	0.147281565942276	0.422320754463403	354.408725752136	2.6295907660021	2.1801	0.2597	2.15	0.2163	36688308
56	1	37287390	37834007	0.478924	0.0852827482497	1020	14	0.387305666789853	0.698529930803343	0.125503492000401	288.505107954652	2.14060860440714	2.1801	0.2597	2.15	0.2163	37287390
57	1	37834007	38495340	0.465712	0.24395123183	960	13	-0.0996830753487995	0.920595937524117	-0.0409056560182217	271.534219251437	2	2.1801	0.2597	2.15	0.2163	37834007
58	1	38495340	39061225	0.456718	0.116428249556	1189	13	0.727126299212932	0.467148589387677	0.267736748118916	336.306444468707	2.47708333333333	2.1801	0.2597	2.15	0.2163	38495340
59	1	39061225	39735315	0.425748	0.258259282885	989	10	0.143804539976691	0.885654817759168	0.0545304680788453	279.736815457991	2.01016260162602	2.1801	0.2597	2.15	0.2163	39061225
60	1	39735315	40405957	0.438614	0.254445740052	916	11	-0.000657681214611302	0.999475246350761	-0.000214756004200662	259.088900869079	1.9447983014862	2.1801	0.2597	2.15	0.2163	39735315
61	1	40405957	41088519	0.406074	0.267465812629	973	8	0.297437699211416	0.766132365462759	0.112822030340246	275.211245137133	2.1129207383279	2.1801	0.2597	2.15	0.2163	40405957
62	1	41088519	41704921	0.442154	0.188841048537	1043	12	0.414480512205569	0.678522236134572	0.133580713245862	295.010615290884	2.14609053497942	2.1801	0.2597	2.15	0.2163	41088519
63	1	41704921	42252912	0.500038	0.0875762558144	1147	15	0.901152894039682	0.367507032825956	0.308134926372553	324.426822376456	2.50984682713348	2.1801	0.2597	2.15	0.2163	41704921
64	1	42252912	42844135	0.411788	0.154295418142	1112	9	0.882631835920884	0.377435221878278	0.302308138587926	314.527137299581	2.38754696725711	2.1801	0.2597	2.15	0.2163	42252912
65	1	42844135	43487604	0.424556	0.222961789923	926	10	-0.103159641303221	0.917836270539102	-0.0404278594200292	261.917382319615	1.88211382113821	2.1801	0.2597	2.15	0.2163	42844135
66	1	43487604	44097015	0.47732	0.179535649996	1286	14	1.59959775318945	0.109687847222445	0.45982498246949	363.742714538904	2.69884575026233	2.1801	0.2597	2.15	0.2163	43487604
67	1	44097015	44709720	0.45591	0.183946597465	1128	13	0.50688450074889	0.612235861375248	0.191755100772054	319.052707620438	2.35	2.1801	0.2597	2.15	0.2163	44097015
68	1	44709720	45306909	0.471	0.162744122882	1301	14	1.66796008888868	0.0953236498999194	0.476555301859338	367.985436714707	2.73032528856243	2.1801	0.2597	2.15	0.2163	44709720
69	1	45306909	46057641	0.407858	0.333983365569	1060	8	0.650990108599678	0.515052872050031	0.236374585009696	299.819033756795	2.30184581976113	2.1801	0.2597	2.15	0.2163	45306909
70	1	46057641	46739291	0.4057	0.266485733148	1126	8	0.919202281239049	0.357989778160137	0.323517147639364	318.487011330331	2.44516829533116	2.1801	0.2597	2.15	0.2163	46057641
71	1	46739291	47487093	0.463986	0.331373812854	1095	13	0.38773729830113	0.69821045088063	0.148918902861796	309.71871883367	2.28125	2.1801	0.2597	2.15	0.2163	46739291
72	1	47487093	48167635	0.450778	0.265291488255	999	13	0.0411272548167355	0.967194446778905	0.0165446161656781	282.565296908526	2.08125	2.1801	0.2597	2.15	0.2163	47487093
73	1	48167635	48734785	0.462736	0.118399012607	1116	13	0.463558245313341	0.642964275568171	0.176325060202447	315.658529879795	2.325	2.1801	0.2597	2.15	0.2163	48167635
74	1	48734785	49331543	0.405004	0.162139426702	1128	8	0.927329922834181	0.353755262784809	0.326077387957928	319.052707620438	2.44951140065147	2.1801	0.2597	2.15	0.2163	48734785
75	1	49331543	49933878	0.378948	0.169897150257	949	5	0.785459269370289	0.432184342169742	0.284357441473701	268.422889655847	2.32883435582822	2.1801	0.2597	2.15	0.2163	49331543
76	1	49933878	50601492	0.361516	0.251064237718	867	4	0.692129254276311	0.488856161604019	0.264191995770433	245.229341761454	2.25928338762215	2.1801	0.2597	2.15	0.2163	49933878
77	1	50601492	51202463	0.399144	0.168013098802	1380	7	2.24926996030452	0.0244953257991126	0.694328400341875	390.33044017394	3.12570781426954	2.1801	0.2597	2.15	0.2163	50601492
78	1	51202463	51884419	0.382758	0.266814867821	656	6	-0.720085367164174	0.471472436395653	-0.323391122320763	185.548383155148	1.52735739231665	2.1801	0.2597	2.15	0.2163	51202463
79	1	51884419	52515583	0.385642	0.207812866387	995	6	0.760870828089821	0.446734224182517	0.277609588492164	281.433904328312	2.31664726426077	2.1801	0.2597	2.15	0.2163	51884419
80	1	52515583	53202684	0.396282	0.272304944979	957	7	0.444441119640952	0.65672368989197	0.16625096316237	270.685674816276	2.16761041902605	2.1801	0.2597	2.15	0.2163	52515583
81	1	53202684	53830948	0.4457	0.204156214585	905	12	-0.205646217066026	0.837067273031623	-0.0711687473033363	255.97757127349	1.86213991769547	2.1801	0.2597	2.15	0.2163	53202684
82	1	53830948	54415206	0.469264	0.144213686419	982	13	-0.0202516070502926	0.983842659839165	-0.00821703731204709	277.756878442615	2.04583333333333	2.1801	0.2597	2.15	0.2163	53830948
83	1	54415206	55037497	0.477002	0.196517384953	1123	14	0.856727038591201	0.391595756581698	0.264292267542144	317.63846689517	2.35676810073452	2.1801	0.2597	2.15	0.2163	54415206
84	1	55037497	55654887	0.459782	0.190139134097	930	13	-0.207998713937673	0.835229971524042	-0.0867093456313464	263.048774899829	1.9375	2.1801	0.2597	2.15	0.2163	55037497
85	1	55654887	56247615	0.412656	0.156442752831	955	9	0.223447622694939	0.823187143557777	0.0827239887875302	270.119978526169	2.0504562533548	2.1801	0.2597	2.15	0.2163	55654887
86	1	56247615	56824574	0.38886	0.133387294418	900	6	0.345853605231032	0.729452737011909	0.13283806427819	254.563330548222	2.09545983701979	2.1801	0.2597	2.15	0.2163	56247615
87	1	56824574	57393964	0.401412	0.121867261455	980	8	0.325884444794379	0.744511785075815	0.123163974561705	277.191182152508	2.12812160694897	2.1801	0.2597	2.15	0.2163	56824574
88	1	57393964	57935864	0.405422	0.0773205388448	887	8	-0.0520508893792802	0.958488144478384	-0.0206836701398016	250.886304662525	1.92616720955483	2.1801	0.2597	2.15	0.2163	57393964
89	1	57935864	58502738	0.397714	0.117969778116	864	7	0.0476347787858417	0.96200731401684	0.0187633508398126	244.380797326293	1.95696489241223	2.1801	0.2597	2.15	0.2163	57935864
90	1	58502738	59094223	0.410758	0.154670025444	924	9	0.0932902302745292	0.92567299334678	0.0351161072804765	261.351686029508	1.98389694041868	2.1801	0.2597	2.15	0.2163	58502738
91	1	59094223	59653371	0.414602	0.10578236889	898	9	-0.0158740343361368	0.987334884990872	-0.00606129939443395	253.997634258115	1.92807300053677	2.1801	0.2597	2.15	0.2163	59094223
92	1	59653371	60255843	0.39864	0.170085912706	1019	7	0.708978680211025	0.478337707164334	0.256814184842158	288.222259809598	2.30804077010193	2.1801	0.2597	2.15	0.2163	59653371
93	1	60255843	60821076	0.37104	0.115409043704	899	5	0.554127812600607	0.579491377090668	0.206270469967039	254.280482403168	2.20613496932515	2.1801	0.2597	2.15	0.2163	60255843
94	1	60821076	61417341	0.382734	0.161446672201	883	6	0.271587365351038	0.785939315414759	0.105326500709619	249.754912082311	2.05587892898719	2.1801	0.2597	2.15	0.2163	60821076
95	1	61417341	61970030	0.39004	0.0953320945414	845	7	-0.033433183324342	0.973329147980368	-0.0133166201541094	239.006682570275	1.91392978482446	2.1801	0.2597	2.15	0.2163	61417341
96	1	61970030	62620848	0.381812	0.231736061387	911	6	0.393908231035733	0.693648793193381	0.150364116863204	257.674660143811	2.12107101280559	2.1801	0.2597	2.15	0.2163	61970030
97	1	62620848	63280408	0.38627	0.241918854994	886	6	0.284693172388684	0.775879221933557	0.110219761616171	250.603456517472	2.06286379511059	2.1801	0.2597	2.15	0.2163	62620848
98	1	63280408	63869089	0.386228	0.150643557377	882	6	0.267218763005156	0.789300730471017	0.103691718618673	249.472063937258	2.05355064027939	2.1801	0.2597	2.15	0.2163	63280408
99	1	63869089	64446262	0.393574	0.133708610763	908	7	0.235371112093636	0.813920705515223	0.0904243359672588	256.826115708651	2.05662514156285	2.1801	0.2597	2.15	0.2163	63869089
100	1	64446262	65033617	0.394434	0.148726068562	906	7	0.226837642397827	0.820549992146501	0.0872430887225791	256.260419418543	2.05209513023783	2.1801	0.2597	2.15	0.2163	64446262
101	1	65033617	65629394	0.399178	0.160759814494	983	7	0.555376225686466	0.578637350616524	0.204923455016924	278.039726587669	2.22650056625142	2.1801	0.2597	2.15	0.2163	65033617
102	1	65629394	66254847	0.377892	0.200579420036	1113	5	1.54422644757485	0.122533483877181	0.514331041794551	314.809985444634	2.73128834355828	2.1801	0.2597	2.15	0.2163	65629394
103	1	66254847	66835865	0.365906	0.139441463087	800	4	0.372493026315688	0.709525803248709	0.148160002323323	226.278516042864	2.08469055374593	2.1801	0.2597	2.15	0.2163	66254847
104	1	66835865	67427162	0.36773	0.154401256898	972	4	1.19305170108027	0.232849125535887	0.429116316154379	274.92839699208	2.5328990228013	2.1801	0.2597	2.15	0.2163	66835865
105	1	67427162	68073033	0.388648	0.225851601945	972	6	0.660392974134535	0.50900167969853	0.243869376666934	274.92839699208	2.26309662398137	2.1801	0.2597	2.15	0.2163	67427162
106	1	68073033	68649348	0.405242	0.132418902857	994	8	0.382777935960306	0.701884422386079	0.143628077121421	281.151056183258	2.1585233441911	2.1801	0.2597	2.15	0.2163	68073033
107	1	68649348	69258553	0.36887	0.179258213573	877	4	0.739836153971927	0.459399418614623	0.280736844993332	248.05782321199	2.28534201954397	2.1801	0.2597	2.15	0.2163	68649348
108	1	69258553	69884622	0.36436	0.201365983622	923	4	0.959287892571758	0.337413733044197	0.354490650194373	261.068837884454	2.40521172638436	2.1801	0.2597	2.15	0.2163	69258553
109	1	69884622	70472166	0.345444	0.148999904688	694	2	0.36746257814384	0.713274000645169	0.146277249860545	196.296612667184	2.0562962962963	2.1801	0.2597	2.15	0.2163	69884622
110	1	70472166	71088560	0.35187	0.188830520738	892	3	0.985289161107884	0.324482055248234	0.377676298052906	252.300545387793	2.42721088435374	2.1801	0.2597	2.15	0.2163	70472166
111	1	71088560	71693782	0.3683	0.173856865745	841	4	0.568091315067711	0.569972964705135	0.220265802803743	237.875289990061	2.19153094462541	2.1801	0.2597	2.15	0.2163	71088560
112	1	71693782	72257723	0.349438	0.113382428304	748	2	0.663997651327792	0.506691814309216	0.254379857169921	211.570412500078	2.2162962962963	2.1801	0.2597	2.15	0.2163	71693782
113	1	72257723	72815082	0.334444	0.102912126654	610	1	0.3125994444952	0.754585000219238	0.160965598313438	172.537368482684	2.01986754966887	2.1801	0.2597	2.15	0.2163	72257723
114	1	72815082	73397012	0.340498	0.140790129397	712	2	0.466307602538491	0.640995337714743	0.183218828248682	201.387879278149	2.10962962962963	2.1801	0.2597	2.15	0.2163	72815082
115	1	73397012	73987386	0.335486	0.153079234519	609	1	0.30774541585397	0.758276058816664	0.158598583769522	172.25452033763	2.01655629139073	2.1801	0.2597	2.15	0.2163	73397012
116	1	73987386	74559395	0.345768	0.125887879387	735	2	0.592609578153878	0.553442467547794	0.229085837006011	207.893386614381	2.17777777777778	2.1801	0.2597	2.15	0.2163	73987386
117	1	74559395	75131647	0.352786	0.126259060694	569	3	-0.563751140544638	0.572923507807193	-0.270938759560817	160.940594535487	1.54829931972789	2.1801	0.2597	2.15	0.2163	74559395
118	1	75131647	75753124	0.362604	0.195464997096	778	4	0.267537846985334	0.789055078104243	0.10793015753479	220.055856851685	2.02736156351792	2.1801	0.2597	2.15	0.2163	75131647
119	1	75753124	76418971	0.36001	0.249076739852	850	4	0.611027524793765	0.541181358365553	0.235622843573663	240.420923295543	2.21498371335505	2.1801	0.2597	2.15	0.2163	75753124
120	1	76418971	76984893	0.384012	0.116486017508	1042	6	0.966195138346274	0.33394654514382	0.344196435339661	294.72776714583	2.42607683352736	2.1801	0.2597	2.15	0.2163	76418971
121	1	76984893	77560331	0.38038	0.131096660283	790	6	-0.134692652815987	0.892854882456183	-0.0552342838743819	223.450034592328	1.83934807916182	2.1801	0.2597	2.15	0.2163	76984893
122	1	77560331	78159735	0.368906	0.165838065812	889	4	0.797084433606665	0.425401996238052	0.300343421378369	251.452000952633	2.31661237785016	2.1801	0.2597	2.15	0.2163	77560331
123	1	78159735	78823021	0.368596	0.24617736542	606	4	-0.55302082777925	0.580249148348218	-0.252522203978451	171.405975902469	1.57915309446254	1.1048	0.1628	1.0993	0.1164	78159735
124	1	78823021	79414170	0.355418	0.154189552888	352	3	-1.60443765899231	0.108617615627135	-0.963791983230101	99.5625470588601	0.957823129251701	1.1048	0.1628	1.0993	0.1164	78823021
125	1	79414170	79994588	0.34357	0.138551871238	380	2	-1.3568339585184	0.174833974796199	-0.722658994386768	107.48229512036	1.12592592592593	1.1048	0.1628	1.0993	0.1164	79414170
126	1	79994588	80592222	0.33944	0.163367546023	346	1	-0.968864116789471	0.332612991046231	-0.657071606500085	97.8654581885387	1.14569536423841	1.1048	0.1628	1.0993	0.1164	79994588
127	1	80592222	81178536	0.337664	0.147214632432	339	1	-1.00284231727808	0.315936947543331	-0.686558371000466	95.8855211731636	1.12251655629139	1.1048	0.1628	1.0993	0.1164	80592222
128	1	81178536	81751251	0.347042	0.1269654191	371	2	-1.40625647071572	0.159647980882139	-0.757239226096913	104.936661814878	1.09925925925926	1.1048	0.1628	1.0993	0.1164	81178536
129	1	81751251	82317801	0.360556	0.117465360515	299	4	-2.01762264843464	0.0436305762691749	-1.2716945132533	84.5715953710204	0.779153094462541	1.1048	0.1628	1.0993	0.1164	81751251
130	1	82317801	82887691	0.354842	0.122637702013	347	3	-1.62841661103027	0.103436577786391	-0.984431749289138	98.1483063335922	0.94421768707483	1.1048	0.1628	1.0993	0.1164	82317801
131	1	82887691	83437906	0.351738	0.0912643239461	410	3	-1.32628181535192	0.184746367915697	-0.743743502361952	115.967739471968	1.1156462585034	1.1048	0.1628	1.0993	0.1164	82887691
132	1	83437906	84323614	0.376434	0.435479864696	433	5	-1.60188136449283	0.109181846147794	-0.847683620820683	122.4732468082	1.06257668711656	1.1048	0.1628	1.0993	0.1164	83437906
133	1	84323614	84898459	0.361144	0.130200314867	358	4	-1.73615194023051	0.0825369724732101	-1.01188041018715	101.259635929182	0.932899022801303	1.1048	0.1628	1.0993	0.1164	84323614
134	1	84898459	85493549	0.390158	0.15979095599	461	7	-1.67185936491964	0.0945520572816119	-0.887501210894318	130.3929948697	1.04416761041903	1.1048	0.1628	1.0993	0.1164	84898459
135	1	85493549	86076328	0.38686	0.142041837472	478	6	-1.49769658473117	0.134212099588297	-0.780076318958098	135.201413335611	1.11292200232829	1.1048	0.1628	1.0993	0.1164	85493549
136	1	86076328	86705911	0.353796	0.205823537167	371	3	-1.51331764124804	0.130198993721703	-0.887948225246595	104.936661814878	1.00952380952381	1.1048	0.1628	1.0993	0.1164	86076328
137	1	86705911	87352671	0.369278	0.226915702888	452	4	-1.28770708309173	0.197847947010706	-0.675517225036214	127.847361564218	1.17785016286645	1.1048	0.1628	1.0993	0.1164	86705911
138	1	87352671	87941933	0.38997	0.151481005054	417	6	-1.76418132782997	0.0777014553747086	-0.977039553494183	117.947676487343	0.970896391152503	1.1048	0.1628	1.0993	0.1164	87352671
139	1	87941933	88509158	0.374164	0.118515580237	418	5	-1.67128080152373	0.0946662267064765	-0.898547703466526	118.230524632396	1.02576687116564	1.1048	0.1628	1.0993	0.1164	87941933
140	1	88509158	89069043	0.367756	0.10695946489	395	4	-1.55963641135674	0.118845826860712	-0.869987344386936	111.725017296164	1.02931596091205	1.1048	0.1628	1.0993	0.1164	88509158
141	1	89069043	89742054	0.363584	0.257070092465	498	4	-1.0682553444919	0.285405345876309	-0.535694255383321	140.858376236683	1.29771986970684	1.1048	0.1628	1.0993	0.1164	89069043
142	1	89742054	90375436	0.390364	0.210586975948	351	7	-2.14120019818912	0.0322578970759626	-1.2807969310191	99.2796989138066	0.795016987542469	1.1048	0.1628	1.0993	0.1164	89742054
143	1	90375436	90983596	0.378064	0.177847934754	403	5	-1.74068023855464	0.081739644082769	-0.951270807019441	113.987802456593	0.988957055214724	1.1048	0.1628	1.0993	0.1164	90375436
144	1	90983596	91585996	0.379654	0.169986719788	438	5	-1.57874821881586	0.114393819986355	-0.831119775946235	123.887487533468	1.07484662576687	1.1048	0.1628	1.0993	0.1164	90983596
145	1	91585996	92243357	0.392796	0.239382926581	564	7	-1.23238567558548	0.217805049222077	-0.596572798924863	159.526353810219	1.27746319365798	1.1048	0.1628	1.0993	0.1164	91585996
146	1	92243357	92910060	0.375026	0.250040872772	541	5	-1.10220541787032	0.270372377124361	-0.526422051720593	153.020846473987	1.32760736196319	1.1048	0.1628	1.0993	0.1164	92243357
147	1	92910060	93580843	0.372672	0.254602457128	486	5	-1.35667002031697	0.174886082364555	-0.681094331941627	137.46419849604	1.19263803680982	1.1048	0.1628	1.0993	0.1164	92910060
148	1	93580843	94201415	0.386922	0.194291717963	474	6	-1.5151709941147	0.129729106579137	-0.792199878040588	134.070020755397	1.10360884749709	1.1048	0.1628	1.0993	0.1164	93580843
149	1	94201415	94806788	0.413288	0.174062933101	521	9	-1.59875587119079	0.109874857825361	-0.791493371857073	147.363883572915	1.11862587224906	1.1048	0.1628	1.0993	0.1164	94201415
150	1	94806788	95410928	0.406776	0.172377263548	542	8	-1.45406906453963	0.14592715927372	-0.731324923086994	153.30369461904	1.17698154180239	1.1048	0.1628	1.0993	0.1164	94806788
151	1	95410928	96009931	0.383672	0.165279639668	467	6	-1.54575121053587	0.122164664223067	-0.813664387229185	132.090083740022	1.08731082654249	1.1048	0.1628	1.0993	0.1164	95410928
152	1	96009931	96583810	0.362702	0.128736197003	379	4	-1.63596745086972	0.101846399751409	-0.92964214928031	107.199446975307	0.987622149837134	1.1048	0.1628	1.0993	0.1164	96009931
153	1	96583810	97211807	0.360224	0.203817852633	483	4	-1.13981569403532	0.254363093928691	-0.579816808615628	136.615654060879	1.2586319218241	1.1048	0.1628	1.0993	0.1164	96583810
154	1	97211807	97779353	0.356408	0.119014141585	404	3	-1.35505655779747	0.17539953813435	-0.765012119115604	114.270650601646	1.09931972789116	1.1048	0.1628	1.0993	0.1164	97211807
155	1	97779353	98339028	0.337656	0.106624380221	434	1	-0.541709596361247	0.588018577852216	-0.330148601692331	122.756094953254	1.43708609271523	1.1048	0.1628	1.0993	0.1164	97779353
156	1	98339028	98890282	0.350664	0.092977103114	1179	3	2.36168100808706	0.0181922884197187	0.780124401112364	333.477963018171	3.20816326530612	3.2631	0.3237	3.2503	0.2966	98339028
157	1	98890282	99480635	0.355304	0.153049107907	1122	3	2.08832095485426	0.0367688924458971	0.708633358741394	317.355618750117	3.0530612244898	3.2631	0.3237	3.2503	0.2966	98890282
158	1	99480635	100092722	0.359968	0.183122660668	1268	3	2.78850635436283	0.00529517086397822	0.885115428272009	358.651447927939	3.45034013605442	3.2631	0.3237	3.2503	0.2966	99480635
159	1	100092722	100714084	0.36035	0.195316095931	1273	4	2.6290293819183	0.00856289621541375	0.818320516449957	360.065688653207	3.31726384364821	3.2631	0.3237	3.2503	0.2966	100092722
160	1	100714084	101338271	0.37512	0.198958004572	1245	5	2.15494149344681	0.0311664128400684	0.676023191408035	352.145940591707	3.05521472392638	3.2631	0.3237	3.2503	0.2966	100714084
161	1	101338271	101931812	0.37346	0.157598211413	1366	5	2.71476361882944	0.00663230911568947	0.809834932742682	386.37056614319	3.3521472392638	3.2631	0.3237	3.2503	0.2966	101338271
162	1	101931812	102500573	0.347242	0.120896123328	1004	2	2.06979355382949	0.0384716812938325	0.679028951233056	283.979537633794	2.97481481481482	3.2631	0.3237	3.2503	0.2966	101931812
163	1	102500573	103106117	0.33507	0.174296170055	887	1	1.65716537811586	0.0974860441609021	0.701090460164254	250.886304662525	2.93708609271523	3.2631	0.3237	3.2503	0.2966	102500573
164	1	103106117	103706599	0.32876	0.167335573756	950	1	1.96296918251334	0.0496497550153541	0.8000838690815	268.705737800901	3.14569536423841	3.2631	0.3237	3.2503	0.2966	103106117
165	1	103706599	104687799	0.3364	0.490419894007	1058	1	2.48720427576616	0.0128751446297485	0.955424077977216	299.253337466688	3.50331125827815	3.2631	0.3237	3.2503	0.2966	103706599
166	1	104687799	105307751	0.33468	0.193485947299	1145	1	2.90950476755315	0.00362001865596071	1.0694320488475	323.861126086349	3.79139072847682	3.2631	0.3237	3.2503	0.2966	104687799
167	1	105307751	105929325	0.326226	0.195590549154	1016	1	2.2833350728345	0.0224106385722526	0.896984852635356	287.373715374437	3.36423841059603	3.2631	0.3237	3.2503	0.2966	105307751
168	1	105929325	106529817	0.332166	0.167349440126	918	1	1.80764026599398	0.0706625070235722	0.750650509276998	259.654597159186	3.03973509933775	3.2631	0.3237	3.2503	0.2966	105929325
169	1	106529817	107116785	0.337458	0.148164806259	908	1	1.75909997958168	0.078560528393181	0.734848653154105	256.826115708651	3.00662251655629	3.2631	0.3237	3.2503	0.2966	106529817
170	1	107116785	107698214	0.355332	0.140049773919	1246	3	2.68299896539579	0.00729652160629675	0.859864751156603	352.428788736761	3.39047619047619	3.2631	0.3237	3.2503	0.2966	107116785
171	1	107698214	108245993	0.372992	0.0872231319565	1160	5	1.76167801693835	0.0781237140809567	0.574002254467526	328.103848262153	2.84662576687117	3.2631	0.3237	3.2503	0.2966	107698214
172	1	108245993	109071839	0.37898	0.394560244888	1217	5	2.02539587765578	0.0428267304160023	0.64320661716632	344.226192530207	2.98650306748466	3.2631	0.3237	3.2503	0.2966	108245993
173	1	109071839	109720252	0.389442	0.228886527568	1583	6	3.32960900746843	0.000869680142500858	0.947502413198334	447.748613619817	3.68568102444703	3.2631	0.3237	3.2503	0.2966	109071839
174	1	109720252	110351181	0.461202	0.207517803113	1463	13	1.71640913165797	0.0860871863957792	0.566917802511747	413.806836213387	3.04791666666667	3.2631	0.3237	3.2503	0.2966	109720252
175	1	110351181	110922127	0.469932	0.12426043794	1532	13	1.96553510041238	0.0493523372574293	0.633404330298217	433.323358222084	3.19166666666667	3.2631	0.3237	3.2503	0.2966	110351181
176	1	110922127	111499781	0.426074	0.134429952878	1285	10	1.30414418535533	0.192184426009839	0.432256401400975	363.45986639385	2.61178861788618	3.2631	0.3237	3.2503	0.2966	110922127
177	1	111499781	112130318	0.397814	0.20702512303	1438	7	2.49674058148297	0.0125340613927684	0.753723809115642	406.735632587048	3.25707814269536	3.2631	0.3237	3.2503	0.2966	111499781
178	1	112130318	112681414	0.440542	0.092717058371	1497	12	2.45460757807009	0.0141038457215271	0.654915776784513	423.423673145209	3.08024691358025	3.2631	0.3237	3.2503	0.2966	112130318
179	1	112681414	113311583	0.416242	0.206562049228	1598	9	2.92316385902795	0.00346494120186464	0.825418758792396	451.991335795621	3.43102522812668	3.2631	0.3237	3.2503	0.2966	112681414
180	1	113311583	114007463	0.398336	0.28148531356	1547	7	2.96181467990455	0.00305831798674236	0.85913333012538	437.566080397888	3.5039637599094	3.2631	0.3237	3.2503	0.2966	113311583
181	1	114007463	114649045	0.38319	0.220676390547	1582	6	3.32524040512255	0.000883423250691082	0.946590757533945	447.465765474763	3.68335273573923	3.2631	0.3237	3.2503	0.2966	114007463
182	1	114649045	115265452	0.40239	0.188847628272	1505	8	2.45939036351665	0.0139173198665566	0.742073807206199	425.686458305638	3.26818675352877	3.2631	0.3237	3.2503	0.2966	114649045
183	1	115265452	115866443	0.386776	0.168040785969	1396	6	2.5126803687885	0.0119817838021013	0.766140099270805	394.856010494798	3.25029103608848	3.2631	0.3237	3.2503	0.2966	115265452
184	1	115866443	116456524	0.41609	0.152658702788	1361	9	1.92808960084611	0.0538439822447342	0.593818417368414	384.956325417922	2.92216854535695	3.2631	0.3237	3.2503	0.2966	115866443
185	1	116456524	117032962	0.412266	0.132604026799	1723	9	3.44799205427154	0.000564770651564908	0.934074052089367	487.347353927318	3.69940955448202	3.2631	0.3237	3.2503	0.2966	116456524
186	1	117032962	117684148	0.425704	0.23217022479	1612	10	2.58600588818915	0.00970952718437564	0.759339785847702	455.951209826371	3.27642276422764	3.2631	0.3237	3.2503	0.2966	117032962
187	1	117684148	118287849	0.402334	0.171775431878	1471	8	2.3212204563994	0.0202749486826339	0.709107566813965	416.069621373816	3.1943539630836	3.2631	0.3237	3.2503	0.2966	117684148
188	1	118287849	118872569	0.376144	0.144889861814	1494	5	3.30697214815982	0.000943102684489794	0.939057597241829	422.575128710048	3.66625766871166	3.2631	0.3237	3.2503	0.2966	118287849
189	1	118872569	119506670	0.365906	0.211482082507	1231	4	2.42866040319671	0.0151547198126521	0.769918859033056	348.186066560957	3.20781758957655	3.2631	0.3237	3.2503	0.2966	118872569
190	1	119506670	120187786	0.409656	0.265910652517	1523	8	2.53253913787284	0.0113239727397801	0.759226262046427	430.777724916602	3.30727470141151	3.2631	0.3237	3.2503	0.2966	119506670
191	1	120187786	145035037	0.402788	0.979877049578	1967	8	4.33687557199225	1.44522382472402e-05	1.12830727783766	556.362301320392	4.271444082519	3.2631	0.3237	3.2503	0.2966	120187786
192	1	145035037	146737129	0.410546	0.706243845809	1284	9	1.60479543257606	0.108538831474736	0.509796552986722	363.177018248797	2.75684380032206	3.2631	0.3237	3.2503	0.2966	145035037
193	1	146737129	147374311	0.40698	0.215294845115	833	8	-0.271497212447857	0.786008643368152	-0.111301279075318	235.612504829632	1.80890336590662	1.8871	0.2543	1.8744	0.2547	146737129
194	1	147374311	150270836	0.41762	0.82737935975	921	9	0.0806943535886831	0.935685027357368	0.0304244119557546	260.503141594347	1.97745571658615	1.8871	0.2543	1.8744	0.2547	147374311
195	1	150270836	151011108	0.409924	0.324572589535	942	8	0.171459254486862	0.86386266616861	0.0661092851719176	266.442952640472	2.04560260586319	1.8871	0.2543	1.8744	0.2547	150270836
196	1	151011108	151701010	0.439724	0.275259384666	929	11	0.0620412612450042	0.950529973549426	0.0201162422815082	262.765926754776	1.9723991507431	1.8871	0.2543	1.8744	0.2547	151011108
197	1	151701010	152341794	0.416488	0.219705860321	761	9	-0.591085736323108	0.554462976449481	-0.244880290632036	215.247438385774	1.63392377885132	1.8871	0.2543	1.8744	0.2547	151701010
198	1	152341794	152955472	0.413262	0.185240468128	793	9	-0.45672971834075	0.647865327460507	-0.185455878431603	224.298579027489	1.70263016639828	1.8871	0.2543	1.8744	0.2547	152341794
199	1	152955472	153611727	0.435116	0.23810104304	1004	11	0.423765929281248	0.671736527956046	0.132125009849627	283.979537633794	2.13163481953291	1.8871	0.2543	1.8744	0.2547	152955472
200	1	153611727	154358028	0.443378	0.330029036542	922	12	-0.129253793894887	0.897156831784522	-0.044319788844566	260.785989739401	1.89711934156379	1.8871	0.2543	1.8744	0.2547	153611727
201	1	154358028	154964096	0.46911	0.175010064877	786	13	-0.727913779164264	0.466666367747268	-0.329410749368134	222.318642012114	1.6375	1.8871	0.2543	1.8744	0.2547	154358028
202	1	154964096	155740245	0.461494	0.355793797325	772	13	-0.778461077172405	0.436297244146666	-0.35533921435866	218.358767981364	1.60833333333333	1.8871	0.2543	1.8744	0.2547	154964096
203	1	155740245	156424280	0.477374	0.269043250711	862	14	-0.332777602575322	0.739302166128633	-0.117305885769359	243.815101036186	1.8090241343127	1.8871	0.2543	1.8744	0.2547	155740245
204	1	156424280	157011936	0.502404	0.149162094831	1147	15	0.901152894039682	0.367507032825956	0.308134926372553	324.426822376456	2.50984682713348	1.8871	0.2543	1.8744	0.2547	156424280
205	1	157011936	157691696	0.422196	0.264446275156	734	10	-0.855812384251525	0.392101563975297	-0.375659989837053	207.610538469328	1.49186991869919	1.8871	0.2543	1.8744	0.2547	157011936
206	1	157691696	158325621	0.41886	0.211263162046	873	9	-0.120839673384854	0.90381802552247	-0.0467950905061409	246.926430631775	1.8743961352657	1.8871	0.2543	1.8744	0.2547	157691696
207	1	158325621	158913505	0.358822	0.149492076668	763	3	0.366632198528394	0.71389338728272	0.152315644967132	215.813134675881	2.07619047619048	1.8871	0.2543	1.8744	0.2547	158325621
208	1	158913505	159545020	0.381576	0.208253168967	768	6	-0.230801904425391	0.817468701659342	-0.095980626217691	217.227375401149	1.78812572759022	1.8871	0.2543	1.8744	0.2547	158913505
209	1	159545020	160119603	0.446652	0.129803701119	878	12	-0.326975359749599	0.743686521852443	-0.114865599738546	248.340671357043	1.80658436213992	1.8871	0.2543	1.8744	0.2547	159545020
210	1	160119603	160746787	0.425056	0.202785785352	979	10	0.104603876281467	0.91669013875558	0.0398688069234293	276.908334007455	1.98983739837398	1.8871	0.2543	1.8744	0.2547	160119603
211	1	160746787	161571226	0.442676	0.393526992294	1070	12	0.535809654889142	0.592090108794974	0.170452352014605	302.647515207331	2.20164609053498	1.8871	0.2543	1.8744	0.2547	160746787
212	1	161571226	162214601	0.40472	0.222848261123	844	8	-0.226795183674628	0.82058300900154	-0.0923747757336804	238.723834425221	1.8327904451683	1.8871	0.2543	1.8744	0.2547	161571226
213	1	162214601	162849228	0.40032	0.212135632427	1003	8	0.419352323138403	0.674958662385551	0.156631926171315	283.696689488741	2.17806731813246	1.8871	0.2543	1.8744	0.2547	162214601
214	1	162849228	163417199	0.375318	0.119673363605	834	5	0.253396918800021	0.799961508423065	0.0979967378972551	235.895352974686	2.04662576687117	1.8871	0.2543	1.8744	0.2547	162849228
215	1	163417199	164008069	0.36648	0.153790173811	531	4	-0.910822575496366	0.362388865509345	-0.443128136647248	150.192365023451	1.38371335504886	1.8871	0.2543	1.8744	0.2547	163417199
216	1	164008069	164614377	0.373468	0.175336627589	388	5	-1.81007967558554	0.0702834323050847	-1.00599399336028	109.745080280789	0.952147239263804	0.8686	0.1004	0.8787	0.1108	164008069
217	1	164614377	165175954	0.407162	0.109650145928	343	8	-2.26276940325531	0.0236499079524292	-1.39140919826805	97.0169137533779	0.744842562432139	0.8686	0.1004	0.8787	0.1108	164614377
218	1	165175954	165737902	0.4166	0.110237957961	465	9	-1.83387890265992	0.0666719719276386	-0.955546028140187	131.524387449915	0.998389694041868	0.8686	0.1004	0.8787	0.1108	165175954
219	1	165737902	166368037	0.420072	0.206519237941	449	10	-1.97303129956541	0.048491996434412	-1.08472460793912	126.998817129057	0.91260162601626	0.8686	0.1004	0.8787	0.1108	165737902
220	1	166368037	167003472	0.38465	0.213137457018	337	6	-2.11366951550053	0.0345435039397069	-1.28433834575699	95.3198248830564	0.784633294528521	0.8686	0.1004	0.8787	0.1108	166368037
221	1	167003472	167586870	0.4115	0.142952152733	351	9	-2.31252221672207	0.0207489224466894	-1.36130571383102	99.2796989138066	0.753623188405797	0.8686	0.1004	0.8787	0.1108	167003472
222	1	167586870	168200169	0.399112	0.184736971689	398	7	-1.94066366033761	0.0522990869210694	-1.09949953078001	112.573561731325	0.901472253680634	0.8686	0.1004	0.8787	0.1108	167586870
223	1	168200169	168802725	0.40208	0.170201607817	461	8	-1.78323854914249	0.074547479783265	-0.964851024011528	130.3929948697	1.00108577633008	0.8686	0.1004	0.8787	0.1108	168200169
224	1	168802725	169419841	0.373302	0.189779555221	381	5	-1.8424660795333	0.0654070037926247	-1.03225964805409	107.765143265414	0.934969325153374	0.8686	0.1004	0.8787	0.1108	168802725
225	1	169419841	170011904	0.366926	0.155495276685	291	4	-2.05578816819114	0.0398029389834504	-1.31082084454312	82.3088102105918	0.758306188925081	0.8686	0.1004	0.8787	0.1108	169419841
226	1	170011904	170641128	0.370912	0.205370424523	304	5	-2.19871652295861	0.0278980853370681	-1.35797932210382	85.9858360962883	0.74601226993865	0.8686	0.1004	0.8787	0.1108	170011904
227	1	170641128	171250621	0.370408	0.179646033671	363	5	-1.92574540397038	0.0541361715437511	-1.10208109755166	102.67387665445	0.89079754601227	0.8686	0.1004	0.8787	0.1108	170641128
228	1	171250621	171907984	0.387702	0.239385240727	365	6	-1.99134864981583	0.046442570423474	-1.16919047317147	103.239572944557	0.849825378346915	0.8686	0.1004	0.8787	0.1108	171250621
229	1	171907984	172498734	0.368874	0.153618281845	348	4	-1.78385883992613	0.0744466055946201	-1.05275269160267	98.4311544786458	0.906840390879479	0.8686	0.1004	0.8787	0.1108	171907984
230	1	172498734	173110211	0.37644	0.182307756465	404	5	-1.73605360941924	0.0825543559413035	-0.947695352795614	114.270650601646	0.991411042944785	0.8686	0.1004	0.8787	0.1108	172498734
231	1	173110211	173810641	0.379776	0.286152791856	363	5	-1.92574540397038	0.0541361715437511	-1.10208109755166	102.67387665445	0.89079754601227	0.8686	0.1004	0.8787	0.1108	173110211
232	1	173810641	174477598	0.361262	0.250326482817	360	4	-1.72661056029139	0.0842376280851983	-1.00384309112173	101.825332219289	0.938110749185668	0.8686	0.1004	0.8787	0.1108	173810641
233	1	174477598	175140831	0.382188	0.246117126259	325	6	-2.16609274365111	0.0303041005953278	-1.33664721902303	91.9256471424135	0.756693830034924	0.8686	0.1004	0.8787	0.1108	174477598
234	1	175140831	175695810	0.431134	0.099065009667	530	11	-1.86233397270781	0.0625560296859585	-0.789569994650583	149.909516878397	1.12526539278132	0.8686	0.1004	0.8787	0.1108	175140831
235	1	175695810	176315233	0.381172	0.192797167687	371	6	-1.96513703574054	0.0493983790823209	-1.14566775031804	104.936661814878	0.863795110593714	0.8686	0.1004	0.8787	0.1108	175695810
236	1	176315233	176885374	0.395226	0.123023953724	406	7	-1.90652978155438	0.0565815055633498	-1.07078823413848	114.836346891753	0.919592298980747	0.8686	0.1004	0.8787	0.1108	176315233
237	1	176885374	177436960	0.409208	0.0935230408313	415	8	-1.97017430583054	0.0488183972209486	-1.11650643820658	117.381980197236	0.901194353963084	0.8686	0.1004	0.8787	0.1108	176885374
238	1	177436960	178033641	0.403418	0.162031303159	406	8	-2.00674869300864	0.0447764284252367	-1.14813804725569	114.836346891753	0.881650380021715	0.8686	0.1004	0.8787	0.1108	177436960
239	1	178033641	178635967	0.383454	0.169884746798	391	6	-1.8777649888229	0.0604133217732192	-1.06991832963149	110.59362471595	0.910360884749709	0.8686	0.1004	0.8787	0.1108	178033641
240	1	178635967	179290609	0.385878	0.236223768105	436	6	-1.68117788325821	0.0927283680682204	-0.912758802161921	123.321791243361	1.0151338766007	0.8686	0.1004	0.8787	0.1108	178635967
241	1	179290609	179957482	0.3858	0.25023205318	309	6	-2.23599038118522	0.0253524012388131	-1.40948009903447	87.4000768215562	0.719441210710128	0.8686	0.1004	0.8787	0.1108	179290609
242	1	179957482	180555664	0.400752	0.164133992664	348	8	-2.24245029926748	0.0249322840569334	-1.37053046859214	98.4311544786458	0.755700325732899	0.8686	0.1004	0.8787	0.1108	179957482
243	1	180555664	181174706	0.413636	0.19230036088	347	9	-2.32931671896987	0.0198422933103446	-1.37784108155732	98.1483063335922	0.745034889962426	0.8686	0.1004	0.8787	0.1108	180555664
244	1	181174706	181734945	0.436322	0.107523753255	343	11	-2.76423414501151	0.00570565806613611	-1.41735377792833	97.0169137533779	0.728237791932059	0.8686	0.1004	0.8787	0.1108	181174706
245	1	181734945	182365150	0.412262	0.206607373791	433	9	-1.96823492064228	0.0490410140376061	-1.05840971940886	122.4732468082	0.929683306494901	0.8686	0.1004	0.8787	0.1108	181734945
246	1	182365150	182968342	0.40148	0.171076539477	404	8	-2.01487633460377	0.0439176082011961	-1.15526248168907	114.270650601646	0.877307274701411	0.8686	0.1004	0.8787	0.1108	182365150
247	1	182968342	183553816	0.403842	0.145991111475	449	8	-1.83200439871329	0.0669507652666666	-1.00290232969972	126.998817129057	0.975027144408252	0.8686	0.1004	0.8787	0.1108	182968342
248	1	183553816	184145025	0.392438	0.154275391613	296	7	-2.37587061482386	0.0175076006223905	-1.52667078569471	83.7230509358597	0.67044167610419	0.8686	0.1004	0.8787	0.1108	183553816
249	1	184145025	184721667	0.389152	0.132910887518	410	6	-1.79476154425114	0.0726917002310534	-1.0014630274334	115.967739471968	0.954598370197904	0.8686	0.1004	0.8787	0.1108	184145025
250	1	184721667	185345081	0.375066	0.197964755363	380	5	-1.84709270866869	0.064733705056948	-1.03605122721646	107.48229512036	0.932515337423313	0.8686	0.1004	0.8787	0.1108	184721667
251	1	185345081	185947636	0.364852	0.170200230684	315	4	-1.94129160892166	0.0522229167527373	-1.19648816906412	89.0971656918777	0.820846905537459	0.8686	0.1004	0.8787	0.1108	185345081
252	1	185947636	186531620	0.351844	0.143812159237	337	3	-1.6763745151062	0.0936648575412354	-1.02661882068554	95.3198248830564	0.917006802721088	0.8686	0.1004	0.8787	0.1108	185947636
253	1	186531620	187128463	0.35383	0.162258751464	315	3	-1.78188190407325	0.0747684920938055	-1.12401558348012	89.0971656918777	0.857142857142857	0.8686	0.1004	0.8787	0.1108	186531620
254	1	187128463	187719554	0.344872	0.154106558889	297	2	-1.81261934878262	0.0698905514406868	-1.07819548191695	84.0058990809132	0.88	0.8686	0.1004	0.8787	0.1108	187128463
255	1	187719554	188303765	0.33367	0.144144838081	234	1	-1.51251532460721	0.130402817111731	-1.22133511455341	66.1864659425377	0.774834437086093	0.8686	0.1004	0.8787	0.1108	187719554
256	1	188303765	188888807	0.328932	0.145360504032	249	1	-1.43970489498876	0.14995090789903	-1.13169790206873	70.4291881183414	0.824503311258278	0.8686	0.1004	0.8787	0.1108	188303765
257	1	188888807	189490516	0.323614	0.169033536145	256	1	-1.40572669450015	0.159805296985157	-1.09169983413681	72.4091251337165	0.847682119205298	0.8686	0.1004	0.8787	0.1108	188888807
258	1	189490516	190060588	0.327752	0.122917806874	258	1	-1.39601863721769	0.162708882919466	-1.08047257871356	72.9748214238236	0.854304635761589	0.8686	0.1004	0.8787	0.1108	189490516
259	1	190060588	190610383	0.32528	0.0905701215908	293	1	-1.22612763477465	0.220150647939186	-0.896942979714562	82.8745065006989	0.970198675496689	0.8686	0.1004	0.8787	0.1108	190060588
260	1	190610383	191200583	0.326592	0.152829549305	235	1	-1.50766129596598	0.131641236103823	-1.21518288757181	66.4693140875913	0.778145695364238	0.8686	0.1004	0.8787	0.1108	190610383
261	1	191200583	191781618	0.330868	0.139466641424	250	1	-1.43485086634753	0.151329599381664	-1.12591554947472	70.712036263395	0.827814569536424	0.8686	0.1004	0.8787	0.1108	191200583
262	1	191781618	192350659	0.333602	0.121328691606	235	1	-1.50766129596598	0.131641236103823	-1.21518288757181	66.4693140875913	0.778145695364238	0.8686	0.1004	0.8787	0.1108	191781618
263	1	192350659	192946632	0.359664	0.161035818737	315	3	-1.78188190407325	0.0747684920938055	-1.12401558348012	89.0971656918777	0.857142857142857	0.8686	0.1004	0.8787	0.1108	192350659
264	1	192946632	193539023	0.357784	0.155962869119	335	3	-1.68596609592139	0.0918023298008511	-1.03520631652226	94.7541285929493	0.91156462585034	0.8686	0.1004	0.8787	0.1108	192946632
265	1	193539023	194130454	0.345412	0.154592843459	270	2	-1.96088688537459	0.0498922195167919	-1.21569900566689	76.3689991644666	0.8	0.8686	0.1004	0.8787	0.1108	193539023
266	1	194130454	194721839	0.32878	0.154527084725	292	1	-1.23098166341588	0.218329722431908	-0.901875275256793	82.5916583556453	0.966887417218543	0.8686	0.1004	0.8787	0.1108	194130454
267	1	194721839	195304540	0.32491	0.141926991716	228	1	-1.54163949645459	0.123161222103133	-1.25880981997207	64.4893770722162	0.754966887417219	0.8686	0.1004	0.8787	0.1108	194721839
268	1	195304540	195884769	0.329234	0.138271268758	212	1	-1.61930395471427	0.105381880210906	-1.36377937957361	59.9638067513589	0.701986754966887	0.8686	0.1004	0.8787	0.1108	195304540
269	1	195884769	196459548	0.33624	0.130100438603	232	1	-1.52222338188967	0.127953118324302	-1.23371883900924	65.6207696524305	0.768211920529801	0.8686	0.1004	0.8787	0.1108	195884769
270	1	196459548	197191179	0.34106	0.316595387566	310	2	-1.7412312756087	0.0816430471243243	-1.01639019744348	87.6829249666098	0.918518518518519	0.8686	0.1004	0.8787	0.1108	196459548
271	1	197191179	197770816	0.344972	0.13739116033	256	2	-2.03776634879266	0.0415733052329159	-1.29251460271772	72.4091251337165	0.758518518518518	0.8686	0.1004	0.8787	0.1108	197191179
272	1	197770816	198356448	0.363732	0.14622151795	403	4	-1.52147089160024	0.128141710600634	-0.841060158923434	113.987802456593	1.05016286644951	0.8686	0.1004	0.8787	0.1108	197770816
273	1	198356448	198909725	0.348318	0.0962935383181	288	2	-1.86204186097994	0.0625971899405383	-1.1225896012754	81.460265775431	0.853333333333333	0.8686	0.1004	0.8787	0.1108	198356448
274	1	198909725	199485293	0.348812	0.13129291413	311	2	-1.73573988536456	0.0826098376664346	-1.01174383258711	87.9657731116634	0.921481481481481	0.8686	0.1004	0.8787	0.1108	198909725
275	1	199485293	200120632	0.37051	0.213018561744	451	5	-1.51860204005574	0.128862697334873	-0.788923212292027	127.564513419165	1.10674846625767	0.8686	0.1004	0.8787	0.1108	199485293
276	1	200120632	200746733	0.385968	0.201406801778	850	6	0.127423487936932	0.898605227078393	0.050375904086217	240.420923295543	1.9790454016298	1.7302	0.1979	1.7189	0.1891	200120632
277	1	200746733	201321553	0.4812	0.130162485648	833	14	-0.464944784927158	0.641970997865134	-0.16667725949291	235.612504829632	1.74816369359916	1.7302	0.1979	1.7189	0.1891	200746733
278	1	201321553	201903800	0.479672	0.141257919749	876	14	-0.268972755922712	0.78795064795127	-0.0940628852572839	247.774975066936	1.83840503672613	1.7302	0.1979	1.7189	0.1891	201321553
279	1	201903800	202697511	0.472774	0.370047788175	741	14	-0.884233777215741	0.376570028237484	-0.335520212552623	209.590475484703	1.55508919202518	1.7302	0.1979	1.7189	0.1891	201903800
280	1	202697511	203305393	0.456966	0.177471943568	783	13	-0.738745343023151	0.46006164661479	-0.334927754335699	221.470097576953	1.63125	1.7302	0.1979	1.7189	0.1891	202697511
281	1	203305393	203964546	0.440008	0.241450770914	972	12	0.0954298036672845	0.923973444193574	0.0318697743318768	274.92839699208	2	1.7302	0.1979	1.7189	0.1891	203305393
282	1	203964546	204560510	0.474552	0.161023149049	958	14	0.104741345899721	0.916581053100139	0.0350319008777228	270.96852296133	2.01049317943337	1.7302	0.1979	1.7189	0.1891	203964546
283	1	204560510	205122961	0.470414	0.111033672267	889	14	-0.209725398316717	0.833882001365066	-0.0728103360286873	251.452000952633	1.86568730325289	1.7302	0.1979	1.7189	0.1891	204560510
284	1	205122961	205736766	0.468962	0.185409046847	822	13	-0.597935012857616	0.549883296470573	-0.264801667945057	232.501175234043	1.7125	1.7302	0.1979	1.7189	0.1891	205122961
285	1	205736766	206863148	0.45866	0.556100860987	869	13	-0.428240512401715	0.668476023963487	-0.18458388481234	245.795038051561	1.81041666666667	1.7302	0.1979	1.7189	0.1891	205736766
286	1	206863148	207443791	0.425538	0.13888568363	904	10	-0.189401101432714	0.84977846127418	-0.0751172802650778	255.694723128436	1.83739837398374	1.7302	0.1979	1.7189	0.1891	206863148
287	1	207443791	208141565	0.396358	0.283435610957	767	7	-0.366238501460886	0.714187114927087	-0.153041383820723	216.944527256096	1.73725934314836	1.7302	0.1979	1.7189	0.1891	207443791
288	1	208141565	208679247	0.443688	0.0700823163134	957	12	0.0280247243986329	0.977642431670338	0.00943238521212162	270.685674816276	1.96913580246914	1.7302	0.1979	1.7189	0.1891	208141565
289	1	208679247	209255545	0.393952	0.132393310405	653	7	-0.852646274121989	0.393855492962561	-0.385184969777225	184.699838719988	1.47904869762174	1.7302	0.1979	1.7189	0.1891	208679247
290	1	209255545	209816933	0.420718	0.109350395805	940	10	-0.0482787121299074	0.96149412002617	-0.0187792961152658	265.877256350365	1.91056910569106	1.7302	0.1979	1.7189	0.1891	209255545
291	1	209816933	210416295	0.390638	0.165779612321	756	7	-0.413172584787834	0.679480172567289	-0.173881727102583	213.833197660506	1.7123442808607	1.7302	0.1979	1.7189	0.1891	209816933
292	1	210416295	210994618	0.424874	0.135431238253	760	10	-0.753890658643942	0.45091488021147	-0.325440634349318	214.964590240721	1.54471544715447	1.7302	0.1979	1.7189	0.1891	210416295
293	1	210994618	211687066	0.392766	0.27792411849	900	7	0.2012372333104	0.840513078982616	0.0776570398933809	254.563330548222	2.03850509626274	1.7302	0.1979	1.7189	0.1891	210994618
294	1	211687066	212316012	0.40907	0.205019190837	879	8	-0.0845614557598101	0.932610043115171	-0.0337546092974615	248.623519502097	1.90879478827362	1.7302	0.1979	1.7189	0.1891	211687066
295	1	212316012	212928493	0.427624	0.18364814582	823	10	-0.50692647736403	0.612206406932951	-0.21054762225864	232.784023379096	1.67276422764228	1.7302	0.1979	1.7189	0.1891	212316012
296	1	212928493	213576892	0.39125	0.228869877961	868	7	0.0647017181774594	0.948411494783377	0.0254270811208231	245.512189906507	1.96602491506229	1.7302	0.1979	1.7189	0.1891	212928493
297	1	213576892	214144279	0.412636	0.118767261146	714	9	-0.788421137734697	0.43045041072858	-0.336852670106481	201.953575568256	1.53301127214171	1.7302	0.1979	1.7189	0.1891	213576892
298	1	214144279	214704502	0.404234	0.107498264084	722	8	-0.722581320977708	0.469937147494805	-0.317618937553694	204.216360728685	1.56786102062975	1.7302	0.1979	1.7189	0.1891	214144279
299	1	214704502	215295930	0.375306	0.154588555158	776	5	-0.0149475710528105	0.988074007940942	-0.00599399336028075	219.490160561578	1.90429447852761	1.7302	0.1979	1.7189	0.1891	214704502
300	1	215295930	215892610	0.360918	0.162029898773	656	4	-0.314486329301173	0.753151697806868	-0.138144182833318	185.548383155148	1.70944625407166	1.7302	0.1979	1.7189	0.1891	215295930
301	1	215892610	216454419	0.351284	0.110017817443	565	3	-0.582934302175009	0.559937527827684	-0.281116544564848	159.809201955273	1.53741496598639	1.7302	0.1979	1.7189	0.1891	215892610
302	1	216454419	217000444	0.357908	0.0842910123163	518	3	-0.808336451331878	0.418896924045947	-0.406415314180845	146.515339137754	1.40952380952381	1.7302	0.1979	1.7189	0.1891	216454419
303	1	217000444	217552799	0.380902	0.0947850567117	716	6	-0.457969226411255	0.646974550394788	-0.197127349674591	202.519271858363	1.66705471478463	1.7302	0.1979	1.7189	0.1891	217000444
304	1	217552799	218133162	0.350968	0.138470233285	581	3	-0.506201655653522	0.612715092847541	-0.24082924846287	164.33477227613	1.58095238095238	1.7302	0.1979	1.7189	0.1891	217552799
305	1	218133162	218713443	0.375546	0.138348489783	661	5	-0.547009921623079	0.58437191581475	-0.237400374039717	186.962623880416	1.62208588957055	1.7302	0.1979	1.7189	0.1891	218133162
306	1	218713443	219299415	0.365698	0.146716907975	684	4	-0.18090701015345	0.856440566337292	-0.0778436725655036	193.468131216649	1.78241042345277	1.7302	0.1979	1.7189	0.1891	218713443
307	1	219299415	219877178	0.370658	0.134593250174	750	5	-0.135239928573045	0.892422178631228	-0.0551600501641653	212.136108790185	1.84049079754601	1.7302	0.1979	1.7189	0.1891	219299415
308	1	219877178	220519371	0.376382	0.221417860363	677	5	-0.472983855456781	0.636224697397954	-0.202894811972412	191.488194201274	1.66134969325153	1.7302	0.1979	1.7189	0.1891	219877178
309	1	220519371	221114673	0.402784	0.160090172719	827	8	-0.295880137233254	0.767321620465001	-0.121730445269591	233.915415959311	1.79587404994571	1.7302	0.1979	1.7189	0.1891	220519371
310	1	221114673	221702465	0.376338	0.14935895691	782	5	0.0128122037595514	0.989777620102806	0.00511796175994369	221.187249431899	1.91901840490798	1.7302	0.1979	1.7189	0.1891	221114673
311	1	221702465	222271496	0.391524	0.121313250069	851	7	-0.00783277423691558	0.99375041427264	-0.00310882963769342	240.703771440597	1.92751981879955	1.7302	0.1979	1.7189	0.1891	221702465
312	1	222271496	222913998	0.39083	0.221792305705	749	7	-0.443039728723165	0.6577369987323	-0.187302242864905	211.853260645131	1.6964892412231	1.7302	0.1979	1.7189	0.1891	222271496
313	1	222913998	223523051	0.413476	0.179053382875	852	9	-0.209010810185777	0.834439799684057	-0.0819233139097428	240.98661958565	1.829307568438	1.7302	0.1979	1.7189	0.1891	222913998
314	1	223523051	224373409	0.431744	0.412012352444	835	11	-0.391320322693754	0.695560478830892	-0.13378615673973	236.178201119739	1.77282377919321	1.7302	0.1979	1.7189	0.1891	223523051
315	1	224373409	225002935	0.415194	0.205751629003	741	9	-0.675058247562082	0.499638758992937	-0.283303201829747	209.590475484703	1.59098228663446	1.7302	0.1979	1.7189	0.1891	224373409
316	1	225002935	225695542	0.37943	0.278089883585	699	5	-0.371198014478121	0.710490051859807	-0.156758190171972	197.710853392452	1.71533742331288	1.7302	0.1979	1.7189	0.1891	225002935
317	1	225695542	226358227	0.4311	0.24549371119	940	11	0.115094212556987	0.908370447131107	0.0370984024638552	265.877256350365	1.99575371549894	1.7302	0.1979	1.7189	0.1891	225695542
318	1	226358227	226970538	0.453284	0.183421496592	660	13	-1.18283946123753	0.236872778018144	-0.581474037380924	186.679775735363	1.375	1.7302	0.1979	1.7189	0.1891	226358227
319	1	226970538	227580663	0.395332	0.180495800041	875	7	0.0945688621127902	0.924657283392907	0.0370150553960352	247.492126921882	1.98187995469989	1.7302	0.1979	1.7189	0.1891	226970538
320	1	227580663	228266773	0.472358	0.271253880573	560	14	-1.70913929465306	0.0874251503532864	-0.739566927913491	158.394961230005	1.17523609653725	1.7302	0.1979	1.7189	0.1891	227580663
321	1	228266773	228906733	0.499332	0.218701168823	572	15	-1.44788640679003	0.147648821868358	-0.695643412864883	161.789138970648	1.25164113785558	1.7302	0.1979	1.7189	0.1891	228266773
322	1	228906733	229496991	0.440392	0.152912794066	955	12	0.0190373804961461	0.984811285483221	0.00641419364920692	270.119978526169	1.96502057613169	1.7302	0.1979	1.7189	0.1891	228906733
323	1	229496991	230108568	0.419716	0.182441458721	829	9	-0.305579198110597	0.759925060816542	-0.121404642639831	234.481112249418	1.77992485238862	1.7302	0.1979	1.7189	0.1891	229496991
324	1	230108568	230682839	0.452012	0.129330925643	769	13	-0.789292641031292	0.429940986722786	-0.360956463664914	217.510223546203	1.60208333333333	1.7302	0.1979	1.7189	0.1891	230108568
325	1	230682839	231272270	0.429698	0.151724290036	887	10	-0.256042229714595	0.797918229259591	-0.102505948379202	250.886304662525	1.80284552845528	1.7302	0.1979	1.7189	0.1891	230682839
326	1	231272270	231895935	0.407194	0.19828754219	855	8	-0.1820931549014	0.855509620526717	-0.0736933546676053	241.835164020811	1.85667752442997	1.7302	0.1979	1.7189	0.1891	231272270
327	1	231895935	232490999	0.413336	0.159754244922	751	9	-0.633071991942595	0.526686631329516	-0.263963836621309	212.418956935239	1.61245303274289	1.7302	0.1979	1.7189	0.1891	231895935
328	1	232490999	233052992	0.406902	0.11030920314	737	8	-0.661624009014215	0.5082122167052	-0.287953155345796	208.459082904488	1.60043431053203	1.7302	0.1979	1.7189	0.1891	232490999
329	1	233052992	233629427	0.3979	0.132599512521	750	7	-0.438772993875261	0.660826030471092	-0.185377365940413	212.136108790185	1.69875424688562	1.7302	0.1979	1.7189	0.1891	233052992
330	1	233629427	234236314	0.393906	0.176123396942	757	7	-0.40890584993993	0.682608755797497	-0.171974661337924	214.11604580556	1.71460928652322	1.7302	0.1979	1.7189	0.1891	233629427
331	1	234236314	234816376	0.419636	0.138023176833	886	9	-0.0662575410795212	0.947172786215846	-0.0254700455805626	250.603456517472	1.90230810520666	1.7302	0.1979	1.7189	0.1891	234236314
332	1	234816376	235524537	0.424044	0.293945868242	876	10	-0.299162959779342	0.764815709600902	-0.120509183079092	247.774975066936	1.78048780487805	1.7302	0.1979	1.7189	0.1891	234816376
333	1	235524537	236178352	0.404924	0.235257679925	733	8	-0.67787929220448	0.497848230674789	-0.295804576307054	207.327690324274	1.59174809989142	1.7302	0.1979	1.7189	0.1891	235524537
334	1	236178352	236828852	0.41155	0.231360491929	925	9	0.0974888558364779	0.922338183828979	0.0366766212680934	261.634534174561	1.98604401502952	1.7302	0.1979	1.7189	0.1891	236178352
335	1	236828852	237428664	0.406068	0.166405473715	671	8	-0.929836181653586	0.352455909717748	-0.423305008240682	189.791105330952	1.457111834962	1.7302	0.1979	1.7189	0.1891	236828852
336	1	237428664	238007532	0.358696	0.136245223436	764	3	0.371427988935987	0.710318782037209	0.15420522616835	216.095982820935	2.07891156462585	1.7302	0.1979	1.7189	0.1891	237428664
337	1	238007532	238605385	0.374912	0.163674013512	833	5	0.248770289664627	0.803538474147259	0.0962658498181391	235.612504829632	2.0441717791411	1.7302	0.1979	1.7189	0.1891	238007532
338	1	238605385	239186212	0.343758	0.13915847576	582	2	-0.247573129200652	0.804464703369589	-0.107639259809432	164.617620421184	1.72444444444444	1.7302	0.1979	1.7189	0.1891	238605385
339	1	239186212	239759216	0.362902	0.127405742368	616	4	-0.505313928083635	0.613338361753339	-0.2289096467565	174.234457353005	1.60521172638436	1.7302	0.1979	1.7189	0.1891	239186212
340	1	239759216	240347054	0.387338	0.149425521998	683	6	-0.60213310382536	0.547085540568487	-0.265201358648757	193.185283071595	1.59022118742724	1.7302	0.1979	1.7189	0.1891	239759216
341	1	240347054	240958965	0.37826	0.182887707526	660	5	-0.551636550758473	0.581197389052073	-0.239584621301593	186.679775735363	1.61963190184049	1.7302	0.1979	1.7189	0.1891	240347054
342	1	240958965	241542129	0.378638	0.142608254282	909	5	0.600394103954544	0.548243616290448	0.222229648646699	257.108963853704	2.23067484662577	1.7302	0.1979	1.7189	0.1891	240958965
343	1	241542129	242151661	0.38137	0.179698522801	748	6	-0.318173951343031	0.7503529906641	-0.13404866705121	211.570412500078	1.74155995343423	1.7302	0.1979	1.7189	0.1891	241542129
344	1	242151661	242902919	0.398024	0.334449683065	676	7	-0.754511372620187	0.450542219105145	-0.335244715041472	191.20534605622	1.53114382785957	1.7302	0.1979	1.7189	0.1891	242151661
345	1	242902919	243816822	0.3764	0.452895985679	655	5	-0.574769696435441	0.565447063890837	-0.250555739122596	185.265535010095	1.60736196319018	1.7302	0.1979	1.7189	0.1891	242902919
346	1	243816822	244387282	0.396996	0.123514356835	649	7	-0.869713213513606	0.384457149379236	-0.394049483324518	183.568446139773	1.46998867497169	1.7302	0.1979	1.7189	0.1891	243816822
347	1	244387282	245047729	0.404808	0.24293698056	845	8	-0.222731362877062	0.823744590396041	-0.0906664332713188	239.006682570275	1.83496199782845	1.7302	0.1979	1.7189	0.1891	244387282
348	1	245047729	245671145	0.422578	0.197967328397	818	10	-0.526526809211642	0.598522229966831	-0.219339209738517	231.369782653828	1.66260162601626	1.7302	0.1979	1.7189	0.1891	245047729
349	1	245671145	246268341	0.422042	0.162753936731	789	10	-0.640208733927792	0.522036905404252	-0.271414752666807	223.167186447275	1.60365853658537	1.7302	0.1979	1.7189	0.1891	245671145
350	1	246268341	246921274	0.389638	0.234224644795	602	6	-0.955989893841802	0.339077340355796	-0.447323450179145	170.274583322255	1.40162980209546	1.7302	0.1979	1.7189	0.1891	246268341
351	1	246921274	247616229	0.415174	0.280528955112	724	9	-0.74643488211521	0.455404754254053	-0.316787047052376	204.782057018792	1.55448201825013	1.7302	0.1979	1.7189	0.1891	246921274
352	1	247616229	248317745	0.36905	0.287257881502	661	4	-0.290632879453366	0.771332110838266	-0.12718972594371	186.962623880416	1.72247557003257	1.7302	0.1979	1.7189	0.1891	247616229
353	1	248317745	249250621	0.327578	0.507393530501	548	1	0.0116496687389514	0.990705119417313	0.00633224882371659	155.000783489362	1.81456953642384	1.7302	0.1979	1.7189	0.1891	248317745
354	2	0	616099	0.426734	0.188442117257	737	10	-0.844052185142957	0.398640245063134	-0.369775433585196	208.459082904488	1.4979674796748	1.8759	0.2156	1.8842	0.218	248317745
355	2	616099	1202949	0.434058	0.147993524751	848	11	-0.328621380234139	0.742441885739879	-0.111498089537945	239.855227005436	1.80042462845011	1.8759	0.2156	1.8842	0.218	248933844
356	2	1202949	1825762	0.476658	0.197190810083	819	14	-0.528749631579769	0.596979142622814	-0.191130303217449	231.652630798882	1.71878279118573	1.8759	0.2156	1.8842	0.218	249520694
357	2	1825762	2396479	0.431262	0.123909047742	702	11	-1.03277873401136	0.301707457914187	-0.384091323796584	198.559397827613	1.49044585987261	1.8759	0.2156	1.8842	0.218	250143507
358	2	2396479	2956121	0.463072	0.106571701195	840	13	-0.532945629704292	0.594071217645632	-0.233550733960617	237.592441845007	1.75	1.8759	0.2156	1.8842	0.218	250714224
359	2	2956121	3598691	0.46405	0.22187465957	820	13	-0.605156055430208	0.545075311414021	-0.268316152121294	231.935478943936	1.70833333333333	1.8759	0.2156	1.8842	0.218	251273866
360	2	3598691	4216080	0.43719	0.190137822345	984	11	0.327306017804916	0.743436441342935	0.103095961238095	278.322574732723	2.08917197452229	1.8759	0.2156	1.8842	0.218	251916436
361	2	4216080	4796180	0.367372	0.138079641441	679	4	-0.204760460001258	0.837759280764831	-0.0884284232066697	192.053890491381	1.76938110749186	1.8759	0.2156	1.8842	0.218	252533825
362	2	4796180	5460124	0.375352	0.246924439411	817	5	0.174744223498329	0.861280617029312	0.0682854325982751	231.086934508775	2.00490797546012	1.8759	0.2156	1.8842	0.218	253113925
363	2	5460124	6047249	0.409114	0.148392591016	1015	8	0.468118172709197	0.639700084243728	0.173790047631673	287.090867229384	2.20412595005429	1.8759	0.2156	1.8842	0.218	253777869
364	2	6047249	6611512	0.39118	0.113888381836	998	7	0.619377248405033	0.535667865746525	0.226771854013605	282.282448763473	2.26047565118913	1.8759	0.2156	1.8842	0.218	254364994
365	2	6611512	7158709	0.409698	0.0862523003598	909	8	0.0373531681671769	0.970203412976964	0.0146625197532416	257.108963853704	1.97394136807818	1.8759	0.2156	1.8842	0.218	254929257
366	2	7158709	7714640	0.40255	0.100607809243	906	8	0.0251617057744782	0.979925981643196	0.00989327560536951	256.260419418543	1.96742671009772	1.8759	0.2156	1.8842	0.218	255476454
367	2	7714640	8272364	0.406738	0.103499221837	927	8	0.110501942523369	0.912011309394707	0.0429515641846652	262.200230464669	2.01302931596091	1.8759	0.2156	1.8842	0.218	256032385
368	2	8272364	8816269	0.45691	0.0807218172291	914	13	-0.265767054518405	0.790418617654168	-0.11174589656867	258.523204578972	1.90416666666667	1.8759	0.2156	1.8842	0.218	256590109
369	2	8816269	9417012	0.417464	0.1676973348	952	9	0.210851746009093	0.833002958641283	0.0781848291723627	269.271434091008	2.04401502952228	1.8759	0.2156	1.8842	0.218	257134014
370	2	9417012	10030167	0.44274	0.184545506438	906	12	-0.201152545114782	0.840579296509227	-0.069575489227669	256.260419418543	1.8641975308642	1.8759	0.2156	1.8842	0.218	257734757
371	2	10030167	10629284	0.493218	0.165438470282	779	15	-0.602232258491332	0.547019545661648	-0.250035231581603	220.338704996739	1.70459518599562	1.8759	0.2156	1.8842	0.218	258347912
372	2	10629284	11238703	0.459752	0.179546420443	1135	13	0.53215814975296	0.594616465670677	0.200680330551537	321.032644635813	2.36458333333333	2.2496	0.2588	2.2561	0.2831	258947029
373	2	11238703	11837086	0.429468	0.164414764457	1059	10	0.41820918584326	0.675794180239601	0.153190631312071	299.536185611741	2.15243902439024	2.2496	0.2588	2.2561	0.2831	259556448
374	2	11837086	12408724	0.426494	0.125320570011	993	10	0.15948480545478	0.873286928589297	0.0603536648481084	280.868208038205	2.01829268292683	2.2496	0.2588	2.2561	0.2831	260154831
375	2	12408724	12971186	0.398736	0.111051057671	1033	7	0.768712968081687	0.44206372472927	0.276500387541403	292.182133840348	2.33975084937712	2.2496	0.2588	2.2561	0.2831	260726469
376	2	12971186	13584183	0.357856	0.184335323011	760	3	0.352244827305615	0.724654661161136	0.146632006463549	214.964590240721	2.06802721088435	2.2496	0.2588	2.2561	0.2831	261288931
377	2	13584183	14197791	0.342092	0.185147520893	675	2	0.263126163505043	0.792453338713362	0.106229089220477	190.922497911166	2	2.2496	0.2588	2.2561	0.2831	261901928
378	2	14197791	14778882	0.365704	0.13954957141	839	4	0.558549935128588	0.576468916078459	0.216830812988422	237.309593699954	2.18631921824104	2.2496	0.2588	2.2561	0.2831	262515536
379	2	14778882	15347169	0.398208	0.120162875448	1033	7	0.768712968081687	0.44206372472927	0.276500387541403	292.182133840348	2.33975084937712	2.2496	0.2588	2.2561	0.2831	263096627
380	2	15347169	15928375	0.39847	0.139719823952	885	7	0.137236210591834	0.890844089761997	0.0534094936467038	250.320608372418	2.00453001132503	2.2496	0.2588	2.2561	0.2831	263664914
381	2	15928375	16564119	0.443736	0.213519907384	852	12	-0.443810830481928	0.65717935739789	-0.158233109048066	240.98661958565	1.75308641975309	2.2496	0.2588	2.2561	0.2831	264246120
382	2	16564119	17130248	0.405544	0.116809066485	875	8	-0.100816738950075	0.91969593878281	-0.0403347577211743	247.492126921882	1.90010857763301	2.2496	0.2588	2.2561	0.2831	264881864
383	2	17130248	17711983	0.36681	0.140502118662	854	4	0.630110284672011	0.528622431231953	0.242396072169089	241.552315875757	2.22540716612378	2.2496	0.2588	2.2561	0.2831	265447993
384	2	17711983	18300635	0.396756	0.150601713746	1060	7	0.883914808975106	0.376742202394833	0.313724398126906	299.819033756795	2.40090600226501	2.2496	0.2588	2.2561	0.2831	266029728
385	2	18300635	18873016	0.382936	0.126455979496	893	6	0.315273388809858	0.75255408813307	0.121573238182376	252.583393532847	2.07916181606519	2.2496	0.2588	2.2561	0.2831	266618380
386	2	18873016	19495246	0.381806	0.196438615946	875	6	0.236638546583982	0.812937213524254	0.092196079780844	247.492126921882	2.0372526193248	2.2496	0.2588	2.2561	0.2831	267190761
387	2	19495246	20055399	0.421074	0.107386731839	1073	10	0.473090115016573	0.636148888821614	0.172138118076256	303.496059642491	2.18089430894309	2.2496	0.2588	2.2561	0.2831	267812991
388	2	20055399	20650180	0.431148	0.15935445147	845	11	-0.343090366955588	0.731530477859601	-0.116611012931598	239.006682570275	1.79405520169851	2.2496	0.2588	2.2561	0.2831	268373144
389	2	20650180	21248614	0.449088	0.164485975062	929	12	-0.0977980902361834	0.922092623886106	-0.0334079428912511	262.765926754776	1.91152263374486	2.2496	0.2588	2.2561	0.2831	268967925
390	2	21248614	21820644	0.38623	0.125919969232	692	6	-0.562815682712422	0.573560400122241	-0.246314899302123	195.730916377077	1.61117578579744	2.2496	0.2588	2.2561	0.2831	269566359
391	2	21820644	22375089	0.364668	0.0981972963955	738	4	0.0767102482028728	0.938854051679268	0.0317808186089945	208.741931049542	1.92312703583062	2.2496	0.2588	2.2561	0.2831	270138389
392	2	22375089	22946708	0.363716	0.125291496609	732	4	0.0480861083855035	0.961647617301106	0.020003650832641	207.04484217922	1.90749185667752	2.2496	0.2588	2.2561	0.2831	270692834
393	2	22946708	23509419	0.404064	0.111444418183	865	8	-0.141454946925737	0.887510549232361	-0.0569176419167785	244.663645471347	1.87839305103149	2.2496	0.2588	2.2561	0.2831	271264453
394	2	23509419	24059871	0.464264	0.0916555848648	934	13	-0.19355662879249	0.846523061071266	-0.0805175119170782	264.180167480044	1.94583333333333	2.2496	0.2588	2.2561	0.2831	271827164
395	2	24059871	24740986	0.397206	0.265909574741	1042	7	0.807113581712827	0.419601047919241	0.289015410954852	294.72776714583	2.36013590033975	2.2496	0.2588	2.2561	0.2831	272377616
396	2	24740986	25367687	0.415544	0.202171370398	958	9	0.236043499380785	0.813398916063538	0.0872489116005993	270.96852296133	2.05689747718733	2.2496	0.2588	2.2561	0.2831	273058731
397	2	25367687	25990943	0.44079	0.197761433504	1035	12	0.378531136595621	0.70503606781655	0.122472323112784	292.747830130455	2.12962962962963	2.2496	0.2588	2.2561	0.2831	273685432
398	2	25990943	26667421	0.407016	0.260877663427	1032	8	0.537203126267823	0.591127312032081	0.197753290982389	291.899285695295	2.24104234527687	2.2496	0.2588	2.2561	0.2831	274308688
399	2	26667421	27249054	0.485998	0.140351389966	986	14	0.232351039204942	0.816265373372497	0.0765938915194541	278.88827102283	2.06925498426023	2.2496	0.2588	2.2561	0.2831	274985166
400	2	27249054	27895223	0.460862	0.226208623441	1122	13	0.485221373031115	0.627519322613147	0.184060708982053	317.355618750117	2.3375	2.2496	0.2588	2.2561	0.2831	275566799
401	2	27895223	28491184	0.385058	0.161018925735	1045	6	0.97930094538392	0.327431303479613	0.348344100029398	295.576311580991	2.43306169965076	2.2496	0.2588	2.2561	0.2831	276212968
402	2	28491184	29082759	0.450746	0.154798630774	1112	13	0.449116160168158	0.653347863424643	0.171144821096767	314.527137299581	2.31666666666667	2.2496	0.2588	2.2561	0.2831	276808929
403	2	29082759	29654518	0.437902	0.125505676343	1148	11	1.11827729191084	0.263448582272805	0.325488382574543	324.70967052151	2.43736730360934	2.2496	0.2588	2.2561	0.2831	277400504
404	2	29654518	30203382	0.420582	0.0890275186567	1241	10	1.13166126509634	0.257776872322708	0.381991157450091	351.014548011493	2.52235772357724	2.2496	0.2588	2.2561	0.2831	277972263
405	2	30203382	30790655	0.418766	0.148607206529	1059	9	0.660104681137603	0.509186654887359	0.231853939856756	299.536185611741	2.27375201288245	2.2496	0.2588	2.2561	0.2831	278521127
406	2	30790655	31361844	0.443002	0.124633002386	1003	12	0.234733634155831	0.814415480702047	0.0771631613382766	283.696689488741	2.06378600823045	2.2496	0.2588	2.2561	0.2831	279108400
407	2	31361844	31996845	0.417292	0.212599665197	904	9	0.00931771903555534	0.992565643414788	0.00354602827960682	255.694723128436	1.94095544820182	2.2496	0.2588	2.2561	0.2831	279679589
408	2	31996845	32700888	0.362038	0.289816104982	875	4	0.730294774032804	0.465210021940875	0.27744301926829	247.492126921882	2.28013029315961	2.2496	0.2588	2.2561	0.2831	280314590
409	2	32700888	33329162	0.379308	0.20416888173	930	5	0.69755331579781	0.485456585662751	0.255180070447985	263.048774899829	2.28220858895706	2.2496	0.2588	2.2561	0.2831	281018633
410	2	33329162	33941659	0.384382	0.183669471034	1067	6	1.07541019699332	0.282191118473578	0.378401333885578	301.79897077217	2.48428405122235	2.2496	0.2588	2.2561	0.2831	281646907
411	2	33941659	34554683	0.371936	0.184371248108	964	5	0.854858706401194	0.3926293733158	0.306982500682553	272.665611831651	2.36564417177914	2.2496	0.2588	2.2561	0.2831	282259404
412	2	34554683	35183775	0.35133	0.205203690398	748	3	0.2946953424145	0.7682266214745	0.123670858020238	211.570412500078	2.03537414965986	2.2496	0.2588	2.2561	0.2831	282872428
413	2	35183775	35786926	0.338338	0.17102019229	654	1	0.526176704709311	0.598765438015802	0.261446991361272	184.982686865041	2.16556291390728	2.2496	0.2588	2.2561	0.2831	283501520
414	2	35786926	36399642	0.357206	0.183961247952	852	3	0.793457544804166	0.42751129525818	0.31148601835844	240.98661958565	2.31836734693878	2.2496	0.2588	2.2561	0.2831	284104671
415	2	36399642	36967517	0.388388	0.119524543253	884	6	0.27595596769692	0.782581886162302	0.106959432452584	250.037760227365	2.05820721769499	2.2496	0.2588	2.2561	0.2831	284717387
416	2	36967517	37597557	0.374914	0.206399593677	1083	5	1.40542757351304	0.159894172194349	0.474910692060919	306.324541093027	2.65766871165644	2.2496	0.2588	2.2561	0.2831	285285262
417	2	37597557	38194752	0.402064	0.162752534767	1068	8	0.683500674980208	0.49429052382849	0.247221967246689	302.081818917223	2.31921824104235	2.2496	0.2588	2.2561	0.2831	285915302
418	2	38194752	38814174	0.402052	0.192795864532	1143	8	0.988287234797675	0.323011995356343	0.345135723773613	323.295429796242	2.48208469055375	2.2496	0.2588	2.2561	0.2831	286512497
419	2	38814174	39475263	0.386118	0.243672183322	969	6	0.647287167096889	0.517446105443127	0.239409728476234	274.079852556919	2.25611175785797	2.2496	0.2588	2.2561	0.2831	287131919
420	2	39475263	40076997	0.377434	0.169068059973	1004	5	1.03992387181694	0.298375270759897	0.365636718403363	283.979537633794	2.4638036809816	2.2496	0.2588	2.2561	0.2831	287793008
421	2	40076997	40654319	0.377444	0.133932190355	945	5	0.766952752828715	0.44310960725158	0.278263683561027	267.291497075633	2.31901840490798	2.2496	0.2588	2.2561	0.2831	288394742
422	2	40654319	41214960	0.343372	0.108163691203	697	2	0.383936748876282	0.701025328179989	0.152500243150707	197.145157102345	2.06518518518519	2.2496	0.2588	2.2561	0.2831	288972064
423	2	41214960	41814385	0.349934	0.165867289486	794	2	0.916601602558566	0.359351444306358	0.340480594425242	224.581427172542	2.35259259259259	2.2496	0.2588	2.2561	0.2831	289532705
424	2	41814385	42386818	0.4198	0.126535332519	1006	9	0.437577526354322	0.661692565417362	0.157781655669946	284.545233923901	2.15995705850778	2.2496	0.2588	2.2561	0.2831	290132130
425	2	42386818	43042110	0.398268	0.236981376241	1129	7	1.17831951348051	0.238669251300051	0.404705619449345	319.335555765492	2.55719139297848	2.2496	0.2588	2.2561	0.2831	290704563
426	2	43042110	43640475	0.473032	0.164389628404	1272	14	1.53579290653684	0.124589180018028	0.444033010425898	359.782840508154	2.6694648478489	2.2496	0.2588	2.2561	0.2831	291359855
427	2	43640475	44256189	0.375298	0.187934657974	859	5	0.369062647184862	0.712081029855368	0.140607485591055	242.966556601025	2.1079754601227	2.2496	0.2588	2.2561	0.2831	291958220
428	2	44256189	44885853	0.369506	0.205925700056	1046	4	1.54608275882783	0.122084582114288	0.53497094879554	295.859159726045	2.7257328990228	2.2496	0.2588	2.2561	0.2831	292573934
429	2	44885853	45463911	0.438754	0.135034892692	1088	11	0.82889755748184	0.407162377622419	0.248044297149195	307.738781818295	2.30997876857749	2.2496	0.2588	2.2561	0.2831	293203598
430	2	45463911	46019151	0.404396	0.0994885094734	1165	8	1.07769129234413	0.281171545716926	0.372640275100777	329.518088987421	2.52985884907709	2.2496	0.2588	2.2561	0.2831	293781656
431	2	46019151	46575185	0.439442	0.100774413075	1158	11	1.166507247649	0.243409420002196	0.338000993888092	327.538151972046	2.45859872611465	2.2496	0.2588	2.2561	0.2831	294336896
432	2	46575185	47148856	0.42418	0.128420296651	956	10	0.0144423497824512	0.988477072666442	0.0055705653004829	270.402826671222	1.94308943089431	2.2496	0.2588	2.2561	0.2831	294892930
433	2	47148856	47782132	0.452894	0.210454841175	1033	13	0.163884978550792	0.869821692590245	0.0648282872383195	292.182133840348	2.15208333333333	2.2496	0.2588	2.2561	0.2831	295466601
434	2	47782132	48439149	0.40535	0.238984683806	851	8	-0.198348438091664	0.84277245631979	-0.0804586427549028	240.703771440597	1.84799131378936	2.2496	0.2588	2.2561	0.2831	296099877
435	2	48439149	49070749	0.385374	0.208359721343	1000	6	0.782713839819231	0.433795173196395	0.28484115772324	282.84814505358	2.32828870779977	2.2496	0.2588	2.2561	0.2831	296756894
436	2	49070749	49661349	0.385576	0.153403318659	1028	6	0.905034705503926	0.365447001389945	0.324681422255031	290.76789311508	2.39348079161816	2.2496	0.2588	2.2561	0.2831	297388494
437	2	49661349	50244505	0.354328	0.142596492191	823	3	0.654379622983971	0.512867259205596	0.261525018554227	232.784023379096	2.23945578231293	2.2496	0.2588	2.2561	0.2831	297979094
438	2	50244505	50789013	0.349628	0.0817398458792	774	2	0.806773797675621	0.419796817785496	0.303675153426694	218.924464271471	2.29333333333333	2.2496	0.2588	2.2561	0.2831	298562250
439	2	50789013	51322685	0.348566	0.0630949347165	703	2	0.416885090341166	0.676762459604907	0.164866276354819	198.842245972667	2.08296296296296	2.2496	0.2588	2.2561	0.2831	299106758
440	2	51322685	51913523	0.342074	0.153744342781	713	2	0.471798992782638	0.637070269915234	0.185243663726172	201.670727423202	2.11259259259259	2.2496	0.2588	2.2561	0.2831	299640430
441	2	51913523	52516164	0.335714	0.17031864742	750	1	0.992163454267373	0.321117796780698	0.459046951246433	212.136108790185	2.48344370860927	2.2496	0.2588	2.2561	0.2831	300231268
442	2	52516164	53106277	0.353292	0.152704651482	844	3	0.755091221543422	0.450194249987054	0.297875586839787	238.723834425221	2.29659863945578	2.2496	0.2588	2.2561	0.2831	300833909
443	2	53106277	53704899	0.359264	0.164748372095	885	3	0.951718628254733	0.341239699402312	0.366310043102961	250.320608372418	2.40816326530612	2.2496	0.2588	2.2561	0.2831	301424022
444	2	53704899	54339151	0.377724	0.211669809476	938	5	0.734566348880959	0.462603638495275	0.267537276967968	265.311560060258	2.30184049079755	2.2496	0.2588	2.2561	0.2831	302022644
445	2	54339151	54909490	0.397988	0.123328406439	1090	7	1.01191685441224	0.311577809865279	0.353988268340633	308.304478108402	2.46885617214043	2.2496	0.2588	2.2561	0.2831	302656896
446	2	54909490	55492677	0.391416	0.142642068496	937	7	0.359106422682864	0.719515477039497	0.135781086335531	265.028711915204	2.12231030577576	2.2496	0.2588	2.2561	0.2831	303227235
447	2	55492677	56157960	0.364048	0.248440137505	770	4	0.229372327228842	0.818579542519349	0.0930184481308621	217.793071691257	2.00651465798046	2.2496	0.2588	2.2561	0.2831	303810422
448	2	56157960	56742242	0.379368	0.144248838746	750	5	-0.135239928573045	0.892422178631228	-0.0551600501641653	212.136108790185	1.84049079754601	2.2496	0.2588	2.2561	0.2831	304475705
449	2	56742242	57363074	0.346474	0.194629142828	638	2	0.0599447244715943	0.952199658940594	0.0248980110471533	180.457116544184	1.89037037037037	2.2496	0.2588	2.2561	0.2831	305059987
450	2	57363074	57978189	0.343382	0.187143867407	975	2	1.91054323674922	0.0560633049708991	0.636743805919257	275.77694142724	2.88888888888889	2.2496	0.2588	2.2561	0.2831	305680819
451	2	57978189	58561399	0.343574	0.142675880043	1082	2	2.49812199287297	0.0124853219532572	0.786970181109099	306.041692947974	3.20592592592593	2.2496	0.2588	2.2561	0.2831	306295934
452	2	58561399	59114769	0.36381	0.0964454162676	1103	4	1.81801208709283	0.0690622853891784	0.611520888139981	311.981503994099	2.8742671009772	2.2496	0.2588	2.2561	0.2831	306879144
453	2	59114769	59682896	0.372622	0.119915089408	1050	5	1.25274881204505	0.210297135722209	0.430266777006076	296.990552306259	2.57668711656442	2.2496	0.2588	2.2561	0.2831	307432514
454	2	59682896	60229917	0.383076	0.0859583087304	1008	6	0.817662658586287	0.413549838247549	0.296336796561069	285.110930214009	2.34691501746217	2.2496	0.2588	2.2561	0.2831	308000641
455	2	60229917	60804512	0.42132	0.129821874538	986	10	0.132044340868124	0.894949219839574	0.0501475936976459	278.88827102283	2.00406504065041	2.2496	0.2588	2.2561	0.2831	308547662
456	2	60804512	61457641	0.391244	0.234454449274	1096	7	1.03751726349966	0.299494854411562	0.361907931636871	310.001566978724	2.48244620611552	2.2496	0.2588	2.2561	0.2831	309122257
457	2	61457641	62149146	0.379414	0.276939429216	1063	5	1.31289499080516	0.189218335048765	0.448019045983696	300.667578191955	2.60858895705521	2.2496	0.2588	2.2561	0.2831	309775386
458	2	62149146	62802126	0.411118	0.234279763546	1074	9	0.723084064566833	0.469628238917	0.252145343849832	303.778907787545	2.30595813204509	2.2496	0.2588	2.2561	0.2831	310466891
459	2	62802126	63444030	0.359544	0.221067324709	844	3	0.755091221543422	0.450194249987054	0.297875586839787	238.723834425221	2.29659863945578	2.2496	0.2588	2.2561	0.2831	311119871
460	2	63444030	64100152	0.363776	0.237946601394	964	4	1.15488618132378	0.248137038955403	0.41719314877856	272.665611831651	2.51205211726384	2.2496	0.2588	2.2561	0.2831	311761775
461	2	64100152	64693219	0.392452	0.156924934282	852	7	-0.00356603938901117	0.997154718258697	-0.0014145310978178	240.98661958565	1.92978482446206	2.2496	0.2588	2.2561	0.2831	312417897
462	2	64693219	65282302	0.420952	0.151223172286	1025	10	0.284926929279498	0.775700124154236	0.106111951712543	289.919348679919	2.08333333333333	2.2496	0.2588	2.2561	0.2831	313010964
463	2	65282302	65919382	0.416494	0.215169209518	939	9	0.15626961370376	0.87582050680803	0.0583484135181937	265.594408205312	2.01610305958132	2.2496	0.2588	2.2561	0.2831	313600047
464	2	65919382	66508419	0.399588	0.151156888277	869	7	0.0689684530253638	0.945014730524292	0.027088215490744	245.795038051561	1.9682899207248	2.2496	0.2588	2.2561	0.2831	314237127
465	2	66508419	67091838	0.383566	0.142983001925	786	6	-0.152167062199515	0.879055171954892	-0.0625576246802406	222.318642012114	1.83003492433062	2.2496	0.2588	2.2561	0.2831	314826164
466	2	67091838	67661697	0.364592	0.122589974011	853	4	0.62533959470245	0.531748198300207	0.240705743866889	241.269467730704	2.2228013029316	2.2496	0.2588	2.2561	0.2831	315409583
467	2	67661697	68234810	0.39735	0.12757170052	1019	7	0.708978680211025	0.478337707164334	0.256814184842158	288.222259809598	2.30804077010193	2.2496	0.2588	2.2561	0.2831	315979442
468	2	68234810	68855598	0.372514	0.194572060027	825	5	0.211757256581478	0.832296416554209	0.0823434735857697	233.349719669203	2.02453987730061	2.2496	0.2588	2.2561	0.2831	316552555
469	2	68855598	69415572	0.410132	0.107101401136	1103	9	0.844844205863346	0.398197829417035	0.290584141455802	311.981503994099	2.36822329575953	2.2496	0.2588	2.2561	0.2831	317173343
470	2	69415572	70046550	0.403962	0.20757934508	1206	8	1.24430794504435	0.213386248055395	0.422540227459219	341.114862934617	2.61889250814332	2.2496	0.2588	2.2561	0.2831	317733317
471	2	70046550	70708663	0.418528	0.244841892547	1049	9	0.618118425518116	0.536497277327089	0.218166028441687	296.707704161205	2.25228126677402	2.2496	0.2588	2.2561	0.2831	318364295
472	2	70708663	71341013	0.447768	0.209298647901	972	12	0.0954298036672845	0.923973444193574	0.0318697743318768	274.92839699208	2	2.2496	0.2588	2.2561	0.2831	319026408
473	2	71341013	71953120	0.442322	0.183149351339	1203	12	1.13346802440452	0.25701776176389	0.339478197902172	340.266318499457	2.47530864197531	2.2496	0.2588	2.2561	0.2831	319658758
474	2	71953120	72519106	0.445348	0.11658592262	1284	12	1.49745545245524	0.134274788672093	0.433486757848399	363.177018248797	2.64197530864198	2.2496	0.2588	2.2561	0.2831	320270865
475	2	72519106	73134358	0.35972	0.187324868509	980	3	1.40731871697606	0.159332901666709	0.513414337135172	277.191182152508	2.66666666666667	2.2496	0.2588	2.2561	0.2831	320836851
476	2	73134358	73731601	0.457066	0.162819823757	1099	13	0.402179383446313	0.687552013821736	0.154179419322491	310.850111413884	2.28958333333333	2.2496	0.2588	2.2561	0.2831	321452103
477	2	73731601	74439703	0.421868	0.293887038873	1081	10	0.504450645972753	0.613944735837117	0.182854565054385	305.75884480292	2.19715447154472	2.2496	0.2588	2.2561	0.2831	322049346
478	2	74439703	75036542	0.450382	0.162253136943	1220	13	0.839052459088101	0.401439872387595	0.304869180823509	345.074736965367	2.54166666666667	2.2496	0.2588	2.2561	0.2831	322757448
479	2	75036542	75633395	0.405266	0.162272787437	1244	8	1.39873313535186	0.161893023857355	0.467296805689737	351.863092446653	2.7014115092291	2.2496	0.2588	2.2561	0.2831	323354287
480	2	75633395	76228029	0.382676	0.159146634737	1067	6	1.07541019699332	0.282191118473578	0.378401333885578	301.79897077217	2.48428405122235	2.2496	0.2588	2.2561	0.2831	323951140
481	2	76228029	76827430	0.34962	0.165833890834	786	2	0.872670480605388	0.382842712031653	0.325870899540891	222.318642012114	2.32888888888889	2.2496	0.2588	2.2561	0.2831	324545774
482	2	76827430	77426537	0.339332	0.165424540191	674	1	0.623257277533908	0.533115467636233	0.304904947045048	190.639649766113	2.2317880794702	2.2496	0.2588	2.2561	0.2831	325145175
483	2	77426537	78027312	0.33732	0.167741667013	612	1	0.322307501777659	0.747219750535304	0.165688008555842	173.103064772791	2.02649006622517	2.2496	0.2588	2.2561	0.2831	325744282
484	2	78027312	78618802	0.33568	0.154677171212	689	1	0.696067707152355	0.486386428877014	0.336660338567481	194.882371941917	2.28145695364238	2.2496	0.2588	2.2561	0.2831	326345057
485	2	78618802	79201843	0.345732	0.142427376462	725	2	0.537695675712405	0.59078716513943	0.209322582184581	205.064905163845	2.14814814814815	2.2496	0.2588	2.2561	0.2831	326936547
486	2	79201843	79797018	0.378938	0.159910950561	812	5	0.151611077821361	0.879493695579794	0.0594290816377678	229.672693783507	1.99263803680982	2.2496	0.2588	2.2561	0.2831	327519588
487	2	79797018	80355685	0.37482	0.105012467176	834	5	0.253396918800021	0.799961508423065	0.0979967378972551	235.895352974686	2.04662576687117	2.2496	0.2588	2.2561	0.2831	328114763
488	2	80355685	80906998	0.386328	0.0930741702082	962	6	0.616706950675715	0.537428035791136	0.228949956831195	272.099915541544	2.23981373690338	2.2496	0.2588	2.2561	0.2831	328673430
489	2	80906998	81499880	0.353112	0.156661865262	860	3	0.831823868064909	0.405508369474417	0.324969247722062	243.249404746079	2.34013605442177	2.2496	0.2588	2.2561	0.2831	329224743
490	2	81499880	82087300	0.34546	0.148820264887	913	2	1.57007704161209	0.1163971890109	0.541956447266506	258.240356433918	2.70518518518519	2.2496	0.2588	2.2561	0.2831	329817625
491	2	82087300	82672633	0.340582	0.145785390538	721	2	0.515730114735816	0.606042918489749	0.201340846523106	203.933512583631	2.1362962962963	2.2496	0.2588	2.2561	0.2831	330405045
492	2	82672633	83254426	0.338066	0.140587803566	776	1	1.11836819893935	0.263409770520875	0.508213008050317	219.490160561578	2.56953642384106	2.2496	0.2588	2.2561	0.2831	330990378
493	2	83254426	83838444	0.342	0.143862004253	715	2	0.482781773270933	0.629250693801843	0.189284828948036	202.23642371331	2.11851851851852	2.2496	0.2588	2.2561	0.2831	331572171
494	2	83838444	84427819	0.35776	0.15164369035	820	3	0.639992251761192	0.522177636718312	0.256256497638048	231.935478943936	2.2312925170068	2.2496	0.2588	2.2561	0.2831	332156189
495	2	84427819	85053313	0.386914	0.200631820609	992	6	0.747765021052175	0.454601904070519	0.273253183448028	280.585359893151	2.30966239813737	2.2496	0.2588	2.2561	0.2831	332745564
496	2	85053313	85702752	0.448476	0.230104751947	957	12	0.0280247243986329	0.977642431670338	0.00943238521212162	270.685674816276	1.96913580246914	2.2496	0.2588	2.2561	0.2831	333371058
497	2	85702752	86326605	0.466368	0.198529140679	1084	13	0.348021564151876	0.727823988775442	0.134352789727131	306.607389238081	2.25833333333333	2.2496	0.2588	2.2561	0.2831	334020497
498	2	86326605	86975038	0.39966	0.228910311474	1097	7	1.04178399834757	0.297511834573371	0.363223659079537	310.284415123777	2.48471121177803	2.2496	0.2588	2.2561	0.2831	334644350
499	2	86975038	88809039	0.422464	0.727372013429	986	10	0.132044340868124	0.894949219839574	0.0501475936976459	278.88827102283	2.00406504065041	2.2496	0.2588	2.2561	0.2831	335292783
500	2	88809039	95541489	0.407006	0.925732831287	1018	8	0.480309635101896	0.631007238695188	0.17804788163483	287.939411664544	2.21064060803474	2.2496	0.2588	2.2561	0.2831	337126784
501	2	95541489	96740240	0.462642	0.582899200918	801	13	-0.673755959869827	0.50046647813647	-0.30213781921803	226.561364187918	1.66875	1.7475	0.2212	1.7369	0.203	343859234
502	2	96740240	97380358	0.47655	0.218894016416	841	14	-0.428484872554238	0.668298144790007	-0.152887954603313	237.875289990061	1.76495278069255	1.7475	0.2212	1.7369	0.203	345057985
503	2	97380358	98551867	0.460402	0.573200035168	748	13	-0.865113588043503	0.386976447415819	-0.400901791739104	211.570412500078	1.55833333333333	1.7475	0.2212	1.7369	0.203	345698103
504	2	98551867	99149896	0.420854	0.163920144341	986	10	0.132044340868124	0.894949219839574	0.0501475936976459	278.88827102283	2.00406504065041	1.7475	0.2212	1.7369	0.203	346869612
505	2	99149896	99771850	0.41287	0.196082025359	653	9	-1.04453729701357	0.296236872649521	-0.46569375258915	184.699838719988	1.4020397208803	1.7475	0.2212	1.7369	0.203	347467641
506	2	99771850	100407187	0.399614	0.213016084377	910	7	0.243904581789445	0.807304720576323	0.0935985837624024	257.391811998758	2.06115515288788	1.7475	0.2212	1.7369	0.203	348089595
507	2	100407187	101000650	0.410204	0.157487492902	848	9	-0.225805312433572	0.821352845061176	-0.0887124795723817	239.855227005436	1.82071926999463	1.7475	0.2212	1.7369	0.203	348724932
508	2	101000650	101601235	0.439208	0.167478375251	848	11	-0.328621380234139	0.742441885739879	-0.111498089537945	239.855227005436	1.80042462845011	1.7475	0.2212	1.7369	0.203	349318395
509	2	101601235	102255660	0.427014	0.235970508462	700	10	-0.989094640815287	0.322616839435645	-0.444085130847937	197.993701537506	1.42276422764228	1.7475	0.2212	1.7369	0.203	349918980
510	2	102255660	102830966	0.412344	0.130897296395	817	9	-0.355962704853981	0.721868495434784	-0.142440665989898	231.086934508775	1.75415995705851	1.7475	0.2212	1.7369	0.203	350573405
511	2	102830966	103394457	0.393638	0.112674381667	616	7	-1.01051546349445	0.312248394636264	-0.469337610628755	174.234457353005	1.39524348810872	1.7475	0.2212	1.7369	0.203	351148711
512	2	103394457	103974157	0.371598	0.137484905986	618	5	-0.745954974445005	0.455694614512455	-0.334443807643034	174.800153643112	1.51656441717791	1.7475	0.2212	1.7369	0.203	351712202
513	2	103974157	104555738	0.349706	0.140274527538	647	2	0.10936723666892	0.912911219184388	0.0451072992747916	183.002749849666	1.91703703703704	1.7475	0.2212	1.7369	0.203	352291902
514	2	104555738	105100960	0.362738	0.0829423610933	593	4	-0.61503979738355	0.538528438405066	-0.283807892905398	167.728950016773	1.54527687296417	1.7475	0.2212	1.7369	0.203	352873483
515	2	105100960	105682950	0.406984	0.140878709256	687	8	-0.864815048892526	0.387140309986619	-0.389307675622765	194.316675651809	1.49185667752443	1.7475	0.2212	1.7369	0.203	353418705
516	2	105682950	106260408	0.427124	0.134136162284	924	10	-0.110999774042266	0.911616525913738	-0.043547201264208	261.351686029508	1.8780487804878	1.7475	0.2212	1.7369	0.203	354000695
517	2	106260408	106850260	0.434696	0.152329736951	820	11	-0.463665256301003	0.642887593166617	-0.159938444595699	231.935478943936	1.74097664543524	1.7475	0.2212	1.7369	0.203	354578153
518	2	106850260	107606696	0.404836	0.339005547065	646	8	-1.03143170159274	0.302338420965697	-0.478083609746941	182.719901704613	1.4028230184582	1.7475	0.2212	1.7369	0.203	355168005
519	2	107606696	108179170	0.375818	0.126597889162	702	5	-0.35731812707194	0.720853661088891	-0.150579615242848	198.559397827613	1.72269938650307	1.7475	0.2212	1.7369	0.203	355924441
520	2	108179170	108855419	0.371868	0.260627372462	727	5	-0.241652398687099	0.809049516787353	-0.100095281627814	205.630601453953	1.7840490797546	1.7475	0.2212	1.7369	0.203	356496915
521	2	108855419	109602612	0.404092	0.330828848771	827	8	-0.295880137233254	0.767321620465001	-0.121730445269591	233.915415959311	1.79587404994571	1.7475	0.2212	1.7369	0.203	357173164
522	2	109602612	110317438	0.478238	0.300529079804	786	14	-0.679146770118065	0.49704487065683	-0.250464442599851	222.318642012114	1.6495278069255	1.7475	0.2212	1.7369	0.203	357920357
523	2	110317438	111714785	0.416914	0.642179072199	868	9	-0.141832801194598	0.88721207436371	-0.0550817016911016	245.512189906507	1.86366076221149	1.7475	0.2212	1.7369	0.203	358635183
524	2	111714785	112792600	0.42732	0.536098495567	764	10	-0.738210393165852	0.460386608168459	-0.317867414644517	216.095982820935	1.55284552845528	1.7475	0.2212	1.7369	0.203	360032530
525	2	112792600	113543645	0.411696	0.334260929771	734	9	-0.704448626495723	0.481153432573355	-0.296996681292368	207.610538469328	1.57595276435856	1.7475	0.2212	1.7369	0.203	361110345
526	2	113543645	114470301	0.440974	0.460425443746	1100	12	0.670619813426445	0.502462757129402	0.210345079138118	311.132959558938	2.26337448559671	1.7475	0.2212	1.7369	0.203	361861390
527	2	114470301	115076004	0.387232	0.174512921349	931	6	0.481280277953373	0.630317312031433	0.181694230619947	263.331623044883	2.16763678696158	1.7475	0.2212	1.7369	0.203	362788046
528	2	115076004	115642440	0.3721	0.117287743011	731	5	-0.223145882145524	0.823421969710366	-0.0921792395949712	206.761994034167	1.79386503067485	1.7475	0.2212	1.7369	0.203	363393749
529	2	115642440	116236341	0.353764	0.158108843056	702	3	0.0740889836652242	0.940939580931295	0.0321036184371621	198.559397827613	1.91020408163265	1.7475	0.2212	1.7369	0.203	363960185
530	2	116236341	116825300	0.343266	0.151044469989	700	2	0.400410919608724	0.68885388281628	0.158696509114613	197.993701537506	2.07407407407407	1.7475	0.2212	1.7369	0.203	364554086
531	2	116825300	117440683	0.351124	0.187497867182	657	3	-0.141721584676458	0.887299924922543	-0.0634740415450689	185.831231300202	1.78775510204082	1.7475	0.2212	1.7369	0.203	365143045
532	2	117440683	118052731	0.356094	0.183070608841	584	3	-0.491814284430743	0.622850637482327	-0.233399042987381	165.183316711291	1.5891156462585	1.7475	0.2212	1.7369	0.203	365758428
533	2	118052731	118701714	0.392908	0.229563794429	850	7	-0.01209950908482	0.990346224057611	-0.004805120298592	240.420923295543	1.92525481313703	1.7475	0.2212	1.7369	0.203	366370476
534	2	118701714	119270482	0.40582	0.120906942725	775	8	-0.507198818706698	0.612015323797719	-0.215421464279266	219.207312416524	1.68295331161781	1.7475	0.2212	1.7369	0.203	367019459
535	2	119270482	119840104	0.4369	0.122224914066	957	11	0.197085137311868	0.843760914030571	0.062956570384881	270.685674816276	2.03184713375796	1.7475	0.2212	1.7369	0.203	367588227
536	2	119840104	120427480	0.450026	0.1487565035	926	13	-0.222440799082856	0.823970754196123	-0.0929278683665038	261.917382319615	1.92916666666667	1.7475	0.2212	1.7369	0.203	368157849
537	2	120427480	121047400	0.394528	0.193444315396	927	7	0.31643907420382	0.751669262561864	0.120301377301875	262.200230464669	2.09966024915062	1.7475	0.2212	1.7369	0.203	368745225
538	2	121047400	121585282	0.510306	0.0704280864576	870	15	-0.230471256099152	0.8177255966434	-0.0906431589071818	246.077886196615	1.90371991247265	1.7475	0.2212	1.7369	0.203	369365145
539	2	121585282	122152639	0.487216	0.118720664414	878	14	-0.259857777829482	0.794973481076264	-0.0907728153230992	248.340671357043	1.84260230849948	1.7475	0.2212	1.7369	0.203	369903027
540	2	122152639	122785262	0.41502	0.209639864501	1322	9	1.76434320393011	0.0776742142108374	0.551873527372111	373.925247760833	2.83843263553408	1.7475	0.2212	1.7369	0.203	370470384
541	2	122785262	123370390	0.399902	0.145486115858	879	7	0.111635801504408	0.911112183944869	0.0435952038197479	248.623519502097	1.99093997734994	1.7475	0.2212	1.7369	0.203	371103007
542	2	123370390	123934155	0.35537	0.113105637987	652	3	-0.165700536714423	0.868392623658023	-0.0744954476363209	184.416990574934	1.77414965986395	1.7475	0.2212	1.7369	0.203	371688135
543	2	123934155	124536545	0.345342	0.169972941118	668	2	0.224686431796012	0.822223220606813	0.0911896897563361	188.942560895791	1.97925925925926	1.7475	0.2212	1.7369	0.203	372251900
544	2	124536545	125123665	0.371878	0.148385338602	806	5	0.123851303008999	0.901433010551437	0.0487291929805588	227.975604913185	1.97791411042945	1.7475	0.2212	1.7369	0.203	372854290
545	2	125123665	125691358	0.384136	0.119242266507	837	6	0.0706316574404662	0.943690914331154	0.0281406856114967	236.743897409846	1.94877764842841	1.7475	0.2212	1.7369	0.203	373441410
546	2	125691358	126284537	0.353908	0.157084117948	774	3	0.419385893011916	0.674934132247992	0.172966154277012	218.924464271471	2.10612244897959	1.7475	0.2212	1.7369	0.203	374009103
547	2	126284537	126875066	0.36137	0.153301531339	614	4	-0.514855308022758	0.606654133195078	-0.233601342081222	173.668761062898	1.6	1.7475	0.2212	1.7369	0.203	374602282
548	2	126875066	127475626	0.389722	0.167443719195	789	6	-0.139061255161869	0.88940174458544	-0.0570616369253886	223.167186447275	1.83701979045402	1.7475	0.2212	1.7369	0.203	375192811
549	2	127475626	128059838	0.468866	0.144146303054	897	13	-0.327145916385433	0.743557524519107	-0.138832076707479	253.714786113061	1.86875	1.7475	0.2212	1.7369	0.203	375793371
550	2	128059838	128689942	0.441804	0.206480200094	665	12	-1.28412748536445	0.19909735245398	-0.515732198885352	188.094016460631	1.36831275720165	1.7475	0.2212	1.7369	0.203	376377583
551	2	128689942	129315430	0.460542	0.200624152662	896	13	-0.330756437671729	0.740828468177325	-0.140441329569136	253.431937968008	1.86666666666667	1.7475	0.2212	1.7369	0.203	377007687
552	2	129315430	129927206	0.429084	0.182707396171	637	10	-1.2360588220952	0.216436699657646	-0.580146680423965	180.17426839913	1.29471544715447	1.7475	0.2212	1.7369	0.203	377633175
553	2	129927206	130511810	0.414086	0.144720186656	730	9	-0.721243128743517	0.470759940687646	-0.304880280368201	206.479145889113	1.56736446591519	1.7475	0.2212	1.7369	0.203	378244951
554	2	130511810	131734160	0.467156	0.590951855033	784	13	-0.735134821736855	0.462257389029379	-0.333086407511532	221.752945722007	1.63333333333333	1.7475	0.2212	1.7369	0.203	378829555
555	2	131734160	133330192	0.43239	0.686723073222	816	11	-0.482957238596269	0.62912609878486	-0.166993202129649	230.804086363721	1.73248407643312	1.7475	0.2212	1.7369	0.203	380051905
556	2	133330192	133883305	0.397702	0.0960255860918	633	7	-0.937980971080077	0.348254189285351	-0.430062461895315	179.042875818916	1.43374858437146	1.7475	0.2212	1.7369	0.203	381647937
557	2	133883305	134454502	0.38702	0.124645262493	628	6	-0.84240623284887	0.399560605399355	-0.38632237804722	177.628635093648	1.46216530849825	1.7475	0.2212	1.7369	0.203	382201050
558	2	134454502	135041554	0.41668	0.148286693513	862	9	-0.16702455456629	0.867350728555661	-0.0650888750464828	243.815101036186	1.85077831454643	1.7475	0.2212	1.7369	0.203	382772247
559	2	135041554	135630814	0.423558	0.151478125106	785	10	-0.655888999405881	0.511895546695492	-0.278747398901276	222.03579386706	1.59552845528455	1.7475	0.2212	1.7369	0.203	383359299
560	2	135630814	136314476	0.362578	0.26864444711	682	4	-0.190448390092573	0.848957781677445	-0.0820682584272289	192.902434926542	1.7771986970684	1.7475	0.2212	1.7369	0.203	383948559
561	2	136314476	136921865	0.388456	0.176804321448	749	6	-0.313805348997149	0.753668881547653	-0.132121218480096	211.853260645131	1.74388824214203	1.7475	0.2212	1.7369	0.203	384632221
562	2	136921865	137510871	0.410058	0.151112212779	960	9	0.244440750504682	0.806889484436752	0.0902576614729375	271.534219251437	2.06119162640902	1.7475	0.2212	1.7369	0.203	385239610
563	2	137510871	138097764	0.371232	0.14805594887	621	5	-0.732075087038825	0.464122738771628	-0.327457377326927	175.648698078273	1.5239263803681	1.7475	0.2212	1.7369	0.203	385828616
564	2	138097764	138718177	0.363382	0.194085230322	607	4	-0.548250137809689	0.583520159674747	-0.250143481195719	171.688824047523	1.58175895765472	1.7475	0.2212	1.7369	0.203	386415509
565	2	138718177	139309852	0.366338	0.154941479697	728	4	0.0290033485072574	0.976861919996489	0.0120984527472949	205.913449599006	1.89706840390879	1.7475	0.2212	1.7369	0.203	387035922
566	2	139309852	139882730	0.366774	0.12721382214	792	4	0.334327506559196	0.738132436204377	0.133660432628208	224.015730882435	2.06384364820847	1.7475	0.2212	1.7369	0.203	387627597
567	2	139882730	140468081	0.349868	0.145811658304	647	2	0.10936723666892	0.912911219184388	0.0451072992747916	183.002749849666	1.91703703703704	1.7475	0.2212	1.7369	0.203	388200475
568	2	140468081	141036787	0.34636	0.120811104507	716	2	0.48827316351508	0.625356367570681	0.19130117454654	202.519271858363	2.12148148148148	1.7475	0.2212	1.7369	0.203	388785826
569	2	141036787	141594816	0.332272	0.103989219198	494	1	-0.250467877887458	0.802225542884605	-0.143332602552133	139.726983656468	1.63576158940397	1.7475	0.2212	1.7369	0.203	389354532
570	2	141594816	142159950	0.338958	0.115254081333	584	1	0.186394699823225	0.852135248528226	0.098124724743207	165.183316711291	1.93377483443709	1.7475	0.2212	1.7369	0.203	389912561
571	2	142159950	142713573	0.341962	0.0968583313916	552	2	-0.412314836525069	0.680108675436364	-0.183990145939547	156.132176069576	1.63555555555556	1.7475	0.2212	1.7369	0.203	390477695
572	2	142713573	143269100	0.343872	0.0999537376221	669	2	0.230177822040159	0.81795359465095	0.093347797923745	189.225409040845	1.98222222222222	1.7475	0.2212	1.7369	0.203	391031318
573	2	143269100	143882170	0.350014	0.18443244654	653	3	-0.16090474630683	0.872168424006006	-0.0722844203209677	184.699838719988	1.77687074829932	1.7475	0.2212	1.7369	0.203	391586845
574	2	143882170	144419098	0.354734	0.0687764467489	554	3	-0.635687996658532	0.524979801541553	-0.30948143581821	156.697872359683	1.50748299319728	1.7475	0.2212	1.7369	0.203	392199915
575	2	144419098	144974298	0.367626	0.0994236311239	785	4	0.300932676772265	0.763465832131696	0.120852656327588	222.03579386706	2.04560260586319	1.7475	0.2212	1.7369	0.203	392736843
576	2	144974298	145525086	0.370884	0.09220970682	713	5	-0.30642520658261	0.7592809187383	-0.12814856910352	201.670727423202	1.74969325153374	1.7475	0.2212	1.7369	0.203	393292043
577	2	145525086	146075464	0.35638	0.091533455189	658	3	-0.136925794268865	0.891089449982037	-0.0612798281321571	186.114079445256	1.79047619047619	1.7475	0.2212	1.7369	0.203	393842831
578	2	146075464	146625498	0.34791	0.0909652857823	614	2	-0.0718486413879397	0.942722362586378	-0.0304197573475366	173.668761062898	1.81925925925926	1.7475	0.2212	1.7369	0.203	394393209
579	2	146625498	147197476	0.340024	0.125840504355	549	2	-0.428789007257511	0.668076779432645	-0.191852263712517	155.283631634415	1.62666666666667	1.7475	0.2212	1.7369	0.203	394943243
580	2	147197476	147785150	0.34681	0.149188155338	659	2	0.175263919598687	0.860872260907096	0.0716200522903358	186.396927590309	1.95259259259259	1.7475	0.2212	1.7369	0.203	395515221
581	2	147785150	148363577	0.373152	0.13558668596	642	5	-0.634915875195558	0.525483282670018	-0.279477348425105	181.588509124398	1.57546012269939	1.7475	0.2212	1.7369	0.203	396102895
582	2	148363577	148941442	0.35738	0.13474600469	613	3	-0.352736362610548	0.724286095973196	-0.163480338176617	173.385912917845	1.66802721088435	1.7475	0.2212	1.7369	0.203	396681322
583	2	148941442	149573619	0.371028	0.209082266517	717	5	-0.287918690041035	0.773408979848477	-0.120077526845504	202.802120003417	1.75950920245399	1.7475	0.2212	1.7369	0.203	397259187
584	2	149573619	150238420	0.406824	0.247895234815	838	8	-0.251178108460025	0.801676409040425	-0.102667530741514	237.0267455549	1.81976112920738	1.7475	0.2212	1.7369	0.203	397891364
585	2	150238420	150863336	0.37173	0.199892465547	653	5	-0.584022954706228	0.559204868404007	-0.254967654000978	184.699838719988	1.60245398773006	1.7475	0.2212	1.7369	0.203	398556165
586	2	150863336	151441929	0.369308	0.135834688633	637	4	-0.405129438722843	0.68538236827865	-0.180546625195101	180.17426839913	1.6599348534202	1.7475	0.2212	1.7369	0.203	399181081
587	2	151441929	152017444	0.373886	0.131212913651	652	5	-0.588649583841622	0.556096364638212	-0.257178681316331	184.416990574934	1.6	1.7475	0.2212	1.7369	0.203	399759674
588	2	152017444	152669980	0.374332	0.233758750475	673	5	-0.491490371998355	0.623079660118589	-0.211444140937091	190.356801621059	1.65153374233129	1.7475	0.2212	1.7369	0.203	400335189
589	2	152669980	153291176	0.390136	0.195101063111	738	7	-0.489973812050114	0.624152430194932	-0.20864714526326	208.741931049542	1.67157417893545	1.7475	0.2212	1.7369	0.203	400987725
590	2	153291176	153881790	0.375736	0.15342338651	650	5	-0.597902842112409	0.549904763379527	-0.261610927631592	183.851294284827	1.59509202453988	1.7475	0.2212	1.7369	0.203	401608921
591	2	153881790	154511854	0.362762	0.206429823002	708	4	-0.0664104508839734	0.947051049970495	-0.028090637368404	200.256486697935	1.84495114006515	1.7475	0.2212	1.7369	0.203	402199535
592	2	154511854	155111335	0.344714	0.165945209273	614	2	-0.0718486413879397	0.942722362586378	-0.0304197573475366	173.668761062898	1.81925925925926	1.7475	0.2212	1.7369	0.203	402829599
593	2	155111335	155665806	0.345904	0.0982395833145	542	2	-0.467228738966542	0.640336234257975	-0.210365561363844	153.30369461904	1.60592592592593	1.7475	0.2212	1.7369	0.203	403429080
594	2	155665806	156251115	0.333928	0.145750364337	499	1	-0.226197734681309	0.821047632419471	-0.12880382879955	141.141224381736	1.6523178807947	1.7475	0.2212	1.7369	0.203	403983551
595	2	156251115	156842326	0.332652	0.154278252604	425	1	-0.585395854132315	0.558281575795033	-0.360380803111746	120.210461647771	1.40728476821192	1.7475	0.2212	1.7369	0.203	404568860
596	2	156842326	157442824	0.36492	0.167357759726	719	4	-0.0139328612187965	0.98888354480982	-0.00584822701210373	203.367816293524	1.87361563517915	1.7475	0.2212	1.7369	0.203	405160071
597	2	157442824	158038566	0.3525	0.160710508912	607	3	-0.381511105056106	0.702824032562041	-0.177670895611716	171.688824047523	1.65170068027211	1.7475	0.2212	1.7369	0.203	405760569
598	2	158038566	158647934	0.367258	0.179477754001	886	4	0.782772363697981	0.43376079920823	0.295466701103617	250.603456517472	2.30879478827362	1.7475	0.2212	1.7369	0.203	406356311
599	2	158647934	159271171	0.38296	0.197736976463	948	6	0.555546517833367	0.578520901378605	0.207800121959412	268.140041510794	2.20721769499418	1.7475	0.2212	1.7369	0.203	406965679
600	2	159271171	159891567	0.397232	0.194063146764	796	7	-0.242503190871658	0.808390284678061	-0.0994995307800072	225.14712346265	1.80294450736127	1.7475	0.2212	1.7369	0.203	407588916
601	2	159891567	160499681	0.37428	0.17778574412	660	5	-0.551636550758473	0.581197389052073	-0.239584621301593	186.679775735363	1.61963190184049	1.7475	0.2212	1.7369	0.203	408209312
602	2	160499681	161106410	0.381042	0.175908848926	710	6	-0.484180840486547	0.628257533069057	-0.209267912546803	200.822182988042	1.65308498253783	1.7475	0.2212	1.7369	0.203	408817426
603	2	161106410	161693616	0.376588	0.148510062908	757	5	-0.10285352462529	0.918079223973049	-0.0417573455616768	214.11604580556	1.85766871165644	1.7475	0.2212	1.7369	0.203	409424155
604	2	161693616	162288619	0.366994	0.159668102514	707	4	-0.071181140853535	0.943253590757605	-0.0301297826420027	199.973638552881	1.84234527687296	1.7475	0.2212	1.7369	0.203	410011361
605	2	162288619	162899682	0.34944	0.181753763524	767	2	0.76833406596659	0.442288740917434	0.290568164785217	216.944527256096	2.27259259259259	1.7475	0.2212	1.7369	0.203	410606364
606	2	162899682	163447883	0.360976	0.0879257790482	615	4	-0.510084618053197	0.609992181040622	-0.231253587224799	173.951609207952	1.60260586319218	1.7475	0.2212	1.7369	0.203	411217427
607	2	163447883	164016877	0.34258	0.121256111664	572	2	-0.302487031642124	0.76228081797316	-0.132643265939326	161.789138970648	1.69481481481481	1.7475	0.2212	1.7369	0.203	411765628
608	2	164016877	164568884	0.351334	0.0942143849625	730	3	0.208371115077827	0.834939208155588	0.0885290518999812	206.479145889113	1.98639455782313	1.7475	0.2212	1.7369	0.203	412334622
609	2	164568884	165132739	0.350836	0.113247200078	655	3	-0.151313165491644	0.879728684297735	-0.0678725054425859	185.265535010095	1.78231292517007	1.7475	0.2212	1.7369	0.203	412886629
610	2	165132739	165699697	0.353162	0.118100458941	615	3	-0.343144781795362	0.731489543052973	-0.158781001640796	173.951609207952	1.6734693877551	1.7475	0.2212	1.7369	0.203	413450484
611	2	165699697	166284638	0.350856	0.145212936006	556	3	-0.626096415843346	0.53125170297214	-0.304282529143891	157.26356864979	1.51292517006803	1.7475	0.2212	1.7369	0.203	414017442
612	2	166284638	166862141	0.35626	0.134203631843	601	3	-0.410285847501663	0.681596272590701	-0.192002421156213	169.991735177202	1.63537414965986	1.7475	0.2212	1.7369	0.203	414602383
613	2	166862141	167429245	0.340052	0.118327502539	559	2	-0.373875104816039	0.708497238964354	-0.165810129874526	158.112113084951	1.6562962962963	1.7475	0.2212	1.7369	0.203	415179886
614	2	167429245	168067437	0.347028	0.216536716223	582	2	-0.247573129200652	0.804464703369589	-0.107639259809432	164.617620421184	1.72444444444444	1.7475	0.2212	1.7369	0.203	415746990
615	2	168067437	168639459	0.357416	0.125907744807	571	3	-0.554159559729452	0.579469651880914	-0.265876666504556	161.506290825594	1.55374149659864	1.7475	0.2212	1.7369	0.203	416385182
616	2	168639459	169231641	0.389302	0.155664981374	692	6	-0.562815682712422	0.573560400122241	-0.246314899302123	195.730916377077	1.61117578579744	1.7475	0.2212	1.7369	0.203	416957204
617	2	169231641	169817536	0.384626	0.146604767066	697	6	-0.540972670983012	0.588526419740816	-0.235928281070424	197.145157102345	1.62281722933644	1.7475	0.2212	1.7369	0.203	417549386
618	2	169817536	170436762	0.378548	0.192540364907	705	5	-0.343438239665759	0.731268795843034	-0.144427388261252	199.407942262774	1.73006134969325	1.7475	0.2212	1.7369	0.203	418135281
619	2	170436762	171075851	0.36628	0.217636354248	678	4	-0.20953114997082	0.834033620868124	-0.0905547243150575	191.771042346327	1.76677524429967	1.7475	0.2212	1.7369	0.203	418754507
620	2	171075851	171681989	0.39803	0.175105339048	731	7	-0.519840955985445	0.603174430973996	-0.222396555371219	206.761994034167	1.65571913929785	1.7475	0.2212	1.7369	0.203	419393596
621	2	171681989	172320062	0.377218	0.216390601075	753	5	-0.121360041166864	0.903405865415425	-0.0494007808754802	212.984653225346	1.8478527607362	1.7475	0.2212	1.7369	0.203	419999734
622	2	172320062	172965870	0.379562	0.225776082055	686	5	-0.431344193238238	0.666218121292752	-0.183842069374596	194.033827506756	1.68343558282209	1.7475	0.2212	1.7369	0.203	420637807
623	2	172965870	173599153	0.412066	0.21046356842	779	9	-0.515510476208031	0.606196350822502	-0.211153416073912	220.338704996739	1.67257112184648	1.7475	0.2212	1.7369	0.203	421283615
624	2	173599153	174164347	0.391252	0.115348004402	707	7	-0.622242592335151	0.533782363278113	-0.270557746514257	199.973638552881	1.60135900339751	1.7475	0.2212	1.7369	0.203	421916898
625	2	174164347	174760175	0.404528	0.160831649402	878	8	-0.0886252765573763	0.929379719337128	-0.0353968349055073	248.340671357043	1.90662323561346	1.7475	0.2212	1.7369	0.203	422482092
626	2	174760175	175377613	0.37698	0.190202093166	701	5	-0.361944756207333	0.717393313516998	-0.152636201536785	198.27654968256	1.72024539877301	1.7475	0.2212	1.7369	0.203	423077920
627	2	175377613	175956929	0.39168	0.136913187276	660	7	-0.822779130186658	0.410633606768007	-0.36980193707784	186.679775735363	1.49490373725934	1.7475	0.2212	1.7369	0.203	423695358
628	2	175956929	176573949	0.376134	0.189653495835	700	5	-0.366571385342727	0.713938755728897	-0.15469572371508	197.993701537506	1.71779141104294	1.7475	0.2212	1.7369	0.203	424274674
629	2	176573949	177163737	0.405472	0.152237753227	728	8	-0.698198396192311	0.485053129340381	-0.305679324242169	205.913449599006	1.58089033659066	1.7475	0.2212	1.7369	0.203	424891694
630	2	177163737	177715265	0.384592	0.0934277135522	562	6	-1.13073398767708	0.258167071534762	-0.546516806717921	158.960657520112	1.30849825378347	1.7475	0.2212	1.7369	0.203	425481482
631	2	177715265	178302064	0.383468	0.147919474982	682	6	-0.606501706171242	0.544181649724182	-0.267315197914675	192.902434926542	1.58789289871944	1.7475	0.2212	1.7369	0.203	426033010
632	2	178302064	178891798	0.374406	0.15216012643	681	5	-0.454477338915206	0.649485298661785	-0.194395847535337	192.619586781488	1.67116564417178	1.7475	0.2212	1.7369	0.203	426619809
633	2	178891798	179477040	0.381638	0.145652567656	608	6	-0.92977827976651	0.352485894436598	-0.433015613495262	171.971672192577	1.41559953434226	1.7475	0.2212	1.7369	0.203	427209543
634	2	179477040	180090047	0.362346	0.184348628972	609	4	-0.538708757870566	0.590087829772166	-0.245397769545069	172.25452033763	1.58697068403909	1.7475	0.2212	1.7369	0.203	427794785
635	2	180090047	180681373	0.361794	0.154442727024	555	4	-0.796326016226889	0.425842567804222	-0.379352226213933	156.980720504737	1.44625407166124	1.7475	0.2212	1.7369	0.203	428407792
636	2	180681373	181259871	0.358466	0.135692776812	720	3	0.160413211001897	0.872555583505624	0.0686294944622761	203.650664438578	1.95918367346939	1.7475	0.2212	1.7369	0.203	428999118
637	2	181259871	181844733	0.352196	0.145097475986	700	3	0.0644974028500383	0.948574175033266	0.0279875099649302	197.993701537506	1.9047619047619	1.7475	0.2212	1.7369	0.203	429577616
638	2	181844733	182404705	0.353044	0.107098212053	564	3	-0.587730092582602	0.556713473545416	-0.283672249468605	159.526353810219	1.53469387755102	1.7475	0.2212	1.7369	0.203	430162478
639	2	182404705	182979307	0.364286	0.129832475348	795	4	0.348639576467881	0.727359912035511	0.139114862720316	224.864275317596	2.07166123778502	1.7475	0.2212	1.7369	0.203	430722450
640	2	182979307	183583489	0.354674	0.172434796138	766	3	0.381019569751173	0.703188727339642	0.157976980057559	216.661679111042	2.0843537414966	1.7475	0.2212	1.7369	0.203	431297052
641	2	183583489	184210526	0.357536	0.202598889699	715	3	0.136434258963932	0.891477992144668	0.0585758297983532	202.23642371331	1.94557823129252	1.7475	0.2212	1.7369	0.203	431901234
642	2	184210526	184860196	0.349294	0.230378499854	568	2	-0.324452592618713	0.745595408146859	-0.142767483213034	160.657746390433	1.68296296296296	1.7475	0.2212	1.7369	0.203	432528271
643	2	184860196	185442336	0.330512	0.141100079019	519	1	-0.129117161856713	0.897264942480228	-0.0721091057789294	146.798187282808	1.71854304635762	1.7475	0.2212	1.7369	0.203	433177941
644	2	185442336	186014860	0.331088	0.126674165624	499	1	-0.226197734681309	0.821047632419471	-0.12880382879955	141.141224381736	1.6523178807947	1.7475	0.2212	1.7369	0.203	433760081
645	2	186014860	186611216	0.328954	0.161574629919	571	1	0.123292327487237	0.901875616257924	0.0656471012260325	161.506290825594	1.89072847682119	1.7475	0.2212	1.7369	0.203	434332605
646	2	186611216	187222440	0.338678	0.181969294399	526	1	-0.0951389613681044	0.92420445171728	-0.0527808448445079	148.778124298183	1.74172185430464	1.7475	0.2212	1.7369	0.203	434928961
647	2	187222440	187835923	0.357596	0.18498149093	690	3	0.0165394987741088	0.98680399092655	0.00722894979813291	195.16522008697	1.87755102040816	1.7475	0.2212	1.7369	0.203	435540185
648	2	187835923	188432074	0.339888	0.161286318399	509	1	-0.177657448269011	0.8589920049071	-0.100177988061115	143.969705832272	1.68543046357616	1.7475	0.2212	1.7369	0.203	436153668
649	2	188432074	189045974	0.3398	0.185535103437	548	1	0.0116496687389514	0.990705119417313	0.00633224882371659	155.000783489362	1.81456953642384	1.7475	0.2212	1.7369	0.203	436749819
650	2	189045974	189623543	0.341042	0.134302568178	588	2	-0.214624787735768	0.830059866444781	-0.0928422578813515	166.314709291505	1.74222222222222	1.7475	0.2212	1.7369	0.203	437363719
651	2	189623543	190200501	0.342406	0.13338579238	678	2	0.279600334237484	0.779784150640254	0.112626860418628	191.771042346327	2.00888888888889	1.7475	0.2212	1.7369	0.203	437941288
652	2	190200501	190803980	0.356598	0.171470755403	694	3	0.0357226604044806	0.97150350169178	0.0155682507108624	196.296612667184	1.88843537414966	1.7475	0.2212	1.7369	0.203	438518246
653	2	190803980	191435474	0.374268	0.208226839843	804	5	0.114598044738211	0.908763729572607	0.0451448556315203	227.409908623078	1.97300613496933	1.7475	0.2212	1.7369	0.203	439121725
654	2	191435474	192018755	0.377024	0.142780237998	767	5	-0.0565872332713532	0.954874004622657	-0.0228240680444751	216.944527256096	1.88220858895706	1.7475	0.2212	1.7369	0.203	439753219
655	2	192018755	192584199	0.387414	0.115739135971	761	6	-0.261382120846565	0.793797843419642	-0.109190483435302	215.247438385774	1.77182770663562	1.7475	0.2212	1.7369	0.203	440336500
656	2	192584199	193132801	0.3608	0.0885924586494	622	4	-0.476689788266266	0.63358303557388	-0.214925417320799	175.931546223327	1.62084690553746	1.7475	0.2212	1.7369	0.203	440901944
657	2	193132801	193708774	0.334676	0.131903752433	510	1	-0.172803419627781	0.862805949009247	-0.0973463972779523	144.252553977326	1.6887417218543	1.7475	0.2212	1.7369	0.203	441450546
658	2	193708774	194301005	0.320948	0.155734839953	544	1	-0.00776644582596781	0.993803335077954	-0.00423699288647071	153.869390909147	1.80132450331126	1.7475	0.2212	1.7369	0.203	442026519
659	2	194301005	194898333	0.32735	0.162938954812	529	1	-0.080576875444415	0.935778457115653	-0.0445759220227845	149.626668733344	1.75165562913907	1.7475	0.2212	1.7369	0.203	442618750
660	2	194898333	195492195	0.32873	0.15805355453	519	1	-0.129117161856713	0.897264942480228	-0.0721091057789294	146.798187282808	1.71854304635762	1.7475	0.2212	1.7369	0.203	443216078
661	2	195492195	196103074	0.334948	0.18150730341	631	1	0.414534045961026	0.678483038637164	0.209796360845739	178.477179528809	2.08940397350993	1.7475	0.2212	1.7369	0.203	443809940
662	2	196103074	196723070	0.360976	0.19354318415	640	4	-0.390817368814158	0.695932235562327	-0.173768092564039	181.022812834291	1.66775244299674	1.7475	0.2212	1.7369	0.203	444420819
663	2	196723070	197320761	0.370098	0.163447333154	652	5	-0.588649583841622	0.556096364638212	-0.257178681316331	184.416990574934	1.6	1.7475	0.2212	1.7369	0.203	445040815
664	2	197320761	197942802	0.368218	0.196194463066	805	4	0.396346476163496	0.691849445518896	0.157148785550578	227.692756768132	2.09771986970684	1.7475	0.2212	1.7369	0.203	445638506
665	2	197942802	198622302	0.386548	0.264164827079	847	6	0.114317680899286	0.908985967049824	0.0452750323933517	239.572378860382	1.9720605355064	1.7475	0.2212	1.7369	0.203	446260547
666	2	198622302	199199800	0.372428	0.134196135744	754	5	-0.116733412031471	0.907071312300091	-0.0474861222787441	213.267501370399	1.85030674846626	1.7475	0.2212	1.7369	0.203	446940047
667	2	199199800	199773017	0.349062	0.127729987073	658	2	0.169772529354539	0.865189031673425	0.0694291710175254	186.114079445256	1.94962962962963	1.7475	0.2212	1.7369	0.203	447517545
668	2	199773017	200353982	0.371222	0.13936295646	623	5	-0.722821828768037	0.46978935453941	-0.322818482523407	176.21439436838	1.52883435582822	1.7475	0.2212	1.7369	0.203	448090762
669	2	200353982	200950170	0.381902	0.161338369776	673	6	-0.64581912728418	0.51839649925566	-0.28648043232853	190.356801621059	1.56693830034924	1.7475	0.2212	1.7369	0.203	448671727
670	2	200950170	201531306	0.392634	0.139616199994	759	7	-0.400372380244121	0.688882264161951	-0.16816807590819	214.681742095667	1.71913929784824	1.7475	0.2212	1.7369	0.203	449267915
671	2	201531306	202214538	0.39646	0.268184159993	912	7	0.252438051485253	0.800702491429506	0.0967658628410856	257.957508288865	2.06568516421291	1.7475	0.2212	1.7369	0.203	449849051
672	2	202214538	202831133	0.384704	0.189094948872	746	6	-0.326911156034795	0.743735082999712	-0.137911306683609	211.004716209971	1.73690337601863	1.7475	0.2212	1.7369	0.203	450532283
673	2	202831133	203532395	0.398718	0.286999723356	761	7	-0.391838910548312	0.695177242905414	-0.164371507820111	215.247438385774	1.72366930917327	1.7475	0.2212	1.7369	0.203	451148878
674	2	203532395	204230789	0.356918	0.284071741739	696	3	0.0453142412196665	0.963856836247103	0.0197198939813297	196.862308957292	1.89387755102041	1.7475	0.2212	1.7369	0.203	451850140
675	2	204230789	204852031	0.385374	0.195160662029	802	6	-0.0822694246654035	0.934432467560459	-0.0334847004839268	226.844212332971	1.86728754365541	1.7475	0.2212	1.7369	0.203	452548534
676	2	204852031	205409401	0.395324	0.102929831171	842	7	-0.0462333878680553	0.963124231247581	-0.0184477282572599	238.158138135114	1.90713476783692	1.7475	0.2212	1.7369	0.203	453169776
677	2	205409401	205973578	0.361622	0.113753307916	606	4	-0.55302082777925	0.580249148348218	-0.252522203978451	171.405975902469	1.57915309446254	1.7475	0.2212	1.7369	0.203	453727146
678	2	205973578	206537852	0.381348	0.113905655763	674	6	-0.641450524938298	0.5212300154602	-0.284338345756989	190.639649766113	1.56926658905704	1.7475	0.2212	1.7369	0.203	454291323
679	2	206537852	207159956	0.417146	0.196275863843	929	9	0.114283358084273	0.909013174385658	0.042901852247072	262.765926754776	1.99463231347289	1.7475	0.2212	1.7369	0.203	454855597
680	2	207159956	207764421	0.379604	0.172822247773	692	5	-0.403584418425876	0.686518345591221	-0.171278607910684	195.730916377077	1.69815950920245	1.7475	0.2212	1.7369	0.203	455477701
681	2	207764421	208350772	0.398188	0.14726844501	881	7	0.120169271200217	0.904349059375653	0.0468740575967575	249.189215792204	1.99546998867497	1.7475	0.2212	1.7369	0.203	456082166
682	2	208350772	208991255	0.396976	0.219339154981	780	7	-0.310770948438129	0.755974756637275	-0.128793837574045	220.621553141792	1.76670441676104	1.7475	0.2212	1.7369	0.203	456668517
683	2	208991255	209632446	0.370758	0.22020115691	596	5	-0.847740815423666	0.396582330271657	-0.386738315085247	168.577494451934	1.46257668711656	1.7475	0.2212	1.7369	0.203	457309000
684	2	209632446	210303583	0.347752	0.254995626824	598	2	-0.159710885294296	0.873108825752509	-0.0685129285196109	169.143190742041	1.77185185185185	1.7475	0.2212	1.7369	0.203	457950191
685	2	210303583	210869348	0.35867	0.116240842046	643	3	-0.20886265038276	0.834555461760923	-0.0945486745394512	181.871357269452	1.74965986394558	1.7475	0.2212	1.7369	0.203	458621328
686	2	210869348	211488843	0.356618	0.192890983785	611	3	-0.362327943425734	0.717106978943429	-0.168195032048669	172.820216627737	1.66258503401361	1.7475	0.2212	1.7369	0.203	459187093
687	2	211488843	212060920	0.347936	0.125991780827	522	2	-0.577056543849487	0.563901259007573	-0.264608606147831	147.646731717969	1.54666666666667	1.7475	0.2212	1.7369	0.203	459806588
688	2	212060920	212630013	0.345942	0.121408978849	442	2	-1.01636776338127	0.309454290696843	-0.504612043326284	125.018880113682	1.30962962962963	1.7475	0.2212	1.7369	0.203	460378665
689	2	212630013	213199370	0.33294	0.121816364776	464	1	-0.396088737124353	0.692039566772592	-0.233718839009238	131.241539304861	1.5364238410596	1.7475	0.2212	1.7369	0.203	460947758
690	2	213199370	213782136	0.349412	0.142022698647	634	2	0.0379791634950053	0.969704295162724	0.0158244274216914	179.32572396397	1.87851851851852	1.7475	0.2212	1.7369	0.203	461517115
691	2	213782136	214355289	0.349418	0.127632586761	563	2	-0.35190954383945	0.724906101518218	-0.155523490637486	159.243505665165	1.66814814814815	1.7475	0.2212	1.7369	0.203	462099881
692	2	214355289	214952002	0.344066	0.162076241007	609	2	-0.099305592608676	0.920895638109139	-0.0422161848113835	172.25452033763	1.80444444444444	1.7475	0.2212	1.7369	0.203	462673034
693	2	214952002	215520919	0.354394	0.121137178182	614	3	-0.347940572202955	0.727884814511443	-0.161128756497219	173.668761062898	1.67074829931973	1.7475	0.2212	1.7369	0.203	463269747
694	2	215520919	216157126	0.364154	0.214092268711	853	4	0.62533959470245	0.531748198300207	0.240705743866889	241.269467730704	2.2228013029316	1.7475	0.2212	1.7369	0.203	463838664
695	2	216157126	216737308	0.382986	0.138201460921	750	6	-0.309436746651267	0.75698932126549	-0.130196341555604	212.136108790185	1.74621653084983	1.7475	0.2212	1.7369	0.203	464474871
696	2	216737308	217344293	0.41421	0.176256414903	1051	9	0.626515676642013	0.530976757672192	0.220914019826597	297.273400451313	2.25657541599571	1.7475	0.2212	1.7369	0.203	465055053
697	2	217344293	217916126	0.449148	0.125618843264	895	12	-0.25058293657846	0.80213657552898	-0.0871988571222853	253.149089822954	1.84156378600823	1.7475	0.2212	1.7369	0.203	465662038
698	2	217916126	218471660	0.407198	0.0999650786451	833	8	-0.271497212447857	0.786008643368152	-0.111301279075318	235.612504829632	1.80890336590662	1.7475	0.2212	1.7369	0.203	466233871
699	2	218471660	219052240	0.482766	0.138792242241	1052	14	0.533145316281534	0.593932991797017	0.170069044433845	297.556248596366	2.20776495278069	1.7475	0.2212	1.7369	0.203	466789405
700	2	219052240	219724242	0.448788	0.255954595373	813	12	-0.619064036580422	0.535874173965743	-0.225831187198876	229.95554192856	1.67283950617284	1.7475	0.2212	1.7369	0.203	467369985
701	2	219724242	220317777	0.491116	0.157589695637	742	15	-0.753387830892548	0.451216893269839	-0.320239373022469	209.873323629756	1.62363238512035	1.7475	0.2212	1.7369	0.203	468041987
702	2	220317777	220890415	0.468714	0.126848026153	658	13	-1.19006050381012	0.234022612424406	-0.585852477891499	186.114079445256	1.37083333333333	1.7475	0.2212	1.7369	0.203	468635522
703	2	220890415	221459315	0.390856	0.121110915802	820	7	-0.140101554521952	0.88857975237735	-0.05664405181821	231.935478943936	1.85730464326161	1.7475	0.2212	1.7369	0.203	469208160
704	2	221459315	222026369	0.371978	0.118249761046	675	5	-0.482237113727568	0.629637514728734	-0.207163143609215	190.922497911166	1.65644171779141	1.7475	0.2212	1.7369	0.203	469777060
705	2	222026369	222580742	0.377906	0.0980801734572	750	5	-0.135239928573045	0.892422178631228	-0.0551600501641653	212.136108790185	1.84049079754601	1.7475	0.2212	1.7369	0.203	470344114
706	2	222580742	223156478	0.378522	0.131546403213	713	5	-0.30642520658261	0.7592809187383	-0.12814856910352	201.670727423202	1.74969325153374	1.7475	0.2212	1.7369	0.203	470898487
707	2	223156478	223768296	0.396616	0.182763501564	681	7	-0.733177698380665	0.463450055564861	-0.324613163311585	192.619586781488	1.54246885617214	1.7475	0.2212	1.7369	0.203	471474223
708	2	223768296	224375760	0.380902	0.176905956567	737	6	-0.366228577147733	0.714194519759124	-0.155422317843777	208.459082904488	1.71594877764843	1.7475	0.2212	1.7369	0.203	472086041
709	2	224375760	224992645	0.401294	0.189476158441	810	8	-0.36496509079188	0.715137464984362	-0.151695866668878	229.1069974934	1.75895765472313	1.7475	0.2212	1.7369	0.203	472693505
710	2	224992645	225604581	0.387942	0.182921089787	785	6	-0.156535664545397	0.875610809484141	-0.0643942831598577	222.03579386706	1.82770663562282	1.7475	0.2212	1.7369	0.203	473310390
711	2	225604581	226176660	0.374314	0.125994836377	688	5	-0.422090934967451	0.672958644334834	-0.179642080845311	194.599523796863	1.68834355828221	1.7475	0.2212	1.7369	0.203	473922326
712	2	226176660	226749805	0.364058	0.127620410193	642	4	-0.381275988875035	0.702998468560972	-0.169266700329098	181.588509124398	1.67296416938111	1.7475	0.2212	1.7369	0.203	474494405
713	2	226749805	227314135	0.36183	0.113993585314	762	4	0.19120680747235	0.848363570421969	0.0779510000419205	215.530286530828	1.985667752443	1.7475	0.2212	1.7369	0.203	475067550
714	2	227314135	227886891	0.392438	0.127027914155	734	7	-0.507040751441731	0.612126225481647	-0.216487898480443	207.610538469328	1.66251415628539	1.7475	0.2212	1.7369	0.203	475631880
715	2	227886891	228498134	0.385424	0.18199472223	749	6	-0.313805348997149	0.753668881547653	-0.132121218480096	211.853260645131	1.74388824214203	1.7475	0.2212	1.7369	0.203	476204636
716	2	228498134	229145504	0.382872	0.227644160217	707	6	-0.497286647524193	0.618986926345626	-0.215376722129448	199.973638552881	1.64610011641444	1.7475	0.2212	1.7369	0.203	476815879
717	2	229145504	229751825	0.363324	0.175354309021	725	4	0.0146912785985727	0.988278477279134	0.00614099745089536	205.064905163845	1.88925081433225	1.7475	0.2212	1.7369	0.203	477463249
718	2	229751825	230318340	0.386486	0.11741083643	677	6	-0.628344717900652	0.529778143343134	-0.27793110336385	191.488194201274	1.57625145518044	1.7475	0.2212	1.7369	0.203	478069570
719	2	230318340	230926341	0.3907	0.177632931525	838	7	-0.0633003272596729	0.949527355172215	-0.0253177176243046	237.0267455549	1.89807474518686	1.7475	0.2212	1.7369	0.203	478636085
720	2	230926341	231624433	0.410218	0.283762025636	879	9	-0.095647920013162	0.923800204971577	-0.0369135789921768	248.623519502097	1.88727858293076	1.7475	0.2212	1.7369	0.203	479244086
721	2	231624433	232230041	0.438314	0.174383429545	707	11	-1.00866375614228	0.313135919419309	-0.373852139291746	199.973638552881	1.50106157112527	1.7475	0.2212	1.7369	0.203	479942178
722	2	232230041	232928933	0.463962	0.284581881035	815	13	-0.623208661861686	0.533147410376478	-0.2771400025083	230.521238218668	1.69791666666667	1.7475	0.2212	1.7369	0.203	480547786
723	2	232928933	233581947	0.465464	0.234319631738	640	13	-1.25504988696345	0.209460650685048	-0.625868156739378	181.022812834291	1.33333333333333	1.7475	0.2212	1.7369	0.203	481246678
724	2	233581947	234240782	0.451154	0.24108464183	766	13	-0.800124204890179	0.42363883852709	-0.366595669701783	216.661679111042	1.59583333333333	1.7475	0.2212	1.7369	0.203	481899692
725	2	234240782	234885564	0.43269	0.224544109482	674	11	-1.16782261007822	0.2428783259087	-0.442813762919286	190.639649766113	1.43099787685775	1.7475	0.2212	1.7369	0.203	482558527
726	2	234885564	235474973	0.426532	0.1516926277	891	10	-0.240361964236506	0.810049662094232	-0.0960146211583436	252.01769724274	1.8109756097561	1.7475	0.2212	1.7369	0.203	483203309
727	2	235474973	236071757	0.445962	0.16217592965	831	12	-0.53817794145804	0.590454207278885	-0.194238062503559	235.046808539525	1.70987654320988	1.7475	0.2212	1.7369	0.203	483792718
728	2	236071757	236653705	0.45795	0.140816705273	1048	13	0.218042797845228	0.82739576569539	0.0856267499107101	296.424856016152	2.18333333333333	1.7475	0.2212	1.7369	0.203	484389502
729	2	236653705	237223660	0.46059	0.122737759999	804	13	-0.66292439601094	0.507378976270944	-0.296744560447812	227.409908623078	1.675	1.7475	0.2212	1.7369	0.203	484971450
730	2	237223660	237789319	0.4524	0.116075232605	876	13	-0.402966863397644	0.68697260171663	-0.173009192025567	247.774975066936	1.825	1.7475	0.2212	1.7369	0.203	485541405
731	2	237789319	238341970	0.433242	0.0952698900391	830	11	-0.415435300562837	0.677823269306831	-0.142451017866858	234.763960394471	1.76220806794055	1.7475	0.2212	1.7369	0.203	486107064
732	2	238341970	238939047	0.469736	0.162587070009	732	13	-0.922881928624235	0.356068739111929	-0.432096413342698	207.04484217922	1.525	1.7475	0.2212	1.7369	0.203	486659715
733	2	238939047	239537131	0.489332	0.163997030517	711	14	-1.02095844861419	0.30727412535278	-0.395144195239042	201.105031133095	1.49213011542497	1.7475	0.2212	1.7369	0.203	487256792
734	2	239537131	240122576	0.488292	0.145948808172	644	14	-1.3263102147374	0.184736964757656	-0.53793306674384	182.154205414505	1.35152151101784	1.7475	0.2212	1.7369	0.203	487854876
735	2	240122576	240668735	0.496364	0.0845156813309	604	15	-1.31715726309168	0.187785915852125	-0.617110010318193	170.840279612362	1.32166301969365	1.7475	0.2212	1.7369	0.203	488440321
736	2	240668735	241262815	0.485042	0.1583625101	732	14	-0.925251178635277	0.354835267590085	-0.353150106574415	207.04484217922	1.53620146904512	1.7475	0.2212	1.7369	0.203	488986480
737	2	241262815	241850118	0.552276	0.148650696489	356	16	-0.920923724172852	0.357090251405321	-0.649746272876624	100.693939639074	1.3040293040293	1.7475	0.2212	1.7369	0.203	489580560
738	2	241850118	242445289	0.49306	0.159905304526	654	15	-1.11289297606301	0.265754397062511	-0.50236792414519	184.982686865041	1.43107221006565	1.7475	0.2212	1.7369	0.203	490167863
739	2	242445289	243199373	0.458276	0.386378084371	516	13	-1.70275452646412	0.0886140160356659	-0.936568996203486	145.949642847647	1.075	1.7475	0.2212	1.7369	0.203	490763034
740	3	0	689954	0.364856	0.275314006441	923	4	0.959287892571758	0.337413733044197	0.354490650194373	261.068837884454	2.40521172638436	2.1591	0.2453	2.1394	0.2302	490763034
741	3	689954	1289491	0.351878	0.166023114503	785	3	0.472139587495439	0.63682715739483	0.193325241911591	222.03579386706	2.13605442176871	2.1591	0.2453	2.1394	0.2302	491452988
742	3	1289491	1871868	0.35472	0.141449610819	742	3	0.265920599968942	0.790300359640481	0.112051774753405	209.873323629756	2.01904761904762	2.1591	0.2453	2.1394	0.2302	492052525
743	3	1871868	2452339	0.359794	0.138630525901	741	3	0.261124809561349	0.793996259955357	0.110106130438435	209.590475484703	2.01632653061225	2.1591	0.2453	2.1394	0.2302	492634902
744	3	2452339	3029251	0.370802	0.133316693014	802	5	0.105344786467424	0.9161022261946	0.0415515909075119	226.844212332971	1.9680981595092	2.1591	0.2453	2.1394	0.2302	493215373
745	3	3029251	3599660	0.383846	0.123435990666	1128	6	1.34189494009213	0.179630062613803	0.458608225459946	319.052707620438	2.62630966239814	2.1591	0.2453	2.1394	0.2302	493792285
746	3	3599660	4233532	0.38879	0.211197213318	641	6	-0.785614402352404	0.432093424234879	-0.356762580320106	181.305660979345	1.49243306169965	2.1591	0.2453	2.1394	0.2302	494362694
747	3	4233532	4827506	0.40451	0.158212312323	1181	8	1.14271242510519	0.253158009282596	0.392319284956292	334.043659308278	2.56460369163952	2.1591	0.2453	2.1394	0.2302	494996566
748	3	4827506	5450846	0.414786	0.197869541502	1407	9	2.12122637669575	0.0339027565886136	0.641773679100952	397.967340090387	3.02093397745572	2.1591	0.2453	2.1394	0.2302	495590540
749	3	5450846	6063481	0.380168	0.183853354771	948	6	0.555546517833367	0.578520901378605	0.207800121959412	268.140041510794	2.20721769499418	2.1591	0.2453	2.1394	0.2302	496213880
750	3	6063481	6671501	0.357546	0.17765862965	855	3	0.807844916026945	0.41917986468944	0.316557007905862	241.835164020811	2.3265306122449	2.1591	0.2453	2.1394	0.2302	496826515
751	3	6671501	7240735	0.363582	0.121626606984	726	4	0.0194619685681343	0.984472575978637	0.00812955054434928	205.347753308899	1.89185667752443	2.1591	0.2453	2.1394	0.2302	497434535
752	3	7240735	7789365	0.375208	0.0886389734429	734	5	-0.209265994739343	0.834240596320182	-0.0862705827041956	207.610538469328	1.80122699386503	2.1591	0.2453	2.1394	0.2302	498003769
753	3	7789365	8380848	0.387718	0.154667167104	1006	6	0.808925453894523	0.418558026726818	0.29347146286668	284.545233923901	2.34225844004657	2.1591	0.2453	2.1394	0.2302	498552399
754	3	8380848	8971643	0.432318	0.153682749515	924	11	0.0379262833759213	0.96974645701721	0.012330497314913	261.351686029508	1.96178343949045	2.1591	0.2453	2.1394	0.2302	499143882
755	3	8971643	9550350	0.430384	0.136004921316	1071	11	0.746906632726958	0.455119921974492	0.225324220649111	302.930363352384	2.27388535031847	2.1591	0.2453	2.1394	0.2302	499734677
756	3	9550350	10288849	0.461272	0.322951012798	1056	13	0.246926968135595	0.804964744890681	0.0965978677317134	298.68764117658	2.2	2.1591	0.2453	2.1394	0.2302	500313384
757	3	10288849	10833677	0.490212	0.0822791780158	1172	15	1.00328503755402	0.315723353244418	0.339242104778976	331.498026002796	2.56455142231947	2.1591	0.2453	2.1394	0.2302	501051883
758	3	10833677	11413402	0.45673	0.137522100996	1072	13	0.304695308716327	0.760598222929247	0.118292938831032	303.213211497438	2.23333333333333	2.1591	0.2453	2.1394	0.2302	501596711
759	3	11413402	12060972	0.427974	0.22788269994	900	10	-0.205081366910804	0.837508554082074	-0.0815150514632286	254.563330548222	1.82926829268293	2.1591	0.2453	2.1394	0.2302	502176436
760	3	12060972	12651136	0.402716	0.152777871914	1006	8	0.431543785531101	0.666073022703357	0.160940625364662	284.545233923901	2.18458197611292	2.1591	0.2453	2.1394	0.2302	502824006
761	3	12651136	13262437	0.505088	0.182072334251	1007	15	0.329212890359405	0.741994780414265	0.120333218363512	284.828082068955	2.2035010940919	2.1591	0.2453	2.1394	0.2302	503414170
762	3	13262437	13843650	0.514106	0.139730184975	823	15	-0.422479685906102	0.672674925117284	-0.170766129221647	232.784023379096	1.80087527352298	2.1591	0.2453	2.1394	0.2302	504025471
763	3	13843650	14480179	0.469322	0.214489834713	898	13	-0.323535395099137	0.74628980623396	-0.137224616885593	253.997634258115	1.87083333333333	2.1591	0.2453	2.1394	0.2302	504606684
764	3	14480179	15046678	0.474138	0.11738590889	1065	14	0.592392673887529	0.553587671009233	0.187787770254743	301.233274482063	2.23504721930745	2.1591	0.2453	2.1394	0.2302	505243213
765	3	15046678	15695348	0.422856	0.229192039095	1140	10	0.735734561774575	0.461892251951681	0.259521866371839	322.446885361081	2.31707317073171	2.1591	0.2453	2.1394	0.2302	505809712
766	3	15695348	16306587	0.39935	0.181989369134	940	7	0.371906627226577	0.70996237069379	0.140392795241344	265.877256350365	2.12910532276331	2.1591	0.2453	2.1394	0.2302	506458382
767	3	16306587	16914961	0.407988	0.178137132751	1179	8	1.13458478351006	0.256549331690772	0.389874038538897	333.477963018171	2.56026058631922	2.1591	0.2453	2.1394	0.2302	507069621
768	3	16914961	17481154	0.377852	0.116908898556	1091	5	1.44244060659619	0.149178115449083	0.485528550776199	308.587326253456	2.67730061349693	2.1591	0.2453	2.1394	0.2302	507677995
769	3	17481154	18093718	0.36712	0.183758758269	1016	4	1.40296205974098	0.160628152974742	0.492988499320764	287.373715374437	2.64755700325733	2.1591	0.2453	2.1394	0.2302	508244188
770	3	18093718	18644435	0.36554	0.0920926719168	1096	4	1.7846172573059	0.074323420278129	0.602335895509125	310.001566978724	2.85602605863192	2.1591	0.2453	2.1394	0.2302	508856752
771	3	18644435	19238469	0.362598	0.158297336516	895	4	0.825708573424034	0.408969427694846	0.310047684700217	253.149089822954	2.33224755700326	2.1591	0.2453	2.1394	0.2302	509407469
772	3	19238469	19865081	0.360334	0.202058051873	912	4	0.906810302906581	0.364507120605513	0.33719382671334	257.957508288865	2.37654723127036	2.1591	0.2453	2.1394	0.2302	510001503
773	3	19865081	20533922	0.372584	0.252438172899	847	5	0.313543097560138	0.753868082995296	0.12031132378479	239.572378860382	2.07852760736196	2.1591	0.2453	2.1394	0.2302	510628115
774	3	20533922	21147674	0.35402	0.185338703581	675	3	-0.0553973573397854	0.955821901143877	-0.0244799099292052	190.922497911166	1.83673469387755	2.1591	0.2453	2.1394	0.2302	511296956
775	3	21147674	21751987	0.35587	0.172614191652	741	3	0.261124809561349	0.793996259955357	0.110106130438435	209.590475484703	2.01632653061225	2.1591	0.2453	2.1394	0.2302	511910708
776	3	21751987	22337730	0.350918	0.146383311452	611	3	-0.362327943425734	0.717106978943429	-0.168195032048669	172.820216627737	1.66258503401361	2.1591	0.2453	2.1394	0.2302	512515021
777	3	22337730	22953336	0.359824	0.187792191759	832	3	0.697541736652307	0.485463829333232	0.277216116273694	235.329656684579	2.26394557823129	2.1591	0.2453	2.1394	0.2302	513100764
778	3	22953336	23559657	0.37245	0.175354309021	915	5	0.628153878766905	0.529903140488189	0.231721097623996	258.806052724026	2.24539877300613	2.1591	0.2453	2.1394	0.2302	513716370
779	3	23559657	24189210	0.400786	0.205785692388	1093	8	0.785096194919363	0.432397170525462	0.280603721231039	309.153022543563	2.37350705754615	2.1591	0.2453	2.1394	0.2302	514322691
780	3	24189210	24745615	0.37474	0.101373999155	859	5	0.369062647184862	0.712081029855368	0.140607485591055	242.966556601025	2.1079754601227	2.1591	0.2453	2.1394	0.2302	514952244
781	3	24745615	25296049	0.370044	0.0916258806687	790	5	0.0498252368427005	0.960261655563883	0.0198020075170569	223.450034592328	1.93865030674847	2.1591	0.2453	2.1394	0.2302	515508649
782	3	25296049	25865040	0.38684	0.121251478494	867	6	0.201689727816926	0.840159293589572	0.078945056282988	245.229341761454	2.0186263096624	2.1591	0.2453	2.1394	0.2302	516059083
783	3	25865040	26491092	0.371398	0.201344297279	1114	5	1.54885307671024	0.121417043013403	0.515626681792623	315.092833589688	2.73374233128834	2.1591	0.2453	2.1394	0.2302	516628074
784	3	26491092	27120314	0.375488	0.20536789877	935	5	0.720686461474778	0.471102443963287	0.262915719227591	264.463015625097	2.29447852760736	2.1591	0.2453	2.1394	0.2302	517254126
785	3	27120314	27751639	0.375394	0.20801488932	922	5	0.660540282714661	0.508907176835154	0.24271610488193	260.785989739401	2.26257668711656	2.1591	0.2453	2.1394	0.2302	517883348
786	3	27751639	28343645	0.372678	0.155413965399	850	5	0.327422984966319	0.743347984205485	0.125412195477656	240.420923295543	2.08588957055215	2.1591	0.2453	2.1394	0.2302	518514673
787	3	28343645	28940680	0.365892	0.162528159991	815	4	0.444053375859111	0.657003994136025	0.174960061667039	230.521238218668	2.12377850162866	2.1591	0.2453	2.1394	0.2302	519106679
788	3	28940680	29511882	0.358734	0.124652924885	925	3	1.14355024455845	0.25281020613229	0.430085953536276	261.634534174561	2.51700680272109	2.1591	0.2453	2.1394	0.2302	519703714
789	3	29511882	30089246	0.35218	0.133995191941	788	3	0.486526958718217	0.626593596180383	0.198828217588978	222.884338302221	2.14421768707483	2.1591	0.2453	2.1394	0.2302	520274916
790	3	30089246	30680478	0.368942	0.154308291838	726	4	0.0194619685681343	0.984472575978637	0.00812955054434928	205.347753308899	1.89185667752443	2.1591	0.2453	2.1394	0.2302	520852280
791	3	30680478	31231545	0.385868	0.092669312443	905	6	0.367696616960442	0.713099463384049	0.140830855031721	255.97757127349	2.10710128055879	2.1591	0.2453	2.1394	0.2302	521443512
792	3	31231545	31786629	0.391434	0.0992354310339	989	7	0.580976634773893	0.561256201082496	0.213702559435455	279.736815457991	2.2400906002265	2.1591	0.2453	2.1394	0.2302	521994579
793	3	31786629	32421922	0.411682	0.212961578358	911	9	0.0387080979691962	0.969123117003809	0.0146743096664697	257.674660143811	1.95598497047772	2.1591	0.2453	2.1394	0.2302	522549663
794	3	32421922	33098976	0.410542	0.261506467726	922	9	0.0848929791506318	0.932346473465072	0.031990006293757	260.785989739401	1.97960279119699	2.1591	0.2453	2.1394	0.2302	523184956
795	3	33098976	33743209	0.375872	0.223883284464	1053	5	1.26662869945123	0.205288085502917	0.434382885478308	297.83909674142	2.5840490797546	2.1591	0.2453	2.1394	0.2302	523862010
796	3	33743209	34373536	0.392974	0.206760935197	918	7	0.27803846057268	0.780982835005637	0.106226192090152	259.654597159186	2.079275198188	2.1591	0.2453	2.1394	0.2302	524506243
797	3	34373536	34980908	0.365628	0.176781280665	803	4	0.386805096224373	0.698900504109704	0.153559990065913	227.127060478025	2.09250814332248	2.1591	0.2453	2.1394	0.2302	525136570
798	3	34980908	35575317	0.345634	0.158828348831	676	2	0.26861755374919	0.788224002688399	0.108364833564468	191.20534605622	2.00296296296296	2.1591	0.2453	2.1394	0.2302	525743942
799	3	35575317	36156284	0.35675	0.139365919235	759	3	0.347449036898022	0.728253999029485	0.144732473548068	214.681742095667	2.06530612244898	2.1591	0.2453	2.1394	0.2302	526338351
800	3	36156284	36757185	0.382318	0.167916179204	985	6	0.717184804631001	0.473260074009941	0.263036787404892	278.605422877776	2.29336437718277	2.1591	0.2453	2.1394	0.2302	526919318
801	3	36757185	37372097	0.397422	0.1868755204	991	7	0.589510104469702	0.555519135860335	0.216617095862832	280.302511748098	2.24462061155153	2.1591	0.2453	2.1394	0.2302	527520219
802	3	37372097	37958959	0.433176	0.148010946355	918	11	0.00898830993302186	0.992828462841269	0.00293179931266332	259.654597159186	1.94904458598726	2.1591	0.2453	2.1394	0.2302	528135131
803	3	37958959	38576345	0.44555	0.190133887066	1019	12	0.306632385375726	0.759123200387937	0.0999956068919098	288.222259809598	2.09670781893004	2.1591	0.2453	2.1394	0.2302	528721993
804	3	38576345	39152088	0.433366	0.131556962047	1064	11	0.713145663710242	0.475755625355959	0.215863891400045	300.950426337009	2.25902335456476	2.1591	0.2453	2.1394	0.2302	529339379
805	3	39152088	39793199	0.4189	0.220103850971	1007	9	0.441776151916271	0.658651197405887	0.159215033871204	284.828082068955	2.16210413311863	2.1591	0.2453	2.1394	0.2302	529915122
806	3	39793199	40419561	0.397272	0.201739569131	841	7	-0.0505001227159597	0.959723851617872	-0.0201621610685118	237.875289990061	1.90486976217441	2.1591	0.2453	2.1394	0.2302	530556233
807	3	40419561	41031737	0.412038	0.183241420768	1114	9	0.891029087044781	0.372913565910011	0.304900583204451	315.092833589688	2.3918411164788	2.1591	0.2453	2.1394	0.2302	531182595
808	3	41031737	41626672	0.401782	0.15957205409	794	8	-0.42998622355294	0.667205662582919	-0.180478767297908	224.581427172542	1.72421281216069	2.1591	0.2453	2.1394	0.2302	531794771
809	3	41626672	42308941	0.402866	0.267151226276	1051	8	0.614415721421582	0.538940649515901	0.224072989521313	297.273400451313	2.28230184581976	2.1591	0.2453	2.1394	0.2302	532389706
810	3	42308941	42908150	0.445158	0.165566605308	965	12	0.0639741000085804	0.948990849750731	0.0214424028815389	272.948459976705	1.98559670781893	2.1591	0.2453	2.1394	0.2302	533071975
811	3	42908150	43487485	0.42783	0.136941493264	1014	10	0.241806199214751	0.808930335160301	0.090545694323075	286.80801908433	2.0609756097561	2.1591	0.2453	2.1394	0.2302	533671184
812	3	43487485	44101094	0.414376	0.18514884886	1065	9	0.685296434509295	0.493156881267711	0.24000478097762	301.233274482063	2.2866344605475	2.1591	0.2453	2.1394	0.2302	534250519
813	3	44101094	44715393	0.406266	0.186064115358	975	8	0.305565340806548	0.759935613011627	0.115784444196108	275.77694142724	2.11726384364821	2.1591	0.2453	2.1394	0.2302	534864128
814	3	44715393	45332109	0.43911	0.189254048865	858	11	-0.280391424495973	0.779177215552942	-0.094584706601599	242.683708455972	1.82165605095541	2.1591	0.2453	2.1394	0.2302	535478427
815	3	45332109	45923637	0.426152	0.154731475095	858	10	-0.369724154430745	0.711588032491679	-0.15046240518072	242.683708455972	1.74390243902439	2.1591	0.2453	2.1394	0.2302	536095143
816	3	45923637	46540524	0.436106	0.189478786228	1069	11	0.737260641579325	0.460963862092462	0.222627593619346	302.364667062277	2.26963906581741	2.1591	0.2453	2.1394	0.2302	536686671
817	3	46540524	47155486	0.470326	0.186941632166	855	14	-0.364680025901628	0.715350270299505	-0.129069335085197	241.835164020811	1.79433368310598	2.1591	0.2453	2.1394	0.2302	537303558
818	3	47155486	47854910	0.427056	0.285126046575	1006	10	0.210445668258572	0.833319852487207	0.0791183471252616	284.545233923901	2.04471544715447	2.1591	0.2453	2.1394	0.2302	537918520
819	3	47854910	48556863	0.44237	0.287701598255	1017	12	0.297645041473239	0.76597409361994	0.0971612345835962	287.656563519491	2.09259259259259	2.1591	0.2453	2.1394	0.2302	538617944
820	3	48556863	49275401	0.489708	0.304142578402	818	14	-0.533307120626384	0.593820999353096	-0.192892911916709	231.369782653828	1.71668415529906	2.1591	0.2453	2.1394	0.2302	539319897
821	3	49275401	49993329	0.486862	0.303551331053	828	14	-0.487732230160233	0.625739519427823	-0.175362987359132	234.198264104364	1.73767051416579	2.1591	0.2453	2.1394	0.2302	540038435
822	3	49993329	50592402	0.532352	0.165377174401	730	16	0.779727467925042	0.435551307341689	0.386272949924358	206.479145889113	2.67399267399267	2.1591	0.2453	2.1394	0.2302	540756363
823	3	50592402	51297612	0.410786	0.290991335914	899	9	-0.0116754087741881	0.990684583237264	-0.00445562862113359	254.280482403168	1.93022007514761	2.1591	0.2453	2.1394	0.2302	541355436
824	3	51297612	52001019	0.44341	0.289173977512	1206	12	1.14694904025825	0.251402682897765	0.343071462626181	341.114862934617	2.48148148148148	2.1591	0.2453	2.1394	0.2302	542060646
825	3	52001019	52574770	0.543118	0.128541823892	796	16	1.07984238417761	0.280212373580044	0.511144916700627	225.14712346265	2.91575091575092	2.1591	0.2453	2.1394	0.2302	542764053
826	3	52574770	53195998	0.43467	0.195142524162	828	11	-0.42508129171047	0.670777415429008	-0.145931586601819	234.198264104364	1.75796178343949	2.1591	0.2453	2.1394	0.2302	543337804
827	3	53195998	53803498	0.44236	0.17695473251	944	12	-0.0303930109675318	0.975753618722452	-0.0102996799120627	267.008648930579	1.94238683127572	2.1591	0.2453	2.1394	0.2302	543959032
828	3	53803498	54377756	0.428748	0.129311215516	898	10	-0.212921499649849	0.831388192580022	-0.0847246079391187	253.997634258115	1.82520325203252	2.1591	0.2453	2.1394	0.2302	544566532
829	3	54377756	54958599	0.416436	0.139182188647	988	9	0.362002266239246	0.717350336923233	0.131734297449097	279.453967312937	2.12130971551261	2.1591	0.2453	2.1394	0.2302	545140790
830	3	54958599	55533527	0.409332	0.130325884285	937	8	0.151140150499031	0.879865160758117	0.0584312732183212	265.028711915204	2.03474484256243	2.1591	0.2453	2.1394	0.2302	545721633
831	3	55533527	56080110	0.407964	0.0852258485902	1037	8	0.557522230255654	0.577170674908795	0.20472621437236	293.313526420562	2.25190010857763	2.1591	0.2453	2.1394	0.2302	546296561
832	3	56080110	56678591	0.388646	0.164551589775	995	6	0.760870828089821	0.446734224182517	0.277609588492164	281.433904328312	2.31664726426077	2.1591	0.2453	2.1394	0.2302	546843144
833	3	56678591	57302461	0.413066	0.198550980172	985	9	0.3494063895534	0.726784237084277	0.127346980208158	278.605422877776	2.11486849168009	2.1591	0.2453	2.1394	0.2302	547441625
834	3	57302461	58003448	0.375196	0.286720010499	848	5	0.318169726695532	0.750356195073545	0.122013619015791	239.855227005436	2.08098159509202	2.1591	0.2453	2.1394	0.2302	548065495
835	3	58003448	58633446	0.450224	0.206346686815	1142	13	0.557431798757031	0.577232444486868	0.209550683736103	323.012581651188	2.37916666666667	2.1591	0.2453	2.1394	0.2302	548766482
836	3	58633446	59272412	0.382806	0.217485750416	866	6	0.197321125471044	0.843576248593723	0.0772800877878778	244.9464936164	2.0162980209546	2.1591	0.2453	2.1394	0.2302	549396480
837	3	59272412	59843182	0.404942	0.123990398935	857	8	-0.173965513306267	0.861892565306075	-0.0703225703283657	242.400860310918	1.86102062975027	2.1591	0.2453	2.1394	0.2302	550035446
838	3	59843182	60383744	0.383184	0.0750367210422	893	6	0.315273388809858	0.75255408813307	0.121573238182376	252.583393532847	2.07916181606519	2.1591	0.2453	2.1394	0.2302	550606216
839	3	60383744	60969647	0.376014	0.146616419441	853	5	0.3413028723725	0.732875585758009	0.130495095770882	241.269467730704	2.09325153374233	2.1591	0.2453	2.1394	0.2302	551146778
840	3	60969647	61590771	0.386732	0.195007760125	975	6	0.673498781172181	0.50063002390705	0.248315281698126	275.77694142724	2.27008149010477	2.1591	0.2453	2.1394	0.2302	551732681
841	3	61590771	62155912	0.393658	0.115265040052	951	7	0.418840710553525	0.675332550039436	0.157177379536907	268.988585945955	2.15402038505096	2.1591	0.2453	2.1394	0.2302	552353805
842	3	62155912	62694989	0.399016	0.0724887168252	955	7	0.435907649945143	0.662903734559635	0.163232771599455	270.119978526169	2.16308040770102	2.1591	0.2453	2.1394	0.2302	552918946
843	3	62694989	63280413	0.384034	0.145918172128	816	6	-0.0211089918230556	0.983158712056504	-0.00851778496735148	230.804086363721	1.89988358556461	2.1591	0.2453	2.1394	0.2302	553458023
844	3	63280413	63866113	0.384474	0.146320641967	901	6	0.350222207576914	0.72617194163825	0.134440168874691	254.846178693276	2.09778812572759	2.1591	0.2453	2.1394	0.2302	554043447
845	3	63866113	64412453	0.40687	0.0848189771937	1014	8	0.464054351911631	0.642608805404643	0.172367972562475	286.80801908433	2.20195439739414	2.1591	0.2453	2.1394	0.2302	554629147
846	3	64412453	64969310	0.39981	0.102103412546	858	7	0.0220343696984153	0.982420539132898	0.00870968617588942	242.683708455972	1.94337485843715	2.1591	0.2453	2.1394	0.2302	555175487
847	3	64969310	65546774	0.390794	0.134145158832	815	7	-0.161435228761474	0.87175062200531	-0.0654679022052162	230.521238218668	1.84597961494904	2.1591	0.2453	2.1394	0.2302	555732344
848	3	65546774	66135134	0.392782	0.150180161806	929	7	0.324972543899628	0.745201851651918	0.123410635058997	262.765926754776	2.10419026047565	2.1591	0.2453	2.1394	0.2302	556309808
849	3	66135134	66824982	0.409252	0.275202653338	1085	8	0.752585628538833	0.451698956368509	0.270005362890976	306.890237383134	2.35613463626493	2.1591	0.2453	2.1394	0.2302	556898168
850	3	66824982	67433818	0.380094	0.178760782871	716	6	-0.457969226411255	0.646974550394788	-0.197127349674591	202.519271858363	1.66705471478463	2.1591	0.2453	2.1394	0.2302	557588016
851	3	67433818	68030487	0.376294	0.162014450223	809	5	0.13773119041518	0.89045286792615	0.054089056882569	228.824149348346	1.98527607361963	2.1591	0.2453	2.1394	0.2302	558196852
852	3	68030487	68597333	0.37493	0.117926209235	655	5	-0.574769696435441	0.565447063890837	-0.250555739122596	185.265535010095	1.60736196319018	2.1591	0.2453	2.1394	0.2302	558793521
853	3	68597333	69210684	0.38447	0.184806089825	952	6	0.573020927216895	0.566630524521503	0.213874636369096	269.271434091008	2.21653084982538	2.1591	0.2453	2.1394	0.2302	559360367
854	3	69210684	69821367	0.395326	0.181244606449	876	7	0.0988355969606947	0.921268804564796	0.0386629082775175	247.774975066936	1.9841449603624	2.1591	0.2453	2.1394	0.2302	559973718
855	3	69821367	70374510	0.372252	0.0960746136171	822	5	0.197877369175297	0.843141010850074	0.0770877481342744	232.501175234043	2.01717791411043	2.1591	0.2453	2.1394	0.2302	560584401
856	3	70374510	70968285	0.365456	0.157930192413	821	4	0.472677515676481	0.636443270188107	0.185542224326403	232.218327088989	2.13941368078176	2.1591	0.2453	2.1394	0.2302	561137544
857	3	70968285	71522747	0.397586	0.0982249459837	1097	7	1.04178399834757	0.297511834573371	0.363223659079537	310.284415123777	2.48471121177803	2.1591	0.2453	2.1394	0.2302	561731319
858	3	71522747	72096579	0.417004	0.128664835701	1012	9	0.462769279726014	0.643529753344633	0.166360640558729	286.242322794223	2.17283950617284	2.1591	0.2453	2.1394	0.2302	562285781
859	3	72096579	72654105	0.444814	0.103180838203	1090	12	0.62568309391401	0.531522824301263	0.197169690390385	308.304478108402	2.24279835390946	2.1591	0.2453	2.1394	0.2302	562859613
860	3	72654105	73289808	0.407172	0.213469182936	1211	8	1.26462704903218	0.206005052004	0.428509185253463	342.529103659885	2.62975027144408	2.1591	0.2453	2.1394	0.2302	563417139
861	3	73289808	73865494	0.404092	0.131470975497	951	8	0.208033641664959	0.835202699694785	0.079827566419698	268.988585945955	2.06514657980456	2.1591	0.2453	2.1394	0.2302	564052842
862	3	73865494	74440033	0.366326	0.129737058755	698	4	-0.114117350579589	0.909144768301028	-0.0486129612417492	197.428005247399	1.81889250814332	2.1591	0.2453	2.1394	0.2302	564628528
863	3	74440033	75027878	0.356242	0.149435650554	826	3	0.668766994206749	0.503644124223955	0.266774369552047	233.632567814257	2.24761904761905	2.1591	0.2453	2.1394	0.2302	565203067
864	3	75027878	76161084	0.367692	0.558773956368	702	4	-0.0950345907013427	0.924287351841923	-0.0403689671468407	198.559397827613	1.82931596091205	2.1591	0.2453	2.1394	0.2302	565790912
865	3	76161084	76727868	0.348566	0.117829719964	649	2	0.120350017157214	0.904205884047841	0.0495600652814226	183.568446139773	1.92296296296296	2.1591	0.2453	2.1394	0.2302	566924118
866	3	76727868	77283725	0.344014	0.10048807517	659	2	0.175263919598687	0.860872260907096	0.0716200522903358	186.396927590309	1.95259259259259	2.1591	0.2453	2.1394	0.2302	567490902
867	3	77283725	77847709	0.35059	0.113450026951	690	3	0.0165394987741088	0.98680399092655	0.00722894979813291	195.16522008697	1.87755102040816	2.1591	0.2453	2.1394	0.2302	568046759
868	3	77847709	78423607	0.352576	0.131790699047	819	3	0.635196461353599	0.525300290875424	0.25449603977361	231.652630798882	2.22857142857143	2.1591	0.2453	2.1394	0.2302	568610743
869	3	78423607	79005715	0.346248	0.141052863043	648	2	0.114858626913067	0.90855717893289	0.0473354001669087	183.28559799472	1.92	2.1591	0.2453	2.1394	0.2302	569186641
870	3	79005715	79575165	0.338994	0.121959785758	810	1	1.28340517274116	0.199350162578011	0.570078263635177	229.1069974934	2.68211920529801	2.1591	0.2453	2.1394	0.2302	569768749
871	3	79575165	80144347	0.335734	0.121546359512	663	1	0.56986296248038	0.568770647231952	0.281165225975778	187.528320170524	2.1953642384106	2.1591	0.2453	2.1394	0.2302	570338199
872	3	80144347	80729598	0.33327	0.145665705825	712	1	0.807710365900641	0.419257334870698	0.384033596829588	201.387879278149	2.35761589403974	2.1591	0.2453	2.1394	0.2302	570907381
873	3	80729598	81325035	0.33931	0.160280600634	721	1	0.851396623671709	0.394549066662289	0.402155615104012	203.933512583631	2.38741721854305	2.1591	0.2453	2.1394	0.2302	571492632
874	3	81325035	81892940	0.349792	0.119571055018	788	2	0.883653261093682	0.376883418150961	0.32953721673866	222.884338302221	2.33481481481481	2.1591	0.2453	2.1394	0.2302	572088069
875	3	81892940	82485973	0.34815	0.156876598773	825	2	1.08683470012713	0.277109869270294	0.395735706415462	233.349719669203	2.44444444444444	2.1591	0.2453	2.1394	0.2302	572655974
876	3	82485973	83068201	0.336972	0.141229896192	654	1	0.526176704709311	0.598765438015802	0.261446991361272	184.982686865041	2.16556291390728	2.1591	0.2453	2.1394	0.2302	573249007
877	3	83068201	83645414	0.327814	0.133768643464	585	1	0.191248728464454	0.848330728318847	0.100592980333957	165.466164856344	1.93708609271523	2.1591	0.2453	2.1394	0.2302	573831235
878	3	83645414	84223959	0.327324	0.135762991643	610	1	0.3125994444952	0.754585000219238	0.160965598313438	172.537368482684	2.01986754966887	2.1591	0.2453	2.1394	0.2302	574408448
879	3	84223959	84825507	0.332992	0.168811133941	755	1	1.01643359747352	0.309422953327338	0.468633000075631	213.550349515453	2.5	2.1591	0.2453	2.1394	0.2302	574986993
880	3	84825507	85405757	0.33104	0.138302455838	695	1	0.725191878999734	0.468334324241827	0.349169333474059	196.579460812238	2.30132450331126	2.1591	0.2453	2.1394	0.2302	575588541
881	3	85405757	85962858	0.330372	0.10249667475	535	1	-0.0514527035970361	0.958964788957701	-0.028304752848301	151.323757603665	1.77152317880795	2.1591	0.2453	2.1394	0.2302	576168791
882	3	85962858	86553224	0.333386	0.153067757967	661	1	0.56015490519792	0.575373782750388	0.276806627370881	186.962623880416	2.1887417218543	2.1591	0.2453	2.1394	0.2302	576725892
883	3	86553224	87150266	0.347974	0.162537978903	698	2	0.389428139120429	0.696959459660721	0.154568623491936	197.428005247399	2.06814814814815	2.1591	0.2453	2.1394	0.2302	577316258
884	3	87150266	87746385	0.344756	0.161241295782	668	2	0.224686431796012	0.822223220606813	0.0911896897563361	188.942560895791	1.97925925925926	2.1591	0.2453	2.1394	0.2302	577913300
885	3	87746385	88366926	0.351224	0.194251467671	770	3	0.400202731381544	0.689007203005923	0.165491033714865	217.793071691257	2.0952380952381	2.1591	0.2453	2.1394	0.2302	578509419
886	3	88366926	88985640	0.339776	0.191872173573	783	1	1.15234639942796	0.249178757371896	0.52116866315423	221.470097576953	2.59271523178808	2.1591	0.2453	2.1394	0.2302	579129960
887	3	88985640	89550336	0.337256	0.114567838271	645	1	0.482490446938243	0.629457583107362	0.241455516173806	182.437053559559	2.13576158940397	2.1591	0.2453	2.1394	0.2302	579748674
888	3	89550336	90176748	0.346988	0.201803286016	752	2	0.685963212304381	0.492736306882939	0.262074248959921	212.701805080292	2.22814814814815	2.1591	0.2453	2.1394	0.2302	580313370
889	3	90176748	94073538	0.362048	0.871689262188	753	4	0.148270597746296	0.882129218455602	0.0608098672205266	212.984653225346	1.96221498371336	2.1591	0.2453	2.1394	0.2302	580939782
890	3	94073538	94683742	0.345574	0.18060189707	700	2	0.400410919608724	0.68885388281628	0.158696509114613	197.993701537506	2.07407407407407	2.1591	0.2453	2.1394	0.2302	584836572
891	3	94683742	95273141	0.32644	0.151678234948	690	1	0.700921735793585	0.483351858936515	0.338752717528721	195.16522008697	2.28476821192053	2.1591	0.2453	2.1394	0.2302	585446776
892	3	95273141	95888037	0.329326	0.186854362364	664	1	0.57471699112161	0.565482714276821	0.283339597210115	187.811168315577	2.19867549668874	2.1591	0.2453	2.1394	0.2302	586036175
893	3	95888037	96506299	0.339242	0.191281366152	617	1	0.346577644983808	0.728908642864689	0.177426845012608	174.517305498059	2.04304635761589	2.1591	0.2453	2.1394	0.2302	586651071
894	3	96506299	97095884	0.341012	0.151945860224	764	2	0.751859895234148	0.452135318159232	0.284914225318033	216.095982820935	2.2637037037037	2.1591	0.2453	2.1394	0.2302	587269333
895	3	97095884	97673841	0.349468	0.134883737025	634	2	0.0379791634950053	0.969704295162724	0.0158244274216914	179.32572396397	1.87851851851852	2.1591	0.2453	2.1394	0.2302	587858918
896	3	97673841	98316732	0.363302	0.222263183028	861	4	0.663505114458942	0.50700710499048	0.254173239945442	243.532252891132	2.24364820846906	2.1591	0.2453	2.1394	0.2302	588436875
897	3	98316732	98956970	0.367608	0.219040419344	928	4	0.983141342419565	0.325537879321355	0.362284807676171	262.483078609722	2.41824104234528	2.1591	0.2453	2.1394	0.2302	589079766
898	3	98956970	99562088	0.371196	0.173714878751	917	5	0.637407137037693	0.523859680717604	0.234871088047646	259.371749014133	2.25030674846626	2.1591	0.2453	2.1394	0.2302	589720004
899	3	99562088	100141287	0.376228	0.136738841055	779	5	-0.00106768364662954	0.999148111864384	-0.000427317485739328	220.338704996739	1.91165644171779	2.1591	0.2453	2.1394	0.2302	590325122
900	3	100141287	100757697	0.373196	0.188851576061	966	5	0.864111964671981	0.387526386955617	0.309972543288365	273.231308121758	2.37055214723926	2.1591	0.2453	2.1394	0.2302	590904321
901	3	100757697	101443332	0.371584	0.270749013688	931	5	0.702179944933204	0.482566950951631	0.256730522011385	263.331623044883	2.28466257668712	2.1591	0.2453	2.1394	0.2302	591520731
902	3	101443332	102077203	0.373892	0.211195968896	884	5	0.484728375569703	0.627869035449455	0.181995723844023	250.037760227365	2.16932515337423	2.1591	0.2453	2.1394	0.2302	592206366
903	3	102077203	102649621	0.352674	0.126512443704	607	3	-0.381511105056106	0.702824032562041	-0.177670895611716	171.688824047523	1.65170068027211	2.1591	0.2453	2.1394	0.2302	592840237
904	3	102649621	103243876	0.335546	0.158610360872	556	1	0.0504818978687899	0.959738374418455	0.0272412385866973	157.26356864979	1.84105960264901	2.1591	0.2453	2.1394	0.2302	593412655
905	3	103243876	103819232	0.3329	0.130972823782	607	1	0.29803735857151	0.765674650528311	0.153852872118872	171.688824047523	2.00993377483444	2.1591	0.2453	2.1394	0.2302	594006910
906	3	103819232	104431112	0.33982	0.182846309734	638	1	0.448512246449634	0.653783549894257	0.225712779628059	180.457116544184	2.11258278145695	2.1591	0.2453	2.1394	0.2302	594582266
907	3	104431112	104993514	0.343136	0.110956219928	618	2	-0.0498830804113507	0.960215560392455	-0.0210515748133414	174.800153643112	1.83111111111111	2.1591	0.2453	2.1394	0.2302	595194146
908	3	104993514	105567517	0.347852	0.128924413287	757	2	0.713420163525117	0.475585799595168	0.271634887268016	214.11604580556	2.24296296296296	2.1591	0.2453	2.1394	0.2302	595756548
909	3	105567517	106159330	0.354888	0.155138531935	944	3	1.23467026230272	0.216953247691004	0.459419447494443	267.008648930579	2.5687074829932	2.1591	0.2453	2.1394	0.2302	596330551
910	3	106159330	106770486	0.352268	0.181878276578	825	3	0.663971203799156	0.506708741710826	0.26502670726578	233.349719669203	2.24489795918367	2.1591	0.2453	2.1394	0.2302	596922364
911	3	106770486	107361480	0.372704	0.153967722177	798	5	0.0868382699258496	0.930800067505363	0.0343381006749373	225.712819752757	1.95828220858896	2.1591	0.2453	2.1394	0.2302	597533520
912	3	107361480	107912340	0.384604	0.0923283592927	911	6	0.393908231035733	0.693648793193381	0.150364116863204	257.674660143811	2.12107101280559	2.1591	0.2453	2.1394	0.2302	598124514
913	3	107912340	108499976	0.370854	0.14913313684	804	5	0.114598044738211	0.908763729572607	0.0451448556315203	227.409908623078	1.97300613496933	2.1591	0.2453	2.1394	0.2302	598675374
914	3	108499976	109139549	0.37064	0.218228411768	1068	5	1.33602813648213	0.181540076934113	0.454789096140146	302.081818917223	2.62085889570552	2.1591	0.2453	2.1394	0.2302	599263010
915	3	109139549	109807480	0.352864	0.251419682572	917	3	1.10518392129771	0.269079902447352	0.417554321727656	259.371749014133	2.4952380952381	2.1591	0.2453	2.1394	0.2302	599902583
916	3	109807480	110398483	0.347592	0.153980605851	792	2	0.905618822070271	0.365137642848359	0.336842017361894	224.015730882435	2.34666666666667	2.1591	0.2453	2.1394	0.2302	600570514
917	3	110398483	110988759	0.358224	0.152938625321	824	3	0.659175413391563	0.50978313329187	0.26327692531582	233.06687152415	2.2421768707483	2.1591	0.2453	2.1394	0.2302	601161517
918	3	110988759	111606980	0.379516	0.191227732478	908	5	0.59576747481915	0.55133057482639	0.220641651743507	256.826115708651	2.22822085889571	2.1591	0.2453	2.1394	0.2302	601751793
919	3	111606980	112216321	0.374946	0.179441396525	881	5	0.470848488163522	0.637748935575093	0.177091373373005	249.189215792204	2.16196319018405	2.1591	0.2453	2.1394	0.2302	602370014
920	3	112216321	112849943	0.37944	0.210885985651	1192	5	1.90973014927094	0.0561679669939434	0.613261684914753	337.154988903867	2.92515337423313	2.1591	0.2453	2.1394	0.2302	602979355
921	3	112849943	113450892	0.394092	0.16798264079	1025	7	0.734579089298452	0.46259587688729	0.265284043069152	289.919348679919	2.32163080407701	2.1591	0.2453	2.1394	0.2302	603612977
922	3	113450892	114067040	0.38407	0.188506657491	877	6	0.245375751275746	0.806165502863036	0.0954899055058859	248.05782321199	2.0419091967404	2.1591	0.2453	2.1394	0.2302	604213926
923	3	114067040	114605064	0.360948	0.0706734272077	719	4	-0.0139328612187965	0.98888354480982	-0.00584822701210373	203.367816293524	1.87361563517915	2.1591	0.2453	2.1394	0.2302	604830074
924	3	114605064	115183886	0.352862	0.136176579328	821	3	0.644788042168785	0.519064552114254	0.258014809910406	232.218327088989	2.23401360544218	2.1591	0.2453	2.1394	0.2302	605368098
925	3	115183886	115752878	0.37642	0.12125302289	886	5	0.49398163384049	0.621319150341333	0.18525605300761	250.603456517472	2.17423312883436	2.1591	0.2453	2.1394	0.2302	605946920
926	3	115752878	116335167	0.36119	0.141319860069	817	4	0.453594755798234	0.650120528715979	0.178496080694282	231.086934508775	2.12899022801303	2.1591	0.2453	2.1394	0.2302	606515912
927	3	116335167	116898839	0.36165	0.112959309669	774	4	0.248455087107088	0.803782316026914	0.100493568693009	218.924464271471	2.01693811074919	2.1591	0.2453	2.1394	0.2302	607098201
928	3	116898839	117445235	0.361974	0.0849127738856	742	4	0.0957930080811189	0.923684970565661	0.0395791891694019	209.873323629756	1.93355048859935	2.1591	0.2453	2.1394	0.2302	607661873
929	3	117445235	118003952	0.357308	0.105092560276	674	3	-0.0601931477473783	0.952001803126306	-0.0266188206855401	190.639649766113	1.83401360544218	2.1591	0.2453	2.1394	0.2302	608208269
930	3	118003952	118604899	0.373938	0.167979871769	1021	5	1.11857656711863	0.263320824914404	0.389860315330393	288.787956099705	2.50552147239264	2.1591	0.2453	2.1394	0.2302	608766986
931	3	118604899	119237863	0.39068	0.210065659342	869	7	0.0689684530253638	0.945014730524292	0.027088215490744	245.795038051561	1.9682899207248	2.1591	0.2453	2.1394	0.2302	609367933
932	3	119237863	119846964	0.385426	0.179118077298	905	6	0.367696616960442	0.713099463384049	0.140830855031721	255.97757127349	2.10710128055879	2.1591	0.2453	2.1394	0.2302	610000897
933	3	119846964	120490997	0.40166	0.223642266778	1067	8	0.679436854182641	0.496861105114015	0.245870496383559	301.79897077217	2.31704668838219	2.1591	0.2453	2.1394	0.2302	610609998
934	3	120490997	121196916	0.35263	0.291703439063	809	3	0.587238557277669	0.557043500223128	0.236772290562579	228.824149348346	2.20136054421769	2.1591	0.2453	2.1394	0.2302	611254031
935	3	121196916	121829671	0.378878	0.209804742752	847	5	0.313543097560138	0.753868082995296	0.12031132378479	239.572378860382	2.07852760736196	2.1591	0.2453	2.1394	0.2302	611959950
936	3	121829671	122467735	0.388432	0.216379548133	1022	6	0.878823091428634	0.379497203936433	0.316236353998774	289.070804244759	2.37951105937136	2.1591	0.2453	2.1394	0.2302	612592705
937	3	122467735	123027981	0.436394	0.10753490431	970	11	0.259784079771484	0.795030331952794	0.0824223929733455	274.362700701973	2.05944798301486	2.1591	0.2453	2.1394	0.2302	613230769
938	3	123027981	123603622	0.45505	0.13140307935	971	13	-0.0599673411995461	0.952181645807797	-0.0244687662075479	274.645548847026	2.02291666666667	2.1591	0.2453	2.1394	0.2302	613791015
939	3	123603622	124203285	0.411356	0.166198348072	1028	9	0.529947288717193	0.59614847790084	0.188991615058297	290.76789311508	2.20719269994632	2.1591	0.2453	2.1394	0.2302	614366656
940	3	124203285	124789364	0.434738	0.146872691224	1050	11	0.64562372567681	0.518523068245248	0.19675506845234	296.990552306259	2.22929936305732	2.1591	0.2453	2.1394	0.2302	614966319
941	3	124789364	125605997	0.39645	0.387729861517	919	7	0.282305195420584	0.77770950216277	0.107796899965378	259.93744530424	2.08154020385051	2.1591	0.2453	2.1394	0.2302	615552398
942	3	125605997	126268561	0.485484	0.245355920334	851	14	-0.382909982088088	0.701786509789146	-0.135834623172495	240.703771440597	1.78593913955929	2.1591	0.2453	2.1394	0.2302	616369031
943	3	126268561	126838087	0.483938	0.122076955222	792	14	-0.651801835838375	0.514529017197986	-0.239493324778848	224.015730882435	1.66211962224554	2.1591	0.2453	2.1394	0.2302	617031595
944	3	126838087	127395860	0.483122	0.103577978855	864	14	-0.323662624482092	0.746193470231189	-0.113962442694989	244.380797326293	1.81322140608604	2.1591	0.2453	2.1394	0.2302	617601121
945	3	127395860	127969909	0.44669	0.12899421478	978	12	0.122391835374745	0.902588704326509	0.0407479256783298	276.625485862401	2.01234567901235	2.1591	0.2453	2.1394	0.2302	618158894
946	3	127969909	128577677	0.490984	0.177317660686	783	15	-0.585891115529038	0.557948688096203	-0.242646252352232	221.470097576953	1.71334792122538	2.1591	0.2453	2.1394	0.2302	618732943
947	3	128577677	129266673	0.471426	0.27430638204	908	14	-0.123133106431031	0.902001695609958	-0.0423014575675424	256.826115708651	1.90556138509969	2.1591	0.2453	2.1394	0.2302	619340711
948	3	129266673	130066701	0.425108	0.375021874234	969	10	0.0654032125862426	0.947852966284663	0.0250566127348155	274.079852556919	1.96951219512195	2.1591	0.2453	2.1394	0.2302	620029707
949	3	130066701	130665494	0.37669	0.164986898644	884	5	0.484728375569703	0.627869035449455	0.181995723844023	250.037760227365	2.16932515337423	2.1591	0.2453	2.1394	0.2302	620829735
950	3	130665494	131283290	0.380006	0.190671354298	816	6	-0.0211089918230556	0.983158712056504	-0.00851778496735148	230.804086363721	1.89988358556461	2.1591	0.2453	2.1394	0.2302	621428528
951	3	131283290	131880749	0.381776	0.163122490414	777	6	-0.191484483312453	0.848146036139905	-0.0791723385311369	219.773008706632	1.80908032596042	2.1591	0.2453	2.1394	0.2302	622046324
952	3	131880749	132496566	0.371198	0.188070481978	959	5	0.831725560724226	0.405563869459955	0.299480169470722	271.251371106383	2.35337423312883	2.1591	0.2453	2.1394	0.2302	622643783
953	3	132496566	133114917	0.39311	0.191397765994	910	7	0.243904581789445	0.807304720576323	0.0935985837624024	257.391811998758	2.06115515288788	2.1591	0.2453	2.1394	0.2302	623259600
954	3	133114917	133726593	0.437124	0.182573780891	853	11	-0.304506402365056	0.760742115819015	-0.103016612782854	241.269467730704	1.81104033970276	2.1591	0.2453	2.1394	0.2302	623877951
955	3	133726593	134324468	0.423146	0.16370478779	994	10	0.163404871824303	0.870199667279327	0.0618057988820205	281.151056183258	2.02032520325203	2.1591	0.2453	2.1394	0.2302	624489627
956	3	134324468	134872263	0.450278	0.0872497923493	1091	13	0.373295213155946	0.708928738741017	0.143639134696867	308.587326253456	2.27291666666667	2.1591	0.2453	2.1394	0.2302	625087502
957	3	134872263	135469191	0.411166	0.162378042243	976	9	0.311618759495861	0.755330275661959	0.114104403427305	276.059789572294	2.0955448201825	2.1591	0.2453	2.1394	0.2302	625635297
958	3	135469191	136130074	0.391064	0.243436432773	1030	7	0.755912763537974	0.449701500916177	0.272304470746925	291.333589405187	2.33295583238958	2.1591	0.2453	2.1394	0.2302	626232225
959	3	136130074	136812055	0.37695	0.266841744858	1104	5	1.5025867853563	0.132945633155779	0.502617621230761	312.264352139152	2.70920245398773	2.1591	0.2453	2.1394	0.2302	626893108
960	3	136812055	137469172	0.382762	0.239100495041	907	6	0.376433821652206	0.706594405876856	0.144015613589675	256.543267563597	2.11175785797439	2.1591	0.2453	2.1394	0.2302	627575089
961	3	137469172	138087206	0.408376	0.190983020352	1012	8	0.455926710316499	0.648442681470116	0.169519610253445	286.242322794223	2.19761129207383	2.1591	0.2453	2.1394	0.2302	628232206
962	3	138087206	138772525	0.412998	0.270412756687	1010	9	0.454372028602117	0.649561081291336	0.163506643503576	285.676626504116	2.16854535695115	2.1591	0.2453	2.1394	0.2302	628850240
963	3	138772525	139367867	0.423568	0.160146604809	1118	10	0.649493101645082	0.516019703860412	0.231408230162925	316.224226169902	2.27235772357724	2.1591	0.2453	2.1394	0.2302	629535559
964	3	139367867	139921185	0.422054	0.0963605015561	963	10	0.0418828143691081	0.96659211652261	0.0160957451631938	272.382763686597	1.95731707317073	2.1591	0.2453	2.1394	0.2302	630130901
965	3	139921185	140492003	0.421314	0.124064062451	1040	10	0.343727924822334	0.731050908393418	0.127071570348189	294.162070855723	2.11382113821138	2.1591	0.2453	2.1394	0.2302	630684219
966	3	140492003	141119641	0.421062	0.20336244778	854	10	-0.385404419908835	0.699937808419426	-0.157203983059775	241.552315875757	1.73577235772358	2.1591	0.2453	2.1394	0.2302	631255037
967	3	141119641	141759888	0.395776	0.219051397351	846	7	-0.0291664484764376	0.976731840080332	-0.0116102982037063	239.289530715329	1.91619479048698	2.1591	0.2453	2.1394	0.2302	631882675
968	3	141759888	142424834	0.360334	0.248059240901	923	4	0.959287892571758	0.337413733044197	0.354490650194373	261.068837884454	2.40521172638436	2.1591	0.2453	2.1394	0.2302	632522922
969	3	142424834	143006829	0.390854	0.140886090087	888	7	0.150036415135548	0.880735885301375	0.0582917150264498	251.169152807579	2.01132502831257	2.1591	0.2453	2.1394	0.2302	633187868
970	3	143006829	143573004	0.385698	0.116880823067	1009	6	0.822031260932168	0.411059105367344	0.29776733216751	285.393778359062	2.34924330616996	2.1591	0.2453	2.1394	0.2302	633769863
971	3	143573004	144152183	0.362126	0.136709031232	803	4	0.386805096224373	0.698900504109704	0.153559990065913	227.127060478025	2.09250814332248	2.1591	0.2453	2.1394	0.2302	634336038
972	3	144152183	144733174	0.339352	0.139401470935	624	1	0.380555845472417	0.703532850338864	0.193702384725438	176.497242513434	2.06622516556291	2.1591	0.2453	2.1394	0.2302	634915217
973	3	144733174	145318893	0.33167	0.14634833427	689	1	0.696067707152355	0.486386428877014	0.336660338567481	194.882371941917	2.28145695364238	2.1591	0.2453	2.1394	0.2302	635496208
974	3	145318893	145905641	0.344552	0.147845412341	781	2	0.845213529384651	0.397991629789842	0.316664135424263	220.904401286846	2.31407407407407	2.1591	0.2453	2.1394	0.2302	636081927
975	3	145905641	146519943	0.349698	0.186068090288	668	2	0.224686431796012	0.822223220606813	0.0911896897563361	188.942560895791	1.97925925925926	2.1591	0.2453	2.1394	0.2302	636668675
976	3	146519943	147106719	0.344526	0.147886075777	782	2	0.850704919628799	0.394933289662741	0.318510194589636	221.187249431899	2.31703703703704	2.1591	0.2453	2.1394	0.2302	637282977
977	3	147106719	147681659	0.356	0.130344035899	658	3	-0.136925794268865	0.891089449982037	-0.0612798281321571	186.114079445256	1.79047619047619	2.1591	0.2453	2.1394	0.2302	637869753
978	3	147681659	148269792	0.340214	0.149852159291	797	2	0.933075773291007	0.350780846754606	0.345921311272756	225.429971607703	2.36148148148148	2.1591	0.2453	2.1394	0.2302	638444693
979	3	148269792	148865475	0.36602	0.160627380671	845	4	0.587174074945958	0.557086802026295	0.227111343718145	239.006682570275	2.20195439739414	2.1591	0.2453	2.1394	0.2302	639032826
980	3	148865475	149456071	0.387428	0.153397584813	980	6	0.695341792901591	0.48684112893228	0.255694812063724	277.191182152508	2.28172293364377	2.1591	0.2453	2.1394	0.2302	639628509
981	3	149456071	150045161	0.37941	0.151233258076	1004	5	1.03992387181694	0.298375270759897	0.365636718403363	283.979537633794	2.4638036809816	2.1591	0.2453	2.1394	0.2302	640219105
982	3	150045161	150656010	0.386798	0.181467105619	996	6	0.765239430435703	0.444128983981467	0.279058805129234	281.716752473366	2.31897555296857	2.1591	0.2453	2.1394	0.2302	640808195
983	3	150656010	151240238	0.381746	0.14416974195	906	6	0.372065219306324	0.709844291297006	0.142424113107388	256.260419418543	2.10942956926659	2.1591	0.2453	2.1394	0.2302	641419044
984	3	151240238	151854175	0.352396	0.185584188606	864	3	0.851007029695281	0.394765447822135	0.33166390029607	244.380797326293	2.35102040816327	2.1591	0.2453	2.1394	0.2302	642003272
985	3	151854175	152445676	0.353926	0.154692891474	718	3	0.150821630186711	0.880116423023725	0.0646164319556528	203.08496814847	1.95374149659864	2.1591	0.2453	2.1394	0.2302	642617209
986	3	152445676	153079868	0.362728	0.211595226682	846	4	0.591944764915519	0.553887576312815	0.228817665668548	239.289530715329	2.20456026058632	2.1591	0.2453	2.1394	0.2302	643208710
987	3	153079868	153722227	0.356142	0.221619063483	889	3	0.970901789885105	0.331597186776249	0.372816006962372	251.452000952633	2.41904761904762	2.1591	0.2453	2.1394	0.2302	643842902
988	3	153722227	154319294	0.359286	0.162573044566	867	3	0.86539440091806	0.386822353088539	0.336664581354437	245.229341761454	2.35918367346939	2.1591	0.2453	2.1394	0.2302	644485261
989	3	154319294	154947887	0.359694	0.204572752162	878	3	0.918148095401582	0.358541338155879	0.35485352766796	248.340671357043	2.3891156462585	2.1591	0.2453	2.1394	0.2302	645082328
990	3	154947887	155599567	0.381452	0.232752271053	824	6	0.0138398269440003	0.988957768264659	0.00555740024437126	233.06687152415	1.91850989522701	2.1591	0.2453	2.1394	0.2302	645710921
991	3	155599567	156201719	0.390518	0.16964487372	826	7	-0.114501145434526	0.908840538446201	-0.0461261799042107	233.632567814257	1.87089467723669	2.1591	0.2453	2.1394	0.2302	646362601
992	3	156201719	156788302	0.375472	0.147605709678	954	5	0.808592415047257	0.41874962910551	0.291938620458103	269.837130381115	2.34110429447853	2.1591	0.2453	2.1394	0.2302	646964753
993	3	156788302	157367953	0.389926	0.137411994459	904	6	0.363328014614559	0.71635986851363	0.13923583547634	255.694723128436	2.10477299185099	2.1591	0.2453	2.1394	0.2302	647551336
994	3	157367953	157995233	0.366488	0.202907792373	933	4	1.00699479226737	0.313937276791315	0.370037083400357	263.89731933499	2.43127035830619	2.1591	0.2453	2.1394	0.2302	648130987
995	3	157995233	158608668	0.36662	0.184917717444	770	4	0.229372327228842	0.818579542519349	0.0930184481308621	217.793071691257	2.00651465798046	2.1591	0.2453	2.1394	0.2302	648758267
996	3	158608668	159200582	0.379722	0.155282693094	987	5	0.961271176515248	0.336415836558204	0.340999438908989	279.171119167883	2.42208588957055	2.1591	0.2453	2.1394	0.2302	649371702
997	3	159200582	159809083	0.396138	0.17830866342	858	7	0.0220343696984153	0.982420539132898	0.00870968617588942	242.683708455972	1.94337485843715	2.1591	0.2453	2.1394	0.2302	649963616
998	3	159809083	160419036	0.37657	0.18026470892	843	5	0.295036581018563	0.767965935211581	0.113481985394674	238.440986280168	2.06871165644172	2.1591	0.2453	2.1394	0.2302	650572117
999	3	160419036	161038147	0.374894	0.192390379108	889	5	0.507861521246671	0.611550461406511	0.190132773282362	251.452000952633	2.18159509202454	2.1591	0.2453	2.1394	0.2302	651182070
1000	3	161038147	161621688	0.362712	0.143162177122	740	4	0.0862516281419958	0.931266390261258	0.0356852730649106	209.307627339649	1.92833876221498	2.1591	0.2453	2.1394	0.2302	651801181
1001	3	161621688	162224600	0.337864	0.17069157688	759	1	1.03584971203844	0.300272261368782	0.476256241278656	214.681742095667	2.51324503311258	2.1591	0.2453	2.1394	0.2302	652384722
1002	3	162224600	162818019	0.333134	0.157425023466	572	1	0.128146356128467	0.898033151546955	0.0681715026415792	161.789138970648	1.89403973509934	2.1591	0.2453	2.1394	0.2302	652987634
1003	3	162818019	163439789	0.325358	0.195844122425	643	1	0.472782389655784	0.63636843926013	0.236975093191137	181.871357269452	2.12913907284768	2.1591	0.2453	2.1394	0.2302	653581053
1004	3	163439789	164066585	0.335706	0.202292292867	624	1	0.380555845472417	0.703532850338864	0.193702384725438	176.497242513434	2.06622516556291	2.1591	0.2453	2.1394	0.2302	654202823
1005	3	164066585	164644362	0.331108	0.134614219673	747	1	0.977601368343684	0.328271520325399	0.453264598652427	211.287564355024	2.47350993377483	2.1591	0.2453	2.1394	0.2302	654829619
1006	3	164644362	165226876	0.328652	0.141651531122	750	1	0.992163454267373	0.321117796780698	0.459046951246433	212.136108790185	2.48344370860927	2.1591	0.2453	2.1394	0.2302	655407396
1007	3	165226876	165835352	0.333588	0.178274903201	669	1	0.598987134327759	0.549181464061511	0.294162566504651	189.225409040845	2.21523178807947	2.1591	0.2453	2.1394	0.2302	655989910
1008	3	165835352	166427574	0.329518	0.155722009652	630	1	0.409680017319796	0.6820406904974	0.207508184250469	178.194331383755	2.08609271523179	2.1591	0.2453	2.1394	0.2302	656598386
1009	3	166427574	167054703	0.346662	0.202715868665	706	2	0.433359261073607	0.664753791934334	0.171009770553464	199.690790407827	2.09185185185185	2.1591	0.2453	2.1394	0.2302	657190608
1010	3	167054703	167640216	0.35188	0.146047995518	835	3	0.711929107875086	0.476508676324857	0.282408785494016	236.178201119739	2.27210884353741	2.1591	0.2453	2.1394	0.2302	657817737
1011	3	167640216	168210038	0.361688	0.122533001534	848	4	0.601486144854642	0.54751623725643	0.232224267111798	239.855227005436	2.20977198697068	2.1591	0.2453	2.1394	0.2302	658403250
1012	3	168210038	168779314	0.348796	0.121691411547	713	2	0.471798992782638	0.637070269915234	0.185243663726172	201.670727423202	2.11259259259259	2.1591	0.2453	2.1394	0.2302	658973072
1013	3	168779314	169326062	0.364392	0.08550191313	762	4	0.19120680747235	0.848363570421969	0.0779510000419205	215.530286530828	1.985667752443	2.1591	0.2453	2.1394	0.2302	659542348
1014	3	169326062	169951180	0.384224	0.200151011489	916	6	0.415751242765143	0.677592040193183	0.158260661158097	259.088900869079	2.13271245634459	2.1591	0.2453	2.1394	0.2302	660089096
1015	3	169951180	170606996	0.395606	0.237591031631	1145	7	1.24658727104698	0.212548871413296	0.42500773166065	323.861126086349	2.59343148357871	2.1591	0.2453	2.1394	0.2302	660714214
1016	3	170606996	171183600	0.385706	0.132853743644	798	6	-0.0997438340489315	0.920547699502289	-0.0406981907165012	225.712819752757	1.85797438882421	2.1591	0.2453	2.1394	0.2302	661370030
1017	3	171183600	171783491	0.382536	0.16651525027	1106	6	1.24578568848272	0.212843085082657	0.43019254329586	312.830048429259	2.57508731082654	2.1591	0.2453	2.1394	0.2302	661946634
1018	3	171783491	172377703	0.387338	0.158549473925	923	6	0.446331459186317	0.655357835008073	0.169243710706927	261.068837884454	2.14901047729919	2.1591	0.2453	2.1394	0.2302	662546525
1019	3	172377703	172977845	0.360604	0.166863842224	850	4	0.611027524793765	0.541181358365553	0.235622843573663	240.420923295543	2.21498371335505	2.1591	0.2453	2.1394	0.2302	663140737
1020	3	172977845	173543792	0.34648	0.116525045631	847	2	1.20764528549837	0.227183732253651	0.433703556614483	239.572378860382	2.50962962962963	2.1591	0.2453	2.1394	0.2302	663740879
1021	3	173543792	174097863	0.345848	0.0975885761933	747	2	0.658506261083645	0.51021287515566	0.252449830071521	211.287564355024	2.21333333333333	2.1591	0.2453	2.1394	0.2302	664306826
1022	3	174097863	174699975	0.342138	0.169589710884	769	2	0.779316846454884	0.435793093342498	0.294325185244111	217.510223546203	2.27851851851852	2.1591	0.2453	2.1394	0.2302	664860897
1023	3	174699975	175268985	0.338892	0.121280821075	626	1	0.390263902754877	0.696341412663502	0.198319012795808	177.062938803541	2.07284768211921	2.1591	0.2453	2.1394	0.2302	665463009
1024	3	175268985	175865831	0.339764	0.162262962305	636	1	0.438804189167175	0.660803424634786	0.221183121147545	179.891420254077	2.10596026490066	2.1591	0.2453	2.1394	0.2302	666032019
1025	3	175865831	176459626	0.35054	0.15795855472	756	3	0.333061665675243	0.73908773528067	0.139018822353674	213.833197660506	2.05714285714286	2.1591	0.2453	2.1394	0.2302	666628865
1026	3	176459626	177113818	0.380024	0.235698388241	872	6	0.223532739546336	0.823120905197779	0.0872411978380793	246.643582486722	2.0302677532014	2.1591	0.2453	2.1394	0.2302	667222660
1027	3	177113818	177702758	0.385322	0.151017081536	1034	6	0.931246319579218	0.351726162698663	0.333077343376087	292.464981985402	2.40745052386496	2.1591	0.2453	2.1394	0.2302	667876852
1028	3	177702758	178266818	0.35537	0.113569478424	791	3	0.500914329940996	0.616431416943502	0.204310282605393	223.732882737382	2.15238095238095	2.1591	0.2453	2.1394	0.2302	668465792
1029	3	178266818	178911919	0.372672	0.224927569481	915	5	0.628153878766905	0.529903140488189	0.231721097623996	258.806052724026	2.24539877300613	2.1591	0.2453	2.1394	0.2302	669029852
1030	3	178911919	179565235	0.38276	0.234673572972	871	6	0.219164137200454	0.826522190717402	0.0855857816600174	246.360734341668	2.0279394644936	2.1591	0.2453	2.1394	0.2302	669674953
1031	3	179565235	180154508	0.364956	0.151496844417	908	4	0.887727543028334	0.374687326467632	0.330852299839513	256.826115708651	2.36612377850163	2.1591	0.2453	2.1394	0.2302	670328269
1032	3	180154508	180804923	0.360372	0.231260041666	901	4	0.854332713241404	0.392920666404822	0.319687108362137	254.846178693276	2.34788273615635	2.1591	0.2453	2.1394	0.2302	670917542
1033	3	180804923	181401898	0.35868	0.162443988442	827	3	0.673562784614342	0.50058932001746	0.268519917303876	233.915415959311	2.25034013605442	2.1591	0.2453	2.1394	0.2302	671567957
1034	3	181401898	181998158	0.382064	0.161439640425	1048	6	0.992406752421566	0.320999146369636	0.352479874598603	296.424856016152	2.44004656577416	2.1591	0.2453	2.1394	0.2302	672164932
1035	3	181998158	182585775	0.370722	0.149105624922	890	5	0.512488150382064	0.608309411377021	0.191754690306352	251.734849097686	2.1840490797546	2.1591	0.2453	2.1394	0.2302	672761192
1036	3	182585775	183233765	0.39899	0.228383154061	898	7	0.192703763614592	0.847190975764367	0.0744474834174907	253.997634258115	2.03397508493771	2.1591	0.2453	2.1394	0.2302	673348809
1037	3	183233765	183901925	0.425604	0.251676245211	1111	10	0.622052637058425	0.53390725704087	0.222346858708826	314.244289154527	2.25813008130081	2.1591	0.2453	2.1394	0.2302	673996799
1038	3	183901925	184518282	0.494558	0.188781826117	1094	15	0.684632749789292	0.493575695561519	0.239882273149284	309.435870688616	2.39387308533917	2.1591	0.2453	2.1394	0.2302	674664959
1039	3	184518282	185151249	0.38037	0.210069403302	988	6	0.730290611668647	0.465212565662355	0.267424104645831	279.453967312937	2.30034924330617	2.1591	0.2453	2.1394	0.2302	675281316
1040	3	185151249	185817942	0.406092	0.25002962383	1007	8	0.435607606328667	0.663121451143167	0.162374003565919	284.828082068955	2.18675352877307	2.1591	0.2453	2.1394	0.2302	675914283
1041	3	185817942	186400177	0.428284	0.141240220873	1051	10	0.38684865488708	0.698868254700331	0.142250711281913	297.273400451313	2.13617886178862	2.1591	0.2453	2.1394	0.2302	676580976
1042	3	186400177	187050157	0.419884	0.230745561402	1260	9	1.50402841908929	0.132574049445497	0.482575084251698	356.388662767511	2.70531400966184	2.1591	0.2453	2.1394	0.2302	677163211
1043	3	187050157	187645017	0.404784	0.159466092862	1190	8	1.17928681228329	0.238283987743857	0.40327189375444	336.58929261376	2.58414766558089	2.1591	0.2453	2.1394	0.2302	677813191
1044	3	187645017	188208123	0.402934	0.112067710165	989	8	0.362458831972475	0.71700918229216	0.136352746318245	279.736815457991	2.14766558089034	2.1591	0.2453	2.1394	0.2302	678408051
1045	3	188208123	188783936	0.379498	0.131662536275	821	5	0.193250740039903	0.846762602799726	0.0753315762303963	232.218327088989	2.01472392638037	2.1591	0.2453	2.1394	0.2302	678971157
1046	3	188783936	189352663	0.374718	0.120843568179	938	5	0.734566348880959	0.462603638495275	0.267537276967968	265.311560060258	2.30184049079755	2.1591	0.2453	2.1394	0.2302	679546970
1047	3	189352663	189923746	0.365038	0.124470523549	904	4	0.868644783150088	0.385041451670306	0.324482774963786	255.694723128436	2.3557003257329	2.1591	0.2453	2.1394	0.2302	680115697
1048	3	189923746	190485047	0.363256	0.109212347742	815	4	0.444053375859111	0.657003994136025	0.174960061667039	230.521238218668	2.12377850162866	2.1591	0.2453	2.1394	0.2302	680686780
1049	3	190485047	191090926	0.351586	0.174752714651	945	3	1.23946605271031	0.215172953053783	0.460946917241036	267.291497075633	2.57142857142857	2.1591	0.2453	2.1394	0.2302	681248081
1050	3	191090926	191700105	0.351962	0.17922318399	767	3	0.385815360158766	0.699633418662812	0.159859165635535	216.944527256096	2.08707482993197	2.1591	0.2453	2.1394	0.2302	681853960
1051	3	191700105	192262856	0.360992	0.111507576175	886	4	0.782772363697981	0.43376079920823	0.295466701103617	250.603456517472	2.30879478827362	2.1591	0.2453	2.1394	0.2302	682463139
1052	3	192262856	192869050	0.381456	0.175181542542	1025	6	0.89192889846628	0.372431043940277	0.320465067453961	289.919348679919	2.38649592549476	2.1591	0.2453	2.1394	0.2302	683025890
1053	3	192869050	193454215	0.381244	0.145540146796	1076	6	1.11472761810626	0.264967162176124	0.390519235617777	304.344604077652	2.50523864959255	2.1591	0.2453	2.1394	0.2302	683632084
1054	3	193454215	194021920	0.452256	0.119260883734	1039	13	0.185548106268566	0.852799151924929	0.0731836872774716	293.87922271067	2.16458333333333	2.1591	0.2453	2.1394	0.2302	684217249
1055	3	194021920	194630740	0.451456	0.17873920042	1012	13	0.0880640315385806	0.929825783948112	0.03519732306757	286.242322794223	2.10833333333333	2.1591	0.2453	2.1394	0.2302	684784954
1056	3	194630740	195278252	0.43761	0.227813538591	910	11	-0.0295956546575108	0.976389530878126	-0.00969580901508605	257.391811998758	1.93205944798301	2.1591	0.2453	2.1394	0.2302	685393774
1057	3	195278252	196158785	0.46335	0.432162110903	984	13	-0.013030564477701	0.989603408001476	-0.00528174628750025	278.322574732723	2.05	2.1591	0.2453	2.1394	0.2302	686041286
1058	3	196158785	196847680	0.416714	0.274199986936	902	9	0.000920467911657954	0.999265572968282	0.000350689119800115	255.129026838329	1.93666129898014	2.1591	0.2453	2.1394	0.2302	686921819
1059	3	196847680	197534897	0.418574	0.272427777543	1035	9	0.559337667650834	0.575931292774459	0.198782118251107	292.747830130455	2.22222222222222	2.1591	0.2453	2.1394	0.2302	687610714
1060	3	197534897	198022430	0.159226	0.359926263506	270	1	-1.33777029352294	0.180971328455982	-1.01488423708598	76.3689991644666	0.894039735099338	2.1591	0.2453	2.1394	0.2302	688297931
1061	4	0	785667	0.451598	0.363598063811	1048	13	0.218042797845228	0.82739576569539	0.0856267499107101	296.424856016152	2.18333333333333	2.0648	0.3198	2.1281	0.2911	688297931
1062	4	785667	1384066	0.549956	0.164437106345	373	16	-0.843621397259311	0.398881003525406	-0.582447883587784	105.502358104985	1.36630036630037	2.0648	0.3198	2.1281	0.2911	689083598
1063	4	1384066	2062508	0.550886	0.263017324989	546	16	-0.0569565410215151	0.954579814149387	-0.0327225629231696	154.435087199255	2	2.0648	0.3198	2.1281	0.2911	689681997
1064	4	2062508	2699468	0.483592	0.215021351419	806	14	-0.587996989185764	0.556534313734959	-0.21421391633049	227.975604913185	1.69150052465897	2.0648	0.3198	2.1281	0.2911	690360439
1065	4	2699468	3331001	0.481712	0.208275735393	1051	14	0.528587827234919	0.597091406392771	0.168697009103721	297.273400451313	2.20566631689402	2.0648	0.3198	2.1281	0.2911	690997399
1066	4	3331001	4184323	0.549872	0.414054717914	728	16	0.770633076523449	0.440924449873438	0.382314936355674	205.913449599006	2.66666666666667	2.0648	0.3198	2.1281	0.2911	691628932
1067	4	4184323	4798212	0.449686	0.185520509408	1230	12	1.25479716708809	0.209552401262697	0.371499870952698	347.903218415903	2.53086419753086	2.0648	0.3198	2.1281	0.2911	692482254
1068	4	4798212	5412422	0.440524	0.185946174761	961	12	0.0459994122036067	0.963310718408745	0.0154498914998465	271.81706739649	1.97736625514403	2.0648	0.3198	2.1281	0.2911	693096143
1069	4	5412422	6011375	0.467836	0.165209958043	1139	13	0.546600234898143	0.584653407673938	0.205755780081372	322.164037216028	2.37291666666667	2.0648	0.3198	2.1281	0.2911	693710353
1070	4	6011375	6565265	0.508394	0.097293686472	733	15	-0.790155402557708	0.429437017629997	-0.337845361509461	207.327690324274	1.60393873085339	2.0648	0.3198	2.1281	0.2911	694309306
1071	4	6565265	7179404	0.48876	0.185852062807	922	14	-0.0593282597784205	0.95269065270462	-0.0202270044291194	260.785989739401	1.93494228751312	2.0648	0.3198	2.1281	0.2911	694863196
1072	4	7179404	7720949	0.535088	0.0767156930634	620	16	0.279535940837426	0.779833560036806	0.150644701431215	175.36584993322	2.27106227106227	2.0648	0.3198	2.1281	0.2911	695477335
1073	4	7720949	8287769	0.521776	0.117885748562	736	15	-0.777899545335988	0.43662823634834	-0.33195279358626	208.176234759435	1.61050328227571	2.0648	0.3198	2.1281	0.2911	696018880
1074	4	8287769	8901947	0.528204	0.185903760799	667	15	-1.05978426143555	0.289242758494213	-0.473971798458687	188.659712750738	1.45951859956236	2.0648	0.3198	2.1281	0.2911	696585700
1075	4	8901947	10234780	0.466434	0.624859228425	764	13	-0.807345247462771	0.419467602228719	-0.370367423590992	216.095982820935	1.59166666666667	2.0648	0.3198	2.1281	0.2911	697199878
1076	4	10234780	10813483	0.41199	0.135998949375	953	9	0.215050371571041	0.829728046328511	0.0796994697743611	269.554282236062	2.04616210413312	2.0648	0.3198	2.1281	0.2911	698532711
1077	4	10813483	11413645	0.390696	0.166891605933	961	7	0.461508059032569	0.644434140787343	0.172268469450094	271.81706739649	2.1766704416761	2.0648	0.3198	2.1281	0.2911	699111414
1078	4	11413645	12002132	0.373674	0.150363559433	888	5	0.503234892111277	0.614799135829194	0.188509030802698	251.169152807579	2.17914110429448	2.0648	0.3198	2.1281	0.2911	699711576
1079	4	12002132	12603666	0.357248	0.168791788993	826	3	0.668766994206749	0.503644124223955	0.266774369552047	233.632567814257	2.24761904761905	2.0648	0.3198	2.1281	0.2911	700300063
1080	4	12603666	13182605	0.379996	0.136351152712	1001	5	1.02604398441076	0.304870851962937	0.361319423288585	283.130993198634	2.45644171779141	2.0648	0.3198	2.1281	0.2911	700901597
1081	4	13182605	13776965	0.390038	0.158759001279	908	7	0.235371112093636	0.813920705515223	0.0904243359672588	256.826115708651	2.05662514156285	2.0648	0.3198	2.1281	0.2911	701480536
1082	4	13776965	14347121	0.387054	0.123047025726	1012	6	0.835137067969814	0.403640537990938	0.302050447755463	286.242322794223	2.35622817229336	2.0648	0.3198	2.1281	0.2911	702074896
1083	4	14347121	14949615	0.38863	0.170116216925	940	6	0.520597699066311	0.602647052551437	0.195573819626153	265.877256350365	2.18859138533178	2.0648	0.3198	2.1281	0.2911	702645052
1084	4	14949615	15526655	0.385518	0.133508942188	914	6	0.407014038073379	0.683997677780563	0.155107228119223	258.523204578972	2.12805587892899	2.0648	0.3198	2.1281	0.2911	703247546
1085	4	15526655	16126824	0.404856	0.166901322794	855	8	-0.1820931549014	0.855509620526717	-0.0736933546676053	241.835164020811	1.85667752442997	2.0648	0.3198	2.1281	0.2911	703824586
1086	4	16126824	16709185	0.396862	0.14142602269	1061	7	0.88818154382301	0.374443104880206	0.315084789591109	300.101881901848	2.40317100792752	2.0648	0.3198	2.1281	0.2911	704424755
1087	4	16709185	17284317	0.393048	0.130634358721	815	7	-0.161435228761474	0.87175062200531	-0.0654679022052162	230.521238218668	1.84597961494904	2.0648	0.3198	2.1281	0.2911	705007116
1088	4	17284317	17907279	0.403832	0.197382825919	954	8	0.220225104057657	0.825695846313615	0.0843714915646461	269.837130381115	2.07166123778502	2.0648	0.3198	2.1281	0.2911	705582248
1089	4	17907279	18514105	0.369278	0.176040578354	873	4	0.720753394093681	0.471061254747661	0.274141656178039	246.926430631775	2.27491856677524	2.0648	0.3198	2.1281	0.2911	706205210
1090	4	18514105	19096995	0.361778	0.142205218823	892	4	0.81139650351535	0.417138006433902	0.305203712468903	252.300545387793	2.32442996742671	2.0648	0.3198	2.1281	0.2911	706812036
1091	4	19096995	19680816	0.346964	0.143573115732	651	2	0.131332797645509	0.895512047713505	0.0539991304479194	184.134142429881	1.92888888888889	2.0648	0.3198	2.1281	0.2911	707394926
1092	4	19680816	20265895	0.358208	0.145414550856	389	3	-1.42699341391137	0.153581793022912	-0.819597256881207	110.027928425843	1.05850340136054	1.1744	0.1948	1.084	0.1545	707978747
1093	4	20265895	20838558	0.359778	0.126886144207	493	3	-0.928231211521701	0.353287647523583	-0.477779765489487	139.444135511415	1.34149659863946	1.1744	0.1948	1.084	0.1545	708563826
1094	4	20838558	21421220	0.36951	0.141869557308	416	4	-1.45945192199594	0.144440764172057	-0.795256469310309	117.664828342289	1.08403908794788	1.1744	0.1948	1.084	0.1545	709136489
1095	4	21421220	21983998	0.365836	0.111550202744	382	4	-1.62165538096104	0.104877157504838	-0.918267359415653	108.047991410468	0.995439739413681	1.1744	0.1948	1.084	0.1545	709719151
1096	4	21983998	22638577	0.374616	0.23615025841	519	5	-1.20399125884898	0.228592957099234	-0.586316107189528	146.798187282808	1.27361963190184	1.1744	0.1948	1.084	0.1545	710281929
1097	4	22638577	23207235	0.369842	0.120736892825	376	4	-1.6502795207784	0.098885778907125	-0.941107335773764	106.350902540146	0.979804560260586	1.1744	0.1948	1.084	0.1545	710936508
1098	4	23207235	23784895	0.360448	0.134438943323	571	4	-0.719994976713904	0.471528088414008	-0.338349252088559	161.506290825594	1.48794788273616	1.1744	0.1948	1.084	0.1545	711505166
1099	4	23784895	24318769	0.392208	0.0634494281422	968	7	0.4913752029679	0.62316109929451	0.182739085950939	273.797004411865	2.1925254813137	2.1754	0.187	2.1608	0.1707	712082826
1100	4	24318769	24906400	0.40862	0.149125897034	1078	8	0.72413888295587	0.468980475371533	0.26066749831164	304.910300367759	2.34093376764387	2.1754	0.187	2.1608	0.1707	712616700
1101	4	24906400	25519246	0.408726	0.184134350228	1008	8	0.439671427126234	0.660175099918042	0.163805959059051	285.110930214009	2.18892508143322	2.1754	0.187	2.1608	0.1707	713204331
1102	4	25519246	26138397	0.43329	0.192442554401	1137	11	1.06522434059885	0.286774421297275	0.311597994791103	321.59834092592	2.4140127388535	2.1754	0.187	2.1608	0.1707	713817177
1103	4	26138397	26769756	0.384506	0.208057539371	863	6	0.184215318433398	0.853844542756716	0.072273622240108	244.097949181239	2.0093131548312	2.1754	0.187	2.1608	0.1707	714436328
1104	4	26769756	27351719	0.390798	0.14083885058	907	7	0.231104377245731	0.817233714613057	0.0888345892048665	256.543267563597	2.05436013590034	2.1754	0.187	2.1608	0.1707	715067687
1105	4	27351719	27914888	0.349424	0.112167040444	727	2	0.5486784562007	0.583226133461897	0.213296951201878	205.630601453953	2.15407407407407	2.1754	0.187	2.1608	0.1707	715649650
1106	4	27914888	28507492	0.342032	0.156266241875	752	2	0.685963212304381	0.492736306882939	0.262074248959921	212.701805080292	2.22814814814815	2.1754	0.187	2.1608	0.1707	716212819
1107	4	28507492	29067553	0.342642	0.107240104203	725	2	0.537695675712405	0.59078716513943	0.209322582184581	205.064905163845	2.14814814814815	2.1754	0.187	2.1608	0.1707	716805423
1108	4	29067553	29632918	0.329504	0.115615575778	501	1	-0.21648967739885	0.828606070631262	-0.123033040941602	141.706920671844	1.65894039735099	2.1754	0.187	2.1608	0.1707	717365484
1109	4	29632918	30217098	0.332956	0.144099421411	675	1	0.628111306175138	0.529931027025283	0.307043857801383	190.922497911166	2.23509933774834	2.1754	0.187	2.1608	0.1707	717930849
1110	4	30217098	30783975	0.346176	0.117974445956	731	2	0.570644017177289	0.568240974520247	0.221212993234721	206.761994034167	2.16592592592593	2.1754	0.187	2.1608	0.1707	718515029
1111	4	30783975	31340443	0.344128	0.101475736251	847	2	1.20764528549837	0.227183732253651	0.433703556614483	239.572378860382	2.50962962962963	2.1754	0.187	2.1608	0.1707	719081906
1112	4	31340443	31921170	0.335042	0.139010240612	651	1	0.511614618785622	0.608920752199644	0.254813899028825	184.134142429881	2.15562913907285	2.1754	0.187	2.1608	0.1707	719638374
1113	4	31921170	32493466	0.337834	0.126326236773	632	1	0.419388074602256	0.674932538130876	0.212080914040293	178.760027673863	2.09271523178808	2.1754	0.187	2.1608	0.1707	720219101
1114	4	32493466	33075991	0.334798	0.141667739582	646	1	0.487344475579473	0.626014234493444	0.243690520557115	182.719901704613	2.13907284768212	2.1754	0.187	2.1608	0.1707	720791397
1115	4	33075991	33644489	0.341106	0.120489430042	786	2	0.872670480605388	0.382842712031653	0.325870899540891	222.318642012114	2.32888888888889	2.1754	0.187	2.1608	0.1707	721373922
1116	4	33644489	34261024	0.332638	0.189016033153	722	1	0.856250652312939	0.391859150607438	0.404155192750361	204.216360728685	2.39072847682119	2.1754	0.187	2.1608	0.1707	721942420
1117	4	34261024	34854157	0.332442	0.157018746217	587	1	0.200956785746914	0.840732364674462	0.105516858973242	166.031861146451	1.94370860927152	2.1754	0.187	2.1608	0.1707	722558955
1118	4	34854157	35442427	0.332358	0.150050147041	639	1	0.453366275090864	0.650285016800294	0.227972286810184	180.739964689238	2.1158940397351	2.1754	0.187	2.1608	0.1707	723152088
1119	4	35442427	36015173	0.339926	0.127012672284	755	1	1.01643359747352	0.309422953327338	0.468633000075631	213.550349515453	2.5	2.1754	0.187	2.1608	0.1707	723740358
1120	4	36015173	36579776	0.353578	0.11442199209	744	3	0.275512180784128	0.782922768893382	0.115935209240633	210.439019919863	2.02448979591837	2.1754	0.187	2.1608	0.1707	724313104
1121	4	36579776	37194970	0.357582	0.187248250145	971	3	1.36415660330773	0.172518283135149	0.500103883551794	274.645548847026	2.6421768707483	2.1754	0.187	2.1608	0.1707	724877707
1122	4	37194970	37809704	0.394896	0.18664007522	963	7	0.470041528728378	0.638325347627675	0.175267836519803	272.382763686597	2.18120045300113	2.1754	0.187	2.1608	0.1707	725492901
1123	4	37809704	38401590	0.413214	0.155242732553	958	9	0.236043499380785	0.813398916063538	0.0872489116005993	270.96852296133	2.05689747718733	2.1754	0.187	2.1608	0.1707	726107635
1124	4	38401590	39032107	0.400826	0.206999969866	1087	8	0.760713270133966	0.446828346928633	0.272662260586444	307.455933673241	2.36047774158523	2.1754	0.187	2.1608	0.1707	726699521
1125	4	39032107	39720984	0.374782	0.274181022156	931	5	0.702179944933204	0.482566950951631	0.256730522011385	263.331623044883	2.28466257668712	2.1754	0.187	2.1608	0.1707	727330038
1126	4	39720984	40427015	0.391712	0.291815798456	864	7	0.0476347787858417	0.96200731401684	0.0187633508398126	244.380797326293	1.95696489241223	2.1754	0.187	2.1608	0.1707	728018915
1127	4	40427015	41080389	0.405228	0.234741510988	1079	8	0.728202703753436	0.466489511018788	0.262005185047152	305.193148512813	2.34310532030402	2.1754	0.187	2.1608	0.1707	728724946
1128	4	41080389	41672931	0.396248	0.156177958693	985	7	0.563909695382275	0.572815591414154	0.207855763020083	278.605422877776	2.23103057757644	2.1754	0.187	2.1608	0.1707	729378320
1129	4	41672931	42279612	0.389544	0.17584364765	800	6	-0.0910066293571675	0.92748732345314	-0.0370869371641225	226.278516042864	1.86263096623981	2.1754	0.187	2.1608	0.1707	729970862
1130	4	42279612	42882321	0.379976	0.170412255334	870	5	0.419955567674192	0.674517912939509	0.158964755188682	246.077886196615	2.13496932515337	2.1754	0.187	2.1608	0.1707	730577543
1131	4	42882321	43481772	0.354442	0.16590346834	714	3	0.13163846855634	0.895270256771664	0.0565566621617012	201.953575568256	1.94285714285714	2.1754	0.187	2.1608	0.1707	731180252
1132	4	43481772	44092459	0.340778	0.181249969297	705	2	0.42786787082946	0.668747319962613	0.16896484456844	199.407942262774	2.08888888888889	2.1754	0.187	2.1608	0.1707	731779703
1133	4	44092459	44679895	0.349604	0.148843448478	700	2	0.400410919608724	0.68885388281628	0.158696509114613	197.993701537506	2.07407407407407	2.1754	0.187	2.1608	0.1707	732390390
1134	4	44679895	45287200	0.34658	0.176690460312	668	2	0.224686431796012	0.822223220606813	0.0911896897563361	188.942560895791	1.97925925925926	2.1754	0.187	2.1608	0.1707	732977826
1135	4	45287200	45899033	0.337304	0.182783537338	631	1	0.414534045961026	0.678483038637164	0.209796360845739	178.477179528809	2.08940397350993	2.1754	0.187	2.1608	0.1707	733585131
1136	4	45899033	46484926	0.34097	0.146601853922	761	2	0.735385724501706	0.462104613413114	0.279238040785829	215.247438385774	2.25481481481481	2.1754	0.187	2.1608	0.1707	734196964
1137	4	46484926	47082490	0.351294	0.163269541003	813	3	0.606421718908041	0.544234749789313	0.243887940207629	229.95554192856	2.21224489795918	2.1754	0.187	2.1608	0.1707	734782857
1138	4	47082490	47654014	0.361372	0.125146100601	907	4	0.882956853058773	0.377259584128868	0.329262553077121	256.543267563597	2.36351791530945	2.1754	0.187	2.1608	0.1707	735380421
1139	4	47654014	48259932	0.374566	0.174805831812	823	5	0.202503998310691	0.839522732963526	0.0788417848742172	232.784023379096	2.01963190184049	2.1754	0.187	2.1608	0.1707	735951945
1140	4	48259932	48900564	0.365846	0.219520723286	882	4	0.763689603819734	0.445052237578499	0.288938658106119	249.472063937258	2.29837133550489	2.1754	0.187	2.1608	0.1707	736557863
1141	4	48900564	53126902	0.396484	0.881694270548	633	7	-0.937980971080077	0.348254189285351	-0.430062461895315	179.042875818916	1.43374858437146	1.1244	0.1589	1.1262	0.155	737198495
1142	4	53126902	53799895	0.406166	0.257050221919	565	8	-1.36060118619561	0.173639756538347	-0.671366907138315	159.809201955273	1.22692725298589	1.1244	0.1589	1.1262	0.155	741424833
1143	4	53799895	54451545	0.379112	0.232716949283	432	5	-1.60650799362822	0.108162340020635	-0.85101933338394	122.190398663147	1.0601226993865	1.1244	0.1589	1.1262	0.155	742097826
1144	4	54451545	55084107	0.399878	0.209563647516	487	7	-1.56092425887412	0.118541622748776	-0.808346189241314	137.747046641093	1.10305775764439	1.1244	0.1589	1.1262	0.155	742749476
1145	4	55084107	55700432	0.408606	0.188739707135	438	8	-1.87670642748652	0.0605583412199227	-1.03868690483969	123.887487533468	0.95114006514658	1.1244	0.1589	1.1262	0.155	743382038
1146	4	55700432	56315527	0.390616	0.187117437144	492	7	-1.5395905846346	0.123660181961175	-0.793609645984416	139.161287366361	1.11438278595696	1.1244	0.1589	1.1262	0.155	743998363
1147	4	56315527	56943366	0.36878	0.203617487923	438	4	-1.35449674266559	0.175577951900172	-0.720909127850228	123.887487533468	1.1413680781759	1.1244	0.1589	1.1262	0.155	744613458
1148	4	56943366	57587710	0.390942	0.224016984716	538	7	-1.343320781631	0.179168125736143	-0.664661788767032	152.172302038826	1.21857304643262	1.1244	0.1589	1.1262	0.155	745241297
1149	4	57587710	58249202	0.406166	0.244132960036	543	8	-1.45000524374206	0.147057056949003	-0.728665576636504	153.586542764094	1.17915309446254	1.1244	0.1589	1.1262	0.155	745885641
1150	4	58249202	58884686	0.3642	0.2131981293	403	4	-1.52147089160024	0.128141710600634	-0.841060158923434	113.987802456593	1.05016286644951	1.1244	0.1589	1.1262	0.155	746547133
1151	4	58884686	59502381	0.344098	0.190539020067	323	2	-1.66984320243479	0.0949503902136762	-0.957124248023791	91.3599508523063	0.957037037037037	1.1244	0.1589	1.1262	0.155	747182617
1152	4	59502381	60141321	0.332016	0.217453908035	344	1	-0.97857217407193	0.327791413729506	-0.665435079434712	97.2997618984315	1.13907284768212	1.1244	0.1589	1.1262	0.155	747800312
1153	4	60141321	60765123	0.331782	0.198463615057	399	1	-0.71160059880429	0.476712136135001	-0.451454897914464	112.856409876378	1.32119205298013	1.1244	0.1589	1.1262	0.155	748439252
1154	4	60765123	61364712	0.334264	0.166095442044	278	1	-1.2989380643931	0.193965185267673	-0.972758761413303	78.6317843248952	0.920529801324503	1.1244	0.1589	1.1262	0.155	749063054
1155	4	61364712	61961177	0.341638	0.161727846563	405	2	-1.21954920241472	0.222635813087221	-0.630736504945729	114.5534987467	1.2	1.1244	0.1589	1.1262	0.155	749662643
1156	4	61961177	62524227	0.3409	0.111979397922	365	2	-1.43920481218061	0.150092502382477	-0.780761948950336	103.239572944557	1.08148148148148	1.1244	0.1589	1.1262	0.155	750259108
1157	4	62524227	63122155	0.340484	0.163778916525	381	2	-1.35134256827425	0.17658572190483	-0.718867415224394	107.765143265414	1.12888888888889	1.1244	0.1589	1.1262	0.155	750822158
1158	4	63122155	63733821	0.338636	0.18256041696	447	1	-0.47860722402526	0.632218078155777	-0.287568812953492	126.43312083895	1.48013245033113	1.1244	0.1589	1.1262	0.155	751420086
1159	4	63733821	64359478	0.329406	0.200840076911	263	1	-1.37174849401154	0.170141746299122	-1.05278084484451	74.3890621490915	0.870860927152318	1.1244	0.1589	1.1262	0.155	752031752
1160	4	64359478	64957105	0.32762	0.163357746554	363	1	-0.886345629888564	0.375431307714566	-0.587874096141059	102.67387665445	1.20198675496689	1.1244	0.1589	1.1262	0.155	752657409
1161	4	64957105	65549166	0.330058	0.155492423923	359	1	-0.905761744453483	0.365061973519545	-0.603859800313759	101.542484074235	1.1887417218543	1.1244	0.1589	1.1262	0.155	753255036
1162	4	65549166	66151946	0.335886	0.17050997047	281	1	-1.28437597846941	0.199010433815426	-0.957273513915884	79.480328760056	0.93046357615894	1.1244	0.1589	1.1262	0.155	753847097
1163	4	66151946	66721277	0.330916	0.121776260207	349	1	-0.954302030865781	0.339930780345357	-0.644616607927158	98.7140026236994	1.15562913907285	1.1244	0.1589	1.1262	0.155	754449877
1164	4	66721277	67331479	0.331944	0.180599211409	353	1	-0.934885916300862	0.349847095898953	-0.62817546086563	99.8453952039137	1.16887417218543	1.1244	0.1589	1.1262	0.155	755019208
1165	4	67331479	67917399	0.340876	0.146641179683	426	2	-1.10423000728762	0.269493375956899	-0.557804982491878	120.493309792825	1.26222222222222	1.1244	0.1589	1.1262	0.155	755629410
1166	4	67917399	68561245	0.356154	0.223416779789	518	3	-0.808336451331878	0.418896924045947	-0.406415314180845	146.515339137754	1.40952380952381	1.1244	0.1589	1.1262	0.155	756215330
1167	4	68561245	69183311	0.35464	0.196226766935	505	3	-0.870681726630586	0.383927958685917	-0.443084024228241	142.838313252058	1.37414965986395	1.1244	0.1589	1.1262	0.155	756859176
1168	4	69183311	70014499	0.352774	0.398451373215	348	3	-1.62362082062268	0.104456759054524	-0.98028010601867	98.4311544786458	0.946938775510204	1.1244	0.1589	1.1262	0.155	757481242
1169	4	70014499	70843067	0.343912	0.3965492271	365	2	-1.43920481218061	0.150092502382477	-0.780761948950336	103.239572944557	1.08148148148148	1.1244	0.1589	1.1262	0.155	758312430
1170	4	70843067	71475987	0.34634	0.210010743854	443	2	-1.01087637313712	0.312075603569596	-0.501351714162698	125.301728258736	1.31259259259259	1.1244	0.1589	1.1262	0.155	759140998
1171	4	71475987	72153411	0.372772	0.261909823095	448	5	-1.53248192746192	0.125403553982384	-0.798551913489804	126.715968984004	1.09938650306748	1.1244	0.1589	1.1262	0.155	759773918
1172	4	72153411	72769797	0.360418	0.188819992667	462	4	-1.24000018339611	0.214975326315625	-0.643947146035344	130.675843014754	1.20390879478827	1.1244	0.1589	1.1262	0.155	760451342
1173	4	72769797	73370774	0.349092	0.168021405145	405	2	-1.21954920241472	0.222635813087221	-0.630736504945729	114.5534987467	1.2	1.1244	0.1589	1.1262	0.155	761067728
1174	4	73370774	74034468	0.363316	0.246640771199	434	4	-1.37357950254384	0.169572263972443	-0.734144955006922	122.756094953254	1.13094462540717	1.1244	0.1589	1.1262	0.155	761668705
1175	4	74034468	74652780	0.361712	0.191346763446	348	4	-1.78385883992613	0.0744466055946201	-1.05275269160267	98.4311544786458	0.906840390879479	1.1244	0.1589	1.1262	0.155	762332399
1176	4	74652780	75249918	0.360996	0.16267261504	389	4	-1.5882605511741	0.112227433941927	-0.89206984246521	110.027928425843	1.01368078175896	1.1244	0.1589	1.1262	0.155	762950711
1177	4	75249918	75942525	0.371184	0.278089883585	388	5	-1.81007967558554	0.0702834323050847	-1.00599399336028	109.745080280789	0.952147239263804	1.1244	0.1589	1.1262	0.155	763547849
1178	4	75942525	76639006	0.38165	0.282105326635	490	6	-1.44527335658058	0.148381118569843	-0.744305187936277	138.595591076254	1.14086146682189	1.1244	0.1589	1.1262	0.155	764240456
1179	4	76639006	77277690	0.385012	0.217140244628	380	6	-1.9258196146276	0.0541269014148973	-1.1110875186079	107.48229512036	0.884749708963911	1.1244	0.1589	1.1262	0.155	764936937
1180	4	77277690	77887560	0.39998	0.180153147392	509	7	-1.46705609222022	0.14236079710072	-0.744602305247961	143.969705832272	1.15288788221971	1.1244	0.1589	1.1262	0.155	765575621
1181	4	77887560	78514960	0.413436	0.203060248645	376	9	-2.20755657767336	0.0272751989044158	-1.26204408245794	106.350902540146	0.807300053676865	1.1244	0.1589	1.1262	0.155	766185491
1182	4	78514960	79138545	0.371096	0.198184690138	331	5	-2.07379753630298	0.0380981180867045	-1.23521942874019	93.622736012735	0.812269938650307	1.1244	0.1589	1.1262	0.155	766812891
1183	4	79138545	79730142	0.388052	0.154830061681	420	6	-1.75107552079232	0.0799329022047289	-0.966697609272725	118.796220922504	0.977881257275902	1.1244	0.1589	1.1262	0.155	767436476
1184	4	79730142	80321721	0.354744	0.154804345658	473	3	-1.02414701967356	0.305765838469651	-0.537527228528003	133.787172610343	1.28707482993197	1.1244	0.1589	1.1262	0.155	768028073
1185	4	80321721	80913210	0.345034	0.154675742068	392	2	-1.29093727558863	0.196725428505427	-0.677804758602508	110.876472861003	1.16148148148148	1.1244	0.1589	1.1262	0.155	768619652
1186	4	80913210	81490745	0.364112	0.134251603799	423	4	-1.42605709220901	0.153851862879294	-0.771182334331452	119.644765357664	1.10228013029316	1.1244	0.1589	1.1262	0.155	769211141
1187	4	81490745	82094057	0.347436	0.171241414061	422	2	-1.12619556826421	0.260082748963852	-0.571415414010531	119.361917212611	1.25037037037037	1.1244	0.1589	1.1262	0.155	769788676
1188	4	82094057	82692659	0.380732	0.164720465351	404	6	-1.82097315832644	0.0686109371572165	-1.02273164418705	114.270650601646	0.940628637951106	1.1244	0.1589	1.1262	0.155	770391988
1189	4	82692659	83348081	0.382012	0.237132717547	449	6	-1.62438605276175	0.104293441850993	-0.8703714921977	126.998817129057	1.0454016298021	1.1244	0.1589	1.1262	0.155	770990590
1190	4	83348081	83981242	0.397166	0.210311437375	556	7	-1.26651955436872	0.205327133112791	-0.617183078600149	157.26356864979	1.25934314835787	1.1244	0.1589	1.1262	0.155	771646012
1191	4	83981242	84643974	0.38669	0.245547219691	459	6	-1.58070002930293	0.113946641681938	-0.838592783525039	129.827298579593	1.06868451688009	1.1244	0.1589	1.1262	0.155	772279173
1192	4	84643974	85236407	0.36817	0.156022706365	468	4	-1.21137604357874	0.225751316519264	-0.625331467867997	132.372931885075	1.21954397394137	1.1244	0.1589	1.1262	0.155	772941905
1193	4	85236407	85815645	0.370916	0.136796964288	417	5	-1.67590743065913	0.0937563260231954	-0.902003262102745	117.947676487343	1.02331288343558	1.1244	0.1589	1.1262	0.155	773534338
1194	4	85815645	86445678	0.363584	0.206390776356	367	4	-1.69321573050446	0.0904144114334978	-0.976059934608189	103.805269234664	0.956351791530945	1.1244	0.1589	1.1262	0.155	774113576
1195	4	86445678	87028491	0.354858	0.142091888822	321	3	-1.75310716162769	0.0795836144801837	-1.0967941147451	90.7942545621992	0.873469387755102	1.1244	0.1589	1.1262	0.155	774743609
1196	4	87028491	87665368	0.356422	0.214919050303	339	3	-1.66678293429101	0.0955575748455745	-1.01808213873105	95.8855211731636	0.922448979591837	1.1244	0.1589	1.1262	0.155	775326422
1197	4	87665368	88304742	0.379592	0.217985091668	464	5	-1.45845586129563	0.144714932886999	-0.747925840419836	131.241539304861	1.13865030674847	1.1244	0.1589	1.1262	0.155	775963299
1198	4	88304742	88949230	0.377814	0.224190365065	468	5	-1.43994934475405	0.149881730970012	-0.735542115964004	132.372931885075	1.14846625766871	1.1244	0.1589	1.1262	0.155	776602673
1199	4	88949230	89600533	0.384876	0.232308157647	463	6	-1.5632256199194	0.117999536080776	-0.826074743678611	130.958691159808	1.07799767171129	1.1244	0.1589	1.1262	0.155	777247161
1200	4	89600533	90208006	0.37265	0.176918151095	429	5	-1.6203878810344	0.105148981524348	-0.861072998047863	121.341854227986	1.05276073619632	1.1244	0.1589	1.1262	0.155	777898464
1201	4	90208006	90788897	0.36089	0.13925331947	407	4	-1.502388131722	0.132996899636686	-0.826811203185154	115.119195036807	1.06058631921824	1.1244	0.1589	1.1262	0.155	778505937
1202	4	90788897	91378371	0.341672	0.151786168686	296	2	-1.81811073902677	0.069047208955612	-1.08306123708877	83.7230509358597	0.877037037037037	1.1244	0.1589	1.1262	0.155	779086828
1203	4	91378371	91973584	0.334598	0.159964584107	308	1	-1.1533172051562	0.248780210762908	-0.824913293441909	87.1172286765026	1.01986754966887	1.1244	0.1589	1.1262	0.155	779676302
1204	4	91973584	92624648	0.333758	0.232026344568	308	1	-1.1533172051562	0.248780210762908	-0.824913293441909	87.1172286765026	1.01986754966887	1.1244	0.1589	1.1262	0.155	780271515
1205	4	92624648	93256758	0.3411	0.208998433817	345	2	-1.54903261706355	0.121373879451279	-0.862062051052185	97.5826100434851	1.02222222222222	1.1244	0.1589	1.1262	0.155	780922579
1206	4	93256758	93815236	0.330612	0.104709585695	296	1	-1.21156554885096	0.225678728872769	-0.88224646850786	83.7230509358597	0.980132450331126	1.1244	0.1589	1.1262	0.155	781554689
1207	4	93815236	94379967	0.334916	0.114622714177	148	1	-1.92996178775297	0.0536115726114112	-1.88224646850786	41.8615254679298	0.490066225165563	1.1244	0.1589	1.1262	0.155	782113167
1208	4	94379967	94983137	0.354118	0.171046305353	184	3	-2.41013044746792	0.0159468176371897	-1.89966164581039	52.0440586898587	0.500680272108844	1.1244	0.1589	1.1262	0.155	782677898
1209	4	94983137	95607321	0.354414	0.198954154544	392	3	-1.41260604268859	0.15777159133709	-0.80851375775219	110.876472861003	1.06666666666667	1.1244	0.1589	1.1262	0.155	783281068
1210	4	95607321	96193925	0.363382	0.147636224779	371	4	-1.67413297062621	0.094104469260589	-0.960420810830598	104.936661814878	0.966775244299674	1.1244	0.1589	1.1262	0.155	783905252
1211	4	96193925	96769565	0.357714	0.131401570426	403	3	-1.35985234820507	0.173876652934192	-0.768587573339431	113.987802456593	1.09659863945578	1.1244	0.1589	1.1262	0.155	784491856
1212	4	96769565	97337358	0.342984	0.119397386019	423	2	-1.12070417802006	0.262413803191675	-0.568000749597766	119.644765357664	1.25333333333333	1.1244	0.1589	1.1262	0.155	785067496
1213	4	97337358	97922430	0.344058	0.145404326305	357	2	-1.48313593413378	0.138038298460399	-0.812734338688616	100.976787784128	1.05777777777778	1.1244	0.1589	1.1262	0.155	785635289
1214	4	97922430	98538632	0.34342	0.188577771575	300	2	-1.79614517805018	0.0724714309189126	-1.06369591222184	84.854443516074	0.888888888888889	1.1244	0.1589	1.1262	0.155	786220361
1215	4	98538632	99213574	0.344744	0.259195604956	318	2	-1.69730015365553	0.0896399282161159	-0.979631647433361	89.9457101270384	0.942222222222222	1.1244	0.1589	1.1262	0.155	786836563
1216	4	99213574	99840114	0.381104	0.201966354902	442	6	-1.65496626918292	0.0979313402898569	-0.893040567547416	125.018880113682	1.0291036088475	1.1244	0.1589	1.1262	0.155	787511505
1217	4	99840114	100530483	0.36878	0.27574963534	382	4	-1.62165538096104	0.104877157504838	-0.918267359415653	108.047991410468	0.995439739413681	1.1244	0.1589	1.1262	0.155	788138045
1218	4	100530483	101148004	0.377328	0.190310936794	429	5	-1.6203878810344	0.105148981524348	-0.861072998047863	121.341854227986	1.05276073619632	1.1244	0.1589	1.1262	0.155	788828414
1219	4	101148004	101732977	0.356438	0.145259695747	431	3	-1.22557021679246	0.220360451409063	-0.6716795427783	121.907550518093	1.17278911564626	1.1244	0.1589	1.1262	0.155	789445935
1220	4	101732977	102307728	0.353628	0.130058059925	365	3	-1.5420923836936	0.123051145496808	-0.911470948100019	103.239572944557	0.993197278911565	1.1244	0.1589	1.1262	0.155	790030908
1221	4	102307728	102933552	0.350248	0.201053331288	412	3	-1.31669023453673	0.187942478302644	-0.73672307468418	116.533435762075	1.12108843537415	1.1244	0.1589	1.1262	0.155	790605659
1222	4	102933552	103549343	0.369034	0.188036200594	513	4	-0.996694994948474	0.318912579852166	-0.492881171844347	145.101098412486	1.33680781758958	1.1244	0.1589	1.1262	0.155	791231483
1223	4	103549343	104265510	0.36395	0.301838816924	491	4	-1.10165017427883	0.270613786256359	-0.556116973136708	138.878439221308	1.27947882736156	1.1244	0.1589	1.1262	0.155	791847274
1224	4	104265510	104928834	0.346154	0.246220549837	509	2	-0.648444617023401	0.51669742066878	-0.300992756642021	143.969705832272	1.50814814814815	1.1244	0.1589	1.1262	0.155	792563441
1225	4	104928834	105526221	0.340402	0.163021625847	393	2	-1.28544588534448	0.198636515443031	-0.674129100459109	111.159321006057	1.16444444444444	1.1244	0.1589	1.1262	0.155	793226765
1226	4	105526221	106140482	0.356006	0.186013762879	502	3	-0.885069097853365	0.376119365068684	-0.451680047916626	141.989768816897	1.36598639455782	1.1244	0.1589	1.1262	0.155	793824152
1227	4	106140482	106745991	0.353058	0.17424844222	424	3	-1.25914074964561	0.207979498031103	-0.695303147304199	119.927613502718	1.15374149659864	1.1244	0.1589	1.1262	0.155	794438413
1228	4	106745991	107370672	0.353404	0.199591471487	358	3	-1.57566291654675	0.115103507994145	-0.939407824603142	101.259635929182	0.974149659863946	1.1244	0.1589	1.1262	0.155	795043922
1229	4	107370672	107990746	0.349362	0.193644629512	442	2	-1.01636776338127	0.309454290696843	-0.504612043326284	125.018880113682	1.30962962962963	1.1244	0.1589	1.1262	0.155	795668603
1230	4	107990746	108606537	0.360188	0.188036200594	389	4	-1.5882605511741	0.112227433941927	-0.89206984246521	110.027928425843	1.01368078175896	1.1244	0.1589	1.1262	0.155	796288677
1231	4	108606537	109192152	0.391098	0.146196733349	519	7	-1.42438874374118	0.154333970832684	-0.716533422965775	146.798187282808	1.17553793884485	1.1244	0.1589	1.1262	0.155	796904468
1232	4	109192152	109800045	0.384382	0.177486827452	442	6	-1.65496626918292	0.0979313402898569	-0.893040567547416	125.018880113682	1.0291036088475	1.1244	0.1589	1.1262	0.155	797490083
1233	4	109800045	110383329	0.365162	0.14278464693	371	4	-1.67413297062621	0.094104469260589	-0.960420810830598	104.936661814878	0.966775244299674	1.1244	0.1589	1.1262	0.155	798097976
1234	4	110383329	111025901	0.376794	0.221877081479	458	5	-1.48621563610799	0.137222092978376	-0.766703047450465	129.54445043454	1.1239263803681	1.1244	0.1589	1.1262	0.155	798681260
1235	4	111025901	111675174	0.383672	0.229907912388	589	6	-1.01278172433827	0.311164431948465	-0.478819303108386	166.597557436559	1.37136204889406	1.1244	0.1589	1.1262	0.155	799323832
1236	4	111675174	112277179	0.346818	0.169442114268	405	2	-1.21954920241472	0.222635813087221	-0.630736504945729	114.5534987467	1.2	1.1244	0.1589	1.1262	0.155	799973105
1237	4	112277179	112869528	0.342722	0.155903023387	380	2	-1.3568339585184	0.174833974796199	-0.722658994386768	107.48229512036	1.12592592592593	1.1244	0.1589	1.1262	0.155	800575110
1238	4	112869528	113491181	0.37644	0.195692773943	421	5	-1.65740091411755	0.0974384467335095	-0.888230412481012	119.079069067557	1.03312883435583	1.1244	0.1589	1.1262	0.155	801167459
1239	4	113491181	114110801	0.360856	0.193053807172	411	4	-1.48330537184375	0.137993295770545	-0.812701603769719	116.250587617021	1.07100977198697	1.1244	0.1589	1.1262	0.155	801789112
1240	4	114110801	114671626	0.354474	0.10845629207	410	3	-1.32628181535192	0.184746367915697	-0.743743502361952	115.967739471968	1.1156462585034	1.1244	0.1589	1.1262	0.155	802408732
1241	4	114671626	115280386	0.351338	0.178658256127	446	3	-1.15363336067857	0.248650515147321	-0.622323701947094	126.150272693897	1.21360544217687	1.1244	0.1589	1.1262	0.155	802969557
1242	4	115280386	115860403	0.349552	0.137956301281	361	2	-1.46117037315719	0.143968691405887	-0.796659575830545	102.108180364342	1.06962962962963	1.1244	0.1589	1.1262	0.155	803578317
1243	4	115860403	116444504	0.33163	0.14398366036	361	1	-0.896053687171023	0.370224090381005	-0.595844807249639	102.108180364342	1.1953642384106	1.1244	0.1589	1.1262	0.155	804158334
1244	4	116444504	117038083	0.325638	0.157652140659	285	1	-1.26495986390449	0.205885715913437	-0.936881725084706	80.6117213402703	0.943708609271523	1.1244	0.1589	1.1262	0.155	804742435
1245	4	117038083	117625947	0.332236	0.149463141135	364	1	-0.881491601247334	0.378051797866108	-0.583905193938114	102.956724799503	1.20529801324503	1.1244	0.1589	1.1262	0.155	805336014
1246	4	117625947	118212697	0.330546	0.147848317	303	1	-1.17758734836235	0.238961156056665	-0.848525850663859	85.7029879512347	1.00331125827815	1.1244	0.1589	1.1262	0.155	805923878
1247	4	118212697	118801982	0.337456	0.151514123047	373	1	-0.837805343476266	0.402140037211616	-0.548668013881572	105.502358104985	1.23509933774834	1.1244	0.1589	1.1262	0.155	806510628
1248	4	118801982	119640901	0.35804	0.403994902964	356	3	-1.58525449736193	0.11290852292993	-0.947490170901001	100.693939639074	0.968707482993197	1.1244	0.1589	1.1262	0.155	807099913
1249	4	119640901	120237851	0.366744	0.162408911969	570	4	-0.724765666683466	0.468595801980451	-0.340878078399298	161.223442680541	1.48534201954397	1.1244	0.1589	1.1262	0.155	807938832
1250	4	120237851	120960023	0.356356	0.307644162333	425	3	-1.25434495923802	0.20971664906801	-0.691904570842334	120.210461647771	1.15646258503401	1.1244	0.1589	1.1262	0.155	808535782
1251	4	120960023	121553967	0.349556	0.158169793785	337	2	-1.59296373901673	0.111168325880237	-0.895909821535858	95.3198248830564	0.998518518518518	1.1244	0.1589	1.1262	0.155	809257954
1252	4	121553967	122140689	0.365568	0.14780764996	388	4	-1.59303124114367	0.111153182745849	-0.895783345264274	109.745080280789	1.01107491856678	1.1244	0.1589	1.1262	0.155	809851898
1253	4	122140689	122754322	0.374342	0.185180718768	557	5	-1.02817935170402	0.303865469394021	-0.484373318207377	157.546416794844	1.36687116564417	1.1244	0.1589	1.1262	0.155	810438620
1254	4	122754322	123343802	0.355402	0.151794802199	384	3	-1.45097236594933	0.146787555256878	-0.838261101146242	108.613687700575	1.04489795918367	1.1244	0.1589	1.1262	0.155	811052253
1255	4	123343802	123983357	0.372362	0.218206409144	444	5	-1.5509884440035	0.120904453335356	-0.811490969197302	125.584576403789	1.08957055214724	1.1244	0.1589	1.1262	0.155	811641733
1256	4	123983357	124592554	0.370226	0.179247435559	481	5	-1.37980316599393	0.167647257577434	-0.696013751777366	136.049957770772	1.18036809815951	1.1244	0.1589	1.1262	0.155	812281288
1257	4	124592554	125201379	0.352576	0.178745945058	430	3	-1.23036600720006	0.218560076678724	-0.675030752277938	121.624702373039	1.17006802721088	1.1244	0.1589	1.1262	0.155	812890485
1258	4	125201379	125787613	0.3491	0.147098257692	396	2	-1.26897171461204	0.204451152508381	-0.663157982638106	112.007865441218	1.17333333333333	1.1244	0.1589	1.1262	0.155	813499310
1259	4	125787613	126353553	0.342466	0.116514118104	338	2	-1.58747234877258	0.112405704728437	-0.891635166435532	95.60267302811	1.00148148148148	1.1244	0.1589	1.1262	0.155	814085544
1260	4	126353553	126931689	0.339056	0.135151590629	367	1	-0.866929515323644	0.385980630458007	-0.572063581293597	103.805269234664	1.21523178807947	1.1244	0.1589	1.1262	0.155	814651484
1261	4	126931689	127528291	0.33507	0.161920342205	415	1	-0.633936140544614	0.526122498535117	-0.394732307902523	117.381980197236	1.37417218543046	1.1244	0.1589	1.1262	0.155	815229620
1262	4	127528291	128131442	0.348444	0.17102019229	359	2	-1.47215315364549	0.140979524551412	-0.804674568894665	101.542484074235	1.0637037037037	1.1244	0.1589	1.1262	0.155	815826222
1263	4	128131442	128763284	0.359294	0.208662925225	545	3	-0.678850110326868	0.497232839308505	-0.33311118220311	154.152239054201	1.48299319727891	1.1244	0.1589	1.1262	0.155	816429373
1264	4	128763284	129448609	0.37349	0.270419144202	567	5	-0.981913060350081	0.326142680984672	-0.45870191060518	160.37489824538	1.39141104294479	1.1244	0.1589	1.1262	0.155	817061215
1265	4	129448609	130089480	0.37694	0.219811787396	505	5	-1.26876406674449	0.204525224648666	-0.625767257908251	142.838313252058	1.23926380368098	1.1244	0.1589	1.1262	0.155	817746540
1266	4	130089480	130674765	0.355488	0.145715335264	364	3	-1.54688817410119	0.1218902131855	-0.915428961668702	102.956724799503	0.990476190476191	1.1244	0.1589	1.1262	0.155	818387411
1267	4	130674765	131261624	0.341646	0.148006591021	347	2	-1.53804983657526	0.124036429883003	-0.853722750139455	98.1483063335922	1.02814814814815	1.1244	0.1589	1.1262	0.155	818972696
1268	4	131261624	131853210	0.334586	0.154814346519	357	1	-0.915469801735943	0.359945048778941	-0.61191957010771	100.976787784128	1.18211920529801	1.1244	0.1589	1.1262	0.155	819559555
1269	4	131853210	132458855	0.326848	0.174433868025	370	1	-0.852367429399955	0.394010191724623	-0.560318373620498	104.653813669825	1.22516556291391	1.1244	0.1589	1.1262	0.155	820151141
1270	4	132458855	133343458	0.328682	0.434774695541	329	1	-1.05138260369038	0.293082902351907	-0.729756060401569	93.0570397226278	1.08940397350993	1.1244	0.1589	1.1262	0.155	820756786
1271	4	133343458	133928201	0.328832	0.144923496305	295	1	-1.21641957749219	0.223825129883996	-0.887128689887607	83.4402027908061	0.97682119205298	1.1244	0.1589	1.1262	0.155	821641389
1272	4	133928201	134495537	0.332344	0.118688043769	350	1	-0.949448002224551	0.342392806225156	-0.640488722304481	98.996850768753	1.15894039735099	1.1244	0.1589	1.1262	0.155	822226132
1273	4	134495537	135098350	0.334044	0.170555379529	427	1	-0.575687796849856	0.564826225171552	-0.35360757451632	120.776157937879	1.41390728476821	1.1244	0.1589	1.1262	0.155	822793468
1274	4	135098350	135689255	0.331498	0.153840295817	331	1	-1.04167454640792	0.297562593843027	-0.721012427329592	93.622736012735	1.09602649006623	1.1244	0.1589	1.1262	0.155	823396281
1275	4	135689255	136292645	0.328296	0.171348547374	302	1	-1.18244137700358	0.237030613477749	-0.853295094811731	85.4201398061811	1	1.1244	0.1589	1.1262	0.155	823987186
1276	4	136292645	136888910	0.32847	0.161446672201	284	1	-1.26981389254572	0.204150930888426	-0.941952714632128	80.3288731952167	0.940397350993378	1.1244	0.1589	1.1262	0.155	824590576
1277	4	136888910	137454536	0.330554	0.116023662279	256	1	-1.40572669450015	0.159805296985157	-1.09169983413681	72.4091251337165	0.847682119205298	1.1244	0.1589	1.1262	0.155	825186841
1278	4	137454536	138017914	0.343224	0.11249640561	367	2	-1.42822203169231	0.153227961148707	-0.772878349874503	103.805269234664	1.08740740740741	1.1244	0.1589	1.1262	0.155	825752467
1279	4	138017914	138603352	0.33982	0.145938596401	332	1	-1.03682051776669	0.29981951150792	-0.716660402789885	93.9055841577885	1.09933774834437	1.1244	0.1589	1.1262	0.155	826315845
1280	4	138603352	139175211	0.344986	0.125658597661	392	2	-1.29093727558863	0.196725428505427	-0.677804758602508	110.876472861003	1.16148148148148	1.1244	0.1589	1.1262	0.155	826901283
1281	4	139175211	139773094	0.378088	0.163715977875	558	5	-1.02355272256862	0.306046585422443	-0.481785523718221	157.829264939898	1.36932515337423	1.1244	0.1589	1.1262	0.155	827473142
1282	4	139773094	140454703	0.384046	0.266441610953	529	6	-1.27489786509119	0.202345394842923	-0.633819214824821	149.626668733344	1.23166472642608	1.1244	0.1589	1.1262	0.155	828071025
1283	4	140454703	141035166	0.410352	0.138618654419	610	9	-1.22507819617736	0.220545759456789	-0.563967501685332	172.537368482684	1.30971551261406	1.1244	0.1589	1.1262	0.155	828752634
1284	4	141035166	141626199	0.390324	0.154023548601	493	7	-1.53532384978669	0.124704298589907	-0.790680314945745	139.444135511415	1.11664779161948	1.1244	0.1589	1.1262	0.155	829333097
1285	4	141626199	142232713	0.380348	0.175616721131	452	6	-1.6112802457241	0.107118654371681	-0.860764164523659	127.847361564218	1.05238649592549	1.1244	0.1589	1.1262	0.155	829924130
1286	4	142232713	142844628	0.359612	0.182893048871	503	3	-0.880273307445772	0.378711269078062	-0.448809012061871	142.272616961951	1.3687074829932	1.1244	0.1589	1.1262	0.155	830530644
1287	4	142844628	143436368	0.355534	0.155034305607	422	3	-1.2687323304608	0.2045365473341	-0.702124413160213	119.361917212611	1.14829931972789	1.1244	0.1589	1.1262	0.155	831142559
1288	4	143436368	144045630	0.359774	0.179334998736	488	3	-0.952210163559666	0.340990407549715	-0.492486264304512	138.029894786147	1.32789115646259	1.1244	0.1589	1.1262	0.155	831734299
1289	4	144045630	144668515	0.37289	0.197283607729	434	5	-1.59725473535744	0.110208936207118	-0.844355603102929	122.756094953254	1.06503067484663	1.1244	0.1589	1.1262	0.155	832343561
1290	4	144668515	145572107	0.36288	0.446652914147	518	4	-0.972841545100666	0.330632060994938	-0.478887899764848	146.515339137754	1.34983713355049	1.1244	0.1589	1.1262	0.155	832966446
1291	4	145572107	146237007	0.3617	0.248007219131	486	4	-1.12550362412664	0.260375682347141	-0.570883683845621	137.46419849604	1.26644951140065	1.1244	0.1589	1.1262	0.155	833870038
1292	4	146237007	146858625	0.388246	0.195647487685	609	6	-0.925409677420628	0.354752846827642	-0.430644709032515	172.25452033763	1.41792782305006	1.1244	0.1589	1.1262	0.155	834534938
1293	4	146858625	147437874	0.379488	0.136813356605	490	5	-1.33816350377539	0.180843143344348	-0.669268896544838	138.595591076254	1.20245398773006	1.1244	0.1589	1.1262	0.155	835156556
1294	4	147437874	148044344	0.371436	0.175556911306	417	5	-1.67590743065913	0.0937563260231954	-0.902003262102745	117.947676487343	1.02331288343558	1.1244	0.1589	1.1262	0.155	835735805
1295	4	148044344	148657713	0.37344	0.184830012603	380	5	-1.84709270866869	0.064733705056948	-1.03605122721646	107.48229512036	0.932515337423313	1.1244	0.1589	1.1262	0.155	836342275
1296	4	148657713	149251803	0.391786	0.158376676934	435	7	-1.78279447096515	0.0746197661358003	-0.971252560587565	123.038943098307	0.985277463193658	1.1244	0.1589	1.1262	0.155	836955644
1297	4	149251803	149841908	0.366928	0.152693164776	429	4	-1.39743295239164	0.162283415672102	-0.750862349951856	121.341854227986	1.11791530944625	1.1244	0.1589	1.1262	0.155	837549734
1298	4	149841908	150443585	0.358318	0.168989341457	414	3	-1.30709865372154	0.191179208462779	-0.729736644368073	117.099132052182	1.1265306122449	1.1244	0.1589	1.1262	0.155	838139839
1299	4	150443585	151039008	0.356676	0.160260856568	473	3	-1.02414701967356	0.305765838469651	-0.537527228528003	133.787172610343	1.28707482993197	1.1244	0.1589	1.1262	0.155	838741516
1300	4	151039008	151620554	0.356518	0.140222785472	481	3	-0.985780696412817	0.324240740312621	-0.513330518097357	136.049957770772	1.30884353741497	1.1244	0.1589	1.1262	0.155	839336939
1301	4	151620554	152273938	0.363348	0.234753223219	495	4	-1.08256741440058	0.279000477427114	-0.54441147248443	140.009831801522	1.28990228013029	1.1244	0.1589	1.1262	0.155	839918485
1302	4	152273938	152865223	0.402594	0.154384095656	628	8	-1.10458047594893	0.269341414871536	-0.518853215549239	177.628635093648	1.36373507057546	1.1244	0.1589	1.1262	0.155	840571869
1303	4	152865223	153421479	0.395634	0.101133291147	497	7	-1.51825691039508	0.128949645730823	-0.77902210976137	140.575528091629	1.12570781426954	1.1244	0.1589	1.1262	0.155	841163154
1304	4	153421479	154022009	0.402096	0.16740212812	567	8	-1.35247354460047	0.176223876327406	-0.666269039498637	160.37489824538	1.23127035830619	1.1244	0.1589	1.1262	0.155	841719410
1305	4	154022009	154638581	0.401826	0.189064699662	508	8	-1.59223897165688	0.111331019673129	-0.8247892776687	143.686857687219	1.10314875135722	1.1244	0.1589	1.1262	0.155	842319940
1306	4	154638581	155241292	0.388496	0.170415008188	518	6	-1.32295249089589	0.185851177625759	-0.664134839252293	146.515339137754	1.20605355064028	1.1244	0.1589	1.1262	0.155	842936512
1307	4	155241292	155799699	0.372122	0.104595751844	391	5	-1.79619978817936	0.0724627484125814	-0.994882038240056	110.59362471595	0.959509202453988	1.1244	0.1589	1.1262	0.155	843539223
1308	4	155799699	156394126	0.364528	0.15885382057	468	4	-1.21137604357874	0.225751316519264	-0.625331467867997	132.372931885075	1.21954397394137	1.1244	0.1589	1.1262	0.155	844097630
1309	4	156394126	156973504	0.359156	0.137005547328	452	3	-1.12485861823301	0.260648950027353	-0.603044639452211	127.847361564218	1.22993197278912	1.1244	0.1589	1.1262	0.155	844692057
1310	4	156973504	157559190	0.34397	0.146300235963	432	2	-1.07128166582274	0.284042801012139	-0.537627100554248	122.190398663147	1.28	1.1244	0.1589	1.1262	0.155	845271435
1311	4	157559190	158114615	0.34999	0.0997884502858	434	2	-1.06029888533445	0.289008646192866	-0.530963370273237	122.756094953254	1.28592592592593	1.1244	0.1589	1.1262	0.155	845857121
1312	4	158114615	158697310	0.339824	0.141918156154	291	1	-1.23583569205711	0.216519644892523	-0.906824491228526	82.3088102105918	0.963576158940397	1.1244	0.1589	1.1262	0.155	846412546
1313	4	158697310	159297258	0.355214	0.166594438185	371	3	-1.51331764124804	0.130198993721703	-0.887948225246595	104.936661814878	1.00952380952381	1.1244	0.1589	1.1262	0.155	846995241
1314	4	159297258	159949459	0.374956	0.233365174233	501	5	-1.28727058328606	0.197999992969381	-0.6372400423522	141.706920671844	1.22944785276074	1.1244	0.1589	1.1262	0.155	847595189
1315	4	159949459	160563380	0.37115	0.185562963313	540	5	-1.10683204700571	0.268366549847011	-0.529091238496578	152.737998328933	1.32515337423313	1.1244	0.1589	1.1262	0.155	848247390
1316	4	160563380	161188499	0.351268	0.200152291004	370	3	-1.51811343165563	0.128985805690078	-0.891842141351086	104.653813669825	1.00680272108844	1.1244	0.1589	1.1262	0.155	848861311
1317	4	161188499	161792859	0.333994	0.172678535972	345	1	-0.9737181454307	0.330196505166683	-0.661247282471279	97.5826100434851	1.14238410596026	1.1244	0.1589	1.1262	0.155	849486430
1318	4	161792859	162371423	0.33291	0.135791373124	354	1	-0.930031887659632	0.352354574545806	-0.624094284053813	100.128243348967	1.17218543046358	1.1244	0.1589	1.1262	0.155	850090790
1319	4	162371423	162944498	0.322732	0.127513850718	367	1	-0.866929515323644	0.385980630458007	-0.572063581293597	103.805269234664	1.21523178807947	1.1244	0.1589	1.1262	0.155	850669354
1320	4	162944498	163516594	0.332548	0.126020807697	365	1	-0.876637572606104	0.380683524532973	-0.579947180369431	103.239572944557	1.20860927152318	1.1244	0.1589	1.1262	0.155	851242429
1321	4	163516594	164120789	0.353974	0.172452602223	399	3	-1.37903550983544	0.167883805717009	-0.782978665645053	112.856409876378	1.08571428571429	1.1244	0.1589	1.1262	0.155	851814525
1322	4	164120789	164716331	0.356662	0.160428651548	342	3	-1.65239556306824	0.0984539394425582	-1.0053710869815	96.7340656083243	0.930612244897959	1.1244	0.1589	1.1262	0.155	852418720
1323	4	164716331	165320976	0.3396	0.173068494737	348	1	-0.959156059507011	0.337480132689115	-0.648756338288082	98.4311544786458	1.1523178807947	1.1244	0.1589	1.1262	0.155	853014262
1324	4	165320976	166012100	0.37169	0.276540823354	441	5	-1.56486833140968	0.117613785559644	-0.821271989989888	124.736031968629	1.08220858895706	1.1244	0.1589	1.1262	0.155	853618907
1325	4	166012100	166671467	0.373678	0.241696960873	509	5	-1.25025755020291	0.211205479859491	-0.614384989471713	143.969705832272	1.24907975460123	1.1244	0.1589	1.1262	0.155	854310031
1326	4	166671467	167249937	0.343774	0.135650941276	282	2	-1.89499020244483	0.0580936996883894	-1.15296325031892	79.7631769051095	0.835555555555556	1.1244	0.1589	1.1262	0.155	854969398
1327	4	167249937	167858346	0.334258	0.178184412131	394	1	-0.73587074201044	0.461809364378649	-0.469648014680434	111.44216915111	1.3046357615894	1.1244	0.1589	1.1262	0.155	855547868
1328	4	167858346	168453349	0.34042	0.159668102514	340	2	-1.57648956828429	0.114913020981042	-0.883123666580014	96.1683693182172	1.00740740740741	1.1244	0.1589	1.1262	0.155	856156277
1329	4	168453349	169054167	0.34281	0.167801230988	343	2	-1.56001539755185	0.118756242567133	-0.870449836544904	97.0169137533779	1.0162962962963	1.1244	0.1589	1.1262	0.155	856751280
1330	4	169054167	169645481	0.371008	0.154425567465	381	5	-1.8424660795333	0.0654070037926247	-1.03225964805409	107.765143265414	0.934969325153374	1.1244	0.1589	1.1262	0.155	857352098
1331	4	169645481	170262768	0.391078	0.19000400138	462	7	-1.66759263007173	0.0953966222726958	-0.884375109907598	130.675843014754	1.04643261608154	1.1244	0.1589	1.1262	0.155	857943412
1332	4	170262768	170923452	0.372098	0.24320855356	480	5	-1.38442979512933	0.166226890944184	-0.69901623993889	135.767109625718	1.17791411042945	1.1244	0.1589	1.1262	0.155	858560699
1333	4	170923452	171573429	0.368598	0.230742010871	457	4	-1.26385363324392	0.206282566629206	-0.659645832393332	129.261602289486	1.19087947882736	1.1244	0.1589	1.1262	0.155	859221383
1334	4	171573429	172148068	0.337078	0.129888503913	391	1	-0.750432827934129	0.452994065683318	-0.480675036829458	110.59362471595	1.29470198675497	1.1244	0.1589	1.1262	0.155	859871360
1335	4	172148068	172731508	0.33996	0.143013848896	356	1	-0.920323830377172	0.357403559554303	-0.615966403170412	100.693939639074	1.17880794701987	1.1244	0.1589	1.1262	0.155	860445999
1336	4	172731508	173313457	0.340336	0.140818181662	339	2	-1.58198095852843	0.113653917466344	-0.887373139581372	95.8855211731636	1.00444444444444	1.1244	0.1589	1.1262	0.155	861029439
1337	4	173313457	173893332	0.359916	0.137745203708	355	3	-1.59005028776953	0.111823470205772	-0.951548387475354	100.411091494021	0.965986394557823	1.1244	0.1589	1.1262	0.155	861611388
1338	4	173893332	174481482	0.390384	0.149876732126	512	7	-1.45425588767651	0.14587537550408	-0.736124151323656	144.818250267433	1.15968289920725	1.1244	0.1589	1.1262	0.155	862191263
1339	4	174481482	175079709	0.360094	0.164196868413	488	4	-1.11596224418751	0.264438296256251	-0.564958849888515	138.029894786147	1.27166123778502	1.1244	0.1589	1.1262	0.155	862779413
1340	4	175079709	175661655	0.351726	0.140813752479	409	3	-1.33107760575951	0.183163476746329	-0.74726656892565	115.684891326914	1.11292517006803	1.1244	0.1589	1.1262	0.155	863377640
1341	4	175661655	176251567	0.344276	0.152415953566	406	2	-1.21405781217057	0.224725648512722	-0.62717868553254	114.836346891753	1.20296296296296	1.1244	0.1589	1.1262	0.155	863959586
1342	4	176251567	176835020	0.347926	0.143032943528	428	2	-1.09324722679933	0.274285266651842	-0.551047616316569	121.059006082932	1.26814814814815	1.1244	0.1589	1.1262	0.155	864549498
1343	4	176835020	177420691	0.35537	0.146278371304	454	3	-1.11526703741783	0.264736006283709	-0.596675114576484	128.413057854325	1.23537414965986	1.1244	0.1589	1.1262	0.155	865132951
1344	4	177420691	177990302	0.355708	0.122207962978	448	3	-1.14404177986338	0.2526063106013	-0.615868679809794	126.715968984004	1.21904761904762	1.1244	0.1589	1.1262	0.155	865718622
1345	4	177990302	178586700	0.359984	0.161633674157	386	3	-1.44138078513415	0.149477135673506	-0.830766564599318	109.179383990682	1.05034013605442	1.1244	0.1589	1.1262	0.155	866288233
1346	4	178586700	179176367	0.342442	0.152063791937	433	2	-1.06579027557859	0.286518457777823	-0.534291387990991	122.4732468082	1.28296296296296	1.1244	0.1589	1.1262	0.155	866884631
1347	4	179176367	179744530	0.337068	0.119970853435	393	1	-0.740724770651669	0.458860336981596	-0.473314331878204	111.159321006057	1.30132450331126	1.1244	0.1589	1.1262	0.155	867474298
1348	4	179744530	180321883	0.338738	0.133978692412	293	1	-1.22612763477465	0.220150647939186	-0.896942979714562	82.8745065006989	0.970198675496689	1.1244	0.1589	1.1262	0.155	868042461
1349	4	180321883	180904740	0.345482	0.142156652489	391	2	-1.29642866583278	0.194827841399372	-0.681489805410364	110.59362471595	1.15851851851852	1.1244	0.1589	1.1262	0.155	868619814
1350	4	180904740	181466482	0.345642	0.109911667634	396	2	-1.26897171461204	0.204451152508381	-0.663157982638106	112.007865441218	1.17333333333333	1.1244	0.1589	1.1262	0.155	869202671
1351	4	181466482	182031572	0.3575	0.115185191739	347	3	-1.62841661103027	0.103436577786391	-0.984431749289138	98.1483063335922	0.94421768707483	1.1244	0.1589	1.1262	0.155	869764413
1352	4	182031572	182590631	0.37329	0.10564001295	457	5	-1.49084226524338	0.136002912288353	-0.769856480489339	129.261602289486	1.12147239263804	1.1244	0.1589	1.1262	0.155	870329503
1353	4	182590631	183160621	0.37815	0.122791627923	448	5	-1.53248192746192	0.125403553982384	-0.798551913489804	126.715968984004	1.09938650306748	1.1244	0.1589	1.1262	0.155	870888562
1354	4	183160621	183730057	0.37582	0.121938198498	472	5	-1.42144282821248	0.155188063138418	-0.723263786185567	133.50432446529	1.15828220858896	1.1244	0.1589	1.1262	0.155	871458552
1355	4	183730057	184344563	0.417346	0.1863382945	514	9	-1.62814625012444	0.103493878678833	-0.811008384941703	145.38394655754	1.10359634997316	1.1244	0.1589	1.1262	0.155	872027988
1356	4	184344563	184962175	0.408502	0.190430237754	467	8	-1.7588556243571	0.078602034069793	-0.946195224731204	132.090083740022	1.01411509229099	1.1244	0.1589	1.1262	0.155	872642494
1357	4	184962175	185573696	0.42911	0.182366590845	558	10	-1.54574406528747	0.122166390536798	-0.771174930851078	157.829264939898	1.13414634146341	1.1244	0.1589	1.1262	0.155	873260106
1358	4	185573696	186195052	0.417614	0.195308325662	457	9	-1.86746790715551	0.0618362744502705	-0.980582579077511	129.261602289486	0.981213097155126	1.1244	0.1589	1.1262	0.155	873871627
1359	4	186195052	186769384	0.39127	0.129423399706	397	7	-1.94493039518552	0.0517833562120808	-1.1031289541807	112.290713586271	0.89920724801812	1.1244	0.1589	1.1262	0.155	874492983
1360	4	186769384	187395397	0.403146	0.201294541807	544	8	-1.4459414229445	0.148193632261471	-0.726011123190526	153.869390909147	1.18132464712269	1.1244	0.1589	1.1262	0.155	875067315
1361	4	187395397	187995488	0.398858	0.166793036389	356	7	-2.1198665239496	0.0340173032188162	-1.26039072035726	100.693939639074	0.80634201585504	1.1244	0.1589	1.1262	0.155	875693328
1362	4	187995488	188562447	0.376238	0.118102014431	487	5	-1.35204339118157	0.176361434803165	-0.678128873465066	137.747046641093	1.19509202453988	1.1244	0.1589	1.1262	0.155	876293419
1363	4	188562447	189221945	0.387588	0.241847587104	600	6	-0.964727098533566	0.334681518600228	-0.452124436442966	169.708887032148	1.39697322467986	1.1244	0.1589	1.1262	0.155	876860378
1364	4	189221945	189846936	0.36847	0.199988479834	383	4	-1.61688469099147	0.105903173568267	-0.914495605526444	108.330839555521	0.998045602605863	1.1244	0.1589	1.1262	0.155	877519876
1365	4	189846936	190463962	0.378474	0.189661375696	478	5	-1.39368305340012	0.163413335901582	-0.70504002756666	135.201413335611	1.17300613496933	1.1244	0.1589	1.1262	0.155	878144867
1366	4	190463962	191154276	0.267834	0.421795533024	673	1	0.618403248892678	0.536309556731509	0.302762860473507	190.356801621059	2.22847682119205	1.1244	0.1589	1.1262	0.155	878761893
1367	5	0	808805	0.525106	0.38180401951	466	15	-1.88092669529081	0.0599818912491758	-0.991328604988992	131.807235594968	1.01969365426696	1.7508	0.3125	1.7862	0.2218	878761893
1368	5	808805	1433631	0.55535	0.199777217977	371	16	-0.852715788660904	0.393816933092484	-0.590204327222219	104.936661814878	1.35897435897436	1.7508	0.3125	1.7862	0.2218	879570698
1369	5	1433631	2064878	0.507534	0.207917027724	810	15	-0.475588400533556	0.634367640748135	-0.193736651871285	229.1069974934	1.77242888402626	1.7508	0.3125	1.7862	0.2218	880195524
1370	5	2064878	2620428	0.456156	0.09999099991	864	13	-0.446293118833194	0.655385526196785	-0.192908749463272	244.380797326293	1.8	1.7508	0.3125	1.7862	0.2218	880826771
1371	5	2620428	3164182	0.443186	0.0804665344991	938	12	-0.0573550426749924	0.954262374761452	-0.0194986167585275	265.311560060258	1.93004115226337	1.7508	0.3125	1.7862	0.2218	881382321
1372	5	3164182	3728917	0.445718	0.114628985276	843	12	-0.484253878043119	0.628205704101919	-0.173553908331822	238.440986280168	1.73456790123457	1.7508	0.3125	1.7862	0.2218	881926075
1373	5	3728917	4283073	0.415968	0.0977269938429	847	9	-0.23000393799552	0.818088709669717	-0.0904147748033823	239.572378860382	1.81857219538379	1.7508	0.3125	1.7862	0.2218	882490810
1374	5	4283073	4856870	0.379124	0.128611686712	922	5	0.660540282714661	0.508907176835154	0.24271610488193	260.785989739401	2.26257668711656	1.7508	0.3125	1.7862	0.2218	883044966
1375	5	4856870	5430056	0.42139	0.127682811513	1018	10	0.257486464692841	0.796803262763929	0.0962256033954297	287.939411664544	2.06910569105691	1.7508	0.3125	1.7862	0.2218	883618763
1376	5	5430056	5989998	0.411608	0.107050373074	886	9	-0.0662575410795212	0.947172786215846	-0.0254700455805626	250.603456517472	1.90230810520666	1.7508	0.3125	1.7862	0.2218	884191949
1377	5	5989998	6552065	0.43948	0.110426337074	954	11	0.182616150590419	0.855099211106275	0.058426911904367	269.837130381115	2.02547770700637	1.7508	0.3125	1.7862	0.2218	884751891
1378	5	6552065	7138448	0.426296	0.147314980141	828	10	-0.487326145516418	0.626027222200471	-0.20180928518094	234.198264104364	1.68292682926829	1.7508	0.3125	1.7862	0.2218	885313958
1379	5	7138448	7748349	0.393936	0.180194818503	664	7	-0.80571219079504	0.420408818660571	-0.361084719976731	187.811168315577	1.5039637599094	1.7508	0.3125	1.7862	0.2218	885900341
1380	5	7748349	8327660	0.395306	0.136905738023	720	7	-0.566775039312393	0.570867031085667	-0.244271054993981	203.650664438578	1.63080407701019	1.7508	0.3125	1.7862	0.2218	886510242
1381	5	8327660	8905946	0.376528	0.135375921257	883	5	0.480101746434309	0.631155046465113	0.180362792101058	249.754912082311	2.16687116564417	2.1603	0.2138	2.1366	0.196	887089553
1382	5	8905946	9473745	0.390212	0.119406691452	911	7	0.248171316637349	0.804001858261641	0.0951830924783946	257.674660143811	2.0634201585504	2.1603	0.2138	2.1366	0.196	887667839
1383	5	9473745	10071720	0.404946	0.163844642335	975	8	0.305565340806548	0.759935613011627	0.115784444196108	275.77694142724	2.11726384364821	2.1603	0.2138	2.1366	0.196	888235638
1384	5	10071720	10679382	0.439632	0.177174152736	980	11	0.30801403550965	0.758071652422272	0.0972193949014261	277.191182152508	2.08067940552017	2.1603	0.2138	2.1366	0.196	888833613
1385	5	10679382	11249933	0.419878	0.123654151864	829	9	-0.305579198110597	0.759925060816542	-0.121404642639831	234.481112249418	1.77992485238862	2.1603	0.2138	2.1366	0.196	889441275
1386	5	11249933	11810058	0.377412	0.107342111136	820	5	0.18862411090451	0.85038743425517	0.0735732639580375	231.935478943936	2.01226993865031	2.1603	0.2138	2.1366	0.196	890011826
1387	5	11810058	12389070	0.353502	0.136460038825	775	3	0.424181683419509	0.671433317900193	0.174828898294202	219.207312416524	2.10884353741497	2.1603	0.2138	2.1366	0.196	890571951
1388	5	12389070	12976418	0.340938	0.148715923098	821	2	1.06486913915054	0.286935152184344	0.388723809060089	232.218327088989	2.43259259259259	2.1603	0.2138	2.1366	0.196	891150963
1389	5	12976418	13556510	0.36105	0.13806775477	871	4	0.711212014154557	0.47695286474816	0.270832721147463	246.360734341668	2.26970684039088	2.1603	0.2138	2.1366	0.196	891738311
1390	5	13556510	14149486	0.394882	0.156795553277	1003	7	0.640710922644555	0.521710516305472	0.233981739288525	283.696689488741	2.2718006795017	2.1603	0.2138	2.1366	0.196	892318403
1391	5	14149486	14714111	0.423228	0.114456497675	966	10	0.0536430134776753	0.957219586027762	0.0205831361555077	273.231308121758	1.96341463414634	2.1603	0.2138	2.1366	0.196	892911379
1392	5	14714111	15318674	0.401618	0.172956333749	1050	8	0.610351900624015	0.541628723283297	0.22269964811262	296.990552306259	2.28013029315961	2.1603	0.2138	2.1366	0.196	893476004
1393	5	15318674	15904427	0.384538	0.146397884433	883	6	0.271587365351038	0.785939315414759	0.105326500709619	249.754912082311	2.05587892898719	2.1603	0.2138	2.1366	0.196	894080567
1394	5	15904427	16488756	0.389352	0.144317670354	944	6	0.538072108449839	0.590527267338207	0.201699922422994	267.008648930579	2.19790454016298	2.1603	0.2138	2.1366	0.196	894666320
1395	5	16488756	17155959	0.418522	0.250602889975	1120	9	0.916220840416473	0.359551076923718	0.312650082809386	316.78992246001	2.40472356414385	2.1603	0.2138	2.1366	0.196	895250649
1396	5	17155959	17894119	0.387798	0.322640078032	933	6	0.490017482645137	0.624121527735533	0.184790143912912	263.89731933499	2.17229336437718	2.1603	0.2138	2.1366	0.196	895917852
1397	5	17894119	18488899	0.347558	0.159353038098	766	2	0.762842675722443	0.445557226673422	0.288685979207241	216.661679111042	2.26962962962963	2.1603	0.2138	2.1366	0.196	896656012
1398	5	18488899	19089691	0.337086	0.167765216581	667	1	0.589279077045299	0.555674078050075	0.289843117047775	188.659712750738	2.20860927152318	2.1603	0.2138	2.1366	0.196	897250792
1399	5	19089691	19678860	0.33443	0.151347066801	565	1	0.0941681556398582	0.924975580455099	0.0504072231657397	159.809201955273	1.87086092715232	2.1603	0.2138	2.1366	0.196	897851584
1400	5	19678860	20263369	0.334716	0.144581178391	620	1	0.361139730907498	0.717994993631147	0.184424571137427	175.36584993322	2.05298013245033	2.1603	0.2138	2.1366	0.196	898440753
1401	5	20263369	21076455	0.340602	0.385058899059	569	2	-0.318961202374566	0.749755933331121	-0.140229760411134	160.940594535487	1.68592592592593	2.1603	0.2138	2.1366	0.196	899025262
1402	5	21076455	21850532	0.33636	0.354069427202	710	1	0.798002308618181	0.424869150399685	0.379975380255234	200.822182988042	2.35099337748344	2.1603	0.2138	2.1366	0.196	899838348
1403	5	21850532	22591827	0.340986	0.325504691115	721	2	0.515730114735816	0.606042918489749	0.201340846523106	203.933512583631	2.1362962962963	2.1603	0.2138	2.1366	0.196	900612425
1404	5	22591827	23161990	0.341108	0.123057792245	706	2	0.433359261073607	0.664753791934334	0.171009770553464	199.690790407827	2.09185185185185	2.1603	0.2138	2.1366	0.196	901353720
1405	5	23161990	23762512	0.339642	0.167391036465	755	1	1.01643359747352	0.309422953327338	0.468633000075631	213.550349515453	2.5	2.1603	0.2138	2.1366	0.196	901923883
1406	5	23762512	24374223	0.338184	0.182620551208	739	1	0.938769139213846	0.347849286821937	0.437730720009341	209.024779194596	2.44701986754967	2.1603	0.2138	2.1366	0.196	902524405
1407	5	24374223	24954515	0.336666	0.138364823227	770	1	1.08924402709197	0.276046288495916	0.497014801445453	217.793071691257	2.54966887417219	2.1603	0.2138	2.1366	0.196	903136116
1408	5	24954515	25568937	0.330146	0.186227055672	634	1	0.429096131884715	0.667853267143581	0.216639196002597	179.32572396397	2.09933774834437	2.1603	0.2138	2.1366	0.196	903716408
1409	5	25568937	26157302	0.33318	0.150187383682	666	1	0.584425048404069	0.558934378454707	0.287678532934452	188.376864605684	2.20529801324503	2.1603	0.2138	2.1366	0.196	904330830
1410	5	26157302	26751437	0.338136	0.15844042179	591	1	0.220372900311833	0.825580749056427	0.115314486040722	167.163253726666	1.95695364238411	2.1603	0.2138	2.1366	0.196	904919195
1411	5	26751437	27330233	0.329956	0.136137775658	630	1	0.409680017319796	0.6820406904974	0.207508184250469	178.194331383755	2.08609271523179	2.1603	0.2138	2.1366	0.196	905513330
1412	5	27330233	27920391	0.32995	0.152769258402	664	1	0.57471699112161	0.565482714276821	0.283339597210115	187.811168315577	2.19867549668874	2.1603	0.2138	2.1366	0.196	906092126
1413	5	27920391	28505588	0.333226	0.145586870746	601	1	0.268913186724131	0.78799648909967	0.139521346574375	169.991735177202	1.99006622516556	2.1603	0.2138	2.1366	0.196	906682284
1414	5	28505588	29106121	0.333798	0.167406287415	631	1	0.414534045961026	0.678483038637164	0.209796360845739	178.477179528809	2.08940397350993	2.1603	0.2138	2.1366	0.196	907267481
1415	5	29106121	29719676	0.330904	0.185077132449	713	1	0.81256439454187	0.416467852550311	0.386058432307078	201.670727423202	2.36092715231788	2.1603	0.2138	2.1366	0.196	907868014
1416	5	29719676	30303537	0.338812	0.143631789073	827	1	1.36592365964207	0.171962925756189	0.600043685034464	233.915415959311	2.73841059602649	2.1603	0.2138	2.1366	0.196	908481569
1417	5	30303537	30897798	0.343206	0.158618856025	754	2	0.696945992792676	0.485836593122119	0.265906110550948	213.267501370399	2.23407407407407	2.1603	0.2138	2.1366	0.196	909065430
1418	5	30897798	31465302	0.376004	0.118948941329	792	5	0.0590784951134878	0.95288958713186	0.0234497845322013	224.015730882435	1.94355828220859	2.1603	0.2138	2.1366	0.196	909659691
1419	5	31465302	32106838	0.425024	0.220620510774	1060	10	0.422129252212782	0.672930677474594	0.154552306770296	299.819033756795	2.15447154471545	2.1603	0.2138	2.1366	0.196	910227195
1420	5	32106838	32783199	0.405004	0.260749806686	1109	8	0.850117327680423	0.39525985885434	0.301569685720844	313.67859286442	2.40825190010858	2.1603	0.2138	2.1366	0.196	910868731
1421	5	32783199	33413701	0.373964	0.206981103946	835	5	0.258023547935414	0.796388733774228	0.0997255518140061	236.178201119739	2.04907975460123	2.1603	0.2138	2.1366	0.196	911545092
1422	5	33413701	34000962	0.401088	0.148589809301	908	8	0.0332893473696106	0.973443848620657	0.0130745228500497	256.826115708651	1.97176981541802	2.1603	0.2138	2.1366	0.196	912175594
1423	5	34000962	34958210	0.403188	0.477669318714	1135	8	0.955776668417145	0.339185078335061	0.335002617737412	321.032644635813	2.46471226927253	2.1603	0.2138	2.1366	0.196	912762855
1424	5	34958210	35584463	0.386792	0.201600631055	910	6	0.389539628689851	0.696877001515187	0.148779608147212	257.391811998758	2.11874272409779	2.1603	0.2138	2.1366	0.196	913720103
1425	5	35584463	36179477	0.381948	0.159683637696	797	6	-0.104112436394813	0.917080121678671	-0.0425072129483753	225.429971607703	1.85564610011641	2.1603	0.2138	2.1366	0.196	914346356
1426	5	36179477	36773835	0.39008	0.158756170523	886	7	0.141502945439739	0.887472633332205	0.0550387372313624	250.603456517472	2.00679501698754	2.1603	0.2138	2.1366	0.196	914941370
1427	5	36773835	37477353	0.352452	0.289286130561	919	3	1.11477550211289	0.264946636949741	0.420697449421636	259.93744530424	2.50068027210884	2.1603	0.2138	2.1366	0.196	915535728
1428	5	37477353	38096725	0.394128	0.19273070142	977	7	0.52977581659904	0.596267374320495	0.196090600644729	276.342637717348	2.21291053227633	2.1603	0.2138	2.1366	0.196	916239246
1429	5	38096725	38670169	0.408604	0.128075278493	978	8	0.317756803199247	0.750669419721697	0.120216690511368	276.625485862401	2.12377850162866	2.1603	0.2138	2.1366	0.196	916858618
1430	5	38670169	39255825	0.377128	0.146256505525	979	5	0.924258143432098	0.355351929732509	0.329258214056287	276.908334007455	2.40245398773006	2.1603	0.2138	2.1366	0.196	917432062
1431	5	39255825	39843847	0.365482	0.149691678203	726	4	0.0194619685681343	0.984472575978637	0.00812955054434928	205.347753308899	1.89185667752443	2.1603	0.2138	2.1366	0.196	918017718
1432	5	39843847	40457547	0.358832	0.185269675737	907	3	1.05722601722178	0.290408448608481	0.401735138661124	256.543267563597	2.46802721088435	2.1603	0.2138	2.1366	0.196	918605740
1433	5	40457547	41114627	0.37431	0.239057648993	849	5	0.322796355830925	0.746849473025727	0.12371390800563	240.138075150489	2.08343558282209	2.1603	0.2138	2.1366	0.196	919219440
1434	5	41114627	41715173	0.367264	0.167424310544	858	4	0.649193044550258	0.516213606893474	0.249137650048144	242.683708455972	2.23583061889251	2.1603	0.2138	2.1366	0.196	919876520
1435	5	41715173	42318091	0.36169	0.170699829828	883	4	0.768460293789296	0.442213771525323	0.290573440197064	249.754912082311	2.30097719869707	2.1603	0.2138	2.1366	0.196	920477066
1436	5	42318091	42954016	0.376638	0.213743759091	877	5	0.452341971621947	0.651022643819004	0.170526196897325	248.05782321199	2.1521472392638	2.1603	0.2138	2.1366	0.196	921079984
1437	5	42954016	43660551	0.395072	0.292320974899	859	7	0.0263011045463197	0.979017173916662	0.0103901698148074	242.966556601025	1.94563986409966	2.1603	0.2138	2.1366	0.196	921715909
1438	5	43660551	44343861	0.355832	0.268267696946	602	3	-0.40549005709407	0.685117325589882	-0.189603925107696	170.274583322255	1.63809523809524	2.1603	0.2138	2.1366	0.196	922422444
1439	5	44343861	44936279	0.351076	0.156001336894	676	3	-0.0506015669321924	0.959643014195489	-0.0223441655852141	191.20534605622	1.83945578231293	2.1603	0.2138	2.1366	0.196	923105754
1440	5	44936279	45545825	0.340516	0.179717363415	690	2	0.345497017167251	0.729720752337758	0.137937948947815	195.16522008697	2.04444444444444	2.1603	0.2138	2.1366	0.196	923698172
1441	5	45545825	46321786	0.351704	0.355637718906	614	3	-0.347940572202955	0.727884814511443	-0.161128756497219	173.668761062898	1.67074829931973	2.1603	0.2138	2.1366	0.196	924307718
1442	5	46321786	50291890	0.359608	0.874058714835	745	3	0.280307971191721	0.779241235705369	0.117873013482125	210.721868064917	2.02721088435374	2.1603	0.2138	2.1366	0.196	925083679
1443	5	50291890	50863722	0.34919	0.125617314176	597	2	-0.165202275538443	0.868784774255287	-0.070927481452911	168.860342596987	1.76888888888889	2.1603	0.2138	2.1366	0.196	929053783
1444	5	50863722	51466760	0.334686	0.170864854288	617	1	0.346577644983808	0.728908642864689	0.177426845012608	174.517305498059	2.04304635761589	2.1603	0.2138	2.1366	0.196	929625615
1445	5	51466760	52066402	0.34653	0.166169147591	671	2	0.241160602528454	0.809430644456088	0.0976543534824676	189.791105330952	1.98814814814815	2.1603	0.2138	2.1366	0.196	930228653
1446	5	52066402	52659080	0.372462	0.156371587945	779	5	-0.00106768364662954	0.999148111864384	-0.000427317485739328	220.338704996739	1.91165644171779	2.1603	0.2138	2.1366	0.196	930828295
1447	5	52659080	53305755	0.370868	0.226814087447	891	5	0.517114779517458	0.605076037060098	0.193374785974513	252.01769724274	2.18650306748466	2.1603	0.2138	2.1366	0.196	931420973
1448	5	53305755	53906994	0.386416	0.168383953802	1025	6	0.89192889846628	0.372431043940277	0.320465067453961	289.919348679919	2.38649592549476	2.1603	0.2138	2.1366	0.196	932067648
1449	5	53906994	54507003	0.399894	0.166679166479	982	7	0.551109490838562	0.581558619739419	0.203455062991037	277.756878442615	2.2242355605889	2.1603	0.2138	2.1366	0.196	932668887
1450	5	54507003	55143421	0.370108	0.214352831001	921	5	0.655913653579267	0.511879682708613	0.241150510543927	260.503141594347	2.2601226993865	2.1603	0.2138	2.1366	0.196	933268896
1451	5	55143421	55776205	0.400768	0.209840956788	935	8	0.143012508903899	0.886280302067931	0.0553485903341335	264.463015625097	2.03040173724213	2.1603	0.2138	2.1366	0.196	933905314
1452	5	55776205	56351237	0.397386	0.13048317311	948	7	0.406040506009812	0.68471283840254	0.152619097574603	268.140041510794	2.14722536806342	2.1603	0.2138	2.1366	0.196	934538098
1453	5	56351237	56986061	0.390502	0.212380124255	1035	7	0.777246437777496	0.437013389322876	0.279290901063031	292.747830130455	2.34428086070215	2.1603	0.2138	2.1366	0.196	935113130
1454	5	56986061	57568800	0.368672	0.141982946053	812	4	0.429741305950427	0.667383832744021	0.169639729733775	229.672693783507	2.11596091205212	2.1603	0.2138	2.1366	0.196	935747954
1455	5	57568800	58173035	0.37137	0.172507385372	828	5	0.225637143987659	0.821483649024751	0.0875801219519169	234.198264104364	2.0319018404908	2.1603	0.2138	2.1366	0.196	936330693
1456	5	58173035	58749287	0.37316	0.132324052671	875	5	0.44308871335116	0.657701568614994	0.167232371172283	247.492126921882	2.14723926380368	2.1603	0.2138	2.1366	0.196	936934928
1457	5	58749287	59304106	0.362074	0.0988051959288	713	4	-0.0425570010361657	0.966054672615975	-0.0179379210075134	201.670727423202	1.85798045602606	2.1603	0.2138	2.1366	0.196	937511180
1458	5	59304106	59922486	0.36772	0.191435686795	897	4	0.835249953363158	0.403576989221555	0.31326798746786	253.714786113061	2.33745928338762	2.1603	0.2138	2.1366	0.196	938065999
1459	5	59922486	60573536	0.370738	0.232009830274	974	5	0.90112499775513	0.367521863186345	0.321871126534934	275.494093282187	2.39018404907975	2.1603	0.2138	2.1366	0.196	938684379
1460	5	60573536	61126135	0.40471	0.095184754225	1032	8	0.537203126267823	0.591127312032081	0.197753290982389	291.899285695295	2.24104234527687	2.1603	0.2138	2.1366	0.196	939335429
1461	5	61126135	61778956	0.387244	0.234093265995	1067	6	1.07541019699332	0.282191118473578	0.378401333885578	301.79897077217	2.48428405122235	2.1603	0.2138	2.1366	0.196	939888028
1462	5	61778956	62425622	0.374452	0.226803326601	798	5	0.0868382699258496	0.930800067505363	0.0343381006749373	225.712819752757	1.95828220858896	2.1603	0.2138	2.1366	0.196	940540849
1463	5	62425622	63031396	0.347858	0.174609672914	710	2	0.455324822050196	0.64887557120422	0.179160611674329	200.822182988042	2.1037037037037	2.1603	0.2138	2.1366	0.196	941187515
1464	5	63031396	63641913	0.362302	0.181021986284	784	4	0.296161986802704	0.767106377405973	0.119013656663807	221.752945722007	2.04299674267101	2.1603	0.2138	2.1366	0.196	941793289
1465	5	63641913	64249411	0.360202	0.176952022887	790	4	0.324786126620073	0.745342945174927	0.130012655613064	223.450034592328	2.0586319218241	2.1603	0.2138	2.1366	0.196	942403806
1466	5	64249411	64855087	0.357448	0.174476122547	788	3	0.486526958718217	0.626593596180383	0.198828217588978	222.884338302221	2.14421768707483	2.1603	0.2138	2.1366	0.196	943011304
1467	5	64855087	65480365	0.360102	0.200355681793	858	4	0.649193044550258	0.516213606893474	0.249137650048144	242.683708455972	2.23583061889251	2.1603	0.2138	2.1366	0.196	943616980
1468	5	65480365	66081267	0.39768	0.167917563929	954	7	0.431640915097239	0.666002416465947	0.161721304681855	269.837130381115	2.16081540203851	2.1603	0.2138	2.1366	0.196	944242258
1469	5	66081267	66631350	0.390006	0.0910462602916	779	7	-0.315037683286033	0.752733042418545	-0.130644633261987	220.338704996739	1.76443941109853	2.1603	0.2138	2.1366	0.196	944843160
1470	5	66631350	67253476	0.369298	0.196304285627	781	4	0.281849916894019	0.778058593690011	0.113482550690578	220.904401286846	2.03517915309446	2.1603	0.2138	2.1366	0.196	945393243
1471	5	67253476	67828674	0.39644	0.130734112427	1009	7	0.666311331731981	0.505212124053171	0.242586307782701	285.393778359062	2.28539071347678	2.1603	0.2138	2.1366	0.196	946015369
1472	5	67828674	68455176	0.391028	0.201917950781	883	7	0.128702740896026	0.897592866529021	0.05014547632481	249.754912082311	2	2.1603	0.2138	2.1366	0.196	946590567
1473	5	68455176	71072621	0.38554	0.808974018556	892	6	0.310904786463976	0.755873005615811	0.119956772981458	252.300545387793	2.07683352735739	2.1603	0.2138	2.1366	0.196	947217069
1474	5	71072621	71649919	0.401126	0.133896185332	978	8	0.317756803199247	0.750669419721697	0.120216690511368	276.625485862401	2.12377850162866	2.1603	0.2138	2.1366	0.196	949834514
1475	5	71649919	72239325	0.393452	0.151688309926	922	7	0.295105399964297	0.767913364755865	0.112498789105682	260.785989739401	2.08833522083805	2.1603	0.2138	2.1366	0.196	950411812
1476	5	72239325	72831185	0.40839	0.155205622951	963	8	0.256799491235753	0.797333562840713	0.0979180234025937	272.382763686597	2.09120521172638	2.1603	0.2138	2.1366	0.196	951001218
1477	5	72831185	73395004	0.389428	0.113190580665	1021	6	0.874454489082752	0.381870794483857	0.314824023938955	288.787956099705	2.37718277066356	2.1603	0.2138	2.1366	0.196	951593078
1478	5	73395004	73951072	0.411104	0.100829394966	1094	9	0.807056575805807	0.419633888677687	0.278764088656976	309.435870688616	2.34889962426194	2.1603	0.2138	2.1366	0.196	952156897
1479	5	73951072	74627867	0.376902	0.261223856559	888	5	0.503234892111277	0.614799135829194	0.188509030802698	251.169152807579	2.17914110429448	2.1603	0.2138	2.1366	0.196	952712965
1480	5	74627867	75286328	0.368382	0.240653584647	1028	4	1.46021033937572	0.144232274589454	0.509928361742477	290.76789311508	2.67882736156352	2.1603	0.2138	2.1366	0.196	953389760
1481	5	75286328	75899148	0.401954	0.184099735648	990	8	0.366522652770042	0.713975112408272	0.137810750526107	280.019663603044	2.14983713355049	2.1603	0.2138	2.1366	0.196	954048221
1482	5	75899148	76532540	0.400572	0.21059943921	960	8	0.244608028843055	0.806759946772882	0.0934166311676529	271.534219251437	2.08469055374593	2.1603	0.2138	2.1366	0.196	954661041
1483	5	76532540	77144123	0.385108	0.182449479466	949	6	0.559915120179249	0.575537334884792	0.209321150082262	268.422889655847	2.20954598370198	2.1603	0.2138	2.1366	0.196	955294433
1484	5	77144123	77757364	0.368648	0.184659864556	820	4	0.467906825706919	0.63985122206428	0.183783912054045	231.935478943936	2.13680781758958	2.1603	0.2138	2.1366	0.196	955906016
1485	5	77757364	78373341	0.408354	0.188281380636	1101	8	0.817606761299893	0.413581765540517	0.291124789123503	311.415807703992	2.39087947882736	2.1603	0.2138	2.1366	0.196	956519257
1486	5	78373341	79025591	0.372866	0.233422767344	841	5	0.285783322747776	0.775044082178009	0.110055154707736	237.875289990061	2.0638036809816	2.1603	0.2138	2.1366	0.196	957135234
1487	5	79025591	79664376	0.413118	0.217264024672	1010	9	0.454372028602117	0.649561081291336	0.163506643503576	285.676626504116	2.16854535695115	2.1603	0.2138	2.1366	0.196	957787484
1488	5	79664376	80313335	0.376198	0.229535301922	913	5	0.618900620496118	0.535981829722381	0.228564214436814	258.240356433918	2.24049079754601	2.1603	0.2138	2.1366	0.196	958426269
1489	5	80313335	80928670	0.375636	0.187434486906	917	5	0.637407137037693	0.523859680717604	0.234871088047646	259.371749014133	2.25030674846626	2.1603	0.2138	2.1366	0.196	959075228
1490	5	80928670	81540222	0.370088	0.182408037256	916	5	0.632780507902299	0.526876987344196	0.233296952549535	259.088900869079	2.2478527607362	2.1603	0.2138	2.1366	0.196	959690563
1491	5	81540222	82129490	0.382204	0.15148964478	937	6	0.507491892028665	0.611809723945824	0.19096211072034	265.028711915204	2.18160651920838	2.1603	0.2138	2.1366	0.196	960302115
1492	5	82129490	82729349	0.352662	0.166470787302	837	3	0.721520688690272	0.470589216442923	0.285860210682945	236.743897409846	2.27755102040816	2.1603	0.2138	2.1366	0.196	960891383
1493	5	82729349	83297370	0.359016	0.119750854282	844	3	0.755091221543422	0.450194249987054	0.297875586839787	238.723834425221	2.29659863945578	2.1603	0.2138	2.1366	0.196	961491242
1494	5	83297370	83872392	0.342912	0.130468051657	648	2	0.114858626913067	0.90855717893289	0.0473354001669087	183.28559799472	1.92	2.1603	0.2138	2.1366	0.196	962059263
1495	5	83872392	84451092	0.331994	0.135994470365	632	1	0.419388074602256	0.674932538130876	0.212080914040293	178.760027673863	2.09271523178808	2.1603	0.2138	2.1366	0.196	962634285
1496	5	84451092	85056406	0.328992	0.173982428954	699	1	0.744607993564653	0.45650873416672	0.357448811238626	197.710853392452	2.31456953642384	2.1603	0.2138	2.1366	0.196	963212985
1497	5	85056406	85678454	0.331428	0.196203508411	706	1	0.778586194053262	0.436223514316483	0.37182453913437	199.690790407827	2.33774834437086	2.1603	0.2138	2.1366	0.196	963818299
1498	5	85678454	86276610	0.345518	0.164097660142	677	2	0.274108943993337	0.784000900673911	0.110497420857281	191.488194201274	2.00592592592593	2.1603	0.2138	2.1366	0.196	964440347
1499	5	86276610	86923247	0.354386	0.226768650727	809	3	0.587238557277669	0.557043500223128	0.236772290562579	228.824149348346	2.20136054421769	2.1603	0.2138	2.1366	0.196	965038503
1500	5	86923247	87527006	0.352572	0.171854995122	660	3	-0.12733421345368	0.898675882275406	-0.0569013876215828	186.679775735363	1.79591836734694	2.1603	0.2138	2.1366	0.196	965685140
1501	5	87527006	88102198	0.36346	0.130725044855	947	4	1.07378445184123	0.282919300100324	0.391524428016983	267.85719336574	2.46775244299674	2.1603	0.2138	2.1366	0.196	966288899
1502	5	88102198	88677066	0.353464	0.130235114844	807	3	0.577646976462483	0.563502484297597	0.233201261410382	228.258453058239	2.19591836734694	2.1603	0.2138	2.1366	0.196	966864091
1503	5	88677066	89253564	0.346932	0.132694302495	725	2	0.537695675712405	0.59078716513943	0.209322582184581	205.064905163845	2.14814814814815	2.1603	0.2138	2.1366	0.196	967438959
1504	5	89253564	89858984	0.35972	0.174127052294	806	3	0.57285118605489	0.566745458226559	0.231412426660569	227.975604913185	2.19319727891156	2.1603	0.2138	2.1366	0.196	968015457
1505	5	89858984	90459075	0.356896	0.166793036389	834	3	0.707133317467493	0.479483632879229	0.280679971577265	235.895352974686	2.26938775510204	2.1603	0.2138	2.1366	0.196	968620877
1506	5	90459075	91076648	0.360594	0.190379113077	796	4	0.353410266437442	0.723780890280437	0.140928433092247	225.14712346265	2.0742671009772	2.1603	0.2138	2.1366	0.196	969220968
1507	5	91076648	91716879	0.336396	0.219031880681	543	1	-0.0126204744671976	0.989930585576632	-0.00689144633244857	153.586542764094	1.79801324503311	2.1603	0.2138	2.1366	0.196	969838541
1508	5	91716879	92273830	0.341454	0.102254956002	777	2	0.823247968408062	0.410366995743674	0.309256185689994	219.773008706632	2.30222222222222	2.1603	0.2138	2.1366	0.196	970478772
1509	5	92273830	92866384	0.36225	0.156195047202	792	4	0.334327506559196	0.738132436204377	0.133660432628208	224.015730882435	2.06384364820847	2.1603	0.2138	2.1366	0.196	971035723
1510	5	92866384	93464336	0.360448	0.163812479931	781	4	0.281849916894019	0.778058593690011	0.113482550690578	220.904401286846	2.03517915309446	2.1603	0.2138	2.1366	0.196	971628277
1511	5	93464336	94068376	0.351696	0.17224024899	748	3	0.2946953424145	0.7682266214745	0.123670858020238	211.570412500078	2.03537414965986	2.1603	0.2138	2.1366	0.196	972226229
1512	5	94068376	94651057	0.364862	0.141897539134	783	4	0.291391296833142	0.770752070021531	0.117172309839639	221.470097576953	2.04039087947883	2.1603	0.2138	2.1366	0.196	972830269
1513	5	94651057	95233813	0.378098	0.142007975894	844	5	0.299663210153957	0.764434063682927	0.115192353159777	238.723834425221	2.07116564417178	2.1603	0.2138	2.1366	0.196	973412950
1514	5	95233813	95811823	0.374	0.134963062923	743	5	-0.167626332520801	0.86687725395874	-0.0686884350088123	210.15617177481	1.82331288343558	2.1603	0.2138	2.1366	0.196	973995706
1515	5	95811823	96385921	0.379986	0.12906855624	789	5	0.0451986077073069	0.96394900400651	0.0179746544660501	223.167186447275	1.9361963190184	2.1603	0.2138	2.1366	0.196	974573716
1516	5	96385921	97031923	0.36668	0.226008588209	842	4	0.572862005037273	0.56673813223489	0.221980235614994	238.158138135114	2.19413680781759	2.1603	0.2138	2.1366	0.196	975147814
1517	5	97031923	97685545	0.349048	0.235031868572	849	2	1.21862806598666	0.222985391632011	0.437106140835322	240.138075150489	2.51555555555556	2.1603	0.2138	2.1366	0.196	975793816
1518	5	97685545	98298708	0.363238	0.184556145756	1004	4	1.34571378010624	0.178394840537022	0.47584736649937	283.979537633794	2.61628664495114	2.1603	0.2138	2.1366	0.196	976447438
1519	5	98298708	99037481	0.351032	0.323202120272	837	3	0.721520688690272	0.470589216442923	0.285860210682945	236.743897409846	2.27755102040816	2.1603	0.2138	2.1366	0.196	977060601
1520	5	99037481	99757413	0.334686	0.305489962941	684	1	0.671797563946206	0.501712579796381	0.326152680749088	193.468131216649	2.26490066225166	2.1603	0.2138	2.1366	0.196	977799374
1521	5	99757413	100373052	0.339992	0.187835728406	640	1	0.458220303732094	0.646794174282928	0.230228260750552	181.022812834291	2.11920529801325	2.1603	0.2138	2.1366	0.196	978519306
1522	5	100373052	100992337	0.331552	0.192617292523	711	1	0.802856337259411	0.42205777521859	0.382005915482605	201.105031133095	2.35430463576159	2.1603	0.2138	2.1366	0.196	979134945
1523	5	100992337	101620401	0.34334	0.203902786977	802	2	0.960532724511744	0.336787169276065	0.354943823737204	226.844212332971	2.3762962962963	2.1603	0.2138	2.1366	0.196	979754230
1524	5	101620401	102230904	0.355864	0.181003205553	714	3	0.13163846855634	0.895270256771664	0.0565566621617012	201.953575568256	1.94285714285714	2.1603	0.2138	2.1366	0.196	980382294
1525	5	102230904	102798905	0.357216	0.119719859648	843	3	0.750295431135829	0.45307679371998	0.296165219074684	238.440986280168	2.29387755102041	2.1603	0.2138	2.1366	0.196	980992797
1526	5	102798905	103359200	0.35156	0.10761295389	830	3	0.687950155837121	0.491484170295148	0.273743924366889	234.763960394471	2.25850340136054	2.1603	0.2138	2.1366	0.196	981560798
1527	5	103359200	103953320	0.334254	0.158419174578	685	1	0.676651592587436	0.498627036568292	0.328260343711079	193.750979361702	2.2682119205298	2.1603	0.2138	2.1366	0.196	982121093
1528	5	103953320	104547509	0.33606	0.158516902871	595	1	0.239789014876753	0.810493823423009	0.125046024058496	168.29464630688	1.97019867549669	2.1603	0.2138	2.1366	0.196	982715213
1529	5	104547509	105124622	0.326414	0.133618546108	536	1	-0.0465986749558063	0.962833088116968	-0.0256106436790378	151.606605748719	1.77483443708609	2.1603	0.2138	2.1366	0.196	983309402
1530	5	105124622	105692480	0.331716	0.119498184405	604	1	0.283475272647821	0.776812534165042	0.146704905188269	170.840279612362	2	2.1603	0.2138	2.1366	0.196	983886515
1531	5	105692480	106296859	0.332846	0.172704544665	638	1	0.448512246449634	0.653783549894257	0.225712779628059	180.457116544184	2.11258278145695	2.1603	0.2138	2.1366	0.196	984454373
1532	5	106296859	106851514	0.36379	0.0985387312834	793	4	0.339098196528757	0.734535757000045	0.135480868252577	224.298579027489	2.06644951140065	2.1603	0.2138	2.1366	0.196	985058752
1533	5	106851514	107391861	0.372904	0.0746686851227	804	5	0.114598044738211	0.908763729572607	0.0451448556315203	227.409908623078	1.97300613496933	2.1603	0.2138	2.1366	0.196	985613407
1534	5	107391861	108005403	0.35773	0.185059865502	775	3	0.424181683419509	0.671433317900193	0.174828898294202	219.207312416524	2.10884353741497	2.1603	0.2138	2.1366	0.196	986153754
1535	5	108005403	108590517	0.35622	0.145465669938	773	3	0.414590102604323	0.678441994809733	0.171101002057449	218.641616126417	2.10340136054422	2.1603	0.2138	2.1366	0.196	986767296
1536	5	108590517	109195458	0.369012	0.17347311556	784	4	0.296161986802704	0.767106377405973	0.119013656663807	221.752945722007	2.04299674267101	2.1603	0.2138	2.1366	0.196	987352410
1537	5	109195458	109785953	0.37489	0.153252779448	896	5	0.540247925194426	0.589026065737783	0.201448086510196	253.431937968008	2.19877300613497	2.1603	0.2138	2.1366	0.196	987957351
1538	5	109785953	110434238	0.352582	0.22873427582	853	3	0.798253335211759	0.424723492092014	0.313178329450892	241.269467730704	2.32108843537415	2.1603	0.2138	2.1366	0.196	988547846
1539	5	110434238	111024569	0.367046	0.153017544395	846	4	0.591944764915519	0.553887576312815	0.228817665668548	239.289530715329	2.20456026058632	2.1603	0.2138	2.1366	0.196	989196131
1540	5	111024569	111613224	0.373272	0.150606042589	867	5	0.406075680268011	0.684686994322216	0.153981347674426	245.229341761454	2.12760736196319	2.1603	0.2138	2.1366	0.196	989786462
1541	5	111613224	112244910	0.386266	0.208467498092	911	6	0.393908231035733	0.693648793193381	0.150364116863204	257.674660143811	2.12107101280559	2.1603	0.2138	2.1366	0.196	990375117
1542	5	112244910	112839920	0.40329	0.159677988605	866	8	-0.137391126128171	0.890721644857923	-0.0552507497141407	244.9464936164	1.88056460369164	2.1603	0.2138	2.1366	0.196	991006803
1543	5	112839920	113454271	0.372098	0.186133008655	806	5	0.123851303008999	0.901433010551437	0.0487291929805588	227.975604913185	1.97791411042945	2.1603	0.2138	2.1366	0.196	991601813
1544	5	113454271	114069401	0.365342	0.187163688976	858	4	0.649193044550258	0.516213606893474	0.249137650048144	242.683708455972	2.23583061889251	2.1603	0.2138	2.1366	0.196	992216164
1545	5	114069401	114724496	0.379062	0.236751921477	894	5	0.530994666923639	0.595422474819058	0.198224185635909	252.8662416779	2.19386503067485	2.1603	0.2138	2.1366	0.196	992831294
1546	5	114724496	115322610	0.380016	0.164038962472	888	6	0.293430377080448	0.769193209238553	0.113472739411259	251.169152807579	2.06752037252619	2.1603	0.2138	2.1366	0.196	993486389
1547	5	115322610	115902468	0.378852	0.137719924533	777	5	-0.0103209419174168	0.991765225988626	-0.00413604713969834	219.773008706632	1.90674846625767	2.1603	0.2138	2.1366	0.196	994084503
1548	5	115902468	116490723	0.377768	0.150028474046	893	5	0.526368037788245	0.598632518590489	0.196609529573814	252.583393532847	2.19141104294479	2.1603	0.2138	2.1366	0.196	994664361
1549	5	116490723	117055419	0.345364	0.114567838271	701	2	0.405902309852871	0.684814380793646	0.160756031292907	198.27654968256	2.07703703703704	2.1603	0.2138	2.1366	0.196	995252616
1550	5	117055419	117634941	0.345686	0.137219984746	687	2	0.32902284643481	0.742138419612545	0.131651686100384	194.316675651809	2.03555555555556	2.1603	0.2138	2.1366	0.196	995817312
1551	5	117634941	118243926	0.366674	0.178961714985	728	4	0.0290033485072574	0.976861919996489	0.0120984527472949	205.913449599006	1.89706840390879	2.1603	0.2138	2.1366	0.196	996396834
1552	5	118243926	118884402	0.36989	0.219330622849	869	4	0.701670634215434	0.482884590537925	0.267516179362999	245.795038051561	2.26449511400651	2.1603	0.2138	2.1366	0.196	997005819
1553	5	118884402	119507447	0.356956	0.197489747932	723	3	0.174800582224676	0.861236330832724	0.0746282350837192	204.499208873738	1.96734693877551	2.1603	0.2138	2.1366	0.196	997646295
1554	5	119507447	120117349	0.34355	0.180196162662	881	2	1.39435255379938	0.163211168190041	0.490483606202698	249.189215792204	2.61037037037037	2.1603	0.2138	2.1366	0.196	998269340
1555	5	120117349	120705917	0.339752	0.150480488236	661	1	0.56015490519792	0.575373782750388	0.276806627370881	186.962623880416	2.1887417218543	2.1603	0.2138	2.1366	0.196	998879242
1556	5	120705917	121319466	0.34351	0.18506916318	753	2	0.691454602548528	0.489279900392397	0.263991451954212	212.984653225346	2.23111111111111	2.1603	0.2138	2.1366	0.196	999467810
1557	5	121319466	121909398	0.37595	0.15244468854	863	5	0.387569163726436	0.698334892393724	0.147309913631547	244.097949181239	2.11779141104294	2.1603	0.2138	2.1366	0.196	1000081359
1558	5	121909398	122511515	0.383058	0.16959660664	1001	6	0.787082442165113	0.431233606851605	0.286283131897147	283.130993198634	2.33061699650757	2.1603	0.2138	2.1366	0.196	1000671291
1559	5	122511515	123111368	0.361134	0.166462449967	846	4	0.591944764915519	0.553887576312815	0.228817665668548	239.289530715329	2.20456026058632	2.1603	0.2138	2.1366	0.196	1001273408
1560	5	123111368	123701388	0.370284	0.152571099285	921	5	0.655913653579267	0.511879682708613	0.241150510543927	260.503141594347	2.2601226993865	2.1603	0.2138	2.1366	0.196	1001873261
1561	5	123701388	124291275	0.389166	0.152380032108	980	6	0.695341792901591	0.48684112893228	0.255694812063724	277.191182152508	2.28172293364377	2.1603	0.2138	2.1366	0.196	1002463281
1562	5	124291275	124867229	0.368144	0.131875115027	896	4	0.830479263393596	0.406267867320158	0.311658734606203	253.431937968008	2.33485342019544	2.1603	0.2138	2.1366	0.196	1003053168
1563	5	124867229	125469483	0.356532	0.169785505783	831	3	0.692745946244714	0.488468999537313	0.275481064902946	235.046808539525	2.26122448979592	2.1603	0.2138	2.1366	0.196	1003629122
1564	5	125469483	126156023	0.38415	0.271710315495	997	6	0.769608032781585	0.441532438612699	0.280506567459349	281.999600618419	2.32130384167637	2.1603	0.2138	2.1366	0.196	1004231376
1565	5	126156023	126770485	0.3923	0.186280030335	844	7	-0.0376999181722464	0.969926941240874	-0.015024962616471	238.723834425221	1.91166477916195	2.1603	0.2138	2.1366	0.196	1004917916
1566	5	126770485	127360714	0.37443	0.152871173731	791	5	0.0544518659780941	0.956575157040001	0.0216270489253835	223.732882737382	1.94110429447853	2.1603	0.2138	2.1366	0.196	1005532378
1567	5	127360714	127949891	0.361364	0.151358590033	736	4	0.0671688682637497	0.946447268661463	0.0278657686056115	208.176234759435	1.91791530944625	2.1603	0.2138	2.1366	0.196	1006122607
1568	5	127949891	128561778	0.360824	0.182855657989	783	4	0.291391296833142	0.770752070021531	0.117172309839639	221.470097576953	2.04039087947883	2.1603	0.2138	2.1366	0.196	1006711784
1569	5	128561778	129170877	0.344976	0.1791153819	815	2	1.03192079768566	0.30210922218038	0.378141646400724	230.521238218668	2.41481481481481	2.1603	0.2138	2.1366	0.196	1007323671
1570	5	129170877	129759502	0.34969	0.150562752177	707	2	0.438850651317755	0.660769756160782	0.173051802091683	199.973638552881	2.09481481481481	2.1603	0.2138	2.1366	0.196	1007932770
1571	5	129759502	130481984	0.357756	0.307941235906	865	3	0.855802820102874	0.392106855079264	0.333332720656689	244.663645471347	2.35374149659864	2.1603	0.2138	2.1366	0.196	1008521395
1572	5	130481984	131126898	0.360342	0.224702828594	807	4	0.405887856102619	0.684825001304865	0.160728675826379	228.258453058239	2.10293159609121	2.1603	0.2138	2.1366	0.196	1009243877
1573	5	131126898	131756195	0.442498	0.205462603508	894	12	-0.255076608529704	0.798663930405955	-0.0888117080905862	252.8662416779	1.83950617283951	2.1603	0.2138	2.1366	0.196	1009888791
1574	5	131756195	132395579	0.421682	0.217997322423	902	10	-0.197241234171759	0.843638764165049	-0.0783126194248845	255.129026838329	1.83333333333333	2.1603	0.2138	2.1366	0.196	1010518088
1575	5	132395579	132968330	0.453144	0.127020293286	924	13	-0.229661841655447	0.81835454829628	-0.0960472102106825	261.351686029508	1.925	2.1603	0.2138	2.1366	0.196	1011157472
1576	5	132968330	133546687	0.465916	0.135482063846	1070	13	0.297474266143735	0.766104451892495	0.115598829661769	302.647515207331	2.22916666666667	2.1603	0.2138	2.1366	0.196	1011730223
1577	5	133546687	134261522	0.41686	0.300537886365	933	9	0.131077860332067	0.895713714933031	0.0491003367161778	263.89731933499	2.00322061191626	2.1603	0.2138	2.1366	0.196	1012308580
1578	5	134261522	134812983	0.464944	0.0933175691481	949	13	-0.139398809498053	0.889135013058566	-0.0575319746056308	268.422889655847	1.97708333333333	2.1603	0.2138	2.1366	0.196	1013023415
1579	5	134812983	135373113	0.442664	0.107350079446	746	12	-0.920140057313733	0.357499573829217	-0.349910909018666	211.004716209971	1.53497942386831	2.1603	0.2138	2.1366	0.196	1013574876
1580	5	135373113	135956140	0.408624	0.142406783905	926	8	0.106438121725803	0.9152347480903	0.041394418819371	261.917382319615	2.01085776330076	2.1603	0.2138	2.1366	0.196	1014135006
1581	5	135956140	136560823	0.406778	0.173120461465	989	8	0.362458831972475	0.71700918229216	0.136352746318245	279.736815457991	2.14766558089034	2.1603	0.2138	2.1366	0.196	1014718033
1582	5	136560823	137138846	0.423728	0.134982517997	1104	10	0.594612172471768	0.552102741565249	0.213228214097904	312.264352139152	2.24390243902439	2.1603	0.2138	2.1366	0.196	1015322716
1583	5	137138846	137814369	0.40402	0.259832751809	1142	8	0.984223414000109	0.325005675920788	0.343872970921977	323.012581651188	2.47991313789359	2.1603	0.2138	2.1366	0.196	1015900739
1584	5	137814369	138456998	0.430438	0.221946099538	1066	11	0.722791654857876	0.469807895113107	0.218573178658031	301.516122627116	2.26326963906582	2.1603	0.2138	2.1366	0.196	1016576262
1585	5	138456998	139190425	0.470114	0.318268893837	988	14	0.241466017298172	0.809193951598663	0.0795172867262204	279.453967312937	2.07345225603358	2.1603	0.2138	2.1366	0.196	1017218891
1586	5	139190425	139763868	0.445014	0.128073757985	958	12	0.0325183963498764	0.974058645621594	0.0109391164622762	270.96852296133	1.97119341563786	2.1603	0.2138	2.1366	0.196	1017952318
1587	5	139763868	140434005	0.388724	0.25388390732	981	6	0.699710395247473	0.484108183223369	0.257166199280392	277.474030297562	2.28405122235157	2.1603	0.2138	2.1366	0.196	1018525761
1588	5	140434005	141048955	0.401718	0.186925766322	892	8	-0.0317317853914491	0.974685946566968	-0.0125740645205608	252.300545387793	1.93702497285559	2.1603	0.2138	2.1366	0.196	1019195898
1589	5	141048955	141653696	0.461306	0.173199766512	1090	13	0.369684691869651	0.711617439127854	0.142316168037548	308.304478108402	2.27083333333333	2.1603	0.2138	2.1366	0.196	1019810848
1590	5	141653696	142245212	0.436702	0.154714327254	1230	11	1.51376292896379	0.13008597797208	0.425024056125457	347.903218415903	2.61146496815287	2.1603	0.2138	2.1366	0.196	1020415589
1591	5	142245212	142818420	0.39803	0.127716291468	1055	7	0.862581134735584	0.388367806415994	0.306903132270891	298.404793031527	2.38958097395243	2.1603	0.2138	2.1366	0.196	1021007105
1592	5	142818420	143386322	0.385238	0.119566404063	955	6	0.586126734254541	0.5577903519399	0.218413795984264	270.119978526169	2.22351571594878	2.1603	0.2138	2.1366	0.196	1021580313
1593	5	143386322	143978761	0.371436	0.156031253851	805	5	0.119224673873605	0.905097359142396	0.046938137454571	227.692756768132	1.97546012269939	2.1603	0.2138	2.1366	0.196	1022148215
1594	5	143978761	144594517	0.354736	0.187990048006	891	3	0.980493370700291	0.326842640388879	0.376058019654524	252.01769724274	2.42448979591837	2.1603	0.2138	2.1366	0.196	1022740654
1595	5	144594517	145212387	0.373136	0.190768284591	861	5	0.378315905455649	0.705195931102212	0.143962591849436	243.532252891132	2.11288343558282	2.1603	0.2138	2.1366	0.196	1023356410
1596	5	145212387	145827515	0.395968	0.187161046156	1223	7	1.57939258918352	0.114246036145902	0.52008453720373	345.923281400528	2.77010192525481	2.1603	0.2138	2.1366	0.196	1023974280
1597	5	145827515	146406506	0.38604	0.136428718236	845	6	0.105580476207522	0.915915215886051	0.0418644042306997	239.006682570275	1.9674039580908	2.1603	0.2138	2.1366	0.196	1024589408
1598	5	146406506	147002114	0.384156	0.160521685404	865	6	0.192952523125162	0.846996150338194	0.07561319558524	244.663645471347	2.0139697322468	2.1603	0.2138	2.1366	0.196	1025168399
1599	5	147002114	147585951	0.36391	0.143596586033	799	4	0.367722336346127	0.713080283758772	0.146355505476575	225.99566789781	2.08208469055375	2.1603	0.2138	2.1366	0.196	1025764007
1600	5	147585951	148177528	0.373268	0.154801488226	1110	5	1.53034656016867	0.125930969161764	0.51043712569006	313.961441009474	2.7239263803681	2.1603	0.2138	2.1366	0.196	1026347844
1601	5	148177528	148741542	0.431188	0.113497182694	966	11	0.240492097476218	0.809948788830482	0.0764608347346284	273.231308121758	2.05095541401274	2.1603	0.2138	2.1366	0.196	1026939421
1602	5	148741542	149353904	0.449804	0.183489504574	964	12	0.059480428057337	0.952569454020684	0.0199466069560575	272.665611831651	1.98353909465021	2.1603	0.2138	2.1366	0.196	1027503435
1603	5	149353904	149920972	0.499212	0.118271530046	1042	15	0.472197891279475	0.63678554475407	0.169624812635236	294.72776714583	2.2800875273523	2.1603	0.2138	2.1366	0.196	1028115797
1604	5	149920972	150525830	0.441698	0.173359697648	987	12	0.162834882935936	0.870648442191802	0.0539635451824938	279.171119167883	2.03086419753086	2.1603	0.2138	2.1366	0.196	1028682865
1605	5	150525830	151130441	0.440634	0.173021992653	988	12	0.16732855488718	0.867111537315418	0.0554245023107737	279.453967312937	2.03292181069959	2.1603	0.2138	2.1366	0.196	1029287723
1606	5	151130441	151740335	0.398932	0.180185409268	941	7	0.376173362074481	0.706788017483666	0.141926761404881	266.160104495419	2.13137032842582	2.1603	0.2138	2.1366	0.196	1029892334
1607	5	151740335	152359269	0.367892	0.192159422491	703	4	-0.0902639007317811	0.928077506055879	-0.0383153083788663	198.842245972667	1.83192182410423	2.1603	0.2138	2.1366	0.196	1030502228
1608	5	152359269	152965428	0.38154	0.175133917009	785	6	-0.156535664545397	0.875610809484141	-0.0643942831598577	222.03579386706	1.82770663562282	2.1603	0.2138	2.1366	0.196	1031121162
1609	5	152965428	153541273	0.406702	0.13171079023	961	8	0.248671849640621	0.803614625666602	0.0949186563328849	271.81706739649	2.08686210640608	2.1603	0.2138	2.1366	0.196	1031727321
1610	5	153541273	154153044	0.446082	0.182700716445	1009	12	0.261695665863292	0.79355608226102	0.0857677298324533	285.393778359062	2.0761316872428	2.1603	0.2138	2.1366	0.196	1032303166
1611	5	154153044	154788852	0.40837	0.213599073934	960	8	0.244608028843055	0.806759946772882	0.0934166311676529	271.534219251437	2.08469055374593	2.1603	0.2138	2.1366	0.196	1032914937
1612	5	154788852	155401046	0.381552	0.183265435467	824	6	0.0138398269440003	0.988957768264659	0.00555740024437126	233.06687152415	1.91850989522701	2.1603	0.2138	2.1366	0.196	1033550745
1613	5	155401046	155976085	0.37437	0.130493757815	804	5	0.114598044738211	0.908763729572607	0.0451448556315203	227.409908623078	1.97300613496933	2.1603	0.2138	2.1366	0.196	1034162939
1614	5	155976085	156632781	0.38763	0.238612691413	1008	6	0.817662658586287	0.413549838247549	0.296336796561069	285.110930214009	2.34691501746217	2.1603	0.2138	2.1366	0.196	1034737978
1615	5	156632781	157255569	0.41837	0.197158583659	995	9	0.391392645172887	0.695507027919216	0.14191978129543	281.433904328312	2.13633923778851	2.1603	0.2138	2.1366	0.196	1035394674
1616	5	157255569	157858315	0.401924	0.170463180179	1119	8	0.890755535656085	0.37306033398043	0.314520356535528	316.507074314956	2.4299674267101	2.1603	0.2138	2.1366	0.196	1036017462
1617	5	157858315	158404906	0.39718	0.0852392373822	841	7	-0.0505001227159597	0.959723851617872	-0.0201621610685118	237.875289990061	1.90486976217441	2.1603	0.2138	2.1366	0.196	1036620208
1618	5	158404906	158983966	0.399904	0.136531620212	1164	7	1.32765523315716	0.184292028906613	0.448751191584628	329.235240842367	2.63646659116648	2.1603	0.2138	2.1366	0.196	1037166799
1619	5	158983966	159588853	0.413082	0.173399329131	1159	9	1.07996723733247	0.280156769880759	0.362031916870891	327.821000117099	2.48845947396672	2.1603	0.2138	2.1366	0.196	1037745859
1620	5	159588853	160203939	0.426512	0.187105542965	1017	10	0.253566398323318	0.799830558591639	0.0948077211772347	287.656563519491	2.06707317073171	2.1603	0.2138	2.1366	0.196	1038350746
1621	5	160203939	160814964	0.373104	0.181702876314	965	5	0.859485335536587	0.390072807119747	0.308478296608034	272.948459976705	2.3680981595092	2.1603	0.2138	2.1366	0.196	1038965832
1622	5	160814964	161378073	0.346196	0.112072440682	748	2	0.663997651327792	0.506691814309216	0.254379857169921	211.570412500078	2.2162962962963	2.1603	0.2138	2.1366	0.196	1039576857
1623	5	161378073	161976270	0.3502	0.164154952298	782	3	0.45775221627266	0.647130469060838	0.187801195439954	221.187249431899	2.12789115646259	2.1603	0.2138	2.1366	0.196	1040139966
1624	5	161976270	162614960	0.3502	0.217147598992	749	3	0.299491132822093	0.764565336717165	0.125598306591352	211.853260645131	2.03809523809524	2.1603	0.2138	2.1366	0.196	1040738163
1625	5	162614960	163227197	0.370058	0.183322798197	1131	5	1.62750577201193	0.103629723724034	0.537476378442412	319.901252055599	2.77546012269939	2.1603	0.2138	2.1366	0.196	1041376853
1626	5	163227197	163791750	0.352844	0.114343560303	732	3	0.217962695893013	0.827458176990744	0.092476236416644	207.04484217922	1.99183673469388	2.1603	0.2138	2.1366	0.196	1041989090
1627	5	163791750	164376679	0.34035	0.145195399784	631	2	0.0215049927625636	0.982842820736431	0.00898159226483291	178.477179528809	1.86962962962963	2.1603	0.2138	2.1366	0.196	1042553643
1628	5	164376679	164957732	0.346264	0.139493299234	742	2	0.631049309862909	0.528008283508546	0.242760773903087	209.873323629756	2.19851851851852	2.1603	0.2138	2.1366	0.196	1043138572
1629	5	164957732	165536007	0.351892	0.135359474299	934	3	1.18671235822679	0.235341098703832	0.444055137842263	264.180167480044	2.54149659863946	2.1603	0.2138	2.1366	0.196	1043719625
1630	5	165536007	166101907	0.359518	0.116451669906	787	3	0.481731168310625	0.629996931657065	0.196996223640088	222.601490157167	2.14149659863946	2.1603	0.2138	2.1366	0.196	1044297900
1631	5	166101907	166681515	0.370998	0.137348000718	898	5	0.549501183465214	0.582661552629388	0.204664799193739	253.997634258115	2.20368098159509	2.1603	0.2138	2.1366	0.196	1044863800
1632	5	166681515	167226504	0.37396	0.0825502900059	997	5	1.00753746786918	0.313676561795102	0.355542858850788	281.999600618419	2.44662576687117	2.1603	0.2138	2.1366	0.196	1045443408
1633	5	167226504	167797876	0.428884	0.124913366423	1063	10	0.433889451321349	0.664368720255079	0.158629638850839	300.667578191955	2.16056910569106	2.1603	0.2138	2.1366	0.196	1045988397
1634	5	167797876	168391176	0.439818	0.157256025619	1083	11	0.804782579612757	0.420945156024916	0.241398983507182	306.324541093027	2.29936305732484	2.1603	0.2138	2.1366	0.196	1046559769
1635	5	168391176	168961158	0.421854	0.122779315838	978	10	0.100683809911944	0.919801463876094	0.0383944122719682	276.625485862401	1.98780487804878	2.1603	0.2138	2.1366	0.196	1047153069
1636	5	168961158	169524828	0.422076	0.112956162294	1094	10	0.555411508776544	0.578613222416354	0.200100780112291	309.435870688616	2.22357723577236	2.1603	0.2138	2.1366	0.196	1047723051
1637	5	169524828	170071993	0.461878	0.0861988614038	1115	13	0.459947724027045	0.645553743630131	0.175031743180927	315.375681734742	2.32291666666667	2.1603	0.2138	2.1366	0.196	1048286721
1638	5	170071993	170710286	0.381786	0.216660687177	817	6	-0.0167403894771736	0.986643725525734	-0.00675085879316363	231.086934508775	1.90221187427241	2.1603	0.2138	2.1366	0.196	1048833886
1639	5	170710286	171292452	0.459832	0.141138438177	1406	13	1.51060941833911	0.130887992934352	0.509584627445795	397.684491945333	2.92916666666667	2.1603	0.2138	2.1366	0.196	1049472179
1640	5	171292452	171938591	0.437626	0.226172696587	1127	11	1.01699438486069	0.309156100626862	0.298853256071077	318.769859475385	2.3927813163482	2.1603	0.2138	2.1366	0.196	1050054345
1641	5	171938591	172550231	0.47283	0.182525668694	1219	14	1.29424598706624	0.195580466764329	0.382632465761755	344.791888820314	2.55823714585519	2.1603	0.2138	2.1366	0.196	1050700484
1642	5	172550231	173130772	0.455766	0.138734387408	1025	13	0.135000808260426	0.8926112352827	0.0536119427660683	289.919348679919	2.13541666666667	2.1603	0.2138	2.1366	0.196	1051312124
1643	5	173130772	173704134	0.433934	0.127950579215	1176	11	1.2533211679777	0.210088847798778	0.36025380073522	332.62941858301	2.4968152866242	2.1603	0.2138	2.1366	0.196	1051892665
1644	5	173704134	174305509	0.435592	0.168572022449	1053	11	0.66009271239826	0.509194335057484	0.200871176924572	297.83909674142	2.23566878980892	2.1603	0.2138	2.1366	0.196	1052466027
1645	5	174305509	174900493	0.41562	0.159641267664	1231	9	1.38226827779278	0.166889342393793	0.448982112348876	348.186066560957	2.6430488459474	2.1603	0.2138	2.1366	0.196	1053067402
1646	5	174900493	175811412	0.459116	0.451103775418	1096	13	0.391347819587425	0.695540156699459	0.150235831333786	310.001566978724	2.28333333333333	2.1603	0.2138	2.1366	0.196	1053662386
1647	5	175811412	176422310	0.49891	0.18153275997	973	15	0.190313175179909	0.849063730024532	0.0707812451378392	275.211245137133	2.12910284463895	2.1603	0.2138	2.1366	0.196	1054573305
1648	5	176422310	177390791	0.488674	0.483727610557	1087	14	0.69265743291306	0.488524558453613	0.217286280168852	307.455933673241	2.28121720881427	2.1603	0.2138	2.1366	0.196	1055184203
1649	5	177390791	178063343	0.492402	0.256563061295	875	15	-0.210044827396285	0.833632686145221	-0.0823755429235812	247.492126921882	1.91466083150985	2.1603	0.2138	2.1366	0.196	1056152684
1650	5	178063343	178708500	0.464058	0.224994846216	1016	13	0.102506116683764	0.918354958014451	0.0408884351454257	287.373715374437	2.11666666666667	2.1603	0.2138	2.1366	0.196	1056825236
1651	5	178708500	179396367	0.489646	0.273115296998	726	14	-0.952596112914967	0.340794747456608	-0.365024206862707	205.347753308899	1.52360965372508	1.7344	0.1662	1.7465	0.1596	1057470393
1652	5	179396367	180029039	0.460498	0.209701077335	858	13	-0.467956246550968	0.639815879042628	-0.202962414127194	242.683708455972	1.7875	1.7344	0.1662	1.7465	0.1596	1058158260
1653	5	180029039	180714377	0.455668	0.270432983433	922	13	-0.236882884228039	0.812747648541492	-0.0991733111974021	260.785989739401	1.92083333333333	1.7344	0.1662	1.7465	0.1596	1058790932
1654	5	180714377	180915260	0.00049	0.286040667124	0	1	-2.64835802665499	0.00808838147267042	-Inf	0	0	1.7344	0.1662	1.7465	0.1596	1059476270
1655	6	0	731800	0.431858	0.31675321126	618	11	-1.43791036221195	0.150459489191781	-0.56795551619677	174.800153643112	1.31210191082803	1.1375	0.1723	1.1218	0.1398	1059476270
1656	6	731800	1304791	0.429646	0.12738594498	503	10	-1.7613477156112	0.0781795685878293	-0.920881652874738	142.272616961951	1.02235772357724	1.1375	0.1723	1.1218	0.1398	1060208070
1657	6	1304791	1874427	0.447114	0.12224648723	399	12	-2.47944422439521	0.0131587308427253	-1.25269779305156	112.856409876378	0.820987654320988	1.1375	0.1723	1.1218	0.1398	1060781061
1658	6	1874427	2469970	0.393814	0.160430061305	541	7	-1.33052057708728	0.183346811229472	-0.656639367496841	153.020846473987	1.22536806342016	1.1375	0.1723	1.1218	0.1398	1061350697
1659	6	2469970	3072097	0.430132	0.169610397806	476	11	-2.12277573369391	0.0337726492173264	-0.944600780793201	134.635717045504	1.01061571125265	1.1375	0.1723	1.1218	0.1398	1061946240
1660	6	3072097	3654995	0.456072	0.142216991652	606	13	-1.3778076106975	0.168262695622138	-0.704622268153789	171.405975902469	1.2625	1.1375	0.1723	1.1218	0.1398	1062548367
1661	6	3654995	4275440	0.421262	0.19412679609	556	10	-1.55358419802651	0.120283630996056	-0.776355169956758	157.26356864979	1.13008130081301	1.1375	0.1723	1.1218	0.1398	1063131265
1662	6	4275440	4877448	0.4191	0.169446253206	675	9	-0.952167534650696	0.341012023024483	-0.417889242197388	190.922497911166	1.44927536231884	1.1375	0.1723	1.1218	0.1398	1063751710
1663	6	4877448	5452195	0.416398	0.130052005491	409	9	-2.06900193412905	0.0385459052028295	-1.14067590119383	115.684891326914	0.878153515834675	1.1375	0.1723	1.1218	0.1398	1064353718
1664	6	5452195	6088807	0.426062	0.214592247711	554	10	-1.56142433076556	0.118423664829579	-0.781554076631077	156.697872359683	1.1260162601626	1.1375	0.1723	1.1218	0.1398	1064928465
1665	6	6088807	6680836	0.410524	0.1554467771	469	9	-1.81708440041213	0.0692041909778545	-0.943188821620205	132.655780030129	1.00697799248524	1.1375	0.1723	1.1218	0.1398	1065565077
1666	6	6680836	7281285	0.448114	0.167289811458	476	12	-2.13343148414946	0.0328893466225369	-0.99812496596596	134.635717045504	0.979423868312757	1.1375	0.1723	1.1218	0.1398	1066157106
1667	6	7281285	7880049	0.414016	0.164946456367	486	9	-1.745707765859	0.0808617449690018	-0.8918204305298	137.46419849604	1.04347826086957	1.1375	0.1723	1.1218	0.1398	1066757555
1668	6	7880049	8494427	0.391732	0.186168775575	410	7	-1.88946284216276	0.0588298372178852	-1.05664405181821	115.967739471968	0.928652321630804	1.1375	0.1723	1.1218	0.1398	1067356319
1669	6	8494427	9076754	0.361534	0.141375893613	443	4	-1.33064329281778	0.183306410208693	-0.704533298896383	125.301728258736	1.15439739413681	1.1375	0.1723	1.1218	0.1398	1067970697
1670	6	9076754	9647975	0.358054	0.124682040751	343	3	-1.64759977266064	0.0994348271246759	-1.00115883569459	97.0169137533779	0.933333333333333	1.1375	0.1723	1.1218	0.1398	1068553024
1671	6	9647975	10245718	0.370796	0.16352010814	446	5	-1.54173518573271	0.123137957919962	-0.805006935627104	126.150272693897	1.09447852760736	1.1375	0.1723	1.1218	0.1398	1069124245
1672	6	10245718	10896383	0.414632	0.231555408697	564	9	-1.418214972027	0.156128012038126	-0.677081581736787	159.526353810219	1.2109500805153	1.1375	0.1723	1.1218	0.1398	1069721988
1673	6	10896383	11502203	0.405948	0.174672344921	571	8	-1.33621826141021	0.181477943923508	-0.656127029078023	161.506290825594	1.2399565689468	1.1375	0.1723	1.1218	0.1398	1070372653
1674	6	11502203	12075330	0.395092	0.127593011671	510	7	-1.46278935737232	0.143525026122355	-0.741770714464798	144.252553977326	1.15515288788222	1.1375	0.1723	1.1218	0.1398	1070978473
1675	6	12075330	12660844	0.382698	0.146049453984	605	6	-0.942884086804156	0.34574019527933	-0.44015179477689	171.123127757416	1.40861466821886	1.1375	0.1723	1.1218	0.1398	1071551600
1676	6	12660844	13230225	0.397744	0.121853381128	474	7	-1.61639181189688	0.106009627565973	-0.847380902425397	134.070020755397	1.07361268403171	1.1375	0.1723	1.1218	0.1398	1072137114
1677	6	13230225	13831871	0.415996	0.168946523371	443	9	-1.92624866502279	0.054073331945897	-1.02547004558056	125.301728258736	0.951154052603328	1.1375	0.1723	1.1218	0.1398	1072706495
1678	6	13831871	14411474	0.417772	0.137340558969	532	9	-1.55257099000936	0.120525660716905	-0.761350498634391	150.475213168505	1.14224369296833	1.1375	0.1723	1.1218	0.1398	1073308141
1679	6	14411474	14995280	0.424674	0.143551111157	515	10	-1.71430691917693	0.0864723730599745	-0.886867620609685	145.666794702594	1.04674796747967	1.1375	0.1723	1.1218	0.1398	1073887744
1680	6	14995280	15630685	0.420284	0.213100306104	541	10	-1.61238519356935	0.106878144824842	-0.81581145885345	153.020846473987	1.09959349593496	1.1375	0.1723	1.1218	0.1398	1074471550
1681	6	15630685	16228964	0.407612	0.164269513053	538	8	-1.47032434772989	0.141473929841746	-0.742011601884241	152.172302038826	1.16829533116178	1.1375	0.1723	1.1218	0.1398	1075106955
1682	6	16228964	16826186	0.411862	0.162790386155	551	9	-1.47279710433233	0.140805753382108	-0.710724425564423	155.849327924523	1.18303811057434	1.1375	0.1723	1.1218	0.1398	1075705234
1683	6	16826186	17466677	0.394816	0.219348905761	511	7	-1.45852262252441	0.14469654419854	-0.738944670386035	144.535402122379	1.15741789354473	1.1375	0.1723	1.1218	0.1398	1076302456
1684	6	17466677	18121975	0.392448	0.236988362547	549	7	-1.29638669830405	0.194842292468532	-0.635461812318457	155.283631634415	1.24348810872027	1.1375	0.1723	1.1218	0.1398	1076942947
1685	6	18121975	18739120	0.3866	0.189817627948	507	6	-1.37100711670059	0.170372737544796	-0.695101189935507	143.404009542165	1.18044237485448	1.1375	0.1723	1.1218	0.1398	1077598245
1686	6	18739120	19339943	0.36357	0.167808156479	439	4	-1.34972605269603	0.177103872284978	-0.717619057916043	124.170335678522	1.14397394136808	1.1375	0.1723	1.1218	0.1398	1078215390
1687	6	19339943	19953454	0.375198	0.185018687521	441	5	-1.56486833140968	0.117613785559644	-0.821271989989888	124.736031968629	1.08220858895706	1.1375	0.1723	1.1218	0.1398	1078816213
1688	6	19953454	20567405	0.402976	0.185602759829	508	8	-1.59223897165688	0.111331019673129	-0.8247892776687	143.686857687219	1.10314875135722	1.1375	0.1723	1.1218	0.1398	1079429724
1689	6	20567405	21152531	0.361754	0.145483195073	404	4	-1.51670020163068	0.129342393383331	-0.837484704699607	114.270650601646	1.05276872964169	1.1375	0.1723	1.1218	0.1398	1080043675
1690	6	21152531	21793482	0.401466	0.219909166223	477	8	-1.71821741638143	0.0857569659395144	-0.915628508435354	134.918565190558	1.03583061889251	1.1375	0.1723	1.1218	0.1398	1080628801
1691	6	21793482	22407017	0.38179	0.185050567612	506	6	-1.37537571904647	0.16901499266722	-0.697949552244537	143.121161397111	1.17811408614668	1.1375	0.1723	1.1218	0.1398	1081269752
1692	6	22407017	22965029	0.36134	0.103961921966	383	4	-1.61688469099147	0.105903173568267	-0.914495605526444	108.330839555521	0.998045602605863	1.1375	0.1723	1.1218	0.1398	1081883287
1693	6	22965029	23566253	0.357884	0.168363205727	494	3	-0.923435421114108	0.35578033984614	-0.474856370282721	139.726983656468	1.34421768707483	1.1375	0.1723	1.1218	0.1398	1082441299
1694	6	23566253	24165068	0.367584	0.16501757638	414	4	-1.46899330193507	0.141834605978082	-0.802209229952076	117.099132052182	1.07882736156352	1.1375	0.1723	1.1218	0.1398	1083042523
1695	6	24165068	24798646	0.38836	0.210831184164	345	6	-2.07872069673347	0.0376430295443124	-1.25049057527332	97.5826100434851	0.80325960419092	1.1375	0.1723	1.1218	0.1398	1083641338
1696	6	24798646	25404978	0.395866	0.175369269641	461	7	-1.67185936491964	0.0945520572816119	-0.887501210894318	130.3929948697	1.04416761041903	1.1375	0.1723	1.1218	0.1398	1084274916
1697	6	25404978	25955161	0.379314	0.0912114696383	388	5	-1.81007967558554	0.0702834323050847	-1.00599399336028	109.745080280789	0.952147239263804	1.1375	0.1723	1.1218	0.1398	1084881248
1698	6	25955161	26593154	0.408394	0.216292341766	642	8	-1.04768698478301	0.294782845999363	-0.487044477318562	181.588509124398	1.39413680781759	1.1375	0.1723	1.1218	0.1398	1085431431
1699	6	26593154	27503927	0.386482	0.451015785492	493	6	-1.43216754954294	0.152095876257521	-0.735499290560935	139.444135511415	1.14784633294529	1.1375	0.1723	1.1218	0.1398	1086069424
1700	6	27503927	28141568	0.386724	0.215859707892	480	6	-1.4889593800394	0.136498065463409	-0.774052531330328	135.767109625718	1.11757857974389	1.1375	0.1723	1.1218	0.1398	1086980197
1701	6	28141568	28763732	0.39307	0.196353373066	421	7	-1.84252875883581	0.0653978438348622	-1.01844772825726	119.079069067557	0.95356738391846	1.1375	0.1723	1.1218	0.1398	1087617838
1702	6	28763732	29455581	0.376566	0.277298948181	480	5	-1.38442979512933	0.166226890944184	-0.69901623993889	135.767109625718	1.17791411042945	1.1375	0.1723	1.1218	0.1398	1088240002
1703	6	29455581	30127161	0.443502	0.255487060365	644	12	-1.37849459634056	0.168050635076409	-0.562025851159287	182.154205414505	1.32510288065844	1.1375	0.1723	1.1218	0.1398	1088931851
1704	6	30127161	30815409	0.445346	0.273517685485	709	12	-1.08640591950974	0.277299443792955	-0.423300912034388	200.539334842988	1.45884773662551	1.1375	0.1723	1.1218	0.1398	1089603431
1705	6	30815409	31540254	0.459316	0.310197352537	597	13	-1.41030230227416	0.158450439018365	-0.726209130361935	168.860342596987	1.24375	1.1375	0.1723	1.1218	0.1398	1090291679
1706	6	31540254	32272534	0.499104	0.317201070629	683	15	-0.994419689586379	0.320018586266945	-0.439772981353182	193.185283071595	1.4945295404814	1.1375	0.1723	1.1218	0.1398	1091016524
1707	6	32272534	32940892	0.395432	0.251897934939	426	7	-1.82119508459629	0.0685772074094064	-1.00141453109782	120.493309792825	0.964892412231031	1.1375	0.1723	1.1218	0.1398	1091748804
1708	6	32940892	33616172	0.475282	0.259566402085	648	14	-1.30808025855094	0.190846088592418	-0.528999941973833	183.28559799472	1.35991605456453	1.1375	0.1723	1.1218	0.1398	1092417162
1709	6	33616172	34173068	0.530004	0.102166293168	464	16	-0.429826588486829	0.6673217901451	-0.26749870871545	131.241539304861	1.6996336996337	1.1375	0.1723	1.1218	0.1398	1093092442
1710	6	34173068	34863754	0.439128	0.276082040175	476	11	-2.12277573369391	0.0337726492173264	-0.944600780793201	134.635717045504	1.01061571125265	1.1375	0.1723	1.1218	0.1398	1093649338
1711	6	34863754	35475158	0.46612	0.182210126201	560	13	-1.54389158986711	0.122614597848234	-0.818513234681774	158.394961230005	1.16666666666667	1.1375	0.1723	1.1218	0.1398	1094340024
1712	6	35475158	36138893	0.414346	0.246687307434	514	9	-1.62814625012444	0.103493878678833	-0.811008384941703	145.38394655754	1.10359634997316	1.1375	0.1723	1.1218	0.1398	1094951428
1713	6	36138893	36758811	0.451066	0.193441713259	639	13	-1.25866040824974	0.208153017605131	-0.628124130679746	180.739964689238	1.33125	1.1375	0.1723	1.1218	0.1398	1095615163
1714	6	36758811	37402144	0.451552	0.222797524766	630	13	-1.2911550998264	0.196649900991848	-0.648588233239461	178.194331383755	1.3125	1.1375	0.1723	1.1218	0.1398	1096235081
1715	6	37402144	37980506	0.452554	0.135489537694	669	13	-1.15034476966087	0.25000189826901	-0.561933850985279	189.225409040845	1.39375	1.1375	0.1723	1.1218	0.1398	1096878414
1716	6	37980506	38573763	0.396154	0.157194942495	451	7	-1.71452671339868	0.0864320353043618	-0.919140528068275	127.564513419165	1.02151755379388	1.1375	0.1723	1.1218	0.1398	1097456776
1717	6	38573763	39153860	0.402916	0.138075183978	509	8	-1.58817515085932	0.112246738485056	-0.82195211836517	143.969705832272	1.10532030401737	1.1375	0.1723	1.1218	0.1398	1098050033
1718	6	39153860	39741250	0.42478	0.14877679225	535	10	-1.63590559178648	0.101859347519743	-0.831901161391756	151.323757603665	1.08739837398374	1.1375	0.1723	1.1218	0.1398	1098630130
1719	6	39741250	40292846	0.443026	0.093539474543	331	12	-2.78501391707976	0.00535254256638182	-1.52225532246669	93.622736012735	0.681069958847737	1.1375	0.1723	1.1218	0.1398	1099217520
1720	6	40292846	40820927	0.466558	0.0531755545077	533	13	-1.64137566459709	0.100719458255176	-0.889804528867564	150.758061313558	1.11041666666667	1.1375	0.1723	1.1218	0.1398	1099769116
1721	6	40820927	41400883	0.44439	0.137865631186	579	12	-1.67058327317139	0.0948040186522719	-0.715523191284667	163.769075986023	1.19135802469136	1.1375	0.1723	1.1218	0.1398	1100297197
1722	6	41400883	42018178	0.483554	0.19001449874	509	14	-1.94157123603043	0.0521890278491332	-0.877328098782762	143.969705832272	1.06820566631689	1.1375	0.1723	1.1218	0.1398	1100877153
1723	6	42018178	42642125	0.432428	0.198649885327	507	11	-1.97326287090559	0.0484656207659815	-0.853576607097804	143.404009542165	1.07643312101911	1.1375	0.1723	1.1218	0.1398	1101494448
1724	6	42642125	43324689	0.473234	0.267467959049	557	14	-1.72281176179291	0.0849225711044766	-0.747316427518426	157.546416794844	1.16894018887723	1.1375	0.1723	1.1218	0.1398	1102118395
1725	6	43324689	43934736	0.480738	0.180391019053	1041	14	0.483012936768768	0.629086550643972	0.15490440844096	294.444919000777	2.18467995802728	2.112	0.2071	2.068	0.2375	1102800959
1726	6	43934736	44514767	0.47925	0.13797710812	898	14	-0.168707996897181	0.866026328335556	-0.0582783101173104	253.997634258115	1.88457502623295	2.112	0.2071	2.068	0.2375	1103411006
1727	6	44514767	45135943	0.392918	0.195075147784	913	7	0.256704786333158	0.797406676381437	0.0983468986605659	258.240356433918	2.06795016987542	2.112	0.2071	2.068	0.2375	1103991037
1728	6	45135943	45718057	0.386736	0.141061716434	861	6	0.175478113741634	0.860703966652533	0.0689263004579969	243.532252891132	2.0046565774156	2.112	0.2071	2.068	0.2375	1104612213
1729	6	45718057	46280952	0.405026	0.111734870624	835	8	-0.263369570852724	0.79226574185442	-0.107841577079451	236.178201119739	1.81324647122693	2.112	0.2071	2.068	0.2375	1105194327
1730	6	46280952	46859319	0.379576	0.135497011413	714	5	-0.301798577447216	0.762805615371076	-0.126126571518309	201.953575568256	1.7521472392638	2.112	0.2071	2.068	0.2375	1105757222
1731	6	46859319	47465987	0.3945	0.175825987196	972	7	0.508442142359518	0.611143304793645	0.188688352282125	274.92839699208	2.20158550396376	2.112	0.2071	2.068	0.2375	1106335589
1732	6	47465987	48034139	0.365292	0.119953815176	776	4	0.257996467046211	0.7964096338409	0.104216654735726	219.490160561578	2.02214983713355	2.112	0.2071	2.068	0.2375	1106942257
1733	6	48034139	48627599	0.346282	0.157483233916	819	2	1.05388635866225	0.291934949079192	0.385205038923293	231.652630798882	2.42666666666667	2.112	0.2071	2.068	0.2375	1107510409
1734	6	48627599	49238865	0.343576	0.182025501173	618	2	-0.0498830804113507	0.960215560392455	-0.0210515748133414	174.800153643112	1.83111111111111	2.112	0.2071	2.068	0.2375	1108103869
1735	6	49238865	49867340	0.35246	0.204423405863	728	3	0.198779534262641	0.842435205808433	0.0845710383312979	205.913449599006	1.98095238095238	2.112	0.2071	2.068	0.2375	1108715135
1736	6	49867340	50434914	0.346062	0.119057603061	747	2	0.658506261083645	0.51021287515566	0.252449830071521	211.287564355024	2.21333333333333	2.112	0.2071	2.068	0.2375	1109343610
1737	6	50434914	51018346	0.364844	0.143002097931	727	4	0.0242326585376958	0.980667028027653	0.010115366468193	205.630601453953	1.89446254071661	2.112	0.2071	2.068	0.2375	1109911184
1738	6	51018346	51593711	0.369522	0.130986417318	760	4	0.181665427533227	0.855845299277606	0.0741594208795465	214.964590240721	1.98045602605863	2.112	0.2071	2.068	0.2375	1110494616
1739	6	51593711	52179324	0.3887	0.146193817419	869	6	0.21042693250869	0.833334474094501	0.0822692398755532	245.795038051561	2.023282887078	2.112	0.2071	2.068	0.2375	1111069981
1740	6	52179324	52881718	0.412064	0.288148816761	1075	9	0.727282690128782	0.467052799779786	0.253488010341242	304.061755932598	2.30810520665593	2.112	0.2071	2.068	0.2375	1111655594
1741	6	52881718	53498600	0.398626	0.189472216729	1036	7	0.7815131726254	0.434500732291943	0.280684136362898	293.030678275509	2.34654586636467	2.112	0.2071	2.068	0.2375	1112357988
1742	6	53498600	54058432	0.377478	0.106874919619	944	5	0.762326123693321	0.445865386071975	0.276736213814433	267.008648930579	2.31656441717791	2.112	0.2071	2.068	0.2375	1112974870
1743	6	54058432	54657115	0.347932	0.164833476147	752	2	0.685963212304381	0.492736306882939	0.262074248959921	212.701805080292	2.22814814814815	2.112	0.2071	2.068	0.2375	1113534702
1744	6	54657115	55273567	0.344508	0.188906841084	755	2	0.702437383036823	0.482406438867044	0.267818231494725	213.550349515453	2.23703703703704	2.112	0.2071	2.068	0.2375	1114133385
1745	6	55273567	55842418	0.339244	0.121035209572	764	1	1.06011985524459	0.289090075934658	0.485728993898938	216.095982820935	2.52980132450331	2.112	0.2071	2.068	0.2375	1114749837
1746	6	55842418	56416948	0.360592	0.129723426105	780	4	0.277079226924457	0.781719272113254	0.111634126298209	220.621553141792	2.03257328990228	2.112	0.2071	2.068	0.2375	1115318688
1747	6	56416948	57023946	0.365594	0.176274056916	828	4	0.506072345463411	0.612805863444186	0.197790770047924	234.198264104364	2.15765472312704	2.112	0.2071	2.068	0.2375	1115893218
1748	6	57023946	57681063	0.363996	0.239100495041	1386	4	3.16811734847875	0.00153429576598381	0.941015354685812	392.027529044262	3.61172638436482	2.112	0.2071	2.068	0.2375	1116500216
1749	6	57681063	62533304	0.356196	0.896954829737	724	3	0.179596372632269	0.857469452599312	0.0766222852158067	204.782057018792	1.97006802721088	2.112	0.2071	2.068	0.2375	1117157333
1750	6	62533304	63116659	0.339918	0.142888978409	330	1	-1.04652857504915	0.295317059047429	-0.725377619890994	93.3398878676814	1.09271523178808	1.1069	0.1514	1.0947	0.172	1122009574
1751	6	63116659	63735622	0.342568	0.192197271889	383	2	-1.34035978778595	0.180128402476755	-0.711314020792759	108.330839555521	1.13481481481481	1.1069	0.1514	1.0947	0.172	1122592929
1752	6	63735622	64411760	0.360376	0.26050599138	356	4	-1.74569332016964	0.080864256442195	-1.019962756485	100.693939639074	0.927687296416938	1.1069	0.1514	1.0947	0.172	1123211892
1753	6	64411760	65043300	0.350418	0.208284510878	351	3	-1.6092334493999	0.10756530488924	-0.967896381562838	99.2796989138066	0.955102040816327	1.1069	0.1514	1.0947	0.172	1123888030
1754	6	65043300	65642963	0.334192	0.166198348072	352	1	-0.939739944942092	0.347350970295836	-0.632268215499513	99.5625470588601	1.16556291390728	1.1069	0.1514	1.0947	0.172	1124519570
1755	6	65642963	66245918	0.323604	0.170750719374	327	1	-1.06109066097284	0.288648701633961	-0.738553008638728	92.4913434325206	1.08278145695364	1.1069	0.1514	1.0947	0.172	1125119233
1756	6	66245918	66837329	0.33616	0.154564253962	313	1	-1.12904706195005	0.258877981247932	-0.801680987204192	88.5314694017705	1.0364238410596	1.1069	0.1514	1.0947	0.172	1125722188
1757	6	66837329	67447320	0.333074	0.180315775151	379	1	-0.808681171628887	0.418698561032875	-0.525645795965719	107.199446975307	1.25496688741722	1.1069	0.1514	1.0947	0.172	1126313599
1758	6	67447320	68034964	0.327958	0.149144720273	336	1	-1.01740440320177	0.308961088209165	-0.69938241135805	95.0369767380028	1.11258278145695	1.1069	0.1514	1.0947	0.172	1126923590
1759	6	68034964	68641852	0.329252	0.176124754485	333	1	-1.03196648912546	0.302087816297756	-0.712321467065548	94.1884323028421	1.10264900662252	1.1069	0.1514	1.0947	0.172	1127511234
1760	6	68641852	69249230	0.338202	0.176789412853	310	1	-1.14360914787374	0.252785766190257	-0.815575428862573	87.6829249666098	1.02649006622517	1.1069	0.1514	1.0947	0.172	1128118122
1761	6	69249230	69817058	0.338988	0.119451664941	386	1	-0.774702971140278	0.438515194952778	-0.49924279686873	109.179383990682	1.27814569536424	1.1069	0.1514	1.0947	0.172	1128725500
1762	6	69817058	70418143	0.352288	0.168170890972	303	3	-1.83943138896436	0.0658517608466672	-1.18004961839445	85.7029879512347	0.824489795918367	1.1069	0.1514	1.0947	0.172	1129293328
1763	6	70418143	70987040	0.354106	0.121106281102	332	3	-1.70035346714417	0.0890644589725653	-1.04818417052047	93.9055841577885	0.903401360544218	1.1069	0.1514	1.0947	0.172	1129894413
1764	6	70987040	71632665	0.365758	0.225556631171	490	4	-1.10642086424839	0.268544398935545	-0.559058248448831	138.595591076254	1.27687296416938	1.1069	0.1514	1.0947	0.172	1130463310
1765	6	71632665	72247133	0.372412	0.18628797594	486	5	-1.35667002031697	0.174886082364555	-0.681094331941627	137.46419849604	1.19263803680982	1.1069	0.1514	1.0947	0.172	1131108935
1766	6	72247133	72836840	0.357462	0.1521213077	388	3	-1.43178920431896	0.15220415779756	-0.823310759680271	109.745080280789	1.05578231292517	1.1069	0.1514	1.0947	0.172	1131723403
1767	6	72836840	73416225	0.349408	0.137015973834	388	2	-1.31290283656522	0.189215690950375	-0.692601760530588	109.745080280789	1.14962962962963	1.1069	0.1514	1.0947	0.172	1132313110
1768	6	73416225	74046820	0.371366	0.207098058183	416	5	-1.68053405979452	0.0928534532355827	-0.905467117406316	117.664828342289	1.02085889570552	1.1069	0.1514	1.0947	0.172	1132892495
1769	6	74046820	74771534	0.38404	0.310072663147	543	6	-1.21373743224884	0.224848005448678	-0.596134739134486	153.586542764094	1.26426076833527	1.1069	0.1514	1.0947	0.172	1133523090
1770	6	74771534	75429044	0.350406	0.239555291935	361	3	-1.56127554532397	0.11845875100229	-0.927368574980228	102.108180364342	0.982312925170068	1.1069	0.1514	1.0947	0.172	1134247804
1771	6	75429044	76026361	0.358678	0.162923539762	425	3	-1.25434495923802	0.20971664906801	-0.691904570842334	120.210461647771	1.15646258503401	1.1069	0.1514	1.0947	0.172	1134905314
1772	6	76026361	76651856	0.359274	0.200633098586	450	3	-1.1344501990482	0.256605752364666	-0.609442410650361	127.281665274111	1.22448979591837	1.1069	0.1514	1.0947	0.172	1135502631
1773	6	76651856	77307552	0.359486	0.237451501916	403	3	-1.35985234820507	0.173876652934192	-0.768587573339431	113.987802456593	1.09659863945578	1.1069	0.1514	1.0947	0.172	1136128126
1774	6	77307552	77938252	0.347118	0.207230061836	339	2	-1.58198095852843	0.113653917466344	-0.887373139581372	95.8855211731636	1.00444444444444	1.1069	0.1514	1.0947	0.172	1136783822
1775	6	77938252	78577932	0.351984	0.21835917959	371	3	-1.51331764124804	0.130198993721703	-0.887948225246595	104.936661814878	1.00952380952381	1.1069	0.1514	1.0947	0.172	1137414522
1776	6	78577932	79196889	0.347736	0.19218944127	366	2	-1.43371342193646	0.151654060383632	-0.776814764433673	103.52242108961	1.08444444444444	1.1069	0.1514	1.0947	0.172	1138054202
1777	6	79196889	79835303	0.351362	0.216809155188	349	3	-1.61882503021509	0.105484915002195	-0.976140375657746	98.7140026236994	0.949659863945578	1.1069	0.1514	1.0947	0.172	1138673159
1778	6	79835303	80451178	0.371052	0.188146945403	386	5	-1.81933293385633	0.0688606517743872	-1.01344979827933	109.179383990682	0.947239263803681	1.1069	0.1514	1.0947	0.172	1139311573
1779	6	80451178	81041473	0.366058	0.152965889936	474	4	-1.18275190376137	0.23690748709669	-0.606952938553142	134.070020755397	1.23517915309446	1.1069	0.1514	1.0947	0.172	1139927448
1780	6	81041473	81694980	0.347518	0.234897254352	356	2	-1.48862732437793	0.136585532188823	-0.816781171751318	100.693939639074	1.05481481481481	1.1069	0.1514	1.0947	0.172	1140517743
1781	6	81694980	82328988	0.339034	0.211366418089	455	1	-0.439774994895421	0.660100079781177	-0.261977099050752	128.695905999379	1.50662251655629	1.1069	0.1514	1.0947	0.172	1141171250
1782	6	82328988	82924972	0.36356	0.161051303391	485	4	-1.1302743140962	0.258360654360918	-0.573855250376912	137.181350350986	1.26384364820847	1.1069	0.1514	1.0947	0.172	1141805258
1783	6	82924972	83585903	0.369308	0.243491378071	466	4	-1.22091742351787	0.222117286799112	-0.631510042797121	131.807235594968	1.214332247557	1.1069	0.1514	1.0947	0.172	1142401242
1784	6	83585903	84214469	0.360642	0.204538584651	369	4	-1.68367435056534	0.0922446209739482	-0.968219181391005	104.370965524771	0.961563517915309	1.1069	0.1514	1.0947	0.172	1143062173
1785	6	84214469	84848881	0.370954	0.211868627958	342	5	-2.02290461581365	0.0430829825767526	-1.18805432066151	96.7340656083243	0.839263803680982	1.1069	0.1514	1.0947	0.172	1143690739
1786	6	84848881	85463400	0.363604	0.186355507315	480	4	-1.154127763944	0.248447792254672	-0.588805591842883	135.767109625718	1.25081433224756	1.1069	0.1514	1.0947	0.172	1144325151
1787	6	85463400	86110508	0.382938	0.227331450083	611	6	-0.916672472728864	0.359314294946723	-0.425914557120117	172.820216627737	1.42258440046566	1.1069	0.1514	1.0947	0.172	1144939670
1788	6	86110508	86850705	0.37861	0.324504152273	824	5	0.207130627446084	0.835907843487353	0.0805936916358099	233.06687152415	2.02208588957055	2.0609	0.1714	2.0889	0.1671	1145586778
1789	6	86850705	87556077	0.374246	0.291154171132	843	5	0.295036581018563	0.767965935211581	0.113481985394674	238.440986280168	2.06871165644172	2.0609	0.1714	2.0889	0.1671	1146326975
1790	6	87556077	88202979	0.372262	0.22708540088	854	5	0.345929501507893	0.72939569683978	0.132185424073082	241.552315875757	2.09570552147239	2.0609	0.1714	2.0889	0.1671	1147032347
1791	6	88202979	88812541	0.378068	0.179738894485	875	5	0.44308871335116	0.657701568614994	0.167232371172283	247.492126921882	2.14723926380368	2.0609	0.1714	2.0889	0.1671	1147679249
1792	6	88812541	89422503	0.384236	0.180276804129	797	6	-0.104112436394813	0.917080121678671	-0.0425072129483753	225.429971607703	1.85564610011641	2.0609	0.1714	2.0889	0.1671	1148288811
1793	6	89422503	90073803	0.383806	0.232304621526	733	6	-0.383702986531261	0.701198598822505	-0.163273738805035	207.327690324274	1.70663562281723	2.0609	0.1714	2.0889	0.1671	1148898773
1794	6	90073803	90697068	0.408758	0.197773017898	1006	8	0.431543785531101	0.666073022703357	0.160940625364662	284.545233923901	2.18458197611292	2.0609	0.1714	2.0889	0.1671	1149550073
1795	6	90697068	91259337	0.394648	0.110745924104	972	7	0.508442142359518	0.611143304793645	0.188688352282125	274.92839699208	2.20158550396376	2.0609	0.1714	2.0889	0.1671	1150173338
1796	6	91259337	91823919	0.372058	0.114389052432	813	5	0.156237706956754	0.875845655818143	0.0612047065276193	229.95554192856	1.99509202453988	2.0609	0.1714	2.0889	0.1671	1150735607
1797	6	91823919	92397926	0.356172	0.128930483426	843	3	0.750295431135829	0.45307679371998	0.296165219074684	238.440986280168	2.29387755102041	2.0609	0.1714	2.0889	0.1671	1151300189
1798	6	92397926	92973740	0.341914	0.131664044292	705	2	0.42786787082946	0.668747319962613	0.16896484456844	199.407942262774	2.08888888888889	2.0609	0.1714	2.0889	0.1671	1151874196
1799	6	92973740	93560045	0.337618	0.14720154186	580	1	0.166978585258305	0.867386898837615	0.0882092558781243	164.051924131076	1.9205298013245	2.0609	0.1714	2.0889	0.1671	1152450010
1800	6	93560045	94133020	0.33896	0.12736157773	565	1	0.0941681556398582	0.924975580455099	0.0504072231657397	159.809201955273	1.87086092715232	2.0609	0.1714	2.0889	0.1671	1153036315
1801	6	94133020	94703896	0.336766	0.124153056005	672	1	0.613549220251448	0.53951324806008	0.30061758864195	190.073953476006	2.22516556291391	2.0609	0.1714	2.0889	0.1671	1153609290
1802	6	94703896	95271377	0.335412	0.118913232337	670	1	0.603841162968988	0.545949249453507	0.296317451208325	189.508257185899	2.21854304635762	2.0609	0.1714	2.0889	0.1671	1154180166
1803	6	95271377	96036415	0.333528	0.346437693291	646	1	0.487344475579473	0.626014234493444	0.243690520557115	182.719901704613	2.13907284768212	2.0609	0.1714	2.0889	0.1671	1154747647
1804	6	96036415	96620016	0.341122	0.143250268591	624	2	-0.0169347389464672	0.986488679064699	-0.00711238385546764	176.497242513434	1.84888888888889	2.0609	0.1714	2.0889	0.1671	1155512685
1805	6	96620016	97234898	0.357176	0.186835848179	768	3	0.390611150566359	0.696084682241904	0.161738898853758	217.227375401149	2.08979591836735	2.0609	0.1714	2.0889	0.1671	1156096286
1806	6	97234898	97805389	0.36661	0.123561984326	841	4	0.568091315067711	0.569972964705135	0.220265802803743	237.875289990061	2.19153094462541	2.0609	0.1714	2.0889	0.1671	1156711168
1807	6	97805389	98386376	0.341674	0.139395545856	657	2	0.164281139110392	0.869509828776376	0.0672349576046136	185.831231300202	1.94666666666667	2.0609	0.1714	2.0889	0.1671	1157281659
1808	6	98386376	98975027	0.347308	0.150600270789	814	2	1.02642940744151	0.304689222393194	0.376370381548531	230.238390073614	2.41185185185185	2.0609	0.1714	2.0889	0.1671	1157862646
1809	6	98975027	99535359	0.375852	0.107671880242	841	5	0.285783322747776	0.775044082178009	0.110055154707736	237.875289990061	2.0638036809816	2.0609	0.1714	2.0889	0.1671	1158451297
1810	6	99535359	100159224	0.383772	0.198544556915	779	6	-0.182747278620689	0.854996317395781	-0.075463608877178	220.338704996739	1.81373690337602	2.0609	0.1714	2.0889	0.1671	1159011629
1811	6	100159224	100761366	0.36695	0.169631083698	603	4	-0.567332897687935	0.570488030155306	-0.259681995551317	170.557431467309	1.57133550488599	1.1926	0.252	1.0993	0.1669	1159635494
1812	6	100761366	101330690	0.349228	0.121765462197	409	2	-1.19758364143813	0.231079147690927	-0.616557569775967	115.684891326914	1.21185185185185	1.1926	0.252	1.0993	0.1669	1160237636
1813	6	101330690	101944564	0.354454	0.185500607617	339	3	-1.66678293429101	0.0955575748455745	-1.01808213873105	95.8855211731636	0.922448979591837	1.1926	0.252	1.0993	0.1669	1160806960
1814	6	101944564	102497881	0.328368	0.0963588684244	298	1	-1.2018574915685	0.229418746335156	-0.872531313674649	84.2887472259668	0.986754966887417	1.1926	0.252	1.0993	0.1669	1161420834
1815	6	102497881	103097183	0.327976	0.165696093122	332	1	-1.03682051776669	0.29981951150792	-0.716660402789885	93.9055841577885	1.09933774834437	1.1926	0.252	1.0993	0.1669	1161974151
1816	6	103097183	103707593	0.328836	0.180878425976	319	1	-1.09992289010268	0.271365720435647	-0.774287220371941	90.228558272092	1.05629139072848	1.1926	0.252	1.0993	0.1669	1162573453
1817	6	103707593	104315804	0.333038	0.177916874243	453	1	-0.449483052177881	0.653083231174166	-0.268332594090575	128.130209709272	1.5	1.1926	0.252	1.0993	0.1669	1163183863
1818	6	104315804	104915254	0.355272	0.165902076904	808	3	0.582442766870076	0.560268481844783	0.234987880884396	228.541301203293	2.19863945578231	2.1583	0.2046	2.1481	0.1762	1163792074
1819	6	104915254	105542557	0.361448	0.202937017677	841	4	0.568091315067711	0.569972964705135	0.220265802803743	237.875289990061	2.19153094462541	2.1583	0.2046	2.1481	0.1762	1164391524
1820	6	105542557	106147043	0.391714	0.172850984142	1061	7	0.88818154382301	0.374443104880206	0.315084789591109	300.101881901848	2.40317100792752	2.1583	0.2046	2.1481	0.1762	1165018827
1821	6	106147043	106730535	0.391564	0.143090222317	910	7	0.243904581789445	0.807304720576323	0.0935985837624024	257.391811998758	2.06115515288788	2.1583	0.2046	2.1481	0.1762	1165623313
1822	6	106730535	107361637	0.394188	0.207735041245	872	7	0.081768657569077	0.9348306802231	0.0320601734532703	246.643582486722	1.97508493771234	2.1583	0.2046	2.1481	0.1762	1166206805
1823	6	107361637	107992090	0.395196	0.206919469017	859	7	0.0263011045463197	0.979017173916662	0.0103901698148074	242.966556601025	1.94563986409966	2.1583	0.2046	2.1481	0.1762	1166837907
1824	6	107992090	108635870	0.408462	0.22333716487	1031	8	0.533139305470257	0.593937152350078	0.196354652927243	291.616437550241	2.23887079261672	2.1583	0.2046	2.1481	0.1762	1167468360
1825	6	108635870	109244096	0.403836	0.177937148363	950	8	0.203969820867392	0.83837708257819	0.0783097387774446	268.705737800901	2.06297502714441	2.1583	0.2046	2.1481	0.1762	1168112140
1826	6	109244096	109851753	0.396298	0.177167382257	907	7	0.231104377245731	0.817233714613057	0.0888345892048665	256.543267563597	2.05436013590034	2.1583	0.2046	2.1481	0.1762	1168720366
1827	6	109851753	110505516	0.390904	0.235196852682	868	7	0.0647017181774594	0.948411494783377	0.0254270811208231	245.512189906507	1.96602491506229	2.1583	0.2046	2.1481	0.1762	1169328023
1828	6	110505516	111141026	0.391332	0.213230318956	971	7	0.504175407511613	0.614138120385239	0.187203334095536	274.645548847026	2.19932049830125	2.1583	0.2046	2.1481	0.1762	1169981786
1829	6	111141026	111834090	0.376992	0.278565904447	938	5	0.734566348880959	0.462603638495275	0.267537276967968	265.311560060258	2.30184049079755	2.1583	0.2046	2.1481	0.1762	1170617296
1830	6	111834090	112405381	0.414966	0.124789293022	975	9	0.307420133933913	0.758523605037222	0.112625474501392	275.77694142724	2.09339774557166	2.1583	0.2046	2.1481	0.1762	1171310360
1831	6	112405381	112986679	0.371526	0.139855977485	922	5	0.660540282714661	0.508907176835154	0.24271610488193	260.785989739401	2.26257668711656	2.1583	0.2046	2.1481	0.1762	1171881651
1832	6	112986679	113578305	0.346816	0.154871489759	767	2	0.76833406596659	0.442288740917434	0.290568164785217	216.944527256096	2.27259259259259	2.1583	0.2046	2.1481	0.1762	1172462949
1833	6	113578305	114170955	0.368922	0.156331730364	810	4	0.420199926011304	0.674339408810743	0.166081910320586	229.1069974934	2.11074918566775	2.1583	0.2046	2.1481	0.1762	1173054575
1834	6	114170955	114736361	0.370488	0.115679706264	780	5	0.0035589454887641	0.997160378336263	0.00142347820220236	220.621553141792	1.91411042944785	2.1583	0.2046	2.1481	0.1762	1173647225
1835	6	114736361	115363553	0.345392	0.20279595403	866	2	1.31198170013717	0.189526309140867	0.465708612009009	244.9464936164	2.56592592592593	2.1583	0.2046	2.1481	0.1762	1174212631
1836	6	115363553	116002958	0.341694	0.218023005763	716	2	0.48827316351508	0.625356367570681	0.19130117454654	202.519271858363	2.12148148148148	2.1583	0.2046	2.1481	0.1762	1174839823
1837	6	116002958	116594010	0.361666	0.15405074342	842	4	0.572862005037273	0.56673813223489	0.221980235614994	238.158138135114	2.19413680781759	2.1583	0.2046	2.1481	0.1762	1175479228
1838	6	116594010	117202245	0.36323	0.177949312355	824	4	0.486989585585165	0.626265711271568	0.190804339731817	233.06687152415	2.14723127035831	2.1583	0.2046	2.1481	0.1762	1176070280
1839	6	117202245	117816765	0.36827	0.186356831348	702	4	-0.0950345907013427	0.924287351841923	-0.0403689671468407	198.559397827613	1.82931596091205	2.1583	0.2046	2.1481	0.1762	1176678515
1840	6	117816765	118451301	0.374154	0.212022643317	827	5	0.221010514852265	0.825084245747235	0.0858366836238663	233.915415959311	2.02944785276074	2.1583	0.2046	2.1481	0.1762	1177293035
1841	6	118451301	119051583	0.375642	0.167058149336	882	5	0.475475117298915	0.634448364641189	0.178728010010112	249.472063937258	2.16441717791411	2.1583	0.2046	2.1481	0.1762	1177927571
1842	6	119051583	119651053	0.379046	0.165929904749	911	5	0.609647362225331	0.542095430302971	0.225400408254642	257.674660143811	2.23558282208589	2.1583	0.2046	2.1481	0.1762	1178527853
1843	6	119651053	120231128	0.364064	0.138042494505	907	4	0.882956853058773	0.377259584128868	0.329262553077121	256.543267563597	2.36351791530945	2.1583	0.2046	2.1481	0.1762	1179127323
1844	6	120231128	120835950	0.331536	0.173310494658	743	1	0.958185253778765	0.33796935171975	0.445518566401786	210.15617177481	2.46026490066225	2.1583	0.2046	2.1481	0.1762	1179707398
1845	6	120835950	121458003	0.340378	0.196209969247	723	2	0.526712895224111	0.598392979333763	0.205337234233402	204.499208873738	2.14222222222222	2.1583	0.2046	2.1481	0.1762	1180312220
1846	6	121458003	122121399	0.35375	0.246302359375	625	3	-0.295186877719433	0.767851125677915	-0.135511222317949	176.780090658487	1.70068027210884	2.1583	0.2046	2.1481	0.1762	1180934273
1847	6	122121399	122694598	0.34973	0.127702595434	672	2	0.246651992772601	0.805177562951281	0.0998028200610443	190.073953476006	1.99111111111111	2.1583	0.2046	2.1481	0.1762	1181597669
1848	6	122694598	123323176	0.36145	0.204553770574	828	4	0.506072345463411	0.612805863444186	0.197790770047924	234.198264104364	2.15765472312704	2.1583	0.2046	2.1481	0.1762	1182170868
1849	6	123323176	123910263	0.341332	0.148337469574	611	2	-0.0883228121203815	0.929620108355801	-0.0374860328989865	172.820216627737	1.81037037037037	2.1583	0.2046	2.1481	0.1762	1182799446
1850	6	123910263	124461077	0.353756	0.0922525571245	709	3	0.107659516518375	0.914265783936369	0.0464182153721177	200.539334842988	1.92925170068027	2.1583	0.2046	2.1481	0.1762	1183386533
1851	6	124461077	125025303	0.347148	0.113830273685	631	2	0.0215049927625636	0.982842820736431	0.00898159226483291	178.477179528809	1.86962962962963	2.1583	0.2046	2.1481	0.1762	1183937347
1852	6	125025303	125622700	0.369982	0.163035636269	892	4	0.81139650351535	0.417138006433902	0.305203712468903	252.300545387793	2.32442996742671	2.1583	0.2046	2.1481	0.1762	1184501573
1853	6	125622700	126203631	0.380098	0.139312586176	923	6	0.446331459186317	0.655357835008073	0.169243710706927	261.068837884454	2.14901047729919	2.1583	0.2046	2.1481	0.1762	1185098970
1854	6	126203631	126791342	0.364972	0.149241719144	870	4	0.706441324184996	0.479913729863092	0.269175403284689	246.077886196615	2.2671009771987	2.1583	0.2046	2.1481	0.1762	1185679901
1855	6	126791342	127402843	0.34821	0.182339848995	828	2	1.10330887085957	0.26989305559577	0.400972354781609	234.198264104364	2.45333333333333	2.1583	0.2046	2.1481	0.1762	1186267612
1856	6	127402843	128004721	0.356274	0.169266861391	868	3	0.870190191325653	0.384196475365555	0.338327630577081	245.512189906507	2.36190476190476	2.1583	0.2046	2.1481	0.1762	1186879113
1857	6	128004721	128556556	0.344622	0.0939320630261	685	2	0.318040065946515	0.750454545285574	0.127445575130173	193.750979361702	2.02962962962963	2.1583	0.2046	2.1481	0.1762	1187480991
1858	6	128556556	129126530	0.35134	0.122767003407	784	3	0.467343797087846	0.640253926297993	0.19148624224781	221.752945722007	2.13333333333333	2.1583	0.2046	2.1481	0.1762	1188032826
1859	6	129126530	129708501	0.34642	0.140850660944	667	2	0.219195041551865	0.826498117839766	0.089028348466869	188.659712750738	1.9762962962963	2.1583	0.2046	2.1481	0.1762	1188602800
1860	6	129708501	130283575	0.367104	0.130546677471	700	4	-0.104575970640466	0.916712282786508	-0.0444850756190727	197.993701537506	1.82410423452769	2.1583	0.2046	2.1481	0.1762	1189184771
1861	6	130283575	130884823	0.376926	0.16839640215	922	5	0.660540282714661	0.508907176835154	0.24271610488193	260.785989739401	2.26257668711656	2.1583	0.2046	2.1481	0.1762	1189759845
1862	6	130884823	131476973	0.374212	0.155619353204	1023	5	1.12782982538942	0.259391794798673	0.39268359419792	289.353652389812	2.51042944785276	2.1583	0.2046	2.1481	0.1762	1190361093
1863	6	131476973	132117348	0.374602	0.219207495608	846	5	0.308916468424744	0.757385069116795	0.118607017572541	239.289530715329	2.0760736196319	2.1583	0.2046	2.1481	0.1762	1190953243
1864	6	132117348	132697509	0.364326	0.138170266529	812	4	0.429741305950427	0.667383832744021	0.169639729733775	229.672693783507	2.11596091205212	2.1583	0.2046	2.1481	0.1762	1191593618
1865	6	132697509	133286040	0.371126	0.150427080307	895	5	0.535621296059033	0.59222030751845	0.19983703660421	253.149089822954	2.19631901840491	2.1583	0.2046	2.1481	0.1762	1192173779
1866	6	133286040	133857443	0.361022	0.124960841998	934	4	1.01176548223693	0.311650197747581	0.37158255225826	264.180167480044	2.43387622149837	2.1583	0.2046	2.1481	0.1762	1192762310
1867	6	133857443	134459809	0.378484	0.169939870444	1065	5	1.32214824907595	0.186118789826921	0.450730879565792	301.233274482063	2.61349693251534	2.1583	0.2046	2.1481	0.1762	1193333713
1868	6	134459809	135084581	0.387122	0.199708053498	880	6	0.258481558313392	0.796035279794649	0.100416586585813	248.90636764715	2.0488940628638	2.1583	0.2046	2.1481	0.1762	1193936079
1869	6	135084581	135683262	0.382168	0.164830686125	1070	6	1.08851600403097	0.276367375308965	0.382451954349662	302.647515207331	2.49126891734575	2.1583	0.2046	2.1481	0.1762	1194560851
1870	6	135683262	136272540	0.359	0.151504043932	519	3	-0.803540660924285	0.421662304904215	-0.403632873509518	146.798187282808	1.41224489795918	1.14	0.1605	1.1313	0.1688	1195159532
1871	6	136272540	136871024	0.381278	0.164555777598	452	6	-1.6112802457241	0.107118654371681	-0.860764164523659	127.847361564218	1.05238649592549	1.14	0.1605	1.1313	0.1688	1195748810
1872	6	136871024	137478177	0.387566	0.176484345791	423	6	-1.73796971375468	0.0822161504708402	-0.956429273818897	119.644765357664	0.984866123399301	1.14	0.1605	1.1313	0.1688	1196347294
1873	6	137478177	138058633	0.390412	0.138608266604	404	7	-1.91506325125019	0.0554844376688442	-1.07791266857186	114.270650601646	0.915062287655719	1.14	0.1605	1.1313	0.1688	1196954447
1874	6	138058633	138659324	0.400658	0.16762528488	448	8	-1.83606821951086	0.0663475678249737	-1.00611904238326	126.715968984004	0.9728555917481	1.14	0.1605	1.1313	0.1688	1197534903
1875	6	138659324	139278258	0.389998	0.192159422491	437	6	-1.67680928091233	0.0935797823069051	-0.909453657438249	123.604639388414	1.0174621653085	1.14	0.1605	1.1313	0.1688	1198135594
1876	6	139278258	139901940	0.391184	0.198309394852	501	7	-1.50118997100346	0.133306433181591	-0.767457358128448	141.706920671844	1.13476783691959	1.14	0.1605	1.1313	0.1688	1198754528
1877	6	139901940	140476801	0.361544	0.130224523841	423	4	-1.42605709220901	0.153851862879294	-0.771182334331452	119.644765357664	1.10228013029316	1.14	0.1605	1.1313	0.1688	1199378210
1878	6	140476801	141078599	0.33979	0.169156427904	354	1	-0.930031887659632	0.352354574545806	-0.624094284053813	100.128243348967	1.17218543046358	1.14	0.1605	1.1313	0.1688	1199953071
1879	6	141078599	141659230	0.335176	0.138867886833	413	1	-0.643644197827073	0.519806182887083	-0.401701862717365	116.816283907129	1.36754966887417	1.14	0.1605	1.1313	0.1688	1200554869
1880	6	141659230	142270565	0.337798	0.182117824106	414	1	-0.638790169185843	0.522959444465532	-0.398212876637485	117.099132052182	1.37086092715232	1.14	0.1605	1.1313	0.1688	1201135500
1881	6	142270565	142870688	0.358422	0.166837464986	436	3	-1.2015912647545	0.229521927521938	-0.655039277090472	123.321791243361	1.18639455782313	1.14	0.1605	1.1313	0.1688	1201746835
1882	6	142870688	143454540	0.379852	0.143618588272	461	5	-1.47233574870181	0.140930234232987	-0.75728389511807	130.3929948697	1.13128834355828	1.14	0.1605	1.1313	0.1688	1202346958
1883	6	143454540	144028599	0.390162	0.129009387537	881	7	0.120169271200217	0.904349059375653	0.0468740575967575	249.189215792204	1.99546998867497	1.8069	0.1861	1.7678	0.1663	1202930810
1884	6	144028599	144657203	0.390892	0.204586671418	789	7	-0.272370334806989	0.785337280126185	-0.112242661310198	223.167186447275	1.78708946772367	1.8069	0.1861	1.7678	0.1663	1203504869
1885	6	144657203	145244125	0.36415	0.148098043692	744	4	0.105334388020242	0.91611047705032	0.04346262365663	210.439019919863	1.93876221498371	1.8069	0.1861	1.7678	0.1663	1204133473
1886	6	145244125	145843887	0.370868	0.166335979939	766	5	-0.0612138624067469	0.95118888983287	-0.0247062536224513	216.661679111042	1.87975460122699	1.8069	0.1861	1.7678	0.1663	1204720395
1887	6	145843887	146447149	0.359972	0.171172724289	791	3	0.500914329940996	0.616431416943502	0.204310282605393	223.732882737382	2.15238095238095	1.8069	0.1861	1.7678	0.1663	1205320157
1888	6	146447149	147026482	0.36277	0.136938513774	764	4	0.200748187411473	0.840895478512155	0.0817326405843472	216.095982820935	1.99087947882736	1.8069	0.1861	1.7678	0.1663	1205923419
1889	6	147026482	147593775	0.363716	0.118621241581	658	4	-0.30494494936205	0.760408080492927	-0.13375241371616	186.114079445256	1.71465798045603	1.8069	0.1861	1.7678	0.1663	1206502752
1890	6	147593775	148175234	0.369718	0.140094142493	895	4	0.825708573424034	0.408969427694846	0.310047684700217	253.149089822954	2.33224755700326	1.8069	0.1861	1.7678	0.1663	1207070045
1891	6	148175234	148782514	0.396994	0.176656566987	836	7	-0.0718337969554817	0.942734176204489	-0.0287650192427733	236.461049264793	1.89354473386183	1.8069	0.1861	1.7678	0.1663	1207651504
1892	6	148782514	149383695	0.403424	0.168303722174	701	8	-0.807921557726599	0.419135740316878	-0.360203330430242	198.27654968256	1.52225841476656	1.8069	0.1861	1.7678	0.1663	1208258784
1893	6	149383695	149991519	0.396354	0.177393456	753	7	-0.425972789331548	0.670127673820827	-0.179618096651728	212.984653225346	1.70554926387316	1.8069	0.1861	1.7678	0.1663	1208859965
1894	6	149991519	150676696	0.435996	0.270261552854	830	11	-0.415435300562837	0.677823269306831	-0.142451017866858	234.763960394471	1.76220806794055	1.8069	0.1861	1.7678	0.1663	1209467789
1895	6	150676696	151290699	0.411002	0.185671731246	788	9	-0.477722846150493	0.63284748140893	-0.194581114679205	222.884338302221	1.69189479334407	1.8069	0.1861	1.7678	0.1663	1210152966
1896	6	151290699	151950283	0.406338	0.241946438968	889	8	-0.0439232477841477	0.964965584129117	-0.0174343556110955	251.452000952633	1.93051031487514	1.8069	0.1861	1.7678	0.1663	1210766969
1897	6	151950283	152555367	0.383492	0.173668449339	916	6	0.415751242765143	0.677592040193183	0.158260661158097	259.088900869079	2.13271245634459	1.8069	0.1861	1.7678	0.1663	1211426553
1898	6	152555367	153139896	0.3663	0.144610447044	712	4	-0.0473276910057273	0.962252058574546	-0.0199627564850037	201.387879278149	1.85537459283388	1.8069	0.1861	1.7678	0.1663	1212031637
1899	6	153139896	153743909	0.360724	0.172203247281	659	4	-0.300174259392489	0.764044238279062	-0.13156153244335	186.396927590309	1.71726384364821	1.8069	0.1861	1.7678	0.1663	1212616166
1900	6	153743909	154359324	0.35102	0.187540115207	739	3	0.251533228746163	0.801401874969652	0.106206952278752	209.024779194596	2.0108843537415	1.8069	0.1861	1.7678	0.1663	1213220179
1901	6	154359324	154966997	0.391318	0.177189047399	876	7	0.0988355969606947	0.921268804564796	0.0386629082775175	247.774975066936	1.9841449603624	1.8069	0.1861	1.7678	0.1663	1213835594
1902	6	154966997	155599031	0.402424	0.208903318492	781	8	-0.482815893921301	0.629226464467208	-0.204295226298886	220.904401286846	1.69598262757872	1.8069	0.1861	1.7678	0.1663	1214443267
1903	6	155599031	156170072	0.369824	0.124406128457	610	4	-0.533938067901004	0.593384383218059	-0.243030755001153	172.537368482684	1.58957654723127	1.8069	0.1861	1.7678	0.1663	1215075301
1904	6	156170072	156755748	0.384598	0.146285659648	712	6	-0.475443635794783	0.634470798649618	-0.205209695972449	201.387879278149	1.65774155995343	1.8069	0.1861	1.7678	0.1663	1215646342
1905	6	156755748	157337864	0.401964	0.141064667523	846	8	-0.218667542079496	0.826909034756974	-0.0889601113209157	239.289530715329	1.8371335504886	1.8069	0.1861	1.7678	0.1663	1216232018
1906	6	157337864	158006609	0.432472	0.252330858548	684	11	-1.11959265434006	0.262887387268322	-0.421566029215247	193.468131216649	1.45222929936306	1.8069	0.1861	1.7678	0.1663	1216814134
1907	6	158006609	158614534	0.43955	0.177530122959	811	11	-0.507072216465352	0.612104148575839	-0.175860439883872	229.389845638453	1.72186836518047	1.8069	0.1861	1.7678	0.1663	1217482879
1908	6	158614534	159261531	0.434348	0.227198889639	886	11	-0.145347548429109	0.884436475068156	-0.0482556555461263	250.603456517472	1.88110403397028	1.8069	0.1861	1.7678	0.1663	1218090804
1909	6	159261531	159861732	0.42281	0.166945739844	758	10	-0.761730791382987	0.446220693962384	-0.329242204509174	214.398893950614	1.54065040650407	1.8069	0.1861	1.7678	0.1663	1218737801
1910	6	159861732	160476597	0.427704	0.186813365536	1020	10	0.265326597431886	0.790757876747354	0.0990571941785923	288.505107954652	2.07317073170732	1.8069	0.1861	1.7678	0.1663	1219338002
1911	6	160476597	161195893	0.419786	0.304875878637	872	9	-0.125038298946803	0.900493230079329	-0.0484486093586545	246.643582486722	1.87224906065486	1.8069	0.1861	1.7678	0.1663	1219952867
1912	6	161195893	161834356	0.411868	0.216869262588	762	9	-0.586887110761159	0.557279526891507	-0.242985746642259	215.530286530828	1.63607085346216	1.8069	0.1861	1.7678	0.1663	1220672163
1913	6	161834356	162410287	0.404366	0.131840446165	774	8	-0.511262639504264	0.609167162053446	-0.217284208296455	218.924464271471	1.68078175895765	1.8069	0.1861	1.7678	0.1663	1221310626
1914	6	162410287	162975966	0.382162	0.11610648442	723	6	-0.427389009990081	0.669096010783669	-0.183091289987729	204.499208873738	1.68335273573923	1.8069	0.1861	1.7678	0.1663	1221886557
1915	6	162975966	163558855	0.373136	0.142203747197	749	5	-0.139866557708439	0.888765424591892	-0.0570849270886575	211.853260645131	1.83803680981595	1.8069	0.1861	1.7678	0.1663	1222452236
1916	6	163558855	164116917	0.41077	0.104042203196	771	9	-0.549099480703621	0.582937181594324	-0.226045884220547	218.07591983631	1.65539452495974	1.8069	0.1861	1.7678	0.1663	1223035125
1917	6	164116917	164673311	0.414584	0.101356233173	753	9	-0.624674740818697	0.532184554529357	-0.260126879463653	212.984653225346	1.61674718196457	1.8069	0.1861	1.7678	0.1663	1223593187
1918	6	164673311	165272063	0.360604	0.164929720485	656	4	-0.314486329301173	0.753151697806868	-0.138144182833318	185.548383155148	1.70944625407166	1.8069	0.1861	1.7678	0.1663	1224149581
1919	6	165272063	165857247	0.377178	0.145567889758	792	5	0.0590784951134878	0.95288958713186	0.0234497845322013	224.015730882435	1.94355828220859	1.8069	0.1861	1.7678	0.1663	1224748333
1920	6	165857247	166417299	0.4157	0.107225757608	826	9	-0.318175074796443	0.750352138521604	-0.126634962716136	233.632567814257	1.77348362855609	1.8069	0.1861	1.7678	0.1663	1225333517
1921	6	166417299	167006546	0.443544	0.151459404969	832	12	-0.533684269506797	0.593559994283065	-0.192503011132812	235.329656684579	1.7119341563786	1.8069	0.1861	1.7678	0.1663	1225893569
1922	6	167006546	167643169	0.446936	0.214605818514	831	12	-0.53817794145804	0.590454207278885	-0.194238062503559	235.046808539525	1.70987654320988	1.8069	0.1861	1.7678	0.1663	1226482816
1923	6	167643169	168358476	0.449492	0.300999431014	720	12	-1.03697552804606	0.299747262302756	-0.401089632944229	203.650664438578	1.48148148148148	1.2813	0.3035	1.3694	0.2547	1227119439
1924	6	168358476	168927128	0.486222	0.120727615484	612	14	-1.47214986422908	0.140980412628952	-0.611462102165805	173.103064772791	1.28436516264428	1.2813	0.3035	1.3694	0.2547	1227834746
1925	6	168927128	169513893	0.439782	0.147870101318	685	11	-1.11476965876624	0.264949141610711	-0.419458366253256	193.750979361702	1.45435244161359	1.2813	0.3035	1.3694	0.2547	1228403398
1926	6	169513893	170119763	0.431062	0.174740455873	754	11	-0.781982964172897	0.434224585465836	-0.28099783083248	213.267501370399	1.60084925690021	1.2813	0.3035	1.3694	0.2547	1228990163
1927	6	170119763	170756306	0.484842	0.214507111067	517	14	-1.90511132365751	0.0567656017640761	-0.854829474543523	146.232490992701	1.08499475341028	1.2813	0.3035	1.3694	0.2547	1229596033
1928	6	170756306	171115067	0.106368	0.319125757473	236	1	-1.50280726732475	0.132888751358131	-1.20905678477497	66.7521622326449	0.781456953642384	1.2813	0.3035	1.3694	0.2547	1230232576
1929	7	0	683041	0.555266	0.267979520995	585	16	0.120384091309549	0.904178893043599	0.066813110627745	165.466164856344	2.14285714285714	1.9097	0.2115	1.8429	0.1372	1230232576
1930	7	683041	1330600	0.55157	0.227869584084	506	16	-0.238844369053375	0.811226264165461	-0.142486129148712	143.121161397111	1.85347985347985	1.9097	0.2115	1.8429	0.1372	1230915617
1931	7	1330600	1949982	0.57086	0.192743734884	420	16	-0.629903199321875	0.528757919550495	-0.411234186176899	118.796220922504	1.53846153846154	1.9097	0.2115	1.8429	0.1372	1231563176
1932	7	1949982	2570397	0.543282	0.194087828308	643	16	0.384121441955746	0.700888439931224	0.203195223484925	181.871357269452	2.35531135531136	1.9097	0.2115	1.8429	0.1372	1232182558
1933	7	2570397	3212524	0.499034	0.221337835039	980	15	0.218910175363923	0.826720019913559	0.0811231893592982	277.191182152508	2.14442013129103	1.9097	0.2115	1.8429	0.1372	1232802973
1934	7	3212524	3787974	0.39527	0.131114779738	809	7	-0.187035637848901	0.851632690997628	-0.0761282588936785	228.824149348346	1.83238958097395	1.9097	0.2115	1.8429	0.1372	1233445100
1935	7	3787974	4367688	0.458402	0.137505735587	796	13	-0.691808566301306	0.489057556325061	-0.311171631083091	225.14712346265	1.65833333333333	1.9097	0.2115	1.8429	0.1372	1234020550
1936	7	4367688	5127560	0.47171	0.341994441169	871	14	-0.291760201155787	0.770469976753019	-0.102321036259593	246.360734341668	1.82791185729276	1.9097	0.2115	1.8429	0.1372	1234600264
1937	7	5127560	6098775	0.490678	0.485180933161	995	15	0.280189461472524	0.779332151518788	0.103037965787739	281.433904328312	2.17724288840263	1.9097	0.2115	1.8429	0.1372	1235360136
1938	7	6098775	7089517	0.460876	0.495327744256	928	13	-0.215219756510264	0.829595988361528	-0.0898152564991681	262.483078609722	1.93333333333333	1.9097	0.2115	1.8429	0.1372	1236331351
1939	7	7089517	7713071	0.375106	0.198144827874	766	5	-0.0612138624067469	0.95118888983287	-0.0247062536224513	216.661679111042	1.87975460122699	1.9097	0.2115	1.8429	0.1372	1237322093
1940	7	7713071	8288668	0.371072	0.131336681741	713	5	-0.30642520658261	0.7592809187383	-0.12814856910352	201.670727423202	1.74969325153374	1.9097	0.2115	1.8429	0.1372	1237945647
1941	7	8288668	8853838	0.369972	0.115310437567	690	4	-0.152282870336081	0.878963834837035	-0.06524363578587	195.16522008697	1.79804560260586	1.9097	0.2115	1.8429	0.1372	1238521244
1942	7	8853838	9421183	0.33767	0.118702024341	601	1	0.268913186724131	0.78799648909967	0.139521346574375	169.991735177202	1.99006622516556	1.9097	0.2115	1.8429	0.1372	1239086414
1943	7	9421183	10025064	0.33489	0.172022302407	542	1	-0.0174745031084274	0.986058073312771	-0.00955079278293855	153.30369461904	1.79470198675497	1.9097	0.2115	1.8429	0.1372	1239653759
1944	7	10025064	10632802	0.342868	0.177277050308	591	2	-0.198150617003327	0.842927223238696	-0.0855002825401835	167.163253726666	1.75111111111111	1.9097	0.2115	1.8429	0.1372	1240257640
1945	7	10632802	11253726	0.35377	0.194748471633	795	3	0.520097491571368	0.602995626651041	0.211587448304319	224.864275317596	2.16326530612245	1.9097	0.2115	1.8429	0.1372	1240865378
1946	7	11253726	11824243	0.351364	0.123601925972	656	3	-0.146517375084051	0.883512974598225	-0.0656715972493148	185.548383155148	1.78503401360544	1.9097	0.2115	1.8429	0.1372	1241486302
1947	7	11824243	12400616	0.346158	0.132506206918	735	2	0.592609578153878	0.553442467547794	0.229085837006011	207.893386614381	2.17777777777778	2.3044	0.1595	2.3112	0.1743	1242056819
1948	7	12400616	13010231	0.356742	0.179810208082	926	3	1.14834603496604	0.250825742012815	0.431644781392838	261.917382319615	2.51972789115646	2.3044	0.1595	2.3112	0.1743	1242633192
1949	7	13010231	13601725	0.33861	0.154682887739	784	1	1.15720042806919	0.247190482898004	0.523010009978398	221.752945722007	2.59602649006623	2.3044	0.1595	2.3112	0.1743	1243242807
1950	7	13601725	14185475	0.34788	0.143468950749	833	2	1.13076582208031	0.258153668803105	0.409658082647832	235.612504829632	2.46814814814815	2.3044	0.1595	2.3112	0.1743	1243834301
1951	7	14185475	14766268	0.336568	0.139108081537	716	1	0.82712648046556	0.408165376610204	0.392115943127446	202.519271858363	2.37086092715232	2.3044	0.1595	2.3112	0.1743	1244418051
1952	7	14766268	15320920	0.34761	0.0985338554625	696	2	0.378445358632135	0.705099777980403	0.150428893131012	196.862308957292	2.06222222222222	2.3044	0.1595	2.3112	0.1743	1244998844
1953	7	15320920	15882323	0.341488	0.10937419287	700	2	0.400410919608724	0.68885388281628	0.158696509114613	197.993701537506	2.07407407407407	2.3044	0.1595	2.3112	0.1743	1245553496
1954	7	15882323	16471244	0.353984	0.150989691317	799	3	0.53928065320174	0.58969321620362	0.218828091060578	225.99566789781	2.17414965986395	2.3044	0.1595	2.3112	0.1743	1246114899
1955	7	16471244	17061333	0.369442	0.152670190429	903	4	0.863874093180527	0.387657059854525	0.322885990029457	255.411874983383	2.35309446254072	2.3044	0.1595	2.3112	0.1743	1246703820
1956	7	17061333	17644697	0.359344	0.142902201713	834	3	0.707133317467493	0.479483632879229	0.280679971577265	235.895352974686	2.26938775510204	2.3044	0.1595	2.3112	0.1743	1247293909
1957	7	17644697	18236219	0.36364	0.154722901261	864	4	0.677817184367627	0.497887613968484	0.259191314712067	244.380797326293	2.2514657980456	2.3044	0.1595	2.3112	0.1743	1247877273
1958	7	18236219	18766309	0.349684	0.0567639457451	802	2	0.960532724511744	0.336787169276065	0.354943823737204	226.844212332971	2.3762962962963	2.3044	0.1595	2.3112	0.1743	1248468795
1959	7	18766309	19354791	0.354946	0.150356340551	812	3	0.601625928500448	0.547423165603849	0.242112315317778	229.672693783507	2.20952380952381	2.3044	0.1595	2.3112	0.1743	1248998885
1960	7	19354791	19962497	0.347246	0.177233728151	796	2	0.92758438304686	0.35362320167742	0.344110017825933	225.14712346265	2.35851851851852	2.3044	0.1595	2.3112	0.1743	1249587367
1961	7	19962497	20543175	0.360334	0.138937586752	757	4	0.167353357624542	0.867092022749163	0.0684533025343302	214.11604580556	1.97263843648208	2.075	0.2427	2.0588	0.2251	1250195073
1962	7	20543175	21142357	0.367536	0.165529004543	805	4	0.396346476163496	0.691849445518896	0.157148785550578	227.692756768132	2.09771986970684	2.075	0.2427	2.0588	0.2251	1250775751
1963	7	21142357	21743581	0.3768	0.168363205727	773	5	-0.0288274584589914	0.977002201293323	-0.0115822316225611	218.641616126417	1.89693251533742	2.075	0.2427	2.0588	0.2251	1251374933
1964	7	21743581	22319108	0.391446	0.131231028258	932	7	0.337772748443342	0.735534447735842	0.128061993330624	263.614471189936	2.11098527746319	2.075	0.2427	2.0588	0.2251	1251976157
1965	7	22319108	22961577	0.406458	0.221752333576	978	8	0.317756803199247	0.750669419721697	0.120216690511368	276.625485862401	2.12377850162866	2.075	0.2427	2.0588	0.2251	1252551684
1966	7	22961577	23620882	0.382852	0.241625651254	771	6	-0.217696097387745	0.827665904594187	-0.0903560770238128	218.07591983631	1.79511059371362	2.075	0.2427	2.0588	0.2251	1253194153
1967	7	23620882	24279827	0.384196	0.241211330232	850	6	0.127423487936932	0.898605227078393	0.050375904086217	240.420923295543	1.9790454016298	2.075	0.2427	2.0588	0.2251	1253853458
1968	7	24279827	24870183	0.392266	0.15305341184	915	7	0.265238256028967	0.790825925891422	0.101503781847749	258.806052724026	2.07248018120045	2.075	0.2427	2.0588	0.2251	1254512403
1969	7	24870183	25454321	0.400462	0.14403788146	946	8	0.187714537677127	0.851100433438781	0.0722224088985298	267.574345220687	2.0542888165038	2.075	0.2427	2.0588	0.2251	1255102759
1970	7	25454321	26013718	0.406722	0.106180404972	754	8	-0.592539055455589	0.553489675913023	-0.255053251172201	213.267501370399	1.63735070575461	2.075	0.2427	2.0588	0.2251	1255686897
1971	7	26013718	26629172	0.413184	0.187591599047	838	9	-0.267791568053058	0.788859761480734	-0.105826500436229	237.0267455549	1.79924852388621	2.075	0.2427	2.0588	0.2251	1256246294
1972	7	26629172	27238555	0.399696	0.179497951206	842	7	-0.0462333878680553	0.963124231247581	-0.0184477282572599	238.158138135114	1.90713476783692	2.075	0.2427	2.0588	0.2251	1256861748
1973	7	27238555	27832979	0.396014	0.158849575387	799	7	-0.229702986327945	0.818322574199641	-0.0940724583956793	225.99566789781	1.80973952434881	2.075	0.2427	2.0588	0.2251	1257471131
1974	7	27832979	28398319	0.398942	0.115576467259	856	7	0.0135009000026065	0.989228167570009	0.00534283507749103	242.118012165864	1.93884484711212	2.075	0.2427	2.0588	0.2251	1258065555
1975	7	28398319	28942537	0.4004	0.0812505282809	937	8	0.151140150499031	0.879865160758117	0.0584312732183212	265.028711915204	2.03474484256243	2.075	0.2427	2.0588	0.2251	1258630895
1976	7	28942537	29506437	0.409662	0.113317964178	762	8	-0.560028489075059	0.575460005694923	-0.239826776947543	215.530286530828	1.65472312703583	2.075	0.2427	2.0588	0.2251	1259175113
1977	7	29506437	30191291	0.406338	0.269917383851	853	8	-0.190220796496532	0.849136115389434	-0.0770720331225752	241.269467730704	1.85233441910966	2.075	0.2427	2.0588	0.2251	1259739013
1978	7	30191291	30812599	0.429714	0.195246158105	995	10	0.167324938193825	0.867114382903341	0.0632564727507457	281.433904328312	2.02235772357724	2.075	0.2427	2.0588	0.2251	1260423867
1979	7	30812599	31370178	0.457948	0.103266084268	870	13	-0.424629991115419	0.671106426403636	-0.182924660890649	246.077886196615	1.8125	2.075	0.2427	2.0588	0.2251	1261045175
1980	7	31370178	31939322	0.387078	0.121487707856	835	6	0.0618944527487022	0.950646885095221	0.0246892604225675	236.178201119739	1.94412107101281	2.075	0.2427	2.0588	0.2251	1261602754
1981	7	31939322	32538381	0.403628	0.165357669278	869	8	-0.125199663735472	0.900365483450914	-0.0502615976264653	245.795038051561	1.8870792616721	2.075	0.2427	2.0588	0.2251	1262171898
1982	7	32538381	33405816	0.374652	0.423587934543	936	5	0.725313090610172	0.468259976676337	0.264457884035996	264.745863770151	2.29693251533742	2.075	0.2427	2.0588	0.2251	1262770957
1983	7	33405816	33967245	0.393608	0.109415438105	916	7	0.269504990876871	0.78754110209181	0.103079636773288	259.088900869079	2.07474518686297	2.075	0.2427	2.0588	0.2251	1263638392
1984	7	33967245	34547801	0.392064	0.138756640186	765	7	-0.374771971156695	0.707830061277931	-0.156808213743642	216.378830965989	1.73272933182333	2.075	0.2427	2.0588	0.2251	1264199821
1985	7	34547801	35412535	0.387642	0.421787509222	859	6	0.16674090904987	0.86757391533534	0.0655711941996165	242.966556601025	2	2.075	0.2427	2.0588	0.2251	1264780377
1986	7	35412535	36089030	0.403388	0.260896237223	729	8	-0.694134575394745	0.48759781726357	-0.303698960113928	206.19629774406	1.58306188925081	2.075	0.2427	2.0588	0.2251	1265645111
1987	7	36089030	36700737	0.422602	0.1826152063	1107	10	0.606372371580336	0.544267510618631	0.217143264101287	313.112896574313	2.25	2.075	0.2427	2.0588	0.2251	1266321606
1988	7	36700737	37273601	0.404618	0.127192492459	972	8	0.293373878413849	0.769236389491403	0.111338539164915	274.92839699208	2.11074918566775	2.075	0.2427	2.0588	0.2251	1266933313
1989	7	37273601	37869332	0.391688	0.160695011675	886	7	0.141502945439739	0.887472633332205	0.0550387372313624	250.603456517472	2.00679501698754	2.075	0.2427	2.0588	0.2251	1267506177
1990	7	37869332	38491882	0.37907	0.196851658501	902	5	0.568007700006788	0.570029739483492	0.211076787707973	255.129026838329	2.21349693251534	2.075	0.2427	2.0588	0.2251	1268101908
1991	7	38491882	39058515	0.381238	0.117594633564	882	6	0.267218763005156	0.789300730471017	0.103691718618673	249.472063937258	2.05355064027939	2.075	0.2427	2.0588	0.2251	1268724458
1992	7	39058515	39617167	0.393158	0.104988436451	789	7	-0.272370334806989	0.785337280126185	-0.112242661310198	223.167186447275	1.78708946772367	2.075	0.2427	2.0588	0.2251	1269291091
1993	7	39617167	40356337	0.376112	0.323565620899	998	5	1.01216409700458	0.311459599511681	0.356989169789852	282.282448763473	2.44907975460123	2.075	0.2427	2.0588	0.2251	1269849743
1994	7	40356337	40920441	0.373098	0.113638619829	880	5	0.466221859028128	0.641056704433587	0.175452877977251	248.90636764715	2.15950920245399	2.075	0.2427	2.0588	0.2251	1270588913
1995	7	40920441	41489224	0.388624	0.120930126252	1086	6	1.15841364156508	0.246695274835143	0.403865260865514	307.173085528188	2.52852153667055	2.075	0.2427	2.0588	0.2251	1271153017
1996	7	41489224	42039837	0.398424	0.0919211860236	872	7	0.081768657569077	0.9348306802231	0.0320601734532703	246.643582486722	1.97508493771234	2.075	0.2427	2.0588	0.2251	1271721800
1997	7	42039837	42603518	0.396948	0.112973472585	926	7	0.312172339355915	0.754909552416784	0.11874423193658	261.917382319615	2.09739524348811	2.075	0.2427	2.0588	0.2251	1272272413
1998	7	42603518	43210147	0.388682	0.175773001291	934	6	0.494386084991019	0.621033539336262	0.186335612770815	264.180167480044	2.17462165308498	2.075	0.2427	2.0588	0.2251	1272836094
1999	7	43210147	43812012	0.406508	0.169248917947	1146	8	1.00047869719037	0.317078901898786	0.348917364316039	324.143974231403	2.4885993485342	2.075	0.2427	2.0588	0.2251	1273442723
[truncated: 2,506 more rows]
