# Supplementary material for: Digital microfluidic isolation of single cells for -Omics
Source: Nat Commun. 2020 Nov 11;11:5632. doi: 10.1038/s41467-020-19394-5 (PMC7658233; doi:10.1038/s41467-020-19394-5)
Supplement: Supplementary file 8 — Source Data [file 41467_2020_19394_MOESM8_ESM.zip › Source Data/Figure 3_Processed Sequencing Data/1Cell-2.txt]

Chrom	Start	End	GCfrac	Nfrac	Count	bin	zscore	pvalue	Log2_foldchange	rpkm	est_copy	seg.mean	seg.sd	seg.median	seg.mad	Position
1	1	0	1477506	0.611508	0.661591898781	116	16	-1.14159941309708	0.253620568104557	-0.920685866395689	37.2375634563393	1.07656612529002	0.996	0.3468	1.0394	0.4077	0
2	1	1477506	2199916	0.550532	0.307872260904	191	16	-0.315070135050307	0.752708403334237	-0.201238033487513	61.3135743117311	1.77262180974478	0.996	0.3468	1.0394	0.4077	1477506
3	1	2199916	2860961	0.595166	0.243621841176	76	16	-1.58241502805535	0.113554856237145	-1.53073934807968	24.3970243334637	0.705336426914153	0.996	0.3468	1.0394	0.4077	2199916
4	1	2860961	3395484	0.56922	0.0645865566122	76	16	-1.58241502805535	0.113554856237145	-1.53073934807968	24.3970243334637	0.705336426914153	0.996	0.3468	1.0394	0.4077	2860961
5	1	3395484	4129575	0.556132	0.318885533265	73	16	-1.61547619917723	0.106207610498702	-1.58884230264324	23.433983899248	0.677494199535963	0.996	0.3468	1.0394	0.4077	3395484
6	1	4129575	4714168	0.479562	0.144704093275	286	14	-1.77524767836152	0.0758570003860236	-0.878438020119087	91.8098547285606	1.1042471042471	0.996	0.3468	1.0394	0.4077	4129575
7	1	4714168	5292119	0.456362	0.134874755818	327	13	-1.76186074066338	0.0780928291531683	-0.863275703462143	104.971407329508	1.11890504704876	0.996	0.3468	1.0394	0.4077	4714168
8	1	5292119	5860233	0.480376	0.119894950661	198	14	-2.42677509321894	0.0152336962992725	-1.40895273681787	63.5606686582343	0.764478764478765	0.996	0.3468	1.0394	0.4077	5292119
9	1	5860233	6446979	0.540016	0.147842507661	112	16	-1.1856809745929	0.235748310695268	-0.971311939465657	35.9535095440517	1.03944315545244	0.996	0.3468	1.0394	0.4077	5860233
10	1	6446979	7094704	0.4825	0.228067466903	517	14	-0.0649882143607788	0.948183383995326	-0.0242888865825415	165.963968163167	1.996138996139	1.9653	0.242	1.9306	0.2287	6446979
11	1	7094704	7655639	0.487108	0.108631124818	551	14	0.186738286834135	0.851865835532899	0.0675991516736815	176.878426417612	2.12741312741313	1.9653	0.242	1.9306	0.2287	7094704
12	1	7655639	8303803	0.447464	0.228590295049	664	12	0.16312403097403	0.870420779231321	0.0566321984176076	213.152949439735	2.09463722397476	1.9653	0.242	1.9306	0.2287	7655639
13	1	8303803	8949515	0.418338	0.225660975791	867	9	0.7563510189138	0.449438766757946	0.255895592159237	278.318685488329	2.32751677852349	1.9653	0.242	1.9306	0.2287	8303803
14	1	8949515	9634621	0.495134	0.270185927433	501	15	0.69101046100597	0.489558967069065	0.235510203940869	160.827752514017	2.36879432624113	1.9653	0.242	1.9306	0.2287	8949515
15	1	9634621	10359005	0.453716	0.309758360207	552	13	-0.281950337542696	0.777981590822903	-0.107898072182057	177.199439895683	1.88879384088965	1.9653	0.242	1.9306	0.2287	9634621
16	1	10359005	10962865	0.491486	0.171993508429	482	15	0.517017766241352	0.605143756800103	0.179732746975623	154.728496430651	2.2789598108747	1.9653	0.242	1.9306	0.2287	10359005
17	1	10962865	11614386	0.48336	0.232565028602	432	14	-0.694304467348064	0.487491290000774	-0.283421854734008	138.677822527057	1.66795366795367	1.9653	0.242	1.9306	0.2287	10962865
18	1	11614386	12254539	0.517524	0.21893672294	349	15	-0.70093109711097	0.483346016512665	-0.286073363044687	112.03370384709	1.65011820330969	1.9653	0.242	1.9306	0.2287	11614386
19	1	12254539	13787191	0.441146	0.673768083035	605	12	-0.213414225186681	0.831003885981558	-0.0776159007673602	194.213154233494	1.90851735015773	1.9653	0.242	1.9306	0.2287	12254539
20	1	13787191	14407453	0.43416	0.193889033989	612	11	-0.342101004591861	0.732274881464897	-0.113746530283702	196.460248579997	1.80265095729013	1.9653	0.242	1.9306	0.2287	13787191
21	1	14407453	14989912	0.424528	0.141570479639	676	10	-0.243430061429425	0.807672258417381	-0.0852220185143534	217.005111176598	1.87777777777778	1.9653	0.242	1.9306	0.2287	14407453
22	1	14989912	15573437	0.48865	0.143138683004	492	14	-0.250081229945274	0.802524531212121	-0.0957948515582364	157.93863121137	1.8996138996139	1.9653	0.242	1.9306	0.2287	14989912
23	1	15573437	16262580	0.46305	0.274461178594	422	13	-1.13700968156798	0.255534238393028	-0.495323340253041	135.467687746338	1.44396920444825	1.9653	0.242	1.9306	0.2287	15573437
24	1	16262580	17334882	0.51144	0.533713450129	415	15	-0.0965354205601937	0.923095343740552	-0.0361890630200518	133.220593399834	1.96217494089835	1.9653	0.242	1.9306	0.2287	16262580
25	1	17334882	17969314	0.502812	0.211893473217	358	15	-0.618513504854046	0.536236898415565	-0.249340811990083	114.922825149737	1.69267139479905	1.9653	0.242	1.9306	0.2287	17334882
26	1	17969314	18521200	0.499378	0.0940157931167	413	15	-0.114850441061732	0.908563667359591	-0.0431586178348935	132.578566443691	1.95271867612293	1.9653	0.242	1.9306	0.2287	17969314
27	1	18521200	19077495	0.493372	0.101196307714	483	15	0.526175276492122	0.598766430251111	0.182722789581434	155.049509908723	2.28368794326241	1.9653	0.242	1.9306	0.2287	18521200
28	1	19077495	19661460	0.4832	0.143784302141	536	14	0.0756824774834378	0.939671716948316	0.0277798335602962	172.063224246533	2.06949806949807	1.9653	0.242	1.9306	0.2287	19077495
29	1	19661460	20294778	0.465174	0.210507201753	627	13	0.211353130164198	0.832611727280095	0.0758991038418132	201.275450751075	2.14542343883661	1.9653	0.242	1.9306	0.2287	19661460
30	1	20294778	20906339	0.477008	0.182420069298	690	14	1.21585545348393	0.224039990071421	0.392143194768055	221.499299869604	2.66409266409266	1.9653	0.242	1.9306	0.2287	20294778
31	1	20906339	21563446	0.40862	0.239088915504	665	8	-0.504221630847783	0.614105641657095	-0.207252699697379	213.473962917807	1.72391445236552	1.9653	0.242	1.9306	0.2287	20906339
32	1	21563446	22254740	0.50199	0.276718733274	438	15	0.114087315207501	0.909168577564651	0.0416304703468344	140.603903395488	2.0709219858156	1.9653	0.242	1.9306	0.2287	21563446
33	1	22254740	22885971	0.480082	0.207896950562	508	14	-0.131621699971197	0.895283520758577	-0.0496246701253103	163.07484686052	1.96138996138996	1.9653	0.242	1.9306	0.2287	22254740
34	1	22885971	23471767	0.485198	0.146460542578	546	14	0.149719683717236	0.880985777865582	0.0544477840223762	175.273359027252	2.10810810810811	1.9653	0.242	1.9306	0.2287	22885971
35	1	23471767	24145905	0.454474	0.258312096336	531	13	-0.420075308500627	0.674430439798168	-0.163854478156072	170.458156856174	1.8169375534645	1.9653	0.242	1.9306	0.2287	23471767
36	1	24145905	24796802	0.45735	0.231829306327	599	13	0.027186502220291	0.978310981396049	0.00998966382855997	192.287073365062	2.04961505560308	1.9653	0.242	1.9306	0.2287	24145905
37	1	24796802	25427884	0.463804	0.207709933099	531	13	-0.420075308500627	0.674430439798168	-0.163854478156072	170.458156856174	1.8169375534645	1.9653	0.242	1.9306	0.2287	24796802
38	1	25427884	26166886	0.467966	0.323411844623	546	13	-0.321414614959248	0.747896209086921	-0.123665388040373	175.273359027252	1.86826347305389	1.9653	0.242	1.9306	0.2287	25427884
39	1	26166886	26827376	0.47554	0.242986267771	584	14	0.431061067405669	0.666423968097799	0.151515201982541	187.471871193984	2.25482625482625	1.9653	0.242	1.9306	0.2287	26166886
40	1	26827376	27548159	0.473618	0.306309943492	455	14	-0.524018893010328	0.600265399249385	-0.208586621811418	146.06113252271	1.75675675675676	1.9653	0.242	1.9306	0.2287	26827376
41	1	27548159	28223466	0.476064	0.259596005965	547	14	0.157123404340616	0.875147592678738	0.0570876658950805	175.594372505324	2.11196911196911	1.9653	0.242	1.9306	0.2287	27548159
42	1	28223466	28995833	0.419896	0.352639354089	650	9	-0.408372188814401	0.683000448164848	-0.159696683146781	208.658760746729	1.74496644295302	1.9653	0.242	1.9306	0.2287	28223466
43	1	28995833	29679015	0.443604	0.268130600631	540	12	-0.628244507397634	0.529843778047804	-0.241591635878486	173.347278158821	1.70347003154574	1.9653	0.242	1.9306	0.2287	28995833
44	1	29679015	30404383	0.478374	0.310694709444	599	14	0.542116876756367	0.587737993179134	0.188102835891309	192.287073365062	2.31274131274131	1.9653	0.242	1.9306	0.2287	29679015
45	1	30404383	30996073	0.480618	0.154962902871	469	14	-0.42036680428301	0.674217514516614	-0.1648652443821	150.555321215717	1.81081081081081	1.9653	0.242	1.9306	0.2287	30404383
46	1	30996073	31602503	0.468036	0.175502531207	534	13	-0.400343169792351	0.688903775756172	-0.155726597272672	171.421197290389	1.82720273738238	1.9653	0.242	1.9306	0.2287	30996073
47	1	31602503	32239335	0.48294	0.214863574695	509	14	-0.124217979347817	0.901142687029487	-0.0467875108217809	163.395860338592	1.96525096525097	1.9653	0.242	1.9306	0.2287	31602503
48	1	32239335	32948488	0.455718	0.294933533384	532	13	-0.413497928931201	0.679241839496802	-0.161140093459036	170.779170334246	1.82035928143713	1.9653	0.242	1.9306	0.2287	32239335
49	1	32948488	33647449	0.453358	0.284652505648	522	13	-0.479271724625454	0.631745334681107	-0.188516532390341	167.569035553527	1.78614200171086	1.9653	0.242	1.9306	0.2287	32948488
50	1	33647449	34220418	0.451892	0.127352439661	760	13	1.08614461289776	0.27741501723009	0.353433079370722	243.970243334637	2.60051325919589	2.2793	0.3076	2.2612	0.3499	33647449
51	1	34220418	34781660	0.449912	0.109118704587	946	12	1.96284925533539	0.0496636925712029	0.567289140410078	303.678750256008	2.98422712933754	2.2793	0.3076	2.2612	0.3499	34220418
52	1	34781660	35341725	0.449814	0.107246480319	873	12	1.49696293839078	0.134402901839021	0.451430610700123	280.24476635676	2.75394321766562	2.2793	0.3076	2.2612	0.3499	34781660
53	1	35341725	36027950	0.394368	0.271376006412	815	7	0.197261654319207	0.843622785145003	0.0686816182461182	261.625984628591	2.03241895261845	2.2793	0.3076	2.2612	0.3499	35341725
54	1	36027950	36688308	0.431336	0.242834947104	714	11	0.35293362067189	0.724138205018764	0.108645891052746	229.20362334333	2.10309278350515	2.2793	0.3076	2.2612	0.3499	36027950
55	1	36688308	37287390	0.48005	0.165389712927	584	14	0.431061067405669	0.666423968097799	0.151515201982541	187.471871193984	2.25482625482625	2.2793	0.3076	2.2612	0.3499	36688308
56	1	37287390	37834007	0.478924	0.0852827482497	557	14	0.231160610574414	0.8171900295101	0.0832241604425557	178.804507286043	2.15057915057915	2.2793	0.3076	2.2612	0.3499	37287390
57	1	37834007	38495340	0.465712	0.24395123183	498	13	-0.63712883429166	0.524040928115702	-0.256420596892145	159.864712079801	1.70402053036784	2.2793	0.3076	2.2612	0.3499	37834007
58	1	38495340	39061225	0.456718	0.116428249556	628	13	0.217930509733624	0.827483255087199	0.0781982199314012	201.596464229147	2.14884516680924	2.2793	0.3076	2.2612	0.3499	38495340
59	1	39061225	39735315	0.425748	0.258259282885	685	10	-0.190169908235882	0.849175990557368	-0.0661412769486487	219.894232479245	1.90277777777778	2.2793	0.3076	2.2612	0.3499	39061225
60	1	39735315	40405957	0.438614	0.254445740052	618	11	-0.301216614870464	0.763249321008507	-0.0996713450719791	198.386329448428	1.82032400589102	2.2793	0.3076	2.2612	0.3499	39735315
61	1	40405957	41088519	0.406074	0.267465812629	832	8	0.315417383941946	0.752444769507954	0.115976488055162	267.083213755813	2.15683732987686	2.2793	0.3076	2.2612	0.3499	40405957
62	1	41088519	41704921	0.442154	0.188841048537	807	12	1.07575065183813	0.282038787665362	0.338017630348463	259.057876804016	2.54574132492114	2.2793	0.3076	2.2612	0.3499	41088519
63	1	41704921	42252912	0.500038	0.0875762558144	600	15	1.59760397583213	0.110131141055838	0.495662101241542	192.608086843134	2.83687943262411	2.2793	0.3076	2.2612	0.3499	41704921
64	1	42252912	42844135	0.411788	0.154295418142	1126	9	2.14650452491197	0.031832748151351	0.632998521017632	361.461176308949	3.02281879194631	2.2793	0.3076	2.2612	0.3499	42252912
65	1	42844135	43487604	0.424556	0.222961789923	822	10	0.620567979265829	0.534883913462449	0.196893128885145	263.873078975094	2.28333333333333	2.2793	0.3076	2.2612	0.3499	42844135
66	1	43487604	44097015	0.47732	0.179535649996	683	14	1.16402940912027	0.24441209378989	0.377432411392614	219.252205523101	2.63706563706564	2.2793	0.3076	2.2612	0.3499	43487604
67	1	44097015	44709720	0.45591	0.183946597465	777	13	1.19796006557799	0.230932564007607	0.385348259447484	249.427472461859	2.65868263473054	2.2793	0.3076	2.2612	0.3499	44097015
68	1	44709720	45306909	0.471	0.162744122882	807	14	2.08209076641937	0.0373341797921353	0.618115506380304	259.057876804016	3.11583011583012	2.2793	0.3076	2.2612	0.3499	44709720
69	1	45306909	46057641	0.407858	0.333983365569	832	8	0.315417383941946	0.752444769507954	0.115976488055162	267.083213755813	2.15683732987686	2.2793	0.3076	2.2612	0.3499	45306909
70	1	46057641	46739291	0.4057	0.266485733148	945	8	0.870023423889488	0.384287603443122	0.299707289022504	303.357736777936	2.449773169151	2.2793	0.3076	2.2612	0.3499	46057641
71	1	46739291	47487093	0.463986	0.331373812854	660	13	0.428406655955232	0.668355079641007	0.14989968528559	211.868895527448	2.25834046193328	2.2793	0.3076	2.2612	0.3499	46739291
72	1	47487093	48167635	0.450778	0.265291488255	749	13	1.01379343763408	0.310681327300431	0.332399379498525	240.439095075846	2.56287425149701	2.2793	0.3076	2.2612	0.3499	47487093
73	1	48167635	48734785	0.462736	0.118399012607	784	13	1.24400172256396	0.213498928954484	0.398287315154983	251.674566808362	2.68263473053892	2.2793	0.3076	2.2612	0.3499	48167635
74	1	48734785	49331543	0.405004	0.162139426702	998	8	1.13014838067904	0.258413706391159	0.37843277525133	320.371451115747	2.58716785482826	2.2793	0.3076	2.2612	0.3499	48734785
75	1	49331543	49933878	0.378948	0.169897150257	900	5	0.485146288586314	0.627572579140857	0.173235657925216	288.912130264701	2.18181818181818	2.2793	0.3076	2.2612	0.3499	49331543
76	1	49933878	50601492	0.361516	0.251064237718	980	4	0.915151027788021	0.360112349730106	0.338398818167383	314.593208510453	2.39902080783354	2.2793	0.3076	2.2612	0.3499	49933878
77	1	50601492	51202463	0.399144	0.168013098802	937	7	0.832410503538402	0.40517727532798	0.269930606786865	300.789628953361	2.33665835411471	2.2793	0.3076	2.2612	0.3499	50601492
78	1	51202463	51884419	0.382758	0.266814867821	669	6	-0.581523284035626	0.56088783019584	-0.2381439822463	214.758016830095	1.63369963369963	2.2793	0.3076	2.2612	0.3499	51202463
79	1	51884419	52515583	0.385642	0.207812866387	1022	6	1.12815120113527	0.259256068773116	0.37317309804986	328.075774589472	2.4957264957265	2.2793	0.3076	2.2612	0.3499	51884419
80	1	52515583	53202684	0.396282	0.272304944979	788	7	0.0566959253936481	0.954787419861483	0.0200771885840544	252.95862072065	1.96508728179551	2.2793	0.3076	2.2612	0.3499	52515583
81	1	53202684	53830948	0.4457	0.204156214585	642	12	0.0227199354564764	0.981873673744829	0.00802225419298595	206.090652922154	2.02523659305994	2.2793	0.3076	2.2612	0.3499	53202684
82	1	53830948	54415206	0.469264	0.144213686419	579	13	-0.104361089168214	0.916882800365302	-0.0390029909709892	185.866803803625	1.98118049615056	2.2793	0.3076	2.2612	0.3499	53830948
83	1	54415206	55037497	0.477002	0.196517384953	663	14	1.01595499665268	0.309650817590246	0.334555703215112	212.831935961663	2.55984555984556	2.2793	0.3076	2.2612	0.3499	54415206
84	1	55037497	55654887	0.459782	0.190139134097	585	13	-0.0648968117516626	0.948256159098416	-0.0241297144894588	187.792884672056	2.00171086398631	2.2793	0.3076	2.2612	0.3499	55037497
85	1	55654887	56247615	0.412656	0.156442752831	861	9	0.724146690589518	0.468975682550466	0.245876836334246	276.392604619898	2.31140939597315	2.2793	0.3076	2.2612	0.3499	55654887
86	1	56247615	56824574	0.38886	0.133387294418	908	6	0.576018364564496	0.564602768667408	0.202542104403154	291.480238089276	2.21733821733822	2.2793	0.3076	2.2612	0.3499	56247615
87	1	56824574	57393964	0.401412	0.121867261455	883	8	0.565726304626235	0.571579850676526	0.201806397562535	283.454901137479	2.28904731043422	2.2793	0.3076	2.2612	0.3499	56824574
88	1	57393964	57935864	0.405422	0.0773205388448	744	8	-0.116488204689768	0.907265633750731	-0.0453044189778993	238.834027685486	1.92871030460143	2.2793	0.3076	2.2612	0.3499	57393964
89	1	57935864	58502738	0.397714	0.117969778116	785	7	0.0410775110685859	0.967234103035638	0.0145742129066677	251.995580286434	1.95760598503741	2.2793	0.3076	2.2612	0.3499	57935864
90	1	58502738	59094223	0.410758	0.154670025444	820	9	0.50408378037359	0.614202504234757	0.175487508442848	263.23105201895	2.20134228187919	2.2793	0.3076	2.2612	0.3499	58502738
91	1	59094223	59653371	0.414602	0.10578236889	837	9	0.59532937729239	0.551623322550343	0.205091221487746	268.688281146172	2.24697986577181	2.2793	0.3076	2.2612	0.3499	59094223
92	1	59653371	60255843	0.39864	0.170085912706	926	7	0.775142984346507	0.438255174426783	0.252893752387915	297.25848069457	2.30922693266833	2.2793	0.3076	2.2612	0.3499	59653371
93	1	60255843	60821076	0.37104	0.115409043704	891	5	0.442269362376616	0.658294298501573	0.1587360882301	286.023008962054	2.16	2.2793	0.3076	2.2612	0.3499	60255843
94	1	60821076	61417341	0.382734	0.161446672201	834	6	0.217616347843119	0.827728046002242	0.0798971905569028	267.725240711957	2.03663003663004	2.2793	0.3076	2.2612	0.3499	60821076
95	1	61417341	61970030	0.39004	0.0953320945414	770	7	-0.0370145605567248	0.970473396051027	-0.013259995290058	247.180378115356	1.92019950124688	2.2793	0.3076	2.2612	0.3499	61417341
96	1	61970030	62620848	0.381812	0.231736061387	766	6	-0.111726045900849	0.91104062698038	-0.0428058009628039	245.896324203068	1.87057387057387	2.2793	0.3076	2.2612	0.3499	61970030
97	1	62620848	63280408	0.38627	0.241918854994	729	6	-0.290927054261537	0.771107109505464	-0.114231378560824	234.018825514408	1.78021978021978	2.2793	0.3076	2.2612	0.3499	62620848
98	1	63280408	63869089	0.386228	0.150643557377	804	6	0.0723182329560746	0.942348654886696	0.0270453082911677	258.0948363698	1.96336996336996	2.2793	0.3076	2.2612	0.3499	63280408
99	1	63869089	64446262	0.393574	0.133708610763	886	7	0.566897460012345	0.570783849961175	0.189188257682697	284.417941571695	2.20947630922693	2.2793	0.3076	2.2612	0.3499	63869089
100	1	64446262	65033617	0.394434	0.148726068562	905	7	0.665814084071072	0.505529941480454	0.219799351098246	290.517197655061	2.2568578553616	2.2793	0.3076	2.2612	0.3499	64446262
101	1	65033617	65629394	0.399178	0.160759814494	1016	7	1.24369541409837	0.213611684444678	0.386710055899844	326.149693721041	2.53366583541147	2.2793	0.3076	2.2612	0.3499	65033617
102	1	65629394	66254847	0.377892	0.200579420036	1092	5	1.39985404772653	0.161557029061019	0.452211607628031	350.546718054504	2.64727272727273	2.2793	0.3076	2.2612	0.3499	65629394
103	1	66254847	66835865	0.365906	0.139441463087	1024	4	1.11166979665887	0.266280150597202	0.401760879164812	328.717801545616	2.50673194614443	2.2793	0.3076	2.2612	0.3499	66254847
104	1	66835865	67427162	0.36773	0.154401256898	944	4	0.754362944166419	0.450631315955412	0.284403928526653	303.036723299864	2.3108935128519	2.2793	0.3076	2.2612	0.3499	66835865
105	1	67427162	68073033	0.388648	0.225851601945	918	6	0.624451069526844	0.532331394999717	0.218343960526047	294.690372869995	2.24175824175824	2.2793	0.3076	2.2612	0.3499	67427162
106	1	68073033	68649348	0.405242	0.132418902857	969	8	0.987815857152682	0.3232428400783	0.33588962532915	311.062060251662	2.51198963058976	2.2793	0.3076	2.2612	0.3499	68073033
107	1	68649348	69258553	0.36887	0.179258213573	947	4	0.767761951134886	0.44262862325645	0.288981494633197	303.99976373408	2.31823745410037	2.2793	0.3076	2.2612	0.3499	68649348
108	1	69258553	69884622	0.36436	0.201365983622	956	4	0.807958972040286	0.419114201036519	0.302627687145561	306.888885036727	2.34026927784578	2.2793	0.3076	2.2612	0.3499	69258553
109	1	69884622	70472166	0.345444	0.148999904688	857	2	0.727017588224817	0.467215181405449	0.276453236649772	275.10855070761	2.26121372031662	2.2793	0.3076	2.2612	0.3499	69884622
110	1	70472166	71088560	0.35187	0.188830520738	785	3	0.157232329328928	0.875061750054368	0.0673854955539189	251.995580286434	1.99491740787802	2.2793	0.3076	2.2612	0.3499	70472166
111	1	71088560	71693782	0.3683	0.173856865745	769	4	-0.0272457956608156	0.978263689593511	-0.0113993328733614	246.859364637284	1.88249694002448	2.2793	0.3076	2.2612	0.3499	71088560
112	1	71693782	72257723	0.349438	0.113382428304	711	2	0.0167599461281323	0.986628123764705	0.00700759215668699	228.240582909114	1.87598944591029	2.2793	0.3076	2.2612	0.3499	71693782
113	1	72257723	72815082	0.334444	0.102912126654	693	1	0.299958447574888	0.764208850996919	0.149742028128005	222.46234030382	2.01161103047896	2.2793	0.3076	2.2612	0.3499	72257723
114	1	72815082	73397012	0.340498	0.140790129397	922	2	1.04322818230896	0.296842623919607	0.38192478296661	295.974426782283	2.43271767810026	2.2793	0.3076	2.2612	0.3499	72815082
115	1	73397012	73987386	0.335486	0.153079234519	869	1	1.07266545774616	0.283421243912157	0.476242852805192	278.960712444473	2.52249637155298	2.2793	0.3076	2.2612	0.3499	73397012
116	1	73987386	74559395	0.345768	0.125887879387	904	2	0.955662171639503	0.339242940025904	0.353480804952459	290.196184176989	2.38522427440633	2.2793	0.3076	2.2612	0.3499	73987386
117	1	74559395	75131647	0.352786	0.126259060694	914	3	0.723436500726922	0.469411753015251	0.286887006832999	293.406318957708	2.32274459974587	2.2793	0.3076	2.2612	0.3499	74559395
118	1	75131647	75753124	0.362604	0.195464997096	932	4	0.700766916292551	0.483448487771072	0.265947023819092	299.184561563002	2.28151774785802	2.2793	0.3076	2.2612	0.3499	75131647
119	1	75753124	76418971	0.36001	0.249076739852	938	4	0.727564930229485	0.466879954980896	0.275204991680189	301.110642431433	2.29620563035496	2.2793	0.3076	2.2612	0.3499	75753124
120	1	76418971	76984893	0.384012	0.116486017508	931	6	0.687413585977897	0.491822138637611	0.238630974671033	298.86354808493	2.27350427350427	2.2793	0.3076	2.2612	0.3499	76418971
121	1	76984893	77560331	0.38038	0.131096660283	888	6	0.4791529546398	0.631829819777324	0.170409483462345	285.059968527839	2.16849816849817	2.2793	0.3076	2.2612	0.3499	76984893
122	1	77560331	78159735	0.368906	0.165838065812	1071	4	1.32158757249818	0.186305523893233	0.466503643915068	343.805435014995	2.62178702570379	2.2793	0.3076	2.2612	0.3499	77560331
123	1	78159735	78823021	0.368596	0.24617736542	624	4	-0.674864465803381	0.499761878415646	-0.31283690197294	200.31241031686	1.52753977968176	1.1371	0.1592	1.1222	0.1755	78159735
124	1	78823021	79414170	0.355418	0.154189552888	465	3	-1.24730515010796	0.212285629784953	-0.688076442229677	149.271267303429	1.18170266836086	1.1371	0.1592	1.1222	0.1755	78823021
125	1	79414170	79994588	0.34357	0.138551871238	365	2	-1.6664533700736	0.0956231483587131	-0.954945503695349	117.16991949624	0.963060686015831	1.1371	0.1592	1.1222	0.1755	79414170
126	1	79994588	80592222	0.33944	0.163367546023	415	1	-0.920567398036561	0.357276329951723	-0.590001987774922	133.220593399834	1.20464441219158	1.1371	0.1592	1.1222	0.1755	79994588
127	1	80592222	81178536	0.337664	0.147214632432	439	1	-0.815198260285932	0.414958833545713	-0.50889238447385	140.92491687356	1.27431059506531	1.1371	0.1592	1.1222	0.1755	80592222
128	1	81178536	81751251	0.347042	0.1269654191	348	2	-1.74915460237253	0.0802642989535235	-1.023754661614	111.712690369018	0.91820580474934	1.1371	0.1592	1.1222	0.1755	81178536
129	1	81751251	82317801	0.360556	0.117465360515	347	4	-1.91203944255849	0.0558711351770066	-1.15944726825693	111.391676890946	0.849449204406365	1.1371	0.1592	1.1222	0.1755	81751251
130	1	82317801	82887691	0.354842	0.122637702013	414	3	-1.47115331089321	0.141249660432795	-0.855676390725745	132.899579921763	1.05209656925032	1.1371	0.1592	1.1222	0.1755	82317801
131	1	82887691	83437906	0.351738	0.0912643239461	390	3	-1.57649362185098	0.114912087520951	-0.94183303447546	125.195256448037	0.991105463786531	1.1371	0.1592	1.1222	0.1755	82887691
132	1	83437906	84323614	0.376434	0.435479864696	430	5	-1.75398208014233	0.079433577754695	-0.892352683702361	138.035795570913	1.04242424242424	1.1371	0.1592	1.1222	0.1755	83437906
133	1	84323614	84898459	0.361144	0.130200314867	571	4	-0.911580255579629	0.36198972006355	-0.440892185472345	183.298695979049	1.39779681762546	1.1371	0.1592	1.1222	0.1755	84323614
134	1	84898459	85493549	0.390158	0.15979095599	450	7	-1.70297875523002	0.0885720442316402	-0.788193439655285	144.456065132351	1.12219451371571	1.1371	0.1592	1.1222	0.1755	84898459
135	1	85493549	86076328	0.38686	0.142041837472	508	6	-1.36128983392943	0.17342211439012	-0.635321696115595	163.07484686052	1.24053724053724	1.1371	0.1592	1.1222	0.1755	85493549
136	1	86076328	86705911	0.353796	0.205823537167	401	3	-1.52821264599533	0.126459750005264	-0.90170492177015	128.726404706828	1.01905972045743	1.1371	0.1592	1.1222	0.1755	86076328
137	1	86705911	87352671	0.369278	0.226915702888	415	4	-1.60832861793991	0.107763226132191	-0.901271594600901	133.220593399834	1.01591187270502	1.1371	0.1592	1.1222	0.1755	86705911
138	1	87352671	87941933	0.38997	0.151481005054	476	6	-1.51627448980895	0.129449959356676	-0.729188619579817	152.80241556222	1.16239316239316	1.1371	0.1592	1.1222	0.1755	87352671
139	1	87941933	88509158	0.374164	0.118515580237	404	5	-1.87784875585924	0.0604018582638493	-0.982334050540027	129.689445141044	0.979393939393939	1.1371	0.1592	1.1222	0.1755	87941933
140	1	88509158	89069043	0.367756	0.10695946489	416	4	-1.60386228228375	0.108744412334753	-0.897799402694096	133.541606877906	1.01835985312118	1.1371	0.1592	1.1222	0.1755	88509158
141	1	89069043	89742054	0.363584	0.257070092465	451	4	-1.4475405343183	0.147745592314062	-0.781255497579807	144.777078610423	1.10403916768666	1.1371	0.1592	1.1222	0.1755	89069043
142	1	89742054	90375436	0.390364	0.210586975948	517	7	-1.3541675019703	0.175682944511803	-0.587954160557387	165.963968163167	1.28927680798005	1.1371	0.1592	1.1222	0.1755	89742054
143	1	90375436	90983596	0.378064	0.177847934754	436	5	-1.7253974626692	0.0844558682719879	-0.872361208514895	139.961876439344	1.0569696969697	1.1371	0.1592	1.1222	0.1755	90375436
144	1	90983596	91585996	0.379654	0.169986719788	416	5	-1.82067952091297	0.0686555869691284	-0.940105815150729	133.541606877906	1.00848484848485	1.1371	0.1592	1.1222	0.1755	90983596
145	1	91585996	92243357	0.392796	0.239382926581	381	7	-2.06220228470645	0.039188481292761	-1.028327443379	122.30613514539	0.950124688279302	1.1371	0.1592	1.1222	0.1755	91585996
146	1	92243357	92910060	0.375026	0.250040872772	423	5	-1.78733080052765	0.0738840387039712	-0.916031680171872	135.78870122441	1.02545454545455	1.1371	0.1592	1.1222	0.1755	92243357
147	1	92910060	93580843	0.372672	0.254602457128	516	5	-1.34426922969411	0.17886134195609	-0.629318277868568	165.642954685095	1.25090909090909	1.1371	0.1592	1.1222	0.1755	92910060
148	1	93580843	94201415	0.386922	0.194291717963	435	6	-1.71484858015457	0.0863729921001285	-0.85913479215167	139.640862961272	1.06227106227106	1.1371	0.1592	1.1222	0.1755	93580843
149	1	94201415	94806788	0.413288	0.174062933101	473	9	-1.35839987438072	0.174336834120904	-0.618296217723203	151.839375128004	1.26979865771812	1.1371	0.1592	1.1222	0.1755	94201415
150	1	94806788	95410928	0.406776	0.172377263548	490	8	-1.36312479005858	0.172843185161727	-0.64782529108336	157.296604255226	1.27025275437459	1.1371	0.1592	1.1222	0.1755	94806788
151	1	95410928	96009931	0.383672	0.165279639668	476	6	-1.51627448980895	0.129449959356676	-0.729188619579817	152.80241556222	1.16239316239316	1.1371	0.1592	1.1222	0.1755	95410928
152	1	96009931	96583810	0.362702	0.128736197003	509	4	-1.18849306626128	0.234639209938944	-0.606717274759493	163.395860338592	1.24602203182375	1.1371	0.1592	1.1222	0.1755	96009931
153	1	96583810	97211807	0.360224	0.203817852633	507	4	-1.19742573757359	0.231140656862974	-0.612397183831848	162.753833382448	1.24112607099143	1.1371	0.1592	1.1222	0.1755	96583810
154	1	97211807	97779353	0.356408	0.119014141585	452	3	-1.30436448521008	0.192109338175132	-0.728984385809883	145.098092088494	1.14866581956798	1.1371	0.1592	1.1222	0.1755	97211807
155	1	97779353	98339028	0.337656	0.106624380221	509	1	-0.507871608513266	0.611543386754061	-0.295447667933513	163.395860338592	1.47750362844702	1.1371	0.1592	1.1222	0.1755	97779353
156	1	98339028	98890282	0.350664	0.092977103114	1228	3	2.10163890242437	0.0355849193554391	0.712931497145109	394.204551072281	3.12071156289708	3.2495	0.346	3.2046	0.245	98339028
157	1	98890282	99480635	0.355304	0.153049107907	1196	3	1.96118515448068	0.0498574279980858	0.674838325973035	383.932119773981	3.03939008894536	3.2495	0.346	3.2046	0.245	98890282
158	1	99480635	100092722	0.359968	0.183122660668	1427	3	2.97508564744918	0.00292906755932826	0.929606271250693	458.086233208588	3.62642947903431	3.2495	0.346	3.2046	0.245	99480635
159	1	100092722	100714084	0.36035	0.195316095931	1245	4	2.09872997666926	0.0358407105960768	0.683690906120255	399.661780199503	3.04773561811506	3.2495	0.346	3.2046	0.245	100092722
160	1	100714084	101338271	0.37512	0.198958004572	1377	5	2.75762337770028	0.00582232368722279	0.786767310843142	442.035559304993	3.33818181818182	3.2495	0.346	3.2046	0.245	100714084
161	1	101338271	101931812	0.37346	0.157598211413	1325	5	2.50989002626647	0.012076876609267	0.731231111046102	425.342858445255	3.21212121212121	3.2495	0.346	3.2046	0.245	101338271
162	1	101931812	102500573	0.347242	0.120896123328	1195	2	2.37131267746235	0.0177250289948823	0.756096745405383	383.611106295909	3.15303430079156	3.2495	0.346	3.2046	0.245	101931812
163	1	102500573	103106117	0.33507	0.174296170055	1284	1	2.89467346468412	0.00379553134414539	1.03945997311309	412.181305844307	3.72714078374456	3.2495	0.346	3.2046	0.245	102500573
164	1	103106117	103706599	0.32876	0.167335573756	1104	1	2.1044049315544	0.0353431396047952	0.82155494276896	354.398879791367	3.20464441219158	3.2495	0.346	3.2046	0.245	103106117
165	1	103706599	104687799	0.3364	0.490419894007	1235	1	2.67954480844325	0.00737223355243129	0.983325812462831	396.451645418785	3.58490566037736	3.2495	0.346	3.2046	0.245	103706599
166	1	104687799	105307751	0.33468	0.193485947299	1186	1	2.46441615220238	0.0137236668813779	0.924918780536795	380.721984993262	3.44267053701016	3.2495	0.346	3.2046	0.245	104687799
167	1	105307751	105929325	0.326226	0.195590549154	1127	1	2.20538368856542	0.0274271816701957	0.851302286163013	361.78218978702	3.27140783744557	3.2495	0.346	3.2046	0.245	105307751
168	1	105929325	106529817	0.332166	0.167349440126	1073	1	1.96830312862651	0.0490331701953339	0.780464846747313	344.447461971138	3.11465892597968	3.2495	0.346	3.2046	0.245	105929325
169	1	106529817	107116785	0.337458	0.148164806259	1000	1	1.64780533463501	0.0993926239957002	0.678814770652878	321.01347807189	2.90275761973875	3.2495	0.346	3.2046	0.245	106529817
170	1	107116785	107698214	0.355332	0.140049773919	1313	3	2.47471917039979	0.0133340978258731	0.809487852667816	421.490696708392	3.33672172808132	3.2495	0.346	3.2046	0.245	107116785
171	1	107698214	108245993	0.372992	0.0872231319565	1168	5	1.76192586905286	0.0780818232125482	0.549279025588196	374.943742387968	2.83151515151515	3.2495	0.346	3.2046	0.245	107698214
172	1	108245993	109071839	0.37898	0.394560244888	1624	5	3.93435679701087	8.34197866345545e-05	1.02479038389335	521.32588838875	3.9369696969697	3.2495	0.346	3.2046	0.245	108245993
173	1	109071839	109720252	0.389442	0.228886527568	1205	6	2.01446970194624	0.0439602427615247	0.610811048229563	386.821241076628	2.94261294261294	3.2495	0.346	3.2046	0.245	109071839
174	1	109720252	110351181	0.461202	0.207517803113	963	13	2.42135266549109	0.0154628678126462	0.694969458883234	309.13597938323	3.29512403763901	3.2495	0.346	3.2046	0.245	109720252
175	1	110351181	110922127	0.469932	0.12426043794	759	13	1.07956723332833	0.28033493924183	0.351533546455241	243.649229856565	2.59709153122327	3.2495	0.346	3.2046	0.245	110351181
176	1	110922127	111499781	0.426074	0.134429952878	1084	10	2.17103021667786	0.0299288883294941	0.596047586557334	347.978610229929	3.01111111111111	3.2495	0.346	3.2046	0.245	110922127
177	1	111499781	112130318	0.397814	0.20702512303	1322	7	2.83677367525471	0.00455719034097012	0.76653183063537	424.379818011039	3.29675810473815	3.2495	0.346	3.2046	0.245	111499781
178	1	112130318	112681414	0.440542	0.092717058371	998	12	2.29471348110415	0.0217495497049272	0.644488772407943	320.371451115747	3.14826498422713	3.2495	0.346	3.2046	0.245	112130318
179	1	112681414	113311583	0.416242	0.206562049228	1065	9	1.81909385361511	0.068897112628675	0.552645124050602	341.879354146563	2.85906040268456	3.2495	0.346	3.2046	0.245	112681414
180	1	113311583	114007463	0.398336	0.28148531356	1251	7	2.46713786956157	0.0136197906171514	0.686891443293498	401.587861067935	3.11970074812968	3.2495	0.346	3.2046	0.245	113311583
181	1	114007463	114649045	0.38319	0.220676390547	1531	6	3.59337588371879	0.000326421170508267	0.956252184612027	491.471634928064	3.73870573870574	3.2495	0.346	3.2046	0.245	114007463
182	1	114649045	115265452	0.40239	0.188847628272	1252	8	2.37678496604785	0.0174642657926182	0.705555616846688	401.908874546007	3.24562540505509	3.2495	0.346	3.2046	0.245	114649045
183	1	115265452	115866443	0.386776	0.168040785969	1373	6	2.82813914531369	0.0046819451593048	0.79910952725934	440.751505392705	3.35286935286935	3.2495	0.346	3.2046	0.245	115265452
184	1	115866443	116456524	0.41609	0.152658702788	1062	9	1.80299168945297	0.0713895198521333	0.548575459741555	340.916313712348	2.8510067114094	3.2495	0.346	3.2046	0.245	115866443
185	1	116456524	117032962	0.412266	0.132604026799	1278	9	2.96234750912712	0.00305302994763003	0.815679529884396	410.255224975876	3.43087248322148	3.2495	0.346	3.2046	0.245	116456524
186	1	117032962	117684148	0.425704	0.23217022479	1326	10	3.60313655810424	0.000314400244901872	0.88676360531605	425.663871923327	3.68333333333333	3.2495	0.346	3.2046	0.245	117032962
187	1	117684148	118287849	0.402334	0.171775431878	1187	8	2.0577637926267	0.0396128133175179	0.628640989555976	381.042998471334	3.07712248865846	3.2495	0.346	3.2046	0.245	117684148
188	1	118287849	118872569	0.376144	0.144889861814	1424	5	2.98153621457315	0.00286806122967159	0.835187897674576	457.123192774372	3.45212121212121	3.2495	0.346	3.2046	0.245	118287849
189	1	118872569	119506670	0.365906	0.211482082507	1273	4	2.22378737504162	0.0261627532183452	0.71577758306617	408.650157585516	3.11627906976744	3.2495	0.346	3.2046	0.245	118872569
190	1	119506670	120187786	0.409656	0.265910652517	1055	8	1.40990540967913	0.158567615116338	0.458564053508617	338.669219365844	2.7349319507453	3.2495	0.346	3.2046	0.245	119506670
191	1	120187786	145035037	0.402788	0.979877049578	1659	8	4.37434831346953	1.2179577716472e-05	1.11163494086993	532.561360121266	4.30071289695399	3.2495	0.346	3.2046	0.245	120187786
192	1	145035037	146737129	0.410546	0.706243845809	1150	9	2.2753218382091	0.0228866303354014	0.66342555476914	369.165499782674	3.08724832214765	3.2495	0.346	3.2046	0.245	145035037
193	1	146737129	147374311	0.40698	0.215294845115	871	8	0.506830087994638	0.612274043026572	0.182065678512934	279.602739400616	2.25793907971484	2.0223	0.2552	2.0611	0.2918	146737129
194	1	147374311	150270836	0.41762	0.82737935975	636	9	-0.483515621571059	0.62872967057089	-0.191109635778243	204.164572053722	1.70738255033557	2.0223	0.2552	2.0611	0.2918	147374311
195	1	150270836	151011108	0.409924	0.324572589535	653	8	-0.563117847479381	0.573354639120402	-0.2335240485395	209.621801180944	1.69280622164614	2.0223	0.2552	2.0611	0.2918	150270836
196	1	151011108	151701010	0.439724	0.275259384666	619	11	-0.294402549916898	0.768450318654459	-0.097338773762089	198.7073429265	1.82326951399116	2.0223	0.2552	2.0611	0.2918	151011108
197	1	151701010	152341794	0.416488	0.219705860321	745	9	0.101529676320065	0.919130000973936	0.0371040242869257	239.155041163558	2	2.0223	0.2552	2.0611	0.2918	151701010
198	1	152341794	152955472	0.413262	0.185240468128	613	9	-0.60696554681414	0.543873776882472	-0.244249327371817	196.781262058069	1.64563758389262	2.0223	0.2552	2.0611	0.2918	152341794
199	1	152955472	153611727	0.435116	0.23810104304	708	11	0.312049230950493	0.755003109090418	0.0964711771066439	227.277542474898	2.08541973490427	2.0223	0.2552	2.0611	0.2918	152955472
200	1	153611727	154358028	0.443378	0.330029036542	555	12	-0.532514442272029	0.594369741806174	-0.202063271691849	178.162480329899	1.75078864353312	2.0223	0.2552	2.0611	0.2918	153611727
201	1	154358028	154964096	0.46911	0.175010064877	495	13	-0.656860972999936	0.511270314432697	-0.265137813993254	158.901671645586	1.69375534644996	2.0223	0.2552	2.0611	0.2918	154358028
202	1	154964096	155740245	0.461494	0.355793797325	482	13	-0.742366907402464	0.45786506400218	-0.303533192730264	154.728496430651	1.64927288280582	2.0223	0.2552	2.0611	0.2918	154964096
203	1	155740245	156424280	0.477374	0.269043250711	500	14	-0.190851464958236	0.848641966469052	-0.0725250722353892	160.506739035945	1.93050193050193	2.0223	0.2552	2.0611	0.2918	155740245
204	1	156424280	157011936	0.502404	0.149162094831	514	15	0.810058094265971	0.417906787558524	0.272467959939539	165.000927728952	2.43026004728132	2.0223	0.2552	2.0611	0.2918	156424280
205	1	157011936	157691696	0.422196	0.264446275156	742	10	0.147144395323224	0.883018048825914	0.0491739218242657	238.192000729343	2.06111111111111	2.0223	0.2552	2.0611	0.2918	157011936
206	1	157691696	158325621	0.41886	0.211263162046	801	9	0.402103407346697	0.687607925239254	0.141665841346112	257.131795935584	2.1503355704698	2.0223	0.2552	2.0611	0.2918	157691696
207	1	158325621	158913505	0.358822	0.149492076668	830	3	0.35474541237474	0.722780326495152	0.147804178009216	266.441186799669	2.10927573062262	2.0223	0.2552	2.0611	0.2918	158325621
208	1	158913505	159545020	0.381576	0.208253168967	773	6	-0.0778231524272048	0.937968729325417	-0.0296817789629136	248.143418549571	1.88766788766789	2.0223	0.2552	2.0611	0.2918	158913505
209	1	159545020	160119603	0.446652	0.129803701119	783	12	0.922582547637158	0.356224794067063	0.294461264361724	251.35355333029	2.47003154574133	2.0223	0.2552	2.0611	0.2918	159545020
210	1	160119603	160746787	0.425056	0.202785785352	840	10	0.727088285652915	0.467171874380742	0.228144062869585	269.651321580388	2.33333333333333	2.0223	0.2552	2.0611	0.2918	160119603
211	1	160746787	161571226	0.442676	0.393526992294	643	12	0.0291019397981834	0.97678328871927	0.0102676943986303	206.411666400225	2.02839116719243	2.0223	0.2552	2.0611	0.2918	160746787
212	1	161571226	162214601	0.40472	0.222848261123	894	8	0.619714503205199	0.535445765503178	0.219667791097387	286.98604939627	2.31756318859365	2.0223	0.2552	2.0611	0.2918	161571226
213	1	162214601	162849228	0.40032	0.212135632427	842	8	0.364497564468277	0.715486492172833	0.133213192980465	270.293348536532	2.18276085547634	2.0223	0.2552	2.0611	0.2918	162214601
214	1	162849228	163417199	0.375318	0.119673363605	881	5	0.39462833325473	0.693117200244541	0.142452675628592	282.812874181335	2.13575757575758	2.0223	0.2552	2.0611	0.2918	162849228
215	1	163417199	164008069	0.36648	0.153790173811	886	4	0.495315476109393	0.620377448248253	0.19292376771983	284.417941571695	2.16891064871481	2.0223	0.2552	2.0611	0.2918	163417199
216	1	164008069	164614377	0.373468	0.175336627589	530	5	-1.27757178892347	0.201400452946311	-0.59069698384126	170.137143378102	1.28484848484848	1.1542	0.1246	1.1565	0.123	164008069
217	1	164614377	165175954	0.407162	0.109650145928	397	8	-1.81957046895346	0.0688244422642302	-0.951468032942973	127.44235079454	1.02916396629942	1.1542	0.1246	1.1565	0.123	164614377
218	1	165175954	165737902	0.4166	0.110237957961	450	9	-1.4818497996238	0.138380264924714	-0.690211399845561	144.456065132351	1.20805369127517	1.1542	0.1246	1.1565	0.123	165175954
219	1	165737902	166368037	0.420072	0.206519237941	428	10	-1.7110431716515	0.087073143538094	-0.744634468395391	137.393768614769	1.18888888888889	1.1542	0.1246	1.1565	0.123	165737902
220	1	166368037	167003472	0.38465	0.213137457018	347	6	-2.14105638382324	0.0322694914132413	-1.1852145303095	111.391676890946	0.847374847374847	1.1542	0.1246	1.1565	0.123	166368037
221	1	167003472	167586870	0.4115	0.142952152733	465	9	-1.4013389788131	0.161112730361445	-0.642905685067204	149.271267303429	1.24832214765101	1.1542	0.1246	1.1565	0.123	167003472
222	1	167586870	168200169	0.399112	0.184736971689	481	7	-1.54158847387105	0.123173628226333	-0.69208154710228	154.407482952579	1.19950124688279	1.1542	0.1246	1.1565	0.123	167586870
223	1	168200169	168802725	0.40208	0.170201607817	410	8	-1.75576623426923	0.079128332070967	-0.904983130580485	131.615526009475	1.06286454957874	1.1542	0.1246	1.1565	0.123	168200169
224	1	168802725	169419841	0.373302	0.189779555221	480	5	-1.5157769345329	0.129575766275181	-0.733654937683303	154.086469474507	1.16363636363636	1.1542	0.1246	1.1565	0.123	168802725
225	1	169419841	170011904	0.366926	0.155495276685	398	4	-1.68425632409455	0.0921321422583739	-0.961614500291539	127.763364272612	0.974296205630355	1.1542	0.1246	1.1565	0.123	169419841
226	1	170011904	170641128	0.370912	0.205370424523	406	5	-1.86832055003486	0.0617174038993454	-0.975209616106645	130.331472097187	0.984242424242424	1.1542	0.1246	1.1565	0.123	170011904
227	1	170641128	171250621	0.370408	0.179646033671	523	5	-1.31092050930879	0.189884620977975	-0.60987839704488	167.890049031599	1.26787878787879	1.1542	0.1246	1.1565	0.123	170641128
228	1	171250621	171907984	0.387702	0.239385240727	434	6	-1.71969185065081	0.0854884699553188	-0.862455150443282	139.3198494832	1.05982905982906	1.1542	0.1246	1.1565	0.123	171250621
229	1	171907984	172498734	0.368874	0.153618281845	541	4	-1.0455703252643	0.295759455930468	-0.518754337008373	173.668291636893	1.32435740514076	1.1542	0.1246	1.1565	0.123	171907984
230	1	172498734	173110211	0.37644	0.182307756465	604	5	-0.925028173421516	0.354951252731107	-0.402140793966743	193.892140755422	1.46424242424242	1.1542	0.1246	1.1565	0.123	172498734
231	1	173110211	173810641	0.379776	0.286152791856	512	5	-1.36332564134287	0.172779904365277	-0.640545533291822	164.358900772808	1.24121212121212	1.1542	0.1246	1.1565	0.123	173110211
232	1	173810641	174477598	0.361262	0.250326482817	405	4	-1.65299197450146	0.0983324969207349	-0.936461023063201	130.010458619116	0.991432068543452	1.1542	0.1246	1.1565	0.123	173810641
233	1	174477598	175140831	0.382188	0.246117126259	430	6	-1.73906493263575	0.0820233420571734	-0.875813533298301	138.035795570913	1.05006105006105	1.1542	0.1246	1.1565	0.123	174477598
234	1	175140831	175695810	0.431134	0.099065009667	398	11	-1.80031090465503	0.071811560017241	-0.734509752432705	127.763364272612	1.17231222385862	1.1542	0.1246	1.1565	0.123	175140831
235	1	175695810	176315233	0.381172	0.192797167687	413	6	-1.82140053107174	0.0685459945135253	-0.934008411468316	132.578566443691	1.00854700854701	1.1542	0.1246	1.1565	0.123	175695810
236	1	176315233	176885374	0.395226	0.123023953724	420	7	-1.85916289848064	0.0630040519784361	-0.887729113206199	134.825660790194	1.04738154613466	1.1542	0.1246	1.1565	0.123	176315233
237	1	176885374	177436960	0.409208	0.0935230408313	370	8	-1.95208695637455	0.0509278815720653	-1.05308176956962	118.774986886599	0.959170447180817	1.1542	0.1246	1.1565	0.123	176885374
238	1	177436960	178033641	0.403418	0.162031303159	470	8	-1.46128515111124	0.143937203145537	-0.707946283520931	150.876334693788	1.21840570317563	1.1542	0.1246	1.1565	0.123	177436960
239	1	178033641	178635967	0.383454	0.169884746798	485	6	-1.47268505534283	0.140835978149052	-0.702165445813271	155.691536864867	1.18437118437118	1.1542	0.1246	1.1565	0.123	178033641
240	1	178635967	179290609	0.385878	0.236223768105	447	6	-1.65672933419976	0.0975742095395772	-0.819875361704443	143.493024698135	1.09157509157509	1.1542	0.1246	1.1565	0.123	178635967
241	1	179290609	179957482	0.3858	0.25023205318	369	6	-2.03450443290607	0.0419007621102349	-1.09652937682736	118.453973408528	0.901098901098901	1.1542	0.1246	1.1565	0.123	179290609
242	1	179957482	180555664	0.400752	0.164133992664	437	8	-1.62324974684813	0.104536027369715	-0.812973760585332	140.282889917416	1.13285806869734	1.1542	0.1246	1.1565	0.123	179957482
243	1	180555664	181174706	0.413636	0.19230036088	428	9	-1.59993233681284	0.109613594726056	-0.762525604661451	137.393768614769	1.1489932885906	1.1542	0.1246	1.1565	0.123	180555664
244	1	181174706	181734945	0.436322	0.107523753255	394	11	-1.82756716446929	0.0676145375300072	-0.749082553519977	126.479310360325	1.16053019145803	1.1542	0.1246	1.1565	0.123	181174706
245	1	181734945	182365150	0.412262	0.206607373791	461	9	-1.42280853102928	0.154791667633862	-0.65536965063326	147.987213391141	1.23758389261745	1.1542	0.1246	1.1565	0.123	181734945
246	1	182365150	182968342	0.40148	0.171076539477	473	8	-1.44656109695334	0.148019888625035	-0.698766856746536	151.839375128004	1.22618276085548	1.1542	0.1246	1.1565	0.123	182365150
247	1	182968342	183553816	0.403842	0.145991111475	495	8	-1.33858469979541	0.18070590977415	-0.633178515118959	158.901671645586	1.28321451717434	1.1542	0.1246	1.1565	0.123	182968342
248	1	183553816	184145025	0.392438	0.154275391613	536	7	-1.25525087791157	0.209387701195336	-0.535885440414549	172.063224246533	1.33665835411471	1.1542	0.1246	1.1565	0.123	183553816
249	1	184145025	184721667	0.389152	0.132910887518	513	6	-1.33707348144826	0.181198652331472	-0.621191367280707	164.67991425088	1.25274725274725	1.1542	0.1246	1.1565	0.123	184145025
250	1	184721667	185345081	0.375066	0.197964755363	452	5	-1.64917181607418	0.0991124401689186	-0.820366570876634	145.098092088494	1.09575757575758	1.1542	0.1246	1.1565	0.123	184721667
251	1	185345081	185947636	0.364852	0.170200230684	452	4	-1.44307419866215	0.148999570654051	-0.77806015842	145.098092088494	1.10648714810282	1.1542	0.1246	1.1565	0.123	185345081
252	1	185947636	186531620	0.351844	0.143812159237	440	3	-1.35703464068896	0.174770203976281	-0.767803634700411	141.245930351632	1.11817026683609	1.1542	0.1246	1.1565	0.123	185947636
253	1	186531620	187128463	0.35383	0.162258751464	480	3	-1.18146745575935	0.237417074488092	-0.642272752616552	154.086469474507	1.21982210927573	1.1542	0.1246	1.1565	0.123	186531620
254	1	187128463	187719554	0.344872	0.154106558889	477	2	-1.12159819257477	0.262033320487313	-0.568852701457217	153.123429040292	1.25857519788918	1.1542	0.1246	1.1565	0.123	187128463
255	1	187719554	188303765	0.33367	0.144144838081	467	1	-0.692267599576866	0.48876929340174	-0.419690774299547	149.913294259573	1.355587808418	1.1542	0.1246	1.1565	0.123	187719554
256	1	188303765	188888807	0.328932	0.145360504032	412	1	-0.93373854025539	0.350438779411742	-0.60046898682599	132.257552965619	1.19593613933237	1.1542	0.1246	1.1565	0.123	188303765
257	1	188888807	189490516	0.323614	0.169033536145	386	1	-1.04788843948524	0.294690009148948	-0.694512476741128	123.91120253575	1.12046444121916	1.1542	0.1246	1.1565	0.123	188888807
258	1	189490516	190060588	0.327752	0.122917806874	431	1	-0.850321306202809	0.395146474103572	-0.53542545492011	138.356809048985	1.2510885341074	1.1542	0.1246	1.1565	0.123	189490516
259	1	190060588	190610383	0.32528	0.0905701215908	379	1	-1.0786211046625	0.280756669162569	-0.720915475838117	121.664108189246	1.10014513788099	1.1542	0.1246	1.1565	0.123	190060588
260	1	190610383	191200583	0.326592	0.152829549305	369	1	-1.1225249120586	0.26163932143407	-0.759492507948813	118.453973408528	1.0711175616836	1.1542	0.1246	1.1565	0.123	190610383
261	1	191200583	191781618	0.330868	0.139466641424	388	1	-1.03910767800602	0.298754660481746	-0.687056671822081	124.553229491893	1.12626995645864	1.1542	0.1246	1.1565	0.123	191200583
262	1	191781618	192350659	0.333602	0.121328691606	397	1	-0.999594251349533	0.317506906288882	-0.653974316866251	127.44235079454	1.15239477503628	1.1542	0.1246	1.1565	0.123	191781618
263	1	192350659	192946632	0.359664	0.161035818737	537	3	-0.931284217234658	0.351706563858371	-0.480385070239658	172.384237724605	1.36467598475222	1.1542	0.1246	1.1565	0.123	192350659
264	1	192946632	193539023	0.357784	0.155962869119	570	3	-0.786441289667729	0.431609001871547	-0.394345239172967	182.977682500977	1.44853875476493	1.1542	0.1246	1.1565	0.123	192946632
265	1	193539023	194130454	0.345412	0.154592843459	388	2	-1.55456346755152	0.12005007009155	-0.866785315275601	124.553229491893	1.02374670184697	1.1542	0.1246	1.1565	0.123	193539023
266	1	194130454	194721839	0.32878	0.154527084725	339	1	-1.25423633424689	0.209756116966158	-0.881828050872865	108.823569066371	0.984034833091437	1.1542	0.1246	1.1565	0.123	194130454
267	1	194721839	195304540	0.32491	0.141926991716	384	1	-1.05666920096446	0.290662585948863	-0.702007013288052	123.269175579606	1.11465892597968	1.1542	0.1246	1.1565	0.123	194721839
268	1	195304540	195884769	0.329234	0.138271268758	383	1	-1.06105958170407	0.288662824701252	-0.705768932084251	122.948162101534	1.11175616835994	1.1542	0.1246	1.1565	0.123	195304540
269	1	195884769	196459548	0.33624	0.130100438603	420	1	-0.898615494338514	0.36885750276086	-0.572723996343086	134.825660790194	1.21915820029028	1.1542	0.1246	1.1565	0.123	195884769
270	1	196459548	197191179	0.34106	0.316595387566	414	2	-1.42807922991786	0.153269055020765	-0.773211199963403	132.899579921763	1.09234828496042	1.1542	0.1246	1.1565	0.123	196459548
271	1	197191179	197770816	0.344972	0.13739116033	392	2	-1.53510435406942	0.124758196958047	-0.85198831334752	125.837283404181	1.03430079155673	1.1542	0.1246	1.1565	0.123	197191179
272	1	197770816	198356448	0.363732	0.14622151795	481	4	-1.31355046463364	0.188997527816127	-0.688346037065146	154.407482952579	1.17747858017136	1.1542	0.1246	1.1565	0.123	197770816
273	1	198356448	198909725	0.348318	0.0962935383181	446	2	-1.27240632206106	0.203228788985769	-0.665798257542423	143.172011220063	1.17678100263852	1.1542	0.1246	1.1565	0.123	198356448
274	1	198909725	199485293	0.348812	0.13129291413	469	2	-1.16051641953897	0.245838612591199	-0.593254044947352	150.555321215717	1.23746701846966	1.1542	0.1246	1.1565	0.123	198909725
275	1	199485293	200120632	0.37051	0.213018561744	471	5	-1.5586538607426	0.11907832768849	-0.760962283679039	151.19734817186	1.14181818181818	1.1542	0.1246	1.1565	0.123	199485293
276	1	200120632	200746733	0.385968	0.201406801778	776	6	-0.0632933409385004	0.949532918294551	-0.0240935407006334	249.106458983787	1.89499389499389	1.8734	0.2469	1.862	0.2643	200120632
277	1	200746733	201321553	0.4812	0.130162485648	455	14	-0.524018893010328	0.600265399249385	-0.208586621811418	146.06113252271	1.75675675675676	1.8734	0.2469	1.862	0.2643	200746733
278	1	201321553	201903800	0.479672	0.141257919749	587	14	0.453272229275809	0.650352727318488	0.158907336212576	188.4349116282	2.26640926640927	1.8734	0.2469	1.862	0.2643	201321553
279	1	201903800	202697511	0.472774	0.370047788175	486	14	-0.294503553685553	0.768373148315203	-0.113496853291695	156.012550342939	1.87644787644788	1.8734	0.2469	1.862	0.2643	201903800
280	1	202697511	203305393	0.456966	0.177471943568	615	13	0.132424575331095	0.89464847754442	0.0480200712663763	197.423289014213	2.1043627031651	1.8734	0.2469	1.862	0.2643	202697511
281	1	203305393	203964546	0.440008	0.241450770914	683	12	0.284382113466462	0.776117564778786	0.0973345353607734	219.252205523101	2.15457413249211	1.8734	0.2469	1.862	0.2643	203305393
282	1	203964546	204560510	0.474552	0.161023149049	574	14	0.357023861171871	0.721073942719165	0.126597569778212	184.261736413265	2.21621621621622	1.8734	0.2469	1.862	0.2643	203964546
283	1	204560510	205122961	0.470414	0.111033672267	697	14	1.26768149784759	0.204911714754476	0.406705488970947	223.746394216108	2.69111969111969	1.8734	0.2469	1.862	0.2643	204560510
284	1	205122961	205736766	0.468962	0.185409046847	519	13	-0.49900386333373	0.617776662401903	-0.196831800602345	166.605995119311	1.77587681779299	1.8734	0.2469	1.862	0.2643	205122961
285	1	205736766	206863148	0.45866	0.556100860987	627	13	0.211353130164198	0.832611727280095	0.0758991038418132	201.275450751075	2.14542343883661	1.8734	0.2469	1.862	0.2643	205736766
286	1	206863148	207443791	0.425538	0.13888568363	838	10	0.71525269605435	0.474452912623013	0.224704978902814	269.009294624244	2.32777777777778	1.8734	0.2469	1.862	0.2643	206863148
287	1	207443791	208141565	0.396358	0.283435610957	765	7	-0.0630452510984951	0.949730470800808	-0.0226586932923076	245.575310724996	1.90773067331671	1.8734	0.2469	1.862	0.2643	207443791
288	1	208141565	208679247	0.443688	0.0700823163134	670	12	0.201416057024271	0.840373260794976	0.0696100524158177	215.079030308167	2.11356466876972	1.8734	0.2469	1.862	0.2643	208141565
289	1	208679247	209255545	0.393952	0.132393310405	637	7	-0.729430928967813	0.465738104256109	-0.286825068616021	204.485585531794	1.58852867830424	1.8734	0.2469	1.862	0.2643	208679247
290	1	209255545	209816933	0.420718	0.109350395805	730	10	0.0761308577318334	0.939314990452825	0.0256511989708417	234.33983899248	2.02777777777778	1.8734	0.2469	1.862	0.2643	209255545
291	1	209816933	210416295	0.390638	0.165779612321	838	7	0.317002830811351	0.751241454275581	0.10883180282703	269.009294624244	2.08977556109726	1.8734	0.2469	1.862	0.2643	209816933
292	1	210416295	210994618	0.424874	0.135431238253	822	10	0.620567979265829	0.534883913462449	0.196893128885145	263.873078975094	2.28333333333333	1.8734	0.2469	1.862	0.2643	210416295
293	1	210994618	211687066	0.392766	0.27792411849	982	7	1.06668671841433	0.286113326599038	0.337604583442371	315.235235466596	2.44887780548628	1.8734	0.2469	1.862	0.2643	210994618
294	1	211687066	212316012	0.40907	0.205019190837	723	8	-0.219556583795063	0.826216507410689	-0.086611393134813	232.092744645977	1.87427090084251	1.8734	0.2469	1.862	0.2643	211687066
295	1	212316012	212928493	0.427624	0.18364814582	703	10	-0.0836496018487957	0.933335028528365	-0.0287205757240024	225.672475084539	1.95277777777778	1.8734	0.2469	1.862	0.2643	212316012
296	1	212928493	213576892	0.39125	0.228869877961	737	7	-0.208817118132408	0.83459100757751	-0.076453821777252	236.586933338983	1.83790523690773	1.8734	0.2469	1.862	0.2643	212928493
297	1	213576892	214144279	0.412636	0.118767261146	653	9	-0.39227002465226	0.694858709266722	-0.153053409516167	209.621801180944	1.75302013422819	1.8734	0.2469	1.862	0.2643	213576892
298	1	214144279	214704502	0.404234	0.107498264084	820	8	0.256521167310349	0.797548437959538	0.0950168694195152	263.23105201895	2.12572909915749	1.8734	0.2469	1.862	0.2643	214144279
299	1	214704502	215295930	0.375306	0.154588555158	915	5	0.556607832269143	0.577795401318421	0.197082399879583	293.72733243578	2.21818181818182	1.8734	0.2469	1.862	0.2643	214704502
300	1	215295930	215892610	0.360918	0.162029898773	674	4	-0.4515476829956	0.651594866642687	-0.201634339653329	216.363084220454	1.6499388004896	1.8734	0.2469	1.862	0.2643	215295930
301	1	215892610	216454419	0.351284	0.110017817443	682	3	-0.294853171864819	0.768106045778686	-0.135535419200898	218.931192045029	1.73316391359593	1.8734	0.2469	1.862	0.2643	215892610
302	1	216454419	217000444	0.357908	0.0842910123163	721	3	-0.123675166558449	0.901572474893874	-0.055307898984248	231.450717689833	1.83227445997459	1.8734	0.2469	1.862	0.2643	216454419
303	1	217000444	217552799	0.380902	0.0947850567117	821	6	0.154653831392067	0.87709422917429	0.057232028890044	263.552065497022	2.004884004884	1.8734	0.2469	1.862	0.2643	217000444
304	1	217552799	218133162	0.350968	0.138470233285	611	3	-0.606484925114878	0.544192789724123	-0.294134778406341	196.139235101925	1.55273189326557	1.8734	0.2469	1.862	0.2643	217552799
305	1	218133162	218713443	0.375546	0.138348489783	787	5	-0.0531973404909993	0.957574674597581	-0.0203257077843351	252.637607242578	1.90787878787879	1.8734	0.2469	1.862	0.2643	218133162
306	1	218713443	219299415	0.365698	0.146716907975	930	4	0.69183424498024	0.489041428254728	0.262847785160206	298.542534606858	2.2766217870257	1.8734	0.2469	1.862	0.2643	218713443
307	1	219299415	219877178	0.370658	0.134593250174	869	5	0.337459098308467	0.735770840465919	0.122666833522579	278.960712444473	2.10666666666667	1.8734	0.2469	1.862	0.2643	219299415
308	1	219877178	220519371	0.376382	0.221417860363	759	5	-0.18659222203228	0.851980365562911	-0.0725894578763553	243.649229856565	1.84	1.8734	0.2469	1.862	0.2643	219877178
309	1	220519371	221114673	0.402784	0.160090172719	571	8	-0.965575327795296	0.334256725949925	-0.427116294723088	183.298695979049	1.4802333117304	1.8734	0.2469	1.862	0.2643	220519371
310	1	221114673	221702465	0.376338	0.14935895691	805	5	0.0325565119283957	0.974028249883998	0.0122994397101578	258.415849847872	1.95151515151515	1.8734	0.2469	1.862	0.2643	221114673
311	1	221702465	222271496	0.391524	0.121313250069	777	7	-0.000571593798246457	0.999543934158163	-0.000203842464611643	249.427472461859	1.93765586034913	1.8734	0.2469	1.862	0.2643	221702465
312	1	222271496	222913998	0.39083	0.221792305705	749	7	-0.14634346083216	0.88365025836651	-0.0531527224135707	240.439095075846	1.86783042394015	1.8734	0.2469	1.862	0.2643	222271496
313	1	222913998	223523051	0.413476	0.179053382875	609	9	-0.628435099030328	0.529718950111094	-0.253694173156266	195.497208145781	1.63489932885906	1.8734	0.2469	1.862	0.2643	222913998
314	1	223523051	224373409	0.431744	0.412012352444	570	11	-0.628291732641641	0.529812846494288	-0.21631626392425	182.977682500977	1.67893961708395	1.8734	0.2469	1.862	0.2643	223523051
315	1	224373409	225002935	0.415194	0.205751629003	591	9	-0.725048084003174	0.468422532254313	-0.296978270885066	189.718965540487	1.58657718120805	1.8734	0.2469	1.862	0.2643	224373409
316	1	225002935	225695542	0.37943	0.278089883585	859	5	0.289818069186581	0.771955423647139	0.105968787846642	275.750577663754	2.08242424242424	1.8734	0.2469	1.862	0.2643	225002935
317	1	225695542	226358227	0.4311	0.24549371119	575	11	-0.59422140787381	0.552364036114044	-0.203716227144616	184.582749891337	1.69366715758468	1.8734	0.2469	1.862	0.2643	225695542
318	1	226358227	226970538	0.453284	0.183421496592	500	13	-0.62397407515281	0.532644610881259	-0.250638244298139	160.506739035945	1.71086398631309	1.8734	0.2469	1.862	0.2643	226358227
319	1	226970538	227580663	0.395332	0.180495800041	772	7	-0.0266022843400167	0.978776951265806	-0.00951759360424129	247.822405071499	1.92518703241895	1.8734	0.2469	1.862	0.2643	226970538
320	1	227580663	228266773	0.472358	0.271253880573	564	14	0.282986654938073	0.777187066879006	0.101241995501317	181.051601632546	2.17760617760618	1.8734	0.2469	1.862	0.2643	227580663
321	1	228266773	228906733	0.499332	0.218701168823	290	15	-1.24122420190636	0.214522936622898	-0.553247499239404	93.0939086408482	1.37115839243499	1.8734	0.2469	1.862	0.2643	228266773
322	1	228906733	229496991	0.440392	0.152912794066	567	12	-0.455930390171546	0.64844003521206	-0.171202307987088	182.014642066762	1.78864353312303	1.8734	0.2469	1.862	0.2643	228906733
323	1	229496991	230108568	0.419716	0.182441458721	577	9	-0.800191516759832	0.423599844092367	-0.331565082417116	185.224776847481	1.5489932885906	1.8734	0.2469	1.862	0.2643	229496991
324	1	230108568	230682839	0.452012	0.129330925643	559	13	-0.235908680556719	0.813503532232875	-0.0897180561170356	179.446534242187	1.91274593669803	1.8734	0.2469	1.862	0.2643	230108568
325	1	230682839	231272270	0.429698	0.151724290036	722	10	0.0287884993375729	0.977033273278813	0.00975357209063334	231.771731167905	2.00555555555556	1.8734	0.2469	1.862	0.2643	230682839
326	1	231272270	231895935	0.407194	0.19828754219	750	8	-0.0870400963739689	0.930639640732395	-0.0337164447026876	240.760108553918	1.94426441996111	1.8734	0.2469	1.862	0.2643	231272270
327	1	231895935	232490999	0.413336	0.159754244922	764	9	0.203510049346958	0.838736391789177	0.0734362369731507	245.254297246924	2.0510067114094	1.8734	0.2469	1.862	0.2643	231895935
328	1	232490999	233052992	0.406902	0.11030920314	706	8	-0.302992890689826	0.761895279509424	-0.120938856814751	226.635515518755	1.8302009073234	1.8734	0.2469	1.862	0.2643	232490999
329	1	233052992	233629427	0.3979	0.132599512521	760	7	-0.0890759416402653	0.929021557165495	-0.0321190225413738	243.970243334637	1.89526184538653	1.8734	0.2469	1.862	0.2643	233052992
330	1	233629427	234236314	0.393906	0.176123396942	688	7	-0.463917885441757	0.642706578166544	-0.175709876170224	220.857272913461	1.71571072319202	1.8734	0.2469	1.862	0.2643	233629427
331	1	234236314	234816376	0.419636	0.138023176833	648	9	-0.419106964922495	0.675137960729888	-0.164142588177973	208.016733790585	1.73959731543624	1.8734	0.2469	1.862	0.2643	234236314
332	1	234816376	235524537	0.424044	0.293945868242	628	10	-0.527484211794988	0.59785737748051	-0.191480705904911	201.596464229147	1.74444444444444	1.8734	0.2469	1.862	0.2643	234816376
333	1	235524537	236178352	0.404924	0.235257679925	650	8	-0.57784190163728	0.563370862835188	-0.240167322170114	208.658760746729	1.6850291639663	1.8734	0.2469	1.862	0.2643	235524537
334	1	236178352	236828852	0.41155	0.231360491929	593	9	-0.71431330789508	0.47503346500228	-0.292104296516594	190.360992496631	1.59194630872483	1.8734	0.2469	1.862	0.2643	236178352
335	1	236828852	237428664	0.406068	0.166405473715	638	8	-0.636738118268877	0.524295439999259	-0.267050616321061	204.806599009866	1.65392093324692	1.8734	0.2469	1.862	0.2643	236828852
336	1	237428664	238007532	0.358696	0.136245223436	662	3	-0.382636764329625	0.701989107044451	-0.178475941417853	212.510922483591	1.68233799237611	1.8734	0.2469	1.862	0.2643	237428664
337	1	238007532	238605385	0.374912	0.163674013512	658	5	-0.66776661616333	0.504282579491134	-0.27860175955658	211.226868571304	1.59515151515152	1.8734	0.2469	1.862	0.2643	238007532
338	1	238605385	239186212	0.343758	0.13915847576	619	2	-0.430799663960189	0.666614043935245	-0.192902558248464	198.7073429265	1.63324538258575	1.8734	0.2469	1.862	0.2643	238605385
339	1	239186212	239759216	0.362902	0.127405742368	637	4	-0.616802102273358	0.537365265181874	-0.283089558578888	204.485585531794	1.5593635250918	1.8734	0.2469	1.862	0.2643	239186212
340	1	239759216	240347054	0.387338	0.149425521998	703	6	-0.416852087163642	0.676786600873906	-0.166625503815226	225.672475084539	1.71672771672772	1.8734	0.2469	1.862	0.2643	239759216
341	1	240347054	240958965	0.37826	0.182887707526	855	5	0.270761657537826	0.786574351476305	0.0992350764814386	274.466523751466	2.07272727272727	1.8734	0.2469	1.862	0.2643	240347054
342	1	240958965	241542129	0.378638	0.142608254282	811	5	0.0611411294015274	0.951246813877541	0.0230125709254515	260.341930716303	1.96606060606061	1.8734	0.2469	1.862	0.2643	240958965
343	1	241542129	242151661	0.38137	0.179698522801	801	6	0.0577884214673702	0.953917161097149	0.0216520495209491	257.131795935584	1.95604395604396	1.8734	0.2469	1.862	0.2643	241542129
344	1	242151661	242902919	0.398024	0.334449683065	689	7	-0.458711747333403	0.646441177029577	-0.17361445816803	221.178286391532	1.71820448877805	1.8734	0.2469	1.862	0.2643	242151661
345	1	242902919	243816822	0.3764	0.452895985679	704	5	-0.448617882202654	0.653707331698568	-0.181113914654524	225.993488562611	1.70666666666667	1.8734	0.2469	1.862	0.2643	242902919
346	1	243816822	244387282	0.396996	0.123514356835	734	7	-0.224435532457471	0.822418424895515	-0.0823383780291089	235.623892904768	1.83042394014963	1.8734	0.2469	1.862	0.2643	243816822
347	1	244387282	245047729	0.404808	0.24293698056	716	8	-0.253912710163495	0.79956299523024	-0.100647452821674	229.845650299473	1.85612443292288	1.8734	0.2469	1.862	0.2643	244387282
348	1	245047729	245671145	0.422578	0.197967328397	583	10	-0.793784977762703	0.427320619455087	-0.298749381596041	187.150857715912	1.61944444444444	1.8734	0.2469	1.862	0.2643	245047729
349	1	245671145	246268341	0.422042	0.162753936731	682	10	-0.207923292633729	0.835288861714935	-0.0724735257723652	218.931192045029	1.89444444444444	1.8734	0.2469	1.862	0.2643	245671145
350	1	246268341	246921274	0.389638	0.234224644795	594	6	-0.944768571253238	0.344777040502801	-0.409687262086995	190.682005974703	1.45054945054945	1.8734	0.2469	1.862	0.2643	246268341
351	1	246921274	247616229	0.415174	0.280528955112	591	9	-0.725048084003174	0.468422532254313	-0.296978270885066	189.718965540487	1.58657718120805	1.8734	0.2469	1.862	0.2643	246921274
352	1	247616229	248317745	0.36905	0.287257881502	844	4	0.307729378550856	0.758288262953117	0.122860067871997	270.935375492675	2.06609547123623	1.8734	0.2469	1.862	0.2643	247616229
353	1	248317745	249250621	0.327578	0.507393530501	577	1	-0.209325718219818	0.834193976232225	-0.114542005363726	185.224776847481	1.67489114658926	1.8734	0.2469	1.862	0.2643	248317745
354	2	0	616099	0.426734	0.188442117257	546	10	-1.01274338533616	0.311182748999215	-0.393344313876685	175.273359027252	1.51666666666667	1.9815	0.2623	1.9442	0.2019	248317745
355	2	616099	1202949	0.434058	0.147993524751	534	11	-0.873598070970024	0.382337177107214	-0.3104384412888	171.421197290389	1.57290132547865	1.9815	0.2623	1.9442	0.2019	248933844
356	2	1202949	1825762	0.476658	0.197190810083	436	14	-0.664689584854545	0.506249056769342	-0.27012503212055	139.961876439344	1.68339768339768	1.9815	0.2623	1.9442	0.2019	249520694
357	2	1825762	2396479	0.431262	0.123909047742	595	11	-0.457940108802486	0.646995470078329	-0.154388514781048	191.003019452775	1.75257731958763	1.9815	0.2623	1.9442	0.2019	250143507
358	2	2396479	2956121	0.463072	0.106571701195	461	13	-0.880491878360395	0.378592902973089	-0.367799588530888	147.987213391141	1.57741659538067	1.9815	0.2623	1.9442	0.2019	250714224
359	2	2956121	3598691	0.46405	0.22187465957	530	13	-0.426652688070052	0.669632315575309	-0.166573979509664	170.137143378102	1.81351582549187	1.9815	0.2623	1.9442	0.2019	251273866
360	2	3598691	4216080	0.43719	0.190137822345	670	11	0.0531147627149777	0.957640469111058	0.0168829123687811	215.079030308167	1.97349042709867	1.9815	0.2623	1.9442	0.2019	251916436
361	2	4216080	4796180	0.367372	0.138079641441	550	4	-1.0053733043589	0.314717129407245	-0.494951312423166	176.55741293954	1.34638922888617	1.9815	0.2623	1.9442	0.2019	252533825
362	2	4796180	5460124	0.375352	0.246924439411	745	5	-0.253289662802921	0.800044383610376	-0.0994489179422976	239.155041163558	1.80606060606061	1.9815	0.2623	1.9442	0.2019	253113925
363	2	5460124	6047249	0.409114	0.148392591016	571	8	-0.965575327795296	0.334256725949925	-0.427116294723088	183.298695979049	1.4802333117304	1.9815	0.2623	1.9442	0.2019	253777869
364	2	6047249	6611512	0.39118	0.113888381836	764	7	-0.0682513892068491	0.945585519635884	-0.024545802836573	245.254297246924	1.90523690773067	1.9815	0.2623	1.9442	0.2019	254364994
365	2	6611512	7158709	0.409698	0.0862523003598	685	8	-0.406061269795121	0.684697582288187	-0.164503052238042	219.894232479245	1.77576150356448	1.9815	0.2623	1.9442	0.2019	254929257
366	2	7158709	7714640	0.40255	0.100607809243	697	8	-0.347165053163524	0.728467323537097	-0.139448384217508	223.746394216108	1.80686973428386	1.9815	0.2623	1.9442	0.2019	255476454
367	2	7714640	8272364	0.406738	0.103499221837	714	8	-0.263728746268761	0.791988943174109	-0.104682966056831	229.20362334333	1.85093972780298	1.9815	0.2623	1.9442	0.2019	256032385
368	2	8272364	8816269	0.45691	0.0807218172291	569	13	-0.170134884862467	0.864904059281034	-0.0641376866536437	182.656669022906	1.94696321642429	1.9815	0.2623	1.9442	0.2019	256590109
369	2	8816269	9417012	0.417464	0.1676973348	879	9	0.820759675562364	0.411783171760501	0.275726764080806	282.170847225192	2.35973154362416	1.9815	0.2623	1.9442	0.2019	257134014
370	2	9417012	10030167	0.44274	0.184545506438	615	12	-0.149594181769612	0.881084798803839	-0.053964632702715	197.423289014213	1.94006309148265	1.9815	0.2623	1.9442	0.2019	257734757
371	2	10030167	10629284	0.493218	0.165438470282	451	15	0.233134948467503	0.815656617543521	0.083827034001042	144.777078610423	2.13238770685579	1.9815	0.2623	1.9442	0.2019	258347912
372	2	10629284	11238703	0.459752	0.179546420443	540	13	-0.360878892375799	0.718189983255115	-0.139606931909395	173.347278158821	1.84773310521814	1.9815	0.2623	1.9442	0.2019	258947029
373	2	11238703	11837086	0.429468	0.164414764457	684	10	-0.196087703035164	0.844541520978752	-0.0682489399106399	219.573219001173	1.9	1.9815	0.2623	1.9442	0.2019	259556448
374	2	11837086	12408724	0.426494	0.125320570011	802	10	0.502212083280178	0.615518344140823	0.161356971658382	257.452809413656	2.22777777777778	1.9815	0.2623	1.9442	0.2019	260154831
375	2	12408724	12971186	0.398736	0.111051057671	746	7	-0.161961875157222	0.871335876632359	-0.058942810617084	239.47605464163	1.86034912718204	1.9815	0.2623	1.9442	0.2019	260726469
376	2	12971186	13584183	0.357856	0.184335323011	708	3	-0.180734501660572	0.85657597631422	-0.0815577981420731	227.277542474898	1.7992376111817	1.9815	0.2623	1.9442	0.2019	261288931
377	2	13584183	14197791	0.342092	0.185147520893	708	2	0.00216561101655664	0.998272093755795	0.000907392620268999	227.277542474898	1.86807387862797	1.9815	0.2623	1.9442	0.2019	261901928
378	2	14197791	14778882	0.365704	0.13954957141	816	4	0.182671980178499	0.855055402372398	0.0741862211363077	261.946998106663	1.99755201958384	1.9815	0.2623	1.9442	0.2019	262515536
379	2	14778882	15347169	0.398208	0.120162875448	751	7	-0.135931184615452	0.891875682515359	-0.04930553335805	241.08112203199	1.87281795511222	1.9815	0.2623	1.9442	0.2019	263096627
380	2	15347169	15928375	0.39847	0.139719823952	847	7	0.363858073786537	0.715963993977993	0.124243528459877	271.898415926891	2.11221945137157	1.9815	0.2623	1.9442	0.2019	263664914
381	2	15928375	16564119	0.443736	0.213519907384	531	12	-0.685682546472996	0.49291331522897	-0.265839182125163	170.458156856174	1.67507886435331	1.9815	0.2623	1.9442	0.2019	264246120
382	2	16564119	17130248	0.405544	0.116809066485	703	8	-0.317716944847725	0.750699656597844	-0.127082351013395	225.672475084539	1.82242384964355	1.9815	0.2623	1.9442	0.2019	264881864
383	2	17130248	17711983	0.36681	0.140502118662	878	4	0.459584790860148	0.645814278013235	0.17983800870017	281.84983374712	2.14932680538556	1.9815	0.2623	1.9442	0.2019	265447993
384	2	17711983	18300635	0.396756	0.150601713746	797	7	0.103551168368835	0.917525541238419	0.0364612831181502	255.847742023297	1.98753117206983	1.9815	0.2623	1.9442	0.2019	266029728
385	2	18300635	18873016	0.382936	0.126455979496	819	6	0.144967290399597	0.884736697413285	0.0537132587532477	262.910038540878	2	1.9815	0.2623	1.9442	0.2019	266618380
386	2	18873016	19495246	0.381806	0.196438615946	882	6	0.450093331662391	0.652643144827647	0.16062846266976	283.133887659407	2.15384615384615	1.9815	0.2623	1.9442	0.2019	267190761
387	2	19495246	20055399	0.421074	0.107386731839	746	10	0.170815574520354	0.864368782364689	0.0569303654587	239.47605464163	2.07222222222222	1.9815	0.2623	1.9442	0.2019	267812991
388	2	20055399	20650180	0.431148	0.15935445147	671	11	0.0599288276685439	0.952212319991989	0.01903458322383	215.400043786238	1.97643593519882	1.9815	0.2623	1.9442	0.2019	268373144
389	2	20650180	21248614	0.449088	0.164485975062	598	12	-0.25808825557863	0.79633879530907	-0.0944055587312121	191.96605988699	1.88643533123028	1.9815	0.2623	1.9442	0.2019	268967925
390	2	21248614	21820644	0.38623	0.125919969232	663	6	-0.610582907013035	0.541475741509523	-0.251141322775173	212.831935961663	1.61904761904762	1.9815	0.2623	1.9442	0.2019	269566359
391	2	21820644	22375089	0.364668	0.0981972963955	743	4	-0.143370522720862	0.885997561906738	-0.0610207202965918	238.513014207415	1.81884944920441	1.9815	0.2623	1.9442	0.2019	270138389
392	2	22375089	22946708	0.363716	0.125291496609	755	4	-0.0897744948469943	0.928466416495549	-0.0379062866227468	242.365175944277	1.84822521419829	1.9815	0.2623	1.9442	0.2019	270692834
393	2	22946708	23509419	0.404064	0.111444418183	666	8	-0.49931361279515	0.617558466628437	-0.205084863014669	213.794976395879	1.72650680492547	1.9815	0.2623	1.9442	0.2019	271264453
394	2	23509419	24059871	0.464264	0.0916555848648	611	13	0.106115057053394	0.91549106479656	0.0386060408585037	196.139235101925	2.09067579127459	1.9815	0.2623	1.9442	0.2019	271827164
395	2	24059871	24740986	0.397206	0.265909574741	764	7	-0.0682513892068491	0.945585519635884	-0.024545802836573	245.254297246924	1.90523690773067	1.9815	0.2623	1.9442	0.2019	272377616
396	2	24740986	25367687	0.415544	0.202171370398	758	9	0.171305721022676	0.863983382233731	0.0620614471084935	243.328216378493	2.03489932885906	1.9815	0.2623	1.9442	0.2019	273058731
397	2	25367687	25990943	0.44079	0.197761433504	701	12	0.399258191617187	0.689702969552312	0.134863401081306	225.030448128395	2.21135646687697	1.9815	0.2623	1.9442	0.2019	273685432
398	2	25990943	26667421	0.407016	0.260877663427	726	8	-0.204832529637164	0.837702970848018	-0.08063749209018	233.055785080192	1.88204795852236	1.9815	0.2623	1.9442	0.2019	274308688
399	2	26667421	27249054	0.485998	0.140351389966	487	14	-0.287099833062174	0.774035879996003	-0.110531394815134	156.333563821011	1.88030888030888	1.9815	0.2623	1.9442	0.2019	274985166
400	2	27249054	27895223	0.460862	0.226208623441	608	13	0.0863829183451184	0.931162025354698	0.0315049844833599	195.176194667709	2.08041060735672	1.9815	0.2623	1.9442	0.2019	275566799
401	2	27895223	28491184	0.385058	0.161018925735	962	6	0.837554971361177	0.402280691200525	0.285886700882281	308.814965905158	2.34920634920635	1.9815	0.2623	1.9442	0.2019	276212968
402	2	28491184	29082759	0.450746	0.154798630774	601	13	0.0403412613591416	0.967821058729516	0.0147986517509597	192.929100321206	2.05645851154833	1.9815	0.2623	1.9442	0.2019	276808929
403	2	29082759	29654518	0.437902	0.125505676343	724	11	0.421074270207552	0.67370084925069	0.128711514106852	232.413758124049	2.13254786450663	1.9815	0.2623	1.9442	0.2019	277400504
404	2	29654518	30203382	0.420582	0.0890275186567	787	10	0.413445161290939	0.679280492613739	0.134118370710949	252.637607242578	2.18611111111111	1.9815	0.2623	1.9442	0.2019	277972263
405	2	30203382	30790655	0.418766	0.148607206529	793	9	0.359164302914321	0.719472179515818	0.12718446464138	254.563688111009	2.12885906040268	1.9815	0.2623	1.9442	0.2019	278521127
406	2	30790655	31361844	0.443002	0.124633002386	642	12	0.0227199354564764	0.981873673744829	0.00802225419298595	206.090652922154	2.02523659305994	1.9815	0.2623	1.9442	0.2019	279108400
407	2	31361844	31996845	0.417292	0.212599665197	716	9	-0.0541245772472982	0.956835911132146	-0.0201768137983417	229.845650299473	1.92214765100671	1.9815	0.2623	1.9442	0.2019	279679589
408	2	31996845	32700888	0.362038	0.289816104982	777	4	0.00848488958842945	0.993230118828445	0.00353166757252191	249.427472461859	1.90208078335373	1.9815	0.2623	1.9442	0.2019	280314590
409	2	32700888	33329162	0.379308	0.20416888173	802	5	0.0182642031918299	0.985428084415026	0.00691289316309868	257.452809413656	1.94424242424242	1.9815	0.2623	1.9442	0.2019	281018633
410	2	33329162	33941659	0.384382	0.183669471034	867	6	0.377444274218868	0.705843469685531	0.135881800334074	278.318685488329	2.11721611721612	1.9815	0.2623	1.9442	0.2019	281646907
411	2	33941659	34554683	0.371936	0.184371248108	701	5	-0.46291019093922	0.643428742454426	-0.187274899281198	225.030448128395	1.69939393939394	1.9815	0.2623	1.9442	0.2019	282259404
412	2	34554683	35183775	0.35133	0.205203690398	750	3	0.00361104251551882	0.997118811190071	0.00158343715817269	240.760108553918	1.90597204574333	1.9815	0.2623	1.9442	0.2019	282872428
413	2	35183775	35786926	0.338338	0.17102019229	671	1	0.203370071303478	0.838845790630149	0.103199442190975	215.400043786238	1.9477503628447	1.9815	0.2623	1.9442	0.2019	283501520
414	2	35786926	36399642	0.357206	0.183961247952	814	3	0.284518538402896	0.776013029229322	0.119721636041176	261.304971150519	2.06861499364676	1.9815	0.2623	1.9442	0.2019	284104671
415	2	36399642	36967517	0.388388	0.119524543253	802	6	0.062631691963605	0.950059792413139	0.0234520435671593	257.452809413656	1.95848595848596	1.9815	0.2623	1.9442	0.2019	284717387
416	2	36967517	37597557	0.374914	0.206399593677	806	5	0.0373206148405843	0.970229368675661	0.0140904952361458	258.736863325944	1.95393939393939	1.9815	0.2623	1.9442	0.2019	285285262
417	2	37597557	38194752	0.402064	0.162752534767	922	8	0.757139008678926	0.448966585832056	0.264159710343407	295.974426782283	2.3901490602722	1.9815	0.2623	1.9442	0.2019	285915302
418	2	38194752	38814174	0.402052	0.192795864532	845	8	0.379221618626177	0.70452329908682	0.138344301083616	271.256388970747	2.19053791315619	1.9815	0.2623	1.9442	0.2019	286512497
419	2	38814174	39475263	0.386118	0.243672183322	708	6	-0.392635734682468	0.694588542407979	-0.156400832804764	227.277542474898	1.72893772893773	1.9815	0.2623	1.9442	0.2019	287131919
420	2	39475263	40076997	0.377434	0.169068059973	1024	5	1.0758950496977	0.281974196112096	0.359454466708178	328.717801545616	2.48242424242424	1.9815	0.2623	1.9442	0.2019	287793008
421	2	40076997	40654319	0.377444	0.133932190355	747	5	-0.243761456978544	0.807415572847985	-0.0955811005025845	239.797068119702	1.81090909090909	1.9815	0.2623	1.9442	0.2019	288394742
422	2	40654319	41214960	0.343372	0.108163691203	759	2	0.250269307913344	0.802379090080073	0.101257917952738	243.649229856565	2.00263852242744	1.9815	0.2623	1.9442	0.2019	288972064
423	2	41214960	41814385	0.349934	0.165867289486	777	2	0.337835318582798	0.735487292689842	0.135072630944982	249.427472461859	2.05013192612137	1.9815	0.2623	1.9442	0.2019	289532705
424	2	41814385	42386818	0.4198	0.126535332519	602	9	-0.666006815408657	0.505406744139359	-0.270372914302896	193.250113799278	1.61610738255034	1.9815	0.2623	1.9442	0.2019	290132130
425	2	42386818	43042110	0.398268	0.236981376241	752	7	-0.130725046507098	0.895992818119324	-0.0473857791946843	241.402135510062	1.87531172069825	1.9815	0.2623	1.9442	0.2019	290704563
426	2	43042110	43640475	0.473032	0.164389628404	638	14	0.83086198106818	0.406051603429193	0.279103256867393	204.806599009866	2.46332046332046	1.9815	0.2623	1.9442	0.2019	291359855
427	2	43640475	44256189	0.375298	0.187934657974	731	5	-0.319987103573562	0.748978106852129	-0.126817937339384	234.660852470552	1.77212121212121	1.9815	0.2623	1.9442	0.2019	291958220
428	2	44256189	44885853	0.369506	0.205925700056	918	4	0.638238217106373	0.523318623038433	0.24411122257862	294.690372869995	2.24724602203182	1.9815	0.2623	1.9442	0.2019	292573934
429	2	44885853	45463911	0.438754	0.135034892692	637	11	-0.171749380752707	0.863634562354419	-0.0559848107200532	204.485585531794	1.87628865979381	1.9815	0.2623	1.9442	0.2019	293203598
430	2	45463911	46019151	0.404396	0.0994885094734	1053	8	1.40008937357386	0.161486556784445	0.455826490939786	338.027192409701	2.72974724562541	1.9815	0.2623	1.9442	0.2019	293781656
431	2	46019151	46575185	0.439442	0.100774413075	756	11	0.63912434872167	0.522742041234617	0.191108051244719	242.686189422349	2.22680412371134	1.9815	0.2623	1.9442	0.2019	294336896
432	2	46575185	47148856	0.42418	0.128420296651	842	10	0.73892387525148	0.459953223696206	0.231574968269858	270.293348536532	2.33888888888889	1.9815	0.2623	1.9442	0.2019	294892930
433	2	47148856	47782132	0.452894	0.210454841175	596	13	0.00745436351201525	0.994052333526063	0.00274599150193575	191.324032930847	2.0393498716852	1.9815	0.2623	1.9442	0.2019	295466601
434	2	47782132	48439149	0.40535	0.238984683806	630	8	-0.676002262689942	0.499039208464229	-0.285255211698652	202.238491185291	1.63318211276734	1.9815	0.2623	1.9442	0.2019	296099877
435	2	48439149	49070749	0.385374	0.208359721343	837	6	0.232146159331824	0.816424494029317	0.0850774296625827	268.688281146172	2.04395604395604	1.9815	0.2623	1.9442	0.2019	296756894
436	2	49070749	49661349	0.385576	0.153403318659	941	6	0.735846290940245	0.461824246175153	0.254044529840776	302.073682865649	2.2979242979243	1.9815	0.2623	1.9442	0.2019	297388494
437	2	49661349	50244505	0.354328	0.142596492191	707	3	-0.185123681283813	0.853132027648929	-0.0835969434156718	226.956528996826	1.79669631512071	1.9815	0.2623	1.9442	0.2019	297979094
438	2	50244505	50789013	0.349628	0.0817398458792	634	2	-0.357827988402311	0.720472043824902	-0.158359127323321	203.522545097578	1.67282321899736	1.9815	0.2623	1.9442	0.2019	298562250
439	2	50789013	51322685	0.348566	0.0630949347165	664	2	-0.211884637286554	0.832197036158288	-0.0916587261158035	213.152949439735	1.75197889182058	1.9815	0.2623	1.9442	0.2019	299106758
440	2	51322685	51913523	0.342074	0.153744342781	812	2	0.508102561551181	0.611381418946421	0.198637759722448	260.662944194375	2.14248021108179	1.9815	0.2623	1.9442	0.2019	299640430
441	2	51913523	52516164	0.335714	0.17031864742	765	1	0.616065860826774	0.537851052700538	0.292346423570805	245.575310724996	2.22060957910015	1.9815	0.2623	1.9442	0.2019	300231268
442	2	52516164	53106277	0.353292	0.152704651482	753	3	0.0167785813852396	0.986613257071238	0.00734270644685761	241.723148988133	1.9135959339263	1.9815	0.2623	1.9442	0.2019	300833909
443	2	53106277	53704899	0.359264	0.164748372095	941	3	0.84194435055441	0.399819103699612	0.328887564503466	302.073682865649	2.39135959339263	1.9815	0.2623	1.9442	0.2019	301424022
444	2	53704899	54339151	0.377724	0.211669809476	754	5	-0.210412736593224	0.833345552798135	-0.0821248200231573	242.044162466205	1.82787878787879	1.9815	0.2623	1.9442	0.2019	302022644
445	2	54339151	54909490	0.397988	0.123328406439	944	7	0.86885347029688	0.384927282380006	0.28066841848952	303.036723299864	2.35411471321696	1.9815	0.2623	1.9442	0.2019	302656896
446	2	54909490	55492677	0.391416	0.142642068496	811	7	0.176437101885791	0.859950558751447	0.0615834733449514	260.341930716303	2.02244389027431	1.9815	0.2623	1.9442	0.2019	303227235
447	2	55492677	56157960	0.364048	0.248440137505	783	4	0.0352829035253632	0.971854155853074	0.0146293764558527	251.35355333029	1.91676866585067	1.9815	0.2623	1.9442	0.2019	303810422
448	2	56157960	56742242	0.379368	0.144248838746	701	5	-0.46291019093922	0.643428742454426	-0.187274899281198	225.030448128395	1.69939393939394	1.9815	0.2623	1.9442	0.2019	304475705
449	2	56742242	57363074	0.346474	0.194629142828	732	2	0.118920291909162	0.905338505222208	0.0490016808213142	234.981865948624	1.93139841688654	1.9815	0.2623	1.9442	0.2019	305059987
450	2	57363074	57978189	0.343382	0.187143867407	955	2	1.20376586853629	0.228680085288374	0.432658765460383	306.567871558655	2.5197889182058	1.9815	0.2623	1.9442	0.2019	305680819
451	2	57978189	58561399	0.343574	0.142675880043	1000	2	1.42268089520993	0.154828681345774	0.499086127199359	321.01347807189	2.63852242744063	1.9815	0.2623	1.9442	0.2019	306295934
452	2	58561399	59114769	0.36381	0.0964454162676	1284	4	2.27291706725933	0.0230311780920371	0.728190366287115	412.181305844307	3.14320685434517	1.9815	0.2623	1.9442	0.2019	306879144
453	2	59114769	59682896	0.372622	0.119915089408	820	5	0.104018055611225	0.917155019990257	0.0389345662136243	263.23105201895	1.98787878787879	1.9815	0.2623	1.9442	0.2019	307432514
454	2	59682896	60229917	0.383076	0.0859583087304	781	6	-0.0390769884573263	0.968829007503922	-0.0148276447457816	250.711526374146	1.90720390720391	1.9815	0.2623	1.9442	0.2019	308000641
455	2	60229917	60804512	0.42132	0.129821874538	675	10	-0.249347856228707	0.803091716120161	-0.0873577628583446	216.684097698526	1.875	1.9815	0.2623	1.9442	0.2019	308547662
456	2	60804512	61457641	0.391244	0.234454449274	734	7	-0.224435532457471	0.822418424895515	-0.0823383780291089	235.623892904768	1.83042394014963	1.9815	0.2623	1.9442	0.2019	309122257
457	2	61457641	62149146	0.379414	0.276939429216	805	5	0.0325565119283957	0.974028249883998	0.0122994397101578	258.415849847872	1.95151515151515	1.9815	0.2623	1.9442	0.2019	309775386
458	2	62149146	62802126	0.411118	0.234279763546	798	9	0.386001243184556	0.699495748097994	0.136252345159748	256.168755501368	2.14228187919463	1.9815	0.2623	1.9442	0.2019	310466891
459	2	62802126	63444030	0.359544	0.221067324709	805	3	0.245015921793733	0.806444103236353	0.103681624776909	258.415849847872	2.04574332909784	1.9815	0.2623	1.9442	0.2019	311119871
460	2	63444030	64100152	0.363776	0.237946601394	912	4	0.611440203169439	0.540908193978907	0.234650893329554	292.764292001564	2.23255813953488	1.9815	0.2623	1.9442	0.2019	311761775
461	2	64100152	64693219	0.392452	0.156924934282	720	7	-0.297321465974427	0.766221094763928	-0.110121534542647	231.129704211761	1.79551122194514	1.9815	0.2623	1.9442	0.2019	312417897
462	2	64693219	65282302	0.420952	0.151223172286	677	10	-0.237512266630142	0.81225940403839	-0.083089431221541	217.32612465467	1.88055555555556	1.9815	0.2623	1.9442	0.2019	313010964
463	2	65282302	65919382	0.416494	0.215169209518	696	9	-0.161472338328238	0.871721396266538	-0.0610490952138699	223.425380738036	1.86845637583893	1.9815	0.2623	1.9442	0.2019	313600047
464	2	65919382	66508419	0.399588	0.151156888277	804	7	0.139994135127313	0.888664624246419	0.0490770603066068	258.0948363698	2.00498753117207	1.9815	0.2623	1.9442	0.2019	314237127
465	2	66508419	67091838	0.383566	0.142983001925	708	6	-0.392635734682468	0.694588542407979	-0.156400832804764	227.277542474898	1.72893772893773	1.9815	0.2623	1.9442	0.2019	314826164
466	2	67091838	67661697	0.364592	0.122589974011	833	4	0.258599686333144	0.795944125285481	0.10393356453036	267.404227233885	2.03916768665851	1.9815	0.2623	1.9442	0.2019	315409583
467	2	67661697	68234810	0.39735	0.12757170052	734	7	-0.224435532457471	0.822418424895515	-0.0823383780291089	235.623892904768	1.83042394014963	1.9815	0.2623	1.9442	0.2019	315979442
468	2	68234810	68855598	0.372514	0.194572060027	887	5	0.423212950727862	0.672139898741644	0.152244761009242	284.738955049767	2.15030303030303	1.9815	0.2623	1.9442	0.2019	316552555
469	2	68855598	69415572	0.410132	0.107101401136	948	9	1.19110945129161	0.233610620019726	0.384750657835661	304.320777212152	2.54496644295302	2.4958	0.2231	2.4972	0.2066	317173343
470	2	69415572	70046550	0.403962	0.20757934508	948	8	0.884747478047387	0.376292842485512	0.304280018812328	304.320777212152	2.45755022683085	2.4958	0.2231	2.4972	0.2066	317733317
471	2	70046550	70708663	0.418528	0.244841892547	843	9	0.627533705616672	0.530309449278413	0.215396229879484	270.614362014604	2.26308724832215	2.4958	0.2231	2.4972	0.2066	318364295
472	2	70708663	71341013	0.447768	0.209298647901	676	12	0.239708083074513	0.810556568229915	0.0824722033528673	217.005111176598	2.13249211356467	2.4958	0.2231	2.4972	0.2066	319026408
473	2	71341013	71953120	0.442322	0.183149351339	799	12	1.02469461710447	0.305507303738022	0.32364445999866	256.48976897944	2.5205047318612	2.4958	0.2231	2.4972	0.2066	319658758
474	2	71953120	72519106	0.445348	0.11658592262	774	12	0.865144508561795	0.386959478138405	0.277782523215093	248.464432027643	2.4416403785489	2.4958	0.2231	2.4972	0.2066	320270865
475	2	72519106	73134358	0.35972	0.187324868509	1144	3	1.73294781407218	0.0831049447170821	0.610707988553319	367.239418914243	2.90724269377382	2.4958	0.2231	2.4972	0.2066	320836851
476	2	73134358	73731601	0.457066	0.162819823757	795	13	1.31635289782764	0.188055623927212	0.418388521211492	255.205715067153	2.72027373823781	2.4958	0.2231	2.4972	0.2066	321452103
477	2	73731601	74439703	0.421868	0.293887038873	797	10	0.472623109283765	0.636482092345421	0.152334459193934	255.847742023297	2.21388888888889	2.4958	0.2231	2.4972	0.2066	322049346
478	2	74439703	75036542	0.450382	0.162253136943	723	13	0.842781568829023	0.399350617905323	0.281429307990892	232.092744645977	2.47390932420873	2.4958	0.2231	2.4972	0.2066	322757448
479	2	75036542	75633395	0.405266	0.162272787437	1050	8	1.38536531941596	0.165940789866955	0.451710382467554	337.064151975485	2.72197018794556	2.4958	0.2231	2.4972	0.2066	323354287
480	2	75633395	76228029	0.382676	0.159146634737	1045	6	1.23954642254867	0.215143208092413	0.405280844080484	335.459084585125	2.55189255189255	2.4958	0.2231	2.4972	0.2066	323951140
481	2	76228029	76827430	0.34962	0.165833890834	680	2	-0.13404818335815	0.893364473412803	-0.0573072213250266	218.289165088885	1.79419525065963	1.9576	0.252	1.9432	0.2209	324545774
482	2	76827430	77426537	0.339332	0.165424540191	707	1	0.361423777929421	0.717782675411354	0.17859689080019	226.956528996826	2.0522496371553	1.9576	0.252	1.9432	0.2209	325145175
483	2	77426537	78027312	0.33732	0.167741667013	808	1	0.804852232629983	0.4209049559388	0.371241968742586	259.378890282087	2.34542815674891	1.9576	0.252	1.9432	0.2209	325744282
484	2	78027312	78618802	0.33568	0.154677171212	727	1	0.449231392721612	0.653264743669862	0.218842039910386	233.376798558264	2.11030478955007	1.9576	0.252	1.9432	0.2209	326345057
485	2	78618802	79201843	0.345732	0.142427376462	721	2	0.0654077298333847	0.947849369743921	0.0271572917780943	231.450717689833	1.9023746701847	1.9576	0.252	1.9432	0.2209	326936547
486	2	79201843	79797018	0.378938	0.159910950561	788	5	-0.0484332375788107	0.961370970620708	-0.0184937138354453	252.95862072065	1.91030303030303	1.9576	0.252	1.9432	0.2209	327519588
487	2	79797018	80355685	0.37482	0.105012467176	897	5	0.470853979849748	0.637745013607133	0.16841864162744	287.949089830486	2.17454545454545	1.9576	0.252	1.9432	0.2209	328114763
488	2	80355685	80906998	0.386328	0.0930741702082	853	6	0.309638487271581	0.756835885089018	0.112395548430529	273.824496795322	2.08302808302808	1.9576	0.252	1.9432	0.2209	328673430
489	2	80906998	81499880	0.353112	0.156661865262	737	3	-0.0534482925866046	0.957374728253669	-0.0236425391300009	236.586933338983	1.87293519695044	1.9576	0.252	1.9432	0.2209	329224743
490	2	81499880	82087300	0.34546	0.148820264887	927	2	1.06755207416158	0.285722611971919	0.389727371162802	297.579494172642	2.44591029023747	1.9576	0.252	1.9432	0.2209	329817625
491	2	82087300	82672633	0.340582	0.145785390538	683	2	-0.119453848246574	0.904915801919189	-0.0509563891726379	219.252205523101	1.80211081794195	1.9576	0.252	1.9432	0.2209	330405045
492	2	82672633	83254426	0.338066	0.140587803566	635	1	0.045316364677535	0.963855143711538	0.0236432676503197	203.84355857565	1.84325108853411	1.9576	0.252	1.9432	0.2209	330990378
493	2	83254426	83838444	0.342	0.143862004253	559	2	-0.722686366191703	0.469872593650037	-0.339993684619538	179.446534242187	1.47493403693931	1.9576	0.252	1.9432	0.2209	331572171
494	2	83838444	84427819	0.35776	0.15164369035	819	3	0.306464436519097	0.75925105351885	0.128556293415938	262.910038540878	2.08132147395172	1.9576	0.252	1.9432	0.2209	332156189
495	2	84427819	85053313	0.386914	0.200631820609	965	6	0.852084782849881	0.394167037210737	0.290378749267682	309.778006339374	2.35653235653236	1.9576	0.252	1.9432	0.2209	332745564
496	2	85053313	85702752	0.448476	0.230104751947	612	12	-0.168740194794732	0.86600100121212	-0.0610193902366653	196.460248579997	1.93059936908517	1.9576	0.252	1.9432	0.2209	333371058
497	2	85702752	86326605	0.466368	0.198529140679	556	13	-0.255640819264995	0.798228196205955	-0.0974814562367183	178.483493807971	1.90248075278015	1.9576	0.252	1.9432	0.2209	334020497
498	2	86326605	86975038	0.39966	0.228910311474	897	7	0.62416497920424	0.532519243533155	0.20698954404694	287.949089830486	2.23690773067332	1.9576	0.252	1.9432	0.2209	334644350
499	2	86975038	88809039	0.422464	0.727372013429	660	10	-0.338114778217946	0.735276694302571	-0.119779240550722	211.868895527448	1.83333333333333	1.9576	0.252	1.9432	0.2209	335292783
500	2	88809039	95541489	0.407006	0.925732831287	805	8	0.182900896520852	0.854875779441774	0.0683817429160485	258.415849847872	2.08684381075826	1.9576	0.252	1.9432	0.2209	337126784
501	2	95541489	96740240	0.462642	0.582899200918	516	13	-0.518736002042006	0.60394485209899	-0.205195273536972	165.642954685095	1.76561163387511	1.9576	0.252	1.9432	0.2209	343859234
502	2	96740240	97380358	0.47655	0.218894016416	572	14	0.342216419925112	0.732188029113168	0.121561979880913	183.619709457121	2.20849420849421	1.9576	0.252	1.9432	0.2209	345057985
503	2	97380358	98551867	0.460402	0.573200035168	638	13	0.283704305427876	0.776636994996817	0.100990084804644	204.806599009866	2.1830624465355	1.9576	0.252	1.9432	0.2209	345698103
504	2	98551867	99149896	0.420854	0.163920144341	832	10	0.679745927258654	0.496665350059282	0.214338263344554	267.083213755813	2.31111111111111	1.9576	0.252	1.9432	0.2209	346869612
505	2	99149896	99771850	0.41287	0.196082025359	732	9	0.0317536316174539	0.974668524579931	0.0117072472214445	234.981865948624	1.96510067114094	1.9576	0.252	1.9432	0.2209	347467641
506	2	99771850	100407187	0.399614	0.213016084377	769	7	-0.0422206986650789	0.966322762122572	-0.0151348429104952	246.859364637284	1.91770573566085	1.9576	0.252	1.9432	0.2209	348089595
507	2	100407187	101000650	0.410204	0.157487492902	662	9	-0.343963532165837	0.730873711709632	-0.13330518425538	212.510922483591	1.77718120805369	1.9576	0.252	1.9432	0.2209	348724932
508	2	101000650	101601235	0.439208	0.167478375251	658	11	-0.0286540167278166	0.977140530628763	-0.00919059924111217	211.226868571304	1.93814432989691	1.9576	0.252	1.9432	0.2209	349318395
509	2	101601235	102255660	0.427014	0.235970508462	650	10	-0.397292726210771	0.691151610597362	-0.141805546880721	208.658760746729	1.80555555555556	1.9576	0.252	1.9432	0.2209	349918980
510	2	102255660	102830966	0.412344	0.130897296395	725	9	-0.00581808476087512	0.995357866185327	-0.00215540616030134	232.734771602121	1.94630872483221	1.9576	0.252	1.9432	0.2209	350573405
511	2	102830966	103394457	0.393638	0.112674381667	785	7	0.0410775110685859	0.967234103035638	0.0145742129066677	251.995580286434	1.95760598503741	1.9576	0.252	1.9432	0.2209	351148711
512	2	103394457	103974157	0.371598	0.137484905986	756	5	-0.200884530768846	0.840788863808818	-0.0783031090707489	242.686189422349	1.83272727272727	1.9576	0.252	1.9432	0.2209	351712202
513	2	103974157	104555738	0.349706	0.140274527538	729	2	0.104325956797587	0.916910679758126	0.0430768468642087	234.018825514408	1.92348284960422	1.9576	0.252	1.9432	0.2209	352291902
514	2	104555738	105100960	0.362738	0.0829423610933	750	4	-0.112106173127772	0.910739222835555	-0.0474923354519449	240.760108553918	1.8359853121175	1.9576	0.252	1.9432	0.2209	352873483
515	2	105100960	105682950	0.406984	0.140878709256	638	8	-0.636738118268877	0.524295439999259	-0.267050616321061	204.806599009866	1.65392093324692	1.9576	0.252	1.9432	0.2209	353418705
516	2	105682950	106260408	0.427124	0.134136162284	714	10	-0.0185538590566876	0.985197011631043	-0.00632119076743802	229.20362334333	1.98333333333333	1.9576	0.252	1.9432	0.2209	354000695
517	2	106260408	106850260	0.434696	0.152329736951	708	11	0.312049230950493	0.755003109090418	0.0964711771066439	227.277542474898	2.08541973490427	1.9576	0.252	1.9432	0.2209	354578153
518	2	106850260	107606696	0.404836	0.339005547065	673	8	-0.464957486426718	0.64196190182717	-0.190000535475614	216.042070742382	1.74465327284511	1.9576	0.252	1.9432	0.2209	355168005
519	2	107606696	108179170	0.375818	0.126597889162	736	5	-0.296166589012619	0.767102862936403	-0.116983577234809	236.265919860911	1.78424242424242	1.9576	0.252	1.9432	0.2209	355924441
520	2	108179170	108855419	0.371868	0.260627372462	805	5	0.0325565119283957	0.974028249883998	0.0122994397101578	258.415849847872	1.95151515151515	1.9576	0.252	1.9432	0.2209	356496915
521	2	108855419	109602612	0.404092	0.330828848771	848	8	0.393945672784076	0.693621149274459	0.143457224477268	272.219429404963	2.19831497083603	1.9576	0.252	1.9432	0.2209	357173164
522	2	109602612	110317438	0.478238	0.300529079804	516	14	-0.0723919349841587	0.942290002906647	-0.0270821014742221	165.642954685095	1.99227799227799	1.9576	0.252	1.9432	0.2209	357920357
523	2	110317438	111714785	0.416914	0.642179072199	771	9	0.241081765725287	0.80949174488387	0.0865944588524361	247.501391593427	2.06979865771812	1.9576	0.252	1.9432	0.2209	358635183
524	2	111714785	112792600	0.42732	0.536098495567	763	10	0.271418086108158	0.786069493247167	0.0894377920379928	244.933283768852	2.11944444444444	1.9576	0.252	1.9432	0.2209	360032530
525	2	112792600	113543645	0.411696	0.334260929771	798	9	0.386001243184556	0.699495748097994	0.136252345159748	256.168755501368	2.14228187919463	1.9576	0.252	1.9432	0.2209	361110345
526	2	113543645	114470301	0.440974	0.460425443746	741	12	0.654538365285466	0.512765018233217	0.214922499376517	237.870987251271	2.33753943217666	1.9576	0.252	1.9432	0.2209	361861390
527	2	114470301	115076004	0.387232	0.174512921349	970	6	0.876301135331055	0.380866348015272	0.297834554186729	311.383073729734	2.36874236874237	1.9576	0.252	1.9432	0.2209	362788046
528	2	115076004	115642440	0.3721	0.117287743011	756	5	-0.200884530768846	0.840788863808818	-0.0783031090707489	242.686189422349	1.83272727272727	1.9576	0.252	1.9432	0.2209	363393749
529	2	115642440	116236341	0.353764	0.158108843056	702	3	-0.207069579400014	0.835955519319954	-0.0938361279205098	225.351461606467	1.78398983481576	1.9576	0.252	1.9432	0.2209	363960185
530	2	116236341	116825300	0.343266	0.151044469989	771	2	0.308646648359647	0.757590331880079	0.123888892452306	247.501391593427	2.03430079155673	1.9576	0.252	1.9432	0.2209	364554086
531	2	116825300	117440683	0.351124	0.187497867182	811	3	0.271350999533175	0.786121085308542	0.114394755992202	260.341930716303	2.06099110546379	1.9576	0.252	1.9432	0.2209	365143045
532	2	117440683	118052731	0.356094	0.183070608841	671	3	-0.343134147720462	0.731497542718724	-0.158994392024887	215.400043786238	1.70520965692503	1.9576	0.252	1.9432	0.2209	365758428
533	2	118052731	118701714	0.392908	0.229563794429	954	7	0.92091485138042	0.357094884161807	0.29587082513319	306.246858080583	2.37905236907731	1.9576	0.252	1.9432	0.2209	366370476
534	2	118701714	119270482	0.40582	0.120906942725	727	8	-0.19992451158453	0.84153961995411	-0.0786516761663364	233.376798558264	1.88464031108231	1.9576	0.252	1.9432	0.2209	367019459
535	2	119270482	119840104	0.4369	0.122224914066	576	11	-0.587407342920244	0.556930163408539	-0.201209371534041	184.903763369409	1.69661266568483	1.9576	0.252	1.9432	0.2209	367588227
536	2	119840104	120427480	0.450026	0.1487565035	560	13	-0.229331300987294	0.818611427000901	-0.0871395120152593	179.767547720259	1.91616766467066	1.9576	0.252	1.9432	0.2209	368157849
537	2	120427480	121047400	0.394528	0.193444315396	812	7	0.181643239994145	0.855862712682877	0.0633612863128546	260.662944194375	2.02493765586035	1.9576	0.252	1.9432	0.2209	368745225
538	2	121047400	121585282	0.510306	0.0704280864576	377	15	-0.444520810089429	0.656666086772814	-0.174735875985675	121.022081233103	1.78250591016548	1.9576	0.252	1.9432	0.2209	369365145
539	2	121585282	122152639	0.487216	0.118720664414	478	14	-0.353733318672592	0.723538750257457	-0.137442548916728	153.444442518364	1.84555984555985	1.9576	0.252	1.9432	0.2209	369903027
540	2	122152639	122785262	0.41502	0.209639864501	920	9	1.04082258577829	0.297957895704027	0.341497459881777	295.332399826139	2.46979865771812	1.9576	0.252	1.9432	0.2209	370470384
541	2	122785262	123370390	0.399902	0.145486115858	735	7	-0.219229394349117	0.826471358994087	-0.0803741911485949	235.944906382839	1.83291770573566	1.9576	0.252	1.9432	0.2209	371103007
542	2	123370390	123934155	0.35537	0.113105637987	793	3	0.19234576631485	0.847471371288725	0.082013707478908	254.563688111009	2.01524777636595	1.9576	0.252	1.9432	0.2209	371688135
543	2	123934155	124536545	0.345342	0.169972941118	789	2	0.396212659029101	0.691948153331477	0.15718333255073	253.279634198721	2.08179419525066	1.9576	0.252	1.9432	0.2209	372251900
544	2	124536545	125123665	0.371878	0.148385338602	900	5	0.485146288586314	0.627572579140857	0.173235657925216	288.912130264701	2.18181818181818	1.9576	0.252	1.9432	0.2209	372854290
545	2	125123665	125691358	0.384136	0.119242266507	871	6	0.396817356203808	0.69150215092222	0.142522525711104	279.602739400616	2.12698412698413	1.9576	0.252	1.9432	0.2209	373441410
546	2	125691358	126284537	0.353908	0.157084117948	986	3	1.03945743360022	0.298592044880579	0.396280488152841	316.519289378884	2.50571791613723	1.9576	0.252	1.9432	0.2209	374009103
547	2	126284537	126875066	0.36137	0.153301531339	867	4	0.410455098642436	0.681472135026959	0.161649062386647	278.318685488329	2.12239902080783	1.9576	0.252	1.9432	0.2209	374602282
548	2	126875066	127475626	0.389722	0.167443719195	847	6	0.280578864294172	0.779033428931445	0.102211776444438	271.898415926891	2.06837606837607	1.9576	0.252	1.9432	0.2209	375192811
549	2	127475626	128059838	0.468866	0.144146303054	535	13	-0.393765790222926	0.693753963543319	-0.153027447671716	171.742210768461	1.830624465355	1.9576	0.252	1.9432	0.2209	375793371
550	2	128059838	128689942	0.441804	0.206480200094	616	12	-0.143212177427905	0.886122612760893	-0.0516206922344157	197.744302492284	1.94321766561514	1.9576	0.252	1.9432	0.2209	376377583
551	2	128689942	129315430	0.460542	0.200624152662	568	13	-0.176712264431892	0.859734406865833	-0.0666754094555438	182.335655544834	1.94354148845167	1.9576	0.252	1.9432	0.2209	377007687
552	2	129315430	129927206	0.429084	0.182707396171	620	10	-0.574826570189248	0.565408595143037	-0.2099770495223	199.028356404572	1.72222222222222	1.9576	0.252	1.9432	0.2209	377633175
553	2	129927206	130511810	0.414086	0.144720186656	655	9	-0.381535248544166	0.702806121054632	-0.148641494637785	210.263828137088	1.75838926174497	1.9576	0.252	1.9432	0.2209	378244951
554	2	130511810	131734160	0.467156	0.590951855033	545	13	-0.327991994528673	0.742917715557903	-0.126310109295937	174.95234554918	1.86484174508127	1.9576	0.252	1.9432	0.2209	378829555
555	2	131734160	133330192	0.43239	0.686723073222	773	11	0.754963452932295	0.450270911240422	0.223190230948494	248.143418549571	2.27687776141384	1.9576	0.252	1.9432	0.2209	380051905
556	2	133330192	133883305	0.397702	0.0960255860918	757	7	-0.104694355965327	0.916618340637434	-0.0378251408865901	243.007202900421	1.88778054862843	1.9576	0.252	1.9432	0.2209	381647937
557	2	133883305	134454502	0.38702	0.124645262493	772	6	-0.0826664229234396	0.934116784084111	-0.0315493456196806	247.822405071499	1.88522588522589	1.9576	0.252	1.9432	0.2209	382201050
558	2	134454502	135041554	0.41668	0.148286693513	633	9	-0.4996177857332	0.617344231944743	-0.197930901634257	203.201531619507	1.6993288590604	1.9576	0.252	1.9432	0.2209	382772247
559	2	135041554	135630814	0.423558	0.151478125106	735	10	0.105719831728246	0.91580464508604	0.035498984927189	235.944906382839	2.04166666666667	1.9576	0.252	1.9432	0.2209	383359299
560	2	135630814	136314476	0.362578	0.26864444711	817	4	0.187138315834654	0.851552187098667	0.0759531473104955	262.268011584734	2	1.9576	0.252	1.9432	0.2209	383948559
561	2	136314476	136921865	0.388456	0.176804321448	610	6	-0.867276243313481	0.38579067007764	-0.371340950437512	195.818221623853	1.48962148962149	1.9576	0.252	1.9432	0.2209	384632221
562	2	136921865	137510871	0.410058	0.151112212779	817	9	0.487981616211449	0.625562862682289	0.170199677083085	262.268011584734	2.19328859060403	1.9576	0.252	1.9432	0.2209	385239610
563	2	137510871	138097764	0.371232	0.14805594887	946	5	0.70429502254699	0.481249065419651	0.245150840047574	303.678750256008	2.29333333333333	1.9576	0.252	1.9432	0.2209	385828616
564	2	138097764	138718177	0.363382	0.194085230322	701	4	-0.330956620279398	0.740677252731597	-0.144968486824565	225.030448128395	1.71603427172583	1.9576	0.252	1.9432	0.2209	386415509
565	2	138718177	139309852	0.366338	0.154941479697	958	4	0.816891643352598	0.413990353821581	0.305642724900992	307.530911992871	2.34516523867809	1.9576	0.252	1.9432	0.2209	387035922
566	2	139309852	139882730	0.366774	0.12721382214	859	4	0.374724413393191	0.707865433810027	0.148275200303275	275.750577663754	2.10281517747858	1.9576	0.252	1.9432	0.2209	387627597
567	2	139882730	140468081	0.349868	0.145811658304	878	2	0.829177934005847	0.407003729246226	0.31137897207263	281.84983374712	2.31662269129288	1.9576	0.252	1.9432	0.2209	388200475
568	2	140468081	141036787	0.34636	0.120811104507	785	2	0.376753545547	0.706356766325158	0.149850686316261	251.995580286434	2.0712401055409	1.9576	0.252	1.9432	0.2209	388785826
569	2	141036787	141594816	0.332272	0.103989219198	723	1	0.431669869763174	0.665981369070481	0.210882322941909	232.092744645977	2.09869375907112	1.9576	0.252	1.9432	0.2209	389354532
570	2	141594816	142159950	0.338958	0.115254081333	648	1	0.102391314292459	0.918446077629185	0.0528804888754162	208.016733790585	1.88098693759071	1.9576	0.252	1.9432	0.2209	389912561
571	2	142159950	142713573	0.341962	0.0968583313916	625	2	-0.401610993737038	0.68797033773983	-0.178985777913279	200.633423794931	1.6490765171504	1.9576	0.252	1.9432	0.2209	390477695
572	2	142713573	143269100	0.343872	0.0999537376221	692	2	-0.0756708429118471	0.939680973449582	-0.0320699298260036	222.141326825748	1.82585751978892	1.9576	0.252	1.9432	0.2209	391031318
573	2	143269100	143882170	0.350014	0.18443244654	873	3	0.543480136174072	0.586799263810377	0.22067449540437	280.24476635676	2.21855146124524	1.9576	0.252	1.9432	0.2209	391586845
574	2	143882170	144419098	0.354734	0.0687764467489	703	3	-0.202680399776774	0.839384843923876	-0.0917824691525354	225.672475084539	1.78653113087675	1.9576	0.252	1.9432	0.2209	392199915
575	2	144419098	144974298	0.367626	0.0994236311239	784	4	0.0397492391815188	0.96829304548186	0.0164707232800202	251.674566808362	1.91921664626683	1.9576	0.252	1.9432	0.2209	392736843
576	2	144974298	145525086	0.370884	0.09220970682	788	5	-0.0484332375788107	0.961370970620708	-0.0184937138354453	252.95862072065	1.91030303030303	1.9576	0.252	1.9432	0.2209	393292043
577	2	145525086	146075464	0.35638	0.091533455189	726	3	-0.101729268442248	0.918971569799874	-0.0453376102293199	233.055785080192	1.84498094027954	1.9576	0.252	1.9432	0.2209	393842831
578	2	146075464	146625498	0.34791	0.0909652857823	731	2	0.114055513538637	0.909193787073836	0.047029438489709	234.660852470552	1.9287598944591	1.9576	0.252	1.9432	0.2209	394393209
579	2	146625498	147197476	0.340024	0.125840504355	693	2	-0.0708060645413219	0.943552105135914	-0.0299866153255146	222.46234030382	1.82849604221636	1.9576	0.252	1.9432	0.2209	394943243
580	2	147197476	147785150	0.34681	0.149188155338	828	2	0.585939015479585	0.557916497483236	0.226788800036597	265.799159843525	2.18469656992084	1.9576	0.252	1.9432	0.2209	395515221
581	2	147785150	148363577	0.373152	0.13558668596	752	5	-0.219940942417601	0.825917149491489	-0.0859566816141843	241.402135510062	1.8230303030303	1.9576	0.252	1.9432	0.2209	396102895
582	2	148363577	148941442	0.35738	0.13474600469	799	3	0.218680844054292	0.826898672065985	0.0928883447029063	256.48976897944	2.03049555273189	1.9576	0.252	1.9432	0.2209	396681322
583	2	148941442	149573619	0.371028	0.209082266517	838	5	0.18977190803062	0.849487869993053	0.07026090040753	269.009294624244	2.03151515151515	1.9576	0.252	1.9432	0.2209	397259187
584	2	149573619	150238420	0.406824	0.247895234815	900	8	0.649162611520998	0.516233275449673	0.229317961131106	288.912130264701	2.33311730395334	1.9576	0.252	1.9432	0.2209	397891364
585	2	150238420	150863336	0.37173	0.199892465547	942	5	0.685238610898236	0.493193362941501	0.239037716320961	302.394696343721	2.28363636363636	1.9576	0.252	1.9432	0.2209	398556165
586	2	150863336	151441929	0.369308	0.135834688633	748	4	-0.121038844440084	0.903660267946872	-0.0513446609475514	240.118081597774	1.83108935128519	1.9576	0.252	1.9432	0.2209	399181081
587	2	151441929	152017444	0.373886	0.131212913651	749	5	-0.234233251154167	0.814803902246089	-0.0917236248330706	240.439095075846	1.81575757575758	1.9576	0.252	1.9432	0.2209	399759674
588	2	152017444	152669980	0.374332	0.233758750475	631	5	-0.796397394792423	0.42580109199753	-0.339049338309273	202.559504663363	1.52969696969697	1.9576	0.252	1.9432	0.2209	400335189
589	2	152669980	153291176	0.390136	0.195101063111	805	7	0.145200273235667	0.884552750209739	0.0508703421296576	258.415849847872	2.0074812967581	1.9576	0.252	1.9432	0.2209	400987725
590	2	153291176	153881790	0.375736	0.15342338651	725	5	-0.348571721046693	0.727410861027782	-0.138708348389525	232.734771602121	1.75757575757576	1.9576	0.252	1.9432	0.2209	401608921
591	2	153881790	154511854	0.362762	0.206429823002	823	4	0.213936329771588	0.830596708974996	0.0865094995864376	264.194092453166	2.01468788249694	1.9576	0.252	1.9432	0.2209	402199535
592	2	154511854	155111335	0.344714	0.165945209273	830	2	0.595668572220635	0.551396657340687	0.230269368771559	266.441186799669	2.18997361477573	1.9576	0.252	1.9432	0.2209	402829599
593	2	155111335	155665806	0.345904	0.0982395833145	709	2	0.00703038938708187	0.994390607060313	0.00294365977678772	227.59855595297	1.87071240105541	1.9576	0.252	1.9432	0.2209	403429080
594	2	155665806	156251115	0.333928	0.145750364337	777	1	0.668750429702088	0.503654692446999	0.314801274398501	249.427472461859	2.25544267053701	1.9576	0.252	1.9432	0.2209	403983551
595	2	156251115	156842326	0.332652	0.154278252604	702	1	0.339471874231373	0.734254281575277	0.168357706295352	225.351461606467	2.0377358490566	1.9576	0.252	1.9432	0.2209	404568860
596	2	156842326	157442824	0.36492	0.167357759726	783	4	0.0352829035253632	0.971854155853074	0.0146293764558527	251.35355333029	1.91676866585067	1.9576	0.252	1.9432	0.2209	405160071
597	2	157442824	158038566	0.3525	0.160710508912	882	3	0.582982752783234	0.559904910840993	0.23547149733245	283.133887659407	2.24142312579415	1.9576	0.252	1.9432	0.2209	405760569
598	2	158038566	158647934	0.367258	0.179477754001	861	4	0.383657084705502	0.701232624258267	0.151630306561656	276.392604619898	2.10771113831089	1.9576	0.252	1.9432	0.2209	406356311
599	2	158647934	159271171	0.38296	0.197736976463	942	6	0.74068956143648	0.458881689996392	0.255576866725022	302.394696343721	2.3003663003663	1.9576	0.252	1.9432	0.2209	406965679
600	2	159271171	159891567	0.397232	0.194063146764	769	7	-0.0422206986650789	0.966322762122572	-0.0151348429104952	246.859364637284	1.91770573566085	1.9576	0.252	1.9432	0.2209	407588916
601	2	159891567	160499681	0.37428	0.17778574412	855	5	0.270761657537826	0.786574351476305	0.0992350764814386	274.466523751466	2.07272727272727	1.9576	0.252	1.9432	0.2209	408209312
602	2	160499681	161106410	0.381042	0.175908848926	694	6	-0.460441521629756	0.645199337039187	-0.1852145303095	222.783353781892	1.69474969474969	1.9576	0.252	1.9432	0.2209	408817426
603	2	161106410	161693616	0.376588	0.148510062908	781	5	-0.081781957964131	0.93482010346687	-0.0313667951498423	250.711526374146	1.89333333333333	1.9576	0.252	1.9432	0.2209	409424155
604	2	161693616	162288619	0.366994	0.159668102514	880	4	0.468517462172459	0.63941458639933	0.183120592689472	282.491860703264	2.15422276621787	1.9576	0.252	1.9432	0.2209	410011361
605	2	162288619	162899682	0.34944	0.181753763524	764	2	0.27459319976597	0.783628791382223	0.11073067057302	245.254297246924	2.01583113456464	1.9576	0.252	1.9432	0.2209	410606364
606	2	162899682	163447883	0.360976	0.0879257790482	778	4	0.0129512252445851	0.989666706209195	0.00538722415100406	249.748485939931	1.90452876376989	1.9576	0.252	1.9432	0.2209	411217427
607	2	163447883	164016877	0.34258	0.121256111664	666	2	-0.202155080545503	0.839795488598904	-0.0873197903914662	213.794976395879	1.75725593667546	1.9576	0.252	1.9432	0.2209	411765628
608	2	164016877	164568884	0.351334	0.0942143849625	783	3	0.148453970082448	0.88198450991251	0.0637051490659701	251.35355333029	1.98983481575604	1.9576	0.252	1.9432	0.2209	412334622
609	2	164568884	165132739	0.350836	0.113247200078	716	3	-0.14562106467465	0.884220538041619	-0.0653475709608141	229.845650299473	1.81956797966963	1.9576	0.252	1.9432	0.2209	412886629
610	2	165132739	165699697	0.353162	0.118100458941	776	3	0.117729712719766	0.906281823146829	0.050749493962057	249.106458983787	1.9720457433291	1.9576	0.252	1.9432	0.2209	413450484
611	2	165699697	166284638	0.350856	0.145212936006	735	3	-0.0622266518330852	0.950382338518925	-0.0275629085013438	235.944906382839	1.86785260482846	1.9576	0.252	1.9432	0.2209	414017442
612	2	166284638	166862141	0.35626	0.134203631843	595	3	-0.676711799086722	0.498588828760141	-0.332417490029765	191.003019452775	1.51207115628971	1.9576	0.252	1.9432	0.2209	414602383
613	2	166862141	167429245	0.340052	0.118327502539	694	2	-0.0659412861707967	0.947424570483102	-0.0279063048844674	222.783353781892	1.8311345646438	1.9576	0.252	1.9432	0.2209	415179886
614	2	167429245	168067437	0.347028	0.216536716223	678	2	-0.1437777400992	0.885675981047912	-0.0615566943263844	217.647138132742	1.78891820580475	1.9576	0.252	1.9432	0.2209	415746990
615	2	168067437	168639459	0.357416	0.125907744807	682	3	-0.294853171864819	0.768106045778686	-0.135535419200898	218.931192045029	1.73316391359593	1.9576	0.252	1.9432	0.2209	416385182
616	2	168639459	169231641	0.389302	0.155664981374	796	6	0.0335720689861961	0.973218395428361	0.012618237655888	255.526728545225	1.94383394383394	1.9576	0.252	1.9432	0.2209	416957204
617	2	169231641	169817536	0.384626	0.146604767066	916	6	0.614764528534375	0.538710237929133	0.215197405209183	294.048345913852	2.23687423687424	1.9576	0.252	1.9432	0.2209	417549386
618	2	169817536	170436762	0.378548	0.192540364907	834	5	0.170715496381866	0.864447477353487	0.063358040152842	267.725240711957	2.02181818181818	1.9576	0.252	1.9432	0.2209	418135281
619	2	170436762	171075851	0.36628	0.217636354248	798	4	0.102277938367698	0.918536066096756	0.0420058153871577	256.168755501368	1.95348837209302	1.9576	0.252	1.9432	0.2209	418754507
620	2	171075851	171681989	0.39803	0.175105339048	706	7	-0.370207399491384	0.711227963665214	-0.138450257601141	226.635515518755	1.76059850374065	1.9576	0.252	1.9432	0.2209	419393596
621	2	171681989	172320062	0.377218	0.216390601075	831	5	0.1564231876453	0.875699461042358	0.0581591334785231	266.762200277741	2.01454545454545	1.9576	0.252	1.9432	0.2209	419999734
622	2	172320062	172965870	0.379562	0.225776082055	812	5	0.065905232313716	0.947453274858378	0.0247903838933546	260.662944194375	1.96848484848485	1.9576	0.252	1.9432	0.2209	420637807
623	2	172965870	173599153	0.412066	0.21046356842	644	9	-0.440576517138683	0.659519606367323	-0.173075712947981	206.732679878297	1.72885906040268	1.9576	0.252	1.9432	0.2209	421283615
624	2	173599153	174164347	0.391252	0.115348004402	804	7	0.139994135127313	0.888664624246419	0.0490770603066068	258.0948363698	2.00498753117207	1.9576	0.252	1.9432	0.2209	421916898
625	2	174164347	174760175	0.404528	0.160831649402	803	8	0.173084860415586	0.862584724981884	0.0647929474313838	257.773822891728	2.08165910563837	1.9576	0.252	1.9432	0.2209	422482092
626	2	174760175	175377613	0.37698	0.190202093166	758	5	-0.191356324944469	0.84824643536712	-0.0744914951207298	243.328216378493	1.83757575757576	1.9576	0.252	1.9432	0.2209	423077920
627	2	175377613	175956929	0.39168	0.136913187276	719	7	-0.302527604082781	0.762249893671287	-0.112126670433024	230.808690733689	1.7930174563591	1.9576	0.252	1.9432	0.2209	423695358
628	2	175956929	176573949	0.376134	0.189653495835	734	5	-0.305694794836996	0.759837036834766	-0.120909280448609	235.623892904768	1.77939393939394	1.9576	0.252	1.9432	0.2209	424274674
629	2	176573949	177163737	0.405472	0.152237753227	654	8	-0.558209829426748	0.576701109573553	-0.231316404587848	209.942814659016	1.69539857420609	1.9576	0.252	1.9432	0.2209	424891694
630	2	177163737	177715265	0.384592	0.0934277135522	858	6	0.333854839752755	0.738489099039909	0.120827454611785	275.429564185682	2.0952380952381	1.9576	0.252	1.9432	0.2209	425481482
631	2	177715265	178302064	0.383468	0.147919474982	665	6	-0.600896366020566	0.547909013770811	-0.246795852499209	213.473962917807	1.62393162393162	1.9576	0.252	1.9432	0.2209	426033010
632	2	178302064	178891798	0.374406	0.15216012643	719	5	-0.377156338519825	0.706057425190307	-0.150697572852524	230.808690733689	1.7430303030303	1.9576	0.252	1.9432	0.2209	426619809
633	2	178891798	179477040	0.381638	0.145652567656	684	6	-0.508874226592104	0.610840386648993	-0.206153868001863	219.573219001173	1.67032967032967	1.9576	0.252	1.9432	0.2209	427209543
634	2	179477040	180090047	0.362346	0.184348628972	607	4	-0.750792171958027	0.452777741248047	-0.352686414579506	194.855181189637	1.4859241126071	1.9576	0.252	1.9432	0.2209	427794785
635	2	180090047	180681373	0.361794	0.154442727024	643	4	-0.590004088336424	0.555187908581569	-0.269564193507241	206.411666400225	1.57405140758874	1.9576	0.252	1.9432	0.2209	428407792
636	2	180681373	181259871	0.358466	0.135692776812	847	3	0.429361465969825	0.66766019195435	0.177054811107128	271.898415926891	2.15247776365947	1.9576	0.252	1.9432	0.2209	428999118
637	2	181259871	181844733	0.352196	0.145097475986	798	3	0.214291664431052	0.830319617887299	0.0910815879972751	256.168755501368	2.0279542566709	1.9576	0.252	1.9432	0.2209	429577616
638	2	181844733	182404705	0.353044	0.107098212053	629	3	-0.527479691896553	0.597860515461405	-0.252247141345781	201.917477707219	1.59847522236341	1.9576	0.252	1.9432	0.2209	430162478
639	2	182404705	182979307	0.364286	0.129832475348	815	4	0.178205644522343	0.858561476991234	0.072417128283252	261.625984628591	1.99510403916769	1.9576	0.252	1.9432	0.2209	430722450
640	2	182979307	183583489	0.354674	0.172434796138	751	3	0.00800022213875909	0.993616814363658	0.00350574928920112	241.08112203199	1.90851334180432	1.9576	0.252	1.9432	0.2209	431297052
641	2	183583489	184210526	0.357536	0.202598889699	838	3	0.389858849360662	0.696640924398573	0.161643085474281	269.009294624244	2.12960609911055	1.9576	0.252	1.9432	0.2209	431901234
642	2	184210526	184860196	0.349294	0.230378499854	756	2	0.235674972801768	0.813684891719735	0.0955442667583442	242.686189422349	1.99472295514512	1.9576	0.252	1.9432	0.2209	432528271
643	2	184860196	185442336	0.330512	0.141100079019	734	1	0.479964057898878	0.631252950425083	0.232666738834004	235.623892904768	2.13062409288824	1.9576	0.252	1.9432	0.2209	433177941
644	2	185442336	186014860	0.331088	0.126674165624	633	1	0.036535603198316	0.970855290403376	0.0190921754191326	203.201531619507	1.83744557329463	1.9576	0.252	1.9432	0.2209	433760081
645	2	186014860	186611216	0.328954	0.161574629919	662	1	0.163856644646992	0.869843998260722	0.0837178927980091	212.510922483591	1.92162554426705	1.9576	0.252	1.9432	0.2209	434332605
646	2	186611216	187222440	0.338678	0.181969294399	703	1	0.343862254970983	0.730949878981613	0.170411365063327	225.672475084539	2.04063860667634	1.9576	0.252	1.9432	0.2209	434928961
647	2	187222440	187835923	0.357596	0.18498149093	820	3	0.310853616142337	0.755911907606227	0.130316751280375	263.23105201895	2.08386277001271	1.9576	0.252	1.9432	0.2209	435540185
648	2	187835923	188432074	0.339888	0.161286318399	706	1	0.357033397189812	0.721066803881879	0.176554859261972	226.635515518755	2.04934687953556	1.9576	0.252	1.9432	0.2209	436153668
649	2	188432074	189045974	0.3398	0.185535103437	654	1	0.128733598730116	0.897568448661906	0.0661773114888739	209.942814659016	1.89840348330914	1.9576	0.252	1.9432	0.2209	436749819
650	2	189045974	189623543	0.341042	0.134302568178	661	2	-0.226478972398129	0.82082891197653	-0.0981916959550366	212.18990900552	1.74406332453826	1.9576	0.252	1.9432	0.2209	437363719
651	2	189623543	190200501	0.342406	0.13338579238	780	2	0.352429653694374	0.724516066325393	0.140632156286882	250.390512896074	2.05804749340369	1.9576	0.252	1.9432	0.2209	437941288
652	2	190200501	190803980	0.356598	0.171470755403	751	3	0.00800022213875909	0.993616814363658	0.00350574928920112	241.08112203199	1.90851334180432	1.9576	0.252	1.9432	0.2209	438518246
653	2	190803980	191435474	0.374268	0.208226839843	814	5	0.0754334381380933	0.939869855202346	0.0283394509744253	261.304971150519	1.97333333333333	1.9576	0.252	1.9432	0.2209	439121725
654	2	191435474	192018755	0.377024	0.142780237998	894	5	0.456561671113182	0.64798613407715	0.163585487891496	286.98604939627	2.16727272727273	1.9576	0.252	1.9432	0.2209	439753219
655	2	192018755	192584199	0.387414	0.115739135971	866	6	0.372601003722634	0.709445425689893	0.134216831838964	277.997672010257	2.11477411477411	1.9576	0.252	1.9432	0.2209	440336500
656	2	192584199	193132801	0.3608	0.0885924586494	707	4	-0.304158606342464	0.761007059074319	-0.132672716025789	226.956528996826	1.73072215422277	1.9576	0.252	1.9432	0.2209	440901944
657	2	193132801	193708774	0.334676	0.131903752433	645	1	0.0892201720736303	0.928906934311235	0.0461858363014078	207.053693356369	1.87227866473149	1.9576	0.252	1.9432	0.2209	441450546
658	2	193708774	194301005	0.320948	0.155734839953	747	1	0.537039007513802	0.591240669856337	0.257994918780028	239.797068119702	2.16835994194485	1.9576	0.252	1.9432	0.2209	442026519
659	2	194301005	194898333	0.32735	0.162938954812	608	1	-0.0732239152919222	0.941627935817666	-0.0390420005656232	195.176194667709	1.76487663280116	1.9576	0.252	1.9432	0.2209	442618750
660	2	194898333	195492195	0.32873	0.15805355453	597	1	-0.121518103427627	0.90328067649834	-0.0653823927444036	191.645046408919	1.73294629898403	1.9576	0.252	1.9432	0.2209	443216078
661	2	195492195	196103074	0.334948	0.18150730341	737	1	0.493135200117707	0.621917060539394	0.238551295085861	236.586933338983	2.13933236574746	1.9576	0.252	1.9432	0.2209	443809940
662	2	196103074	196723070	0.360976	0.19354318415	642	4	-0.59447042399258	0.552197518225862	-0.271809633712885	206.090652922154	1.57160342717258	1.9576	0.252	1.9432	0.2209	444420819
663	2	196723070	197320761	0.370098	0.163447333154	833	5	0.165951393469677	0.868195202046973	0.0616271520737261	267.404227233885	2.01939393939394	1.9576	0.252	1.9432	0.2209	445040815
664	2	197320761	197942802	0.368218	0.196194463066	907	4	0.589108524888661	0.555788475081897	0.226719619693334	291.159224611205	2.2203182374541	1.9576	0.252	1.9432	0.2209	445638506
665	2	197942802	198622302	0.386548	0.264164827079	793	6	0.0190422574974916	0.984807394904405	0.00717067281621752	254.563688111009	1.93650793650794	1.9576	0.252	1.9432	0.2209	446260547
666	2	198622302	199199800	0.372428	0.134196135744	655	5	-0.682058924899896	0.495201691982229	-0.285194436867009	210.263828137088	1.58787878787879	1.9576	0.252	1.9432	0.2209	446940047
667	2	199199800	199773017	0.349062	0.127729987073	722	2	0.0702725082039099	0.943976763673452	0.0291568694244426	231.771731167905	1.90501319261214	1.9576	0.252	1.9432	0.2209	447517545
668	2	199773017	200353982	0.371222	0.13936295646	619	5	-0.853566629738686	0.393345154854098	-0.366749934077557	198.7073429265	1.50060606060606	1.9576	0.252	1.9432	0.2209	448090762
669	2	200353982	200950170	0.381902	0.161338369776	721	6	-0.329673218231416	0.741646892174777	-0.130150933646939	231.450717689833	1.76068376068376	1.9576	0.252	1.9432	0.2209	448671727
670	2	200950170	201531306	0.392634	0.139616199994	855	7	0.405507178653369	0.685104742768141	0.137805978900938	274.466523751466	2.13216957605985	1.9576	0.252	1.9432	0.2209	449267915
671	2	201531306	202214538	0.39646	0.268184159993	878	7	0.525248355145513	0.599410554009807	0.176102498663037	281.84983374712	2.18952618453865	1.9576	0.252	1.9432	0.2209	449849051
672	2	202214538	202831133	0.384704	0.189094948872	965	6	0.852084782849881	0.394167037210737	0.290378749267682	309.778006339374	2.35653235653236	1.9576	0.252	1.9432	0.2209	450532283
673	2	202831133	203532395	0.398718	0.286999723356	602	7	-0.911645762760205	0.361955223860143	-0.36835495411262	193.250113799278	1.50124688279302	1.9576	0.252	1.9432	0.2209	451148878
674	2	203532395	204230789	0.356918	0.284071741739	741	3	-0.0358915740936436	0.971368814439538	-0.0158336159192368	237.870987251271	1.88310038119441	1.9576	0.252	1.9432	0.2209	451850140
675	2	204230789	204852031	0.385374	0.195160662029	862	6	0.353227921737694	0.723917576824591	0.127537676201337	276.713618097969	2.10500610500611	1.9576	0.252	1.9432	0.2209	452548534
676	2	204852031	205409401	0.395324	0.102929831171	708	7	-0.359795123274676	0.719000350373962	-0.134369080789324	227.277542474898	1.76558603491272	1.9576	0.252	1.9432	0.2209	453169776
677	2	205409401	205973578	0.361622	0.113753307916	815	4	0.178205644522343	0.858561476991234	0.072417128283252	261.625984628591	1.99510403916769	1.9576	0.252	1.9432	0.2209	453727146
678	2	205973578	206537852	0.381348	0.113905655763	751	6	-0.184375103344371	0.853719199642783	-0.0713372853734893	241.08112203199	1.83394383394383	1.9576	0.252	1.9432	0.2209	454291323
679	2	206537852	207159956	0.417146	0.196275863843	601	9	-0.671374203462704	0.501982174266296	-0.272771410351413	192.929100321206	1.61342281879195	1.9576	0.252	1.9432	0.2209	454855597
680	2	207159956	207764421	0.379604	0.172822247773	760	5	-0.181828119120092	0.855717616485064	-0.0706899249608738	243.970243334637	1.84242424242424	1.9576	0.252	1.9432	0.2209	455477701
681	2	207764421	208350772	0.398188	0.14726844501	831	7	0.280559864052872	0.779048003829568	0.0967300358980228	266.762200277741	2.07231920199501	1.9576	0.252	1.9432	0.2209	456082166
682	2	208350772	208991255	0.396976	0.219339154981	754	7	-0.12031277029039	0.904235388366691	-0.0435539176036574	242.044162466205	1.88029925187032	1.9576	0.252	1.9432	0.2209	456668517
683	2	208991255	209632446	0.370758	0.22020115691	766	5	-0.15324350164696	0.878206253431144	-0.0593449513668644	245.896324203068	1.8569696969697	1.9576	0.252	1.9432	0.2209	457309000
684	2	209632446	210303583	0.347752	0.254995626824	791	2	0.405942215770151	0.684785058537555	0.160835727010063	253.921661154865	2.08707124010554	1.9576	0.252	1.9432	0.2209	457950191
685	2	210303583	210869348	0.35867	0.116240842046	626	3	-0.540647230766274	0.588750756816199	-0.259144501292452	200.954437273003	1.59085133418043	1.9576	0.252	1.9432	0.2209	458621328
686	2	210869348	211488843	0.356618	0.192890983785	799	3	0.218680844054292	0.826898672065985	0.0928883447029063	256.48976897944	2.03049555273189	1.9576	0.252	1.9432	0.2209	459187093
687	2	211488843	212060920	0.347936	0.125991780827	773	2	0.318376205100697	0.750199585543636	0.127626446462119	248.143418549571	2.03957783641161	1.9576	0.252	1.9432	0.2209	459806588
688	2	212060920	212630013	0.345942	0.121408978849	586	2	-0.591337350187522	0.554294408533718	-0.27194130304048	188.113898150128	1.54617414248021	1.9576	0.252	1.9432	0.2209	460378665
689	2	212630013	213199370	0.33294	0.121816364776	652	1	0.119952837250897	0.904520508527847	0.0617586402218691	209.300787702872	1.89259796806967	1.9576	0.252	1.9432	0.2209	460947758
690	2	213199370	213782136	0.349412	0.142022698647	649	2	-0.284856312844432	0.775754227170511	-0.12462348946359	208.337747268657	1.71240105540897	1.9576	0.252	1.9432	0.2209	461517115
691	2	213782136	214355289	0.349418	0.127632586761	652	2	-0.270261977732857	0.786958714630295	-0.117970003231651	209.300787702872	1.72031662269129	1.9576	0.252	1.9432	0.2209	462099881
692	2	214355289	214952002	0.344066	0.162076241007	669	2	-0.187560745433928	0.851221000645023	-0.0808357568212674	214.758016830095	1.76517150395778	1.9576	0.252	1.9432	0.2209	462673034
693	2	214952002	215520919	0.354394	0.121137178182	727	3	-0.0973400888190073	0.922456320867943	-0.0433517943054762	233.376798558264	1.84752223634053	1.9576	0.252	1.9432	0.2209	463269747
694	2	215520919	216157126	0.364154	0.214092268711	770	4	-0.0227794600046599	0.981826192315419	-0.00952448525292426	247.180378115356	1.88494492044064	1.9576	0.252	1.9432	0.2209	463838664
695	2	216157126	216737308	0.382986	0.138201460921	898	6	0.527585659602148	0.597786948379533	0.186565251853386	288.270103308558	2.19291819291819	1.9576	0.252	1.9432	0.2209	464474871
696	2	216737308	217344293	0.41421	0.176256414903	986	9	1.39507019734539	0.162994672259904	0.441451245315313	316.519289378884	2.64697986577181	1.9576	0.252	1.9432	0.2209	465055053
697	2	217344293	217916126	0.449148	0.125618843264	690	12	0.329056143858411	0.742113252069819	0.112045318736214	221.499299869604	2.17665615141956	1.9576	0.252	1.9432	0.2209	465662038
698	2	217916126	218471660	0.407198	0.0999650786451	743	8	-0.121396222742401	0.903377208569982	-0.0472448295473345	238.513014207415	1.92611795204148	1.9576	0.252	1.9432	0.2209	466233871
699	2	218471660	219052240	0.482766	0.138792242241	667	14	1.04556987914619	0.29575966199388	0.343233594287109	214.115989873951	2.57528957528958	1.9576	0.252	1.9432	0.2209	466789405
700	2	219052240	219724242	0.448788	0.255954595373	631	12	-0.0474821123023001	0.962128986569218	-0.016911037946768	202.559504663363	1.99053627760252	1.9576	0.252	1.9432	0.2209	467369985
701	2	219724242	220317777	0.491116	0.157589695637	650	15	2.0554794883706	0.0398327148435769	0.611139318661478	208.658760746729	3.07328605200946	1.9576	0.252	1.9432	0.2209	468041987
702	2	220317777	220890415	0.468714	0.126848026153	623	13	0.185043611886497	0.853194828862274	0.0666658240637762	199.991396838788	2.13173652694611	1.9576	0.252	1.9432	0.2209	468635522
703	2	220890415	221459315	0.390856	0.121110915802	828	7	0.26494144972781	0.79105456665876	0.0915123266270034	265.799159843525	2.06483790523691	1.9576	0.252	1.9432	0.2209	469208160
704	2	221459315	222026369	0.371978	0.118249761046	776	5	-0.105602472525074	0.915897762931965	-0.040632691104694	249.106458983787	1.88121212121212	1.9576	0.252	1.9432	0.2209	469777060
705	2	222026369	222580742	0.377906	0.0980801734572	675	5	-0.586776866656124	0.557353575355626	-0.241801841353628	216.684097698526	1.63636363636364	1.9576	0.252	1.9432	0.2209	470344114
706	2	222580742	223156478	0.378522	0.131546403213	761	5	-0.177064016207903	0.859458106189341	-0.0687928897882761	244.291256812709	1.84484848484848	1.9576	0.252	1.9432	0.2209	470898487
707	2	223156478	223768296	0.396616	0.182763501564	849	7	0.374270350003245	0.708203188988587	0.127646112680717	272.540442883035	2.11720698254364	1.9576	0.252	1.9432	0.2209	471474223
708	2	223768296	224375760	0.380902	0.176905956567	975	6	0.900517487812229	0.367844923078521	0.305252025749212	312.988141120093	2.38095238095238	1.9576	0.252	1.9432	0.2209	472086041
709	2	224375760	224992645	0.401294	0.189476158441	776	8	0.040568372994492	0.967639998084339	0.0154496121011968	249.106458983787	2.01166558651977	1.9576	0.252	1.9432	0.2209	472693505
710	2	224992645	225604581	0.387942	0.182921089787	1031	6	1.17174063560138	0.241301203077268	0.385822234480348	330.964895892119	2.51770451770452	1.9576	0.252	1.9432	0.2209	473310390
711	2	225604581	226176660	0.374314	0.125994836377	873	5	0.356515509957221	0.721454538896035	0.129292310337618	280.24476635676	2.11636363636364	1.9576	0.252	1.9432	0.2209	473922326
712	2	226176660	226749805	0.364058	0.127620410193	792	4	0.0754799244307638	0.939832869948824	0.0311174992444217	254.242674632937	1.93880048959608	1.9576	0.252	1.9432	0.2209	474494405
713	2	226749805	227314135	0.36183	0.113993585314	847	4	0.321128385519323	0.748113100034729	0.127979038497011	271.898415926891	2.0734394124847	1.9576	0.252	1.9432	0.2209	475067550
714	2	227314135	227886891	0.392438	0.127027914155	939	7	0.84282277975511	0.39932756586432	0.273006716781453	301.431655909505	2.34164588528678	1.9576	0.252	1.9432	0.2209	475631880
715	2	227886891	228498134	0.385424	0.18199472223	678	6	-0.537933849569513	0.590622718327653	-0.218864919751417	217.647138132742	1.65567765567766	1.9576	0.252	1.9432	0.2209	476204636
716	2	228498134	229145504	0.382872	0.227644160217	746	6	-0.208591455825545	0.834767181124215	-0.0809745626325232	239.47605464163	1.82173382173382	1.9576	0.252	1.9432	0.2209	476815879
717	2	229145504	229751825	0.363324	0.175354309021	822	4	0.209469994115433	0.834081357020124	0.0847554628464948	263.873078975094	2.01223990208078	1.9576	0.252	1.9432	0.2209	477463249
718	2	229751825	230318340	0.386486	0.11741083643	1026	6	1.14752428312021	0.25116500295437	0.378808632719293	329.359828501759	2.50549450549451	1.9576	0.252	1.9432	0.2209	478069570
719	2	230318340	230926341	0.3907	0.177632931525	846	7	0.358651935678183	0.719855489011199	0.122539222247628	271.577402448819	2.10972568578554	1.9576	0.252	1.9432	0.2209	478636085
720	2	230926341	231624433	0.410218	0.283762025636	986	9	1.39507019734539	0.162994672259904	0.441451245315313	316.519289378884	2.64697986577181	1.9576	0.252	1.9432	0.2209	479244086
721	2	231624433	232230041	0.438314	0.174383429545	568	11	-0.641919862548774	0.520925216912432	-0.221387253471672	182.335655544834	1.67304860088365	1.9576	0.252	1.9432	0.2209	479942178
722	2	232230041	232928933	0.463962	0.284581881035	529	13	-0.433230067639477	0.664847637197028	-0.1692986168462	169.81612990003	1.81009409751925	1.9576	0.252	1.9432	0.2209	480547786
723	2	232928933	233581947	0.465464	0.234319631738	541	13	-0.354301512806374	0.723112934135103	-0.13693774513341	173.668291636893	1.85115483319076	1.9576	0.252	1.9432	0.2209	481246678
724	2	233581947	234240782	0.451154	0.24108464183	638	13	0.283704305427876	0.776636994996817	0.100990084804644	204.806599009866	2.1830624465355	1.9576	0.252	1.9432	0.2209	481899692
725	2	234240782	234885564	0.43269	0.224544109482	728	11	0.448330530021817	0.653914670185892	0.136660267222343	233.697812036336	2.14432989690722	1.9576	0.252	1.9432	0.2209	482558527
726	2	234885564	235474973	0.426532	0.1516926277	718	10	0.00511732014044268	0.995916987087549	0.00173857902651351	230.487677255617	1.99444444444444	1.9576	0.252	1.9432	0.2209	483203309
727	2	235474973	236071757	0.445962	0.16217592965	654	12	0.09930398755696	0.920896912456157	0.0347395925687655	209.942814659016	2.06309148264984	1.9576	0.252	1.9432	0.2209	483792718
728	2	236071757	236653705	0.45795	0.140816705273	597	13	0.0140317430814405	0.988804656210231	0.00516459230457935	191.645046408919	2.04277159965783	1.9576	0.252	1.9432	0.2209	484389502
729	2	236653705	237223660	0.46059	0.122737759999	373	13	-1.45930128046982	0.144482203137462	-0.673390708704988	119.738027320815	1.27630453378956	1.9576	0.252	1.9432	0.2209	484971450
730	2	237223660	237789319	0.4524	0.116075232605	576	13	-0.12409322787649	0.901241460086823	-0.0464975275179134	184.903763369409	1.97091531223268	1.9576	0.252	1.9432	0.2209	485541405
731	2	237789319	238341970	0.433242	0.0952698900391	787	11	0.850360362282222	0.395124766395089	0.249085452531133	252.637607242578	2.31811487481591	1.9576	0.252	1.9432	0.2209	486107064
732	2	238341970	238939047	0.469736	0.162587070009	492	13	-0.676593111708212	0.498664150766355	-0.273908023620986	157.93863121137	1.68349016253208	1.9576	0.252	1.9432	0.2209	486659715
733	2	238939047	239537131	0.489332	0.163997030517	420	14	-0.783149114828622	0.433539552208337	-0.324063839231353	134.825660790194	1.62162162162162	1.9576	0.252	1.9432	0.2209	487256792
734	2	239537131	240122576	0.488292	0.145948808172	396	14	-0.960838409789738	0.336633422592371	-0.408952736817867	127.121337316469	1.52895752895753	1.9576	0.252	1.9432	0.2209	487854876
735	2	240122576	240668735	0.496364	0.0845156813309	264	15	-1.47931946842636	0.139054952017643	-0.688762469895885	84.7475582109791	1.24822695035461	1.9576	0.252	1.9432	0.2209	488440321
736	2	240668735	241262815	0.485042	0.1583625101	420	14	-0.783149114828622	0.433539552208337	-0.324063839231353	134.825660790194	1.62162162162162	1.9576	0.252	1.9432	0.2209	488986480
737	2	241262815	241850118	0.552276	0.148650696489	200	16	-0.215886621684695	0.82907612556225	-0.134810671748536	64.2026956143781	1.85614849187935	1.9576	0.252	1.9432	0.2209	489580560
738	2	241850118	242445289	0.49306	0.159905304526	404	15	-0.197268033318656	0.843617793511572	-0.0749451065025442	129.689445141044	1.91016548463357	1.9576	0.252	1.9432	0.2209	490167863
739	2	242445289	243199373	0.458276	0.386378084371	259	13	-2.2091225513843	0.0271661179490472	-1.19961424127367	83.1424908206196	0.88622754491018	1.9576	0.252	1.9432	0.2209	490763034
740	3	0	689954	0.364856	0.275314006441	912	4	0.611440203169439	0.540908193978907	0.234650893329554	292.764292001564	2.23255813953488	2.0847	0.2798	2.066	0.2594	490763034
741	3	689954	1289491	0.351878	0.166023114503	746	3	-0.0139456759774422	0.988873321105044	-0.00613152796983277	239.47605464163	1.89580686149936	2.0847	0.2798	2.066	0.2594	491452988
742	3	1289491	1871868	0.35472	0.141449610819	761	3	0.0518920183711617	0.958614734125947	0.0225892952784749	244.291256812709	1.93392630241423	2.0847	0.2798	2.066	0.2594	492052525
743	3	1871868	2452339	0.359794	0.138630525901	717	3	-0.14123188505141	0.887686757892368	-0.0633340395231658	230.166663777545	1.82210927573062	2.0847	0.2798	2.066	0.2594	492634902
744	3	2452339	3029251	0.370802	0.133316693014	654	5	-0.686823027812085	0.492194256630543	-0.287398707793739	209.942814659016	1.58545454545455	2.0847	0.2798	2.066	0.2594	493215373
745	3	3029251	3599660	0.383846	0.123435990666	904	6	0.556645282579557	0.577769808620233	0.196172579527427	290.196184176989	2.20757020757021	2.0847	0.2798	2.066	0.2594	493792285
746	3	3599660	4233532	0.38879	0.211197213318	591	6	-0.959298382741942	0.337408449877711	-0.416992062710229	189.718965540487	1.44322344322344	2.0847	0.2798	2.066	0.2594	494362694
747	3	4233532	4827506	0.40451	0.158212312323	1267	8	2.45040523683735	0.014269551796022	0.722737579054879	406.724076717085	3.28451069345431	2.0847	0.2798	2.066	0.2594	494996566
748	3	4827506	5450846	0.414786	0.197869541502	1075	9	1.87276773415558	0.0611004653606119	0.566128353414224	345.089488927282	2.88590604026846	2.0847	0.2798	2.066	0.2594	495590540
749	3	5450846	6063481	0.380168	0.183853354771	773	6	-0.0778231524272048	0.937968729325417	-0.0296817789629136	248.143418549571	1.88766788766789	2.0847	0.2798	2.066	0.2594	496213880
750	3	6063481	6671501	0.357546	0.17765862965	835	3	0.376691310490941	0.706403021215548	0.156469039136344	268.046254190028	2.12198221092757	2.0847	0.2798	2.066	0.2594	496826515
751	3	6671501	7240735	0.363582	0.121626606984	727	4	-0.214831893219352	0.829898386208121	-0.0924275669155936	233.376798558264	1.7796817625459	2.0847	0.2798	2.066	0.2594	497434535
752	3	7240735	7789365	0.375208	0.0886389734429	794	5	-0.019848620105679	0.984164132274715	-0.00755033614886383	254.884701589081	1.92484848484848	2.0847	0.2798	2.066	0.2594	498003769
753	3	7789365	8380848	0.387718	0.154667167104	811	6	0.106221126429718	0.915406909304074	0.0395517213295119	260.341930716303	1.98046398046398	2.0847	0.2798	2.066	0.2594	498552399
754	3	8380848	8971643	0.432318	0.153682749515	733	11	0.482400854789648	0.629521214022094	0.146535015157458	235.302879426696	2.15905743740795	2.0847	0.2798	2.066	0.2594	499143882
755	3	8971643	9550350	0.430384	0.136004921316	756	11	0.63912434872167	0.522742041234617	0.191108051244719	242.686189422349	2.22680412371134	2.0847	0.2798	2.066	0.2594	499734677
756	3	9550350	10288849	0.461272	0.322951012798	460	13	-0.88706925792982	0.375041613992582	-0.37093247801585	147.66619991307	1.57399486740804	2.0847	0.2798	2.066	0.2594	500313384
757	3	10288849	10833677	0.490212	0.0822791780158	645	15	2.00969193711675	0.0444638038547527	0.599998761056277	207.053693356369	3.04964539007092	2.0847	0.2798	2.066	0.2594	501051883
758	3	10833677	11413402	0.45673	0.137522100996	624	13	0.191620991455923	0.848039098410918	0.0689796899020225	200.31241031686	2.13515825491873	2.0847	0.2798	2.066	0.2594	501596711
759	3	11413402	12060972	0.427974	0.22788269994	682	10	-0.207923292633729	0.835288861714935	-0.0724735257723652	218.931192045029	1.89444444444444	2.0847	0.2798	2.066	0.2594	502176436
760	3	12060972	12651136	0.402716	0.152777871914	940	8	0.845483333626322	0.397841034155524	0.292053716479069	301.752669387577	2.43681140635126	2.0847	0.2798	2.066	0.2594	502824006
761	3	12651136	13262437	0.505088	0.182072334251	394	15	-0.28884313582635	0.772701420687219	-0.111104769797963	126.479310360325	1.8628841607565	2.0847	0.2798	2.066	0.2594	503414170
762	3	13262437	13843650	0.514106	0.139730184975	369	15	-0.517780892095583	0.604611151533971	-0.205679583193943	118.453973408528	1.74468085106383	2.0847	0.2798	2.066	0.2594	504025471
763	3	13843650	14480179	0.469322	0.214489834713	689	13	0.619150663468565	0.535817110051295	0.211937643744066	221.178286391532	2.35757057313944	2.0847	0.2798	2.066	0.2594	504606684
764	3	14480179	15046678	0.474138	0.11738590889	586	14	0.445868508652429	0.655692231119455	0.156447497524772	188.113898150128	2.26254826254826	2.0847	0.2798	2.066	0.2594	505243213
765	3	15046678	15695348	0.422856	0.229192039095	760	10	0.25366470171031	0.799754606200957	0.08375415353441	243.970243334637	2.11111111111111	2.0847	0.2798	2.066	0.2594	505809712
766	3	15695348	16306587	0.39935	0.181989369134	995	7	1.13436651382294	0.256640839337934	0.35657808455869	319.408410681531	2.48129675810474	2.0847	0.2798	2.066	0.2594	506458382
767	3	16306587	16914961	0.407988	0.178137132751	976	8	1.02217198352111	0.306699508374026	0.346274107476955	313.309154598165	2.5301360985094	2.0847	0.2798	2.066	0.2594	507069621
768	3	16914961	17481154	0.377852	0.116908898556	1099	5	1.43320276811185	0.151799898835846	0.46143013765741	352.793812401007	2.66424242424242	2.0847	0.2798	2.066	0.2594	507677995
769	3	17481154	18093718	0.36712	0.183758758269	1075	4	1.33945291512281	0.180423272955874	0.471881823641635	345.089488927282	2.63157894736842	2.0847	0.2798	2.066	0.2594	508244188
770	3	18093718	18644435	0.36554	0.0920926719168	1047	4	1.21439551675045	0.224596726593657	0.43380660609562	336.101111541269	2.56303549571603	2.0847	0.2798	2.066	0.2594	508856752
771	3	18644435	19238469	0.362598	0.158297336516	905	4	0.580175853576349	0.561796035247272	0.22353486113538	290.517197655061	2.21542227662179	2.0847	0.2798	2.066	0.2594	509407469
772	3	19238469	19865081	0.360334	0.202058051873	956	4	0.807958972040286	0.419114201036519	0.302627687145561	306.888885036727	2.34026927784578	2.0847	0.2798	2.066	0.2594	510001503
773	3	19865081	20533922	0.372584	0.252438172899	790	5	-0.0389050317544335	0.96896610484803	-0.0148366902273563	253.600647676793	1.91515151515152	2.0847	0.2798	2.066	0.2594	510628115
774	3	20533922	21147674	0.35402	0.185338703581	881	3	0.578593573159994	0.562863442268724	0.233834860695343	282.812874181335	2.23888182973316	2.0847	0.2798	2.066	0.2594	511296956
775	3	21147674	21751987	0.35587	0.172614191652	853	3	0.455696543709266	0.6486082077465	0.187238583093219	273.824496795322	2.16772554002541	2.0847	0.2798	2.066	0.2594	511910708
776	3	21751987	22337730	0.350918	0.146383311452	755	3	0.0255569406317202	0.979610731239084	0.0111694859873708	242.365175944277	1.91867852604828	2.0847	0.2798	2.066	0.2594	512515021
777	3	22337730	22953336	0.359824	0.187792191759	929	3	0.789274195075526	0.4299517653977	0.310371438157582	298.221521128786	2.36086404066074	2.0847	0.2798	2.066	0.2594	513100764
778	3	22953336	23559657	0.37245	0.175354309021	824	5	0.123074467259979	0.902048129718974	0.0459549938913967	264.515105931238	1.99757575757576	2.0847	0.2798	2.066	0.2594	513716370
779	3	23559657	24189210	0.400786	0.205785692388	757	8	-0.0526839700055371	0.957983711369262	-0.0203137401001991	243.007202900421	1.96241088788075	2.0847	0.2798	2.066	0.2594	514322691
780	3	24189210	24745615	0.37474	0.101373999155	846	5	0.227884731328129	0.819735853079935	0.083968319828128	271.577402448819	2.05090909090909	2.0847	0.2798	2.066	0.2594	514952244
781	3	24745615	25296049	0.370044	0.0916258806687	725	5	-0.348571721046693	0.727410861027782	-0.138708348389525	232.734771602121	1.75757575757576	2.0847	0.2798	2.066	0.2594	515508649
782	3	25296049	25865040	0.38684	0.121251478494	848	6	0.285422134790407	0.775320751404206	0.103914071675438	272.219429404963	2.07081807081807	2.0847	0.2798	2.066	0.2594	516059083
783	3	25865040	26491092	0.371398	0.201344297279	1083	5	1.35697712151683	0.174788480081619	0.440271994316506	347.657596751857	2.62545454545455	2.0847	0.2798	2.066	0.2594	516628074
784	3	26491092	27120314	0.375488	0.20536789877	953	5	0.73764374293231	0.460730966474872	0.25578687061812	305.925844602512	2.31030303030303	2.0847	0.2798	2.066	0.2594	517254126
785	3	27120314	27751639	0.375394	0.20801488932	869	5	0.337459098308467	0.735770840465919	0.122666833522579	278.960712444473	2.10666666666667	2.0847	0.2798	2.066	0.2594	517883348
786	3	27751639	28343645	0.372678	0.155413965399	864	5	0.313638583747524	0.753795551517678	0.114341968871647	277.355645054113	2.09454545454545	2.0847	0.2798	2.066	0.2594	518514673
787	3	28343645	28940680	0.365892	0.162528159991	771	4	-0.0183131243485043	0.985389057506735	-0.00765207092015371	247.501391593427	1.88739290085679	2.0847	0.2798	2.066	0.2594	519106679
788	3	28940680	29511882	0.358734	0.124652924885	1002	3	1.10968430757207	0.267135087341384	0.419503444970138	321.655505028034	2.54637865311309	2.0847	0.2798	2.066	0.2594	519703714
789	3	29511882	30089246	0.35218	0.133995191941	776	3	0.117729712719766	0.906281823146829	0.050749493962057	249.106458983787	1.9720457433291	2.0847	0.2798	2.066	0.2594	520274916
790	3	30089246	30680478	0.368942	0.154308291838	771	4	-0.0183131243485043	0.985389057506735	-0.00765207092015371	247.501391593427	1.88739290085679	2.0847	0.2798	2.066	0.2594	520852280
791	3	30680478	31231545	0.385868	0.092669312443	849	6	0.290265405286642	0.771613202639737	0.105614360665277	272.540442883035	2.07326007326007	2.0847	0.2798	2.066	0.2594	521443512
792	3	31231545	31786629	0.391434	0.0992354310339	998	7	1.149984928148	0.250150079010026	0.360921374464939	320.371451115747	2.48877805486284	2.0847	0.2798	2.066	0.2594	521994579
793	3	31786629	32421922	0.411682	0.212961578358	722	9	-0.0219202489230161	0.982511572350333	-0.00813756417542709	231.771731167905	1.93825503355705	2.0847	0.2798	2.066	0.2594	522549663
794	3	32421922	33098976	0.410542	0.261506467726	707	9	-0.102431069733721	0.918414523282841	-0.0384261862531993	226.956528996826	1.89798657718121	2.0847	0.2798	2.066	0.2594	523184956
795	3	33098976	33743209	0.375872	0.223883284464	907	5	0.518495008971634	0.604112941469242	0.184413207236701	291.159224611205	2.19878787878788	2.0847	0.2798	2.066	0.2594	523862010
796	3	33743209	34373536	0.392974	0.206760935197	873	7	0.499217664603742	0.617626051484217	0.167863212757118	280.24476635676	2.17705735660848	2.0847	0.2798	2.066	0.2594	524506243
797	3	34373536	34980908	0.365628	0.176781280665	857	4	0.365791742080879	0.714520482350521	0.144912273277312	275.10855070761	2.09791921664627	2.0847	0.2798	2.066	0.2594	525136570
798	3	34980908	35575317	0.345634	0.158828348831	843	2	0.658910691037463	0.509953120184131	0.252690663479354	270.614362014604	2.22427440633245	2.0847	0.2798	2.066	0.2594	525743942
799	3	35575317	36156284	0.35675	0.139365919235	837	3	0.385469669737422	0.699889473647919	0.159920464325273	268.688281146172	2.12706480304956	2.0847	0.2798	2.066	0.2594	526338351
800	3	36156284	36757185	0.382318	0.167916179204	906	6	0.566331823572026	0.571168230905128	0.199360857158474	290.838211133133	2.21245421245421	2.0847	0.2798	2.066	0.2594	526919318
801	3	36757185	37372097	0.397422	0.1868755204	806	7	0.150406411344021	0.880443983291451	0.0526613976556457	258.736863325944	2.00997506234414	2.0847	0.2798	2.066	0.2594	527520219
802	3	37372097	37958959	0.433176	0.148010946355	727	11	0.44151646506825	0.658839144289438	0.134677180943241	233.376798558264	2.14138438880707	2.0847	0.2798	2.066	0.2594	528135131
803	3	37958959	38576345	0.44555	0.190133887066	711	12	0.463078235034257	0.643308290224615	0.155298516690098	228.240582909114	2.24290220820189	2.0847	0.2798	2.066	0.2594	528721993
804	3	38576345	39152088	0.433366	0.131556962047	746	11	0.570983699186008	0.568010692593841	0.171897447278884	239.47605464163	2.19734904270987	2.0847	0.2798	2.066	0.2594	529339379
805	3	39152088	39793199	0.4189	0.220103850971	796	9	0.375266467076462	0.707462302278403	0.132632029481051	255.526728545225	2.13691275167785	2.0847	0.2798	2.066	0.2594	529915122
806	3	39793199	40419561	0.397272	0.201739569131	756	7	-0.109900494073681	0.912488290704368	-0.0397322066512491	242.686189422349	1.88528678304239	2.0847	0.2798	2.066	0.2594	530556233
807	3	40419561	41031737	0.412038	0.183241420768	750	9	0.1283666165903	0.897858848654737	0.0467541943206451	240.760108553918	2.01342281879195	2.0847	0.2798	2.066	0.2594	531182595
808	3	41031737	41626672	0.401782	0.15957205409	744	8	-0.116488204689768	0.907265633750731	-0.0453044189778993	238.834027685486	1.92871030460143	2.0847	0.2798	2.066	0.2594	531794771
809	3	41626672	42308941	0.402866	0.267151226276	867	8	0.487198015784105	0.626118011348516	0.175424953135904	278.318685488329	2.24756966947505	2.0847	0.2798	2.066	0.2594	532389706
810	3	42308941	42908150	0.445158	0.165566605308	650	12	0.0737759701901321	0.941188647916892	0.0258886749864997	208.658760746729	2.05047318611987	2.0847	0.2798	2.066	0.2594	533071975
811	3	42908150	43487485	0.42783	0.136941493264	766	10	0.289171470506006	0.772450162891767	0.0950991271284194	245.896324203068	2.12777777777778	2.0847	0.2798	2.066	0.2594	533671184
812	3	43487485	44101094	0.414376	0.18514884886	837	9	0.59532937729239	0.551623322550343	0.205091221487746	268.688281146172	2.24697986577181	2.0847	0.2798	2.066	0.2594	534250519
813	3	44101094	44715393	0.406266	0.186064115358	880	8	0.551002250468336	0.58163213184735	0.196896483438729	282.491860703264	2.28127025275437	2.0847	0.2798	2.066	0.2594	534864128
814	3	44715393	45332109	0.43911	0.189254048865	644	11	-0.124050926077743	0.901274953249401	-0.0402174948617366	206.732679878297	1.89690721649485	2.0847	0.2798	2.066	0.2594	535478427
815	3	45332109	45923637	0.426152	0.154731475095	794	10	0.454869724885917	0.649202964707174	0.14689374234642	254.884701589081	2.20555555555556	2.0847	0.2798	2.066	0.2594	536095143
816	3	45923637	46540524	0.436106	0.189478786228	903	11	1.6407918968959	0.100840620900042	0.447447804504505	289.875170698917	2.65979381443299	2.0847	0.2798	2.066	0.2594	536686671
817	3	46540524	47155486	0.470326	0.186941632166	612	14	0.638365244860305	0.52323594949055	0.219078485795176	196.460248579997	2.36293436293436	2.0847	0.2798	2.066	0.2594	537303558
818	3	47155486	47854910	0.427056	0.285126046575	698	10	-0.113238575845209	0.909841413238724	-0.0390182285868855	224.067407694179	1.93888888888889	2.0847	0.2798	2.066	0.2594	537918520
819	3	47854910	48556863	0.44237	0.287701598255	638	12	-0.00280808191035141	0.997759477742802	-0.0009946191644478	204.806599009866	2.01261829652997	2.0847	0.2798	2.066	0.2594	538617944
820	3	48556863	49275401	0.489708	0.304142578402	445	14	-0.598056099244126	0.549802501595727	-0.240647831043716	142.850997741991	1.71814671814672	2.0847	0.2798	2.066	0.2594	539319897
821	3	49275401	49993329	0.486862	0.303551331053	439	14	-0.642478422984405	0.520562594686117	-0.260232227362118	140.92491687356	1.69498069498069	2.0847	0.2798	2.066	0.2594	540038435
822	3	49993329	50592402	0.532352	0.165377174401	285	16	0.720846560101644	0.471003925250413	0.376151247528843	91.4888412504887	2.64501160092807	2.0847	0.2798	2.066	0.2594	540756363
823	3	50592402	51297612	0.410786	0.290991335914	871	9	0.777820571129988	0.436674798909284	0.262536317536266	279.602739400616	2.33825503355705	2.0847	0.2798	2.066	0.2594	541355436
824	3	51297612	52001019	0.44341	0.289173977512	726	12	0.558808300159861	0.576292557217464	0.185418505066434	233.055785080192	2.29022082018927	2.0847	0.2798	2.066	0.2594	542060646
825	3	52001019	52574770	0.543118	0.128541823892	333	16	1.24982529805158	0.211363372604322	0.600711505548001	106.897488197939	3.09048723897912	2.0847	0.2798	2.066	0.2594	542764053
826	3	52574770	53195998	0.43467	0.195142524162	570	11	-0.628291732641641	0.529812846494288	-0.21631626392425	182.977682500977	1.67893961708395	2.0847	0.2798	2.066	0.2594	543337804
827	3	53195998	53803498	0.44236	0.17695473251	617	12	-0.136830173086198	0.89116503327206	-0.0492805537798992	198.065315970356	1.94637223974763	2.0847	0.2798	2.066	0.2594	543959032
828	3	53803498	54377756	0.428748	0.129311215516	638	10	-0.468306263802162	0.639565589692344	-0.168688841031668	204.806599009866	1.77222222222222	2.0847	0.2798	2.066	0.2594	544566532
829	3	54377756	54958599	0.416436	0.139182188647	772	9	0.246449153779334	0.805334560090065	0.0884644462054823	247.822405071499	2.07248322147651	2.0847	0.2798	2.066	0.2594	545140790
830	3	54958599	55533527	0.409332	0.130325884285	882	8	0.560818286573602	0.574921419243783	0.20017161547159	283.133887659407	2.28645495787427	2.0847	0.2798	2.066	0.2594	545721633
831	3	55533527	56080110	0.407964	0.0852258485902	724	8	-0.21464856574243	0.830041326357656	-0.0846173430027255	232.413758124049	1.87686325340246	2.0847	0.2798	2.066	0.2594	546296561
832	3	56080110	56678591	0.388646	0.164551589775	871	6	0.396817356203808	0.69150215092222	0.142522525711104	279.602739400616	2.12698412698413	2.0847	0.2798	2.066	0.2594	546843144
833	3	56678591	57302461	0.413066	0.198550980172	675	9	-0.274187487463225	0.783940543352678	-0.105248899124405	216.684097698526	1.81208053691275	2.0847	0.2798	2.066	0.2594	547441625
834	3	57302461	58003448	0.375196	0.286720010499	760	5	-0.181828119120092	0.855717616485064	-0.0706899249608738	243.970243334637	1.84242424242424	2.0847	0.2798	2.066	0.2594	548065495
835	3	58003448	58633446	0.450224	0.206346686815	646	13	0.336323341983278	0.736627049740917	0.118967825733699	207.374706834441	2.21043627031651	2.0847	0.2798	2.066	0.2594	548766482
836	3	58633446	59272412	0.382806	0.217485750416	751	6	-0.184375103344371	0.853719199642783	-0.0713372853734893	241.08112203199	1.83394383394383	2.0847	0.2798	2.066	0.2594	549396480
837	3	59272412	59843182	0.404942	0.123990398935	681	8	-0.425693342005654	0.670331314193946	-0.17295224207386	218.610178566957	1.76539209332469	2.0847	0.2798	2.066	0.2594	550035446
838	3	59843182	60383744	0.383184	0.0750367210422	765	6	-0.116569316397083	0.907201353883311	-0.0446904453077469	245.575310724996	1.86813186813187	2.0847	0.2798	2.066	0.2594	550606216
839	3	60383744	60969647	0.376014	0.146616419441	751	5	-0.224705045329789	0.822208739374347	-0.0878764357775498	241.08112203199	1.82060606060606	2.0847	0.2798	2.066	0.2594	551146778
840	3	60969647	61590771	0.386732	0.195007760125	829	6	0.193399995361945	0.84664571906648	0.0712219086079895	266.120173321597	2.02442002442002	2.0847	0.2798	2.066	0.2594	551732681
841	3	61590771	62155912	0.393658	0.115265040052	856	7	0.410713316761723	0.68128276108285	0.139492355528825	274.787537229538	2.13466334164589	2.0847	0.2798	2.066	0.2594	552353805
842	3	62155912	62694989	0.399016	0.0724887168252	773	7	-0.0213961462316627	0.982929647724875	-0.00765002694747425	248.143418549571	1.92768079800499	2.0847	0.2798	2.066	0.2594	552918946
843	3	62694989	63280413	0.384034	0.145918172128	812	6	0.111064396925953	0.911565281163936	0.0413295342974152	260.662944194375	1.98290598290598	2.0847	0.2798	2.066	0.2594	553458023
844	3	63280413	63866113	0.384474	0.146320641967	854	6	0.314481757767816	0.753155169377822	0.114085876732729	274.145510273394	2.08547008547009	2.0847	0.2798	2.066	0.2594	554043447
845	3	63866113	64412453	0.40687	0.0848189771937	973	8	1.00744792936322	0.313719568526412	0.341832764695181	312.346114163949	2.52235904082955	2.0847	0.2798	2.066	0.2594	554629147
846	3	64412453	64969310	0.39981	0.102103412546	826	7	0.254529173511102	0.799086768836927	0.0880233405471237	265.157132887381	2.05985037406484	2.0847	0.2798	2.066	0.2594	555175487
847	3	64969310	65546774	0.390794	0.134145158832	799	7	0.113963444585543	0.90926677159303	0.040077062055655	256.48976897944	1.9925187032419	2.0847	0.2798	2.066	0.2594	555732344
848	3	65546774	66135134	0.392782	0.150180161806	899	7	0.634577255420948	0.525704166059422	0.210202674642125	288.591116786629	2.24189526184539	2.0847	0.2798	2.066	0.2594	556309808
849	3	66135134	66824982	0.409252	0.275202653338	774	8	0.0307523368892258	0.975467052075336	0.0117265260584795	248.464432027643	2.00648088139987	2.0847	0.2798	2.066	0.2594	556898168
850	3	66824982	67433818	0.380094	0.178760782871	787	6	-0.0100173654799173	0.992007432416389	-0.00378655738027452	252.637607242578	1.92185592185592	2.0847	0.2798	2.066	0.2594	557588016
851	3	67433818	68030487	0.376294	0.162014450223	770	5	-0.134187089998206	0.89325463427306	-0.0518308977095579	247.180378115356	1.86666666666667	2.0847	0.2798	2.066	0.2594	558196852
852	3	68030487	68597333	0.37493	0.117926209235	610	5	-0.896443555948384	0.370015913509012	-0.387880100841573	195.818221623853	1.47878787878788	2.0847	0.2798	2.066	0.2594	558793521
853	3	68597333	69210684	0.38447	0.184806089825	765	6	-0.116569316397083	0.907201353883311	-0.0446904453077469	245.575310724996	1.86813186813187	2.0847	0.2798	2.066	0.2594	559360367
854	3	69210684	69821367	0.395326	0.181244606449	736	7	-0.214023256240762	0.830528921492732	-0.0784126748153089	236.265919860911	1.8354114713217	2.0847	0.2798	2.066	0.2594	559973718
855	3	69821367	70374510	0.372252	0.0960746136171	835	5	0.175479599294054	0.860702799462783	0.0650868540695929	268.046254190028	2.02424242424242	2.0847	0.2798	2.066	0.2594	560584401
856	3	70374510	70968285	0.365456	0.157930192413	747	4	-0.125505180096239	0.900123624342512	-0.0532746880459509	239.797068119702	1.82864137086903	2.0847	0.2798	2.066	0.2594	561137544
857	3	70968285	71522747	0.397586	0.0982249459837	757	7	-0.104694355965327	0.916618340637434	-0.0378251408865901	243.007202900421	1.88778054862843	2.0847	0.2798	2.066	0.2594	561731319
858	3	71522747	72096579	0.417004	0.128664835701	663	9	-0.33859614411179	0.73491398775271	-0.13112753095001	212.831935961663	1.77986577181208	2.0847	0.2798	2.066	0.2594	562285781
859	3	72096579	72654105	0.444814	0.103180838203	599	12	-0.251706251236923	0.801268124755107	-0.0919950401405315	192.287073365062	1.88958990536278	2.0847	0.2798	2.066	0.2594	562859613
860	3	72654105	73289808	0.407172	0.213469182936	726	8	-0.204832529637164	0.837702970848018	-0.08063749209018	233.055785080192	1.88204795852236	2.0847	0.2798	2.066	0.2594	563417139
861	3	73289808	73865494	0.404092	0.131470975497	645	8	-0.602381991900446	0.546919894256188	-0.251307879775314	207.053693356369	1.67206740116656	2.0847	0.2798	2.066	0.2594	564052842
862	3	73865494	74440033	0.366326	0.129737058755	853	4	0.347926399456257	0.727895458557349	0.138162810483102	273.824496795322	2.08812729498164	2.0847	0.2798	2.066	0.2594	564628528
863	3	74440033	75027878	0.356242	0.149435650554	800	3	0.223070023677532	0.823481008188829	0.0946928415496541	256.810782457512	2.03303684879288	2.0847	0.2798	2.066	0.2594	565203067
864	3	75027878	76161084	0.367692	0.558773956368	754	4	-0.0942408305031499	0.924917851032387	-0.0398184075665237	242.044162466205	1.84577723378213	2.0847	0.2798	2.066	0.2594	565790912
865	3	76161084	76727868	0.348566	0.117829719964	702	2	-0.0270230592065948	0.978441342158293	-0.0113709371581675	225.351461606467	1.85224274406332	2.0847	0.2798	2.066	0.2594	566924118
866	3	76727868	77283725	0.344014	0.10048807517	598	2	-0.532960009741219	0.594061263090849	-0.242696483264623	191.96605988699	1.5778364116095	2.0847	0.2798	2.066	0.2594	567490902
867	3	77283725	77847709	0.35059	0.113450026951	581	3	-0.738160313812086	0.460417036029245	-0.366768994820542	186.508830759768	1.47649301143583	2.0847	0.2798	2.066	0.2594	568046759
868	3	77847709	78423607	0.352576	0.131790699047	749	3	-0.000778137107721446	0.999379136478216	-0.000341439766319522	240.439095075846	1.90343074968234	2.0847	0.2798	2.066	0.2594	568610743
869	3	78423607	79005715	0.346248	0.141052863043	664	2	-0.211884637286554	0.832197036158288	-0.0916587261158035	213.152949439735	1.75197889182058	2.0847	0.2798	2.066	0.2594	569186641
870	3	79005715	79575165	0.338994	0.121959785758	785	1	0.703873475618964	0.481511571025057	0.329579329769781	251.995580286434	2.27866473149492	2.0847	0.2798	2.066	0.2594	569768749
871	3	79575165	80144347	0.335734	0.121546359512	638	1	0.0584875068963636	0.953360313512446	0.0304430997556606	204.806599009866	1.85195936139332	2.0847	0.2798	2.066	0.2594	570338199
872	3	80144347	80729598	0.33327	0.145665705825	679	1	0.238493117220354	0.811498653030782	0.120298250235523	217.968151610814	1.97097242380261	2.0847	0.2798	2.066	0.2594	570907381
873	3	80729598	81325035	0.33931	0.160280600634	724	1	0.436060250502783	0.662793016007248	0.212876373073997	232.413758124049	2.10159651669086	2.0847	0.2798	2.066	0.2594	571492632
874	3	81325035	81892940	0.349792	0.119571055018	793	2	0.415671772511202	0.677650199354086	0.16447889824125	254.563688111009	2.09234828496042	2.0847	0.2798	2.066	0.2594	572088069
875	3	81892940	82485973	0.34815	0.156876598773	783	2	0.367023988805949	0.713601124333799	0.146170339828312	251.35355333029	2.06596306068602	2.0847	0.2798	2.066	0.2594	572655974
876	3	82485973	83068201	0.336972	0.141229896192	612	1	-0.0556623923334841	0.955610759600577	-0.0295816713165568	196.460248579997	1.77648766328012	2.0847	0.2798	2.066	0.2594	573249007
877	3	83068201	83645414	0.327814	0.133768643464	627	1	0.0101933187606588	0.99186704917845	0.00535211879283034	201.275450751075	1.8200290275762	2.0847	0.2798	2.066	0.2594	573831235
878	3	83645414	84223959	0.327324	0.135762991643	672	1	0.207760452043088	0.835416013467486	0.105347908769552	215.72105726431	1.95065312046444	2.0847	0.2798	2.066	0.2594	574408448
879	3	84223959	84825507	0.332992	0.168811133941	734	1	0.479964057898878	0.631252950425083	0.232666738834004	235.623892904768	2.13062409288824	2.0847	0.2798	2.066	0.2594	574986993
880	3	84825507	85405757	0.33104	0.138302455838	609	1	-0.0688335345523127	0.945122124669406	-0.0366710961028761	195.497208145781	1.7677793904209	2.0847	0.2798	2.066	0.2594	575588541
881	3	85405757	85962858	0.330372	0.10249667475	598	1	-0.117127722688017	0.906758841404982	-0.0629678398111035	191.96605988699	1.73584905660377	2.0847	0.2798	2.066	0.2594	576168791
882	3	85962858	86553224	0.333386	0.153067757967	603	1	-0.0951758189899699	0.924175176433151	-0.0509553221091238	193.57112727735	1.75036284470247	2.0847	0.2798	2.066	0.2594	576725892
883	3	86553224	87150266	0.347974	0.162537978903	704	2	-0.0172935024655443	0.986202469110916	-0.00726653882543105	225.993488562611	1.85751978891821	2.0847	0.2798	2.066	0.2594	577316258
884	3	87150266	87746385	0.344756	0.161241295782	717	2	0.0459486163512838	0.963351204826197	0.0191311512391764	230.166663777545	1.89182058047493	2.0847	0.2798	2.066	0.2594	577913300
885	3	87746385	88366926	0.351224	0.194251467671	910	3	0.705879782233961	0.480262901557101	0.280559386860988	292.12226504542	2.31257941550191	2.0847	0.2798	2.066	0.2594	578509419
886	3	88366926	88985640	0.339776	0.191872173573	812	1	0.822413755588421	0.410841453161793	0.378366403175968	260.662944194375	2.35703918722787	2.0847	0.2798	2.066	0.2594	579129960
887	3	88985640	89550336	0.337256	0.114567838271	619	1	-0.0249297271562174	0.980111015756795	-0.013173914794944	198.7073429265	1.79680696661829	2.0847	0.2798	2.066	0.2594	579748674
888	3	89550336	90176748	0.346988	0.201803286016	649	2	-0.284856312844432	0.775754227170511	-0.12462348946359	208.337747268657	1.71240105540897	2.0847	0.2798	2.066	0.2594	580313370
889	3	90176748	94073538	0.362048	0.871689262188	809	4	0.151407630585409	0.879654170519573	0.0617567715947895	259.699903760159	1.98041615667075	2.0847	0.2798	2.066	0.2594	580939782
890	3	94073538	94683742	0.345574	0.18060189707	817	2	0.532426453403807	0.594430667596236	0.207494110682955	262.268011584734	2.155672823219	2.0847	0.2798	2.066	0.2594	584836572
891	3	94683742	95273141	0.32644	0.151678234948	827	1	0.888269466682564	0.374395819734246	0.404774005162066	265.478146365453	2.40058055152395	2.0847	0.2798	2.066	0.2594	585446776
892	3	95273141	95888037	0.329326	0.186854362364	733	1	0.475573677159269	0.634378132152643	0.230699874124603	235.302879426696	2.12772133526851	2.0847	0.2798	2.066	0.2594	586036175
893	3	95888037	96506299	0.339242	0.191281366152	695	1	0.308739209054107	0.757519915382904	0.153899653601661	223.104367259964	2.01741654571843	2.0847	0.2798	2.066	0.2594	586651071
894	3	96506299	97095884	0.341012	0.151945860224	805	2	0.474049112957504	0.635464885033515	0.186146815539251	258.415849847872	2.12401055408971	2.0847	0.2798	2.066	0.2594	587269333
895	3	97095884	97673841	0.349468	0.134883737025	789	2	0.396212659029101	0.691948153331477	0.15718333255073	253.279634198721	2.08179419525066	2.0847	0.2798	2.066	0.2594	587858918
896	3	97673841	98316732	0.363302	0.222263183028	933	4	0.705233251948707	0.480665091182052	0.267494150016571	299.505575041074	2.28396572827417	2.0847	0.2798	2.066	0.2594	588436875
897	3	98316732	98956970	0.367608	0.219040419344	1039	4	1.1786648315012	0.238531664837158	0.422740818069024	333.533003716694	2.54345165238678	2.0847	0.2798	2.066	0.2594	589079766
898	3	98956970	99562088	0.371196	0.173714878751	1054	5	1.21881813706336	0.222913226013175	0.401113618345393	338.348205887772	2.55515151515152	2.0847	0.2798	2.066	0.2594	589720004
899	3	99562088	100141287	0.376228	0.136738841055	896	5	0.46608987693756	0.641151168946196	0.166809388765783	287.628076352414	2.17212121212121	2.0847	0.2798	2.066	0.2594	590325122
900	3	100141287	100757697	0.373196	0.188851576061	1070	5	1.29504378365838	0.195305125953194	0.422849547996688	343.484421536923	2.59393939393939	2.0847	0.2798	2.066	0.2594	590904321
901	3	100757697	101443332	0.371584	0.270749013688	877	5	0.375571921605976	0.707235168361407	0.135887499152911	281.528820269048	2.12606060606061	2.0847	0.2798	2.066	0.2594	591520731
902	3	101443332	102077203	0.373892	0.211195968896	919	5	0.575664243917898	0.564842148058726	0.203375517997213	295.011386348067	2.22787878787879	2.0847	0.2798	2.066	0.2594	592206366
903	3	102077203	102649621	0.352674	0.126512443704	766	3	0.0738379164873631	0.941139356362752	0.0320372336998866	245.896324203068	1.94663278271919	2.0847	0.2798	2.066	0.2594	592840237
904	3	102649621	103243876	0.335546	0.158610360872	679	1	0.238493117220354	0.811498653030782	0.120298250235523	217.968151610814	1.97097242380261	2.0847	0.2798	2.066	0.2594	593412655
905	3	103243876	103819232	0.3329	0.130972823782	728	1	0.453621773461221	0.650101079256969	0.220825126189488	233.697812036336	2.11320754716981	2.0847	0.2798	2.066	0.2594	594006910
906	3	103819232	104431112	0.33982	0.182846309734	850	1	0.989248223693584	0.322541709511914	0.444349517015856	272.861456361107	2.46734397677794	2.0847	0.2798	2.066	0.2594	594582266
907	3	104431112	104993514	0.343136	0.110956219928	715	2	0.0362190596102333	0.971107688588263	0.0151012742030233	229.524636821402	1.88654353562005	2.0847	0.2798	2.066	0.2594	595194146
908	3	104993514	105567517	0.347852	0.128924413287	843	2	0.658910691037463	0.509953120184131	0.252690663479354	270.614362014604	2.22427440633245	2.0847	0.2798	2.066	0.2594	595756548
909	3	105567517	106159330	0.354888	0.155138531935	852	3	0.451307364086026	0.651768038080202	0.185546272000768	273.503483317251	2.16518424396442	2.0847	0.2798	2.066	0.2594	596330551
910	3	106159330	106770486	0.352268	0.181878276578	862	3	0.495199160318429	0.620459543285705	0.202380710864028	276.713618097969	2.19059720457433	2.0847	0.2798	2.066	0.2594	596922364
911	3	106770486	107361480	0.372704	0.153967722177	923	5	0.594720655566652	0.552030212387807	0.209641304353953	296.295440260355	2.23757575757576	2.0847	0.2798	2.066	0.2594	597533520
912	3	107361480	107912340	0.384604	0.0923283592927	915	6	0.60992125803814	0.541913969806121	0.213621550283644	293.72733243578	2.23443223443223	2.0847	0.2798	2.066	0.2594	598124514
913	3	107912340	108499976	0.370854	0.14913313684	822	5	0.113546261435602	0.90959748887943	0.0424490503898613	263.873078975094	1.99272727272727	2.0847	0.2798	2.066	0.2594	598675374
914	3	108499976	109139549	0.37064	0.218228411768	1047	5	1.18546941667804	0.235831899798377	0.391500193638987	336.101111541269	2.53818181818182	2.0847	0.2798	2.066	0.2594	599263010
915	3	109139549	109807480	0.352864	0.251419682572	843	3	0.411804747476864	0.680482541388741	0.170225472717012	270.614362014604	2.1423125794155	2.0847	0.2798	2.066	0.2594	599902583
916	3	109807480	110398483	0.347592	0.153980605851	810	2	0.498373004810131	0.618221160237362	0.195079940309259	260.020917238231	2.13720316622691	2.0847	0.2798	2.066	0.2594	600570514
917	3	110398483	110988759	0.358224	0.152938625321	826	3	0.337188693881779	0.735974659732727	0.140834623194375	265.157132887381	2.09911054637865	2.0847	0.2798	2.066	0.2594	601161517
918	3	110988759	111606980	0.379516	0.191227732478	1066	5	1.27598737200962	0.201959983091808	0.417446189467354	342.200367624635	2.58424242424242	2.0847	0.2798	2.066	0.2594	601751793
919	3	111606980	112216321	0.374946	0.179441396525	813	5	0.0706693352259046	0.943660926742753	0.0265660087832061	260.983957672447	1.97090909090909	2.0847	0.2798	2.066	0.2594	602370014
920	3	112216321	112849943	0.37944	0.210885985651	1045	5	1.17594121085366	0.239618369291903	0.388741693676424	335.459084585125	2.53333333333333	2.0847	0.2798	2.066	0.2594	602979355
921	3	112849943	113450892	0.394092	0.16798264079	841	7	0.332621245136413	0.739420204393977	0.113987359382823	269.97233505846	2.09725685785536	2.0847	0.2798	2.066	0.2594	603612977
922	3	113450892	114067040	0.38407	0.188506657491	828	6	0.18855672486571	0.850440252851467	0.0694805746115643	265.799159843525	2.02197802197802	2.0847	0.2798	2.066	0.2594	604213926
923	3	114067040	114605064	0.360948	0.0706734272077	766	4	-0.0406448026292824	0.967579066314525	-0.0170385389102309	245.896324203068	1.87515299877601	2.0847	0.2798	2.066	0.2594	604830074
924	3	114605064	115183886	0.352862	0.136176579328	975	3	0.991176457744579	0.321599424048838	0.380095060411902	312.988141120093	2.47776365946633	2.0847	0.2798	2.066	0.2594	605368098
925	3	115183886	115752878	0.37642	0.12125302289	947	5	0.709059125459179	0.478287786673781	0.246675082176563	303.99976373408	2.29575757575758	2.0847	0.2798	2.066	0.2594	605946920
926	3	115752878	116335167	0.36119	0.141319860069	834	4	0.2630660219893	0.792499692326902	0.105664452609476	267.725240711957	2.04161566707466	2.0847	0.2798	2.066	0.2594	606515912
927	3	116335167	116898839	0.36165	0.112959309669	746	4	-0.129971515752395	0.896588962638752	-0.0552073005799502	239.47605464163	1.82619339045288	2.0847	0.2798	2.066	0.2594	607098201
928	3	116898839	117445235	0.361974	0.0849127738856	843	4	0.303263042894701	0.761689408277747	0.121149700106894	270.614362014604	2.06364749082007	2.0847	0.2798	2.066	0.2594	607661873
929	3	117445235	118003952	0.357308	0.105092560276	745	3	-0.0183348556006825	0.985371721386842	-0.00806673287554667	239.155041163558	1.89326556543837	2.0847	0.2798	2.066	0.2594	608208269
930	3	118003952	118604899	0.373938	0.167979871769	1071	5	1.29980788657057	0.193666821809569	0.424197231458434	343.805435014995	2.59636363636364	2.0847	0.2798	2.066	0.2594	608766986
931	3	118604899	119237863	0.39068	0.210065659342	842	7	0.337827383244767	0.735493272982999	0.115701792194074	270.293348536532	2.0997506234414	2.0847	0.2798	2.066	0.2594	609367933
932	3	119237863	119846964	0.385426	0.179118077298	974	6	0.895674217315994	0.370426784430335	0.303771579194581	312.667127642021	2.37851037851038	2.0847	0.2798	2.066	0.2594	610000897
933	3	119846964	120490997	0.40166	0.223642266778	1012	8	1.19886063341591	0.230582141190381	0.398530344608379	324.865639808753	2.62346079066753	2.0847	0.2798	2.066	0.2594	610609998
934	3	120490997	121196916	0.35263	0.291703439063	1082	3	1.46081867743129	0.1440652087321	0.530321435601745	347.336583273785	2.74968233799238	2.0847	0.2798	2.066	0.2594	611254031
935	3	121196916	121829671	0.378878	0.209804742752	743	5	-0.262817868627298	0.792690962388007	-0.103327132753225	238.513014207415	1.80121212121212	2.0847	0.2798	2.066	0.2594	611959950
936	3	121829671	122467735	0.388432	0.216379548133	993	6	0.987696356744456	0.323301379322563	0.331643524640613	318.766383725387	2.42490842490842	2.0847	0.2798	2.066	0.2594	612592705
937	3	122467735	123027981	0.436394	0.10753490431	752	11	0.611868088907405	0.540625036151001	0.183454478701284	241.402135510062	2.21502209131075	2.0847	0.2798	2.066	0.2594	613230769
938	3	123027981	123603622	0.45505	0.13140307935	677	13	0.540222108635461	0.589043867506473	0.186589494614771	217.32612465467	2.31650983746792	2.0847	0.2798	2.066	0.2594	613791015
939	3	123603622	124203285	0.411356	0.166198348072	880	9	0.826127063616411	0.408732016893884	0.277367122462061	282.491860703264	2.36241610738255	2.0847	0.2798	2.066	0.2594	614366656
940	3	124203285	124789364	0.434738	0.146872691224	826	11	1.1161088954713	0.264375524922488	0.318863598443092	265.157132887381	2.43298969072165	2.0847	0.2798	2.066	0.2594	614966319
941	3	124789364	125605997	0.39645	0.387729861517	959	7	0.946945541922191	0.343666529635991	0.303412374145809	307.851925470943	2.39152119700748	2.0847	0.2798	2.066	0.2594	615552398
942	3	125605997	126268561	0.485484	0.245355920334	423	14	-0.760937952958482	0.446694128225861	-0.313795503777526	135.78870122441	1.63320463320463	2.0847	0.2798	2.066	0.2594	616369031
943	3	126268561	126838087	0.483938	0.122076955222	551	14	0.186738286834135	0.851865835532899	0.0675991516736815	176.878426417612	2.12741312741313	2.0847	0.2798	2.066	0.2594	617031595
944	3	126838087	127395860	0.483122	0.103577978855	564	14	0.282986654938073	0.777187066879006	0.101241995501317	181.051601632546	2.17760617760618	2.0847	0.2798	2.066	0.2594	617601121
945	3	127395860	127969909	0.44669	0.12899421478	652	12	0.086539978873546	0.931037176715431	0.0303209213017603	209.300787702872	2.05678233438486	2.0847	0.2798	2.066	0.2594	618158894
946	3	127969909	128577677	0.490984	0.177317660686	393	15	-0.298000646077119	0.765702670516746	-0.114771086995733	126.158296882253	1.85815602836879	2.0847	0.2798	2.066	0.2594	618732943
947	3	128577677	129266673	0.471426	0.27430638204	526	14	0.00164527124963959	0.998687264063824	0.000609632394826037	168.853089465814	2.03088803088803	2.0847	0.2798	2.066	0.2594	619340711
948	3	129266673	130066701	0.425108	0.375021874234	714	10	-0.0185538590566876	0.985197011631043	-0.00632119076743802	229.20362334333	1.98333333333333	2.0847	0.2798	2.066	0.2594	620029707
949	3	130066701	130665494	0.37669	0.164986898644	838	5	0.18977190803062	0.849487869993053	0.07026090040753	269.009294624244	2.03151515151515	2.0847	0.2798	2.066	0.2594	620829735
950	3	130665494	131283290	0.380006	0.190671354298	773	6	-0.0778231524272048	0.937968729325417	-0.0296817789629136	248.143418549571	1.88766788766789	2.0847	0.2798	2.066	0.2594	621428528
951	3	131283290	131880749	0.381776	0.163122490414	846	6	0.275735593797937	0.782751155107669	0.100507470232189	271.577402448819	2.06593406593407	2.0847	0.2798	2.066	0.2594	622046324
952	3	131880749	132496566	0.371198	0.188070481978	810	5	0.0563770264893388	0.955041458047595	0.0212325644801656	260.020917238231	1.96363636363636	2.0847	0.2798	2.066	0.2594	622643783
953	3	132496566	133114917	0.39311	0.191397765994	770	7	-0.0370145605567248	0.970473396051027	-0.013259995290058	247.180378115356	1.92019950124688	2.0847	0.2798	2.066	0.2594	623259600
954	3	133114917	133726593	0.437124	0.182573780891	606	11	-0.382985394313258	0.701730593620503	-0.127960389503403	194.534167711566	1.78497790868925	2.0847	0.2798	2.066	0.2594	623877951
955	3	133726593	134324468	0.423146	0.16370478779	873	10	0.922375514029239	0.356332737357763	0.283736388832902	280.24476635676	2.425	2.0847	0.2798	2.066	0.2594	624489627
956	3	134324468	134872263	0.450278	0.0872497923493	637	13	0.277126925858451	0.78168264734868	0.0987270332960746	204.485585531794	2.17964071856287	2.0847	0.2798	2.066	0.2594	625087502
957	3	134872263	135469191	0.411166	0.162378042243	837	9	0.59532937729239	0.551623322550343	0.205091221487746	268.688281146172	2.24697986577181	2.0847	0.2798	2.066	0.2594	625635297
958	3	135469191	136130074	0.391064	0.243436432773	891	7	0.592928150554115	0.553229237643435	0.1973069906496	286.023008962054	2.22194513715711	2.0847	0.2798	2.066	0.2594	626232225
959	3	136130074	136812055	0.37695	0.266841744858	1112	5	1.4951361059703	0.134878924548183	0.478395539431686	356.966987615942	2.69575757575758	2.0847	0.2798	2.066	0.2594	626893108
960	3	136812055	137469172	0.382762	0.239100495041	932	6	0.692256856474132	0.488776038790291	0.240179761766519	299.184561563002	2.27594627594628	2.0847	0.2798	2.066	0.2594	627575089
961	3	137469172	138087206	0.408376	0.190983020352	744	8	-0.116488204689768	0.907265633750731	-0.0453044189778993	238.834027685486	1.92871030460143	2.0847	0.2798	2.066	0.2594	628232206
962	3	138087206	138772525	0.412998	0.270412756687	835	9	0.584594601184296	0.558820338707761	0.201639796298816	268.046254190028	2.24161073825503	2.0847	0.2798	2.066	0.2594	628850240
963	3	138772525	139367867	0.423568	0.160146604809	914	10	1.16500510079982	0.244016928126748	0.349948900261532	293.406318957708	2.53888888888889	2.0847	0.2798	2.066	0.2594	629535559
964	3	139367867	139921185	0.422054	0.0963605015561	854	10	0.809937412842871	0.417976147859606	0.251990804823953	274.145510273394	2.37222222222222	2.0847	0.2798	2.066	0.2594	630130901
965	3	139921185	140492003	0.421314	0.124064062451	680	10	-0.219758882232295	0.826058944012567	-0.076710518658836	218.289165088885	1.88888888888889	2.0847	0.2798	2.066	0.2594	630684219
966	3	140492003	141119641	0.421062	0.20336244778	746	10	0.170815574520354	0.864368782364689	0.0569303654587	239.47605464163	2.07222222222222	2.0847	0.2798	2.066	0.2594	631255037
967	3	141119641	141759888	0.395776	0.219051397351	734	7	-0.224435532457471	0.822418424895515	-0.0823383780291089	235.623892904768	1.83042394014963	2.0847	0.2798	2.066	0.2594	631882675
968	3	141759888	142424834	0.360334	0.248059240901	924	4	0.665036231043306	0.506027319783239	0.25350992058087	296.616453738427	2.26193390452876	2.0847	0.2798	2.066	0.2594	632522922
969	3	142424834	143006829	0.390854	0.140886090087	759	7	-0.0942820797486194	0.924885084787791	-0.0340185554568554	243.649229856565	1.8927680798005	2.0847	0.2798	2.066	0.2594	633187868
970	3	143006829	143573004	0.385698	0.116880823067	855	6	0.319325028264051	0.749480055560934	0.115774226885499	274.466523751466	2.08791208791209	2.0847	0.2798	2.066	0.2594	633769863
971	3	143573004	144152183	0.362126	0.136709031232	648	4	-0.567672410055646	0.57025742905287	-0.258389117950563	208.016733790585	1.58629130966952	2.0847	0.2798	2.066	0.2594	634336038
972	3	144152183	144733174	0.339352	0.139401470935	691	1	0.291177686095669	0.770915427463106	0.14557238637905	221.820313347676	2.00580551523948	2.0847	0.2798	2.066	0.2594	634915217
973	3	144733174	145318893	0.33167	0.14634833427	775	1	0.659969668222869	0.509273294276274	0.311082986152391	248.785445505715	2.24963715529753	2.0847	0.2798	2.066	0.2594	635496208
974	3	145318893	145905641	0.344552	0.147845412341	713	2	0.0264895028691828	0.978866906159588	0.0110601089811599	228.882609865258	1.88126649076517	2.0847	0.2798	2.066	0.2594	636081927
975	3	145905641	146519943	0.349698	0.186068090288	759	2	0.250269307913344	0.802379090080073	0.101257917952738	243.649229856565	2.00263852242744	2.0847	0.2798	2.066	0.2594	636668675
976	3	146519943	147106719	0.344526	0.147886075777	692	2	-0.0756708429118471	0.939680973449582	-0.0320699298260036	222.141326825748	1.82585751978892	2.0847	0.2798	2.066	0.2594	637282977
977	3	147106719	147681659	0.356	0.130344035899	750	3	0.00361104251551882	0.997118811190071	0.00158343715817269	240.760108553918	1.90597204574333	2.0847	0.2798	2.066	0.2594	637869753
978	3	147681659	148269792	0.340214	0.149852159291	691	2	-0.0805356212823724	0.935811266546451	-0.0341562570744698	221.820313347676	1.82321899736148	2.0847	0.2798	2.066	0.2594	638444693
979	3	148269792	148865475	0.36602	0.160627380671	788	4	0.0576145818061413	0.954055634365908	0.0238126986211881	252.95862072065	1.92900856793146	2.0847	0.2798	2.066	0.2594	639032826
980	3	148865475	149456071	0.387428	0.153397584813	871	6	0.396817356203808	0.69150215092222	0.142522525711104	279.602739400616	2.12698412698413	2.0847	0.2798	2.066	0.2594	639628509
981	3	149456071	150045161	0.37941	0.151233258076	1115	5	1.50942841470687	0.131189336205118	0.482282461515845	357.930028050158	2.7030303030303	2.0847	0.2798	2.066	0.2594	640219105
982	3	150045161	150656010	0.386798	0.181467105619	922	6	0.643824151511784	0.519689470659309	0.224616557541577	295.974426782283	2.25152625152625	2.0847	0.2798	2.066	0.2594	640808195
983	3	150656010	151240238	0.381746	0.14416974195	679	6	-0.533090579073278	0.593970880196251	-0.216738618643029	217.968151610814	1.65811965811966	2.0847	0.2798	2.066	0.2594	641419044
984	3	151240238	151854175	0.352396	0.185584188606	807	3	0.253794281040214	0.799654491894373	0.10726151505271	259.057876804016	2.05082592121982	2.0847	0.2798	2.066	0.2594	642003272
985	3	151854175	152445676	0.353926	0.154692891474	835	3	0.376691310490941	0.706403021215548	0.156469039136344	268.046254190028	2.12198221092757	2.0847	0.2798	2.066	0.2594	642617209
986	3	152445676	153079868	0.362728	0.211595226682	832	4	0.254133350676989	0.799392538831731	0.102200597305904	267.083213755813	2.03671970624235	2.0847	0.2798	2.066	0.2594	643208710
987	3	153079868	153722227	0.356142	0.221619063483	812	3	0.275740179156415	0.782747632994139	0.116172568960106	260.662944194375	2.06353240152478	2.0847	0.2798	2.066	0.2594	643842902
988	3	153722227	154319294	0.359286	0.162573044566	868	3	0.52153423805787	0.601994661010001	0.212387884219409	278.639698966401	2.20584498094028	2.0847	0.2798	2.066	0.2594	644485261
989	3	154319294	154947887	0.359694	0.204572752162	907	3	0.692712243364241	0.488490154090344	0.275795392303452	291.159224611205	2.30495552731893	2.0847	0.2798	2.066	0.2594	645082328
990	3	154947887	155599567	0.381452	0.232752271053	878	6	0.430720249677451	0.666671793153487	0.154070746647597	281.84983374712	2.14407814407814	2.0847	0.2798	2.066	0.2594	645710921
991	3	155599567	156201719	0.390518	0.16964487372	757	7	-0.104694355965327	0.916618340637434	-0.0378251408865901	243.007202900421	1.88778054862843	2.0847	0.2798	2.066	0.2594	646362601
992	3	156201719	156788302	0.375472	0.147605709678	935	5	0.651889890512915	0.514472207045219	0.228277021483177	300.147601997217	2.26666666666667	2.0847	0.2798	2.066	0.2594	646964753
993	3	156788302	157367953	0.389926	0.137411994459	941	6	0.735846290940245	0.461824246175153	0.254044529840776	302.073682865649	2.2979242979243	2.0847	0.2798	2.066	0.2594	647551336
994	3	157367953	157995233	0.366488	0.202907792373	946	4	0.76329561547873	0.44528711634168	0.287457252504207	303.678750256008	2.31578947368421	2.0847	0.2798	2.066	0.2594	648130987
995	3	157995233	158608668	0.36662	0.184917717444	674	4	-0.4515476829956	0.651594866642687	-0.201634339653329	216.363084220454	1.6499388004896	2.0847	0.2798	2.066	0.2594	648758267
996	3	158608668	159200582	0.379722	0.155282693094	921	5	0.585192449742275	0.558418321097675	0.206511812799514	295.653413304211	2.23272727272727	2.0847	0.2798	2.066	0.2594	649371702
997	3	159200582	159809083	0.396138	0.17830866342	709	7	-0.354588985166322	0.722897529206983	-0.132332813632806	227.59855595297	1.76807980049875	2.0847	0.2798	2.066	0.2594	649963616
998	3	159809083	160419036	0.37657	0.18026470892	804	5	0.0277924090162071	0.977827720353168	0.0105061578871069	258.0948363698	1.94909090909091	2.0847	0.2798	2.066	0.2594	650572117
999	3	160419036	161038147	0.374894	0.192390379108	811	5	0.0611411294015274	0.951246813877541	0.0230125709254515	260.341930716303	1.96606060606061	2.0847	0.2798	2.066	0.2594	651182070
1000	3	161038147	161621688	0.362712	0.143162177122	805	4	0.133542287960787	0.893764522788078	0.0546058521667914	258.415849847872	1.97062423500612	2.0847	0.2798	2.066	0.2594	651801181
1001	3	161621688	162224600	0.337864	0.17069157688	722	1	0.427279489023564	0.66917577040456	0.208885512877962	231.771731167905	2.09579100145138	2.0847	0.2798	2.066	0.2594	652384722
1002	3	162224600	162818019	0.333134	0.157425023466	707	1	0.361423777929421	0.717782675411354	0.17859689080019	226.956528996826	2.0522496371553	2.0847	0.2798	2.066	0.2594	652987634
1003	3	162818019	163439789	0.325358	0.195844122425	833	1	0.914611751120222	0.360395487445056	0.415203171356339	267.404227233885	2.41799709724238	2.0847	0.2798	2.066	0.2594	653581053
1004	3	163439789	164066585	0.335706	0.202292292867	783	1	0.695092714139745	0.486997200440821	0.325898983281832	251.35355333029	2.27285921625544	2.0847	0.2798	2.066	0.2594	654202823
1005	3	164066585	164644362	0.331108	0.134614219673	731	1	0.46679291568005	0.640648044854087	0.226758081943229	234.660852470552	2.12191582002903	2.0847	0.2798	2.066	0.2594	654829619
1006	3	164644362	165226876	0.328652	0.141651531122	676	1	0.225321975001526	0.821728805599358	0.113909922272976	217.005111176598	1.9622641509434	2.0847	0.2798	2.066	0.2594	655407396
1007	3	165226876	165835352	0.333588	0.178274903201	623	1	-0.0073682041977793	0.994121076824678	-0.00388116098520676	199.991396838788	1.80841799709724	2.0847	0.2798	2.066	0.2594	655989910
1008	3	165835352	166427574	0.329518	0.155722009652	772	1	0.64679852600404	0.517762346473592	0.305487523258872	247.822405071499	2.24092888243832	2.0847	0.2798	2.066	0.2594	656598386
1009	3	166427574	167054703	0.346662	0.202715868665	763	2	0.269728421395445	0.787369193559208	0.108841089371802	244.933283768852	2.0131926121372	2.0847	0.2798	2.066	0.2594	657190608
1010	3	167054703	167640216	0.35188	0.146047995518	842	3	0.407415567853623	0.683702794860337	0.168513074841325	270.293348536532	2.13977128335451	2.0847	0.2798	2.066	0.2594	657817737
1011	3	167640216	168210038	0.361688	0.122533001534	777	4	0.00848488958842945	0.993230118828445	0.00353166757252191	249.427472461859	1.90208078335373	2.0847	0.2798	2.066	0.2594	658403250
1012	3	168210038	168779314	0.348796	0.121691411547	749	2	0.201621524208091	0.840212616902714	0.0821237509960226	240.439095075846	1.97625329815303	2.0847	0.2798	2.066	0.2594	658973072
1013	3	168779314	169326062	0.364392	0.08550191313	710	4	-0.290759599373997	0.771235186001767	-0.126563906443144	227.919569431042	1.73806609547124	2.0847	0.2798	2.066	0.2594	659542348
1014	3	169326062	169951180	0.384224	0.200151011489	795	6	0.0287287984899613	0.97708088796921	0.0108046672839568	255.205715067153	1.94139194139194	2.0847	0.2798	2.066	0.2594	660089096
1015	3	169951180	170606996	0.395606	0.237591031631	828	7	0.26494144972781	0.79105456665876	0.0915123266270034	265.799159843525	2.06483790523691	2.0847	0.2798	2.066	0.2594	660714214
1016	3	170606996	171183600	0.385706	0.132853743644	891	6	0.493682766128504	0.621530238226541	0.175275238634161	286.023008962054	2.17582417582418	2.0847	0.2798	2.066	0.2594	661370030
1017	3	171183600	171783491	0.382536	0.16651525027	958	6	0.818181889376237	0.413253334847158	0.279875462848419	307.530911992871	2.33943833943834	2.0847	0.2798	2.066	0.2594	661946634
1018	3	171783491	172377703	0.387338	0.158549473925	860	6	0.343541380745225	0.731191215523816	0.124186466701699	276.071591141826	2.1001221001221	2.0847	0.2798	2.066	0.2594	662546525
1019	3	172377703	172977845	0.360604	0.166863842224	890	4	0.513180818734015	0.607824842130705	0.199422405018572	285.701995483982	2.17870257037944	2.0847	0.2798	2.066	0.2594	663140737
1020	3	172977845	173543792	0.34648	0.116525045631	795	2	0.425401329252252	0.670544137198208	0.168112892708989	255.205715067153	2.0976253298153	2.0847	0.2798	2.066	0.2594	663740879
1021	3	173543792	174097863	0.345848	0.0975885761933	734	2	0.128649848650213	0.897634720496674	0.0529380953804846	235.623892904768	1.93667546174142	2.0847	0.2798	2.066	0.2594	664306826
1022	3	174097863	174699975	0.342138	0.169589710884	679	2	-0.138912961728675	0.889518928299143	-0.0594303932179966	217.968151610814	1.79155672823219	2.0847	0.2798	2.066	0.2594	664860897
1023	3	174699975	175268985	0.338892	0.121280821075	674	1	0.216541213522307	0.828565903374058	0.10963526717265	216.363084220454	1.95645863570392	2.0847	0.2798	2.066	0.2594	665463009
1024	3	175268985	175865831	0.339764	0.162262962305	754	1	0.567771672691069	0.570190017007985	0.271451199259456	242.044162466205	2.18867924528302	2.0847	0.2798	2.066	0.2594	666032019
1025	3	175865831	176459626	0.35054	0.15795855472	812	3	0.275740179156415	0.782747632994139	0.116172568960106	260.662944194375	2.06353240152478	2.0847	0.2798	2.066	0.2594	666628865
1026	3	176459626	177113818	0.380024	0.235698388241	705	6	-0.407165546171173	0.683886404777205	-0.162526935601605	226.314502040683	1.72161172161172	2.0847	0.2798	2.066	0.2594	667222660
1027	3	177113818	177702758	0.385322	0.151017081536	740	6	-0.237651078802954	0.812151730068334	-0.0926249223714489	237.549973773199	1.80708180708181	2.0847	0.2798	2.066	0.2594	667876852
1028	3	177702758	178266818	0.35537	0.113569478424	824	3	0.328410334635299	0.742601430024431	0.137337178958148	264.515105931238	2.09402795425667	2.0847	0.2798	2.066	0.2594	668465792
1029	3	178266818	178911919	0.372672	0.224927569481	858	5	0.285053966274392	0.77560279707944	0.104288304207724	275.429564185682	2.08	2.0847	0.2798	2.066	0.2594	669029852
1030	3	178911919	179565235	0.38276	0.234673572972	750	6	-0.189218373840606	0.849921667543501	-0.0732595975045177	240.760108553918	1.83150183150183	2.0847	0.2798	2.066	0.2594	669674953
1031	3	179565235	180154508	0.364956	0.151496844417	714	4	-0.272894256749375	0.784934501474066	-0.118458856806088	229.20362334333	1.74785801713586	2.0847	0.2798	2.066	0.2594	670328269
1032	3	180154508	180804923	0.360372	0.231260041666	822	4	0.209469994115433	0.834081357020124	0.0847554628464948	263.873078975094	2.01223990208078	2.0847	0.2798	2.066	0.2594	670917542
1033	3	180804923	181401898	0.35868	0.162443988442	758	3	0.038724479501441	0.969110056224552	0.0168906899460212	243.328216378493	1.92630241423126	2.0847	0.2798	2.066	0.2594	671567957
1034	3	181401898	181998158	0.382064	0.161439640425	822	6	0.159497101888301	0.873277241449343	0.0589882007939218	263.873078975094	2.00732600732601	2.0847	0.2798	2.066	0.2594	672164932
1035	3	181998158	182585775	0.370722	0.149105624922	831	5	0.1564231876453	0.875699461042358	0.0581591334785231	266.762200277741	2.01454545454545	2.0847	0.2798	2.066	0.2594	672761192
1036	3	182585775	183233765	0.39899	0.228383154061	704	7	-0.380619675708092	0.703485479249341	-0.142543012235024	225.993488562611	1.75561097256858	2.0847	0.2798	2.066	0.2594	673348809
1037	3	183233765	183901925	0.425604	0.251676245211	617	10	-0.592579954587096	0.553462297520942	-0.21697477564712	198.065315970356	1.71388888888889	2.0847	0.2798	2.066	0.2594	673996799
1038	3	183901925	184518282	0.494558	0.188781826117	483	15	0.526175276492122	0.598766430251111	0.182722789581434	155.049509908723	2.28368794326241	2.0847	0.2798	2.066	0.2594	674664959
1039	3	184518282	185151249	0.38037	0.210069403302	909	6	0.580861635060731	0.561333710911986	0.204130101306346	291.801251567348	2.21978021978022	2.0847	0.2798	2.066	0.2594	675281316
1040	3	185151249	185817942	0.406092	0.25002962383	699	8	-0.337349017058258	0.735853812750327	-0.135314584710494	224.388421172251	1.81205443940376	2.0847	0.2798	2.066	0.2594	675914283
1041	3	185817942	186400177	0.428284	0.141240220873	838	10	0.71525269605435	0.474452912623013	0.224704978902814	269.009294624244	2.32777777777778	2.0847	0.2798	2.066	0.2594	676580976
1042	3	186400177	187050157	0.419884	0.230745561402	793	9	0.359164302914321	0.719472179515818	0.12718446464138	254.563688111009	2.12885906040268	2.0847	0.2798	2.066	0.2594	677163211
1043	3	187050157	187645017	0.404784	0.159466092862	919	8	0.742414954521027	0.457835961659766	0.259457821203104	295.011386348067	2.38237200259235	2.0847	0.2798	2.066	0.2594	677813191
1044	3	187645017	188208123	0.402934	0.112067710165	937	8	0.830759279468423	0.406109630705975	0.287442007573256	300.789628953361	2.42903434867142	2.0847	0.2798	2.066	0.2594	678408051
1045	3	188208123	188783936	0.379498	0.131662536275	926	5	0.609012964303218	0.542515845760874	0.214322849968415	297.25848069457	2.24484848484848	2.0847	0.2798	2.066	0.2594	678971157
1046	3	188783936	189352663	0.374718	0.120843568179	1001	5	0.966320682717364	0.333883739764795	0.326680725544172	321.334491549962	2.42666666666667	2.0847	0.2798	2.066	0.2594	679546970
1047	3	189352663	189923746	0.365038	0.124470523549	900	4	0.557844175295571	0.576950794409326	0.215542070381849	288.912130264701	2.203182374541	2.0847	0.2798	2.066	0.2594	680115697
1048	3	189923746	190485047	0.363256	0.109212347742	869	4	0.419387769954747	0.67493276074078	0.164973245979212	278.960712444473	2.12729498164015	2.0847	0.2798	2.066	0.2594	680686780
1049	3	190485047	191090926	0.351586	0.174752714651	771	3	0.0957838146035644	0.923692272324155	0.0414237016899639	247.501391593427	1.95933926302414	2.0847	0.2798	2.066	0.2594	681248081
1050	3	191090926	191700105	0.351962	0.17922318399	895	3	0.640042087885357	0.522145237387638	0.256580523926548	287.307062874342	2.27445997458704	2.0847	0.2798	2.066	0.2594	681853960
1051	3	191700105	192262856	0.360992	0.111507576175	841	4	0.294330371582389	0.768505466780475	0.117722869419956	269.97233505846	2.05875152998776	2.0847	0.2798	2.066	0.2594	682463139
1052	3	192262856	192869050	0.381456	0.175181542542	944	6	0.75037610242895	0.453028219664313	0.25863666647408	303.036723299864	2.30525030525031	2.0847	0.2798	2.066	0.2594	683025890
1053	3	192869050	193454215	0.381244	0.145540146796	802	6	0.062631691963605	0.950059792413139	0.0234520435671593	257.452809413656	1.95848595848596	2.0847	0.2798	2.066	0.2594	683632084
1054	3	193454215	194021920	0.452256	0.119260883734	563	13	-0.209599162279018	0.833980533523886	-0.0794314168799962	180.730588154474	1.92643284858854	2.0847	0.2798	2.066	0.2594	684217249
1055	3	194021920	194630740	0.451456	0.17873920042	687	13	0.605995904329714	0.544517472916704	0.207743759857874	220.536259435389	2.35072711719418	2.0847	0.2798	2.066	0.2594	684784954
1056	3	194630740	195278252	0.43761	0.227813538591	623	11	-0.267146290102633	0.789356527918795	-0.0880460199523518	199.991396838788	1.83505154639175	2.0847	0.2798	2.066	0.2594	685393774
1057	3	195278252	196158785	0.46335	0.432162110903	485	13	-0.722634768694189	0.469904301448946	-0.294581591885736	155.691536864867	1.6595380667237	2.0847	0.2798	2.066	0.2594	686041286
1058	3	196158785	196847680	0.416714	0.274199986936	603	9	-0.66063942735461	0.508843577757858	-0.267978399162513	193.57112727735	1.61879194630872	2.0847	0.2798	2.066	0.2594	686921819
1059	3	196847680	197534897	0.418574	0.272427777543	893	9	0.895903108319022	0.370304513918086	0.298523774058625	286.665035918198	2.39731543624161	2.0847	0.2798	2.066	0.2594	687610714
1060	3	197534897	198022430	0.159226	0.359926263506	287	1	-1.48253613270658	0.138197696737891	-1.12206258733352	92.1308682066325	0.833091436865022	2.0847	0.2798	2.066	0.2594	688297931
1061	4	0	785667	0.451598	0.363598063811	922	13	2.15168010314465	0.0314225582827463	0.632200411469112	295.974426782283	3.15483319076133	2.0987	0.3541	2.0618	0.2895	688297931
1062	4	785667	1384066	0.549956	0.164437106345	194	16	-0.282008963928436	0.777936636935079	-0.178754019336133	62.2766147459467	1.80046403712297	2.0987	0.3541	2.0618	0.2895	689083598
1063	4	1384066	2062508	0.550886	0.263017324989	199	16	-0.226907012058652	0.820496049427261	-0.142042240979612	63.8816821363062	1.84686774941995	2.0987	0.3541	2.0618	0.2895	689681997
1064	4	2062508	2699468	0.483592	0.215021351419	467	14	-0.43517424552977	0.663435955096622	-0.171030617187814	149.913294259573	1.8030888030888	2.0987	0.3541	2.0618	0.2895	690360439
1065	4	2699468	3331001	0.481712	0.208275735393	546	14	0.149719683717236	0.880985777865582	0.0544477840223762	175.273359027252	2.10810810810811	2.0987	0.3541	2.0618	0.2895	690997399
1066	4	3331001	4184323	0.549872	0.414054717914	273	16	0.588601875614161	0.55612837540758	0.314090279396591	87.6366795136261	2.53364269141531	2.0987	0.3541	2.0618	0.2895	691628932
1067	4	4184323	4798212	0.449686	0.185520509408	626	12	-0.0793921340108349	0.936720725043872	-0.0283883859966988	200.954437273003	1.97476340694006	2.0987	0.3541	2.0618	0.2895	692482254
1068	4	4798212	5412422	0.440524	0.185946174761	722	12	0.533280282793033	0.593839574419126	0.177447793957854	231.771731167905	2.27760252365931	2.0987	0.3541	2.0618	0.2895	693096143
1069	4	5412422	6011375	0.467836	0.165209958043	711	13	0.76385301399592	0.444954840248358	0.25728322065919	228.240582909114	2.43284858853721	2.0987	0.3541	2.0618	0.2895	693710353
1070	4	6011375	6565265	0.508394	0.097293686472	300	15	-1.14964909939867	0.250288426757081	-0.504337898758458	96.3040434215671	1.41843971631206	2.0987	0.3541	2.0618	0.2895	694309306
1071	4	6565265	7179404	0.48876	0.185852062807	534	14	0.0608750362366782	0.951458730761836	0.0223865747900776	171.421197290389	2.06177606177606	2.0987	0.3541	2.0618	0.2895	694863196
1072	4	7179404	7720949	0.535088	0.0767156930634	264	16	0.489418362248549	0.62454553873121	0.265727257835192	84.7475582109791	2.45011600928074	2.0987	0.3541	2.0618	0.2895	695477335
1073	4	7720949	8287769	0.521776	0.117885748562	424	15	-0.0141178283032696	0.988735976943846	-0.00523613469113964	136.109714702482	2.00472813238771	2.0987	0.3541	2.0618	0.2895	696018880
1074	4	8287769	8901947	0.528204	0.185903760799	283	15	-1.30532677366175	0.191781601040699	-0.588498346422456	90.846814294345	1.33806146572104	2.0987	0.3541	2.0618	0.2895	696585700
1075	4	8901947	10234780	0.466434	0.624859228425	496	13	-0.650283593430511	0.515509052818103	-0.262226218573351	159.222685123658	1.69717707442258	2.0987	0.3541	2.0618	0.2895	697199878
1076	4	10234780	10813483	0.41199	0.135998949375	808	9	0.439675123725026	0.660172422198529	0.154218891689197	259.378890282087	2.16912751677852	2.0987	0.3541	2.0618	0.2895	698532711
1077	4	10813483	11413645	0.390696	0.166891605933	858	7	0.421125592978432	0.673663374004944	0.142859206627224	275.429564185682	2.13965087281796	2.0987	0.3541	2.0618	0.2895	699111414
1078	4	11413645	12002132	0.373674	0.150363559433	1035	5	1.12830018173178	0.259193166763353	0.374869519094866	332.248949804406	2.50909090909091	2.0987	0.3541	2.0618	0.2895	699711576
1079	4	12002132	12603666	0.357248	0.168791788993	818	3	0.302075256895857	0.762594694023339	0.126793684716678	262.589025062806	2.07878017789072	2.0987	0.3541	2.0618	0.2895	700300063
1080	4	12603666	13182605	0.379996	0.136351152712	888	5	0.427977053640051	0.668667826604784	0.153870333058284	285.059968527839	2.15272727272727	2.0987	0.3541	2.0618	0.2895	700901597
1081	4	13182605	13776965	0.390038	0.158759001279	979	7	1.05106830408927	0.293227220156625	0.333190418731373	314.272195032381	2.44139650872818	2.0987	0.3541	2.0618	0.2895	701480536
1082	4	13776965	14347121	0.387054	0.123047025726	842	6	0.256362511812998	0.797670932027753	0.0936700401786351	270.293348536532	2.05616605616606	2.0987	0.3541	2.0618	0.2895	702074896
1083	4	14347121	14949615	0.38863	0.170116216925	843	6	0.261205782309233	0.793933819234312	0.0953824380543214	270.614362014604	2.05860805860806	2.0987	0.3541	2.0618	0.2895	702645052
1084	4	14949615	15526655	0.385518	0.133508942188	792	6	0.0141989870012568	0.988671228161877	0.00535023719184867	254.242674632937	1.93406593406593	2.0987	0.3541	2.0618	0.2895	703247546
1085	4	15526655	16126824	0.404856	0.166901322794	756	8	-0.0575919880581702	0.954073631685004	-0.0222208058648582	242.686189422349	1.9598185353208	2.0987	0.3541	2.0618	0.2895	703824586
1086	4	16126824	16709185	0.396862	0.14142602269	792	7	0.0775204778270643	0.938209501340352	0.0273819892072881	254.242674632937	1.97506234413965	2.0987	0.3541	2.0618	0.2895	704424755
1087	4	16709185	17284317	0.393048	0.130634358721	904	7	0.660607945962718	0.508863771917931	0.218204331542866	290.196184176989	2.25436408977556	2.0987	0.3541	2.0618	0.2895	705007116
1088	4	17284317	17907279	0.403832	0.197382825919	766	8	-0.0085118075318391	0.993208642192546	-0.00326264816097361	245.896324203068	1.98574206092029	2.0987	0.3541	2.0618	0.2895	705582248
1089	4	17907279	18514105	0.369278	0.176040578354	1013	4	1.06254010444116	0.287990561648985	0.38617933796595	325.186653286825	2.47980416156671	2.0987	0.3541	2.0618	0.2895	706205210
1090	4	18514105	19096995	0.361778	0.142205218823	922	4	0.656103559730995	0.511757494199074	0.25038381959415	295.974426782283	2.25703794369645	2.0987	0.3541	2.0618	0.2895	706812036
1091	4	19096995	19680816	0.346964	0.143573115732	647	2	-0.294585869585483	0.768310257845491	-0.129076255470221	207.695720312513	1.70712401055409	2.0987	0.3541	2.0618	0.2895	707394926
1092	4	19680816	20265895	0.358208	0.145414550856	371	3	-1.65988803469254	0.096936978994079	-1.01388797160427	119.096000364671	0.9428208386277	1.0924	0.1402	1.0869	0.1996	707978747
1093	4	20265895	20838558	0.359778	0.126886144207	505	3	-1.07173796517835	0.283837743377952	-0.569023770585913	162.111806426305	1.28335451080051	1.0924	0.1402	1.0869	0.1996	708563826
1094	4	20838558	21421220	0.36951	0.141869557308	366	4	-1.82717906509153	0.0676728504596662	-1.08253928255115	117.490932974312	0.895960832313341	1.0924	0.1402	1.0869	0.1996	709136489
1095	4	21421220	21983998	0.365836	0.111550202744	436	4	-1.51453556916064	0.129890059584585	-0.830054796058262	139.961876439344	1.06731946144431	1.0924	0.1402	1.0869	0.1996	709719151
1096	4	21983998	22638577	0.374616	0.23615025841	474	5	-1.54436155200604	0.122500768843649	-0.751802284393562	152.160388606076	1.14909090909091	1.0924	0.1402	1.0869	0.1996	710281929
1097	4	22638577	23207235	0.369842	0.120736892825	444	4	-1.47880488391139	0.139192470181337	-0.803823254485082	142.529984263919	1.08690330477356	1.0924	0.1402	1.0869	0.1996	710936508
1098	4	23207235	23784895	0.360448	0.134438943323	499	4	-1.23315642282283	0.217517410023295	-0.635343115497928	160.185725557873	1.22154222766218	1.0924	0.1402	1.0869	0.1996	711505166
1099	4	23784895	24318769	0.392208	0.0634494281422	730	7	-0.245260084890887	0.806255055651018	-0.0902219771049421	234.33983899248	1.82044887780549	2.0481	0.206	2.0491	0.2259	712082826
1100	4	24318769	24906400	0.40862	0.149125897034	731	8	-0.180292439373998	0.856922990921497	-0.0707356341334934	234.660852470552	1.8950097213221	2.0481	0.206	2.0491	0.2259	712616700
1101	4	24906400	25519246	0.408726	0.184134350228	718	8	-0.244096674058228	0.807155948370538	-0.0966231962628794	230.487677255617	1.86130913804277	2.0481	0.206	2.0491	0.2259	713204331
1102	4	25519246	26138397	0.43329	0.192442554401	735	11	0.49602898469678	0.619873961383578	0.150466066747373	235.944906382839	2.16494845360825	2.0481	0.206	2.0491	0.2259	713817177
1103	4	26138397	26769756	0.384506	0.208057539371	942	6	0.74068956143648	0.458881689996392	0.255576866725022	302.394696343721	2.3003663003663	2.0481	0.206	2.0491	0.2259	714436328
1104	4	26769756	27351719	0.390798	0.14083885058	763	7	-0.0734575273152031	0.941442041015577	-0.0264353840377912	244.933283768852	1.90274314214464	2.0481	0.206	2.0491	0.2259	715067687
1105	4	27351719	27914888	0.349424	0.112167040444	782	2	0.362159210435424	0.717233058860495	0.144326639844624	251.032539852218	2.06332453825858	2.0481	0.206	2.0491	0.2259	715649650
1106	4	27914888	28507492	0.342032	0.156266241875	889	2	0.882690496081624	0.377403518473414	0.329341451367042	285.380982005911	2.34564643799472	2.0481	0.206	2.0491	0.2259	716212819
1107	4	28507492	29067553	0.342642	0.107240104203	729	2	0.104325956797587	0.916910679758126	0.0430768468642087	234.018825514408	1.92348284960422	2.0481	0.206	2.0491	0.2259	716805423
1108	4	29067553	29632918	0.329504	0.115615575778	781	1	0.686311952660526	0.492516413251989	0.322209224132771	250.711526374146	2.26705370101597	2.0481	0.206	2.0491	0.2259	717365484
1109	4	29632918	30217098	0.332956	0.144099421411	698	1	0.321910351272935	0.747520611087342	0.160113712200444	224.067407694179	2.02612481857765	2.0481	0.206	2.0491	0.2259	717930849
1110	4	30217098	30783975	0.346176	0.117974445956	827	2	0.58107423710906	0.561190421151778	0.225045361708546	265.478146365453	2.1820580474934	2.0481	0.206	2.0491	0.2259	718515029
1111	4	30783975	31340443	0.344128	0.101475736251	757	2	0.240539751172293	0.809911850680692	0.0974513325230033	243.007202900421	1.99736147757256	2.0481	0.206	2.0491	0.2259	719081906
1112	4	31340443	31921170	0.335042	0.139010240612	690	1	0.286787305356059	0.77427518369742	0.143483037656323	221.499299869604	2.00290275761974	2.0481	0.206	2.0491	0.2259	719638374
1113	4	31921170	32493466	0.337834	0.126326236773	576	1	-0.213716098959427	0.8307684562325	-0.117044512566896	184.903763369409	1.67198838896952	2.0481	0.206	2.0491	0.2259	720219101
1114	4	32493466	33075991	0.334798	0.141667739582	650	1	0.111172075771678	0.911479894650844	0.0573263939066082	208.658760746729	1.88679245283019	2.0481	0.206	2.0491	0.2259	720791397
1115	4	33075991	33644489	0.341106	0.120489430042	798	2	0.439995664363828	0.659940247494373	0.173546778759617	256.168755501368	2.10554089709763	2.0481	0.206	2.0491	0.2259	721373922
1116	4	33644489	34261024	0.332638	0.189016033153	701	1	0.335081493491764	0.737563612750159	0.166301120001415	225.030448128395	2.03483309143687	2.0481	0.206	2.0491	0.2259	721942420
1117	4	34261024	34854157	0.332442	0.157018746217	728	1	0.453621773461221	0.650101079256969	0.220825126189488	233.697812036336	2.11320754716981	2.0481	0.206	2.0491	0.2259	722558955
1118	4	34854157	35442427	0.332358	0.150050147041	689	1	0.28239692461645	0.777639172876663	0.141390658695083	221.178286391532	2	2.0481	0.206	2.0491	0.2259	723152088
1119	4	35442427	36015173	0.339926	0.127012672284	763	1	0.607285099347555	0.543661725259452	0.288569732825322	244.933283768852	2.21480406386067	2.0481	0.206	2.0491	0.2259	723740358
1120	4	36015173	36579776	0.353578	0.11442199209	867	3	0.51714505843463	0.605054901675349	0.210724834996765	278.318685488329	2.20330368487929	2.0481	0.206	2.0491	0.2259	724313104
1121	4	36579776	37194970	0.357582	0.187248250145	1024	3	1.20624625928335	0.227722552138004	0.450836651774929	328.717801545616	2.60228716645489	2.0481	0.206	2.0491	0.2259	724877707
1122	4	37194970	37809704	0.394896	0.18664007522	713	7	-0.333764432732906	0.738557324385225	-0.124216364428434	228.882609865258	1.77805486284289	2.0481	0.206	2.0491	0.2259	725492901
1123	4	37809704	38401590	0.413214	0.155242732553	693	9	-0.177574502490379	0.859057150330537	-0.0672810489253844	222.46234030382	1.86040268456376	2.0481	0.206	2.0491	0.2259	726107635
1124	4	38401590	39032107	0.400826	0.206999969866	732	8	-0.175384421321365	0.860777580847574	-0.0687633918018883	234.981865948624	1.89760207388205	2.0481	0.206	2.0491	0.2259	726699521
1125	4	39032107	39720984	0.374782	0.274181022156	793	5	-0.0246127230178676	0.980363870873866	-0.00936847758784312	254.563688111009	1.92242424242424	2.0481	0.206	2.0491	0.2259	727330038
1126	4	39720984	40427015	0.391712	0.291815798456	714	7	-0.328558294624552	0.742489575451858	-0.122194366843222	229.20362334333	1.78054862842893	2.0481	0.206	2.0491	0.2259	728018915
1127	4	40427015	41080389	0.405228	0.234741510988	636	8	-0.646554154374144	0.517920537549154	-0.271580274801575	204.164572053722	1.64873622812703	2.0481	0.206	2.0491	0.2259	728724946
1128	4	41080389	41672931	0.396248	0.156177958693	1000	7	1.16039720436471	0.245887124469859	0.363809653789765	321.01347807189	2.49376558603491	2.0481	0.206	2.0491	0.2259	729378320
1129	4	41672931	42279612	0.389544	0.17584364765	733	6	-0.271553972276598	0.78596499462847	-0.106336994753949	235.302879426696	1.78998778998779	2.0481	0.206	2.0491	0.2259	729970862
1130	4	42279612	42882321	0.379976	0.170412255334	782	5	-0.0770178550519424	0.938609340879119	-0.0295207359844693	251.032539852218	1.89575757575758	2.0481	0.206	2.0491	0.2259	730577543
1131	4	42882321	43481772	0.354442	0.16590346834	824	3	0.328410334635299	0.742601430024431	0.137337178958148	264.515105931238	2.09402795425667	2.0481	0.206	2.0491	0.2259	731180252
1132	4	43481772	44092459	0.340778	0.181249969297	800	2	0.449725221104878	0.652908583224127	0.177158032311996	256.810782457512	2.11081794195251	2.0481	0.206	2.0491	0.2259	731779703
1133	4	44092459	44679895	0.349604	0.148843448478	795	2	0.425401329252252	0.670544137198208	0.168112892708989	255.205715067153	2.0976253298153	2.0481	0.206	2.0491	0.2259	732390390
1134	4	44679895	45287200	0.34658	0.176690460312	760	2	0.255134086283869	0.798619538051087	0.10315745086822	243.970243334637	2.00527704485488	2.0481	0.206	2.0491	0.2259	732977826
1135	4	45287200	45899033	0.337304	0.182783537338	779	1	0.677531191181307	0.498068986931363	0.318510004052461	250.069499418003	2.26124818577649	2.0481	0.206	2.0491	0.2259	733585131
1136	4	45899033	46484926	0.34097	0.146601853922	872	2	0.799989263782695	0.42371701757643	0.301486167314198	279.923752878688	2.30079155672823	2.0481	0.206	2.0491	0.2259	734196964
1137	4	46484926	47082490	0.351294	0.163269541003	833	3	0.367912951244461	0.712938142848687	0.153009337140477	267.404227233885	2.11689961880559	2.0481	0.206	2.0491	0.2259	734782857
1138	4	47082490	47654014	0.361372	0.125146100601	902	4	0.566776846607883	0.570865803041635	0.218744502420193	289.554157220845	2.20807833537332	2.0481	0.206	2.0491	0.2259	735380421
1139	4	47654014	48259932	0.374566	0.174805831812	853	5	0.261233451713449	0.793912482758981	0.0958563980264687	273.824496795322	2.06787878787879	2.0481	0.206	2.0491	0.2259	735951945
1140	4	48259932	48900564	0.365846	0.219520723286	859	4	0.374724413393191	0.707865433810027	0.148275200303275	275.750577663754	2.10281517747858	2.0481	0.206	2.0491	0.2259	736557863
1141	4	48900564	53126902	0.396484	0.881694270548	616	7	-0.838759829243248	0.401604097047709	-0.33518809017742	197.744302492284	1.53615960099751	1.1059	0.1581	1.0991	0.1512	737198495
1142	4	53126902	53799895	0.406166	0.257050221919	400	8	-1.80484641479556	0.0710987189354531	-0.940607040311206	128.405391228756	1.03694102397926	1.1059	0.1581	1.0991	0.1512	741424833
1143	4	53799895	54451545	0.379112	0.232716949283	528	5	-1.28709999474785	0.198059437291495	-0.596151413933368	169.495116421958	1.28	1.1059	0.1581	1.0991	0.1512	742097826
1144	4	54451545	55084107	0.399878	0.209563647516	536	7	-1.25525087791157	0.209387701195336	-0.535885440414549	172.063224246533	1.33665835411471	1.1059	0.1581	1.0991	0.1512	742749476
1145	4	55084107	55700432	0.408606	0.188739707135	383	8	-1.88828272169032	0.0589880056372643	-1.00326264816097	122.948162101534	0.992871030460143	1.1059	0.1581	1.0991	0.1512	743382038
1146	4	55700432	56315527	0.390616	0.187117437144	493	7	-1.4791148165708	0.13910963088196	-0.65653079449441	158.259644689442	1.22942643391521	1.1059	0.1581	1.0991	0.1512	743998363
1147	4	56315527	56943366	0.36878	0.203617487923	450	4	-1.45200686997446	0.146499695032802	-0.784457929618151	144.456065132351	1.1015911872705	1.1059	0.1581	1.0991	0.1512	744613458
1148	4	56943366	57587710	0.390942	0.224016984716	433	7	-1.79148310307204	0.0732158037100267	-0.843751416145597	138.998836005129	1.07980049875312	1.1059	0.1581	1.0991	0.1512	745241297
1149	4	57587710	58249202	0.406166	0.244132960036	410	8	-1.75576623426923	0.079128332070967	-0.904983130580485	131.615526009475	1.06286454957874	1.1059	0.1581	1.0991	0.1512	745885641
1150	4	58249202	58884686	0.3642	0.2131981293	428	4	-1.55026625440988	0.121077623338528	-0.856772134434041	137.393768614769	1.04773561811506	1.1059	0.1581	1.0991	0.1512	746547133
1151	4	58884686	59502381	0.344098	0.190539020067	389	2	-1.54969868918099	0.121213852914103	-0.863071812476536	124.874242969965	1.02638522427441	1.1059	0.1581	1.0991	0.1512	747182617
1152	4	59502381	60141321	0.332016	0.217453908035	405	1	-0.964471205432656	0.334809737975708	-0.625191416237221	130.010458619116	1.17561683599419	1.1059	0.1581	1.0991	0.1512	747800312
1153	4	60141321	60765123	0.331782	0.198463615057	413	1	-0.92934815951578	0.352708684426653	-0.596971542589763	132.578566443691	1.1988388969521	1.1059	0.1581	1.0991	0.1512	748439252
1154	4	60765123	61364712	0.334264	0.166095442044	354	1	-1.18838062315274	0.234683486922013	-0.819363963926211	113.638771237449	1.02757619738752	1.1059	0.1581	1.0991	0.1512	749063054
1155	4	61364712	61961177	0.341638	0.161727846563	447	2	-1.26754154369053	0.204961718808542	-0.662567136279411	143.493024698135	1.17941952506596	1.1059	0.1581	1.0991	0.1512	749662643
1156	4	61961177	62524227	0.3409	0.111979397922	361	2	-1.6859124835557	0.0918126571201991	-0.970843130575557	115.885865583952	0.952506596306069	1.1059	0.1581	1.0991	0.1512	750259108
1157	4	62524227	63122155	0.340484	0.163778916525	367	2	-1.65672381333255	0.0975753262331234	-0.947061904619515	117.811946452384	0.968337730870712	1.1059	0.1581	1.0991	0.1512	750822158
1158	4	63122155	63733821	0.338636	0.18256041696	470	1	-0.679096457358037	0.497076747004665	-0.410452567444209	150.876334693788	1.36429608127721	1.1059	0.1581	1.0991	0.1512	751420086
1159	4	63733821	64359478	0.329406	0.200840076911	372	1	-1.10935376983977	0.267277597490618	-0.747810702901177	119.417013842743	1.07982583454282	1.1059	0.1581	1.0991	0.1512	752031752
1160	4	64359478	64957105	0.32762	0.163357746554	413	1	-0.92934815951578	0.352708684426653	-0.596971542589763	132.578566443691	1.1988388969521	1.1059	0.1581	1.0991	0.1512	752657409
1161	4	64957105	65549166	0.330058	0.155492423923	322	1	-1.32887280682025	0.183889936713731	-0.956052635894592	103.366339939149	0.934687953555878	1.1059	0.1581	1.0991	0.1512	753255036
1162	4	65549166	66151946	0.335886	0.17050997047	357	1	-1.17520948093391	0.239910918077967	-0.807189249980109	114.601811671665	1.03628447024673	1.1059	0.1581	1.0991	0.1512	753847097
1163	4	66151946	66721277	0.330916	0.121776260207	409	1	-0.946909682474218	0.343684803644863	-0.61101248106746	131.294512531403	1.18722786647315	1.1059	0.1581	1.0991	0.1512	754449877
1164	4	66721277	67331479	0.331944	0.180599211409	419	1	-0.903005875078123	0.36652277684544	-0.576163080309857	134.504647312122	1.21625544267054	1.1059	0.1581	1.0991	0.1512	755019208
1165	4	67331479	67917399	0.340876	0.146641179683	438	2	-1.31132454902526	0.18974813789261	-0.691911097861555	140.603903395488	1.155672823219	1.1059	0.1581	1.0991	0.1512	755629410
1166	4	67917399	68561245	0.356154	0.223416779789	590	3	-0.698657697202924	0.484765976802252	-0.344592203975867	189.397952062415	1.49936467598475	1.1059	0.1581	1.0991	0.1512	756215330
1167	4	68561245	69183311	0.35464	0.196226766935	505	3	-1.07173796517835	0.283837743377952	-0.569023770585913	162.111806426305	1.28335451080051	1.1059	0.1581	1.0991	0.1512	756859176
1168	4	69183311	70014499	0.352774	0.398451373215	347	3	-1.76522834565031	0.07752539651054	-1.11037149564681	111.391676890946	0.881829733163914	1.1059	0.1581	1.0991	0.1512	757481242
1169	4	70014499	70843067	0.343912	0.3965492271	447	2	-1.26754154369053	0.204961718808542	-0.662567136279411	143.493024698135	1.17941952506596	1.1059	0.1581	1.0991	0.1512	758312430
1170	4	70843067	71475987	0.34634	0.210010743854	460	2	-1.2042994248737	0.228473868907452	-0.621208106518353	147.66619991307	1.21372031662269	1.1059	0.1581	1.0991	0.1512	759140998
1171	4	71475987	72153411	0.372772	0.261909823095	374	5	-2.0207718432249	0.0433033888228111	-1.09365107340418	120.059040798887	0.906666666666667	1.1059	0.1581	1.0991	0.1512	759773918
1172	4	72153411	72769797	0.360418	0.188819992667	430	4	-1.54133358309757	0.123235619443349	-0.850046271245728	138.035795570913	1.05263157894737	1.1059	0.1581	1.0991	0.1512	760451342
1173	4	72769797	73370774	0.349092	0.168021405145	424	2	-1.37943144621261	0.167761769276304	-0.738777702899529	136.109714702482	1.11873350923483	1.1059	0.1581	1.0991	0.1512	761067728
1174	4	73370774	74034468	0.363316	0.246640771199	382	4	-1.75571769459304	0.0791366239387879	-1.02081029279944	122.627148623462	0.935128518971848	1.1059	0.1581	1.0991	0.1512	761668705
1175	4	74034468	74652780	0.361712	0.191346763446	464	4	-1.38947817078828	0.164687394324559	-0.740258125707616	148.950253825357	1.1358629130967	1.1059	0.1581	1.0991	0.1512	762332399
1176	4	74652780	75249918	0.360996	0.16267261504	483	4	-1.30461779332132	0.192023026345723	-0.682359741999415	155.049509908723	1.18237454100367	1.1059	0.1581	1.0991	0.1512	762950711
1177	4	75249918	75942525	0.371184	0.278089883585	542	5	-1.22040255397721	0.222312309662174	-0.55839649193795	173.989305114965	1.31393939393939	1.1059	0.1581	1.0991	0.1512	763547849
1178	4	75942525	76639006	0.38165	0.282105326635	474	6	-1.52596103080142	0.12701956979301	-0.735263133989502	152.160388606076	1.15750915750916	1.1059	0.1581	1.0991	0.1512	764240456
1179	4	76639006	77277690	0.385012	0.217140244628	391	6	-1.92795248198891	0.0538610369170437	-1.01298158558041	125.516269926109	0.954822954822955	1.1059	0.1581	1.0991	0.1512	764936937
1180	4	77277690	77887560	0.39998	0.180153147392	475	7	-1.57282530252117	0.115759275117686	-0.710190927654012	152.481402084148	1.18453865336658	1.1059	0.1581	1.0991	0.1512	765575621
1181	4	77887560	78514960	0.413436	0.203060248645	307	9	-2.24938629135252	0.0244879300149543	-1.24189774569242	98.5511377680703	0.824161073825503	1.1059	0.1581	1.0991	0.1512	766185491
1182	4	78514960	79138545	0.371096	0.198184690138	425	5	-1.77780259470328	0.0754362822021562	-0.909226502266757	136.430728180553	1.03030303030303	1.1059	0.1581	1.0991	0.1512	766812891
1183	4	79138545	79730142	0.388052	0.154830061681	395	6	-1.90857940000397	0.0563163714506842	-0.998297539823296	126.800323838397	0.964590964590965	1.1059	0.1581	1.0991	0.1512	767436476
1184	4	79730142	80321721	0.354744	0.154804345658	470	3	-1.22535925199176	0.220439892681638	-0.672646401660071	150.876334693788	1.19440914866582	1.1059	0.1581	1.0991	0.1512	768028073
1185	4	80321721	80913210	0.345034	0.154675742068	421	2	-1.39402578132419	0.163309819456302	-0.749021734396332	135.146674268266	1.11081794195251	1.1059	0.1581	1.0991	0.1512	768619652
1186	4	80913210	81490745	0.364112	0.134251603799	516	4	-1.15722871666819	0.247178928169754	-0.587011865411934	165.642954685095	1.26315789473684	1.1059	0.1581	1.0991	0.1512	769211141
1187	4	81490745	82094057	0.347436	0.171241414061	466	2	-1.17511075465055	0.239950408541087	-0.602512012808448	149.592280781501	1.22955145118734	1.1059	0.1581	1.0991	0.1512	769788676
1188	4	82094057	82692659	0.380732	0.164720465351	386	6	-1.95216883447008	0.0509181630020553	-1.03154934561968	123.91120253575	0.942612942612943	1.1059	0.1581	1.0991	0.1512	770391988
1189	4	82692659	83348081	0.382012	0.237132717547	462	6	-1.58408027675623	0.113175452078642	-0.772257341471703	148.308226869213	1.12820512820513	1.1059	0.1581	1.0991	0.1512	770990590
1190	4	83348081	83981242	0.397166	0.210311437375	360	7	-2.17153118498189	0.0298910424700923	-1.11012153454265	115.564852105881	0.897755610972569	1.1059	0.1581	1.0991	0.1512	771646012
1191	4	83981242	84643974	0.38669	0.245547219691	576	6	-1.03194744018546	0.302096740371281	-0.454081381445449	184.903763369409	1.40659340659341	1.1059	0.1581	1.0991	0.1512	772279173
1192	4	84643974	85236407	0.36817	0.156022706365	496	4	-1.2465554297913	0.212560552854715	-0.644042810448313	159.222685123658	1.21419828641371	1.1059	0.1581	1.0991	0.1512	772941905
1193	4	85236407	85815645	0.370916	0.136796964288	454	5	-1.63964361024981	0.101079289943791	-0.813997046000907	145.740119044638	1.10060606060606	1.1059	0.1581	1.0991	0.1512	773534338
1194	4	85815645	86445678	0.363584	0.206390776356	548	4	-1.01430597567121	0.310436773538258	-0.500207037874661	175.915385983396	1.34149326805386	1.1059	0.1581	1.0991	0.1512	774113576
1195	4	86445678	87028491	0.354858	0.142091888822	350	3	-1.75206080678059	0.079763352664432	-1.09795223639274	112.354717325162	0.889453621346887	1.1059	0.1581	1.0991	0.1512	774743609
1196	4	87028491	87665368	0.356422	0.214919050303	405	3	-1.51065592750237	0.130876136716256	-0.887385250453083	130.010458619116	1.0292249047014	1.1059	0.1581	1.0991	0.1512	775326422
1197	4	87665368	88304742	0.379592	0.217985091668	428	5	-1.76351028596671	0.077814464005682	-0.899078546890675	137.393768614769	1.03757575757576	1.1059	0.1581	1.0991	0.1512	775963299
1198	4	88304742	88949230	0.377814	0.224190365065	459	5	-1.61582309568886	0.106132566599731	-0.798195189878014	147.345186434998	1.11272727272727	1.1059	0.1581	1.0991	0.1512	776602673
1199	4	88949230	89600533	0.384876	0.232308157647	473	6	-1.53080430129765	0.125817766249941	-0.738310009548366	151.839375128004	1.15506715506715	1.1059	0.1581	1.0991	0.1512	777247161
1200	4	89600533	90208006	0.37265	0.176918151095	394	5	-1.92548978498112	0.0541681126924774	-1.01849371383545	126.479310360325	0.955151515151515	1.1059	0.1581	1.0991	0.1512	777898464
1201	4	90208006	90788897	0.36089	0.13925331947	395	4	-1.69765533106302	0.0895728331360813	-0.972530277770723	126.800323838397	0.966952264381885	1.1059	0.1581	1.0991	0.1512	778505937
1202	4	90788897	91378371	0.341672	0.151786168686	344	2	-1.76861371585463	0.0769583602565457	-1.04043340276063	110.42863645673	0.907651715039578	1.1059	0.1581	1.0991	0.1512	779086828
1203	4	91378371	91973584	0.334598	0.159964584107	371	1	-1.11374415057938	0.265388962684577	-0.751694137388405	119.096000364671	1.07692307692308	1.1059	0.1581	1.0991	0.1512	779676302
1204	4	91973584	92624648	0.333758	0.232026344568	465	1	-0.701048361056085	0.483272835010815	-0.425882608013815	149.271267303429	1.34978229317852	1.1059	0.1581	1.0991	0.1512	780271515
1205	4	92624648	93256758	0.3411	0.208998433817	406	2	-1.46699745688206	0.142376747158056	-0.801362240277552	130.331472097187	1.0712401055409	1.1059	0.1581	1.0991	0.1512	780922579
1206	4	93256758	93815236	0.330612	0.104709585695	372	1	-1.10935376983977	0.267277597490618	-0.747810702901177	119.417013842743	1.07982583454282	1.1059	0.1581	1.0991	0.1512	781554689
1207	4	93815236	94379967	0.334916	0.114622714177	214	1	-1.80303392669808	0.0713828866778073	-1.54550252760806	68.6968843073845	0.621190130624093	1.1059	0.1581	1.0991	0.1512	782113167
1208	4	94379967	94983137	0.354118	0.171046305353	208	3	-2.37532431328071	0.0175335370421587	-1.84872363008398	66.7708034389532	0.52858958068615	1.1059	0.1581	1.0991	0.1512	782677898
1209	4	94983137	95607321	0.354414	0.198954154544	496	3	-1.11124058178751	0.266464807586008	-0.594967037838195	159.222685123658	1.26048284625159	1.1059	0.1581	1.0991	0.1512	783281068
1210	4	95607321	96193925	0.363382	0.147636224779	443	4	-1.48327121956755	0.138002365711917	-0.80707623228017	142.208970785847	1.08445532435741	1.1059	0.1581	1.0991	0.1512	783905252
1211	4	96193925	96769565	0.357714	0.131401570426	400	3	-1.53260182561857	0.125373991412377	-0.905307158450346	128.405391228756	1.01651842439644	1.1059	0.1581	1.0991	0.1512	784491856
1212	4	96769565	97337358	0.342984	0.119397386019	458	2	-1.21402898161475	0.224736657299514	-0.627494369365784	147.024172956926	1.20844327176781	1.1059	0.1581	1.0991	0.1512	785067496
1213	4	97337358	97922430	0.344058	0.145404326305	426	2	-1.36970188947156	0.170779978649162	-0.73198853723689	136.751741658625	1.12401055408971	1.1059	0.1581	1.0991	0.1512	785635289
1214	4	97922430	98538632	0.34342	0.188577771575	394	2	-1.52537479732837	0.127165641187094	-0.844646338006352	126.479310360325	1.03957783641161	1.1059	0.1581	1.0991	0.1512	786220361
1215	4	98538632	99213574	0.344744	0.259195604956	542	2	-0.805387598490632	0.420596045939894	-0.384549116108857	173.989305114965	1.43007915567282	1.1059	0.1581	1.0991	0.1512	786836563
1216	4	99213574	99840114	0.381104	0.201966354902	548	6	-1.16755901408004	0.2429846907787	-0.525974299927234	175.915385983396	1.33821733821734	1.1059	0.1581	1.0991	0.1512	787511505
1217	4	99840114	100530483	0.36878	0.27574963534	467	4	-1.37607916381981	0.168797125611642	-0.730960381125526	149.913294259573	1.14320685434517	1.1059	0.1581	1.0991	0.1512	788138045
1218	4	100530483	101148004	0.377328	0.190310936794	386	5	-1.96360260827863	0.0495761946951575	-1.04808849602374	123.91120253575	0.935757575757576	1.1059	0.1581	1.0991	0.1512	788828414
1219	4	101148004	101732977	0.356438	0.145259695747	452	3	-1.30436448521008	0.192109338175132	-0.728984385809883	145.098092088494	1.14866581956798	1.1059	0.1581	1.0991	0.1512	789445935
1220	4	101732977	102307728	0.353628	0.130058059925	352	3	-1.74328244753411	0.0812842898305114	-1.08973172958777	112.996744281305	0.894536213468869	1.1059	0.1581	1.0991	0.1512	790030908
1221	4	102307728	102933552	0.350248	0.201053331288	394	3	-1.55893690335802	0.119011314824461	-0.927111528768694	126.479310360325	1.0012706480305	1.1059	0.1581	1.0991	0.1512	790605659
1222	4	102933552	103549343	0.369034	0.188036200594	493	4	-1.25995443675977	0.207685799303696	-0.652795284457277	158.259644689442	1.20685434516524	1.1059	0.1581	1.0991	0.1512	791231483
1223	4	103549343	104265510	0.36395	0.301838816924	453	4	-1.43860786300599	0.150261657291104	-0.774871880788953	145.419105566566	1.10893512851897	1.1059	0.1581	1.0991	0.1512	791847274
1224	4	104265510	104928834	0.346154	0.246220549837	472	2	-1.1459220844274	0.251827392485736	-0.584055108100887	151.518361649932	1.24538258575198	1.1059	0.1581	1.0991	0.1512	792563441
1225	4	104928834	105526221	0.340402	0.163021625847	457	2	-1.21889375998528	0.222884518376516	-0.630647802404659	146.703159478854	1.20580474934037	1.1059	0.1581	1.0991	0.1512	793226765
1226	4	105526221	106140482	0.356006	0.186013762879	502	3	-1.08490550404807	0.277963509980829	-0.577619794274299	161.148765992089	1.27573062261753	1.1059	0.1581	1.0991	0.1512	793824152
1227	4	106140482	106745991	0.353058	0.17424844222	403	3	-1.51943428674885	0.128653217077565	-0.894527319697103	129.368431662972	1.02414231257942	1.1059	0.1581	1.0991	0.1512	794438413
1228	4	106745991	107370672	0.353404	0.199591471487	410	3	-1.48871002938617	0.136563742832854	-0.869683248719625	131.615526009475	1.04193138500635	1.1059	0.1581	1.0991	0.1512	795043922
1229	4	107370672	107990746	0.349362	0.193644629512	416	2	-1.41834967317681	0.156088701017828	-0.766258439321636	133.541606877906	1.0976253298153	1.1059	0.1581	1.0991	0.1512	795668603
1230	4	107990746	108606537	0.360188	0.188036200594	361	4	-1.84951074337231	0.0643840979459137	-1.10238409394802	115.885865583952	0.883720930232558	1.1059	0.1581	1.0991	0.1512	796288677
1231	4	108606537	109192152	0.391098	0.146196733349	494	7	-1.47390867846244	0.140506180791369	-0.653607399287644	158.580658167514	1.23192019950125	1.1059	0.1581	1.0991	0.1512	796904468
1232	4	109192152	109800045	0.384382	0.177486827452	419	6	-1.79234090809433	0.0730783741872355	-0.913199949188409	134.504647312122	1.02319902319902	1.1059	0.1581	1.0991	0.1512	797490083
1233	4	109800045	110383329	0.365162	0.14278464693	343	4	-1.92990478518311	0.0536186364156805	-1.17617435466238	110.107622978658	0.839657282741738	1.1059	0.1581	1.0991	0.1512	798097976
1234	4	110383329	111025901	0.376794	0.221877081479	395	5	-1.92072568206894	0.0547663000753096	-1.01483669022736	126.800323838397	0.957575757575758	1.1059	0.1581	1.0991	0.1512	798681260
1235	4	111025901	111675174	0.383672	0.229907912388	429	6	-1.74390820313198	0.0811750980022742	-0.879172545388215	137.714782092841	1.04761904761905	1.1059	0.1581	1.0991	0.1512	799323832
1236	4	111675174	112277179	0.346818	0.169442114268	355	2	-1.71510115377885	0.0863266828354159	-0.995022943070684	113.959784715521	0.936675461741425	1.1059	0.1581	1.0991	0.1512	799973105
1237	4	112277179	112869528	0.342722	0.155903023387	461	2	-1.19943464650318	0.230358982458961	-0.61807521703339	147.987213391141	1.21635883905013	1.1059	0.1581	1.0991	0.1512	800575110
1238	4	112869528	113491181	0.37644	0.195692773943	478	5	-1.52530514035728	0.127183006251931	-0.739678725311073	153.444442518364	1.15878787878788	1.1059	0.1581	1.0991	0.1512	801167459
1239	4	113491181	114110801	0.360856	0.193053807172	331	4	-1.98350081305698	0.0473115163395174	-1.22755171402797	106.255461241796	0.810281517747858	1.1059	0.1581	1.0991	0.1512	801789112
1240	4	114110801	114671626	0.354474	0.10845629207	450	3	-1.31314284445656	0.18913481908747	-0.735382157008033	144.456065132351	1.143583227446	1.1059	0.1581	1.0991	0.1512	802408732
1241	4	114671626	115280386	0.351338	0.178658256127	497	3	-1.10685140216427	0.268358180144665	-0.592061306662784	159.543698601729	1.26302414231258	1.1059	0.1581	1.0991	0.1512	802969557
1242	4	115280386	115860403	0.349552	0.137956301281	403	2	-1.48159179199364	0.138448944341969	-0.812062128934761	129.368431662972	1.06332453825858	1.1059	0.1581	1.0991	0.1512	803578317
1243	4	115860403	116444504	0.33163	0.14398366036	388	1	-1.03910767800602	0.298754660481746	-0.687056671822081	124.553229491893	1.12626995645864	1.1059	0.1581	1.0991	0.1512	804158334
1244	4	116444504	117038083	0.325638	0.157652140659	385	1	-1.05227882022485	0.292671645986843	-0.698254878426945	123.590189057678	1.11756168359942	1.1059	0.1581	1.0991	0.1512	804742435
1245	4	117038083	117625947	0.332236	0.149463141135	360	1	-1.16203833871509	0.245219892151429	-0.795116417679534	115.564852105881	1.04499274310595	1.1059	0.1581	1.0991	0.1512	805336014
1246	4	117625947	118212697	0.330546	0.147848317	326	1	-1.31131128386181	0.189752617666695	-0.938241359778131	104.650393851436	0.946298984034833	1.1059	0.1581	1.0991	0.1512	805923878
1247	4	118212697	118801982	0.337456	0.151514123047	431	1	-0.850321306202809	0.395146474103572	-0.53542545492011	138.356809048985	1.2510885341074	1.1059	0.1581	1.0991	0.1512	806510628
1248	4	118801982	119640901	0.35804	0.403994902964	396	3	-1.55015854411154	0.121103467238801	-0.919806728145461	127.121337316469	1.00635324015248	1.1059	0.1581	1.0991	0.1512	807099913
1249	4	119640901	120237851	0.366744	0.162408911969	486	4	-1.29121878635286	0.196627822590612	-0.673426617229407	156.012550342939	1.18971848225214	1.1059	0.1581	1.0991	0.1512	807938832
1250	4	120237851	120960023	0.356356	0.307644162333	490	3	-1.13757565952695	0.25529771515108	-0.6125254092225	157.296604255226	1.24523506988564	1.1059	0.1581	1.0991	0.1512	808535782
1251	4	120960023	121553967	0.349556	0.158169793785	515	2	-0.936736614494814	0.348894057194211	-0.458269535392148	165.321941207024	1.35883905013193	1.1059	0.1581	1.0991	0.1512	809257954
1252	4	121553967	122140689	0.365568	0.14780764996	365	4	-1.83164540074769	0.0670042680752811	-1.08648646706781	117.16991949624	0.893512851897185	1.1059	0.1581	1.0991	0.1512	809851898
1253	4	122140689	122754322	0.374342	0.185180718768	524	5	-1.3061564063966	0.191499374175976	-0.607122531754371	168.211062509671	1.27030303030303	1.1059	0.1581	1.0991	0.1512	810438620
1254	4	122754322	123343802	0.355402	0.151794802199	491	3	-1.13318647990371	0.257135950622027	-0.609584133910377	157.617617733298	1.24777636594663	1.1059	0.1581	1.0991	0.1512	811052253
1255	4	123343802	123983357	0.372362	0.218206409144	499	5	-1.42525897920132	0.154082353105382	-0.677649527954561	160.185725557873	1.20969696969697	1.1059	0.1581	1.0991	0.1512	811641733
1256	4	123983357	124592554	0.370226	0.179247435559	449	5	-1.66346412481075	0.096219566324322	-0.829973898550675	144.135051654279	1.08848484848485	1.1059	0.1581	1.0991	0.1512	812281288
1257	4	124592554	125201379	0.352576	0.178745945058	396	3	-1.55015854411154	0.121103467238801	-0.919806728145461	127.121337316469	1.00635324015248	1.1059	0.1581	1.0991	0.1512	812890485
1258	4	125201379	125787613	0.3491	0.147098257692	471	2	-1.15078686279792	0.249819930718287	-0.587114907849945	151.19734817186	1.24274406332454	1.1059	0.1581	1.0991	0.1512	813499310
1259	4	125787613	126353553	0.342466	0.116514118104	394	2	-1.52537479732837	0.127165641187094	-0.844646338006352	126.479310360325	1.03957783641161	1.1059	0.1581	1.0991	0.1512	814085544
1260	4	126353553	126931689	0.339056	0.135151590629	397	1	-0.999594251349533	0.317506906288882	-0.653974316866251	127.44235079454	1.15239477503628	1.1059	0.1581	1.0991	0.1512	814651484
1261	4	126931689	127528291	0.33507	0.161920342205	483	1	-0.622021507743113	0.533927725673063	-0.371090135173435	155.049509908723	1.40203193033382	1.1059	0.1581	1.0991	0.1512	815229620
1262	4	127528291	128131442	0.348444	0.17102019229	434	2	-1.33078366250736	0.183260205160967	-0.705146925018249	139.3198494832	1.14511873350923	1.1059	0.1581	1.0991	0.1512	815826222
1263	4	128131442	128763284	0.359294	0.208662925225	419	3	-1.44920741277701	0.147279668020519	-0.838356914525719	134.504647312122	1.06480304955527	1.1059	0.1581	1.0991	0.1512	816429373
1264	4	128763284	129448609	0.37349	0.270419144202	559	5	-1.13941280447	0.254531017815788	-0.513841060448631	179.446534242187	1.35515151515152	1.1059	0.1581	1.0991	0.1512	817061215
1265	4	129448609	130089480	0.37694	0.219811787396	466	5	-1.58247437530354	0.113541317584073	-0.776359388637541	149.592280781501	1.12969696969697	1.1059	0.1581	1.0991	0.1512	817746540
1266	4	130089480	130674765	0.355488	0.145715335264	359	3	-1.71255819017143	0.0867938506557779	-1.06132331440202	115.243838627809	0.912325285895807	1.1059	0.1581	1.0991	0.1512	818387411
1267	4	130674765	131261624	0.341646	0.148006591021	447	2	-1.26754154369053	0.204961718808542	-0.662567136279411	143.493024698135	1.17941952506596	1.1059	0.1581	1.0991	0.1512	818972696
1268	4	131261624	131853210	0.334586	0.154814346519	411	1	-0.938128920994999	0.348178160736681	-0.603974930327526	131.936539487547	1.19303338171263	1.1059	0.1581	1.0991	0.1512	819559555
1269	4	131853210	132458855	0.326848	0.174433868025	320	1	-1.33765356829947	0.181009393435935	-0.965041419121846	102.724312983005	0.928882438316401	1.1059	0.1581	1.0991	0.1512	820151141
1270	4	132458855	133343458	0.328682	0.434774695541	377	1	-1.08740186614172	0.276859246820006	-0.728548800740544	121.022081233103	1.09433962264151	1.1059	0.1581	1.0991	0.1512	820756786
1271	4	133343458	133928201	0.328832	0.144923496305	421	1	-0.894225113598904	0.371201457965951	-0.569293090942813	135.146674268266	1.22206095791001	1.1059	0.1581	1.0991	0.1512	821641389
1272	4	133928201	134495537	0.332344	0.118688043769	338	1	-1.25862671498649	0.208165192971416	-0.886090077727024	108.502555588299	0.981132075471698	1.1059	0.1581	1.0991	0.1512	822226132
1273	4	134495537	135098350	0.334044	0.170555379529	472	1	-0.670315695878818	0.502656563473986	-0.404326464647367	151.518361649932	1.37010159651669	1.1059	0.1581	1.0991	0.1512	822793468
1274	4	135098350	135689255	0.331498	0.153840295817	453	1	-0.753732929931399	0.451009604371021	-0.463602273962973	145.419105566566	1.31494920174165	1.1059	0.1581	1.0991	0.1512	823396281
1275	4	135689255	136292645	0.328296	0.171348547374	413	1	-0.92934815951578	0.352708684426653	-0.596971542589763	132.578566443691	1.1988388969521	1.1059	0.1581	1.0991	0.1512	823987186
1276	4	136292645	136888910	0.32847	0.161446672201	363	1	-1.14886719649626	0.250610745866336	-0.783143776013458	116.527892540096	1.05370101596517	1.1059	0.1581	1.0991	0.1512	824590576
1277	4	136888910	137454536	0.330554	0.116023662279	352	1	-1.19716138463196	0.231243657772988	-0.827537895371911	112.996744281305	1.02177068214804	1.1059	0.1581	1.0991	0.1512	825186841
1278	4	137454536	138017914	0.343224	0.11249640561	409	2	-1.45240312177049	0.146389548803823	-0.79074112452098	131.294512531403	1.07915567282322	1.1059	0.1581	1.0991	0.1512	825752467
1279	4	138017914	138603352	0.33982	0.145938596401	397	1	-0.999594251349533	0.317506906288882	-0.653974316866251	127.44235079454	1.15239477503628	1.1059	0.1581	1.0991	0.1512	826315845
1280	4	138603352	139175211	0.344986	0.125658597661	398	2	-1.50591568384627	0.132088819817576	-0.830073536919079	127.763364272612	1.05013192612137	1.1059	0.1581	1.0991	0.1512	826901283
1281	4	139175211	139773094	0.378088	0.163715977875	510	5	-1.37285384716725	0.169797786907867	-0.646192096432964	163.716873816664	1.23636363636364	1.1059	0.1581	1.0991	0.1512	827473142
1282	4	139773094	140454703	0.384046	0.266441610953	417	6	-1.8020274490868	0.0715410870333226	-0.920102809443097	133.862620355978	1.01831501831502	1.1059	0.1581	1.0991	0.1512	828071025
1283	4	140454703	141035166	0.410352	0.138618654419	474	9	-1.35303248632667	0.176045252241482	-0.615249342164339	152.160388606076	1.27248322147651	1.1059	0.1581	1.0991	0.1512	828752634
1284	4	141035166	141626199	0.390324	0.154023548601	429	7	-1.81230765550546	0.0699386723266055	-0.857140793372776	137.714782092841	1.06982543640898	1.1059	0.1581	1.0991	0.1512	829333097
1285	4	141626199	142232713	0.380348	0.175616721131	445	6	-1.66641587519223	0.0956306110110983	-0.826344857034001	142.850997741991	1.08669108669109	1.1059	0.1581	1.0991	0.1512	829924130
1286	4	142232713	142844628	0.359612	0.182893048871	544	3	-0.900559959871976	0.367822331660676	-0.461700506974731	174.631332071108	1.38246505717916	1.1059	0.1581	1.0991	0.1512	830530644
1287	4	142844628	143436368	0.355534	0.155034305607	425	3	-1.42287233503757	0.154773167328968	-0.817844317200007	136.430728180553	1.08005082592122	1.1059	0.1581	1.0991	0.1512	831142559
1288	4	143436368	144045630	0.359774	0.179334998736	478	3	-1.19024581500583	0.233949790801622	-0.648296540244322	153.444442518364	1.21473951715375	1.1059	0.1581	1.0991	0.1512	831734299
1289	4	144045630	144668515	0.37289	0.197283607729	434	5	-1.73492566849358	0.0827539719711226	-0.878994300847342	139.3198494832	1.05212121212121	1.1059	0.1581	1.0991	0.1512	832343561
1290	4	144668515	145572107	0.36288	0.446652914147	380	4	-1.76465036590535	0.0776225451369372	-1.02838351250424	121.985121667318	0.930232558139535	1.1059	0.1581	1.0991	0.1512	832966446
1291	4	145572107	146237007	0.3617	0.248007219131	480	4	-1.31801680028979	0.187498023975966	-0.691348525226669	154.086469474507	1.1750305997552	1.1059	0.1581	1.0991	0.1512	833870038
1292	4	146237007	146858625	0.388246	0.195647487685	436	6	-1.71000530965834	0.0872648911997037	-0.855822058110835	139.961876439344	1.06471306471306	1.1059	0.1581	1.0991	0.1512	834534938
1293	4	146858625	147437874	0.379488	0.136813356605	463	5	-1.59676668404011	0.110317724923364	-0.785677150031585	148.629240347285	1.12242424242424	1.1059	0.1581	1.0991	0.1512	835156556
1294	4	147437874	148044344	0.371436	0.175556911306	458	5	-1.62058719860105	0.105106199497464	-0.801341745194878	147.024172956926	1.11030303030303	1.1059	0.1581	1.0991	0.1512	835735805
1295	4	148044344	148657713	0.37344	0.184830012603	498	5	-1.43002308211351	0.152710394406162	-0.680543601223741	159.864712079801	1.20727272727273	1.1059	0.1581	1.0991	0.1512	836342275
1296	4	148657713	149251803	0.391786	0.158376676934	547	7	-1.19798335871968	0.230923495574397	-0.506577608079765	175.594372505324	1.3640897755611	1.1059	0.1581	1.0991	0.1512	836955644
1297	4	149251803	149841908	0.366928	0.152693164776	507	4	-1.19742573757359	0.231140656862974	-0.612397183831848	162.753833382448	1.24112607099143	1.1059	0.1581	1.0991	0.1512	837549734
1298	4	149841908	150443585	0.358318	0.168989341457	384	3	-1.60282869959042	0.108972478714184	-0.964200847503915	123.269175579606	0.975857687420585	1.1059	0.1581	1.0991	0.1512	838139839
1299	4	150443585	151039008	0.356676	0.160260856568	541	3	-0.913727498741697	0.360860050876925	-0.469678564398255	173.668291636893	1.37484116899619	1.1059	0.1581	1.0991	0.1512	838741516
1300	4	151039008	151620554	0.356518	0.140222785472	443	3	-1.34386710181924	0.178991365971903	-0.758000459670052	142.208970785847	1.12579415501906	1.1059	0.1581	1.0991	0.1512	839336939
1301	4	151620554	152273938	0.363348	0.234753223219	558	4	-0.969642619109652	0.332224661404203	-0.474117809006	179.125520764115	1.36597307221542	1.1059	0.1581	1.0991	0.1512	839918485
1302	4	152273938	152865223	0.402594	0.154384095656	463	8	-1.49564127747967	0.134747160476856	-0.729594846825694	148.629240347285	1.20025923525599	1.1059	0.1581	1.0991	0.1512	840571869
1303	4	152865223	153421479	0.395634	0.101133291147	505	7	-1.41664115927055	0.156587868339533	-0.621835053233164	162.111806426305	1.25935162094763	1.1059	0.1581	1.0991	0.1512	841163154
1304	4	153421479	154022009	0.402096	0.16740212812	455	8	-1.53490542190074	0.124807061526006	-0.754740494999872	146.06113252271	1.17952041477641	1.1059	0.1581	1.0991	0.1512	841719410
1305	4	154022009	154638581	0.401826	0.189064699662	503	8	-1.29932055537435	0.193833942966213	-0.610048640280404	161.469779470161	1.30395333765392	1.1059	0.1581	1.0991	0.1512	842319940
1306	4	154638581	155241292	0.388496	0.170415008188	499	6	-1.40487926839555	0.160057182350591	-0.661110377550501	160.185725557873	1.21855921855922	1.1059	0.1581	1.0991	0.1512	842936512
1307	4	155241292	155799699	0.372122	0.104595751844	409	5	-1.8540282412983	0.0637351197304556	-0.964588500350073	131.294512531403	0.991515151515151	1.1059	0.1581	1.0991	0.1512	843539223
1308	4	155799699	156394126	0.364528	0.15885382057	464	4	-1.38947817078828	0.164687394324559	-0.740258125707616	148.950253825357	1.1358629130967	1.1059	0.1581	1.0991	0.1512	844097630
1309	4	156394126	156973504	0.359156	0.137005547328	359	3	-1.71255819017143	0.0867938506557779	-1.06132331440202	115.243838627809	0.912325285895807	1.1059	0.1581	1.0991	0.1512	844692057
1310	4	156973504	157559190	0.34397	0.146300235963	443	2	-1.28700065717263	0.19809405908235	-0.67553526890771	142.208970785847	1.1688654353562	1.1059	0.1581	1.0991	0.1512	845271435
1311	4	157559190	158114615	0.34999	0.0997884502858	389	2	-1.54969868918099	0.121213852914103	-0.863071812476536	124.874242969965	1.02638522427441	1.1059	0.1581	1.0991	0.1512	845857121
1312	4	158114615	158697310	0.339824	0.141918156154	437	1	-0.823979021765151	0.409951477926547	-0.51548004450861	140.282889917416	1.26850507982583	1.1059	0.1581	1.0991	0.1512	846412546
1313	4	158697310	159297258	0.355214	0.166594438185	452	3	-1.30436448521008	0.192109338175132	-0.728984385809883	145.098092088494	1.14866581956798	1.1059	0.1581	1.0991	0.1512	846995241
1314	4	159297258	159949459	0.374956	0.233365174233	491	5	-1.46337180249883	0.143365670033713	-0.700966318977129	157.617617733298	1.19030303030303	1.1059	0.1581	1.0991	0.1512	847595189
1315	4	159949459	160563380	0.37115	0.185562963313	585	5	-1.0155461287531	0.309845569436477	-0.448252718821055	187.792884672056	1.41818181818182	1.1059	0.1581	1.0991	0.1512	848247390
1316	4	160563380	161188499	0.351268	0.200152291004	379	3	-1.62477459770662	0.104210595566851	-0.983109310053979	121.664108189246	0.963151207115629	1.1059	0.1581	1.0991	0.1512	848861311
1317	4	161188499	161792859	0.333994	0.172678535972	347	1	-1.21911328833001	0.222801196993948	-0.848177661430948	111.391676890946	1.00725689404935	1.1059	0.1581	1.0991	0.1512	849486430
1318	4	161792859	162371423	0.33291	0.135791373124	397	1	-0.999594251349533	0.317506906288882	-0.653974316866251	127.44235079454	1.15239477503628	1.1059	0.1581	1.0991	0.1512	850090790
1319	4	162371423	162944498	0.322732	0.127513850718	362	1	-1.15325757723587	0.248804677063153	-0.787123626926003	116.206879062024	1.05079825834543	1.1059	0.1581	1.0991	0.1512	850669354
1320	4	162944498	163516594	0.332548	0.126020807697	311	1	-1.37716699495595	0.168460623525111	-1.00619874387861	99.8351916803579	0.902757619738752	1.1059	0.1581	1.0991	0.1512	851242429
1321	4	163516594	164120789	0.353974	0.172452602223	428	3	-1.40970479616785	0.158626867953444	-0.807696361823923	137.393768614769	1.08767471410419	1.1059	0.1581	1.0991	0.1512	851814525
1322	4	164120789	164716331	0.356662	0.160428651548	452	3	-1.30436448521008	0.192109338175132	-0.728984385809883	145.098092088494	1.14866581956798	1.1059	0.1581	1.0991	0.1512	852418720
1323	4	164716331	165320976	0.3396	0.173068494737	355	1	-1.18399024241313	0.236416925383531	-0.815294299617164	113.959784715521	1.03047895500726	1.1059	0.1581	1.0991	0.1512	853014262
1324	4	165320976	166012100	0.37169	0.276540823354	398	5	-1.90643337333237	0.0565940022574123	-1.00392091274817	127.763364272612	0.964848484848485	1.1059	0.1581	1.0991	0.1512	853618907
1325	4	166012100	166671467	0.373678	0.241696960873	422	5	-1.79209490343984	0.0731177651570889	-0.919446344584636	135.467687746338	1.0230303030303	1.1059	0.1581	1.0991	0.1512	854310031
1326	4	166671467	167249937	0.343774	0.135650941276	389	2	-1.54969868918099	0.121213852914103	-0.863071812476536	124.874242969965	1.02638522427441	1.1059	0.1581	1.0991	0.1512	854969398
1327	4	167249937	167858346	0.334258	0.178184412131	455	1	-0.74495216845218	0.456300636008526	-0.45724677892315	146.06113252271	1.32075471698113	1.1059	0.1581	1.0991	0.1512	855547868
1328	4	167858346	168453349	0.34042	0.159668102514	440	2	-1.30159499228421	0.193054872597282	-0.685338443938069	141.245930351632	1.16094986807388	1.1059	0.1581	1.0991	0.1512	856156277
1329	4	168453349	169054167	0.34281	0.167801230988	389	2	-1.54969868918099	0.121213852914103	-0.863071812476536	124.874242969965	1.02638522427441	1.1059	0.1581	1.0991	0.1512	856751280
1330	4	169054167	169645481	0.371008	0.154425567465	508	5	-1.38238205299162	0.166854423719086	-0.651860846519656	163.07484686052	1.23151515151515	1.1059	0.1581	1.0991	0.1512	857352098
1331	4	169645481	170262768	0.391078	0.19000400138	470	7	-1.59885599306294	0.109852604162699	-0.725457684307322	150.876334693788	1.17206982543641	1.1059	0.1581	1.0991	0.1512	857943412
1332	4	170262768	170923452	0.372098	0.24320855356	511	5	-1.36808974425506	0.171283986511066	-0.6433660523542	164.037887294736	1.23878787878788	1.1059	0.1581	1.0991	0.1512	858560699
1333	4	170923452	171573429	0.368598	0.230742010871	419	4	-1.59046327531528	0.111730417340117	-0.887432687135836	134.504647312122	1.02570379436964	1.1059	0.1581	1.0991	0.1512	859221383
1334	4	171573429	172148068	0.337078	0.129888503913	469	1	-0.683486838097647	0.494299264302879	-0.413525401493832	150.555321215717	1.36139332365747	1.1059	0.1581	1.0991	0.1512	859871360
1335	4	172148068	172731508	0.33996	0.143013848896	360	1	-1.16203833871509	0.245219892151429	-0.795116417679534	115.564852105881	1.04499274310595	1.1059	0.1581	1.0991	0.1512	860445999
1336	4	172731508	173313457	0.340336	0.140818181662	393	2	-1.53023957569889	0.125957438682039	-0.848312655204122	126.158296882253	1.03693931398417	1.1059	0.1581	1.0991	0.1512	861029439
1337	4	173313457	173893332	0.359916	0.137745203708	381	3	-1.61599623846014	0.106095126468941	-0.975516160731749	122.30613514539	0.968233799237611	1.1059	0.1581	1.0991	0.1512	861611388
1338	4	173893332	174481482	0.390384	0.149876732126	490	7	-1.49473323089586	0.134984077960044	-0.665336691869751	157.296604255226	1.22194513715711	1.1059	0.1581	1.0991	0.1512	862191263
1339	4	174481482	175079709	0.360094	0.164196868413	542	4	-1.04110398960814	0.29782728814178	-0.516090079481317	173.989305114965	1.32680538555692	1.1059	0.1581	1.0991	0.1512	862779413
1340	4	175079709	175661655	0.351726	0.140813752479	403	3	-1.51943428674885	0.128653217077565	-0.894527319697103	129.368431662972	1.02414231257942	1.1059	0.1581	1.0991	0.1512	863377640
1341	4	175661655	176251567	0.344276	0.152415953566	421	2	-1.39402578132419	0.163309819456302	-0.749021734396332	135.146674268266	1.11081794195251	1.1059	0.1581	1.0991	0.1512	863959586
1342	4	176251567	176835020	0.347926	0.143032943528	431	2	-1.34537799761893	0.178503196891372	-0.71515409837363	138.356809048985	1.13720316622691	1.1059	0.1581	1.0991	0.1512	864549498
1343	4	176835020	177420691	0.35537	0.146278371304	425	3	-1.42287233503757	0.154773167328968	-0.817844317200007	136.430728180553	1.08005082592122	1.1059	0.1581	1.0991	0.1512	865132951
1344	4	177420691	177990302	0.355708	0.122207962978	444	3	-1.339477922196	0.180415137078747	-0.754747481874965	142.529984263919	1.12833545108005	1.1059	0.1581	1.0991	0.1512	865718622
1345	4	177990302	178586700	0.359984	0.161633674157	334	3	-1.82228768075243	0.0684113464459452	-1.16545905575102	107.218501676011	0.848792884371029	1.1059	0.1581	1.0991	0.1512	866288233
1346	4	178586700	179176367	0.342442	0.152063791937	380	2	-1.59348169451572	0.111052171672974	-0.89684254913178	121.985121667318	1.00263852242744	1.1059	0.1581	1.0991	0.1512	866884631
1347	4	179176367	179744530	0.337068	0.119970853435	377	1	-1.08740186614172	0.276859246820006	-0.728548800740544	121.022081233103	1.09433962264151	1.1059	0.1581	1.0991	0.1512	867474298
1348	4	179744530	180321883	0.338738	0.133978692412	401	1	-0.982032728391095	0.326083724781493	-0.639511087554288	128.726404706828	1.16400580551524	1.1059	0.1581	1.0991	0.1512	868042461
1349	4	180321883	180904740	0.345482	0.142156652489	398	2	-1.50591568384627	0.132088819817576	-0.830073536919079	127.763364272612	1.05013192612137	1.1059	0.1581	1.0991	0.1512	868619814
1350	4	180904740	181466482	0.345642	0.109911667634	354	2	-1.71996593214938	0.085438634412144	-0.999092607379731	113.638771237449	0.934036939313984	1.1059	0.1581	1.0991	0.1512	869202671
1351	4	181466482	182031572	0.3575	0.115185191739	313	3	-1.91446045284048	0.055561347602256	-1.25914450129245	100.477218636502	0.795425667090216	1.1059	0.1581	1.0991	0.1512	869764413
1352	4	182031572	182590631	0.37329	0.10564001295	389	5	-1.94931029954207	0.051258379333076	-1.03691918830563	124.874242969965	0.943030303030303	1.1059	0.1581	1.0991	0.1512	870329503
1353	4	182590631	183160621	0.37815	0.122791627923	403	5	-1.88261285877143	0.0597528524772458	-0.985909504763854	129.368431662972	0.976969696969697	1.1059	0.1581	1.0991	0.1512	870888562
1354	4	183160621	183730057	0.37582	0.121938198498	375	5	-2.01600774031271	0.0437991664088224	-1.08979874790858	120.380054276959	0.909090909090909	1.1059	0.1581	1.0991	0.1512	871458552
1355	4	183730057	184344563	0.417346	0.1863382945	372	9	-1.90050606783947	0.0573667394459494	-0.964833779954567	119.417013842743	0.998657718120805	1.1059	0.1581	1.0991	0.1512	872027988
1356	4	184344563	184962175	0.408502	0.190430237754	310	8	-2.24656803953254	0.0246676466517267	-1.30833882481169	99.514178202286	0.803629293583927	1.1059	0.1581	1.0991	0.1512	872642494
1357	4	184962175	185573696	0.42911	0.182366590845	351	10	-2.16671337119626	0.030256716400116	-1.03077423449198	112.675730803234	0.975	1.1059	0.1581	1.0991	0.1512	873260106
1358	4	185573696	186195052	0.417614	0.195308325662	328	9	-2.13667114221754	0.0326247487484525	-1.14644058644451	105.29242080758	0.880536912751678	1.1059	0.1581	1.0991	0.1512	873871627
1359	4	186195052	186769384	0.39127	0.129423399706	373	7	-2.10385138957328	0.0353914124228474	-1.05894281061708	119.738027320815	0.930174563591022	1.1059	0.1581	1.0991	0.1512	874492983
1360	4	186769384	187395397	0.403146	0.201294541807	325	8	-2.17294776874304	0.0297842486312776	-1.24016732217011	104.329380373364	0.84251458198315	1.1059	0.1581	1.0991	0.1512	875067315
1361	4	187395397	187995488	0.398858	0.166793036389	363	7	-2.15591277065682	0.0310904770856169	-1.09814889287657	116.527892540096	0.905236907730673	1.1059	0.1581	1.0991	0.1512	875693328
1362	4	187995488	188562447	0.376238	0.118102014431	342	5	-2.17322313641493	0.029763527258677	-1.22269301840592	109.786609500586	0.829090909090909	1.1059	0.1581	1.0991	0.1512	876293419
1363	4	188562447	189221945	0.387588	0.241847587104	408	6	-1.84561688355291	0.0649478532705703	-0.951581040916265	130.973499053331	0.996336996336996	1.1059	0.1581	1.0991	0.1512	876860378
1364	4	189221945	189846936	0.36847	0.199988479834	366	4	-1.82717906509153	0.0676728504596662	-1.08253928255115	117.490932974312	0.895960832313341	1.1059	0.1581	1.0991	0.1512	877519876
1365	4	189846936	190463962	0.378474	0.189661375696	450	5	-1.65870002189856	0.0971762549907613	-0.826764342074784	144.456065132351	1.09090909090909	1.1059	0.1581	1.0991	0.1512	878144867
1366	4	190463962	191154276	0.267834	0.421795533024	577	1	-0.209325718219818	0.834193976232225	-0.114542005363726	185.224776847481	1.67489114658926	1.1059	0.1581	1.0991	0.1512	878761893
1367	5	0	808805	0.525106	0.38180401951	237	15	-1.72657224519714	0.0842445141077218	-0.84441334035608	76.080194303038	1.12056737588652	1.6625	0.2509	1.6833	0.1874	878761893
1368	5	808805	1433631	0.55535	0.199777217977	195	16	-0.270988573554479	0.786399820549033	-0.17133654777365	62.5976282240186	1.80974477958237	1.6625	0.2509	1.6833	0.1874	879570698
1369	5	1433631	2064878	0.507534	0.207917027724	312	15	-1.03975897638944	0.298451892822138	-0.44775437039209	100.15620515843	1.47517730496454	1.6625	0.2509	1.6833	0.1874	880195524
1370	5	2064878	2620428	0.456156	0.09999099991	553	13	-0.275372957973271	0.783029717664762	-0.105286858725519	177.520453373755	1.89221556886228	1.6625	0.2509	1.6833	0.1874	880826771
1371	5	2620428	3164182	0.443186	0.0804665344991	509	12	-0.826086641990549	0.408754944628963	-0.326885386853622	163.395860338592	1.60567823343849	1.6625	0.2509	1.6833	0.1874	881382321
1372	5	3164182	3728917	0.445718	0.114628985276	387	12	-1.6046911716788	0.108561785756779	-0.722217476784907	124.232216013822	1.22082018927445	1.6625	0.2509	1.6833	0.1874	881926075
1373	5	3728917	4283073	0.415968	0.0977269938429	579	9	-0.789456740651738	0.429845103968954	-0.326573053073361	185.866803803625	1.55436241610738	1.6625	0.2509	1.6833	0.1874	882490810
1374	5	4283073	4856870	0.379124	0.128611686712	826	5	0.132602673084357	0.894507618276663	0.0494524381276239	265.157132887381	2.00242424242424	1.6625	0.2509	1.6833	0.1874	883044966
1375	5	4856870	5430056	0.42139	0.127682811513	635	10	-0.48605964820001	0.626924875541211	-0.175488673137009	203.84355857565	1.76388888888889	1.6625	0.2509	1.6833	0.1874	883618763
1376	5	5430056	5989998	0.411608	0.107050373074	747	9	0.112264452428159	0.910613726435853	0.0409718417266389	239.797068119702	2.00536912751678	1.6625	0.2509	1.6833	0.1874	884191949
1377	5	5989998	6552065	0.43948	0.110426337074	547	11	-0.785015226573664	0.432444641131404	-0.275737350183797	175.594372505324	1.61119293078056	1.6625	0.2509	1.6833	0.1874	884751891
1378	5	6552065	7138448	0.426296	0.147314980141	606	10	-0.657675697379204	0.510746541806583	-0.242927471323587	194.534167711566	1.68333333333333	1.6625	0.2509	1.6833	0.1874	885313958
1379	5	7138448	7748349	0.393936	0.180194818503	668	7	-0.568040647608838	0.570007367679868	-0.21827033839827	214.437003352023	1.66583541147132	1.6625	0.2509	1.6833	0.1874	885900341
1380	5	7748349	8327660	0.395306	0.136905738023	697	7	-0.41706264246657	0.676632588913533	-0.156959785003899	223.746394216108	1.73815461346633	1.6625	0.2509	1.6833	0.1874	886510242
1381	5	8327660	8905946	0.376528	0.135375921257	738	5	-0.286638383188241	0.774389221537609	-0.113068527231426	236.907946817055	1.78909090909091	1.6625	0.2509	1.6833	0.1874	887089553
1382	5	8905946	9473745	0.390212	0.119406691452	900	7	0.639783393529302	0.522313430325523	0.211806560344715	288.912130264701	2.24438902743142	2.0955	0.2352	2.0991	0.2266	887667839
1383	5	9473745	10071720	0.404946	0.163844642335	892	8	0.609898467099933	0.541929068022814	0.216436669834374	286.344022440126	2.31237848347375	2.0955	0.2352	2.0991	0.2266	888235638
1384	5	10071720	10679382	0.439632	0.177174152736	758	11	0.652752478628802	0.513915864344453	0.194919665194738	243.328216378493	2.23269513991163	2.0955	0.2352	2.0991	0.2266	888833613
1385	5	10679382	11249933	0.419878	0.123654151864	789	9	0.337694750698133	0.73559323096072	0.11988889895086	253.279634198721	2.11812080536913	2.0955	0.2352	2.0991	0.2266	889441275
1386	5	11249933	11810058	0.377412	0.107342111136	775	5	-0.110366575437263	0.91211866009292	-0.0424930331302217	248.785445505715	1.87878787878788	2.0955	0.2352	2.0991	0.2266	890011826
1387	5	11810058	12389070	0.353502	0.136460038825	864	3	0.503977519564909	0.614277174483057	0.205724153938398	277.355645054113	2.19567979669632	2.0955	0.2352	2.0991	0.2266	890571951
1388	5	12389070	12976418	0.340938	0.148715923098	732	2	0.118920291909162	0.905338505222208	0.0490016808213142	234.981865948624	1.93139841688654	2.0955	0.2352	2.0991	0.2266	891150963
1389	5	12976418	13556510	0.36105	0.13806775477	845	4	0.312195714207012	0.754891789021077	0.124568410334359	271.256388970747	2.06854345165239	2.0955	0.2352	2.0991	0.2266	891738311
1390	5	13556510	14149486	0.394882	0.156795553277	911	7	0.697050912721196	0.485770932282506	0.229332612929729	292.443278523492	2.27182044887781	2.0955	0.2352	2.0991	0.2266	892318403
1391	5	14149486	14714111	0.423228	0.114456497675	802	10	0.502212083280178	0.615518344140823	0.161356971658382	257.452809413656	2.22777777777778	2.0955	0.2352	2.0991	0.2266	892911379
1392	5	14714111	15318674	0.401618	0.172956333749	849	8	0.398853690836709	0.690001013063187	0.145157513467108	272.540442883035	2.20090732339598	2.0955	0.2352	2.0991	0.2266	893476004
1393	5	15318674	15904427	0.384538	0.146397884433	806	6	0.0820047739485443	0.934642917182639	0.0306296456402065	258.736863325944	1.96825396825397	2.0955	0.2352	2.0991	0.2266	894080567
1394	5	15904427	16488756	0.389352	0.144317670354	911	6	0.590548176053201	0.554823197252601	0.20730086091429	292.443278523492	2.22466422466422	2.0955	0.2352	2.0991	0.2266	894666320
1395	5	16488756	17155959	0.418522	0.250602889975	877	9	0.81002489945427	0.417925865230098	0.272440441382135	281.528820269048	2.35436241610738	2.0955	0.2352	2.0991	0.2266	895250649
1396	5	17155959	17894119	0.387798	0.322640078032	841	6	0.251519241316763	0.8014126878165	0.0919556073673833	269.97233505846	2.05372405372405	2.0955	0.2352	2.0991	0.2266	895917852
1397	5	17894119	18488899	0.347558	0.159353038098	972	2	1.28646710083522	0.198280093422709	0.458114346143053	312.025100685877	2.5646437994723	2.0955	0.2352	2.0991	0.2266	896656012
1398	5	18488899	19089691	0.337086	0.167765216581	710	1	0.37459492014825	0.707961751541661	0.184705700382836	227.919569431042	2.06095791001451	2.0955	0.2352	2.0991	0.2266	897250792
1399	5	19089691	19678860	0.33443	0.151347066801	737	1	0.493135200117707	0.621917060539394	0.238551295085861	236.586933338983	2.13933236574746	2.0955	0.2352	2.0991	0.2266	897851584
1400	5	19678860	20263369	0.334716	0.144581178391	766	1	0.620456241566383	0.534957454616076	0.294231067915749	245.896324203068	2.22351233671988	2.0955	0.2352	2.0991	0.2266	898440753
1401	5	20263369	21076455	0.340602	0.385058899059	766	2	0.28432275650702	0.776163048289973	0.114502424462229	245.896324203068	2.02110817941952	2.0955	0.2352	2.0991	0.2266	899025262
1402	5	21076455	21850532	0.33636	0.354069427202	795	1	0.74777728301506	0.454594506661385	0.347841536162509	255.205715067153	2.30769230769231	2.0955	0.2352	2.0991	0.2266	899838348
1403	5	21850532	22591827	0.340986	0.325504691115	620	2	-0.425934885589664	0.670155293820859	-0.190573752188491	199.028356404572	1.63588390501319	2.0955	0.2352	2.0991	0.2266	900612425
1404	5	22591827	23161990	0.341108	0.123057792245	775	2	0.328105761841747	0.742831697619315	0.131354342698872	248.785445505715	2.04485488126649	2.0955	0.2352	2.0991	0.2266	901353720
1405	5	23161990	23762512	0.339642	0.167391036465	762	1	0.602894718607945	0.54657872963664	0.286677673484113	244.61227029078	2.21190130624093	2.0955	0.2352	2.0991	0.2266	901923883
1406	5	23762512	24374223	0.338184	0.182620551208	779	1	0.677531191181307	0.498068986931363	0.318510004052461	250.069499418003	2.26124818577649	2.0955	0.2352	2.0991	0.2266	902524405
1407	5	24374223	24954515	0.336666	0.138364823227	791	1	0.730215760056621	0.4652583106139	0.340564370463583	253.921661154865	2.29608127721335	2.0955	0.2352	2.0991	0.2266	903136116
1408	5	24954515	25568937	0.330146	0.186227055672	753	1	0.563381291951459	0.573175273513379	0.26953654066272	241.723148988133	2.18577648766328	2.0955	0.2352	2.0991	0.2266	903716408
1409	5	25568937	26157302	0.33318	0.150187383682	602	1	-0.0995661997295794	0.920688729150087	-0.0533498372495065	193.250113799278	1.74746008708273	2.0955	0.2352	2.0991	0.2266	904330830
1410	5	26157302	26751437	0.338136	0.15844042179	724	1	0.436060250502783	0.662793016007248	0.212876373073997	232.413758124049	2.10159651669086	2.0955	0.2352	2.0991	0.2266	904919195
1411	5	26751437	27330233	0.329956	0.136137775658	732	1	0.471183296419659	0.637509845908274	0.228730324274834	234.981865948624	2.12481857764877	2.0955	0.2352	2.0991	0.2266	905513330
1412	5	27330233	27920391	0.32995	0.152769258402	725	1	0.440450631242393	0.659610761102948	0.214867670893088	232.734771602121	2.1044992743106	2.0955	0.2352	2.0991	0.2266	906092126
1413	5	27920391	28505588	0.333226	0.145586870746	828	1	0.892659847422174	0.372039359056595	0.406517443490117	265.799159843525	2.40348330914369	2.0955	0.2352	2.0991	0.2266	906682284
1414	5	28505588	29106121	0.333798	0.167406287415	777	1	0.668750429702088	0.503654692446999	0.314801274398501	249.427472461859	2.25544267053701	2.0955	0.2352	2.0991	0.2266	907267481
1415	5	29106121	29719676	0.330904	0.185077132449	785	1	0.703873475618964	0.481511571025057	0.329579329769781	251.995580286434	2.27866473149492	2.0955	0.2352	2.0991	0.2266	907868014
1416	5	29719676	30303537	0.338812	0.143631789073	964	1	1.48975162800907	0.136289554169677	0.625919822220753	309.456992861302	2.79825834542816	2.0955	0.2352	2.0991	0.2266	908481569
1417	5	30303537	30897798	0.343206	0.158618856025	801	2	0.454589999475404	0.649404230717237	0.178960274945982	257.131795935584	2.11345646437995	2.0955	0.2352	2.0991	0.2266	909065430
1418	5	30897798	31465302	0.376004	0.118948941329	923	5	0.594720655566652	0.552030212387807	0.209641304353953	296.295440260355	2.23757575757576	2.0955	0.2352	2.0991	0.2266	909659691
1419	5	31465302	32106838	0.425024	0.220620510774	629	10	-0.521566416995705	0.601972250872819	-0.189185247917249	201.917477707219	1.74722222222222	2.0955	0.2352	2.0991	0.2266	910227195
1420	5	32106838	32783199	0.405004	0.260749806686	760	8	-0.0379599158476378	0.969719641497104	-0.014607621754983	243.970243334637	1.9701879455606	2.0955	0.2352	2.0991	0.2266	910868731
1421	5	32783199	33413701	0.373964	0.206981103946	1131	5	1.58565406130188	0.112817805471519	0.502837680697999	363.066243699308	2.74181818181818	2.0955	0.2352	2.0991	0.2266	911545092
1422	5	33413701	34000962	0.401088	0.148589809301	1010	8	1.18904459731064	0.234422117961738	0.395676347553226	324.223612852609	2.61827608554763	2.0955	0.2352	2.0991	0.2266	912175594
1423	5	34000962	34958210	0.403188	0.477669318714	890	8	0.600082430994667	0.54845130078779	0.213198295767829	285.701995483982	2.30719377835386	2.0955	0.2352	2.0991	0.2266	912762855
1424	5	34958210	35584463	0.386792	0.201600631055	892	6	0.498526036624739	0.618113322407567	0.176893517032544	286.344022440126	2.17826617826618	2.0955	0.2352	2.0991	0.2266	913720103
1425	5	35584463	36179477	0.381948	0.159683637696	836	6	0.227302888835589	0.82018822693119	0.0833527491931217	268.3672676681	2.04151404151404	2.0955	0.2352	2.0991	0.2266	914346356
1426	5	36179477	36773835	0.39008	0.158756170523	833	7	0.29097214026958	0.771072626908235	0.100198054493226	267.404227233885	2.07730673316708	2.0955	0.2352	2.0991	0.2266	914941370
1427	5	36773835	37477353	0.352452	0.289286130561	910	3	0.705879782233961	0.480262901557101	0.280559386860988	292.12226504542	2.31257941550191	2.0955	0.2352	2.0991	0.2266	915535728
1428	5	37477353	38096725	0.394128	0.19273070142	852	7	0.389888764328307	0.696618802526626	0.132734989353517	273.503483317251	2.12468827930175	2.0955	0.2352	2.0991	0.2266	916239246
1429	5	38096725	38670169	0.408604	0.128075278493	769	8	0.00621224662606024	0.995043376210198	0.00237655787589572	246.859364637284	1.99351911860013	2.0955	0.2352	2.0991	0.2266	916858618
1430	5	38670169	39255825	0.377128	0.146256505525	924	5	0.599484758478841	0.54884967087043	0.211203508124236	296.616453738427	2.24	2.0955	0.2352	2.0991	0.2266	917432062
1431	5	39255825	39843847	0.365482	0.149691678203	892	4	0.522113490046326	0.601591314442749	0.202660779085117	286.344022440126	2.18359853121175	2.0955	0.2352	2.0991	0.2266	918017718
1432	5	39843847	40457547	0.358832	0.185269675737	960	3	0.925338763395975	0.354789721249877	0.357727247383448	308.172938949015	2.43964421855146	2.0955	0.2352	2.0991	0.2266	918605740
1433	5	40457547	41114627	0.37431	0.239057648993	831	5	0.1564231876453	0.875699461042358	0.0581591334785231	266.762200277741	2.01454545454545	2.0955	0.2352	2.0991	0.2266	919219440
1434	5	41114627	41715173	0.367264	0.167424310544	870	4	0.423854105610903	0.671672216374178	0.166632469900903	279.281725922545	2.1297429620563	2.0955	0.2352	2.0991	0.2266	919876520
1435	5	41715173	42318091	0.36169	0.170699829828	986	4	0.941949041724955	0.346218730059535	0.347204715542723	316.519289378884	2.41370869033048	2.0955	0.2352	2.0991	0.2266	920477066
1436	5	42318091	42954016	0.376638	0.213743759091	810	5	0.0563770264893388	0.955041458047595	0.0212325644801656	260.020917238231	1.96363636363636	2.0955	0.2352	2.0991	0.2266	921079984
1437	5	42954016	43660551	0.395072	0.292320974899	754	7	-0.12031277029039	0.904235388366691	-0.0435539176036574	242.044162466205	1.88029925187032	2.0955	0.2352	2.0991	0.2266	921715909
1438	5	43660551	44343861	0.355832	0.268267696946	888	3	0.609317830522676	0.54231379065534	0.245252518125035	285.059968527839	2.2566709021601	2.0955	0.2352	2.0991	0.2266	922422444
1439	5	44343861	44936279	0.351076	0.156001336894	741	3	-0.0358915740936436	0.971368814439538	-0.0158336159192368	237.870987251271	1.88310038119441	2.0955	0.2352	2.0991	0.2266	923105754
1440	5	44936279	45545825	0.340516	0.179717363415	824	2	0.566479901997484	0.571067591600725	0.21980236972049	264.515105931238	2.17414248021108	2.0955	0.2352	2.0991	0.2266	923698172
1441	5	45545825	46321786	0.351704	0.355637718906	535	3	-0.940062576481138	0.347185463479052	-0.485768266936561	171.742210768461	1.35959339263024	2.0955	0.2352	2.0991	0.2266	924307718
1442	5	46321786	50291890	0.359608	0.874058714835	614	3	-0.593317386245157	0.552968765379326	-0.287068502854891	197.102275536141	1.56035578144854	2.0955	0.2352	2.0991	0.2266	925083679
1443	5	50291890	50863722	0.34919	0.125617314176	773	2	0.318376205100697	0.750199585543636	0.127626446462119	248.143418549571	2.03957783641161	2.0955	0.2352	2.0991	0.2266	929053783
1444	5	50863722	51466760	0.334686	0.170864854288	751	1	0.55460053047224	0.579167926111998	0.265699583505063	241.08112203199	2.1799709724238	2.0955	0.2352	2.0991	0.2266	929625615
1445	5	51466760	52066402	0.34653	0.166169147591	803	2	0.464319556216454	0.642418814847545	0.182558020054586	257.773822891728	2.11873350923483	2.0955	0.2352	2.0991	0.2266	930228653
1446	5	52066402	52659080	0.372462	0.156371587945	957	5	0.756700154581065	0.449229522191638	0.261829581194204	307.209898514799	2.32	2.0955	0.2352	2.0991	0.2266	930828295
1447	5	52659080	53305755	0.370868	0.226814087447	922	5	0.589956552654463	0.555219778127673	0.208077407137516	295.974426782283	2.23515151515152	2.0955	0.2352	2.0991	0.2266	931420973
1448	5	53305755	53906994	0.386416	0.168383953802	801	6	0.0577884214673702	0.953917161097149	0.0216520495209491	257.131795935584	1.95604395604396	2.0955	0.2352	2.0991	0.2266	932067648
1449	5	53906994	54507003	0.399894	0.166679166479	756	7	-0.109900494073681	0.912488290704368	-0.0397322066512491	242.686189422349	1.88528678304239	2.0955	0.2352	2.0991	0.2266	932668887
1450	5	54507003	55143421	0.370108	0.214352831001	879	5	0.385100127430353	0.70016323360352	0.139173821851583	282.170847225192	2.13090909090909	2.0955	0.2352	2.0991	0.2266	933268896
1451	5	55143421	55776205	0.400768	0.209840956788	797	8	0.143636752099787	0.885787317591271	0.0539726839045409	255.847742023297	2.06610499027868	2.0955	0.2352	2.0991	0.2266	933905314
1452	5	55776205	56351237	0.397386	0.13048317311	901	7	0.644989531637656	0.518933969643236	0.213408664941217	289.233143742773	2.24688279301746	2.0955	0.2352	2.0991	0.2266	934538098
1453	5	56351237	56986061	0.390502	0.212380124255	941	7	0.853235055971818	0.393528966662939	0.276076281856215	302.073682865649	2.34663341645885	2.0955	0.2352	2.0991	0.2266	935113130
1454	5	56986061	57568800	0.368672	0.141982946053	889	4	0.508714483077859	0.610952369113467	0.197800487994582	285.380982005911	2.17625458996328	2.0955	0.2352	2.0991	0.2266	935747954
1455	5	57568800	58173035	0.37137	0.172507385372	755	5	-0.205648633681035	0.837065385195962	-0.0802126990793804	242.365175944277	1.83030303030303	2.0955	0.2352	2.0991	0.2266	936330693
1456	5	58173035	58749287	0.37316	0.132324052671	961	5	0.775756566229819	0.437892733613058	0.267847087481929	308.493952427087	2.32969696969697	2.0955	0.2352	2.0991	0.2266	936934928
1457	5	58749287	59304106	0.362074	0.0988051959288	826	4	0.227335336740055	0.820162997593245	0.0917588505842575	265.157132887381	2.02203182374541	2.0955	0.2352	2.0991	0.2266	937511180
1458	5	59304106	59922486	0.36772	0.191435686795	983	4	0.928550034756488	0.353122326216089	0.342808485505393	315.556248944668	2.40636474908201	2.0955	0.2352	2.0991	0.2266	938065999
1459	5	59922486	60573536	0.370738	0.232009830274	925	5	0.604248861391029	0.545678200025881	0.212764022111853	296.937467216499	2.24242424242424	2.0955	0.2352	2.0991	0.2266	938684379
1460	5	60573536	61126135	0.40471	0.095184754225	794	8	0.128912697941888	0.897426729005962	0.0485319670570269	254.884701589081	2.05832793259883	2.0955	0.2352	2.0991	0.2266	939335429
1461	5	61126135	61778956	0.387244	0.234093265995	784	6	-0.0245471769686218	0.980416153258358	-0.00929653877255278	251.674566808362	1.91452991452991	2.0955	0.2352	2.0991	0.2266	939888028
1462	5	61778956	62425622	0.374452	0.226803326601	730	5	-0.32475120648575	0.745369376104033	-0.128792879524442	234.33983899248	1.76969696969697	2.0955	0.2352	2.0991	0.2266	940540849
1463	5	62425622	63031396	0.347858	0.174609672914	841	2	0.649181134296413	0.516221304322693	0.249263832792416	269.97233505846	2.21899736147757	2.0955	0.2352	2.0991	0.2266	941187515
1464	5	63031396	63641913	0.362302	0.181021986284	791	4	0.0710135887746082	0.943386940517552	0.0292947636376039	253.921661154865	1.93635250917993	2.0955	0.2352	2.0991	0.2266	941793289
1465	5	63641913	64249411	0.360202	0.176952022887	947	4	0.767761951134886	0.44262862325645	0.288981494633197	303.99976373408	2.31823745410037	2.0955	0.2352	2.0991	0.2266	942403806
1466	5	64249411	64855087	0.357448	0.174476122547	805	3	0.245015921793733	0.806444103236353	0.103681624776909	258.415849847872	2.04574332909784	2.0955	0.2352	2.0991	0.2266	943011304
1467	5	64855087	65480365	0.360102	0.200355681793	909	4	0.598041196200972	0.54981244533352	0.229897363358919	291.801251567348	2.22521419828641	2.0955	0.2352	2.0991	0.2266	943616980
1468	5	65480365	66081267	0.39768	0.167917563929	858	7	0.421125592978432	0.673663374004944	0.142859206627224	275.429564185682	2.13965087281796	2.0955	0.2352	2.0991	0.2266	944242258
1469	5	66081267	66631350	0.390006	0.0910462602916	617	7	-0.833553691134894	0.404532530372855	-0.332847951722904	198.065315970356	1.53865336658354	2.0955	0.2352	2.0991	0.2266	944843160
1470	5	66631350	67253476	0.369298	0.196304285627	945	4	0.758829279822575	0.44795468803842	0.285931398273247	303.357736777936	2.31334149326805	2.0955	0.2352	2.0991	0.2266	945393243
1471	5	67253476	67828674	0.39644	0.130734112427	709	7	-0.354588985166322	0.722897529206983	-0.132332813632806	227.59855595297	1.76807980049875	2.0955	0.2352	2.0991	0.2266	946015369
1472	5	67828674	68455176	0.391028	0.201917950781	961	7	0.957357818138899	0.338386681527503	0.306417989901429	308.493952427087	2.39650872817955	2.0955	0.2352	2.0991	0.2266	946590567
1473	5	68455176	71072621	0.38554	0.808974018556	672	6	-0.566993472546922	0.57071861641701	-0.231688960109001	215.72105726431	1.64102564102564	2.0955	0.2352	2.0991	0.2266	947217069
1474	5	71072621	71649919	0.401126	0.133896185332	887	8	0.585358376836767	0.558306769918239	0.208327064215133	284.738955049767	2.29941672067401	2.0955	0.2352	2.0991	0.2266	949834514
1475	5	71649919	72239325	0.393452	0.151688309926	864	7	0.452362421628556	0.651007913901968	0.152912871291147	277.355645054113	2.15461346633416	2.0955	0.2352	2.0991	0.2266	950411812
1476	5	72239325	72831185	0.40839	0.155205622951	710	8	-0.283360818479293	0.776900260331714	-0.112788015693886	227.919569431042	1.84057031756319	2.0955	0.2352	2.0991	0.2266	951001218
1477	5	72831185	73395004	0.389428	0.113190580665	887	6	0.474309684143565	0.635279086731967	0.168783911413303	284.738955049767	2.16605616605617	2.0955	0.2352	2.0991	0.2266	951593078
1478	5	73395004	73951072	0.411104	0.100829394966	855	9	0.691942362265236	0.488973525911441	0.235788018710662	274.466523751466	2.29530201342282	2.0955	0.2352	2.0991	0.2266	952156897
1479	5	73951072	74627867	0.376902	0.261223856559	829	5	0.146894981820922	0.883214912882281	0.0546827582039287	266.120173321597	2.00969696969697	2.0955	0.2352	2.0991	0.2266	952712965
1480	5	74627867	75286328	0.368382	0.240653584647	892	4	0.522113490046326	0.601591314442749	0.202660779085117	286.344022440126	2.18359853121175	2.0955	0.2352	2.0991	0.2266	953389760
1481	5	75286328	75899148	0.401954	0.184099735648	799	8	0.153452788205054	0.878041218818908	0.0575884628420459	256.48976897944	2.07128969539857	2.0955	0.2352	2.0991	0.2266	954048221
1482	5	75899148	76532540	0.400572	0.21059943921	681	8	-0.425693342005654	0.670331314193946	-0.17295224207386	218.610178566957	1.76539209332469	2.0955	0.2352	2.0991	0.2266	954661041
1483	5	76532540	77144123	0.385108	0.182449479466	862	6	0.353227921737694	0.723917576824591	0.127537676201337	276.713618097969	2.10500610500611	2.0955	0.2352	2.0991	0.2266	955294433
1484	5	77144123	77757364	0.368648	0.184659864556	860	4	0.379190749049346	0.70454622071926	0.149953728754272	276.071591141826	2.10526315789474	2.0955	0.2352	2.0991	0.2266	955906016
1485	5	77757364	78373341	0.408354	0.188281380636	756	8	-0.0575919880581702	0.954073631685004	-0.0222208058648582	242.686189422349	1.9598185353208	2.0955	0.2352	2.0991	0.2266	956519257
1486	5	78373341	79025591	0.372866	0.233422767344	825	5	0.127838570172168	0.898276725889097	0.0477047758413564	264.83611940931	2	2.0955	0.2352	2.0991	0.2266	957135234
1487	5	79025591	79664376	0.413118	0.217264024672	750	9	0.1283666165903	0.897858848654737	0.0467541943206451	240.760108553918	2.01342281879195	2.0955	0.2352	2.0991	0.2266	957787484
1488	5	79664376	80313335	0.376198	0.229535301922	809	5	0.0516129235771502	0.958837121540735	0.0194503591381558	259.699903760159	1.96121212121212	2.0955	0.2352	2.0991	0.2266	958426269
1489	5	80313335	80928670	0.375636	0.187434486906	785	5	-0.0627255463153765	0.949985054427379	-0.0239966895128322	251.995580286434	1.9030303030303	2.0955	0.2352	2.0991	0.2266	959075228
1490	5	80928670	81540222	0.370088	0.182408037256	900	5	0.485146288586314	0.627572579140857	0.173235657925216	288.912130264701	2.18181818181818	2.0955	0.2352	2.0991	0.2266	959690563
1491	5	81540222	82129490	0.382204	0.15148964478	797	6	0.0384153394824309	0.969356530871151	0.0144295311027106	255.847742023297	1.94627594627595	2.0955	0.2352	2.0991	0.2266	960302115
1492	5	82129490	82729349	0.352662	0.166470787302	888	3	0.609317830522676	0.54231379065534	0.245252518125035	285.059968527839	2.2566709021601	2.0955	0.2352	2.0991	0.2266	960891383
1493	5	82729349	83297370	0.359016	0.119750854282	768	3	0.0826162757338436	0.934156659353775	0.0357991524960855	246.538351159212	1.95171537484117	2.0955	0.2352	2.0991	0.2266	961491242
1494	5	83297370	83872392	0.342912	0.130468051657	733	2	0.123785070279688	0.90148545308214	0.0509712306710836	235.302879426696	1.93403693931398	2.0955	0.2352	2.0991	0.2266	962059263
1495	5	83872392	84451092	0.331994	0.135994470365	717	1	0.405327585325516	0.685236732222023	0.198859794692696	230.166663777545	2.08127721335268	2.0955	0.2352	2.0991	0.2266	962634285
1496	5	84451092	85056406	0.328992	0.173982428954	690	1	0.286787305356059	0.77427518369742	0.143483037656323	221.499299869604	2.00290275761974	2.0955	0.2352	2.0991	0.2266	963212985
1497	5	85056406	85678454	0.331428	0.196203508411	752	1	0.55899091121185	0.576167923054011	0.267619337668429	241.402135510062	2.18287373004354	2.0955	0.2352	2.0991	0.2266	963818299
1498	5	85678454	86276610	0.345518	0.164097660142	646	2	-0.299450647956008	0.764596222484308	-0.131307802768803	207.374706834441	1.70448548812665	2.0955	0.2352	2.0991	0.2266	964440347
1499	5	86276610	86923247	0.354386	0.226768650727	846	3	0.424972286346584	0.670856877662012	0.175350504894879	271.577402448819	2.14993646759848	2.0955	0.2352	2.0991	0.2266	965038503
1500	5	86923247	87527006	0.352572	0.171854995122	822	3	0.319631975388818	0.749247332099476	0.133831235456612	263.873078975094	2.08894536213469	2.0955	0.2352	2.0991	0.2266	965685140
1501	5	87527006	88102198	0.36346	0.130725044855	715	4	-0.268427921093219	0.78836994993428	-0.116439689169436	229.524636821402	1.75030599755202	2.0955	0.2352	2.0991	0.2266	966288899
1502	5	88102198	88677066	0.353464	0.130235114844	706	3	-0.189512860907053	0.849690876192372	-0.0856389749538902	226.635515518755	1.79415501905972	2.0955	0.2352	2.0991	0.2266	966864091
1503	5	88677066	89253564	0.346932	0.132694302495	759	2	0.250269307913344	0.802379090080073	0.101257917952738	243.649229856565	2.00263852242744	2.0955	0.2352	2.0991	0.2266	967438959
1504	5	89253564	89858984	0.35972	0.174127052294	864	3	0.503977519564909	0.614277174483057	0.205724153938398	277.355645054113	2.19567979669632	2.0955	0.2352	2.0991	0.2266	968015457
1505	5	89858984	90459075	0.356896	0.166793036389	857	3	0.473253262202227	0.636032502420928	0.193988045887429	275.10855070761	2.17789072426938	2.0955	0.2352	2.0991	0.2266	968620877
1506	5	90459075	91076648	0.360594	0.190379113077	787	4	0.0531482461499857	0.957613790877561	0.0219807046722983	252.637607242578	1.9265605875153	2.0955	0.2352	2.0991	0.2266	969220968
1507	5	91076648	91716879	0.336396	0.219031880681	650	1	0.111172075771678	0.911479894650844	0.0573263939066082	208.658760746729	1.88679245283019	2.0955	0.2352	2.0991	0.2266	969838541
1508	5	91716879	92273830	0.341454	0.102254956002	699	2	-0.0416173943181705	0.966803706594096	-0.017549512087292	224.388421172251	1.844327176781	2.0955	0.2352	2.0991	0.2266	970478772
1509	5	92273830	92866384	0.36225	0.156195047202	893	4	0.526579825702482	0.598485404764295	0.204277244286035	286.665035918198	2.18604651162791	2.0955	0.2352	2.0991	0.2266	971035723
1510	5	92866384	93464336	0.360448	0.163812479931	732	4	-0.192500214938574	0.847350399562439	-0.0825392825511456	234.981865948624	1.79192166462668	2.0955	0.2352	2.0991	0.2266	971628277
1511	5	93464336	94068376	0.351696	0.17224024899	826	3	0.337188693881779	0.735974659732727	0.140834623194375	265.157132887381	2.09911054637865	2.0955	0.2352	2.0991	0.2266	972226229
1512	5	94068376	94651057	0.364862	0.141897539134	802	4	0.12014328099232	0.904369647403404	0.0492193056197324	257.452809413656	1.96328029375765	2.0955	0.2352	2.0991	0.2266	972830269
1513	5	94651057	95233813	0.378098	0.142007975894	868	5	0.332694995396278	0.739364527654645	0.121005699152658	278.639698966401	2.10424242424242	2.0955	0.2352	2.0991	0.2266	973412950
1514	5	95233813	95811823	0.374	0.134963062923	982	5	0.87580272738578	0.381137287112091	0.299033681022871	315.235235466596	2.38060606060606	2.0955	0.2352	2.0991	0.2266	973995706
1515	5	95811823	96385921	0.379986	0.12906855624	988	5	0.904387344858912	0.365790046232523	0.307821698292856	317.161316335028	2.39515151515152	2.0955	0.2352	2.0991	0.2266	974573716
1516	5	96385921	97031923	0.36668	0.226008588209	913	4	0.615906538825594	0.537956205704122	0.236231929149034	293.085305479636	2.23500611995104	2.0955	0.2352	2.0991	0.2266	975147814
1517	5	97031923	97685545	0.349048	0.235031868572	906	2	0.965391728380553	0.334348642924218	0.356669082583507	290.838211133133	2.39050131926121	2.0955	0.2352	2.0991	0.2266	975793816
1518	5	97685545	98298708	0.363238	0.184556145756	933	4	0.705233251948707	0.480665091182052	0.267494150016571	299.505575041074	2.28396572827417	2.0955	0.2352	2.0991	0.2266	976447438
1519	5	98298708	99037481	0.351032	0.323202120272	736	3	-0.0578374722098449	0.95387808961665	-0.0256013921680576	236.265919860911	1.87039390088945	2.0955	0.2352	2.0991	0.2266	977060601
1520	5	99037481	99757413	0.334686	0.305489962941	648	1	0.102391314292459	0.918446077629185	0.0528804888754162	208.016733790585	1.88098693759071	2.0955	0.2352	2.0991	0.2266	977799374
1521	5	99757413	100373052	0.339992	0.187835728406	658	1	0.146295121688554	0.883688416755896	0.0749742597260329	211.226868571304	1.9100145137881	2.0955	0.2352	2.0991	0.2266	978519306
1522	5	100373052	100992337	0.331552	0.192617292523	776	1	0.664360048962478	0.506459896295709	0.312943328177919	249.106458983787	2.25253991291727	2.0955	0.2352	2.0991	0.2266	979134945
1523	5	100992337	101620401	0.34334	0.203902786977	817	2	0.532426453403807	0.594430667596236	0.207494110682955	262.268011584734	2.155672823219	2.0955	0.2352	2.0991	0.2266	979754230
1524	5	101620401	102230904	0.355864	0.181003205553	882	3	0.582982752783234	0.559904910840993	0.23547149733245	283.133887659407	2.24142312579415	2.0955	0.2352	2.0991	0.2266	980382294
1525	5	102230904	102798905	0.357216	0.119719859648	954	3	0.899003685656533	0.368650697493648	0.348682107780441	306.246858080583	2.42439644218551	2.0955	0.2352	2.0991	0.2266	980992797
1526	5	102798905	103359200	0.35156	0.10761295389	705	3	-0.193902040530293	0.84625258591147	-0.0876839009389146	226.314502040683	1.79161372299873	2.0955	0.2352	2.0991	0.2266	981560798
1527	5	103359200	103953320	0.334254	0.158419174578	666	1	0.18141816760543	0.856039359794917	0.0924088530620536	213.794976395879	1.93323657474601	2.0955	0.2352	2.0991	0.2266	982121093
1528	5	103953320	104547509	0.33606	0.158516902871	733	1	0.475573677159269	0.634378132152643	0.230699874124603	235.302879426696	2.12772133526851	2.0955	0.2352	2.0991	0.2266	982715213
1529	5	104547509	105124622	0.326414	0.133618546108	704	1	0.348252635710592	0.727650461227288	0.172462104628089	225.993488562611	2.04354136429608	2.0955	0.2352	2.0991	0.2266	983309402
1530	5	105124622	105692480	0.331716	0.119498184405	613	1	-0.0512720115938746	0.959108770273816	-0.027226250318427	196.781262058069	1.77939042089985	2.0955	0.2352	2.0991	0.2266	983886515
1531	5	105692480	106296859	0.332846	0.172704544665	663	1	0.168247025386602	0.866388947280617	0.0858955461033791	212.831935961663	1.92452830188679	2.0955	0.2352	2.0991	0.2266	984454373
1532	5	106296859	106851514	0.36379	0.0985387312834	754	4	-0.0942408305031499	0.924917851032387	-0.0398184075665237	242.044162466205	1.84577723378213	2.0955	0.2352	2.0991	0.2266	985058752
1533	5	106851514	107391861	0.372904	0.0746686851227	811	5	0.0611411294015274	0.951246813877541	0.0230125709254515	260.341930716303	1.96606060606061	2.0955	0.2352	2.0991	0.2266	985613407
1534	5	107391861	108005403	0.35773	0.185059865502	966	3	0.951673841135416	0.341262419874319	0.366716030610703	310.099019817446	2.45489199491741	2.0955	0.2352	2.0991	0.2266	986153754
1535	5	108005403	108590517	0.35622	0.145465669938	845	3	0.420583106723344	0.674059531637564	0.173644182944476	271.256388970747	2.14739517153748	2.0955	0.2352	2.0991	0.2266	986767296
1536	5	108590517	109195458	0.369012	0.17347311556	833	4	0.258599686333144	0.795944125285481	0.10393356453036	267.404227233885	2.03916768665851	2.0955	0.2352	2.0991	0.2266	987352410
1537	5	109195458	109785953	0.37489	0.153252779448	991	5	0.918679653595478	0.358263155118523	0.312195713894667	318.124356769243	2.40242424242424	2.0955	0.2352	2.0991	0.2266	987957351
1538	5	109785953	110434238	0.352582	0.22873427582	921	3	0.754160758089604	0.450752697837049	0.297893997866265	295.653413304211	2.34053367217281	2.0955	0.2352	2.0991	0.2266	988547846
1539	5	110434238	111024569	0.367046	0.153017544395	899	4	0.553377839639416	0.580004710055573	0.213938184679259	288.591116786629	2.20073439412485	2.0955	0.2352	2.0991	0.2266	989196131
1540	5	111024569	111613224	0.373272	0.150606042589	953	5	0.73764374293231	0.460730966474872	0.25578687061812	305.925844602512	2.31030303030303	2.0955	0.2352	2.0991	0.2266	989786462
1541	5	111613224	112244910	0.386266	0.208467498092	792	6	0.0141989870012568	0.988671228161877	0.00535023719184867	254.242674632937	1.93406593406593	2.0955	0.2352	2.0991	0.2266	990375117
1542	5	112244910	112839920	0.40329	0.159677988605	709	8	-0.288268836531926	0.773140959944381	-0.114821412846415	227.59855595297	1.83797796500324	2.0955	0.2352	2.0991	0.2266	991006803
1543	5	112839920	113454271	0.372098	0.186133008655	895	5	0.461325774025371	0.644564896042779	0.165198338859797	287.307062874342	2.16969696969697	2.0955	0.2352	2.0991	0.2266	991601813
1544	5	113454271	114069401	0.365342	0.187163688976	835	4	0.267532357645456	0.789059303991073	0.107393266526226	268.046254190028	2.04406364749082	2.0955	0.2352	2.0991	0.2266	992216164
1545	5	114069401	114724496	0.379062	0.236751921477	894	5	0.456561671113182	0.64798613407715	0.163585487891496	286.98604939627	2.16727272727273	2.0955	0.2352	2.0991	0.2266	992831294
1546	5	114724496	115322610	0.380016	0.164038962472	982	6	0.934420381285873	0.350087088406907	0.315572831426932	315.235235466596	2.3980463980464	2.0955	0.2352	2.0991	0.2266	993486389
1547	5	115322610	115902468	0.378852	0.137719924533	870	5	0.342223201220656	0.73218292615903	0.124326057444269	279.281725922545	2.10909090909091	2.0955	0.2352	2.0991	0.2266	994084503
1548	5	115902468	116490723	0.377768	0.150028474046	757	5	-0.196120427856658	0.844515907618451	-0.07639604330609	243.007202900421	1.83515151515152	2.0955	0.2352	2.0991	0.2266	994664361
1549	5	116490723	117055419	0.345364	0.114567838271	755	2	0.230810194431243	0.817462261047088	0.0936346767497131	242.365175944277	1.99208443271768	2.0955	0.2352	2.0991	0.2266	995252616
1550	5	117055419	117634941	0.345686	0.137219984746	791	2	0.405942215770151	0.684785058537555	0.160835727010063	253.921661154865	2.08707124010554	2.0955	0.2352	2.0991	0.2266	995817312
1551	5	117634941	118243926	0.366674	0.178961714985	754	4	-0.0942408305031499	0.924917851032387	-0.0398184075665237	242.044162466205	1.84577723378213	2.0955	0.2352	2.0991	0.2266	996396834
1552	5	118243926	118884402	0.36989	0.219330622849	866	4	0.40598876298628	0.684750856957069	0.159984093891537	277.997672010257	2.11995104039168	2.0955	0.2352	2.0991	0.2266	997005819
1553	5	118884402	119507447	0.356956	0.197489747932	973	3	0.982398098498098	0.325903762745124	0.377132646556041	312.346114163949	2.47268106734435	2.0955	0.2352	2.0991	0.2266	997646295
1554	5	119507447	120117349	0.34355	0.180196162662	754	2	0.225945416060717	0.8212438741312	0.0917225558059361	242.044162466205	1.98944591029024	2.0955	0.2352	2.0991	0.2266	998269340
1555	5	120117349	120705917	0.339752	0.150480488236	747	1	0.537039007513802	0.591240669856337	0.257994918780028	239.797068119702	2.16835994194485	2.0955	0.2352	2.0991	0.2266	998879242
1556	5	120705917	121319466	0.34351	0.18506916318	827	2	0.58107423710906	0.561190421151778	0.225045361708546	265.478146365453	2.1820580474934	2.0955	0.2352	2.0991	0.2266	999467810
1557	5	121319466	121909398	0.37595	0.15244468854	856	5	0.275525760450015	0.782912337427391	0.100921453109325	274.787537229538	2.07515151515152	2.0955	0.2352	2.0991	0.2266	1000081359
1558	5	121909398	122511515	0.383058	0.16959660664	786	6	-0.0148606359761521	0.988143364392796	-0.00562088062915448	252.316593764506	1.91941391941392	2.0955	0.2352	2.0991	0.2266	1000671291
1559	5	122511515	123111368	0.361134	0.166462449967	1092	4	1.41538062127745	0.156956928320425	0.494518020084664	350.546718054504	2.67319461444308	2.0955	0.2352	2.0991	0.2266	1001273408
1560	5	123111368	123701388	0.370284	0.152571099285	845	5	0.22312062841594	0.823441623855683	0.082261997877725	271.256388970747	2.04848484848485	2.0955	0.2352	2.0991	0.2266	1001873261
1561	5	123701388	124291275	0.389166	0.152380032108	817	6	0.135280749407127	0.892389904902152	0.0501858852579225	262.268011584734	1.995115995116	2.0955	0.2352	2.0991	0.2266	1002463281
1562	5	124291275	124867229	0.368144	0.131875115027	987	4	0.946415377381111	0.343936765220298	0.34866715362121	316.840302856956	2.41615667074663	2.0955	0.2352	2.0991	0.2266	1003053168
1563	5	124867229	125469483	0.356532	0.169785505783	943	3	0.85072270980089	0.394923404866681	0.331950612450026	302.715709821793	2.39644218551461	2.0955	0.2352	2.0991	0.2266	1003629122
1564	5	125469483	126156023	0.38415	0.271710315495	733	6	-0.271553972276598	0.78596499462847	-0.106336994753949	235.302879426696	1.78998778998779	2.0955	0.2352	2.0991	0.2266	1004231376
1565	5	126156023	126770485	0.3923	0.186280030335	752	7	-0.130725046507098	0.895992818119324	-0.0473857791946843	241.402135510062	1.87531172069825	2.0955	0.2352	2.0991	0.2266	1004917916
1566	5	126770485	127360714	0.37443	0.152871173731	799	5	0.00397189445526405	0.996830895069613	0.00150615963615534	256.48976897944	1.9369696969697	2.0955	0.2352	2.0991	0.2266	1005532378
1567	5	127360714	127949891	0.361364	0.151358590033	811	4	0.160340301897721	0.87261301321832	0.0653189833820849	260.341930716303	1.98531211750306	2.0955	0.2352	2.0991	0.2266	1006122607
1568	5	127949891	128561778	0.360824	0.182855657989	877	4	0.455118455203992	0.649024021570365	0.178193911609545	281.528820269048	2.1468788249694	2.0955	0.2352	2.0991	0.2266	1006711784
1569	5	128561778	129170877	0.344976	0.1791153819	871	2	0.79512448541217	0.426541092818596	0.299830751136136	279.602739400616	2.29815303430079	2.0955	0.2352	2.0991	0.2266	1007323671
1570	5	129170877	129759502	0.34969	0.150562752177	822	2	0.556750345256434	0.577698014002326	0.216296426218955	263.873078975094	2.1688654353562	2.0955	0.2352	2.0991	0.2266	1007932770
1571	5	129759502	130481984	0.357756	0.307941235906	1029	3	1.22819215739955	0.219374842057665	0.457863918668898	330.322868935975	2.61499364675985	2.0955	0.2352	2.0991	0.2266	1008521395
1572	5	130481984	131126898	0.360342	0.224702828594	832	4	0.254133350676989	0.799392538831731	0.102200597305904	267.083213755813	2.03671970624235	2.0955	0.2352	2.0991	0.2266	1009243877
1573	5	131126898	131756195	0.442498	0.205462603508	707	12	0.437550217667429	0.661712365427092	0.147159171880082	226.956528996826	2.23028391167192	2.0955	0.2352	2.0991	0.2266	1009888791
1574	5	131756195	132395579	0.421682	0.217997322423	701	10	-0.0954851914473608	0.923929452027536	-0.0328308207859146	225.030448128395	1.94722222222222	2.0955	0.2352	2.0991	0.2266	1010518088
1575	5	132395579	132968330	0.453144	0.127020293286	517	13	-0.51215862247258	0.608539999262291	-0.202402058645291	165.963968163167	1.76903336184773	2.0955	0.2352	2.0991	0.2266	1011157472
1576	5	132968330	133546687	0.465916	0.135482063846	610	13	0.0995376774839689	0.920711374118534	0.036242903490023	195.818221623853	2.08725406330197	2.0955	0.2352	2.0991	0.2266	1011730223
1577	5	133546687	134261522	0.41686	0.300537886365	566	9	-0.859232785354349	0.390212098725642	-0.359334348230716	181.69362858869	1.51946308724832	2.0955	0.2352	2.0991	0.2266	1012308580
1578	5	134261522	134812983	0.464944	0.0933175691481	559	13	-0.235908680556719	0.813503532232875	-0.0897180561170356	179.446534242187	1.91274593669803	2.0955	0.2352	2.0991	0.2266	1013023415
1579	5	134812983	135373113	0.442664	0.107350079446	569	12	-0.443166381488132	0.657645393563699	-0.166122390622735	182.656669022906	1.79495268138801	2.0955	0.2352	2.0991	0.2266	1013574876
1580	5	135373113	135956140	0.408624	0.142406783905	774	8	0.0307523368892258	0.975467052075336	0.0117265260584795	248.464432027643	2.00648088139987	2.0955	0.2352	2.0991	0.2266	1014135006
1581	5	135956140	136560823	0.406778	0.173120461465	873	8	0.516646124099904	0.605403211577521	0.185374613543509	280.24476635676	2.26312378483474	2.0955	0.2352	2.0991	0.2266	1014718033
1582	5	136560823	137138846	0.423728	0.134982517997	907	10	1.12358053720485	0.2611910166268	0.338857285731985	291.159224611205	2.51944444444444	2.0955	0.2352	2.0991	0.2266	1015322716
1583	5	137138846	137814369	0.40402	0.259832751809	756	8	-0.0575919880581702	0.954073631685004	-0.0222208058648582	242.686189422349	1.9598185353208	2.0955	0.2352	2.0991	0.2266	1015900739
1584	5	137814369	138456998	0.430438	0.221946099538	742	11	0.543727439371743	0.586629047301001	0.16414100364445	238.192000729343	2.18556701030928	2.0955	0.2352	2.0991	0.2266	1016576262
1585	5	138456998	139190425	0.470114	0.318268893837	521	14	-0.0353733318672595	0.971782049486393	-0.0131697946189679	167.248022075455	2.01158301158301	2.0955	0.2352	2.0991	0.2266	1017218891
1586	5	139190425	139763868	0.445014	0.128073757985	738	12	0.635392352260345	0.525172554693177	0.209069773131079	236.907946817055	2.32807570977918	2.0955	0.2352	2.0991	0.2266	1017952318
1587	5	139763868	140434005	0.388724	0.25388390732	819	6	0.144967290399597	0.884736697413285	0.0537132587532477	262.910038540878	2	2.0955	0.2352	2.0991	0.2266	1018525761
1588	5	140434005	141048955	0.401718	0.186925766322	665	8	-0.504221630847783	0.614105641657095	-0.207252699697379	213.473962917807	1.72391445236552	2.0955	0.2352	2.0991	0.2266	1019195898
1589	5	141048955	141653696	0.461306	0.173199766512	565	13	-0.196444403140168	0.844262344576768	-0.0743154716576757	181.372615110618	1.93327630453379	2.0955	0.2352	2.0991	0.2266	1019810848
1590	5	141653696	142245212	0.436702	0.154714327254	816	11	1.04796824593564	0.294653237171417	0.301290968995142	261.946998106663	2.40353460972018	2.0955	0.2352	2.0991	0.2266	1020415589
1591	5	142245212	142818420	0.39803	0.127716291468	927	7	0.780349122454861	0.435185406164154	0.254450897753209	297.579494172642	2.31172069825436	2.0955	0.2352	2.0991	0.2266	1021007105
1592	5	142818420	143386322	0.385238	0.119566404063	963	6	0.842398241857411	0.399565076804557	0.287385604955698	309.13597938323	2.35164835164835	2.0955	0.2352	2.0991	0.2266	1021580313
1593	5	143386322	143978761	0.371436	0.156031253851	856	5	0.275525760450015	0.782912337427391	0.100921453109325	274.787537229538	2.07515151515152	2.0955	0.2352	2.0991	0.2266	1022148215
1594	5	143978761	144594517	0.354736	0.187990048006	855	3	0.464474902955747	0.642307536366315	0.19061726154819	274.466523751466	2.1728081321474	2.0955	0.2352	2.0991	0.2266	1022740654
1595	5	144594517	145212387	0.373136	0.190768284591	996	5	0.942500168156421	0.345936625075947	0.319456398776259	319.729424159603	2.41454545454545	2.0955	0.2352	2.0991	0.2266	1023356410
1596	5	145212387	145827515	0.395968	0.187161046156	977	7	1.04065602787256	0.298035218013752	0.330240121096064	313.630168076237	2.43640897755611	2.0955	0.2352	2.0991	0.2266	1023974280
1597	5	145827515	146406506	0.38604	0.136428718236	807	6	0.0868480444447791	0.930792297920998	0.0324184803900194	259.057876804016	1.97069597069597	2.0955	0.2352	2.0991	0.2266	1024589408
1598	5	146406506	147002114	0.384156	0.160521685404	817	6	0.135280749407127	0.892389904902152	0.0501858852579225	262.268011584734	1.995115995116	2.0955	0.2352	2.0991	0.2266	1025168399
1599	5	147002114	147585951	0.36391	0.143596586033	1015	4	1.07147277575347	0.283956905387773	0.389024891237351	325.828680242969	2.48470012239902	2.0955	0.2352	2.0991	0.2266	1025764007
1600	5	147585951	148177528	0.373268	0.154801488226	924	5	0.599484758478841	0.54884967087043	0.211203508124236	296.616453738427	2.24	2.0955	0.2352	2.0991	0.2266	1026347844
1601	5	148177528	148741542	0.431188	0.113497182694	839	11	1.20469173986766	0.228322325982262	0.34139262746347	269.330308102316	2.47128129602356	2.0955	0.2352	2.0991	0.2266	1026939421
1602	5	148741542	149353904	0.449804	0.183489504574	657	12	0.118450000582081	0.905711109859492	0.0413423273930126	210.905855093232	2.07255520504732	2.0955	0.2352	2.0991	0.2266	1027503435
1603	5	149353904	149920972	0.499212	0.118271530046	482	15	0.517017766241352	0.605143756800103	0.179732746975623	154.728496430651	2.2789598108747	2.0955	0.2352	2.0991	0.2266	1028115797
1604	5	149920972	150525830	0.441698	0.173359697648	793	12	0.986402591054228	0.32393559412252	0.312769822774661	254.563688111009	2.50157728706625	2.0955	0.2352	2.0991	0.2266	1028682865
1605	5	150525830	151130441	0.440634	0.173021992653	709	12	0.450314226350843	0.652483882454226	0.151234584310199	227.59855595297	2.23659305993691	2.0955	0.2352	2.0991	0.2266	1029287723
1606	5	151130441	151740335	0.398932	0.180185409268	948	7	0.889678022730296	0.373638798086603	0.286768618025937	304.320777212152	2.3640897755611	2.0955	0.2352	2.0991	0.2266	1029892334
1607	5	151740335	152359269	0.367892	0.192159422491	841	4	0.294330371582389	0.768505466780475	0.117722869419956	269.97233505846	2.05875152998776	2.0955	0.2352	2.0991	0.2266	1030502228
1608	5	152359269	152965428	0.38154	0.175133917009	802	6	0.062631691963605	0.950059792413139	0.0234520435671593	257.452809413656	1.95848595848596	2.0955	0.2352	2.0991	0.2266	1031121162
1609	5	152965428	153541273	0.406702	0.13171079023	691	8	-0.376613161479322	0.706461105352894	-0.151921329697672	221.820313347676	1.79131561892417	2.0955	0.2352	2.0991	0.2266	1031727321
1610	5	153541273	154153044	0.446082	0.182700716445	752	12	0.724740413044242	0.46861129741501	0.23618161874832	241.402135510062	2.37223974763407	2.0955	0.2352	2.0991	0.2266	1032303166
1611	5	154153044	154788852	0.40837	0.213599073934	788	8	0.0994645896260894	0.920769401828786	0.0375885893704456	252.95862072065	2.04277381723914	2.0955	0.2352	2.0991	0.2266	1032914937
1612	5	154788852	155401046	0.381552	0.183265435467	705	6	-0.407165546171173	0.683886404777205	-0.162526935601605	226.314502040683	1.72161172161172	2.0955	0.2352	2.0991	0.2266	1033550745
1613	5	155401046	155976085	0.37437	0.130493757815	753	5	-0.215176839505412	0.829629447388823	-0.0840394786198934	241.723148988133	1.82545454545455	2.0955	0.2352	2.0991	0.2266	1034162939
1614	5	155976085	156632781	0.38763	0.238612691413	738	6	-0.247337619795424	0.804646946634309	-0.0965293768273648	236.907946817055	1.8021978021978	2.0955	0.2352	2.0991	0.2266	1034737978
1615	5	156632781	157255569	0.41837	0.197158583659	687	9	-0.209778830814661	0.833840295998754	-0.079826302244498	220.536259435389	1.84429530201342	2.0955	0.2352	2.0991	0.2266	1035394674
1616	5	157255569	157858315	0.401924	0.170463180179	757	8	-0.0526839700055371	0.957983711369262	-0.0203137401001991	243.007202900421	1.96241088788075	2.0955	0.2352	2.0991	0.2266	1036017462
1617	5	157858315	158404906	0.39718	0.0852392373822	838	7	0.317002830811351	0.751241454275581	0.10883180282703	269.009294624244	2.08977556109726	2.0955	0.2352	2.0991	0.2266	1036620208
1618	5	158404906	158983966	0.399904	0.136531620212	1048	7	1.4102918335657	0.158453528892629	0.431448370665129	336.422125019341	2.61346633416459	2.0955	0.2352	2.0991	0.2266	1037166799
1619	5	158983966	159588853	0.413082	0.173399329131	916	9	1.0193530335621	0.308035394815323	0.335211197034346	294.048345913852	2.45906040268456	2.0955	0.2352	2.0991	0.2266	1037745859
1620	5	159588853	160203939	0.426512	0.187105542965	630	10	-0.515648622196422	0.606099844500046	-0.186893436409259	202.238491185291	1.75	2.0955	0.2352	2.0991	0.2266	1038350746
1621	5	160203939	160814964	0.373104	0.181702876314	762	5	-0.172299913295715	0.863201752513406	-0.0668983457984996	244.61227029078	1.84727272727273	2.0955	0.2352	2.0991	0.2266	1038965832
1622	5	160814964	161378073	0.346196	0.112072440682	642	2	-0.318909761438109	0.749794941965308	-0.140268670340425	206.090652922154	1.69393139841689	2.0955	0.2352	2.0991	0.2266	1039576857
1623	5	161378073	161976270	0.3502	0.164154952298	787	3	0.166010688575409	0.868148538626847	0.0710564772824157	252.637607242578	2	2.0955	0.2352	2.0991	0.2266	1040139966
1624	5	161976270	162614960	0.3502	0.217147598992	700	3	-0.215847938646494	0.829106279349249	-0.0979522363927418	224.709434650323	1.77890724269377	2.0955	0.2352	2.0991	0.2266	1040738163
1625	5	162614960	163227197	0.370058	0.183322798197	1015	5	1.033018123488	0.301595417359586	0.346718478780717	325.828680242969	2.46060606060606	2.0955	0.2352	2.0991	0.2266	1041376853
1626	5	163227197	163791750	0.352844	0.114343560303	723	3	-0.114896807311968	0.908526915732419	-0.0513115112739528	232.092744645977	1.83735705209657	2.0955	0.2352	2.0991	0.2266	1041989090
1627	5	163791750	164376679	0.34035	0.145195399784	675	2	-0.158372075210776	0.874163616813042	-0.067954465524535	216.684097698526	1.78100263852243	2.0955	0.2352	2.0991	0.2266	1042553643
1628	5	164376679	164957732	0.346264	0.139493299234	826	2	0.576209458738534	0.564473612613809	0.223299813956717	265.157132887381	2.17941952506596	2.0955	0.2352	2.0991	0.2266	1043138572
1629	5	164957732	165536007	0.351892	0.135359474299	771	3	0.0957838146035644	0.923692272324155	0.0414237016899639	247.501391593427	1.95933926302414	2.0955	0.2352	2.0991	0.2266	1043719625
1630	5	165536007	166101907	0.359518	0.116451669906	717	3	-0.14123188505141	0.887686757892368	-0.0633340395231658	230.166663777545	1.82210927573062	2.0955	0.2352	2.0991	0.2266	1044297900
1631	5	166101907	166681515	0.370998	0.137348000718	568	5	-1.09653587826031	0.272844331128685	-0.49079841378714	182.335655544834	1.3769696969697	2.0955	0.2352	2.0991	0.2266	1044863800
1632	5	166681515	167226504	0.37396	0.0825502900059	708	5	-0.4295614705539	0.667514669506379	-0.172939983208824	227.277542474898	1.71636363636364	2.0955	0.2352	2.0991	0.2266	1045443408
1633	5	167226504	167797876	0.428884	0.124913366423	678	10	-0.23159447183086	0.816853001631069	-0.0809599916601939	217.647138132742	1.88333333333333	2.0955	0.2352	2.0991	0.2266	1045988397
1634	5	167797876	168391176	0.439818	0.157256025619	592	11	-0.478382303663185	0.632378126579775	-0.161681007347404	190.039979018559	1.74374079528719	2.0955	0.2352	2.0991	0.2266	1046559769
1635	5	168391176	168961158	0.421854	0.122779315838	708	10	-0.0540606278523829	0.956886860772891	-0.0184959047135403	227.277542474898	1.96666666666667	2.0955	0.2352	2.0991	0.2266	1047153069
1636	5	168961158	169524828	0.422076	0.112956162294	851	10	0.792184028445023	0.428253379939596	0.246913866889425	273.182469839179	2.36388888888889	2.0955	0.2352	2.0991	0.2266	1047723051
1637	5	169524828	170071993	0.461878	0.0861988614038	572	13	-0.150402746154191	0.880446874798996	-0.0565511921818363	183.619709457121	1.95722840034217	2.0955	0.2352	2.0991	0.2266	1048286721
1638	5	170071993	170710286	0.381786	0.216660687177	733	6	-0.271553972276598	0.78596499462847	-0.106336994753949	235.302879426696	1.78998778998779	2.0955	0.2352	2.0991	0.2266	1048833886
1639	5	170710286	171292452	0.459832	0.141138438177	634	13	0.257394787150175	0.7968740266126	0.0919165011791816	203.522545097578	2.169375534645	2.0955	0.2352	2.0991	0.2266	1049472179
1640	5	171292452	171938591	0.437626	0.226172696587	693	11	0.209838256647	0.833793913238015	0.0655771691608601	222.46234030382	2.04123711340206	2.0955	0.2352	2.0991	0.2266	1050054345
1641	5	171938591	172550231	0.47283	0.182525668694	611	14	0.630961524236925	0.528065682257224	0.216719212921253	196.139235101925	2.35907335907336	2.0955	0.2352	2.0991	0.2266	1050700484
1642	5	172550231	173130772	0.455766	0.138734387408	588	13	-0.0451646730433868	0.963976052328872	-0.0167501841238613	188.755925106272	2.01197604790419	2.0955	0.2352	2.0991	0.2266	1051312124
1643	5	173130772	173704134	0.433934	0.127950579215	865	11	1.38185742866038	0.167015481568844	0.385421949547734	277.676658532185	2.54786450662739	2.0955	0.2352	2.0991	0.2266	1051892665
1644	5	173704134	174305509	0.435592	0.168572022449	756	11	0.63912434872167	0.522742041234617	0.191108051244719	242.686189422349	2.22680412371134	2.0955	0.2352	2.0991	0.2266	1052466027
1645	5	174305509	174900493	0.41562	0.159641267664	832	9	0.568492437022155	0.569700639673676	0.196447127078494	267.083213755813	2.23355704697987	2.0955	0.2352	2.0991	0.2266	1053067402
1646	5	174900493	175811412	0.459116	0.451103775418	571	13	-0.156980125723616	0.875260511269501	-0.0590755935973829	183.298695979049	1.95380667236955	2.0955	0.2352	2.0991	0.2266	1053662386
1647	5	175811412	176422310	0.49891	0.18153275997	438	15	0.114087315207501	0.909168577564651	0.0416304703468344	140.603903395488	2.0709219858156	2.0955	0.2352	2.0991	0.2266	1054573305
1648	5	176422310	177390791	0.488674	0.483727610557	478	14	-0.353733318672592	0.723538750257457	-0.137442548916728	153.444442518364	1.84555984555985	2.0955	0.2352	2.0991	0.2266	1055184203
1649	5	177390791	178063343	0.492402	0.256563061295	464	15	0.352182581727504	0.724701338971496	0.124824405873233	148.950253825357	2.19385342789598	2.0955	0.2352	2.0991	0.2266	1056152684
1650	5	178063343	178708500	0.464058	0.224994846216	666	13	0.467870933371784	0.639876890765856	0.162955838111036	213.794976395879	2.27887082976903	2.0955	0.2352	2.0991	0.2266	1056825236
1651	5	178708500	179396367	0.489646	0.273115296998	325	14	-1.48650257404971	0.137146236514731	-0.694013448981659	104.329380373364	1.25482625482625	1.6447	0.3719	1.5875	0.2719	1057470393
1652	5	179396367	180029039	0.460498	0.209701077335	454	13	-0.926533535346372	0.354168777578078	-0.389874041669311	145.740119044638	1.55346449957228	1.6447	0.3719	1.5875	0.2719	1058158260
1653	5	180029039	180714377	0.455668	0.270432983433	628	13	0.217930509733624	0.827483255087199	0.0781982199314012	201.596464229147	2.14884516680924	1.6447	0.3719	1.5875	0.2719	1058790932
1654	5	180714377	180915260	0.00049	0.286040667124	1	1	-2.73818502423491	0.00617793076502281	-9.28696951400921	0.32101347807189	0.00290275761973875	1.6447	0.3719	1.5875	0.2719	1059476270
1655	6	0	731800	0.431858	0.31675321126	342	11	-2.18189854205473	0.0291170214775704	-0.953281858090456	109.786609500586	1.00736377025037	1.078	0.1896	1.0688	0.1687	1059476270
1656	6	731800	1304791	0.429646	0.12738594498	310	10	-2.40934295796684	0.0159812722649809	-1.2099770495223	99.514178202286	0.861111111111111	1.078	0.1896	1.0688	0.1687	1060208070
1657	6	1304791	1874427	0.447114	0.12224648723	226	12	-2.63219387069362	0.00848354377905633	-1.49822827051413	72.5490460442472	0.712933753943218	1.078	0.1896	1.0688	0.1687	1060781061
1658	6	1874427	2469970	0.393814	0.160430061305	404	7	-1.94246110821431	0.0520813037661172	-0.943763148120527	129.689445141044	1.0074812967581	1.078	0.1896	1.0688	0.1687	1061350697
1659	6	2469970	3072097	0.430132	0.169610397806	344	11	-2.1682704121476	0.0301381182434959	-0.944869618274256	110.42863645673	1.01325478645066	1.078	0.1896	1.0688	0.1687	1061946240
1660	6	3072097	3654995	0.456072	0.142216991652	361	13	-1.53822983530292	0.123992428487294	-0.720567502073055	115.885865583952	1.23524379811805	1.078	0.1896	1.0688	0.1687	1062548367
1661	6	3654995	4275440	0.421262	0.19412679609	389	10	-1.94183716882352	0.0521568156682292	-0.882475109810346	124.874242969965	1.08055555555556	1.078	0.1896	1.0688	0.1687	1063131265
1662	6	4275440	4877448	0.4191	0.169446253206	470	9	-1.37450203854286	0.16928587782737	-0.627475644497598	150.876334693788	1.26174496644295	1.078	0.1896	1.0688	0.1687	1063751710
1663	6	4877448	5452195	0.416398	0.130052005491	375	9	-1.88440390367733	0.0595103622155463	-0.953245805679355	120.380054276959	1.00671140939597	1.078	0.1896	1.0688	0.1687	1064353718
1664	6	5452195	6088807	0.426062	0.214592247711	429	10	-1.70512537685222	0.0881710436660504	-0.741267617296992	137.714782092841	1.19166666666667	1.078	0.1896	1.0688	0.1687	1064928465
1665	6	6088807	6680836	0.410524	0.1554467771	456	9	-1.44964547129952	0.14715740890805	-0.671102576897856	146.382146000782	1.2241610738255	1.078	0.1896	1.0688	0.1687	1065565077
1666	6	6680836	7281285	0.448114	0.167289811458	279	12	-2.29394764058315	0.0217935064613156	-1.19428592110013	89.5627603820574	0.8801261829653	1.078	0.1896	1.0688	0.1687	1066157106
1667	6	7281285	7880049	0.414016	0.164946456367	320	9	-2.17961024664991	0.0292863646152959	-1.18206449617524	102.724312983005	0.859060402684564	1.078	0.1896	1.0688	0.1687	1066757555
1668	6	7880049	8494427	0.391732	0.186168775575	348	7	-2.23400484228213	0.0254827544513286	-1.15903113502359	111.712690369018	0.86783042394015	1.078	0.1896	1.0688	0.1687	1067356319
1669	6	8494427	9076754	0.361534	0.141375893613	372	4	-1.8003810511546	0.0718004907590483	-1.05908030972716	119.417013842743	0.910648714810282	1.078	0.1896	1.0688	0.1687	1067970697
1670	6	9076754	9647975	0.358054	0.124682040751	358	3	-1.71694736979467	0.0859887886733166	-1.06534757096081	114.922825149737	0.909783989834816	1.078	0.1896	1.0688	0.1687	1068553024
1671	6	9647975	10245718	0.370796	0.16352010814	436	5	-1.7253974626692	0.0844558682719879	-0.872361208514895	139.961876439344	1.0569696969697	1.078	0.1896	1.0688	0.1687	1069124245
1672	6	10245718	10896383	0.414632	0.231555408697	411	9	-1.69117793373164	0.0908028241203805	-0.820998007380915	131.936539487547	1.10335570469799	1.078	0.1896	1.0688	0.1687	1069721988
1673	6	10896383	11502203	0.405948	0.174672344921	424	8	-1.68705398153236	0.0915929725833032	-0.856542775522732	136.109714702482	1.09915748541802	1.078	0.1896	1.0688	0.1687	1070372653
1674	6	11502203	12075330	0.395092	0.127593011671	402	7	-1.95287338443102	0.0508346001882834	-0.950922939693393	129.0474181849	1.00249376558603	1.078	0.1896	1.0688	0.1687	1070978473
1675	6	12075330	12660844	0.382698	0.146049453984	480	6	-1.49690140782401	0.134418913860046	-0.717115787279243	154.086469474507	1.17216117216117	1.078	0.1896	1.0688	0.1687	1071551600
1676	6	12660844	13230225	0.397744	0.121853381128	396	7	-1.98411021308114	0.0472435548345041	-0.972618010792712	127.121337316469	0.987531172069825	1.078	0.1896	1.0688	0.1687	1072137114
1677	6	13230225	13831871	0.415996	0.168946523371	373	9	-1.89513867978542	0.0580740314240457	-0.96096077080736	119.738027320815	1.00134228187919	1.078	0.1896	1.0688	0.1687	1072706495
1678	6	13831871	14411474	0.417772	0.137340558969	423	9	-1.62676927708307	0.103786109014525	-0.779478737942649	135.78870122441	1.13557046979866	1.078	0.1896	1.0688	0.1687	1073308141
1679	6	14411474	14995280	0.424674	0.143551111157	398	10	-1.88857701562998	0.0589485291974003	-0.849476834252889	127.763364272612	1.10555555555556	1.078	0.1896	1.0688	0.1687	1073887744
1680	6	14995280	15630685	0.420284	0.213100306104	340	10	-2.23180911398836	0.0256275817123182	-1.07671051865884	109.144582544443	0.944444444444444	1.078	0.1896	1.0688	0.1687	1074471550
1681	6	15630685	16228964	0.407612	0.164269513053	302	8	-2.2858321839536	0.0222640780658224	-1.34605849076085	96.9460703777109	0.782890473104342	1.078	0.1896	1.0688	0.1687	1075106955
1682	6	16228964	16826186	0.411862	0.162790386155	390	9	-1.80389308286662	0.0712480695679317	-0.896662277312988	125.195256448037	1.04697986577181	1.078	0.1896	1.0688	0.1687	1075705234
1683	6	16826186	17466677	0.394816	0.219348905761	475	7	-1.57282530252117	0.115759275117686	-0.710190927654012	152.481402084148	1.18453865336658	1.078	0.1896	1.0688	0.1687	1076302456
1684	6	17466677	18121975	0.392448	0.236988362547	393	7	-1.9997286274062	0.0455295751868088	-0.983589128613715	126.158296882253	0.980049875311721	1.078	0.1896	1.0688	0.1687	1076942947
1685	6	18121975	18739120	0.3866	0.189817627948	415	6	-1.81171399007927	0.0700304008126603	-0.927038856653474	133.220593399834	1.01343101343101	1.078	0.1896	1.0688	0.1687	1077598245
1686	6	18739120	19339943	0.36357	0.167808156479	424	4	-1.56813159703451	0.116850423895426	-0.870318666271989	136.109714702482	1.03794369645043	1.078	0.1896	1.0688	0.1687	1078215390
1687	6	19339943	19953454	0.375198	0.185018687521	364	5	-2.06841287234678	0.0386012158047328	-1.13275089309313	116.848906018168	0.882424242424242	1.078	0.1896	1.0688	0.1687	1078816213
1688	6	19953454	20567405	0.402976	0.185602759829	417	8	-1.72141010790079	0.0851764313604209	-0.880559656641267	133.862620355978	1.08101101749838	1.078	0.1896	1.0688	0.1687	1079429724
1689	6	20567405	21152531	0.361754	0.145483195073	459	4	-1.41180984906906	0.158005957673009	-0.75588877742138	147.345186434998	1.12362301101591	1.078	0.1896	1.0688	0.1687	1080043675
1690	6	21152531	21793482	0.401466	0.219909166223	353	8	-2.03552326326931	0.0417982502349947	-1.12093885681475	113.317757759377	0.915100453661698	1.078	0.1896	1.0688	0.1687	1080628801
1691	6	21793482	22407017	0.38179	0.185050567612	504	6	-1.38066291591437	0.167382628640082	-0.646726459387845	161.790792948233	1.23076923076923	1.078	0.1896	1.0688	0.1687	1081269752
1692	6	22407017	22965029	0.36134	0.103961921966	442	4	-1.48773755522371	0.136820119360295	-0.810336561443757	141.887957307776	1.08200734394125	1.078	0.1896	1.0688	0.1687	1081883287
1693	6	22965029	23566253	0.357884	0.168363205727	462	3	-1.26047268897768	0.207498894096893	-0.697414306809013	148.308226869213	1.17407878017789	1.078	0.1896	1.0688	0.1687	1082441299
1694	6	23566253	24165068	0.367584	0.16501757638	406	4	-1.64852563884531	0.099244853910765	-0.932903203650012	130.331472097187	0.993880048959608	1.078	0.1896	1.0688	0.1687	1083042523
1695	6	24165068	24798646	0.38836	0.210831184164	387	6	-1.94732556397385	0.0514957157686507	-1.02781662674335	124.232216013822	0.945054945054945	1.078	0.1896	1.0688	0.1687	1083641338
1696	6	24798646	25404978	0.395866	0.175369269641	379	7	-2.07261456092316	0.038208164831893	-1.03592059270123	121.664108189246	0.945137157107232	1.078	0.1896	1.0688	0.1687	1084274916
1697	6	25404978	25955161	0.379314	0.0912114696383	366	5	-2.05888466652241	0.0395052883126623	-1.12484569500778	117.490932974312	0.887272727272727	1.078	0.1896	1.0688	0.1687	1084881248
1698	6	25955161	26593154	0.408394	0.216292341766	340	8	-2.09932749795354	0.0357880410306078	-1.17507229394823	109.144582544443	0.881399870382372	1.078	0.1896	1.0688	0.1687	1085431431
1699	6	26593154	27503927	0.386482	0.451015785492	363	6	-2.06356405588348	0.0390590685465998	-1.12018064489201	116.527892540096	0.886446886446886	1.078	0.1896	1.0688	0.1687	1086069424
1700	6	27503927	28141568	0.386724	0.215859707892	337	6	-2.18948908878559	0.0285613107477414	-1.2274016017059	108.181542110227	0.822954822954823	1.078	0.1896	1.0688	0.1687	1086980197
1701	6	28141568	28763732	0.39307	0.196353373066	392	7	-2.00493476551456	0.0449700214606559	-0.987264786757113	125.837283404181	0.977556109725686	1.078	0.1896	1.0688	0.1687	1087617838
1702	6	28763732	29455581	0.376566	0.277298948181	471	5	-1.5586538607426	0.11907832768849	-0.760962283679039	151.19734817186	1.14181818181818	1.078	0.1896	1.0688	0.1687	1088240002
1703	6	29455581	30127161	0.443502	0.255487060365	384	12	-1.62383718470392	0.104410561666347	-0.733444732208161	123.269175579606	1.21135646687697	1.078	0.1896	1.0688	0.1687	1088931851
1704	6	30127161	30815409	0.445346	0.273517685485	449	12	-1.20900690249297	0.226660193556696	-0.50783559818817	144.135051654279	1.41640378548896	1.078	0.1896	1.0688	0.1687	1089603431
1705	6	30815409	31540254	0.459316	0.310197352537	388	13	-1.36064058692844	0.17362729871926	-0.616509686773098	124.553229491893	1.32763045337896	1.078	0.1896	1.0688	0.1687	1090291679
1706	6	31540254	32272534	0.499104	0.317201070629	274	15	-1.38774436591867	0.165214901124097	-0.635124506293812	87.957692991698	1.29550827423168	1.078	0.1896	1.0688	0.1687	1091016524
1707	6	32272534	32940892	0.395432	0.251897934939	555	7	-1.15633425385285	0.247544462531613	-0.485630669634853	178.162480329899	1.38403990024938	1.078	0.1896	1.0688	0.1687	1091748804
1708	6	32940892	33616172	0.475282	0.259566402085	336	14	-1.40506164719253	0.160002947511948	-0.645991934118716	107.860528632155	1.2972972972973	1.078	0.1896	1.0688	0.1687	1092417162
1709	6	33616172	34173068	0.530004	0.102166293168	220	16	0.00452118579444385	0.996392627947884	0.0026928520013986	70.6229651758159	2.04176334106729	1.078	0.1896	1.0688	0.1687	1093092442
1710	6	34173068	34863754	0.439128	0.276082040175	335	11	-2.2295969967297	0.0257742094193286	-0.983117087631219	107.539515154083	0.986745213549337	1.078	0.1896	1.0688	0.1687	1093649338
1711	6	34863754	35475158	0.46612	0.182210126201	349	13	-1.61715839013602	0.105844095556042	-0.769339302750573	112.03370384709	1.19418306244654	1.078	0.1896	1.0688	0.1687	1094340024
1712	6	35475158	36138893	0.414346	0.246687307434	403	9	-1.73411703816401	0.0828973189912537	-0.849356562534631	129.368431662972	1.08187919463087	1.078	0.1896	1.0688	0.1687	1094951428
1713	6	36138893	36758811	0.451066	0.193441713259	371	13	-1.47245603960867	0.140897769743966	-0.681147152339423	119.096000364671	1.26946107784431	1.078	0.1896	1.0688	0.1687	1095615163
1714	6	36758811	37402144	0.451552	0.222797524766	345	13	-1.64346790841373	0.100286159844786	-0.785969977294694	110.749649934802	1.18049615055603	1.078	0.1896	1.0688	0.1687	1096235081
1715	6	37402144	37980506	0.452554	0.135489537694	369	13	-1.48561079874752	0.13738209704273	-0.68894552289983	118.453973408528	1.26261762189906	1.078	0.1896	1.0688	0.1687	1096878414
1716	6	37980506	38573763	0.396154	0.157194942495	460	7	-1.65091737414648	0.0987554476311892	-0.756484579927947	147.66619991307	1.14713216957606	1.078	0.1896	1.0688	0.1687	1097456776
1717	6	38573763	39153860	0.402916	0.138075183978	417	8	-1.72141010790079	0.0851764313604209	-0.880559656641267	133.862620355978	1.08101101749838	1.078	0.1896	1.0688	0.1687	1098050033
1718	6	39153860	39741250	0.42478	0.14877679225	410	10	-1.81756347803859	0.0691308779619808	-0.806621355291092	131.615526009475	1.13888888888889	1.078	0.1896	1.0688	0.1687	1098630130
1719	6	39741250	40292846	0.443026	0.093539474543	294	12	-2.19821757545755	0.0279336048031245	-1.11873488809295	94.3779625531358	0.927444794952681	1.078	0.1896	1.0688	0.1687	1099217520
1720	6	40292846	40820927	0.466558	0.0531755545077	301	13	-1.93287260946844	0.0532518928404484	-0.982802852200524	96.625056899639	1.02994011976048	1.078	0.1896	1.0688	0.1687	1099769116
1721	6	40820927	41400883	0.44439	0.137865631186	364	12	-1.75147727153806	0.0798637329813935	-0.810612592730621	116.848906018168	1.14826498422713	1.078	0.1896	1.0688	0.1687	1100297197
1722	6	41400883	42018178	0.483554	0.19001449874	285	14	-1.7826513989849	0.0746430673618603	-0.883491247845372	91.4888412504887	1.1003861003861	1.078	0.1896	1.0688	0.1687	1100877153
1723	6	42018178	42642125	0.432428	0.198649885327	340	11	-2.19552667196186	0.0281258397923713	-0.961743436838652	109.144582544443	1.00147275405007	1.078	0.1896	1.0688	0.1687	1101494448
1724	6	42642125	43324689	0.473234	0.267467959049	332	14	-1.43467652968605	0.151379295333613	-0.663269925550552	106.576474719868	1.28185328185328	1.078	0.1896	1.0688	0.1687	1102118395
1725	6	43324689	43934736	0.480738	0.180391019053	606	14	0.593942921120026	0.552550290299955	0.204864626575475	194.534167711566	2.33976833976834	2.3559	0.2382	2.3398	0.2825	1102800959
1726	6	43934736	44514767	0.47925	0.13797710812	554	14	0.208949448704275	0.834487701556827	0.0754328091517121	177.841466851827	2.13899613899614	2.3559	0.2382	2.3398	0.2825	1103411006
1727	6	44514767	45135943	0.392918	0.195075147784	814	7	0.192055516210853	0.847698719106024	0.0669103533939253	261.304971150519	2.02992518703242	2.3559	0.2382	2.3398	0.2825	1103991037
1728	6	45135943	45718057	0.386736	0.141061716434	980	6	0.924733840293403	0.355104372194483	0.31263155611481	314.593208510453	2.39316239316239	2.3559	0.2382	2.3398	0.2825	1104612213
1729	6	45718057	46280952	0.405026	0.111734870624	870	8	0.501922069942005	0.615722340038792	0.18040836065016	279.281725922545	2.25534672715489	2.3559	0.2382	2.3398	0.2825	1105194327
1730	6	46280952	46859319	0.379576	0.135497011413	866	5	0.323166789571901	0.746568930677945	0.117677681434903	277.997672010257	2.09939393939394	2.3559	0.2382	2.3398	0.2825	1105757222
1731	6	46859319	47465987	0.3945	0.175825987196	1065	7	1.49879618140772	0.133926515552526	0.454663084240879	341.879354146563	2.65586034912718	2.3559	0.2382	2.3398	0.2825	1106335589
1732	6	47465987	48034139	0.365292	0.119953815176	1007	4	1.03574209050422	0.300322480338227	0.377608847171597	323.260572418394	2.46511627906977	2.3559	0.2382	2.3398	0.2825	1106942257
1733	6	48034139	48627599	0.346282	0.157483233916	892	2	0.8972848311932	0.369566948551109	0.334201742457577	286.344022440126	2.35356200527704	2.3559	0.2382	2.3398	0.2825	1107510409
1734	6	48627599	49238865	0.343576	0.182025501173	820	2	0.547020788515383	0.584364450134802	0.212781942042718	263.23105201895	2.16358839050132	2.3559	0.2382	2.3398	0.2825	1108103869
1735	6	49238865	49867340	0.35246	0.204423405863	950	3	0.881446967163572	0.378075946127246	0.34262035499324	304.962804168296	2.41423125794155	2.3559	0.2382	2.3398	0.2825	1108715135
1736	6	49867340	50434914	0.346062	0.119057603061	959	2	1.22322498201839	0.2212447323457	0.438688847555403	307.851925470943	2.53034300791557	2.3559	0.2382	2.3398	0.2825	1109343610
1737	6	50434914	51018346	0.364844	0.143002097931	907	4	0.589108524888661	0.555788475081897	0.226719619693334	291.159224611205	2.2203182374541	2.3559	0.2382	2.3398	0.2825	1109911184
1738	6	51018346	51593711	0.369522	0.130986417318	835	4	0.267532357645456	0.789059303991073	0.107393266526226	268.046254190028	2.04406364749082	2.3559	0.2382	2.3398	0.2825	1110494616
1739	6	51593711	52179324	0.3887	0.146193817419	822	6	0.159497101888301	0.873277241449343	0.0589882007939218	263.873078975094	2.00732600732601	2.3559	0.2382	2.3398	0.2825	1111069981
1740	6	52179324	52881718	0.412064	0.288148816761	1058	9	1.78152213723678	0.0748271917434957	0.543131321051428	339.63225980006	2.84026845637584	2.3559	0.2382	2.3398	0.2825	1111655594
1741	6	52881718	53498600	0.398626	0.189472216729	879	7	0.530454493253867	0.595796852469021	0.177744724271082	282.170847225192	2.19201995012469	2.3559	0.2382	2.3398	0.2825	1112357988
1742	6	53498600	54058432	0.377478	0.106874919619	940	5	0.675710405073858	0.499224528419762	0.235971413273178	301.752669387577	2.27878787878788	2.3559	0.2382	2.3398	0.2825	1112974870
1743	6	54058432	54657115	0.347932	0.164833476147	1039	2	1.61240725166041	0.106873347889066	0.554281781441483	333.533003716694	2.74142480211082	2.3559	0.2382	2.3398	0.2825	1113534702
1744	6	54657115	55273567	0.344508	0.188906841084	960	2	1.22808976038892	0.219413274465562	0.44019243814579	308.172938949015	2.53298153034301	2.3559	0.2382	2.3398	0.2825	1114133385
1745	6	55273567	55842418	0.339244	0.121035209572	796	1	0.752167663754669	0.45195023703709	0.34965510653444	255.526728545225	2.31059506531205	2.3559	0.2382	2.3398	0.2825	1114749837
1746	6	55842418	56416948	0.360592	0.129723426105	1076	4	1.34391925077896	0.17897450016274	0.473223241721436	345.410502405354	2.63402692778458	2.3559	0.2382	2.3398	0.2825	1115318688
1747	6	56416948	57023946	0.365594	0.176274056916	1093	4	1.41984695693361	0.155652241056295	0.495838564836717	350.867731532576	2.67564259485924	2.3559	0.2382	2.3398	0.2825	1115893218
1748	6	57023946	57681063	0.363996	0.239100495041	1673	4	4.01032163750387	6.06360912890808e-05	1.10998260920316	537.055548814273	4.09547123623011	2.3559	0.2382	2.3398	0.2825	1116500216
1749	6	57681063	62533304	0.356196	0.896954829737	821	3	0.315242795765578	0.752577314484857	0.132075063552734	263.552065497022	2.0864040660737	2.3559	0.2382	2.3398	0.2825	1117157333
1750	6	62533304	63116659	0.339918	0.142888978409	416	1	-0.916177017296952	0.359574057743139	-0.586529795868116	133.541606877906	1.20754716981132	1.1296	0.1439	1.1306	0.1586	1122009574
1751	6	63116659	63735622	0.342568	0.192197271889	377	2	-1.6080760296273	0.107818528306984	-0.908277444194064	121.022081233103	0.994722955145119	1.1296	0.1439	1.1306	0.1586	1122592929
1752	6	63735622	64411760	0.360376	0.26050599138	377	4	-1.77804937287382	0.075395746298596	-1.03981840756652	121.022081233103	0.922888616891065	1.1296	0.1439	1.1306	0.1586	1123211892
1753	6	64411760	65043300	0.350418	0.208284510878	374	3	-1.64672049582282	0.0996155094251563	-1.00226888833743	120.059040798887	0.950444726810673	1.1296	0.1439	1.1306	0.1586	1123888030
1754	6	65043300	65642963	0.334192	0.166198348072	353	1	-1.19277100389235	0.232959069010496	-0.823445140738028	113.317757759377	1.02467343976778	1.1296	0.1439	1.1306	0.1586	1124519570
1755	6	65642963	66245918	0.323604	0.170750719374	406	1	-0.960080824693047	0.33701453835857	-0.621633596824032	130.331472097187	1.17851959361393	1.1296	0.1439	1.1306	0.1586	1125119233
1756	6	66245918	66837329	0.33616	0.154564253962	435	1	-0.832759783244371	0.404980220365679	-0.522097923273118	139.640862961272	1.26269956458636	1.1296	0.1439	1.1306	0.1586	1125722188
1757	6	66837329	67447320	0.333074	0.180315775151	405	1	-0.964471205432656	0.334809737975708	-0.625191416237221	130.010458619116	1.17561683599419	1.1296	0.1439	1.1306	0.1586	1126313599
1758	6	67447320	68034964	0.327958	0.149144720273	414	1	-0.924957778776171	0.354987869995878	-0.593482556509883	132.899579921763	1.20174165457184	1.1296	0.1439	1.1306	0.1586	1126923590
1759	6	68034964	68641852	0.329252	0.176124754485	370	1	-1.11813453131899	0.263509540294694	-0.755588053492896	118.774986886599	1.07402031930334	1.1296	0.1439	1.1306	0.1586	1127511234
1760	6	68641852	69249230	0.338202	0.176789412853	449	1	-0.771294452889837	0.440532419569048	-0.476397879268062	144.135051654279	1.3033381712627	1.1296	0.1439	1.1306	0.1586	1128118122
1761	6	69249230	69817058	0.338988	0.119451664941	378	1	-1.08301148540211	0.278803325109593	-0.724727089788136	121.343094711175	1.09724238026125	1.1296	0.1439	1.1306	0.1586	1128725500
1762	6	69817058	70418143	0.352288	0.168170890972	386	3	-1.59405034034394	0.110924760249763	-0.95670631095699	123.91120253575	0.980940279542567	1.1296	0.1439	1.1306	0.1586	1129293328
1763	6	70418143	70987040	0.354106	0.121106281102	406	3	-1.50626674787913	0.131998710649376	-0.883827431039894	130.331472097187	1.03176620076239	1.1296	0.1439	1.1306	0.1586	1129894413
1764	6	70987040	71632665	0.365758	0.225556631171	401	4	-1.67085731712609	0.0947498639930416	-0.950780694380268	128.726404706828	0.981640146878825	1.1296	0.1439	1.1306	0.1586	1130463310
1765	6	71632665	72247133	0.372412	0.18628797594	532	5	-1.2680435830991	0.204782386908064	-0.585263097790632	170.779170334246	1.28969696969697	1.1296	0.1439	1.1306	0.1586	1131108935
1766	6	72247133	72836840	0.357462	0.1521213077	605	3	-0.63282000285432	0.526851192788955	-0.308372016063114	194.213154233494	1.53748411689962	1.1296	0.1439	1.1306	0.1586	1131723403
1767	6	72836840	73416225	0.349408	0.137015973834	394	2	-1.52537479732837	0.127165641187094	-0.844646338006352	126.479310360325	1.03957783641161	1.1296	0.1439	1.1306	0.1586	1132313110
1768	6	73416225	74046820	0.371366	0.207098058183	398	5	-1.90643337333237	0.0565940022574123	-1.00392091274817	127.763364272612	0.964848484848485	1.1296	0.1439	1.1306	0.1586	1132892495
1769	6	74046820	74771534	0.38404	0.310072663147	463	6	-1.57923700626	0.114281704715352	-0.769137999627525	148.629240347285	1.13064713064713	1.1296	0.1439	1.1306	0.1586	1133523090
1770	6	74771534	75429044	0.350406	0.239555291935	465	3	-1.24730515010796	0.212285629784953	-0.688076442229677	149.271267303429	1.18170266836086	1.1296	0.1439	1.1306	0.1586	1134247804
1771	6	75429044	76026361	0.358678	0.162923539762	428	3	-1.40970479616785	0.158626867953444	-0.807696361823923	137.393768614769	1.08767471410419	1.1296	0.1439	1.1306	0.1586	1134905314
1772	6	76026361	76651856	0.359274	0.200633098586	487	3	-1.15074319839667	0.249837899065522	-0.621385386142728	156.333563821011	1.23761118170267	1.1296	0.1439	1.1306	0.1586	1135502631
1773	6	76651856	77307552	0.359486	0.237451501916	450	3	-1.31314284445656	0.18913481908747	-0.735382157008033	144.456065132351	1.143583227446	1.1296	0.1439	1.1306	0.1586	1136128126
1774	6	77307552	77938252	0.347118	0.207230061836	445	2	-1.27727110043158	0.201506552802934	-0.669036631608968	142.850997741991	1.17414248021108	1.1296	0.1439	1.1306	0.1586	1136783822
1775	6	77938252	78577932	0.351984	0.21835917959	381	3	-1.61599623846014	0.106095126468941	-0.975516160731749	122.30613514539	0.968233799237611	1.1296	0.1439	1.1306	0.1586	1137414522
1776	6	78577932	79196889	0.347736	0.19218944127	395	2	-1.52051001895784	0.128382842621862	-0.840989314398263	126.800323838397	1.04221635883905	1.1296	0.1439	1.1306	0.1586	1138054202
1777	6	79196889	79835303	0.351362	0.216809155188	380	3	-1.62038541808338	0.105149510264822	-0.979307739894123	121.985121667318	0.96569250317662	1.1296	0.1439	1.1306	0.1586	1138673159
1778	6	79835303	80451178	0.371052	0.188146945403	371	5	-2.03506415196146	0.0418444184289396	-1.10527015667102	119.096000364671	0.899393939393939	1.1296	0.1439	1.1306	0.1586	1139311573
1779	6	80451178	81041473	0.366058	0.152965889936	461	4	-1.40287717775675	0.160653467511098	-0.74961618040585	147.987213391141	1.12851897184823	1.1296	0.1439	1.1306	0.1586	1139927448
1780	6	81041473	81694980	0.347518	0.234897254352	457	2	-1.21889375998528	0.222884518376516	-0.630647802404659	146.703159478854	1.20580474934037	1.1296	0.1439	1.1306	0.1586	1140517743
1781	6	81694980	82328988	0.339034	0.211366418089	474	1	-0.661534934399599	0.508269318716114	-0.39822626511095	152.160388606076	1.37590711175617	1.1296	0.1439	1.1306	0.1586	1141171250
1782	6	82328988	82924972	0.36356	0.161051303391	521	4	-1.13489703838741	0.256418460972834	-0.57309955855668	167.248022075455	1.27539779681763	1.1296	0.1439	1.1306	0.1586	1141805258
1783	6	82924972	83585903	0.369308	0.243491378071	521	4	-1.13489703838741	0.256418460972834	-0.57309955855668	167.248022075455	1.27539779681763	1.1296	0.1439	1.1306	0.1586	1142401242
1784	6	83585903	84214469	0.360642	0.204538584651	401	4	-1.67085731712609	0.0947498639930416	-0.950780694380268	128.726404706828	0.981640146878825	1.1296	0.1439	1.1306	0.1586	1143062173
1785	6	84214469	84848881	0.370954	0.211868627958	509	5	-1.37761795007943	0.168321275933138	-0.649023687216126	163.395860338592	1.23393939393939	1.1296	0.1439	1.1306	0.1586	1143690739
1786	6	84848881	85463400	0.363604	0.186355507315	518	4	-1.14829604535588	0.250846371123719	-0.581430833148634	166.284981641239	1.26805385556916	1.1296	0.1439	1.1306	0.1586	1144325151
1787	6	85463400	86110508	0.382938	0.227331450083	737	6	-0.252180890291658	0.800901248178654	-0.0984855737926912	236.586933338983	1.7997557997558	2.1057	0.2236	2.073	0.2054	1144939670
1788	6	86110508	86850705	0.37861	0.324504152273	925	5	0.604248861391029	0.545678200025881	0.212764022111853	296.937467216499	2.24242424242424	2.1057	0.2236	2.073	0.2054	1145586778
1789	6	86850705	87556077	0.374246	0.291154171132	858	5	0.285053966274392	0.77560279707944	0.104288304207724	275.429564185682	2.08	2.1057	0.2236	2.073	0.2054	1146326975
1790	6	87556077	88202979	0.372262	0.22708540088	819	5	0.0992539526990363	0.920936638238703	0.0371741083491869	262.910038540878	1.98545454545455	2.1057	0.2236	2.073	0.2054	1147032347
1791	6	88202979	88812541	0.378068	0.179738894485	774	5	-0.115130678349451	0.908341543771488	-0.0443557771474112	248.464432027643	1.87636363636364	2.1057	0.2236	2.073	0.2054	1147679249
1792	6	88812541	89422503	0.384236	0.180276804129	828	6	0.18855672486571	0.850440252851467	0.0694805746115643	265.799159843525	2.02197802197802	2.1057	0.2236	2.073	0.2054	1148288811
1793	6	89422503	90073803	0.383806	0.232304621526	874	6	0.411347167692512	0.680817987901155	0.147483086612837	280.565779834832	2.13431013431013	2.1057	0.2236	2.073	0.2054	1148898773
1794	6	90073803	90697068	0.408758	0.197773017898	712	8	-0.273544782374027	0.784434473088711	-0.108729799119533	228.561596387186	1.84575502268309	2.1057	0.2236	2.073	0.2054	1149550073
1795	6	90697068	91259337	0.394648	0.110745924104	982	7	1.06668671841433	0.286113326599038	0.337604583442371	315.235235466596	2.44887780548628	2.1057	0.2236	2.073	0.2054	1150173338
1796	6	91259337	91823919	0.372058	0.114389052432	758	5	-0.191356324944469	0.84824643536712	-0.0744914951207298	243.328216378493	1.83757575757576	2.1057	0.2236	2.073	0.2054	1150735607
1797	6	91823919	92397926	0.356172	0.128930483426	948	3	0.872668607917092	0.38284373305721	0.339579900673188	304.320777212152	2.40914866581957	2.1057	0.2236	2.073	0.2054	1151300189
1798	6	92397926	92973740	0.341914	0.131664044292	783	2	0.367023988805949	0.713601124333799	0.146170339828312	251.35355333029	2.06596306068602	2.1057	0.2236	2.073	0.2054	1151874196
1799	6	92973740	93560045	0.337618	0.14720154186	711	1	0.378985300887859	0.704698779279985	0.186736235610207	228.240582909114	2.06386066763425	2.1057	0.2236	2.073	0.2054	1152450010
1800	6	93560045	94133020	0.33896	0.12736157773	752	1	0.55899091121185	0.576167923054011	0.267619337668429	241.402135510062	2.18287373004354	2.1057	0.2236	2.073	0.2054	1153036315
1801	6	94133020	94703896	0.336766	0.124153056005	911	1	1.25706144880976	0.208731385405005	0.544337729792842	292.443278523492	2.644412191582	2.1057	0.2236	2.073	0.2054	1153609290
1802	6	94703896	95271377	0.335412	0.118913232337	648	1	0.102391314292459	0.918446077629185	0.0528804888754162	208.016733790585	1.88098693759071	2.1057	0.2236	2.073	0.2054	1154180166
1803	6	95271377	96036415	0.333528	0.346437693291	724	1	0.436060250502783	0.662793016007248	0.212876373073997	232.413758124049	2.10159651669086	2.1057	0.2236	2.073	0.2054	1154747647
1804	6	96036415	96620016	0.341122	0.143250268591	748	2	0.196756745837566	0.844017901192572	0.0801963024249085	240.118081597774	1.97361477572559	2.1057	0.2236	2.073	0.2054	1155512685
1805	6	96620016	97234898	0.357176	0.186835848179	787	3	0.166010688575409	0.868148538626847	0.0710564772824157	252.637607242578	2	2.1057	0.2236	2.073	0.2054	1156096286
1806	6	97234898	97805389	0.36661	0.123561984326	880	4	0.468517462172459	0.63941458639933	0.183120592689472	282.491860703264	2.15422276621787	2.1057	0.2236	2.073	0.2054	1156711168
1807	6	97805389	98386376	0.341674	0.139395545856	849	2	0.688099361260615	0.491390212691991	0.26292258609031	272.540442883035	2.2401055408971	2.1057	0.2236	2.073	0.2054	1157281659
1808	6	98386376	98975027	0.347308	0.150600270789	954	2	1.19890109016576	0.230566407811706	0.431147298542783	306.246858080583	2.51715039577836	2.1057	0.2236	2.073	0.2054	1157862646
1809	6	98975027	99535359	0.375852	0.107671880242	782	5	-0.0770178550519424	0.938609340879119	-0.0295207359844693	251.032539852218	1.89575757575758	2.1057	0.2236	2.073	0.2054	1158451297
1810	6	99535359	100159224	0.383772	0.198544556915	874	6	0.411347167692512	0.680817987901155	0.147483086612837	280.565779834832	2.13431013431013	2.1057	0.2236	2.073	0.2054	1159011629
1811	6	100159224	100761366	0.36695	0.169631083698	656	4	-0.531941724806401	0.594766357500322	-0.240687116217104	210.58484161516	1.60587515299878	1.2112	0.2549	1.1437	0.2367	1159635494
1812	6	100761366	101330690	0.349228	0.121765462197	352	2	-1.72969548889043	0.0836846951120014	-1.00726653882543	112.996744281305	0.928759894459103	1.2112	0.2549	1.1437	0.2367	1160237636
1813	6	101330690	101944564	0.354454	0.185500607617	468	3	-1.23413761123824	0.217151630523333	-0.678798628641666	150.234307737645	1.18932655654384	1.2112	0.2549	1.1437	0.2367	1160806960
1814	6	101944564	102497881	0.328368	0.0963588684244	339	1	-1.25423633424689	0.209756116966158	-0.881828050872865	108.823569066371	0.984034833091437	1.2112	0.2549	1.1437	0.2367	1161420834
1815	6	102497881	103097183	0.327976	0.165696093122	394	1	-1.01276539356836	0.311172234139211	-0.664917694552832	126.479310360325	1.14368650217707	1.2112	0.2549	1.1437	0.2367	1161974151
1816	6	103097183	103707593	0.328836	0.180878425976	385	1	-1.05227882022485	0.292671645986843	-0.698254878426945	123.590189057678	1.11756168359942	1.2112	0.2549	1.1437	0.2367	1162573453
1817	6	103707593	104315804	0.333038	0.177916874243	520	1	-0.459577420377561	0.645819569421563	-0.264601700980754	166.927008597383	1.50943396226415	1.2112	0.2549	1.1437	0.2367	1163183863
1818	6	104315804	104915254	0.355272	0.165902076904	892	3	0.626874549015637	0.530741471604787	0.251736551695234	286.344022440126	2.26683608640407	2.2537	0.2463	2.2643	0.2686	1163792074
1819	6	104915254	105542557	0.361448	0.202937017677	1001	4	1.00894407656729	0.313001455043444	0.368987138000805	321.334491549962	2.45042839657283	2.2537	0.2463	2.2643	0.2686	1164391524
1820	6	105542557	106147043	0.391714	0.172850984142	989	7	1.10312968517281	0.269970851196547	0.347852079886789	317.4823298131	2.46633416458853	2.2537	0.2463	2.2643	0.2686	1165018827
1821	6	106147043	106730535	0.391564	0.143090222317	870	7	0.48359925027868	0.628670306949517	0.162896959863769	279.281725922545	2.16957605985037	2.2537	0.2463	2.2643	0.2686	1165623313
1822	6	106730535	107361637	0.394188	0.207735041245	908	7	0.681432498396134	0.495597865180874	0.224573856418593	291.480238089276	2.2643391521197	2.2537	0.2463	2.2643	0.2686	1166206805
1823	6	107361637	107992090	0.395196	0.206919469017	763	7	-0.0734575273152031	0.941442041015577	-0.0264353840377912	244.933283768852	1.90274314214464	2.2537	0.2463	2.2643	0.2686	1166837907
1824	6	107992090	108635870	0.408462	0.22333716487	728	8	-0.195016493531897	0.845380035547382	-0.0766685898872345	233.697812036336	1.88723266364226	2.2537	0.2463	2.2643	0.2686	1167468360
1825	6	108635870	109244096	0.403836	0.177937148363	924	8	0.766955044784193	0.443108244501359	0.267285811330127	296.616453738427	2.39533376539209	2.2537	0.2463	2.2643	0.2686	1168112140
1826	6	109244096	109851753	0.396298	0.177167382257	756	7	-0.109900494073681	0.912488290704368	-0.0397322066512491	242.686189422349	1.88528678304239	2.2537	0.2463	2.2643	0.2686	1168720366
1827	6	109851753	110505516	0.390904	0.235196852682	827	7	0.259735311619456	0.795067952432492	0.0897688882989531	265.478146365453	2.06234413965087	2.2537	0.2463	2.2643	0.2686	1169328023
1828	6	110505516	111141026	0.391332	0.213230318956	880	7	0.535660631362221	0.592193116806518	0.179385082652338	282.491860703264	2.19451371571072	2.2537	0.2463	2.2643	0.2686	1169981786
1829	6	111141026	111834090	0.376992	0.278565904447	880	5	0.389864230342542	0.696636945187805	0.140814180232838	282.491860703264	2.13333333333333	2.2537	0.2463	2.2643	0.2686	1170617296
1830	6	111834090	112405381	0.414966	0.124789293022	846	9	0.643635869778813	0.519811584521227	0.220521262057351	271.577402448819	2.27114093959732	2.2537	0.2463	2.2643	0.2686	1171310360
1831	6	112405381	112986679	0.371526	0.139855977485	1023	5	1.07113094678551	0.284110555086434	0.358044896453507	328.396788067544	2.48	2.2537	0.2463	2.2643	0.2686	1171881651
1832	6	112986679	113578305	0.346816	0.154871489759	819	2	0.542156010144858	0.587711036564347	0.21102148417828	262.910038540878	2.16094986807388	2.2537	0.2463	2.2643	0.2686	1172462949
1833	6	113578305	114170955	0.368922	0.156331730364	774	4	-0.00491411738003743	0.996079117393106	-0.00204936469077778	248.464432027643	1.89473684210526	2.2537	0.2463	2.2643	0.2686	1173054575
1834	6	114170955	114736361	0.370488	0.115679706264	723	5	-0.358099926871071	0.720268533778833	-0.142693696340704	232.092744645977	1.75272727272727	2.2537	0.2463	2.2643	0.2686	1173647225
1835	6	114736361	115363553	0.345392	0.20279595403	941	2	1.13565897134894	0.256099318012156	0.411352755265808	302.073682865649	2.48284960422164	2.2537	0.2463	2.2643	0.2686	1174212631
1836	6	115363553	116002958	0.341694	0.218023005763	916	2	1.01403951208581	0.310563898819204	0.372505630634216	294.048345913852	2.41688654353562	2.2537	0.2463	2.2643	0.2686	1174839823
1837	6	116002958	116594010	0.361666	0.15405074342	1004	4	1.02234308353576	0.306618548659335	0.373304433115584	322.297531984178	2.4577723378213	2.2537	0.2463	2.2643	0.2686	1175479228
1838	6	116594010	117202245	0.36323	0.177949312355	1015	4	1.07147277575347	0.283956905387773	0.389024891237351	325.828680242969	2.48470012239902	2.2537	0.2463	2.2643	0.2686	1176070280
1839	6	117202245	117816765	0.36827	0.186356831348	977	4	0.901752020819555	0.367188612080774	0.333975631133197	313.630168076237	2.39167686658507	2.2537	0.2463	2.2643	0.2686	1176678515
1840	6	117816765	118451301	0.374154	0.212022643317	893	5	0.451797568200994	0.651414821754448	0.161970831829401	286.665035918198	2.16484848484849	2.2537	0.2463	2.2643	0.2686	1177293035
1841	6	118451301	119051583	0.375642	0.167058149336	888	5	0.427977053640051	0.668667826604784	0.153870333058284	285.059968527839	2.15272727272727	2.2537	0.2463	2.2643	0.2686	1177927571
1842	6	119051583	119651053	0.379046	0.165929904749	800	5	0.00873599736745266	0.993029771235988	0.00331065648290319	256.810782457512	1.93939393939394	2.2537	0.2463	2.2643	0.2686	1178527853
1843	6	119651053	120231128	0.364064	0.138042494505	1122	4	1.54937069096212	0.12129263518271	0.533617839773605	360.177122396661	2.74663402692778	2.2537	0.2463	2.2643	0.2686	1179127323
1844	6	120231128	120835950	0.331536	0.173310494658	994	1	1.62146305019736	0.10491836821271	0.670132527553078	319.087397203459	2.88534107402032	2.2537	0.2463	2.2643	0.2686	1179707398
1845	6	120835950	121458003	0.340378	0.196209969247	864	2	0.761071036818493	0.446614638785885	0.28818934470074	277.355645054113	2.27968337730871	2.2537	0.2463	2.2643	0.2686	1180312220
1846	6	121458003	122121399	0.35375	0.246302359375	749	3	-0.000778137107721446	0.999379136478216	-0.000341439766319522	240.439095075846	1.90343074968234	2.2537	0.2463	2.2643	0.2686	1180934273
1847	6	122121399	122694598	0.34973	0.127702595434	750	2	0.206486302578617	0.836411063166034	0.0840486279205148	240.760108553918	1.97889182058047	2.2537	0.2463	2.2643	0.2686	1181597669
1848	6	122694598	123323176	0.36145	0.204553770574	899	4	0.553377839639416	0.580004710055573	0.213938184679259	288.591116786629	2.20073439412485	2.2537	0.2463	2.2643	0.2686	1182170868
1849	6	123323176	123910263	0.341332	0.148337469574	850	2	0.69296413963114	0.48833205632184	0.264620873562336	272.861456361107	2.24274406332454	2.2537	0.2463	2.2643	0.2686	1182799446
1850	6	123910263	124461077	0.353756	0.0922525571245	751	3	0.00800022213875909	0.993616814363658	0.00350574928920112	241.08112203199	1.90851334180432	2.2537	0.2463	2.2643	0.2686	1183386533
1851	6	124461077	125025303	0.347148	0.113830273685	781	2	0.357294432064899	0.72087139784515	0.142480580679251	250.711526374146	2.06068601583113	2.2537	0.2463	2.2643	0.2686	1183937347
1852	6	125025303	125622700	0.369982	0.163035636269	1059	4	1.26799154462432	0.204800970103867	0.450247753157148	339.953273278132	2.59241126070991	2.2537	0.2463	2.2643	0.2686	1184501573
1853	6	125622700	126203631	0.380098	0.139312586176	960	6	0.827868430368707	0.407745015408527	0.282884212720757	308.172938949015	2.34432234432234	2.2537	0.2463	2.2643	0.2686	1185098970
1854	6	126203631	126791342	0.364972	0.149241719144	1094	4	1.42431329258976	0.154355801291366	0.497157901957369	351.188745010648	2.6780905752754	2.2537	0.2463	2.2643	0.2686	1185679901
1855	6	126791342	127402843	0.34821	0.182339848995	901	2	0.941067836527927	0.346670096757107	0.34868513835081	289.233143742773	2.37730870712401	2.2537	0.2463	2.2643	0.2686	1186267612
1856	6	127402843	128004721	0.356274	0.169266861391	985	3	1.03506825397698	0.300637037009167	0.394816566118668	316.198275900812	2.50317662007624	2.2537	0.2463	2.2643	0.2686	1186879113
1857	6	128004721	128556556	0.344622	0.0939320630261	870	2	0.790259707041645	0.429376113011501	0.298173433273362	279.281725922545	2.29551451187335	2.2537	0.2463	2.2643	0.2686	1187480991
1858	6	128556556	129126530	0.35134	0.122767003407	1016	3	1.17113282229743	0.24154539254158	0.439521338547095	326.149693721041	2.58195679796696	2.2537	0.2463	2.2643	0.2686	1188032826
1859	6	129126530	129708501	0.34642	0.140850660944	842	2	0.654045912666938	0.513082226258542	0.250978265603668	270.293348536532	2.22163588390501	2.2537	0.2463	2.2643	0.2686	1188602800
1860	6	129708501	130283575	0.367104	0.130546677471	939	4	0.732031265885641	0.464149484489231	0.276742226818586	301.431655909505	2.29865361077111	2.2537	0.2463	2.2643	0.2686	1189184771
1861	6	130283575	130884823	0.376926	0.16839640215	934	5	0.647125787600727	0.517550536722864	0.22673320641784	299.826588519146	2.26424242424242	2.2537	0.2463	2.2643	0.2686	1189759845
1862	6	130884823	131476973	0.374212	0.155619353204	931	5	0.632833478864161	0.526842391617247	0.222091824266972	298.86354808493	2.2569696969697	2.2537	0.2463	2.2643	0.2686	1190361093
1863	6	131476973	132117348	0.374602	0.219207495608	927	5	0.613777067215407	0.539362653436926	0.215879995333709	297.579494172642	2.24727272727273	2.2537	0.2463	2.2643	0.2686	1190953243
1864	6	132117348	132697509	0.364326	0.138170266529	853	4	0.347926399456257	0.727895458557349	0.138162810483102	273.824496795322	2.08812729498164	2.2537	0.2463	2.2643	0.2686	1191593618
1865	6	132697509	133286040	0.371126	0.150427080307	997	5	0.947264271068609	0.343504132228107	0.320904161106374	320.050437637675	2.4169696969697	2.2537	0.2463	2.2643	0.2686	1192173779
1866	6	133286040	133857443	0.361022	0.124960841998	1019	4	1.08933811837809	0.276004809110501	0.394699215330626	327.112734155256	2.49449204406365	2.2537	0.2463	2.2643	0.2686	1192762310
1867	6	133857443	134459809	0.378484	0.169939870444	941	5	0.680474507986047	0.496204057659823	0.237505379436715	302.073682865649	2.28121212121212	2.2537	0.2463	2.2643	0.2686	1193333713
1868	6	134459809	135084581	0.387122	0.199708053498	790	6	0.00451244600878715	0.996399601216791	0.00170246017670428	253.600647676793	1.92918192918193	2.2537	0.2463	2.2643	0.2686	1193936079
1869	6	135084581	135683262	0.382168	0.164830686125	812	6	0.111064396925953	0.911565281163936	0.0413295342974152	260.662944194375	1.98290598290598	2.2537	0.2463	2.2643	0.2686	1194560851
1870	6	135683262	136272540	0.359	0.151504043932	642	3	-0.47042035679443	0.638054723053977	-0.222733861102767	206.090652922154	1.63151207115629	1.1949	0.2083	1.1209	0.233	1195159532
1871	6	136272540	136871024	0.381278	0.164555777598	428	6	-1.74875147362822	0.0803339882173918	-0.882539396486614	137.393768614769	1.04517704517705	1.1949	0.2083	1.1209	0.233	1195748810
1872	6	136871024	137478177	0.387566	0.176484345791	459	6	-1.59861008824494	0.109907266750665	-0.781656039473953	147.345186434998	1.12087912087912	1.1949	0.2083	1.1209	0.233	1196347294
1873	6	137478177	138058633	0.390412	0.138608266604	416	7	-1.87998745091406	0.0601097882215091	-0.901534912731229	133.541606877906	1.03740648379052	1.1949	0.2083	1.1209	0.233	1196954447
1874	6	138058633	138659324	0.400658	0.16762528488	544	8	-1.09809181521639	0.272164398977119	-0.497000388835591	174.631332071108	1.4102397926118	1.1949	0.2083	1.1209	0.233	1197534903
1875	6	138659324	139278258	0.389998	0.192159422491	390	6	-1.93279575248514	0.0532613638072926	-1.01667606913815	125.195256448037	0.952380952380952	1.1949	0.2083	1.1209	0.233	1198135594
1876	6	139278258	139901940	0.391184	0.198309394852	424	7	-1.83833834604723	0.0660125639636522	-0.874054176309122	136.109714702482	1.0573566084788	1.1949	0.2083	1.1209	0.233	1198754528
1877	6	139901940	140476801	0.361544	0.130224523841	428	4	-1.55026625440988	0.121077623338528	-0.856772134434041	137.393768614769	1.04773561811506	1.1949	0.2083	1.1209	0.233	1199378210
1878	6	140476801	141078599	0.33979	0.169156427904	332	1	-1.28496899942415	0.198803117299027	-0.911930082662284	106.576474719868	0.963715529753266	1.1949	0.2083	1.1209	0.233	1199953071
1879	6	141078599	141659230	0.335176	0.138867886833	468	1	-0.687877218837256	0.49153010367486	-0.416604794425804	150.234307737645	1.35849056603774	1.1949	0.2083	1.1209	0.233	1200554869
1880	6	141659230	142270565	0.337798	0.182117824106	413	1	-0.92934815951578	0.352708684426653	-0.596971542589763	132.578566443691	1.1988388969521	1.1949	0.2083	1.1209	0.233	1201135500
1881	6	142270565	142870688	0.358422	0.166837464986	535	3	-0.940062576481138	0.347185463479052	-0.485768266936561	171.742210768461	1.35959339263024	1.1949	0.2083	1.1209	0.233	1201746835
1882	6	142870688	143454540	0.379852	0.143618588272	557	5	-1.14894101029438	0.250580305669218	-0.51901201595179	178.804507286043	1.35030303030303	1.1949	0.2083	1.1209	0.233	1202346958
1883	6	143454540	144028599	0.390162	0.129009387537	957	7	0.936533265705482	0.348998693315554	0.300400483613704	307.209898514799	2.38653366583541	2.025	0.3129	2.0888	0.2477	1202930810
1884	6	144028599	144657203	0.390892	0.204586671418	865	7	0.45756855973691	0.647262435744018	0.154581691651765	277.676658532185	2.1571072319202	2.025	0.3129	2.0888	0.2477	1203504869
1885	6	144657203	145244125	0.36415	0.148098043692	1025	4	1.11613613231502	0.264363867833175	0.40316907355762	329.038815023688	2.50917992656059	2.025	0.3129	2.0888	0.2477	1204133473
1886	6	145244125	145843887	0.370868	0.166335979939	956	5	0.751936051668876	0.452089516379805	0.260321274688927	306.888885036727	2.31757575757576	2.025	0.3129	2.0888	0.2477	1204720395
1887	6	145843887	146447149	0.359972	0.171172724289	993	3	1.0701816909629	0.284537533948768	0.406486559303303	318.766383725387	2.52350698856417	2.025	0.3129	2.0888	0.2477	1205320157
1888	6	146447149	147026482	0.36277	0.136938513774	881	4	0.472983797828614	0.636224738512552	0.184759088085226	282.812874181335	2.15667074663403	2.025	0.3129	2.0888	0.2477	1205923419
1889	6	147026482	147593775	0.363716	0.118621241581	916	4	0.629305545794061	0.529149041345054	0.240964667261756	294.048345913852	2.24235006119951	2.025	0.3129	2.0888	0.2477	1206502752
1890	6	147593775	148175234	0.369718	0.140094142493	799	4	0.106744274023853	0.914991857648242	0.0438125720927887	256.48976897944	1.95593635250918	2.025	0.3129	2.0888	0.2477	1207070045
1891	6	148175234	148782514	0.396994	0.176656566987	873	7	0.499217664603742	0.617626051484217	0.167863212757118	280.24476635676	2.17705735660848	2.025	0.3129	2.0888	0.2477	1207651504
1892	6	148782514	149383695	0.403424	0.168303722174	668	8	-0.489497576689884	0.624489469751261	-0.200758937611879	214.437003352023	1.73169151004537	2.025	0.3129	2.0888	0.2477	1208258784
1893	6	149383695	149991519	0.396354	0.177393456	1036	7	1.34781817626545	0.177716870331548	0.414833656814232	332.569963282478	2.58354114713217	2.025	0.3129	2.0888	0.2477	1208859965
1894	6	149991519	150676696	0.435996	0.270261552854	679	11	0.114441347297073	0.908887938877523	0.0361333912683782	217.968151610814	2	2.025	0.3129	2.0888	0.2477	1209467789
1895	6	150676696	151290699	0.411002	0.185671731246	790	9	0.34306213875218	0.731551713471708	0.121716252001867	253.600647676793	2.12080536912752	2.025	0.3129	2.0888	0.2477	1210152966
1896	6	151290699	151950283	0.406338	0.241946438968	682	8	-0.42078532395302	0.673911849306462	-0.170835301061758	218.931192045029	1.76798444588464	2.025	0.3129	2.0888	0.2477	1210766969
1897	6	151950283	152555367	0.383492	0.173668449339	894	6	0.508212577617209	0.611304271151311	0.180124638295557	286.98604939627	2.18315018315018	2.025	0.3129	2.0888	0.2477	1211426553
1898	6	152555367	153139896	0.3663	0.144610447044	803	4	0.124609616648476	0.900832614758491	0.0510170566821266	257.773822891728	1.96572827417381	2.025	0.3129	2.0888	0.2477	1212031637
1899	6	153139896	153743909	0.360724	0.172203247281	934	4	0.709699587604863	0.477890447951552	0.269039618874474	299.826588519146	2.28641370869033	2.025	0.3129	2.0888	0.2477	1212616166
1900	6	153743909	154359324	0.35102	0.187540115207	893	3	0.631263728638877	0.527868098874248	0.253353016896152	286.665035918198	2.26937738246506	2.025	0.3129	2.0888	0.2477	1213220179
1901	6	154359324	154966997	0.391318	0.177189047399	1065	7	1.49879618140772	0.133926515552526	0.454663084240879	341.879354146563	2.65586034912718	2.025	0.3129	2.0888	0.2477	1213835594
1902	6	154966997	155599031	0.402424	0.208903318492	752	8	-0.0772240602687027	0.938445301470516	-0.0298743784082933	241.402135510062	1.94944912508101	2.025	0.3129	2.0888	0.2477	1214443267
1903	6	155599031	156170072	0.369824	0.124406128457	810	4	0.155873966241565	0.876132366383211	0.063538976936799	260.020917238231	1.9828641370869	2.025	0.3129	2.0888	0.2477	1215075301
1904	6	156170072	156755748	0.384598	0.146285659648	978	6	0.915047299300934	0.36016679969431	0.309684272064473	313.951181554309	2.38827838827839	2.025	0.3129	2.0888	0.2477	1215646342
1905	6	156755748	157337864	0.401964	0.141064667523	826	8	0.285969275626148	0.774901653792387	0.105534741333515	265.157132887381	2.14128321451717	2.025	0.3129	2.0888	0.2477	1216232018
1906	6	157337864	158006609	0.432472	0.252330858548	503	11	-1.08483408453058	0.277995146388483	-0.396719783170827	161.469779470161	1.48159057437408	2.025	0.3129	2.0888	0.2477	1216814134
1907	6	158006609	158614534	0.43955	0.177530122959	674	11	0.0803710225292424	0.93594217300232	0.0254704082055047	216.363084220454	1.98527245949926	2.025	0.3129	2.0888	0.2477	1217482879
1908	6	158614534	159261531	0.434348	0.227198889639	759	11	0.659566543582368	0.509532030075929	0.196821702439113	243.649229856565	2.23564064801178	2.025	0.3129	2.0888	0.2477	1218090804
1909	6	159261531	159861732	0.42281	0.166945739844	595	10	-0.722771440171312	0.469820316397227	-0.269355596601232	191.003019452775	1.65277777777778	2.025	0.3129	2.0888	0.2477	1218737801
1910	6	159861732	160476597	0.427704	0.186813365536	765	10	0.283253675706723	0.776982385080421	0.0932144827834764	245.575310724996	2.125	2.025	0.3129	2.0888	0.2477	1219338002
1911	6	160476597	161195893	0.419786	0.304875878637	781	9	0.294755646265757	0.768180550964054	0.105186147079381	250.711526374146	2.09664429530201	2.025	0.3129	2.0888	0.2477	1219952867
1912	6	161195893	161834356	0.411868	0.216869262588	813	9	0.466512063995261	0.640849014340873	0.16311895101243	260.983957672447	2.18255033557047	2.025	0.3129	2.0888	0.2477	1220672163
1913	6	161834356	162410287	0.404366	0.131840446165	734	8	-0.165568385216099	0.868496628789429	-0.0648269772427179	235.623892904768	1.90278677900194	2.025	0.3129	2.0888	0.2477	1221310626
1914	6	162410287	162975966	0.382162	0.11610648442	722	6	-0.324829947735181	0.745309777548317	-0.12815135600059	231.771731167905	1.76312576312576	2.025	0.3129	2.0888	0.2477	1221886557
1915	6	162975966	163558855	0.373136	0.142203747197	863	5	0.308874480835335	0.757417009608092	0.112671215887134	277.034631576041	2.09212121212121	2.025	0.3129	2.0888	0.2477	1222452236
1916	6	163558855	164116917	0.41077	0.104042203196	738	9	0.063957959941736	0.949003701341838	0.0234844149977979	236.907946817055	1.98120805369128	2.025	0.3129	2.0888	0.2477	1223035125
1917	6	164116917	164673311	0.414584	0.101356233173	763	9	0.198142661292911	0.842933447579638	0.0715466557719324	244.933283768852	2.04832214765101	2.025	0.3129	2.0888	0.2477	1223593187
1918	6	164673311	165272063	0.360604	0.164929720485	777	4	0.00848488958842945	0.993230118828445	0.00353166757252191	249.427472461859	1.90208078335373	2.025	0.3129	2.0888	0.2477	1224149581
1919	6	165272063	165857247	0.377178	0.145567889758	884	5	0.408920641991296	0.68259790006162	0.14735702609961	283.775914615551	2.1430303030303	2.025	0.3129	2.0888	0.2477	1224748333
1920	6	165857247	166417299	0.4157	0.107225757608	786	9	0.321592586535992	0.747761360816999	0.114392911196008	252.316593764506	2.11006711409396	2.025	0.3129	2.0888	0.2477	1225333517
1921	6	166417299	167006546	0.443544	0.151459404969	541	12	-0.621862503055927	0.534032283093527	-0.238922449102502	173.668291636893	1.70662460567823	2.025	0.3129	2.0888	0.2477	1225893569
1922	6	167006546	167643169	0.446936	0.214605818514	543	12	-0.609098494372513	0.542459155512578	-0.233598845124956	174.310318593036	1.71293375394322	2.025	0.3129	2.0888	0.2477	1226482816
1923	6	167643169	168358476	0.449492	0.300999431014	530	12	-0.692064550814703	0.488896792318241	-0.268558683478756	170.137143378102	1.67192429022082	2.025	0.3129	2.0888	0.2477	1227119439
1924	6	168358476	168927128	0.486222	0.120727615484	351	14	-1.29400583784183	0.195663404338704	-0.582982136592915	112.675730803234	1.35521235521236	2.025	0.3129	2.0888	0.2477	1227834746
1925	6	168927128	169513893	0.439782	0.147870101318	599	11	-0.430683848988222	0.666698264006173	-0.144722180187568	192.287073365062	1.76435935198822	2.025	0.3129	2.0888	0.2477	1228403398
1926	6	169513893	170119763	0.431062	0.174740455873	708	11	0.312049230950493	0.755003109090418	0.0964711771066439	227.277542474898	2.08541973490427	2.025	0.3129	2.0888	0.2477	1228990163
1927	6	170119763	170756306	0.484842	0.214507111067	372	14	-1.13852770475085	0.254900197085661	-0.499150545789445	119.417013842743	1.43629343629344	2.025	0.3129	2.0888	0.2477	1229596033
1928	6	170756306	171115067	0.106368	0.319125757473	133	1	-2.15865476660645	0.0308769604932246	-2.23168707850802	42.6947925835614	0.386066763425254	2.025	0.3129	2.0888	0.2477	1230232576
1929	7	0	683041	0.555266	0.267979520995	299	16	0.875132025337041	0.381502073548704	0.445334812674844	95.9830299434952	2.77494199535963	2.3686	0.2957	2.3006	0.3009	1230232576
1930	7	683041	1330600	0.55157	0.227869584084	223	16	0.0375823569163147	0.970020675124678	0.0222330383970434	71.5860056100315	2.06960556844548	2.3686	0.2957	2.3006	0.3009	1230915617
1931	7	1330600	1949982	0.57086	0.192743734884	197	16	-0.248947792806566	0.803401165465235	-0.156615042066885	63.2396551801624	1.82830626450116	2.3686	0.2957	2.3006	0.3009	1231563176
1932	7	1949982	2570397	0.543282	0.194087828308	333	16	1.24982529805158	0.211363372604322	0.600711505548001	106.897488197939	3.09048723897912	2.3686	0.2957	2.3006	0.3009	1232182558
1933	7	2570397	3212524	0.499034	0.221337835039	602	15	1.61591899633367	0.106111827895274	0.500463087505363	193.250113799278	2.84633569739953	2.3686	0.2957	2.3006	0.3009	1232802973
1934	7	3212524	3787974	0.39527	0.131114779738	810	7	0.171230963777437	0.864042161451811	0.0598034668996654	260.020917238231	2.01995012468828	2.3686	0.2957	2.3006	0.3009	1233445100
1935	7	3787974	4367688	0.458402	0.137505735587	587	13	-0.0517420526128121	0.958734228959217	-0.0192058358501735	188.4349116282	2.00855431993157	2.3686	0.2957	2.3006	0.3009	1234020550
1936	7	4367688	5127560	0.47171	0.341994441169	514	14	-0.0871993762309183	0.930513035165162	-0.0326848077035981	165.000927728952	1.98455598455598	2.3686	0.2957	2.3006	0.3009	1234600264
1937	7	5127560	6098775	0.490678	0.485180933161	529	15	0.947420748027511	0.343424422749784	0.313967322859687	169.81612990003	2.50118203309693	2.3686	0.2957	2.3006	0.3009	1235360136
1938	7	6098775	7089517	0.460876	0.495327744256	655	13	0.395519758108106	0.692459342963271	0.138928567464587	210.263828137088	2.24123182207015	2.3686	0.2957	2.3006	0.3009	1236331351
1939	7	7089517	7713071	0.375106	0.198144827874	982	5	0.87580272738578	0.381137287112091	0.299033681022871	315.235235466596	2.38060606060606	2.3686	0.2957	2.3006	0.3009	1237322093
1940	7	7713071	8288668	0.371072	0.131336681741	947	5	0.709059125459179	0.478287786673781	0.246675082176563	303.99976373408	2.29575757575758	2.3686	0.2957	2.3006	0.3009	1237945647
1941	7	8288668	8853838	0.369972	0.115310437567	841	4	0.294330371582389	0.768505466780475	0.117722869419956	269.97233505846	2.05875152998776	2.3686	0.2957	2.3006	0.3009	1238521244
1942	7	8853838	9421183	0.33767	0.118702024341	785	1	0.703873475618964	0.481511571025057	0.329579329769781	251.995580286434	2.27866473149492	2.3686	0.2957	2.3006	0.3009	1239086414
1943	7	9421183	10025064	0.33489	0.172022302407	786	1	0.708263856358574	0.478781417848569	0.331415988249398	252.316593764506	2.28156748911466	2.3686	0.2957	2.3006	0.3009	1239653759
1944	7	10025064	10632802	0.342868	0.177277050308	932	2	1.09187596601421	0.274887622944372	0.397487987191552	299.184561563002	2.45910290237467	2.3686	0.2957	2.3006	0.3009	1240257640
1945	7	10632802	11253726	0.35377	0.194748471633	869	3	0.525923417681111	0.598941417541404	0.21404901858933	278.960712444473	2.20838627700127	2.3686	0.2957	2.3006	0.3009	1240865378
1946	7	11253726	11824243	0.351364	0.123601925972	885	3	0.596150291652955	0.551074829589076	0.240370296745289	284.096928093623	2.24904701397713	2.3686	0.2957	2.3006	0.3009	1241486302
1947	7	11824243	12400616	0.346158	0.132506206918	867	2	0.775665371930069	0.437946590876956	0.293190025759107	278.318685488329	2.28759894459103	2.3686	0.2957	2.3006	0.3009	1242056819
1948	7	12400616	13010231	0.356742	0.179810208082	929	3	0.789274195075526	0.4299517653977	0.310371438157582	298.221521128786	2.36086404066074	2.3686	0.2957	2.3006	0.3009	1242633192
1949	7	13010231	13601725	0.33861	0.154682887739	745	1	0.528258246034583	0.597320107501701	0.254127101340315	239.155041163558	2.16255442670537	2.3686	0.2957	2.3006	0.3009	1243242807
1950	7	13601725	14185475	0.34788	0.143468950749	961	2	1.23295453875944	0.217592725777184	0.441694463311022	308.493952427087	2.53562005277045	2.3686	0.2957	2.3006	0.3009	1243834301
1951	7	14185475	14766268	0.336568	0.139108081537	784	1	0.699483094879355	0.484250174154996	0.327740330106	251.674566808362	2.27576197387518	2.3686	0.2957	2.3006	0.3009	1244418051
1952	7	14766268	15320920	0.34761	0.0985338554625	802	2	0.459454777845929	0.645907619436214	0.180760268992192	257.452809413656	2.11609498680739	2.3686	0.2957	2.3006	0.3009	1244998844
1953	7	15320920	15882323	0.341488	0.10937419287	738	2	0.148108962132314	0.882256776695805	0.0607788485976677	236.907946817055	1.94722955145119	2.3686	0.2957	2.3006	0.3009	1245553496
1954	7	15882323	16471244	0.353984	0.150989691317	913	3	0.719047321103682	0.472111763485374	0.285307701759151	293.085305479636	2.32020330368488	2.3686	0.2957	2.3006	0.3009	1246114899
1955	7	16471244	17061333	0.369442	0.152670190429	1138	4	1.62083206146061	0.105053660426803	0.554045721471394	365.313338045811	2.78580171358629	2.3686	0.2957	2.3006	0.3009	1246703820
1956	7	17061333	17644697	0.359344	0.142902201713	1129	3	1.66711011972358	0.0954925102616414	0.59166642254793	362.424216743164	2.86912325285896	2.3686	0.2957	2.3006	0.3009	1247293909
1957	7	17644697	18236219	0.36364	0.154722901261	1140	4	1.62976473277292	0.103151230163941	0.556578988216916	365.955365001955	2.7906976744186	2.3686	0.2957	2.3006	0.3009	1247877273
1958	7	18236219	18766309	0.349684	0.0567639457451	1021	2	1.52484124099096	0.127298700646676	0.529068993415073	327.7547611114	2.69393139841689	2.3686	0.2957	2.3006	0.3009	1248468795
1959	7	18766309	19354791	0.354946	0.150356340551	967	3	0.956063020758657	0.339040396037344	0.368208731251771	310.420033295518	2.4574332909784	2.3686	0.2957	2.3006	0.3009	1248998885
1960	7	19354791	19962497	0.347246	0.177233728151	1119	2	2.00158952130243	0.0453288969215359	0.661296163513666	359.214081962445	2.95250659630607	2.3686	0.2957	2.3006	0.3009	1249587367
1961	7	19962497	20543175	0.360334	0.138937586752	835	4	0.267532357645456	0.789059303991073	0.107393266526226	268.046254190028	2.04406364749082	2.3686	0.2957	2.3006	0.3009	1250195073
1962	7	20543175	21142357	0.367536	0.165529004543	792	4	0.0754799244307638	0.939832869948824	0.0311174992444217	254.242674632937	1.93880048959608	2.3686	0.2957	2.3006	0.3009	1250775751
1963	7	21142357	21743581	0.3768	0.168363205727	880	5	0.389864230342542	0.696636945187805	0.140814180232838	282.491860703264	2.13333333333333	2.3686	0.2957	2.3006	0.3009	1251374933
1964	7	21743581	22319108	0.391446	0.131231028258	774	7	-0.0161900081233086	0.987082806782889	-0.00578487472791144	248.464432027643	1.93017456359102	2.3686	0.2957	2.3006	0.3009	1251976157
1965	7	22319108	22961577	0.406458	0.221752333576	905	8	0.673702701784163	0.500500343835638	0.237310751884637	290.517197655061	2.34607906675308	2.3686	0.2957	2.3006	0.3009	1252551684
1966	7	22961577	23620882	0.382852	0.241625651254	858	6	0.333854839752755	0.738489099039909	0.120827454611785	275.429564185682	2.0952380952381	2.3686	0.2957	2.3006	0.3009	1253194153
1967	7	23620882	24279827	0.384196	0.241211330232	1135	6	1.6754407672098	0.0938477835936131	0.524470199290516	364.350297611596	2.77167277167277	2.3686	0.2957	2.3006	0.3009	1253853458
1968	7	24279827	24870183	0.392266	0.15305341184	1112	7	1.74348467250036	0.0812489893595976	0.516966441851186	356.966987615942	2.77306733167082	2.3686	0.2957	2.3006	0.3009	1254512403
1969	7	24870183	25454321	0.400462	0.14403788146	1058	8	1.42462946383703	0.154264338404087	0.462660682028095	339.63225980006	2.74270900842515	2.3686	0.2957	2.3006	0.3009	1255102759
1970	7	25454321	26013718	0.406722	0.106180404972	887	8	0.585358376836767	0.558306769918239	0.208327064215133	284.738955049767	2.29941672067401	2.3686	0.2957	2.3006	0.3009	1255686897
1971	7	26013718	26629172	0.413184	0.187591599047	642	9	-0.451311293246777	0.651765206614635	-0.177563103940295	206.090652922154	1.72348993288591	2.3686	0.2957	2.3006	0.3009	1256246294
1972	7	26629172	27238555	0.399696	0.179497951206	891	7	0.592928150554115	0.553229237643435	0.1973069906496	286.023008962054	2.22194513715711	2.3686	0.2957	2.3006	0.3009	1256861748
1973	7	27238555	27832979	0.396014	0.158849575387	908	7	0.681432498396134	0.495597865180874	0.224573856418593	291.480238089276	2.2643391521197	2.3686	0.2957	2.3006	0.3009	1257471131
1974	7	27832979	28398319	0.398942	0.115576467259	923	7	0.759524570021445	0.447538822015583	0.248212206773453	296.295440260355	2.30174563591022	2.3686	0.2957	2.3006	0.3009	1258065555
1975	7	28398319	28942537	0.4004	0.0812505282809	984	8	1.06143612794218	0.288491745606237	0.358051275253309	315.87726242274	2.55087491898898	2.3686	0.2957	2.3006	0.3009	1258630895
1976	7	28942537	29506437	0.409662	0.113317964178	708	8	-0.29317685458456	0.769386974551495	-0.116857680002933	227.277542474898	1.83538561244329	2.3686	0.2957	2.3006	0.3009	1259175113
1977	7	29506437	30191291	0.406338	0.269917383851	880	8	0.551002250468336	0.58163213184735	0.196896483438729	282.491860703264	2.28127025275437	2.3686	0.2957	2.3006	0.3009	1259739013
1978	7	30191291	30812599	0.429714	0.195246158105	922	10	1.21234745919408	0.225379404016712	0.3625214856328	295.974426782283	2.56111111111111	2.3686	0.2957	2.3006	0.3009	1260423867
1979	7	30812599	31370178	0.457948	0.103266084268	592	13	-0.0188551547656858	0.984956654486688	-0.00696916333127599	190.039979018559	2.0256629597947	2.3686	0.2957	2.3006	0.3009	1261045175
1980	7	31370178	31939322	0.387078	0.121487707856	872	6	0.401660626700043	0.687933805024303	0.144177941889165	279.923752878688	2.12942612942613	2.3686	0.2957	2.3006	0.3009	1261602754
1981	7	31939322	32538381	0.403628	0.165357669278	1020	8	1.23812477783697	0.21566979774545	0.409890206772927	327.433747633328	2.64419961114712	2.3686	0.2957	2.3006	0.3009	1262171898
1982	7	32538381	33405816	0.374652	0.423587934543	1180	5	1.81909510399913	0.0688969218980135	0.564025610957382	378.795904124831	2.86060606060606	2.3686	0.2957	2.3006	0.3009	1262770957
1983	7	33405816	33967245	0.393608	0.109415438105	1027	7	1.30096293329027	0.193271142661503	0.402245835445873	329.680841979831	2.56109725685786	2.3686	0.2957	2.3006	0.3009	1263638392
1984	7	33967245	34547801	0.392064	0.138756640186	957	7	0.936533265705482	0.348998693315554	0.300400483613704	307.209898514799	2.38653366583541	2.3686	0.2957	2.3006	0.3009	1264199821
1985	7	34547801	35412535	0.387642	0.421787509222	931	6	0.687413585977897	0.491822138637611	0.238630974671033	298.86354808493	2.27350427350427	2.3686	0.2957	2.3006	0.3009	1264780377
1986	7	35412535	36089030	0.403388	0.260896237223	841	8	0.359589546415644	0.719154102130591	0.131498760169213	269.97233505846	2.1801685029164	2.3686	0.2957	2.3006	0.3009	1265645111
1987	7	36089030	36700737	0.422602	0.1826152063	824	10	0.632403568864394	0.527123202500179	0.200399072386681	264.515105931238	2.28888888888889	2.3686	0.2957	2.3006	0.3009	1266321606
1988	7	36700737	37273601	0.404618	0.127192492459	877	8	0.536278196310436	0.591766297278868	0.191969802358802	281.528820269048	2.27349319507453	2.3686	0.2957	2.3006	0.3009	1266933313
1989	7	37273601	37869332	0.391688	0.160695011675	992	7	1.11874809949787	0.263247618870195	0.352221679514553	318.445370247315	2.47381546134663	2.3686	0.2957	2.3006	0.3009	1267506177
1990	7	37869332	38491882	0.37907	0.196851658501	1163	5	1.73810535449192	0.0821922516011047	0.543089848181397	373.338674997608	2.81939393939394	2.3686	0.2957	2.3006	0.3009	1268101908
1991	7	38491882	39058515	0.381238	0.117594633564	1006	6	1.05065887319551	0.293415291173074	0.350408206917766	322.939558940322	2.45665445665446	2.3686	0.2957	2.3006	0.3009	1268724458
1992	7	39058515	39617167	0.393158	0.104988436451	868	7	0.473186974061972	0.636079790158233	0.159576601572158	278.639698966401	2.1645885286783	2.3686	0.2957	2.3006	0.3009	1269291091
1993	7	39617167	40356337	0.376112	0.323565620899	941	5	0.680474507986047	0.496204057659823	0.237505379436715	302.073682865649	2.28121212121212	2.3686	0.2957	2.3006	0.3009	1269849743
1994	7	40356337	40920441	0.373098	0.113638619829	939	5	0.67094630216167	0.502254738188806	0.234435814361953	301.431655909505	2.27636363636364	2.3686	0.2957	2.3006	0.3009	1270588913
1995	7	40920441	41489224	0.388624	0.120930126252	882	6	0.450093331662391	0.652643144827647	0.16062846266976	283.133887659407	2.15384615384615	2.3686	0.2957	2.3006	0.3009	1271153017
1996	7	41489224	42039837	0.398424	0.0919211860236	799	7	0.113963444585543	0.90926677159303	0.040077062055655	256.48976897944	1.9925187032419	2.3686	0.2957	2.3006	0.3009	1271721800
1997	7	42039837	42603518	0.396948	0.112973472585	940	7	0.848028917863464	0.396421866148881	0.274542315692678	301.752669387577	2.34413965087282	2.3686	0.2957	2.3006	0.3009	1272272413
1998	7	42603518	43210147	0.388682	0.175773001291	1100	6	1.50592629984158	0.132086094264187	0.479281425524261	353.114825879079	2.68620268620269	2.3686	0.2957	2.3006	0.3009	1272836094
1999	7	43210147	43812012	0.406508	0.169248917947	889	8	0.595174412942034	0.551726891889315	0.211576378743839	285.380982005911	2.30460142579391	2.3686	0.2957	2.3006	0.3009	1273442723
[truncated: 2,506 more rows]
