# Supplementary material for: Digital microfluidic isolation of single cells for -Omics
Source: Nat Commun. 2020 Nov 11;11:5632. doi: 10.1038/s41467-020-19394-5 (PMC7658233; doi:10.1038/s41467-020-19394-5)
Supplement: Supplementary file 8 — Source Data [file 41467_2020_19394_MOESM8_ESM.zip › Source Data/Figure 3_Processed Sequencing Data/1Cell-3.txt]

Chrom	Start	End	GCfrac	Nfrac	Count	bin	zscore	pvalue	Log2_foldchange	rpkm	est_copy	seg.mean	seg.sd	seg.median	seg.mad	Position
1	1	0	1477506	0.611508	0.661591898781	46	16	-1.44578846197806	0.148236543282785	-1.76633870015413	17.1126686946419	0.582278481012658	0.8012	0.487	0.7198	0.1527	0
2	1	1477506	2199916	0.550532	0.307872260904	161	16	0.0590528589714873	0.952910006164183	0.0410162219034746	59.8943404312467	2.0379746835443	0.8012	0.487	0.7198	0.1527	1477506
3	1	2199916	2860961	0.595166	0.243621841176	57	16	-1.30184711823506	0.192968652908136	-1.4570106420464	21.2048285998824	0.721518987341772	0.8012	0.487	0.7198	0.1527	2199916
4	1	2860961	3395484	0.56922	0.0645865566122	26	16	-1.70749999605624	0.087729158530956	-2.58946093807005	9.67237795784108	0.329113924050633	0.8012	0.487	0.7198	0.1527	2860961
5	1	3395484	4129575	0.556132	0.318885533265	42	16	-1.49813076879369	0.134099278359828	-1.89758323343238	15.6246105472817	0.531645569620253	0.8012	0.487	0.7198	0.1527	3395484
6	1	4129575	4714168	0.479562	0.144704093275	140	14	-2.3001325767502	0.0214407101751977	-1.51400357551728	52.0820351576058	0.719794344473008	0.8012	0.487	0.7198	0.1527	4129575
7	1	4714168	5292119	0.456362	0.134874755818	162	13	-2.06828684674877	0.0386130578709277	-1.54024996454764	60.2663549680867	0.704347826086957	0.8012	0.487	0.7198	0.1527	4714168
8	1	5292119	5860233	0.480376	0.119894950661	148	14	-2.22931626083648	0.0257928694637531	-1.43383322683329	55.0581514523262	0.760925449871465	0.8012	0.487	0.7198	0.1527	5292119
9	1	5860233	6446979	0.540016	0.147842507661	65	16	-1.19716250460379	0.231243221325052	-1.26753284318269	24.1809448946027	0.822784810126582	0.8012	0.487	0.7198	0.1527	5860233
10	1	6446979	7094704	0.4825	0.228067466903	368	14	-0.28186757320921	0.778045054614431	-0.119724636405231	136.901349557135	1.89203084832905	1.9448	0.3602	1.8748	0.3248	6446979
11	1	7094704	7655639	0.487108	0.108631124818	468	14	0.603336375712276	0.54628493874554	0.227078127121161	174.102803241139	2.40616966580977	1.9448	0.3602	1.8748	0.3248	7094704
12	1	7655639	8303803	0.447464	0.228590295049	459	12	-0.453400394532081	0.650260452411881	-0.185955619019637	170.754672409579	1.80708661417323	1.9448	0.3602	1.8748	0.3248	7655639
13	1	8303803	8949515	0.418338	0.225660975791	625	9	0.187502756702843	0.851266462483917	0.0771669858307716	232.509085525026	2.07986688851913	1.9448	0.3602	1.8748	0.3248	8303803
14	1	8949515	9634621	0.495134	0.270185927433	281	15	-0.411877106383209	0.680429501687192	-0.169576344460185	104.536084852052	1.82764227642276	1.9448	0.3602	1.8748	0.3248	8949515
15	1	9634621	10359005	0.453716	0.309758360207	342	13	-0.864117074136811	0.387523580404512	-0.46224745254637	127.228971599294	1.48695652173913	1.9448	0.3602	1.8748	0.3248	9634621
16	1	10359005	10962865	0.491486	0.171993508429	337	15	0.246212250833791	0.80551793262296	0.0926021165007479	125.368898915094	2.19186991869919	1.9448	0.3602	1.8748	0.3248	10359005
17	1	10962865	11614386	0.48336	0.232565028602	317	14	-0.733321587159169	0.463362311716364	-0.334947562322836	117.928608178293	1.62982005141388	1.9448	0.3602	1.8748	0.3248	10962865
18	1	11614386	12254539	0.517524	0.21893672294	154	15	-1.90432975578605	0.0568672512559004	-1.03721612398621	57.2902386733664	1.00162601626016	1.9448	0.3602	1.8748	0.3248	11614386
19	1	12254539	13787191	0.441146	0.673768083035	398	12	-0.891400859014416	0.372714157055251	-0.391681341889796	148.061785662337	1.56692913385827	1.9448	0.3602	1.8748	0.3248	12254539
20	1	13787191	14407453	0.43416	0.193889033989	536	11	-0.11135157786391	0.911337556451312	-0.0433447693765194	199.399791746262	1.93327321911632	1.9448	0.3602	1.8748	0.3248	13787191
21	1	14407453	14989912	0.424528	0.141570479639	541	10	-0.269620968320843	0.787451867187182	-0.111107866887182	201.259864430462	1.88173913043478	1.9448	0.3602	1.8748	0.3248	14407453
22	1	14989912	15573437	0.48865	0.143138683004	344	14	-0.494316520950367	0.621082659264277	-0.217021837760146	127.973000672974	1.76863753213368	1.9448	0.3602	1.8748	0.3248	14989912
23	1	15573437	16262580	0.46305	0.274461178594	279	13	-1.285576494551	0.198590904446182	-0.75597865560308	103.792055778372	1.21304347826087	1.9448	0.3602	1.8748	0.3248	15573437
24	1	16262580	17334882	0.51144	0.533713450129	256	15	-0.705666997997941	0.480395248824699	-0.304002664681111	95.2357214310506	1.6650406504065	1.9448	0.3602	1.8748	0.3248	16262580
25	1	17334882	17969314	0.502812	0.211893473217	244	15	-0.846686145973012	0.397170082790651	-0.373265327118224	90.7715469889701	1.5869918699187	1.9448	0.3602	1.8748	0.3248	17334882
26	1	17969314	18521200	0.499378	0.0940157931167	239	15	-0.905444124295958	0.365230148755149	-0.403135856700362	88.9114743047699	1.55447154471545	1.9448	0.3602	1.8748	0.3248	17969314
27	1	18521200	19077495	0.493372	0.101196307714	456	15	1.64465213491992	0.100041568907234	0.528887349483631	169.638628799059	2.96585365853659	1.9448	0.3602	1.8748	0.3248	18521200
28	1	19077495	19661460	0.4832	0.143784302141	356	14	-0.388092047079789	0.697947917137385	-0.167553161495846	132.437175115055	1.83033419023136	1.9448	0.3602	1.8748	0.3248	19077495
29	1	19661460	20294778	0.465174	0.210507201753	402	13	-0.462727149932825	0.64355995497351	-0.229048276253339	149.549843809697	1.74782608695652	1.9448	0.3602	1.8748	0.3248	19661460
30	1	20294778	20906339	0.477008	0.182420069298	471	14	0.629892494179921	0.528764924011141	0.23629665715054	175.21884685166	2.42159383033419	1.9448	0.3602	1.8748	0.3248	20294778
31	1	20906339	21563446	0.40862	0.239088915504	481	8	-0.7847886332937	0.432577505632339	-0.39348852785024	178.93899222006	1.5404323458767	1.9448	0.3602	1.8748	0.3248	20906339
32	1	21563446	22254740	0.50199	0.276718733274	297	15	-0.22385157574978	0.822872796473431	-0.0896835438803448	110.488317441492	1.93170731707317	1.9448	0.3602	1.8748	0.3248	21563446
33	1	22254740	22885971	0.480082	0.207896950562	336	14	-0.565132836864086	0.5719834151385	-0.250969169683483	124.996884378254	1.72750642673522	1.9448	0.3602	1.8748	0.3248	22254740
34	1	22885971	23471767	0.485198	0.146460542578	357	14	-0.379240007590574	0.704509644829478	-0.163506328433144	132.809189651895	1.83547557840617	1.9448	0.3602	1.8748	0.3248	22885971
35	1	23471767	24145905	0.454474	0.258312096336	351	13	-0.803908585506213	0.421449771326824	-0.424772747127707	130.577102430855	1.52608695652174	1.9448	0.3602	1.8748	0.3248	23471767
36	1	24145905	24796802	0.45735	0.231829306327	385	13	-0.576454295123955	0.564308154247124	-0.291385331850004	143.225596683416	1.67391304347826	1.9448	0.3602	1.8748	0.3248	24145905
37	1	24796802	25427884	0.463804	0.207709933099	313	13	-1.05812220416874	0.289999732654193	-0.590081120499649	116.440550030933	1.36086956521739	1.9448	0.3602	1.8748	0.3248	24796802
38	1	25427884	26166886	0.467966	0.323411844623	379	13	-0.616593287544353	0.537503023112298	-0.314045929261176	140.993509462376	1.64782608695652	1.9448	0.3602	1.8748	0.3248	25427884
39	1	26166886	26827376	0.47554	0.242986267771	367	14	-0.290719612698425	0.771265770404853	-0.123650339619031	136.529335020295	1.88688946015424	1.9448	0.3602	1.8748	0.3248	26166886
40	1	26827376	27548159	0.473618	0.306309943492	313	14	-0.768729745116028	0.442053762973552	-0.353267745529625	116.440550030933	1.60925449871465	1.9448	0.3602	1.8748	0.3248	26827376
41	1	27548159	28223466	0.476064	0.259596005965	386	14	-0.122530862403343	0.902478605474139	-0.0508295551941632	143.597611220256	1.98457583547558	1.9448	0.3602	1.8748	0.3248	27548159
42	1	28223466	28995833	0.419896	0.352639354089	371	9	-1.27557489782379	0.202105832337388	-0.675270017097875	138.017393167655	1.23460898502496	1.9448	0.3602	1.8748	0.3248	28223466
43	1	28995833	29679015	0.443604	0.268130600631	455	12	-0.482121736465349	0.629719469493684	-0.198583227347387	169.266614262219	1.79133858267717	1.9448	0.3602	1.8748	0.3248	28995833
44	1	29679015	30404383	0.478374	0.310694709444	430	14	0.266958875122111	0.789500825169132	0.104906257127217	159.966250841218	2.2107969151671	1.9448	0.3602	1.8748	0.3248	29679015
45	1	30404383	30996073	0.480618	0.154962902871	319	14	-0.715617508180739	0.47422755976067	-0.325873978697374	118.672637251973	1.6401028277635	1.9448	0.3602	1.8748	0.3248	30404383
46	1	30996073	31602503	0.468036	0.175502531207	390	13	-0.543005134773623	0.587126267061322	-0.272769653682657	145.085669367616	1.69565217391304	1.9448	0.3602	1.8748	0.3248	30996073
47	1	31602503	32239335	0.48294	0.214863574695	391	14	-0.0782706649572685	0.937612751828997	-0.0322617951548913	145.457683904456	2.01028277634961	1.9448	0.3602	1.8748	0.3248	31602503
48	1	32239335	32948488	0.455718	0.294933533384	401	13	-0.469416982002892	0.638771612203475	-0.232641540977347	149.177829272857	1.74347826086957	1.9448	0.3602	1.8748	0.3248	32239335
49	1	32948488	33647449	0.453358	0.284652505648	468	13	-0.0211982333084408	0.98308752358248	-0.00973524784886317	174.102803241139	2.03478260869565	1.9448	0.3602	1.8748	0.3248	32948488
50	1	33647449	34220418	0.451892	0.127352439661	470	13	-0.00781856916830798	0.993761747930519	-0.00358302086726802	174.84683231482	2.04347826086957	1.9448	0.3602	1.8748	0.3248	33647449
51	1	34220418	34781660	0.449912	0.109118704587	692	12	1.21961777308077	0.222609805676102	0.406322265203279	257.434059493309	2.7244094488189	1.9448	0.3602	1.8748	0.3248	34220418
52	1	34781660	35341725	0.449814	0.107246480319	641	12	0.853420663431607	0.393426066580781	0.295874584185296	238.461318114467	2.52362204724409	1.9448	0.3602	1.8748	0.3248	34781660
53	1	35341725	36027950	0.394368	0.271376006412	451	7	-1.05203088241282	0.292785381044597	-0.529641238562402	167.778556114859	1.375	1.9448	0.3602	1.8748	0.3248	35341725
54	1	36027950	36688308	0.431336	0.242834947104	485	11	-0.458727115776178	0.646430139368875	-0.187593022759802	180.42705036742	1.74932371505861	1.9448	0.3602	1.8748	0.3248	36027950
55	1	36688308	37287390	0.48005	0.165389712927	342	14	-0.512020599928797	0.60863659240907	-0.225434077576346	127.228971599294	1.75835475578406	1.9448	0.3602	1.8748	0.3248	36688308
56	1	37287390	37834007	0.478924	0.0852827482497	440	14	0.35547927001426	0.722230572279063	0.138073121062416	163.686396209618	2.26221079691517	1.9448	0.3602	1.8748	0.3248	37287390
57	1	37834007	38495340	0.465712	0.24395123183	398	13	-0.489486478213091	0.624497325262059	-0.243475346888619	148.061785662337	1.7304347826087	1.9448	0.3602	1.8748	0.3248	37834007
58	1	38495340	39061225	0.456718	0.116428249556	491	13	0.132667904303087	0.894456027095174	0.0594792468824255	182.65913758846	2.13478260869565	1.9448	0.3602	1.8748	0.3248	38495340
59	1	39061225	39735315	0.425748	0.258259282885	539	10	-0.282071428413432	0.777888740864547	-0.116451187961491	200.515835356782	1.87478260869565	1.9448	0.3602	1.8748	0.3248	39061225
60	1	39735315	40405957	0.438614	0.254445740052	484	11	-0.465538400833281	0.641545943850757	-0.190570722559697	180.05503583058	1.74571686203787	1.9448	0.3602	1.8748	0.3248	39735315
61	1	40405957	41088519	0.406074	0.267465812629	516	8	-0.602673133032435	0.546726158131221	-0.292154356197028	191.959501009461	1.65252201761409	1.9448	0.3602	1.8748	0.3248	40405957
62	1	41088519	41704921	0.442154	0.188841048537	476	12	-0.331334691315692	0.74039168991613	-0.133488199125502	177.07891953586	1.8740157480315	1.9448	0.3602	1.8748	0.3248	41088519
63	1	41704921	42252912	0.500038	0.0875762558144	330	15	0.163951081181666	0.869769654152423	0.0623195495647052	122.764797157214	2.14634146341463	1.9448	0.3602	1.8748	0.3248	41704921
64	1	42252912	42844135	0.411788	0.154295418142	736	9	0.826879212027473	0.408305527038426	0.313016562338335	273.802699114271	2.44925124792013	1.9448	0.3602	1.8748	0.3248	42252912
65	1	42844135	43487604	0.424556	0.222961789923	503	10	-0.506179710080027	0.612730497346388	-0.21617806090847	187.123312030541	1.7495652173913	1.9448	0.3602	1.8748	0.3248	42844135
66	1	43487604	44097015	0.47732	0.179535649996	536	14	1.20527506097889	0.228097133844827	0.422802597995529	199.399791746262	2.75578406169666	1.9448	0.3602	1.8748	0.3248	43487604
67	1	44097015	44709720	0.45591	0.183946597465	514	13	0.286534041914615	0.774469124251824	0.125524581761611	191.215471935781	2.23478260869565	1.9448	0.3602	1.8748	0.3248	44097015
68	1	44709720	45306909	0.471	0.162744122882	457	14	0.505963941330913	0.612881963399467	0.192763762595826	170.010643335899	2.34961439588689	1.9448	0.3602	1.8748	0.3248	44709720
69	1	45306909	46057641	0.407858	0.333983365569	517	8	-0.59746983302497	0.550193742049254	-0.289361141305347	192.331515546301	1.65572457966373	1.9448	0.3602	1.8748	0.3248	45306909
70	1	46057641	46739291	0.4057	0.266485733148	618	8	-0.0719365322710333	0.942652416800448	-0.0319185837159076	229.904983767146	1.97918334667734	1.9448	0.3602	1.8748	0.3248	46057641
71	1	46739291	47487093	0.463986	0.331373812854	547	13	0.507298500226807	0.611945390748083	0.215297055360289	203.491951651503	2.37826086956522	1.9448	0.3602	1.8748	0.3248	46739291
72	1	47487093	48167635	0.450778	0.265291488255	488	13	0.112598408092888	0.91034894718231	0.0506373701306186	181.54309397794	2.12173913043478	1.9448	0.3602	1.8748	0.3248	47487093
73	1	48167635	48734785	0.462736	0.118399012607	609	13	0.922068088570926	0.356493061037044	0.370198450474065	226.556852935585	2.64782608695652	1.9448	0.3602	1.8748	0.3248	48167635
74	1	48734785	49331543	0.405004	0.162139426702	763	8	0.682541968811352	0.494896314317455	0.272157635214248	283.847091608952	2.4435548438751	1.9448	0.3602	1.8748	0.3248	48734785
75	1	49331543	49933878	0.378948	0.169897150257	816	5	0.649495219594866	0.516018335332216	0.252598288721712	303.563862061474	2.34146341463415	1.9448	0.3602	1.8748	0.3248	49331543
76	1	49933878	50601492	0.361516	0.251064237718	985	4	1.38438431163166	0.166240810110671	0.50864259253423	366.434318787441	2.73991655076495	1.9448	0.3602	1.8748	0.3248	49933878
77	1	50601492	51202463	0.399144	0.168013098802	892	7	1.26711571637265	0.205113916705951	0.454275038102522	331.836966861317	2.71951219512195	1.9448	0.3602	1.8748	0.3248	50601492
78	1	51202463	51884419	0.382758	0.266814867821	543	6	-0.656762682929845	0.511333522425663	-0.316828506829901	202.003893504143	1.57848837209302	1.9448	0.3602	1.8748	0.3248	51202463
79	1	51884419	52515583	0.385642	0.207812866387	611	6	-0.321868169028129	0.747552568421089	-0.146608324815533	227.300882009265	1.77616279069767	1.9448	0.3602	1.8748	0.3248	51884419
80	1	52515583	53202684	0.396282	0.272304944979	593	7	-0.30527619527555	0.760155804561827	-0.134736567271779	220.604620346145	1.80792682926829	1.9448	0.3602	1.8748	0.3248	52515583
81	1	53202684	53830948	0.4457	0.204156214585	380	12	-1.02064689771412	0.307421761728055	-0.458450354102497	141.365523999216	1.49606299212598	1.9448	0.3602	1.8748	0.3248	53202684
82	1	53830948	54415206	0.469264	0.144213686419	426	13	-0.302171180251231	0.762521572780922	-0.14539034720643	158.478192693858	1.85217391304348	1.9448	0.3602	1.8748	0.3248	53830948
83	1	54415206	55037497	0.477002	0.196517384953	367	14	-0.290719612698425	0.771265770404853	-0.123650339619031	136.529335020295	1.88688946015424	1.9448	0.3602	1.8748	0.3248	54415206
84	1	55037497	55654887	0.459782	0.190139134097	334	13	-0.917635730697343	0.358809605100837	-0.496395674958215	124.252855304574	1.45217391304348	1.9448	0.3602	1.8748	0.3248	55037497
85	1	55654887	56247615	0.412656	0.156442752831	587	9	-0.0313828766515351	0.974964196877871	-0.0133287006086257	218.372533125104	1.95341098169717	1.9448	0.3602	1.8748	0.3248	55654887
86	1	56247615	56824574	0.38886	0.133387294418	686	6	0.0475007801281768	0.962114108586811	0.0204278715385497	255.201972272268	1.99418604651163	1.9448	0.3602	1.8748	0.3248	56247615
87	1	56824574	57393964	0.401412	0.121867261455	732	8	0.521239668579945	0.602199823307431	0.21231822666376	272.31464096691	2.34427542033627	1.9448	0.3602	1.8748	0.3248	56824574
88	1	57393964	57935864	0.405422	0.0773205388448	545	8	-0.451777432815958	0.651429328755896	-0.213269191955993	202.747922577823	1.74539631705364	1.9448	0.3602	1.8748	0.3248	57393964
89	1	57935864	58502738	0.397714	0.117969778116	727	7	0.399407805262442	0.689592743696248	0.159186692101812	270.45456828271	2.21646341463415	1.9448	0.3602	1.8748	0.3248	57935864
90	1	58502738	59094223	0.410758	0.154670025444	738	9	0.838399508519809	0.40180636539111	0.316931612341718	274.546728187951	2.45590682196339	1.9448	0.3602	1.8748	0.3248	58502738
91	1	59094223	59653371	0.414602	0.10578236889	557	9	-0.20418732403657	0.838207116643132	-0.0890118763786461	207.212097019903	1.85357737104825	1.9448	0.3602	1.8748	0.3248	59094223
92	1	59653371	60255843	0.39864	0.170085912706	648	7	-0.0160402249054787	0.987202300982602	-0.00677485893315787	241.065419872347	1.97560975609756	1.9448	0.3602	1.8748	0.3248	59653371
93	1	60255843	60821076	0.37104	0.115409043704	633	5	-0.257377344731208	0.796887490215527	-0.113765363821443	235.485201819746	1.81635581061693	1.9448	0.3602	1.8748	0.3248	60255843
94	1	60821076	61417341	0.382734	0.161446672201	873	6	0.968460693357898	0.332814340490743	0.368200948995177	324.768690661356	2.53779069767442	1.9448	0.3602	1.8748	0.3248	60821076
95	1	61417341	61970030	0.39004	0.0953320945414	618	7	-0.17380529965279	0.86201847926874	-0.075161833913408	229.904983767146	1.88414634146341	1.9448	0.3602	1.8748	0.3248	61417341
96	1	61970030	62620848	0.381812	0.231736061387	544	6	-0.651837763607761	0.514505837318504	-0.314174053383923	202.375908040983	1.58139534883721	1.9448	0.3602	1.8748	0.3248	61970030
97	1	62620848	63280408	0.38627	0.241918854994	622	6	-0.267694056485204	0.78893482514091	-0.12086612450366	231.393041914506	1.80813953488372	1.9448	0.3602	1.8748	0.3248	62620848
98	1	63280408	63869089	0.386228	0.150643557377	555	6	-0.597663651064837	0.550064383833689	-0.285292933396794	206.468067946223	1.61337209302326	1.9448	0.3602	1.8748	0.3248	63280408
99	1	63869089	64446262	0.393574	0.133708610763	746	7	0.499325685935739	0.617549962669687	0.196406958437455	277.522844482671	2.27439024390244	1.9448	0.3602	1.8748	0.3248	63869089
100	1	64446262	65033617	0.394434	0.148726068562	733	7	0.430960820211904	0.666496858903107	0.171044526316029	272.68665550375	2.23475609756098	1.9448	0.3602	1.8748	0.3248	64446262
101	1	65033617	65629394	0.399178	0.160759814494	596	7	-0.289499687800819	0.772199018766702	-0.127456341355621	221.720663956665	1.81707317073171	1.9448	0.3602	1.8748	0.3248	65033617
102	1	65629394	66254847	0.377892	0.200579420036	926	5	1.19460987574715	0.232239488934317	0.435041330010452	344.485461113878	2.6571018651363	1.9448	0.3602	1.8748	0.3248	65629394
103	1	66254847	66835865	0.365906	0.139441463087	659	4	-0.157710964626489	0.874684560105884	-0.0712026668014565	245.157579777587	1.83310152990264	1.9448	0.3602	1.8748	0.3248	66254847
104	1	66835865	67427162	0.36773	0.154401256898	630	4	-0.29489121926295	0.768076979853183	-0.136129303422229	234.369158209226	1.75243393602225	1.9448	0.3602	1.8748	0.3248	66835865
105	1	67427162	68073033	0.388648	0.225851601945	522	6	-0.760185988693611	0.447143418956141	-0.373730898064378	194.191588230502	1.51744186046512	1.9448	0.3602	1.8748	0.3248	67427162
106	1	68073033	68649348	0.405242	0.132418902857	730	8	0.510833068565016	0.609467951522586	0.208371042147098	271.57061189323	2.33787029623699	1.9448	0.3602	1.8748	0.3248	68073033
107	1	68649348	69258553	0.36887	0.179258213573	771	4	0.372088639486739	0.709826854441681	0.155249728105526	286.823207903672	2.14464534075104	1.9448	0.3602	1.8748	0.3248	68649348
108	1	69258553	69884622	0.36436	0.201365983622	738	4	0.215986970417663	0.828997903968367	0.0921396842508879	274.546728187951	2.0528511821975	1.9448	0.3602	1.8748	0.3248	69258553
109	1	69884622	70472166	0.345444	0.148999904688	699	2	0.0995955079856453	0.920665460203028	0.0442131197229749	260.038161251189	1.95798319327731	1.9448	0.3602	1.8748	0.3248	69884622
110	1	70472166	71088560	0.35187	0.188830520738	687	3	-0.0404252697429451	0.967754084370557	-0.0198677619551018	255.573986809109	1.93794076163611	1.9448	0.3602	1.8748	0.3248	70472166
111	1	71088560	71693782	0.3683	0.173856865745	637	4	-0.261778744005874	0.793492027580184	-0.120187759553208	236.973259967106	1.77190542420028	1.9448	0.3602	1.8748	0.3248	71088560
112	1	71693782	72257723	0.349438	0.113382428304	639	2	-0.183657771606557	0.854281938686484	-0.085263404705467	237.717289040787	1.78991596638655	1.9448	0.3602	1.8748	0.3248	71693782
113	1	72257723	72815082	0.334444	0.102912126654	605	1	0.00543998014975204	0.995659545235573	0.00304446441840942	225.068794788225	1.87017001545595	1.9448	0.3602	1.8748	0.3248	72257723
114	1	72815082	73397012	0.340498	0.140790129397	775	2	0.458382995469101	0.646677306215266	0.193116974509139	288.311266051032	2.17086834733894	1.9448	0.3602	1.8748	0.3248	72815082
115	1	73397012	73987386	0.335486	0.153079234519	598	1	-0.024418092717636	0.980519116726446	-0.0137451935454425	222.464693030345	1.84853168469861	1.9448	0.3602	1.8748	0.3248	73397012
116	1	73987386	74559395	0.345768	0.125887879387	779	2	0.477266547441914	0.63317232886482	0.200543992409208	289.799324198392	2.18207282913165	1.9448	0.3602	1.8748	0.3248	73987386
117	1	74559395	75131647	0.352786	0.126259060694	667	3	-0.125296001799957	0.900289217342757	-0.0624910995886169	248.133696072308	1.88152327221439	1.9448	0.3602	1.8748	0.3248	74559395
118	1	75131647	75753124	0.362604	0.195464997096	840	4	0.698483038449353	0.484875161667595	0.278908195856614	312.492210945635	2.336578581363	1.9448	0.3602	1.8748	0.3248	75131647
119	1	75753124	76418971	0.36001	0.249076739852	809	4	0.551842076596584	0.581056556407157	0.224658570620469	300.959760303594	2.25034770514604	1.9448	0.3602	1.8748	0.3248	75753124
120	1	76418971	76984893	0.384012	0.116486017508	606	6	-0.346492765638549	0.728972420086608	-0.158462911161312	225.440809325065	1.76162790697674	1.9448	0.3602	1.8748	0.3248	76418971
121	1	76984893	77560331	0.38038	0.131096660283	708	6	0.155849005214026	0.876152041956977	0.065968655448735	263.386292082749	2.05813953488372	1.9448	0.3602	1.8748	0.3248	76984893
122	1	77560331	78159735	0.368906	0.165838065812	713	4	0.0977281302138172	0.922148177790745	0.0424209446343799	265.24636476695	1.98331015299026	1.9448	0.3602	1.8748	0.3248	77560331
123	1	78159735	78823021	0.368596	0.24617736542	414	4	-1.31664759862418	0.187956775979197	-0.741850364310183	154.014018251777	1.15159944367177	1.0996	0.1446	1.1113	0.1333	78159735
124	1	78823021	79414170	0.355418	0.154189552888	367	3	-1.39835698265514	0.16200589419227	-0.924397797929989	136.529335020295	1.03526093088858	1.0996	0.1446	1.1113	0.1333	78823021
125	1	79414170	79994588	0.34357	0.138551871238	318	2	-1.69906281742484	0.0893073483063175	-1.09205257036811	118.300622715133	0.890756302521008	1.0996	0.1446	1.1113	0.1333	79414170
126	1	79994588	80592222	0.33944	0.163367546023	367	1	-1.00973449734144	0.312622510004372	-0.718110614900335	136.529335020295	1.13446676970634	1.0996	0.1446	1.1113	0.1333	79994588
127	1	80592222	81178536	0.337664	0.147214632432	340	1	-1.12490134982994	0.260630839927608	-0.828355931605846	126.484942525614	1.05100463678516	1.0996	0.1446	1.1113	0.1333	80592222
128	1	81178536	81751251	0.347042	0.1269654191	448	2	-1.0853473783084	0.277767829267984	-0.597580603594857	166.662512504339	1.25490196078431	1.0996	0.1446	1.1113	0.1333	81178536
129	1	81751251	82317801	0.360556	0.117465360515	270	4	-1.99781851819833	0.0457363389500784	-1.35852172475868	100.443924946811	0.751043115438109	1.0996	0.1446	1.1113	0.1333	81751251
130	1	82317801	82887691	0.354842	0.122637702013	411	3	-1.21164137212971	0.225649690373	-0.761039467091519	152.897974641257	1.15937940761636	1.0996	0.1446	1.1113	0.1333	82317801
131	1	82887691	83437906	0.351738	0.0912643239461	352	3	-1.4620100316979	0.143738460894409	-0.984602432135905	130.949116967695	0.992947813822285	1.0996	0.1446	1.1113	0.1333	82887691
132	1	83437906	84323614	0.376434	0.435479864696	431	5	-1.25840607693813	0.208244935293143	-0.668282994160686	160.338265378058	1.23672883787661	1.0996	0.1446	1.1113	0.1333	83437906
133	1	84323614	84898459	0.361144	0.130200314867	427	4	-1.25515300171818	0.20942322297571	-0.697245062189018	158.850207230698	1.18776077885953	1.0996	0.1446	1.1113	0.1333	84323614
134	1	84898459	85493549	0.390158	0.15979095599	394	7	-1.35178452443272	0.176444256198116	-0.724573042361406	146.573727514976	1.20121951219512	1.0996	0.1446	1.1113	0.1333	84898459
135	1	85493549	86076328	0.38686	0.142041837472	514	6	-0.799585343270284	0.423951082115802	-0.396012345440385	191.215471935781	1.49418604651163	1.0996	0.1446	1.1113	0.1333	85493549
136	1	86076328	86705911	0.353796	0.205823537167	381	3	-1.33894747021523	0.180587774363028	-0.87038686327988	141.737538536056	1.07475317348378	1.0996	0.1446	1.1113	0.1333	86076328
137	1	86705911	87352671	0.369278	0.226915702888	341	4	-1.66196341201941	0.0965201107984823	-1.02170939278534	126.856957062454	0.948539638386648	1.0996	0.1446	1.1113	0.1333	86705911
138	1	87352671	87941933	0.38997	0.151481005054	393	6	-1.39550058124246	0.162864939636406	-0.783251392375656	146.201712978136	1.14244186046512	1.0996	0.1446	1.1113	0.1333	87352671
139	1	87941933	88509158	0.374164	0.118515580237	374	5	-1.54087458058068	0.123347313495627	-0.872932593362147	139.133436778176	1.07317073170732	1.0996	0.1446	1.1113	0.1333	87941933
140	1	88509158	89069043	0.367756	0.10695946489	476	4	-1.02336567491864	0.306134982391186	-0.540519558501565	177.07891953586	1.3240611961057	1.0996	0.1446	1.1113	0.1333	88509158
141	1	89069043	89742054	0.363584	0.257070092465	339	4	-1.67142411923571	0.0946379351598747	-1.03019585867316	126.112927988774	0.94297635605007	1.0996	0.1446	1.1113	0.1333	89069043
142	1	89742054	90375436	0.390364	0.210586975948	308	7	-1.80404440537501	0.0712243459660888	-1.07983832112288	114.580477346733	0.939024390243902	1.0996	0.1446	1.1113	0.1333	89742054
143	1	90375436	90983596	0.378064	0.177847934754	338	5	-1.71927574077597	0.0855641750718094	-1.0189476169676	125.740913451934	0.96987087517934	1.0996	0.1446	1.1113	0.1333	90375436
144	1	90983596	91585996	0.379654	0.169986719788	443	5	-1.1989390235397	0.230551656451448	-0.628664164694766	164.802439820138	1.27116212338594	1.0996	0.1446	1.1113	0.1333	90983596
145	1	91585996	92243357	0.392796	0.239382926581	343	7	-1.61998515150315	0.105235466584404	-0.92456009564497	127.600986136134	1.04573170731707	1.0996	0.1446	1.1113	0.1333	91585996
146	1	92243357	92910060	0.375026	0.250040872772	314	5	-1.83820984757283	0.0660314892674764	-1.12520630435816	116.812564567773	0.901004304160689	1.0996	0.1446	1.1113	0.1333	92243357
147	1	92910060	93580843	0.372672	0.254602457128	365	5	-1.5854748706295	0.112858482021516	-0.908074399482405	135.785305946615	1.04734576757532	1.0996	0.1446	1.1113	0.1333	92910060
148	1	93580843	94201415	0.386922	0.194291717963	392	6	-1.40042550056454	0.161385938173114	-0.786927050519054	145.829698441296	1.13953488372093	1.0996	0.1446	1.1113	0.1333	93580843
149	1	94201415	94806788	0.413288	0.174062933101	366	9	-1.30437563905463	0.19210553703043	-0.694845555434635	136.157320483455	1.21797004991681	1.0996	0.1446	1.1113	0.1333	94201415
150	1	94806788	95410928	0.406776	0.172377263548	347	8	-1.48203083429397	0.138332090722293	-0.864589759042021	129.089044283494	1.11128903122498	1.0996	0.1446	1.1113	0.1333	94806788
151	1	95410928	96009931	0.383672	0.165279639668	387	6	-1.42505009717496	0.15414272028333	-0.805447138489852	143.969625757096	1.125	1.0996	0.1446	1.1113	0.1333	95410928
152	1	96009931	96583810	0.362702	0.128736197003	441	4	-1.18892805120402	0.234467980625831	-0.650702476251988	164.058410746458	1.22670375521558	1.0996	0.1446	1.1113	0.1333	96009931
153	1	96583810	97211807	0.360224	0.203817852633	393	4	-1.41598502439541	0.156779889129743	-0.816951819550902	146.201712978136	1.09318497913769	1.0996	0.1446	1.1113	0.1333	96583810
154	1	97211807	97779353	0.356408	0.119014141585	356	3	-1.4450358852865	0.148447806198605	-0.968300619806804	132.437175115055	1.00423131170663	1.0996	0.1446	1.1113	0.1333	97211807
155	1	97779353	98339028	0.337656	0.106624380221	371	1	-0.99267274141722	0.320869462980602	-0.702471491122744	138.017393167655	1.1468315301391	1.0996	0.1446	1.1113	0.1333	97779353
156	1	98339028	98890282	0.350664	0.092977103114	1223	3	2.23411034938498	0.0254758132125658	0.812174637754185	454.973778555371	3.44992947813822	3.3338	0.4251	3.2885	0.3999	98339028
157	1	98890282	99480635	0.355304	0.153049107907	1034	3	1.43208193144622	0.152120374825907	0.569986419541733	384.663031092603	2.91678420310296	3.3338	0.4251	3.2885	0.3999	98890282
158	1	99480635	100092722	0.359968	0.183122660668	1284	3	2.49296608215887	0.0126680946823017	0.882395436349101	477.666665302613	3.62200282087447	3.3338	0.4251	3.2885	0.3999	99480635
159	1	100092722	100714084	0.36035	0.195316095931	1007	4	1.48845209101104	0.136631707812318	0.540510646197276	374.618638597922	2.80111265646732	3.3338	0.4251	3.2885	0.3999	100092722
160	1	100714084	101338271	0.37512	0.198958004572	1269	5	2.89437648538564	0.00379912343230406	0.889649300591322	472.086447250013	3.64131994261119	3.3338	0.4251	3.2885	0.3999	100714084
161	1	101338271	101931812	0.37346	0.157598211413	1103	5	2.07174891337401	0.038288863172527	0.687390022341599	410.332034134566	3.16499282639885	3.3338	0.4251	3.2885	0.3999	101338271
162	1	101931812	102500573	0.347242	0.120896123328	1174	2	2.34201730475724	0.0191798256165202	0.792281167457591	436.745066250209	3.28851540616246	3.3338	0.4251	3.2885	0.3999	101931812
163	1	102500573	103106117	0.33507	0.174296170055	1228	1	2.66280846534729	0.00774915085381851	1.02434797762663	456.833851239571	3.79598145285935	3.3338	0.4251	3.2885	0.3999	102500573
164	1	103106117	103706599	0.32876	0.167335573756	842	1	1.01634901865989	0.309463213664998	0.479929555322849	313.236240019315	2.60278207109737	3.3338	0.4251	3.2885	0.3999	103106117
165	1	103706599	104687799	0.3364	0.490419894007	1300	1	2.96992007198328	0.00297877240990235	1.10654904017227	483.618897892054	4.01854714064915	3.3338	0.4251	3.2885	0.3999	103706599
166	1	104687799	105307751	0.33468	0.193485947299	1065	1	1.96754191143525	0.0491207690491768	0.818890847369653	396.195481734644	3.29211746522411	3.3338	0.4251	3.2885	0.3999	104687799
167	1	105307751	105929325	0.326226	0.195590549154	1096	1	2.09977051984797	0.0357490327148972	0.860285215216979	407.727932376686	3.38794435857805	3.3338	0.4251	3.2885	0.3999	105307751
168	1	105929325	106529817	0.332166	0.167349440126	1015	1	1.75426996238248	0.0793842601498558	0.749517144328991	377.594754892642	3.13755795981453	3.3338	0.4251	3.2885	0.3999	105929325
169	1	106529817	107116785	0.337458	0.148164806259	1003	1	1.70308469460982	0.0885522197590875	0.732359022868633	373.130580450562	3.10046367851623	3.3338	0.4251	3.2885	0.3999	106529817
170	1	107116785	107698214	0.355332	0.140049773919	1242	3	2.31473754483914	0.0206272997344391	0.83441540744728	462.042054755332	3.50352609308886	3.3338	0.4251	3.2885	0.3999	107116785
171	1	107698214	108245993	0.372992	0.0872231319565	1009	5	1.60592366175297	0.108290683888337	0.558883405856573	375.362667671602	2.89526542324247	3.3338	0.4251	3.2885	0.3999	107698214
172	1	108245993	109071839	0.37898	0.394560244888	1351	5	3.30073468360825	0.000964320264443108	0.9799849060759	502.591639270896	3.87661406025825	3.3338	0.4251	3.2885	0.3999	108245993
173	1	109071839	109720252	0.389442	0.228886527568	856	6	0.884737064882469	0.376298460032373	0.339830091766884	318.444443535076	2.48837209302326	3.3338	0.4251	3.2885	0.3999	109071839
174	1	109720252	110351181	0.461202	0.207517803113	645	13	1.16290204309332	0.244869248404741	0.453055382878349	239.949376261827	2.80434782608696	3.3338	0.4251	3.2885	0.3999	109720252
175	1	110351181	110922127	0.469932	0.12426043794	632	13	1.07593422618245	0.28195667355231	0.423680780744835	235.113187282906	2.74782608695652	3.3338	0.4251	3.2885	0.3999	110351181
176	1	110922127	111499781	0.426074	0.134429952878	936	10	2.18934489996542	0.0285717812181687	0.679772068869408	348.205606482279	3.25565217391304	3.3338	0.4251	3.2885	0.3999	110922127
177	1	111499781	112130318	0.397814	0.20702512303	1242	7	3.10770825509129	0.00188544092891291	0.931824596402699	462.042054755332	3.78658536585366	3.3338	0.4251	3.2885	0.3999	111499781
178	1	112130318	112681414	0.440542	0.092717058371	785	12	1.88738897302925	0.0591080271783004	0.588242881345544	292.031411419433	3.09055118110236	3.3338	0.4251	3.2885	0.3999	112130318
179	1	112681414	113311583	0.416242	0.206562049228	970	9	2.17475390163075	0.0296485632626684	0.711295543355812	360.85410073484	3.2279534109817	3.3338	0.4251	3.2885	0.3999	112681414
180	1	113311583	114007463	0.398336	0.28148531356	1064	7	2.17163547825724	0.0298831687672569	0.708657573683407	395.823467197804	3.24390243902439	3.3338	0.4251	3.2885	0.3999	113311583
181	1	114007463	114649045	0.38319	0.220676390547	1259	6	2.86947955168235	0.00411147916106918	0.896425673084754	468.366301881612	3.65988372093023	3.3338	0.4251	3.2885	0.3999	114007463
182	1	114649045	115265452	0.40239	0.188847628272	1108	8	2.47768047138668	0.0132239512794648	0.810360554428906	412.192106818766	3.5484387510008	3.3338	0.4251	3.2885	0.3999	114649045
183	1	115265452	115866443	0.386776	0.168040785969	1040	6	1.79092222014594	0.0733057774081634	0.620730918394192	386.895118313643	3.02325581395349	3.3338	0.4251	3.2885	0.3999	115265452
184	1	115866443	116456524	0.41609	0.152658702788	927	9	1.92706752704553	0.0539712150073575	0.645880134906853	344.857475650719	3.08485856905158	3.3338	0.4251	3.2885	0.3999	115866443
185	1	116456524	117032962	0.412266	0.132604026799	975	9	2.20355464286159	0.0275556800981678	0.718713014918295	362.71417341904	3.24459234608985	3.3338	0.4251	3.2885	0.3999	116456524
186	1	117032962	117684148	0.425704	0.23217022479	1023	10	2.73093991399302	0.00631539845911412	0.807997779031332	380.570871187363	3.55826086956522	3.3338	0.4251	3.2885	0.3999	117032962
187	1	117684148	118287849	0.402334	0.171775431878	1152	8	2.70662567171513	0.00679708506425623	0.86654338982203	428.560746439728	3.68935148118495	3.3338	0.4251	3.2885	0.3999	117684148
188	1	118287849	118872569	0.376144	0.144889861814	1232	5	2.71101973740714	0.00670766333342273	0.846959487445117	458.321909386931	3.5351506456241	3.3338	0.4251	3.2885	0.3999	118287849
189	1	118872569	119506670	0.365906	0.211482082507	1460	4	3.63130227550473	0.000281994662439419	1.07641533195787	543.141223786461	4.06119610570236	3.3338	0.4251	3.2885	0.3999	118872569
190	1	119506670	120187786	0.409656	0.265910652517	930	8	1.55149307005796	0.120783566799205	0.557705294375112	345.973519261239	2.97838270616493	3.3338	0.4251	3.2885	0.3999	119506670
191	1	120187786	145035037	0.402788	0.979877049578	1379	8	3.88777477340962	0.000101167433457719	1.1260251298937	513.008046302417	4.41633306645316	3.3338	0.4251	3.2885	0.3999	120187786
192	1	145035037	146737129	0.410546	0.706243845809	1025	9	2.49156205516998	0.0127182747950936	0.790862800674131	381.314900261043	3.41098169717138	3.3338	0.4251	3.2885	0.3999	145035037
193	1	146737129	147374311	0.40698	0.215294845115	828	8	1.02075646929656	0.307369833073921	0.390105345879043	308.028036503554	2.65172137710168	2.4357	0.3629	2.3661	0.3599	146737129
194	1	147374311	150270836	0.41762	0.82737935975	737	9	0.832639360273641	0.405048153551469	0.314975415376392	274.174713651111	2.45257903494176	2.4357	0.3629	2.3661	0.3599	147374311
195	1	150270836	151011108	0.409924	0.324572589535	663	8	0.162211968064879	0.871138935465412	0.0694834484923056	246.645637924948	2.12329863891113	2.4357	0.3629	2.3661	0.3599	150270836
196	1	151011108	151701010	0.439724	0.275259384666	572	11	0.133854684191808	0.893517484495802	0.0504373769440976	212.792315072504	2.06311992786294	2.4357	0.3629	2.3661	0.3599	151011108
197	1	151701010	152341794	0.416488	0.219705860321	711	9	0.682875505873277	0.49468551279809	0.263160355900737	264.50233569327	2.36605657237937	2.4357	0.3629	2.3661	0.3599	151701010
198	1	152341794	152955472	0.413262	0.185240468128	938	9	1.99042915775338	0.0465436806071504	0.662898718796699	348.949635555959	3.12146422628952	2.4357	0.3629	2.3661	0.3599	152341794
199	1	152955472	153611727	0.435116	0.23810104304	815	11	1.78899695306791	0.0736153062591507	0.561222289284148	303.191847524634	2.93958521190262	2.4357	0.3629	2.3661	0.3599	152955472
200	1	153611727	154358028	0.443378	0.330029036542	547	12	0.178469127999812	0.858354564243722	0.0670910603591115	203.491951651503	2.15354330708661	2.4357	0.3629	2.3661	0.3599	153611727
201	1	154358028	154964096	0.46911	0.175010064877	536	13	0.433710347456077	0.66449879163296	0.185989223025505	199.399791746262	2.3304347826087	2.4357	0.3629	2.3661	0.3599	154358028
202	1	154964096	155740245	0.461494	0.355793797325	460	13	-0.0747168898689723	0.940439969064409	-0.0346099164878925	171.126686946419	2	2.4357	0.3629	2.3661	0.3599	154964096
203	1	155740245	156424280	0.477374	0.269043250711	504	14	0.922009797324011	0.356523465295657	0.333993331037673	187.495326567381	2.59125964010283	2.4357	0.3629	2.3661	0.3599	155740245
204	1	156424280	157011936	0.502404	0.149162094831	494	15	2.09121277017431	0.0365089950886882	0.644364566903567	183.775181198981	3.2130081300813	3.0696	0.2621	3.056	0.32	156424280
205	1	157011936	157691696	0.422196	0.264446275156	878	10	1.82828155728034	0.0675073062572901	0.587484478821361	326.628763345556	3.05391304347826	3.0696	0.2621	3.056	0.32	157011936
206	1	157691696	158325621	0.41886	0.211263162046	1029	9	2.51460264815465	0.0119166606854672	0.796481873175291	382.802958408403	3.4242928452579	3.0696	0.2621	3.056	0.32	157691696
207	1	158325621	158913505	0.358822	0.149492076668	1067	3	1.57211863934029	0.115923039511956	0.615310410051223	396.939510808324	3.0098730606488	3.0696	0.2621	3.056	0.32	158325621
208	1	158913505	159545020	0.381576	0.208253168967	1052	6	1.85002125201095	0.064310486604444	0.63728209465804	391.359292755724	3.05813953488372	3.0696	0.2621	3.056	0.32	158913505
209	1	159545020	160119603	0.446652	0.129803701119	864	12	2.45463547621129	0.0141027513444854	0.726581539730023	321.420559829796	3.40157480314961	3.0696	0.2621	3.056	0.32	159545020
210	1	160119603	160746787	0.425056	0.202785785352	940	10	2.21424582015059	0.0268118734394318	0.685924295851003	349.693664629639	3.2695652173913	3.0696	0.2621	3.056	0.32	160119603
211	1	160746787	161571226	0.442676	0.393526992294	676	12	1.1047324053477	0.269275557481132	0.372573473848739	251.481826903868	2.66141732283465	3.0696	0.2621	3.056	0.32	160746787
212	1	161571226	162214601	0.40472	0.222848261123	894	8	1.36417426978923	0.172512724213608	0.500749409563036	332.580995934997	2.8630904723779	3.0696	0.2621	3.056	0.32	161571226
213	1	162214601	162849228	0.40032	0.212135632427	1039	8	2.11865277087161	0.0341198224795598	0.71759832728393	386.523103776803	3.32746196957566	3.0696	0.2621	3.056	0.32	162214601
214	1	162849228	163417199	0.375318	0.119673363605	989	5	1.50681190608891	0.131858876882604	0.529999657509327	367.922376934801	2.83787661406026	3.0696	0.2621	3.056	0.32	162849228
215	1	163417199	164008069	0.36648	0.153790173811	976	4	1.34181112915827	0.179657242774985	0.495400015753378	363.086187955881	2.71488178025035	3.0696	0.2621	3.056	0.32	163417199
216	1	164008069	164614377	0.373468	0.175336627589	686	5	0.00526880777852937	0.995796119069873	0.00223771292302818	255.201972272268	1.96843615494978	1.0353	0.1925	1.0148	0.1727	164008069
217	1	164614377	165175954	0.407162	0.109650145928	291	8	-1.773415634712	0.0761598601596879	-1.118506268712	108.256230220452	0.931945556445156	1.0353	0.1925	1.0148	0.1727	164614377
218	1	165175954	165737902	0.4166	0.110237957961	294	9	-1.71910631277871	0.0855950155421034	-1.01087304888231	109.372273830972	0.978369384359401	1.0353	0.1925	1.0148	0.1727	165175954
219	1	165737902	166368037	0.420072	0.206519237941	360	10	-1.39638760670012	0.162597805102325	-0.698739554384322	133.925233262415	1.25217391304348	1.0353	0.1925	1.0148	0.1727	165737902
220	1	166368037	167003472	0.38465	0.213137457018	337	6	-1.67129606327916	0.0946632136464295	-1.0050321134524	125.368898915094	0.979651162790698	1.0353	0.1925	1.0148	0.1727	166368037
221	1	167003472	167586870	0.4115	0.142952152733	281	9	-1.79398823997889	0.072815045892819	-1.07611907349775	104.536084852052	0.935108153078203	1.0353	0.1925	1.0148	0.1727	167003472
222	1	167586870	168200169	0.399112	0.184736971689	367	7	-1.4937730917053	0.13523493687864	-0.82698860897457	136.529335020295	1.11890243902439	1.0353	0.1925	1.0148	0.1727	167586870
223	1	168200169	168802725	0.40208	0.170201607817	278	8	-1.84105853480904	0.0656129812601668	-1.18444053889677	103.420041241532	0.89031224979984	1.0353	0.1925	1.0148	0.1727	168200169
224	1	168802725	169419841	0.373302	0.189779555221	354	5	-1.63998633624473	0.101008007977967	-0.952221503166787	131.693146041375	1.01578192252511	1.0353	0.1925	1.0148	0.1727	168802725
225	1	169419841	170011904	0.366926	0.155495276685	290	4	-1.90321144603525	0.0570129602158165	-1.25542823179457	107.884215683612	0.806675938803894	1.0353	0.1925	1.0148	0.1727	169419841
226	1	170011904	170641128	0.370912	0.205370424523	409	5	-1.36742900816859	0.171490875073726	-0.743870020308035	152.153945567577	1.17360114777618	1.0353	0.1925	1.0148	0.1727	170011904
227	1	170641128	171250621	0.370408	0.179646033671	393	5	-1.44671841269983	0.147975805358437	-0.801441550991177	146.201712978136	1.12769010043042	1.0353	0.1925	1.0148	0.1727	170641128
228	1	171250621	171907984	0.387702	0.239385240727	365	6	-1.53339832226081	0.125177741878132	-0.889884240866883	135.785305946615	1.06104651162791	1.0353	0.1925	1.0148	0.1727	171250621
229	1	171907984	172498734	0.368874	0.153618281845	406	4	-1.35449042748941	0.175579965326408	-0.770001404624332	151.037901957057	1.12934631432545	1.0353	0.1925	1.0148	0.1727	171907984
230	1	172498734	173110211	0.37644	0.182307756465	479	5	-1.02053786334441	0.307473441549	-0.515945207513604	178.19496314638	1.37446197991392	1.0353	0.1925	1.0148	0.1727	172498734
231	1	173110211	173810641	0.379776	0.286152791856	431	5	-1.25840607693813	0.208244935293143	-0.668282994160686	160.338265378058	1.23672883787661	1.0353	0.1925	1.0148	0.1727	173110211
232	1	173810641	174477598	0.361262	0.250326482817	384	4	-1.45855820686879	0.14468674359124	-0.850374821088352	142.853582146576	1.06815020862309	1.0353	0.1925	1.0148	0.1727	173810641
233	1	174477598	175140831	0.382188	0.246117126259	300	6	-1.85351807819627	0.0638081374169357	-1.17281820413838	111.604361052012	0.872093023255814	1.0353	0.1925	1.0148	0.1727	174477598
234	1	175140831	175695810	0.431134	0.099065009667	244	11	-2.10024681453807	0.0357071351697031	-1.17869662227141	90.7715469889701	0.880072137060415	1.0353	0.1925	1.0148	0.1727	175140831
235	1	175695810	176315233	0.381172	0.192797167687	462	6	-1.05568114801866	0.291113912861043	-0.549887853218205	171.870716020099	1.34302325581395	1.0353	0.1925	1.0148	0.1727	175695810
236	1	176315233	176885374	0.395226	0.123023953724	370	7	-1.47799658423057	0.139408692514015	-0.81524340130147	137.645378630815	1.1280487804878	1.0353	0.1925	1.0148	0.1727	176315233
237	1	176885374	177436960	0.409208	0.0935230408313	235	8	-2.06480043513002	0.0389418866840881	-1.42686466505528	87.4234161574098	0.752602081665332	1.0353	0.1925	1.0148	0.1727	176885374
238	1	177436960	178033641	0.403418	0.162031303159	381	8	-1.30511863404017	0.191852454557868	-0.72973442412696	141.737538536056	1.22017614091273	1.0353	0.1925	1.0148	0.1727	177436960
239	1	178033641	178635967	0.383454	0.169884746798	399	6	-1.36595106530995	0.171954323142647	-0.761391958411917	148.433800199177	1.15988372093023	1.0353	0.1925	1.0148	0.1727	178033641
240	1	178635967	179290609	0.385878	0.236223768105	332	6	-1.69592065988958	0.0899009065089629	-1.02659746328734	123.508826230894	0.965116279069767	1.0353	0.1925	1.0148	0.1727	178635967
241	1	179290609	179957482	0.3858	0.25023205318	325	6	-1.73039509514417	0.0835597095765872	-1.05734098671845	120.904724473014	0.944767441860465	1.0353	0.1925	1.0148	0.1727	179290609
242	1	179957482	180555664	0.400752	0.164133992664	331	8	-1.56528363441341	0.117516418727046	-0.932694204813064	123.136811694054	1.06004803843074	1.0353	0.1925	1.0148	0.1727	179957482
243	1	180555664	181174706	0.413636	0.19230036088	366	9	-1.30437563905463	0.19210553703043	-0.694845555434635	136.157320483455	1.21797004991681	1.0353	0.1925	1.0148	0.1727	180555664
244	1	181174706	181734945	0.436322	0.107523753255	287	11	-1.80736155708263	0.0707059238378044	-0.944527033158604	106.768172073092	1.03516681695221	1.0353	0.1925	1.0148	0.1727	181174706
245	1	181734945	182365150	0.412262	0.206607373791	325	9	-1.54054171714751	0.123428362190796	-0.866249485802861	120.904724473014	1.08153078202995	1.0353	0.1925	1.0148	0.1727	181734945
246	1	182365150	182968342	0.40148	0.171076539477	259	8	-1.93992123495087	0.0523892629553162	-1.28657332393373	96.3517650415708	0.829463570856685	1.0353	0.1925	1.0148	0.1727	182365150
247	1	182968342	183553816	0.403842	0.145991111475	365	8	-1.38837143415961	0.165023970207857	-0.791628957852902	135.785305946615	1.16893514811849	1.0353	0.1925	1.0148	0.1727	182968342
248	1	183553816	184145025	0.392438	0.154275391613	277	7	-1.96706831594723	0.0491753354064424	-1.23288269576859	103.048026704692	0.844512195121951	1.0353	0.1925	1.0148	0.1727	183553816
249	1	184145025	184721667	0.389152	0.132910887518	311	6	-1.79934396565335	0.0719642874351095	-1.12086612450366	115.696520957253	0.904069767441861	1.0353	0.1925	1.0148	0.1727	184145025
250	1	184721667	185345081	0.375066	0.197964755363	380	5	-1.51114105388146	0.130752516886412	-0.849971444918836	141.365523999216	1.09038737446198	1.0353	0.1925	1.0148	0.1727	184721667
251	1	185345081	185947636	0.364852	0.170200230684	301	4	-1.85117755634556	0.064144013462813	-1.20171764504981	111.976375588853	0.837273991655077	1.0353	0.1925	1.0148	0.1727	185345081
252	1	185947636	186531620	0.351844	0.143812159237	275	3	-1.7887623501174	0.0736530967672033	-1.34074624236118	102.303997631011	0.77574047954866	1.0353	0.1925	1.0148	0.1727	185947636
253	1	186531620	187128463	0.35383	0.162258751464	402	3	-1.24983320155537	0.211360484852597	-0.792982359594273	149.549843809697	1.13399153737659	1.0353	0.1925	1.0148	0.1727	186531620
254	1	187128463	187719554	0.344872	0.154106558889	320	2	-1.68962104143843	0.091100477786002	-1.0830074307651	119.044651788813	0.896358543417367	1.0353	0.1925	1.0148	0.1727	187128463
255	1	187719554	188303765	0.33367	0.144144838081	310	1	-1.2528645192616	0.210255016282616	-0.96162246246931	115.324506420413	0.958268933539413	1.0353	0.1925	1.0148	0.1727	187719554
256	1	188303765	188888807	0.328932	0.145360504032	328	1	-1.1760866176026	0.239560265015528	-0.880194863125464	122.020768083534	1.01391035548686	1.0353	0.1925	1.0148	0.1727	188303765
257	1	188888807	189490516	0.323614	0.169033536145	276	1	-1.39788944461749	0.162146268868301	-1.12922241096538	102.676012167851	0.853168469860896	1.0353	0.1925	1.0148	0.1727	188888807
258	1	189490516	190060588	0.327752	0.122917806874	382	1	-0.945752912625611	0.344274627514182	-0.660318039707799	142.109553072896	1.18083462132921	1.0353	0.1925	1.0148	0.1727	189490516
259	1	190060588	190610383	0.32528	0.0905701215908	298	1	-1.30404978703427	0.192216607693507	-1.01857834728139	110.860331978332	0.921174652241113	1.0353	0.1925	1.0148	0.1727	190060588
260	1	190610383	191200583	0.326592	0.152829549305	399	1	-0.873240449947668	0.382532031362971	-0.597501931521202	148.433800199177	1.23338485316847	1.0353	0.1925	1.0148	0.1727	190610383
261	1	191200583	191781618	0.330868	0.139466641424	328	1	-1.1760866176026	0.239560265015528	-0.880194863125464	122.020768083534	1.01391035548686	1.0353	0.1925	1.0148	0.1727	191200583
262	1	191781618	192350659	0.333602	0.121328691606	244	1	-1.53438349201126	0.124935336362942	-1.30700953018066	90.7715469889701	0.754250386398764	1.0353	0.1925	1.0148	0.1727	191781618
263	1	192350659	192946632	0.359664	0.161035818737	299	3	-1.68691747164898	0.0916192220387954	-1.2200323765751	111.232346515172	0.843441466854725	1.0353	0.1925	1.0148	0.1727	192350659
264	1	192946632	193539023	0.357784	0.155962869119	336	3	-1.52990661734351	0.126039845175377	-1.05171662799444	124.996884378254	0.947813822284908	1.0353	0.1925	1.0148	0.1727	192946632
265	1	193539023	194130454	0.345412	0.154592843459	340	2	-1.59520328157436	0.110666785180974	-0.99554458951476	126.484942525614	0.952380952380952	1.0353	0.1925	1.0148	0.1727	193539023
266	1	194130454	194721839	0.32878	0.154527084725	304	1	-1.27845715314793	0.20108828314106	-0.989819354299962	113.092419199373	0.939721792890263	1.0353	0.1925	1.0148	0.1727	194130454
267	1	194721839	195304540	0.32491	0.141926991716	284	1	-1.36376593276904	0.172641245468456	-1.08799974823887	105.652128462572	0.87789799072643	1.0353	0.1925	1.0148	0.1727	194721839
268	1	195304540	195884769	0.329234	0.138271268758	358	1	-1.04812344817094	0.294581734299966	-0.753931090479291	133.181204188735	1.10664605873261	1.0353	0.1925	1.0148	0.1727	195304540
269	1	195884769	196459548	0.33624	0.130100438603	358	1	-1.04812344817094	0.294581734299966	-0.753931090479291	133.181204188735	1.10664605873261	1.0353	0.1925	1.0148	0.1727	195884769
270	1	196459548	197191179	0.34106	0.316595387566	329	2	-1.6471330494996	0.099530701322784	-1.04299175191722	122.392782620374	0.92156862745098	1.0353	0.1925	1.0148	0.1727	196459548
271	1	197191179	197770816	0.344972	0.13739116033	307	2	-1.75099258535007	0.0799471872188096	-1.14284068028228	114.208462809893	0.859943977591036	1.0353	0.1925	1.0148	0.1727	197191179
272	1	197770816	198356448	0.363732	0.14622151795	376	4	-1.49640103573402	0.134549179822049	-0.880748470131871	139.877465851856	1.04589707927677	1.0353	0.1925	1.0148	0.1727	197770816
273	1	198356448	198909725	0.348318	0.0962935383181	364	2	-1.48190196973748	0.13836638087922	-0.897140885453765	135.413291409775	1.01960784313725	1.0353	0.1925	1.0148	0.1727	198356448
274	1	198909725	199485293	0.348812	0.13129291413	413	2	-1.25057845807052	0.211088314048164	-0.714937554233016	153.642003714937	1.15686274509804	1.0353	0.1925	1.0148	0.1727	198909725
275	1	199485293	200120632	0.37051	0.213018561744	425	5	-1.28813960363735	0.197697371421364	-0.68850802222472	158.106178157018	1.21951219512195	1.0353	0.1925	1.0148	0.1727	199485293
276	1	200120632	200746733	0.385968	0.201406801778	828	6	0.746839323864115	0.455160555397062	0.291850062865063	308.028036503554	2.40697674418605	2.43	0.1532	2.4165	0.1561	200120632
277	1	200746733	201321553	0.4812	0.130162485648	440	14	0.35547927001426	0.722230572279063	0.138073121062416	163.686396209618	2.26221079691517	2.43	0.1532	2.4165	0.1561	200746733
278	1	201321553	201903800	0.479672	0.141257919749	431	14	0.275810914611326	0.782693300117748	0.108257466626855	160.338265378058	2.2159383033419	2.43	0.1532	2.4165	0.1561	201321553
279	1	201903800	202697511	0.472774	0.370047788175	466	14	0.585632296733846	0.558122639929666	0.220899552192037	173.358774167459	2.39588688946015	2.43	0.1532	2.4165	0.1561	201903800
280	1	202697511	203305393	0.456966	0.177471943568	558	13	0.580886652997538	0.56131684837691	0.24402134439692	207.584111556743	2.42608695652174	2.43	0.1532	2.4165	0.1561	202697511
281	1	203305393	203964546	0.440008	0.241450770914	683	12	1.15499475373092	0.248092574851799	0.387435805856645	254.085928661748	2.68897637795276	2.43	0.1532	2.4165	0.1561	203305393
282	1	203964546	204560510	0.474552	0.161023149049	500	14	0.886601639367152	0.375293410944277	0.322497692199843	186.007268420021	2.5706940874036	2.43	0.1532	2.4165	0.1561	203964546
283	1	204560510	205122961	0.470414	0.111033672267	481	14	0.718412889072069	0.472502741886161	0.266606491307798	178.93899222006	2.47300771208226	2.43	0.1532	2.4165	0.1561	204560510
284	1	205122961	205736766	0.468962	0.185409046847	334	13	-0.917635730697343	0.358809605100837	-0.496395674958215	124.252855304574	1.45217391304348	1.9054	0.2671	1.9383	0.2788	205122961
285	1	205736766	206863148	0.45866	0.556100860987	381	13	-0.60321362340422	0.546366585890647	-0.306452779938946	141.737538536056	1.65652173913043	1.9054	0.2671	1.9383	0.2788	205736766
286	1	206863148	207443791	0.425538	0.13888568363	574	10	-0.0641883767931304	0.94882023228502	-0.0256857240383091	213.536344146184	1.99652173913043	1.9054	0.2671	1.9383	0.2788	206863148
287	1	207443791	208141565	0.396358	0.283435610957	674	7	0.120689506542191	0.903936970803457	0.0499799193640759	250.737797830188	2.05487804878049	1.9054	0.2671	1.9383	0.2788	207443791
288	1	208141565	208679247	0.443688	0.0700823163134	544	12	0.156928121549861	0.875301496645849	0.0591568788168941	202.375908040983	2.14173228346457	1.9054	0.2671	1.9383	0.2788	208141565
289	1	208679247	209255545	0.393952	0.132393310405	705	7	0.283713417114413	0.77663001170011	0.114854585468373	262.270248472229	2.14939024390244	1.9054	0.2671	1.9383	0.2788	208679247
290	1	209255545	209816933	0.420718	0.109350395805	675	10	0.564559857882597	0.572373175453976	0.208151041224196	251.109812367028	2.34782608695652	1.9054	0.2671	1.9383	0.2788	209255545
291	1	209816933	210416295	0.390638	0.165779612321	715	7	0.336301775363517	0.736643311272886	0.135174569847969	265.99039384063	2.17987804878049	1.9054	0.2671	1.9383	0.2788	209816933
292	1	210416295	210994618	0.424874	0.135431238253	430	10	-0.960621503459513	0.336742512591849	-0.442399801124537	159.966250841218	1.49565217391304	1.9054	0.2671	1.9383	0.2788	210416295
293	1	210994618	211687066	0.392766	0.27792411849	783	7	0.693902611457423	0.487743285776787	0.266243635473258	291.287382345753	2.38719512195122	1.9054	0.2671	1.9383	0.2788	210994618
294	1	211687066	212316012	0.40907	0.205019190837	514	8	-0.613079733047365	0.53982362030337	-0.297757062426404	191.215471935781	1.64611689351481	1.9054	0.2671	1.9383	0.2788	211687066
295	1	212316012	212928493	0.427624	0.18364814582	414	10	-1.06022518420022	0.289042166419776	-0.497105693214672	154.014018251777	1.44	1.9054	0.2671	1.9383	0.2788	212316012
296	1	212928493	213576892	0.39125	0.228869877961	551	7	-0.526147299921786	0.598785866759686	-0.240716353246625	204.980009798863	1.67987804878049	1.9054	0.2671	1.9383	0.2788	212928493
297	1	213576892	214144279	0.412636	0.118767261146	592	9	-0.00258213542069586	0.997939756303344	-0.00109202808972801	220.232605809305	1.97004991680532	1.9054	0.2671	1.9383	0.2788	213576892
298	1	214144279	214704502	0.404234	0.107498264084	599	8	-0.170799232412863	0.864381632651376	-0.0769694188314965	222.836707567185	1.91833466773419	1.9054	0.2671	1.9383	0.2788	214144279
299	1	214704502	215295930	0.375306	0.154588555158	757	5	0.357115540385913	0.721005310990723	0.144322436735948	281.615004387911	2.17216642754663	1.9054	0.2671	1.9383	0.2788	214704502
300	1	215295930	215892610	0.360918	0.162029898773	719	4	0.12611025186274	0.899644652450585	0.0545106386297896	267.47845198799	2	1.9054	0.2671	1.9383	0.2788	215295930
301	1	215892610	216454419	0.351284	0.110017817443	679	3	-0.0743735625657499	0.940713144545364	-0.03676628652847	252.597870514388	1.91537376586742	1.9054	0.2671	1.9383	0.2788	215892610
302	1	216454419	217000444	0.357908	0.0842910123163	548	3	-0.630276857539179	0.528513461567856	-0.346001967812675	203.863966188343	1.54583921015515	1.9054	0.2671	1.9383	0.2788	216454419
303	1	217000444	217552799	0.380902	0.0947850567117	606	6	-0.346492765638549	0.728972420086608	-0.158462911161312	225.440809325065	1.76162790697674	1.9054	0.2671	1.9383	0.2788	217000444
304	1	217552799	218133162	0.350968	0.138470233285	490	3	-0.876401980504515	0.380811542050986	-0.507396111770631	182.28712305162	1.38222849083216	1.9054	0.2671	1.9383	0.2788	217552799
305	1	218133162	218713443	0.375546	0.138348489783	619	5	-0.326755573696044	0.743852763546583	-0.146031454035519	230.276998303986	1.77618364418938	1.9054	0.2671	1.9383	0.2788	218133162
306	1	218713443	219299415	0.365698	0.146716907975	710	4	0.0835370693893557	0.933424503275659	0.0363378925825361	264.130321156429	1.9749652294854	1.9054	0.2671	1.9383	0.2788	218713443
307	1	219299415	219877178	0.370658	0.134593250174	701	5	0.0796026245265682	0.936553307772823	0.0334435807608391	260.782190324869	2.01147776183644	1.9054	0.2671	1.9383	0.2788	219299415
308	1	219877178	220519371	0.376382	0.221417860363	693	5	0.0399579222609475	0.968126672653101	0.0168844888874296	257.806074030149	1.98852223816356	1.9054	0.2671	1.9383	0.2788	219877178
309	1	220519371	221114673	0.402784	0.160090172719	496	8	-0.70673913318173	0.479728605820606	-0.349185301233407	184.519210272661	1.5884707766213	1.9054	0.2671	1.9383	0.2788	220519371
310	1	221114673	221702465	0.376338	0.14935895691	719	5	0.168803204624215	0.865951437575032	0.0700209071895138	267.47845198799	2.06312769010043	1.9054	0.2671	1.9383	0.2788	221114673
311	1	221702465	222271496	0.391524	0.121313250069	600	7	-0.268464344501177	0.788341916759346	-0.117806171321902	223.208722104025	1.82926829268293	1.9054	0.2671	1.9383	0.2788	221702465
312	1	222271496	222913998	0.39083	0.221792305705	703	7	0.273195745464592	0.784702750259748	0.110756017254753	261.526219398549	2.14329268292683	1.9054	0.2671	1.9383	0.2788	222271496
313	1	222913998	223523051	0.413476	0.179053382875	611	9	0.106860681256493	0.914899506334556	0.0444831761000516	227.300882009265	2.03327787021631	1.9054	0.2671	1.9383	0.2788	222913998
314	1	223523051	224373409	0.431744	0.412012352444	514	11	-0.261199849120183	0.793938394464642	-0.103809410640414	191.215471935781	1.85392245266005	1.9054	0.2671	1.9383	0.2788	223523051
315	1	224373409	225002935	0.415194	0.205751629003	499	9	-0.538275922314305	0.590386571531732	-0.247649388381417	185.635253883181	1.66056572379368	1.9054	0.2671	1.9383	0.2788	224373409
316	1	225002935	225695542	0.37943	0.278089883585	766	5	0.401715830434737	0.687893172755897	0.161373528675173	284.963135219472	2.19799139167862	1.9054	0.2671	1.9383	0.2788	225002935
317	1	225695542	226358227	0.4311	0.24549371119	503	11	-0.336123984748319	0.736777372368654	-0.135019370028765	187.123312030541	1.81424706943192	1.9054	0.2671	1.9383	0.2788	225695542
318	1	226358227	226970538	0.453284	0.183421496592	382	13	-0.596523791334154	0.550825365029053	-0.302671139396519	142.109553072896	1.66086956521739	1.9054	0.2671	1.9383	0.2788	226358227
319	1	226970538	227580663	0.395332	0.180495800041	567	7	-0.44200592672322	0.658484917170608	-0.199419936875554	210.932242388304	1.72865853658537	1.9054	0.2671	1.9383	0.2788	226970538
320	1	227580663	228266773	0.472358	0.271253880573	495	14	0.842341441921078	0.399596860402758	0.307998122504728	184.147195735821	2.54498714652956	1.9054	0.2671	1.9383	0.2788	227580663
321	1	228266773	228906733	0.499332	0.218701168823	245	15	-0.834934550308423	0.403754560211323	-0.36736472567854	91.1435615258102	1.59349593495935	1.9054	0.2671	1.9383	0.2788	228266773
322	1	228906733	229496991	0.440392	0.152912794066	523	12	0.00614107640020491	0.995100160751377	0.00236117381349614	194.563602767342	2.05905511811024	1.9054	0.2671	1.9383	0.2788	228906733
323	1	229496991	230108568	0.419716	0.182441458721	532	9	-0.348191030190766	0.72769672369033	-0.155262958217488	197.911733598902	1.77038269550749	1.9054	0.2671	1.9383	0.2788	229496991
324	1	230108568	230682839	0.452012	0.129330925643	489	13	0.119288240162954	0.905046999964522	0.0535906875199659	181.91510851478	2.12608695652174	1.9054	0.2671	1.9383	0.2788	230108568
325	1	230682839	231272270	0.429698	0.151724290036	578	10	-0.0392874566079531	0.968661207073273	-0.0156669682133181	215.024402293544	2.0104347826087	1.9054	0.2671	1.9383	0.2788	230682839
326	1	231272270	231895935	0.407194	0.19828754219	583	8	-0.254052032532299	0.799455360262699	-0.116029538419786	216.884474977744	1.86709367493995	1.9054	0.2671	1.9383	0.2788	231272270
327	1	231895935	232490999	0.413336	0.159754244922	550	9	-0.244508361759745	0.806837126726612	-0.107257585306656	204.607995262023	1.83028286189684	1.9054	0.2671	1.9383	0.2788	231895935
328	1	232490999	233052992	0.406902	0.11030920314	676	8	0.229854868161921	0.818204547333325	0.0974978246619023	251.481826903868	2.16493194555645	1.9054	0.2671	1.9383	0.2788	232490999
329	1	233052992	233629427	0.3979	0.132599512521	708	7	0.299489924589144	0.764566258468565	0.120980688265215	263.386292082749	2.15853658536585	1.9054	0.2671	1.9383	0.2788	233052992
330	1	233629427	234236314	0.393906	0.176123396942	701	7	0.262678073814772	0.792798718033409	0.106645772192841	260.782190324869	2.13719512195122	1.9054	0.2671	1.9383	0.2788	233629427
331	1	234236314	234816376	0.419636	0.138023176833	638	9	0.262384683903025	0.793024879627695	0.106867220046191	237.345274503946	2.12312811980033	1.9054	0.2671	1.9383	0.2788	234236314
332	1	234816376	235524537	0.424044	0.293945868242	380	10	-1.27188300577423	0.203414690802563	-0.620737042383049	141.365523999216	1.32173913043478	1.9054	0.2671	1.9383	0.2788	234816376
333	1	235524537	236178352	0.404924	0.235257679925	636	8	0.0217228678633317	0.982669022158474	0.00950134366407318	236.601245430266	2.03682946357086	1.9054	0.2671	1.9383	0.2788	235524537
334	1	236178352	236828852	0.41155	0.231360491929	527	9	-0.376991771421606	0.70617972000015	-0.168886242081463	196.051660914702	1.75374376039933	1.9054	0.2671	1.9383	0.2788	236178352
335	1	236828852	237428664	0.406068	0.166405473715	512	8	-0.623486333062294	0.532964980606636	-0.303381611620282	190.471442862101	1.63971176941553	1.9054	0.2671	1.9383	0.2788	236828852
336	1	237428664	238007532	0.358696	0.136245223436	581	3	-0.490240149645109	0.623963973004059	-0.261639697368673	216.140445904064	1.63892806770099	1.9054	0.2671	1.9383	0.2788	237428664
337	1	238007532	238605385	0.374912	0.163674013512	823	5	0.684184334077284	0.493858773383029	0.264921567171842	306.167963819354	2.36154949784792	1.9054	0.2671	1.9383	0.2788	238007532
338	1	238605385	239186212	0.343758	0.13915847576	562	2	-0.547166147083216	0.584264591394838	-0.270509205431535	209.072169704103	1.57422969187675	1.9054	0.2671	1.9383	0.2788	238605385
339	1	239186212	239759216	0.362902	0.127405742368	704	4	0.0551549477404327	0.956015020760678	0.0240942968277891	261.898233935389	1.95827538247566	1.9054	0.2671	1.9383	0.2788	239186212
340	1	239759216	240347054	0.387338	0.149425521998	592	6	-0.415441636147726	0.67781863217413	-0.192183529005313	220.232605809305	1.72093023255814	1.9054	0.2671	1.9383	0.2788	239759216
341	1	240347054	240958965	0.37826	0.182887707526	656	5	-0.143398825717548	0.885975210332507	-0.0622750486317003	244.041536167067	1.88235294117647	1.9054	0.2671	1.9383	0.2788	240347054
342	1	240958965	241542129	0.378638	0.142608254282	722	5	0.183669967973823	0.854272370146987	0.076027973637387	268.59449559851	2.07173601147776	1.9054	0.2671	1.9383	0.2788	240958965
343	1	241542129	242151661	0.38137	0.179698522801	602	6	-0.366192442926885	0.714221480828235	-0.16801721787456	223.952751177705	1.75	1.9054	0.2671	1.9383	0.2788	241542129
344	1	242151661	242902919	0.398024	0.334449683065	652	7	0.0049951183941628	0.996014488727809	0.00210329241329484	242.553478019707	1.98780487804878	1.9054	0.2671	1.9383	0.2788	242151661
345	1	242902919	243816822	0.3764	0.452895985679	660	5	-0.123576474584738	0.901650620247323	-0.0535048390039683	245.529594314427	1.89383070301291	1.9054	0.2671	1.9383	0.2788	242902919
346	1	243816822	244387282	0.396996	0.123514356835	693	7	0.220607387215489	0.825398148606566	0.0900866803194311	257.806074030149	2.11280487804878	1.9054	0.2671	1.9383	0.2788	243816822
347	1	244387282	245047729	0.404808	0.24293698056	628	8	-0.019903532196386	0.984120327418937	-0.00876086272865515	233.625129135546	2.01120896717374	1.9054	0.2671	1.9383	0.2788	244387282
348	1	245047729	245671145	0.422578	0.197967328397	575	10	-0.057963146746836	0.953777983784369	-0.0231745048822594	213.908358683024	2	1.9054	0.2671	1.9383	0.2788	245047729
349	1	245671145	246268341	0.422042	0.162753936731	679	10	0.589460778067774	0.555552215619122	0.216675113530735	252.597870514388	2.36173913043478	1.9054	0.2671	1.9383	0.2788	245671145
350	1	246268341	246921274	0.389638	0.234224644795	475	6	-0.991657196831562	0.32136477765621	-0.509853191415952	176.70690499902	1.38081395348837	1.9054	0.2671	1.9383	0.2788	246268341
351	1	246921274	247616229	0.415174	0.280528955112	562	9	-0.175386582805731	0.86077588255428	-0.0761190734977518	209.072169704103	1.87021630615641	1.9054	0.2671	1.9383	0.2788	246921274
352	1	247616229	248317745	0.36905	0.287257881502	824	4	0.622797380718892	0.533417679789403	0.25116320537371	306.539978356194	2.29207232267038	1.9054	0.2671	1.9383	0.2788	247616229
353	1	248317745	249250621	0.327578	0.507393530501	568	1	-0.152381262149299	0.878886235124762	-0.0879997482388654	211.304256925144	1.75579598145286	1.9054	0.2671	1.9383	0.2788	248317745
354	2	0	616099	0.426734	0.188442117257	406	10	-1.11002702457058	0.26698738133156	-0.525256733528821	151.037901957057	1.41217391304348	1.9421	0.2871	1.9099	0.2591	248317745
355	2	616099	1202949	0.434058	0.147993524751	432	11	-0.819725223802652	0.412372767231422	-0.354546457670823	160.710279914898	1.55816050495942	1.9421	0.2871	1.9099	0.2591	248933844
356	2	1202949	1825762	0.476658	0.197190810083	383	14	-0.149086980870987	0.881484998837844	-0.0620860105372866	142.481567609736	1.96915167095116	1.9421	0.2871	1.9099	0.2591	249520694
357	2	1825762	2396479	0.431262	0.123909047742	424	11	-0.874215504259478	0.38200090417238	-0.381513505271093	157.734163620178	1.52930568079351	1.9421	0.2871	1.9099	0.2591	250143507
358	2	2396479	2956121	0.463072	0.106571701195	401	13	-0.469416982002892	0.638771612203475	-0.232641540977347	149.177829272857	1.74347826086957	1.9421	0.2871	1.9099	0.2591	250714224
359	2	2956121	3598691	0.46405	0.22187465957	533	13	0.413640851245877	0.679137150915056	0.177891755326908	198.283748135742	2.31739130434783	1.9421	0.2871	1.9099	0.2591	251273866
360	2	3598691	4216080	0.43719	0.190137822345	566	11	0.0929869738491882	0.92591390974545	0.0352242829975906	210.560227851464	2.0414788097385	1.9421	0.2871	1.9099	0.2591	251916436
361	2	4216080	4796180	0.367372	0.138079641441	559	4	-0.630746325441872	0.52820640372601	-0.308632848966318	207.956126093583	1.55493741307371	1.9421	0.2871	1.9099	0.2591	252533825
362	2	4796180	5460124	0.375352	0.246924439411	731	5	0.228270258022646	0.819436144858315	0.0939005427026531	271.94262643007	2.09756097560976	1.9421	0.2871	1.9099	0.2591	253113925
363	2	5460124	6047249	0.409114	0.148392591016	528	8	-0.540233532942858	0.589035989862181	-0.258987492261829	196.423675451542	1.69095276220977	1.9421	0.2871	1.9099	0.2591	253777869
364	2	6047249	6611512	0.39118	0.113888381836	596	7	-0.289499687800819	0.772199018766702	-0.127456341355621	221.720663956665	1.81707317073171	1.9421	0.2871	1.9099	0.2591	254364994
365	2	6611512	7158709	0.409698	0.0862523003598	562	8	-0.363321332689058	0.716364859394558	-0.168955291399356	209.072169704103	1.79983987189752	1.9421	0.2871	1.9099	0.2591	254929257
366	2	7158709	7714640	0.40255	0.100607809243	686	8	0.281887868236568	0.778029492225755	0.11868315455253	255.201972272268	2.19695756605284	1.9421	0.2871	1.9099	0.2591	255476454
367	2	7714640	8272364	0.406738	0.103499221837	601	8	-0.160392632397934	0.872571792981344	-0.0721604309090967	223.580736640865	1.92473979183347	1.9421	0.2871	1.9099	0.2591	256032385
368	2	8272364	8816269	0.45691	0.0807218172291	392	13	-0.52962547063349	0.596371631042275	-0.265390123317059	145.829698441296	1.70434782608696	1.9421	0.2871	1.9099	0.2591	256590109
369	2	8816269	9417012	0.417464	0.1676973348	530	9	-0.359711326683102	0.719063020807937	-0.160696844268116	197.167704525222	1.76372712146423	1.9421	0.2871	1.9099	0.2591	257134014
370	2	9417012	10030167	0.44274	0.184545506438	386	12	-0.977564884814219	0.32828957194075	-0.435848925165365	143.597611220256	1.51968503937008	1.9421	0.2871	1.9099	0.2591	257734757
371	2	10030167	10629284	0.493218	0.165438470282	290	15	-0.306112745401905	0.759518804018275	-0.124093574666176	107.884215683612	1.88617886178862	1.9421	0.2871	1.9099	0.2591	258347912
372	2	10629284	11238703	0.459752	0.179546420443	435	13	-0.241962691620633	0.808809072118168	-0.115228376696177	161.826323525418	1.89130434782609	1.9421	0.2871	1.9099	0.2591	258947029
373	2	11238703	11837086	0.429468	0.164414764457	556	10	-0.176242517626428	0.860103419300384	-0.0716515779904895	206.840082483063	1.93391304347826	1.9421	0.2871	1.9099	0.2591	259556448
374	2	11837086	12408724	0.426494	0.125320570011	622	10	0.234622665428997	0.81450161607401	0.0901781194166057	231.393041914506	2.16347826086957	1.9421	0.2871	1.9099	0.2591	260154831
375	2	12408724	12971186	0.398736	0.111051057671	572	7	-0.415711747598668	0.677620943921837	-0.186753525039393	212.792315072504	1.74390243902439	1.9421	0.2871	1.9099	0.2591	260726469
376	2	12971186	13584183	0.357856	0.184335323011	633	3	-0.269576246296878	0.787486276698886	-0.137972361344861	235.485201819746	1.78561354019746	1.9421	0.2871	1.9099	0.2591	261288931
377	2	13584183	14197791	0.342092	0.185147520893	761	2	0.392290563564254	0.694843535198001	0.166817117851084	283.103062535272	2.13165266106443	1.9421	0.2871	1.9099	0.2591	261901928
378	2	14197791	14778882	0.365704	0.13954957141	711	4	0.0882674229975095	0.929664130547773	0.038368427809907	264.50233569327	1.97774687065369	1.9421	0.2871	1.9099	0.2591	262515536
379	2	14778882	15347169	0.398208	0.120162875448	657	7	0.0312892975187147	0.975038825573301	0.013124698504547	244.413550703907	2.0030487804878	1.9421	0.2871	1.9099	0.2591	263096627
380	2	15347169	15928375	0.39847	0.139719823952	738	7	0.457254999336456	0.647487770676131	0.180852144242613	274.546728187951	2.25	1.9421	0.2871	1.9099	0.2591	263664914
381	2	15928375	16564119	0.443736	0.213519907384	372	12	-1.07808958158066	0.280993780581051	-0.489147151325414	138.389407704495	1.46456692913386	1.9421	0.2871	1.9099	0.2591	264246120
382	2	16564119	17130248	0.405544	0.116809066485	704	8	0.375547268370933	0.707253499373466	0.156050007017015	261.898233935389	2.25460368294636	1.9421	0.2871	1.9099	0.2591	264881864
383	2	17130248	17711983	0.36681	0.140502118662	943	4	1.1857094600892	0.235737057331013	0.445776638865588	350.809708240159	2.6230876216968	1.9421	0.2871	1.9099	0.2591	265447993
384	2	17711983	18300635	0.396756	0.150601713746	616	7	-0.184322971302611	0.853760094165214	-0.0798383211228811	229.160954693466	1.8780487804878	1.9421	0.2871	1.9099	0.2591	266029728
385	2	18300635	18873016	0.382936	0.126455979496	588	6	-0.435141313436062	0.663459857408265	-0.201964549797898	218.744547661944	1.7093023255814	1.9421	0.2871	1.9099	0.2591	266618380
386	2	18873016	19495246	0.381806	0.196438615946	659	6	-0.0854720415680931	0.931886121712214	-0.0375022396262109	245.157579777587	1.9156976744186	1.9421	0.2871	1.9099	0.2591	267190761
387	2	19495246	20055399	0.421074	0.107386731839	674	10	0.558334627836302	0.57661590335506	0.206012130467861	250.737797830188	2.34434782608696	1.9421	0.2871	1.9099	0.2591	267812991
388	2	20055399	20650180	0.431148	0.15935445147	433	11	-0.812913938745549	0.416267402277575	-0.351210745107567	161.082294451738	1.56176735798016	1.9421	0.2871	1.9099	0.2591	268373144
389	2	20650180	21248614	0.449088	0.164485975062	509	12	-0.0943836203662326	0.924804426771507	-0.0367841163577498	189.355399251581	2.00393700787402	1.9421	0.2871	1.9099	0.2591	268967925
390	2	21248614	21820644	0.38623	0.125919969232	612	6	-0.316943249706044	0.751286663954163	-0.144249051941611	227.672896546105	1.77906976744186	1.9421	0.2871	1.9099	0.2591	269566359
391	2	21820644	22375089	0.364668	0.0981972963955	668	4	-0.115137782153105	0.908335913199304	-0.051633029335456	248.505710609148	1.85813630041725	1.9421	0.2871	1.9099	0.2591	270138389
392	2	22375089	22946708	0.363716	0.125291496609	662	4	-0.143519903802028	0.885879593008622	-0.0646499150022906	246.273623388107	1.84144645340751	1.9421	0.2871	1.9099	0.2591	270692834
393	2	22946708	23509419	0.404064	0.111444418183	525	8	-0.555843432965253	0.578317891114731	-0.267207999066797	195.307631841022	1.68134507606085	1.9421	0.2871	1.9099	0.2591	271264453
394	2	23509419	24059871	0.464264	0.0916555848648	399	13	-0.482796646143025	0.629240132412614	-0.239855031209922	148.433800199177	1.73478260869565	1.9421	0.2871	1.9099	0.2591	271827164
395	2	24059871	24740986	0.397206	0.265909574741	476	7	-0.920559986790065	0.357280200857516	-0.451807098509839	177.07891953586	1.45121951219512	1.9421	0.2871	1.9099	0.2591	272377616
396	2	24740986	25367687	0.415544	0.202171370398	560	9	-0.186906879298067	0.851733645351468	-0.0812623767737114	208.328140630423	1.86356073211314	1.9421	0.2871	1.9099	0.2591	273058731
397	2	25367687	25990943	0.44079	0.197761433504	552	12	0.214370805416397	0.83025790636908	0.0802184943447238	205.352024335703	2.17322834645669	1.9421	0.2871	1.9099	0.2591	273685432
398	2	25990943	26667421	0.407016	0.260877663427	576	8	-0.290475132584552	0.771452772383975	-0.13345661017797	214.280373219864	1.84467574059247	1.9421	0.2871	1.9099	0.2591	274308688
399	2	26667421	27249054	0.485998	0.140351389966	310	14	-0.795285863583673	0.426447234770508	-0.367162187188006	115.324506420413	1.59383033419023	1.9421	0.2871	1.9099	0.2591	274985166
400	2	27249054	27895223	0.460862	0.226208623441	446	13	-0.168374538849902	0.866288637185358	-0.079200067511963	165.918483430659	1.93913043478261	1.9421	0.2871	1.9099	0.2591	275566799
401	2	27895223	28491184	0.385058	0.161018925735	727	6	0.249422472333624	0.80303400392334	0.104174659285332	270.45456828271	2.11337209302326	1.9421	0.2871	1.9099	0.2591	276212968
402	2	28491184	29082759	0.450746	0.154798630774	444	13	-0.181754202990035	0.855775626502315	-0.0856841010821617	165.174454356978	1.9304347826087	1.9421	0.2871	1.9099	0.2591	276808929
403	2	29082759	29654518	0.437902	0.125505676343	597	11	0.30413681061939	0.761023663503773	0.112153161430513	222.092678493505	2.15329125338142	1.9421	0.2871	1.9099	0.2591	277400504
404	2	29654518	30203382	0.420582	0.0890275186567	610	10	0.159919904873465	0.872944168493865	0.0620727817362518	226.928867472425	2.12173913043478	1.9421	0.2871	1.9099	0.2591	277972263
405	2	30203382	30790655	0.418766	0.148607206529	626	9	0.193262904949011	0.846753076179088	0.0794734532139405	232.881100061866	2.08319467554077	1.9421	0.2871	1.9099	0.2591	278521127
406	2	30790655	31361844	0.443002	0.124633002386	559	12	0.264633153799616	0.791292077344157	0.0983985104097449	207.956126093583	2.2007874015748	1.9421	0.2871	1.9099	0.2591	279108400
407	2	31361844	31996845	0.417292	0.212599665197	638	9	0.262384683903025	0.793024879627695	0.106867220046191	237.345274503946	2.12312811980033	1.9421	0.2871	1.9099	0.2591	279679589
408	2	31996845	32700888	0.362038	0.289816104982	634	4	-0.275969804830335	0.782571258218973	-0.126998291670101	235.857216356586	1.76356050069541	1.9421	0.2871	1.9099	0.2591	280314590
409	2	32700888	33329162	0.379308	0.20416888173	598	5	-0.430822917143299	0.666597134842764	-0.195825379051679	222.464693030345	1.71592539454806	1.9421	0.2871	1.9099	0.2591	281018633
410	2	33329162	33941659	0.384382	0.183669471034	645	6	-0.15442091207727	0.877277865966367	-0.0684815443236462	239.949376261827	1.875	1.9421	0.2871	1.9099	0.2591	281646907
411	2	33941659	34554683	0.371936	0.184371248108	751	5	0.327382013686698	0.743378968603043	0.132842044264488	279.382917166871	2.15494978479197	1.9421	0.2871	1.9099	0.2591	282259404
412	2	34554683	35183775	0.35133	0.205203690398	706	3	0.0402019257112165	0.967932142377344	0.0194903224979784	262.642263009069	1.99153737658674	1.9421	0.2871	1.9099	0.2591	282872428
413	2	35183775	35786926	0.338338	0.17102019229	911	1	1.31066430835272	0.189971202151921	0.593560376058503	338.905243061278	2.8160741885626	1.9421	0.2871	1.9099	0.2591	283501520
414	2	35786926	36399642	0.357206	0.183961247952	901	3	0.867691563267085	0.385563205691871	0.371349245040337	335.185097692877	2.54160789844852	1.9421	0.2871	1.9099	0.2591	284104671
415	2	36399642	36967517	0.388388	0.119524543253	635	6	-0.203670105298111	0.838611305021821	-0.0910241129747344	236.229230893426	1.84593023255814	1.9421	0.2871	1.9099	0.2591	284717387
416	2	36967517	37597557	0.374914	0.206399593677	549	5	-0.673646718520226	0.500535943728471	-0.319164714244585	204.235980725183	1.57532281205165	1.9421	0.2871	1.9099	0.2591	285285262
417	2	37597557	38194752	0.402064	0.162752534767	731	8	0.51603636857248	0.605829008530643	0.210345984332155	271.94262643007	2.34107285828663	1.9421	0.2871	1.9099	0.2591	285915302
418	2	38194752	38814174	0.402052	0.192795864532	713	8	0.422376968438115	0.67274988611825	0.174376654823606	265.24636476695	2.28342674139311	1.9421	0.2871	1.9099	0.2591	286512497
419	2	38814174	39475263	0.386118	0.243672183322	545	6	-0.646912844285677	0.517688352473456	-0.311524474969974	202.747922577823	1.5843023255814	1.9421	0.2871	1.9099	0.2591	287131919
420	2	39475263	40076997	0.377434	0.169068059973	646	5	-0.192954703549574	0.846994442697612	-0.0844366985558591	240.321390798667	1.85365853658537	1.9421	0.2871	1.9099	0.2591	287793008
421	2	40076997	40654319	0.377444	0.133932190355	720	5	0.173758792407417	0.862055030565419	0.0720260430798908	267.85046652483	2.06599713055954	1.9421	0.2871	1.9099	0.2591	288394742
422	2	40654319	41214960	0.343372	0.108163691203	740	2	0.293151915706983	0.76940603592396	0.126445934863851	275.290757261631	2.07282913165266	1.9421	0.2871	1.9099	0.2591	288972064
423	2	41214960	41814385	0.349934	0.165867289486	797	2	0.562242531319575	0.573950787308766	0.23350038833801	296.495585861513	2.23249299719888	1.9421	0.2871	1.9099	0.2591	289532705
424	2	41814385	42386818	0.4198	0.126535332519	543	9	-0.28482939948292	0.77577484721827	-0.125737005914316	202.003893504143	1.80698835274542	1.9421	0.2871	1.9099	0.2591	290132130
425	2	42386818	43042110	0.398268	0.236981376241	550	7	-0.531406135746696	0.595137370552136	-0.243337053405761	204.607995262023	1.67682926829268	1.9421	0.2871	1.9099	0.2591	290704563
426	2	43042110	43640475	0.473032	0.164389628404	433	14	0.293514993589756	0.769128540692566	0.114936622264481	161.082294451738	2.22622107969152	1.9421	0.2871	1.9099	0.2591	291359855
427	2	43640475	44256189	0.375298	0.187934657974	496	5	-0.936292871029963	0.349122417650275	-0.465630742862909	184.519210272661	1.42324246771879	1.9421	0.2871	1.9099	0.2591	291958220
428	2	44256189	44885853	0.369506	0.205925700056	655	4	-0.176632379059105	0.859797159142536	-0.0799862253846957	243.669521630227	1.82197496522949	1.9421	0.2871	1.9099	0.2591	292573934
429	2	44885853	45463911	0.438754	0.135034892692	611	11	0.399494801418836	0.689528653467574	0.145594609984438	227.300882009265	2.20378719567178	1.9421	0.2871	1.9099	0.2591	293203598
430	2	45463911	46019151	0.404396	0.0994885094734	610	8	-0.113562932330751	0.909584272912459	-0.0507161791700335	226.928867472425	1.95356285028022	1.9421	0.2871	1.9099	0.2591	293781656
431	2	46019151	46575185	0.439442	0.100774413075	507	11	-0.308878844519906	0.757413690078657	-0.123592022830951	188.611370177901	1.82867448151488	1.9421	0.2871	1.9099	0.2591	294336896
432	2	46575185	47148856	0.42418	0.128420296651	538	10	-0.288296658459726	0.773119664787814	-0.119130288157373	200.143820819942	1.87130434782609	1.9421	0.2871	1.9099	0.2591	294892930
433	2	47148856	47782132	0.452894	0.210454841175	373	13	-0.656732279964752	0.511353074671565	-0.33706814717703	138.761422241335	1.62173913043478	1.9421	0.2871	1.9099	0.2591	295466601
434	2	47782132	48439149	0.40535	0.238984683806	643	8	0.0581459679155848	0.953632359205089	0.0252933157076652	239.205347188147	2.05924739791833	1.9421	0.2871	1.9099	0.2591	296099877
435	2	48439149	49070749	0.385374	0.208359721343	657	6	-0.0953218802122613	0.924059163887273	-0.0418873343119329	244.413550703907	1.90988372093023	1.9421	0.2871	1.9099	0.2591	296756894
436	2	49070749	49661349	0.385576	0.153403318659	907	6	1.13590795030876	0.255995090616666	0.42332184589426	337.417184913918	2.63662790697674	1.9421	0.2871	1.9099	0.2591	297388494
437	2	49661349	50244505	0.354328	0.142596492191	739	3	0.180238633605286	0.856965229817465	0.085396503372949	274.918742724791	2.08462623413258	1.9421	0.2871	1.9099	0.2591	297979094
438	2	50244505	50789013	0.349628	0.0817398458792	651	2	-0.127007115688116	0.898934766656627	-0.0584217924868259	242.181463482867	1.82352941176471	1.9421	0.2871	1.9099	0.2591	298562250
439	2	50789013	51322685	0.348566	0.0630949347165	620	2	-0.273354643477421	0.784580614703085	-0.128811120378224	230.649012840826	1.73669467787115	1.9421	0.2871	1.9099	0.2591	299106758
440	2	51322685	51913523	0.342074	0.153744342781	711	2	0.156246163904086	0.875838990010326	0.0687702239669541	264.50233569327	1.99159663865546	1.9421	0.2871	1.9099	0.2591	299640430
441	2	51913523	52516164	0.335714	0.17031864742	866	1	1.11871955420522	0.263259800365249	0.520476346983177	322.164588903476	2.67697063369397	1.9421	0.2871	1.9099	0.2591	300231268
442	2	52516164	53106277	0.353292	0.152704651482	637	3	-0.252602099885475	0.800575707162181	-0.128884488516902	236.973259967106	1.79689703808181	1.9421	0.2871	1.9099	0.2591	300833909
443	2	53106277	53704899	0.359264	0.164748372095	901	3	0.867691563267085	0.385563205691871	0.371349245040337	335.185097692877	2.54160789844852	1.9421	0.2871	1.9099	0.2591	301424022
444	2	53704899	54339151	0.377724	0.211669809476	674	5	-0.0541982456199017	0.956777218424514	-0.0232222720679256	250.737797830188	1.93400286944046	1.9421	0.2871	1.9099	0.2591	302022644
445	2	54339151	54909490	0.397988	0.123328406439	649	7	-0.0107813890805683	0.991397862758636	-0.00455019381864403	241.437434409187	1.97865853658537	1.9421	0.2871	1.9099	0.2591	302656896
446	2	54909490	55492677	0.391416	0.142642068496	634	7	-0.0896639264542241	0.928554282954244	-0.0382858316783753	235.857216356586	1.93292682926829	1.9421	0.2871	1.9099	0.2591	303227235
447	2	55492677	56157960	0.364048	0.248440137505	615	4	-0.365846523385258	0.714479602151959	-0.170894721582906	228.788940156626	1.71070931849791	1.9421	0.2871	1.9099	0.2591	303810422
448	2	56157960	56742242	0.379368	0.144248838746	657	5	-0.138443237934346	0.889890127066783	-0.0600774929274545	244.413550703907	1.88522238163558	1.9421	0.2871	1.9099	0.2591	304475705
449	2	56742242	57363074	0.346474	0.194629142828	889	2	0.996564226694284	0.318976077322088	0.391104083177309	330.720923250797	2.49019607843137	2.9456	0.3934	2.8484	0.5113	305059987
450	2	57363074	57978189	0.343382	0.187143867407	1140	2	2.18150711298833	0.0291459289282945	0.749882583399643	424.096571997647	3.19327731092437	2.9456	0.3934	2.8484	0.5113	305680819
451	2	57978189	58561399	0.343574	0.142675880043	1243	2	2.66775857628828	0.00763591056354227	0.874675055400024	462.414069292172	3.48179271708683	2.9456	0.3934	2.8484	0.5113	306295934
452	2	58561399	59114769	0.36381	0.0964454162676	1024	4	1.56886810234966	0.116678675730967	0.564662678190492	380.942885724203	2.84840055632823	2.9456	0.3934	2.8484	0.5113	306879144
453	2	59114769	59682896	0.372622	0.119915089408	946	5	1.2937216314112	0.195761590748264	0.465869320089611	351.925751850679	2.71449067431851	2.9456	0.3934	2.8484	0.5113	307432514
454	2	59682896	60229917	0.383076	0.0859583087304	787	6	0.544917631658668	0.585810169184245	0.218582930873224	292.775440493113	2.28779069767442	1.9465	0.2879	1.9336	0.2634	308000641
455	2	60229917	60804512	0.42132	0.129821874538	606	10	0.135018984688288	0.892596864166203	0.0525813327589539	225.440809325065	2.10782608695652	1.9465	0.2879	1.9336	0.2634	308547662
456	2	60804512	61457641	0.391244	0.234454449274	555	7	-0.505111956622144	0.613480203928249	-0.230280900580314	206.468067946223	1.69207317073171	1.9465	0.2879	1.9336	0.2634	309122257
457	2	61457641	62149146	0.379414	0.276939429216	671	5	-0.0690650089695095	0.944937873292763	-0.0296580970496005	249.621754219668	1.92539454806313	1.9465	0.2879	1.9336	0.2634	309775386
458	2	62149146	62802126	0.411118	0.234279763546	524	9	-0.394272216160109	0.693380073691877	-0.177122392181228	194.935617304182	1.74376039933444	1.9465	0.2879	1.9336	0.2634	310466891
459	2	62802126	63444030	0.359544	0.221067324709	789	3	0.392415463747817	0.694751262058151	0.179847439240257	293.519469566793	2.22566995768688	1.9465	0.2879	1.9336	0.2634	311119871
460	2	63444030	64100152	0.363776	0.237946601394	768	4	0.357897578662278	0.720419962815691	0.149625178911648	285.707164293152	2.13630041724618	1.9465	0.2879	1.9336	0.2634	311761775
461	2	64100152	64693219	0.392452	0.156924934282	622	7	-0.152769956353149	0.878579690938475	-0.06585409168718	231.393041914506	1.89634146341463	1.9465	0.2879	1.9336	0.2634	312417897
462	2	64693219	65282302	0.420952	0.151223172286	525	10	-0.369224649061552	0.711960284593858	-0.154419038160512	195.307631841022	1.82608695652174	1.9465	0.2879	1.9336	0.2634	313010964
463	2	65282302	65919382	0.416494	0.215169209518	502	9	-0.520995477575802	0.602369921794669	-0.239001839767906	186.751297493701	1.67054908485857	1.9465	0.2879	1.9336	0.2634	313600047
464	2	65919382	66508419	0.399588	0.151156888277	607	7	-0.231652493726804	0.816807932192312	-0.1010721555621	225.812823861905	1.85060975609756	1.9465	0.2879	1.9336	0.2634	314237127
465	2	66508419	67091838	0.383566	0.142983001925	694	6	0.0869001347048494	0.930750892447674	0.0371549579439984	258.178088566989	2.01744186046512	1.9465	0.2879	1.9336	0.2634	314826164
466	2	67091838	67661697	0.364592	0.122589974011	753	4	0.28694227453997	0.774156520497659	0.12116873286242	280.126946240551	2.09457579972184	1.9465	0.2879	1.9336	0.2634	315409583
467	2	67661697	68234810	0.39735	0.12757170052	837	7	0.977879746002584	0.328133803577315	0.362458950732561	311.376167335115	2.55182926829268	1.9465	0.2879	1.9336	0.2634	315979442
468	2	68234810	68855598	0.372514	0.194572060027	672	5	-0.0641094211863069	0.948883100258102	-0.0275096304710238	249.993768756508	1.92826398852224	1.9465	0.2879	1.9336	0.2634	316552555
469	2	68855598	69415572	0.410132	0.107101401136	669	9	0.440949279534228	0.659249716525144	0.175317006922783	248.877725145988	2.22628951747088	1.9465	0.2879	1.9336	0.2634	317173343
470	2	69415572	70046550	0.403962	0.20757934508	621	8	-0.0563266322486391	0.955081603042777	-0.0249321533998006	231.021027377666	1.98879103282626	1.9465	0.2879	1.9336	0.2634	317733317
471	2	70046550	70708663	0.418528	0.244841892547	571	9	-0.123545248590221	0.901675345520093	-0.0531984583558351	212.420300535664	1.90016638935108	1.9465	0.2879	1.9336	0.2634	318364295
472	2	70708663	71341013	0.447768	0.209298647901	465	12	-0.410318381632179	0.681572409702845	-0.167219056438051	172.986759630619	1.83070866141732	1.9465	0.2879	1.9336	0.2634	319026408
473	2	71341013	71953120	0.442322	0.183149351339	516	12	-0.0441212719830138	0.96480773670351	-0.017078707010191	191.959501009461	2.03149606299213	1.9465	0.2879	1.9336	0.2634	319658758
474	2	71953120	72519106	0.445348	0.11658592262	508	12	-0.10156395584955	0.919102790522666	-0.0396212756612794	188.983384714741	2	1.9465	0.2879	1.9336	0.2634	320270865
475	2	72519106	73134358	0.35972	0.187324868509	956	3	1.10108607642387	0.270859196313617	0.456832757207547	355.64589721908	2.69675599435825	1.9465	0.2879	1.9336	0.2634	320836851
476	2	73134358	73731601	0.457066	0.162819823757	470	13	-0.00781856916830798	0.993761747930519	-0.00358302086726802	174.84683231482	2.04347826086957	1.9465	0.2879	1.9336	0.2634	321452103
477	2	73731601	74439703	0.421868	0.293887038873	622	10	0.234622665428997	0.81450161607401	0.0901781194166057	231.393041914506	2.16347826086957	1.9465	0.2879	1.9336	0.2634	322049346
478	2	74439703	75036542	0.450382	0.162253136943	613	13	0.948827416851192	0.342708395193282	0.379643296258514	228.044911082945	2.66521739130435	1.9465	0.2879	1.9336	0.2634	322757448
479	2	75036542	75633395	0.405266	0.162272787437	855	8	1.16124556949811	0.245542047795605	0.436398998152978	318.072428998236	2.73819055244195	1.9465	0.2879	1.9336	0.2634	323354287
480	2	75633395	76228029	0.382676	0.159146634737	739	6	0.308521504198633	0.757685539781986	0.127793659511888	274.918742724791	2.14825581395349	1.9465	0.2879	1.9336	0.2634	323951140
481	2	76228029	76827430	0.34962	0.165833890834	728	2	0.236501259788543	0.813043729834594	0.102859114546235	270.82658281955	2.03921568627451	1.9465	0.2879	1.9336	0.2634	324545774
482	2	76827430	77426537	0.339332	0.165424540191	686	1	0.350940537615243	0.725632958597602	0.184317898429265	255.201972272268	2.12055641421947	1.9465	0.2879	1.9336	0.2634	325145175
483	2	77426537	78027312	0.33732	0.167741667013	618	1	0.0608906869034727	0.951446266458714	0.033716160160827	229.904983767146	1.91035548686244	1.9465	0.2879	1.9336	0.2634	325744282
484	2	78027312	78618802	0.33568	0.154677171212	725	1	0.517292657876405	0.604951878588918	0.264090317158749	269.71053920903	2.24111282843895	1.9465	0.2879	1.9336	0.2634	326345057
485	2	78618802	79201843	0.345732	0.142427376462	809	2	0.618893187238015	0.535986726886212	0.255060366777516	300.959760303594	2.26610644257703	1.9465	0.2879	1.9336	0.2634	326936547
486	2	79201843	79797018	0.378938	0.159910950561	750	5	0.322426425903495	0.747129667297367	0.130919732133459	279.010902630031	2.15208034433285	1.9465	0.2879	1.9336	0.2634	327519588
487	2	79797018	80355685	0.37482	0.105012467176	658	5	-0.133487650151143	0.893807730614723	-0.0578832795145427	244.785565240747	1.88809182209469	1.9465	0.2879	1.9336	0.2634	328114763
488	2	80355685	80906998	0.386328	0.0930741702082	807	6	0.64341601810035	0.519954192428348	0.254787968643518	300.215731229914	2.34593023255814	1.9465	0.2879	1.9336	0.2634	328673430
489	2	80906998	81499880	0.353112	0.156661865262	740	3	0.184482170208137	0.853635213214295	0.0873474097431103	275.290757261631	2.08744710860367	1.9465	0.2879	1.9336	0.2634	329224743
490	2	81499880	82087300	0.34546	0.148820264887	782	2	0.491429211421525	0.62312290786372	0.206089271654891	290.915367808912	2.19047619047619	1.9465	0.2879	1.9336	0.2634	329817625
491	2	82087300	82672633	0.340582	0.145785390538	783	2	0.496150099414728	0.619788514545244	0.207932971638579	291.287382345753	2.19327731092437	1.9465	0.2879	1.9336	0.2634	330405045
492	2	82672633	83254426	0.338066	0.140587803566	647	1	0.18458841735408	0.853551871436691	0.0998750342489601	240.693405335507	2	1.9465	0.2879	1.9336	0.2634	330990378
493	2	83254426	83838444	0.342	0.143862004253	574	2	-0.490515491164775	0.623769170614388	-0.240028598976774	213.536344146184	1.6078431372549	1.9465	0.2879	1.9336	0.2634	331572171
494	2	83838444	84427819	0.35776	0.15164369035	720	3	0.0996114381511249	0.920652812662986	0.0478190455564728	267.85046652483	2.03102961918195	1.9465	0.2879	1.9336	0.2634	332156189
495	2	84427819	85053313	0.386914	0.200631820609	729	6	0.259272310977792	0.79542514175807	0.108138109692675	271.19859735639	2.11918604651163	1.9465	0.2879	1.9336	0.2634	332745564
496	2	85053313	85702752	0.448476	0.230104751947	548	12	0.185649463483129	0.852719661525898	0.0697261205270816	203.863966188343	2.15748031496063	1.9465	0.2879	1.9336	0.2634	333371058
497	2	85702752	86326605	0.466368	0.198529140679	347	13	-0.830667913786479	0.406161257254389	-0.441308114854007	129.089044283494	1.50869565217391	1.9465	0.2879	1.9336	0.2634	334020497
498	2	86326605	86975038	0.39966	0.228910311474	628	7	-0.121216941403686	0.903519205764323	-0.0520041129261555	233.625129135546	1.91463414634146	1.9465	0.2879	1.9336	0.2634	334644350
499	2	86975038	88809039	0.422464	0.727372013429	446	10	-0.861017822718804	0.389228227057539	-0.389692750793692	165.918483430659	1.55130434782609	1.9465	0.2879	1.9336	0.2634	335292783
500	2	88809039	95541489	0.407006	0.925732831287	580	8	-0.269661932554693	0.787420349315742	-0.123472521605348	215.768431367224	1.85748598879103	1.9465	0.2879	1.9336	0.2634	337126784
501	2	95541489	96740240	0.462642	0.582899200918	501	13	0.199566225003751	0.841819844913582	0.0885668257629406	186.379282956861	2.17826086956522	1.9465	0.2879	1.9336	0.2634	343859234
502	2	96740240	97380358	0.47655	0.218894016416	377	14	-0.202199217806277	0.839760984601343	-0.0848658791935793	140.249480388696	1.93830334190231	1.9465	0.2879	1.9336	0.2634	345057985
503	2	97380358	98551867	0.460402	0.573200035168	401	13	-0.469416982002892	0.638771612203475	-0.232641540977347	149.177829272857	1.74347826086957	1.9465	0.2879	1.9336	0.2634	345698103
504	2	98551867	99149896	0.420854	0.163920144341	563	10	-0.132665907302368	0.894457606510621	-0.0536015386337674	209.444184240943	1.95826086956522	1.9465	0.2879	1.9336	0.2634	346869612
505	2	99149896	99771850	0.41287	0.196082025359	574	9	-0.106264803851717	0.915372255892706	-0.0456384670429901	213.536344146184	1.91014975041597	1.9465	0.2879	1.9336	0.2634	347467641
506	2	99771850	100407187	0.399614	0.213016084377	463	7	-0.9889248525139	0.322699910038491	-0.491756478557546	172.242730556939	1.41158536585366	1.9465	0.2879	1.9336	0.2634	348089595
507	2	100407187	101000650	0.410204	0.157487492902	552	9	-0.23298806526741	0.81577067331215	-0.102020936940509	205.352024335703	1.8369384359401	1.9465	0.2879	1.9336	0.2634	348724932
508	2	101000650	101601235	0.439208	0.167478375251	519	11	-0.227143423834666	0.820312219041018	-0.0898432314764109	193.075544619982	1.87195671776375	1.9465	0.2879	1.9336	0.2634	349318395
509	2	101601235	102255660	0.427014	0.235970508462	426	10	-0.985522423644691	0.324367522482449	-0.455883030488159	158.478192693858	1.48173913043478	1.9465	0.2879	1.9336	0.2634	349918980
510	2	102255660	102830966	0.412344	0.130897296395	523	9	-0.400032364406277	0.689132679244773	-0.179878257471736	194.563602767342	1.74043261231281	1.9465	0.2879	1.9336	0.2634	350573405
511	2	102830966	103394457	0.393638	0.112674381667	596	7	-0.289499687800819	0.772199018766702	-0.127456341355621	221.720663956665	1.81707317073171	1.9465	0.2879	1.9336	0.2634	351148711
512	2	103394457	103974157	0.371598	0.137484905986	811	5	0.624717280678853	0.532156629382141	0.243731050967489	301.703789377274	2.32711621233859	1.9465	0.2879	1.9336	0.2634	351712202
513	2	103974157	104555738	0.349706	0.140274527538	717	2	0.184571491863306	0.853565147923784	0.0808937830494435	266.73442291431	2.00840336134454	1.9465	0.2879	1.9336	0.2634	352291902
514	2	104555738	105100960	0.362738	0.0829423610933	618	4	-0.351655462560796	0.725096665383794	-0.163874293905134	229.904983767146	1.71905424200278	1.9465	0.2879	1.9336	0.2634	352873483
515	2	105100960	105682950	0.406984	0.140878709256	527	8	-0.545436832950323	0.585453113700872	-0.261722459983067	196.051660914702	1.68775020016013	1.9465	0.2879	1.9336	0.2634	353418705
516	2	105682950	106260408	0.427124	0.134136162284	550	10	-0.213593897904194	0.830863758356658	-0.0873048423019749	204.607995262023	1.91304347826087	1.9465	0.2879	1.9336	0.2634	354000695
517	2	106260408	106850260	0.434696	0.152329736951	437	11	-0.785668798517135	0.432061547196989	-0.337944490333693	162.570352599098	1.57619477006312	1.9465	0.2879	1.9336	0.2634	354578153
518	2	106850260	107606696	0.404836	0.339005547065	636	8	0.0217228678633317	0.982669022158474	0.00950134366407318	236.601245430266	2.03682946357086	1.9465	0.2879	1.9336	0.2634	355168005
519	2	107606696	108179170	0.375818	0.126597889162	629	5	-0.277199695864018	0.78162677314754	-0.122910846370495	233.997143672386	1.80487804878049	1.9465	0.2879	1.9336	0.2634	355924441
520	2	108179170	108855419	0.371868	0.260627372462	671	5	-0.0690650089695095	0.944937873292763	-0.0296580970496005	249.621754219668	1.92539454806313	1.9465	0.2879	1.9336	0.2634	356496915
521	2	108855419	109602612	0.404092	0.330828848771	634	8	0.0113162678484023	0.990971117301581	0.00495741851912524	235.857216356586	2.03042433947158	1.9465	0.2879	1.9336	0.2634	357173164
522	2	109602612	110317438	0.478238	0.300529079804	302	14	-0.866102179497391	0.386434130097057	-0.404881853137165	112.348390125693	1.55269922879177	1.9465	0.2879	1.9336	0.2634	357920357
523	2	110317438	111714785	0.416914	0.642179072199	645	9	0.3027057216262	0.762114137025666	0.122609956591939	239.949376261827	2.14642262895175	1.9465	0.2879	1.9336	0.2634	358635183
524	2	111714785	112792600	0.42732	0.536098495567	501	10	-0.518630170172616	0.604018665793152	-0.221925857518789	186.379282956861	1.74260869565217	1.9465	0.2879	1.9336	0.2634	360032530
525	2	112792600	113543645	0.411696	0.334260929771	571	9	-0.123545248590221	0.901675345520093	-0.0531984583558351	212.420300535664	1.90016638935108	1.9465	0.2879	1.9336	0.2634	361110345
526	2	113543645	114470301	0.440974	0.460425443746	687	12	1.18371609566419	0.23652546530323	0.395860326384655	255.573986809109	2.70472440944882	1.9465	0.2879	1.9336	0.2634	361861390
527	2	114470301	115076004	0.387232	0.174512921349	722	6	0.224797875723203	0.822136518715475	0.0942181322529085	268.59449559851	2.09883720930233	1.9465	0.2879	1.9336	0.2634	362788046
528	2	115076004	115642440	0.3721	0.117287743011	680	5	-0.0244647189206862	0.980481925509254	-0.0104361171120823	252.969885051228	1.95121951219512	1.9465	0.2879	1.9336	0.2634	363393749
529	2	115642440	116236341	0.353764	0.158108843056	727	3	0.129316194371079	0.897107457770741	0.0617775031463924	270.45456828271	2.05077574047955	1.9465	0.2879	1.9336	0.2634	363960185
530	2	116236341	116825300	0.343266	0.151044469989	807	2	0.609451411251609	0.54222526965242	0.251489337625319	300.215731229914	2.26050420168067	1.9465	0.2879	1.9336	0.2634	364554086
531	2	116825300	117440683	0.351124	0.187497867182	852	3	0.659758269727405	0.509408966705796	0.290675569452636	316.956385387715	2.4033850493653	1.9465	0.2879	1.9336	0.2634	365143045
532	2	117440683	118052731	0.356094	0.183070608841	605	3	-0.388395271176695	0.697723543160234	-0.203242718611245	225.068794788225	1.70662905500705	1.9465	0.2879	1.9336	0.2634	365758428
533	2	118052731	118701714	0.392908	0.229563794429	868	7	1.14090365657481	0.253910017619687	0.414926370626697	322.908617977156	2.64634146341463	1.9465	0.2879	1.9336	0.2634	366370476
534	2	118701714	119270482	0.40582	0.120906942725	625	8	-0.0355134322187802	0.971670335770332	-0.0156692320708327	232.509085525026	2.00160128102482	1.9465	0.2879	1.9336	0.2634	367019459
535	2	119270482	119840104	0.4369	0.122224914066	494	11	-0.397425550262248	0.691053677277695	-0.161066728249614	183.775181198981	1.78178539224527	1.9465	0.2879	1.9336	0.2634	367588227
536	2	119840104	120427480	0.450026	0.1487565035	348	13	-0.823978081716413	0.409952012072993	-0.437156471583539	129.461058820334	1.51304347826087	1.9465	0.2879	1.9336	0.2634	368157849
537	2	120427480	121047400	0.394528	0.193444315396	660	7	0.0470658049934459	0.962460780782529	0.0196973524280332	245.529594314427	2.01219512195122	1.9465	0.2879	1.9336	0.2634	368745225
538	2	121047400	121585282	0.510306	0.0704280864576	275	15	-0.482386680370744	0.629531281353106	-0.200714856269089	102.303997631011	1.78861788617886	1.9465	0.2879	1.9336	0.2634	369365145
539	2	121585282	122152639	0.487216	0.118720664414	232	14	-1.48574494374243	0.137346597829054	-0.785305597334672	86.3073725468896	1.19280205655527	1.9465	0.2879	1.9336	0.2634	369903027
540	2	122152639	122785262	0.41502	0.209639864501	657	9	0.371827500580214	0.71002128687509	0.149204166603652	244.413550703907	2.18635607321131	1.9465	0.2879	1.9336	0.2634	370470384
541	2	122785262	123370390	0.399902	0.145486115858	588	7	-0.331570374400102	0.740213692987647	-0.146952516981418	218.744547661944	1.79268292682927	1.9465	0.2879	1.9336	0.2634	371103007
542	2	123370390	123934155	0.35537	0.113105637987	768	3	0.303301195087954	0.761660335511396	0.140928449947954	285.707164293152	2.16643159379408	1.9465	0.2879	1.9336	0.2634	371688135
543	2	123934155	124536545	0.345342	0.169972941118	653	2	-0.117565339701709	0.906412069348899	-0.0539963441060307	242.925492556547	1.82913165266106	1.9465	0.2879	1.9336	0.2634	372251900
544	2	124536545	125123665	0.371878	0.148385338602	687	5	0.010224395561732	0.991842254770755	0.00433923556831599	255.573986809109	1.9713055954089	1.9465	0.2879	1.9336	0.2634	372854290
545	2	125123665	125691358	0.384136	0.119242266507	786	6	0.539992712336584	0.589202058276354	0.216748607624344	292.403425956273	2.28488372093023	1.9465	0.2879	1.9336	0.2634	373441410
546	2	125691358	126284537	0.353908	0.157084117948	828	3	0.55791339125899	0.576903526774882	0.249452906726123	308.028036503554	2.33568406205924	1.9465	0.2879	1.9336	0.2634	374009103
547	2	126284537	126875066	0.36137	0.153301531339	759	4	0.315324396188893	0.752515363641357	0.132618753605958	282.359033461592	2.11126564673157	1.9465	0.2879	1.9336	0.2634	374602282
548	2	126875066	127475626	0.389722	0.167443719195	768	6	0.451344164539071	0.651741518818368	0.183325606086893	285.707164293152	2.23255813953488	1.9465	0.2879	1.9336	0.2634	375192811
549	2	127475626	128059838	0.468866	0.144146303054	470	13	-0.00781856916830798	0.993761747930519	-0.00358302086726802	174.84683231482	2.04347826086957	1.9465	0.2879	1.9336	0.2634	375793371
550	2	128059838	128689942	0.441804	0.206480200094	438	12	-0.604187439681737	0.545719030642394	-0.253518902832272	162.942367135938	1.7244094488189	1.9465	0.2879	1.9336	0.2634	376377583
551	2	128689942	129315430	0.460542	0.200624152662	334	13	-0.917635730697343	0.358809605100837	-0.496395674958215	124.252855304574	1.45217391304348	1.9465	0.2879	1.9336	0.2634	377007687
552	2	129315430	129927206	0.429084	0.182707396171	619	10	0.215946975290114	0.8290290798701	0.0832029485002679	230.276998303986	2.15304347826087	1.9465	0.2879	1.9336	0.2634	377633175
553	2	129927206	130511810	0.414086	0.144720186656	630	9	0.216303497933682	0.828751182648874	0.0886626246686011	234.369158209226	2.09650582362729	1.9465	0.2879	1.9336	0.2634	378244951
554	2	130511810	131734160	0.467156	0.590951855033	412	13	-0.395828829232161	0.69223130753683	-0.193599440249049	153.269989178097	1.79130434782609	1.9465	0.2879	1.9336	0.2634	378829555
555	2	131734160	133330192	0.43239	0.686723073222	666	11	0.774115479559517	0.438862504251162	0.26994440723697	247.761681535468	2.40216411181244	1.9465	0.2879	1.9336	0.2634	380051905
556	2	133330192	133883305	0.397702	0.0960255860918	639	7	-0.0633697473296722	0.949472076950931	-0.0269527408707882	237.717289040787	1.94817073170732	1.9465	0.2879	1.9336	0.2634	381647937
557	2	133883305	134454502	0.38702	0.124645262493	695	6	0.0918250540269335	0.926837037919014	0.0392322729766072	258.550103103829	2.0203488372093	1.9465	0.2879	1.9336	0.2634	382201050
558	2	134454502	135041554	0.41668	0.148286693513	595	9	0.0146983093178077	0.988272868182443	0.00620046447662796	221.348649419825	1.98003327787022	1.9465	0.2879	1.9336	0.2634	382772247
559	2	135041554	135630814	0.423558	0.151478125106	629	10	0.278199275753058	0.78085939079089	0.106323556165292	233.997143672386	2.18782608695652	1.9465	0.2879	1.9336	0.2634	383359299
560	2	135630814	136314476	0.362578	0.26864444711	675	4	-0.0820253068960282	0.934626589267892	-0.036593629871315	251.109812367028	1.87760778859527	1.9465	0.2879	1.9336	0.2634	383948559
561	2	136314476	136921865	0.388456	0.176804321448	460	6	-1.06553098666282	0.286635710931297	-0.556146843689887	171.126686946419	1.33720930232558	1.9465	0.2879	1.9336	0.2634	384632221
562	2	136921865	137510871	0.410058	0.151112212779	653	9	0.348786907595542	0.727249293152536	0.140393787827753	242.925492556547	2.17304492512479	1.9465	0.2879	1.9336	0.2634	385239610
563	2	137510871	138097764	0.371232	0.14805594887	840	5	0.768429326391728	0.442232163049095	0.294418464416339	312.492210945635	2.4103299856528	1.9465	0.2879	1.9336	0.2634	385828616
564	2	138097764	138718177	0.363382	0.194085230322	620	4	-0.342194755344489	0.732204331882856	-0.159212916535271	230.649012840826	1.72461752433936	1.9465	0.2879	1.9336	0.2634	386415509
565	2	138718177	139309852	0.366338	0.154941479697	712	4	0.0929977766056633	0.925905327580669	0.0403961091568894	264.87435023011	1.98052851182197	1.9465	0.2879	1.9336	0.2634	387035922
566	2	139309852	139882730	0.366774	0.12721382214	725	4	0.154492373511663	0.877221524085565	0.0664998630927885	269.71053920903	2.01668984700974	1.9465	0.2879	1.9336	0.2634	387627597
567	2	139882730	140468081	0.349868	0.145811658304	708	2	0.142083499924476	0.887014051098395	0.0626700244305361	263.386292082749	1.98319327731092	1.9465	0.2879	1.9336	0.2634	388200475
568	2	140468081	141036787	0.34636	0.120811104507	661	2	-0.0797982357560826	0.936397727513896	-0.0364290641447698	245.901608851267	1.8515406162465	1.9465	0.2879	1.9336	0.2634	388785826
569	2	141036787	141594816	0.332272	0.103989219198	662	1	0.248570002069912	0.803693415167866	0.13294053906367	246.273623388107	2.04636785162287	1.9465	0.2879	1.9336	0.2634	389354532
570	2	141594816	142159950	0.338958	0.115254081333	621	1	0.073687003846639	0.941259440102097	0.0407025904769339	231.021027377666	1.91962905718702	1.9465	0.2879	1.9336	0.2634	389912561
571	2	142159950	142713573	0.341962	0.0968583313916	499	2	-0.844582090655028	0.398344211854056	-0.442039520315201	185.635253883181	1.39775910364146	1.9465	0.2879	1.9336	0.2634	390477695
572	2	142713573	143269100	0.343872	0.0999537376221	655	2	-0.108123563715303	0.913897676585169	-0.0495844292276488	243.669521630227	1.83473389355742	1.9465	0.2879	1.9336	0.2634	391031318
573	2	143269100	143882170	0.350014	0.18443244654	699	3	0.0104971694912622	0.991624624345639	0.00511459460223455	260.038161251189	1.97179125528914	1.9465	0.2879	1.9336	0.2634	391586845
574	2	143882170	144419098	0.354734	0.0687764467489	535	3	-0.685442833376237	0.493064522767915	-0.380638969484693	199.027777209422	1.50916784203103	1.9465	0.2879	1.9336	0.2634	392199915
575	2	144419098	144974298	0.367626	0.0994236311239	594	4	-0.465183949156488	0.641799732074547	-0.221018201008743	220.976634882985	1.65229485396384	1.9465	0.2879	1.9336	0.2634	392736843
576	2	144974298	145525086	0.370884	0.09220970682	756	5	0.352159952602711	0.724718308751764	0.142415370971289	281.242989851071	2.16929698708752	1.9465	0.2879	1.9336	0.2634	393292043
577	2	145525086	146075464	0.35638	0.091533455189	632	3	-0.273819782899728	0.784223119890788	-0.140253302596099	235.113187282906	1.78279266572638	1.9465	0.2879	1.9336	0.2634	393842831
578	2	146075464	146625498	0.34791	0.0909652857823	566	2	-0.528282595110402	0.597303209967205	-0.260277282820579	210.560227851464	1.58543417366947	1.9465	0.2879	1.9336	0.2634	394393209
579	2	146625498	147197476	0.340024	0.125840504355	754	2	0.35924434761183	0.719412303263504	0.153485187616203	280.498960777391	2.11204481792717	1.9465	0.2879	1.9336	0.2634	394943243
580	2	147197476	147785150	0.34681	0.149188155338	724	2	0.217617707815729	0.827726986292945	0.094910361430744	269.33852467219	2.02801120448179	1.9465	0.2879	1.9336	0.2634	395515221
581	2	147785150	148363577	0.373152	0.13558668596	695	5	0.0498690978273527	0.960226703012399	0.0210421143610857	258.550103103829	1.99426111908178	1.9465	0.2879	1.9336	0.2634	396102895
582	2	148363577	148941442	0.35738	0.13474600469	647	3	-0.210166733856969	0.833537542247142	-0.106412148780694	240.693405335507	1.82510578279267	1.9465	0.2879	1.9336	0.2634	396681322
583	2	148941442	149573619	0.371028	0.209082266517	841	5	0.773384914174931	0.439294615332821	0.29613493700536	312.864225482475	2.41319942611191	1.9465	0.2879	1.9336	0.2634	397259187
584	2	149573619	150238420	0.406824	0.247895234815	627	8	-0.0251068322038508	0.979969750590696	-0.0110599788182431	233.253114598706	2.0080064051241	1.9465	0.2879	1.9336	0.2634	397891364
585	2	150238420	150863336	0.37173	0.199892465547	726	5	0.203492319106633	0.838750248559651	0.0839986847459668	270.08255374587	2.0832137733142	1.9465	0.2879	1.9336	0.2634	398556165
586	2	150863336	151441929	0.369308	0.135834688633	565	4	-0.602364203792949	0.546931732225319	-0.293230264506958	210.188213314623	1.57162726008345	1.9465	0.2879	1.9336	0.2634	399181081
587	2	151441929	152017444	0.373886	0.131212913651	642	5	-0.212777054682385	0.831500861637425	-0.0933975661274809	238.833332651307	1.84218077474892	1.9465	0.2879	1.9336	0.2634	399759674
588	2	152017444	152669980	0.374332	0.233758750475	578	5	-0.529934672807351	0.596157225231874	-0.244901370749105	215.024402293544	1.65853658536585	1.9465	0.2879	1.9336	0.2634	400335189
589	2	152669980	153291176	0.390136	0.195101063111	495	7	-0.820642106116767	0.411850156368149	-0.395340146850811	184.147195735821	1.50914634146341	1.9465	0.2879	1.9336	0.2634	400987725
590	2	153291176	153881790	0.375736	0.15342338651	589	5	-0.475423207192122	0.634485356438784	-0.217703229419323	219.116562198784	1.69010043041607	1.9465	0.2879	1.9336	0.2634	401608921
591	2	153881790	154511854	0.362762	0.206429823002	707	4	0.0693460085648942	0.944714204316955	0.0302290829998905	263.014277545909	1.96662030598053	1.9465	0.2879	1.9336	0.2634	402199535
592	2	154511854	155111335	0.344714	0.165945209273	668	2	-0.046752019803659	0.962710869834688	-0.0212312331784091	248.505710609148	1.87114845938375	1.9465	0.2879	1.9336	0.2634	402829599
593	2	155111335	155665806	0.345904	0.0982395833145	551	2	-0.599095915008453	0.549108925592774	-0.299027017081304	204.980009798863	1.54341736694678	1.9465	0.2879	1.9336	0.2634	403429080
594	2	155665806	156251115	0.333928	0.145750364337	715	1	0.47463826806585	0.635044825201374	0.244052563922204	265.99039384063	2.21020092735703	1.9465	0.2879	1.9336	0.2634	403983551
595	2	156251115	156842326	0.332652	0.154278252604	688	1	0.359471415577353	0.719242457800544	0.188517886958551	255.946001345949	2.12673879443586	1.9465	0.2879	1.9336	0.2634	404568860
596	2	156842326	157442824	0.36492	0.167357759726	618	4	-0.351655462560796	0.725096665383794	-0.163874293905134	229.904983767146	1.71905424200278	1.9465	0.2879	1.9336	0.2634	405160071
597	2	157442824	158038566	0.3525	0.160710508912	724	3	0.116585584562527	0.907188461668138	0.0558118363100033	269.33852467219	2.04231311706629	1.9465	0.2879	1.9336	0.2634	405760569
598	2	158038566	158647934	0.367258	0.179477754001	760	4	0.320054749797047	0.748926827228187	0.134518286521439	282.731047998432	2.11404728789986	1.9465	0.2879	1.9336	0.2634	406356311
599	2	158647934	159271171	0.38296	0.197736976463	720	6	0.214948037079035	0.829807831933486	0.0902162016954122	267.85046652483	2.09302325581395	1.9465	0.2879	1.9336	0.2634	406965679
600	2	159271171	159891567	0.397232	0.194063146764	565	7	-0.452523598373041	0.650891824817894	-0.204517804515233	210.188213314623	1.72256097560976	1.9465	0.2879	1.9336	0.2634	407588916
601	2	159891567	160499681	0.37428	0.17778574412	564	5	-0.599312901772187	0.548964245935295	-0.28027570085099	209.816198777783	1.61836441893831	1.9465	0.2879	1.9336	0.2634	408209312
602	2	160499681	161106410	0.381042	0.175908848926	694	6	0.0869001347048494	0.930750892447674	0.0371549579439984	258.178088566989	2.01744186046512	1.9465	0.2879	1.9336	0.2634	408817426
603	2	161106410	161693616	0.376588	0.148510062908	665	5	-0.0987985356687251	0.921298231173495	-0.0426165228612321	247.389666998628	1.90817790530846	1.9465	0.2879	1.9336	0.2634	409424155
604	2	161693616	162288619	0.366994	0.159668102514	710	4	0.0835370693893557	0.933424503275659	0.0363378925825361	264.130321156429	1.9749652294854	1.9465	0.2879	1.9336	0.2634	410011361
605	2	162288619	162899682	0.34944	0.181753763524	860	2	0.859658474891387	0.389977331253487	0.343257323936999	319.932501682436	2.40896358543417	1.9465	0.2879	1.9336	0.2634	410606364
606	2	162899682	163447883	0.360976	0.0879257790482	657	4	-0.167171671842797	0.86723497333153	-0.0755877614871787	244.413550703907	1.82753824756606	1.9465	0.2879	1.9336	0.2634	411217427
607	2	163447883	164016877	0.34258	0.121256111664	625	2	-0.249750203511404	0.802780531339785	-0.117223146103012	232.509085525026	1.75070028011204	1.9465	0.2879	1.9336	0.2634	411765628
608	2	164016877	164568884	0.351334	0.0942143849625	747	3	0.214186926428091	0.830401290720785	0.100930382016035	277.894859019511	2.10719322990127	1.9465	0.2879	1.9336	0.2634	412334622
609	2	164568884	165132739	0.350836	0.113247200078	665	3	-0.133783075005658	0.89357411106326	-0.0668235203846499	247.389666998628	1.87588152327221	1.9465	0.2879	1.9336	0.2634	412886629
610	2	165132739	165699697	0.353162	0.118100458941	672	3	-0.104078318785704	0.91710719650479	-0.0517166279944415	249.993768756508	1.89562764456982	1.9465	0.2879	1.9336	0.2634	413450484
611	2	165699697	166284638	0.350856	0.145212936006	696	3	-0.00223344031728962	0.998217973934894	-0.00109055492447365	258.922117640669	1.96332863187588	1.9465	0.2879	1.9336	0.2634	414017442
612	2	166284638	166862141	0.35626	0.134203631843	707	3	0.0444454623140671	0.964549323745042	0.0215323540361971	263.014277545909	1.99435825105783	1.9465	0.2879	1.9336	0.2634	414602383
613	2	166862141	167429245	0.340052	0.118327502539	655	2	-0.108123563715303	0.913897676585169	-0.0495844292276488	243.669521630227	1.83473389355742	1.9465	0.2879	1.9336	0.2634	415179886
614	2	167429245	168067437	0.347028	0.216536716223	686	2	0.0382239640740016	0.969509114287069	0.017129240520351	255.201972272268	1.92156862745098	1.9465	0.2879	1.9336	0.2634	415746990
615	2	168067437	168639459	0.357416	0.125907744807	627	3	-0.295037465913981	0.767965259237528	-0.151712417971163	233.253114598706	1.76868829337094	1.9465	0.2879	1.9336	0.2634	416385182
616	2	168639459	169231641	0.389302	0.155664981374	590	6	-0.425291474791894	0.670624207519777	-0.197065750385059	219.488576735624	1.71511627906977	1.9465	0.2879	1.9336	0.2634	416957204
617	2	169231641	169817536	0.384626	0.146604767066	653	6	-0.115021557500598	0.908428035031072	-0.0506977130878319	242.925492556547	1.89825581395349	1.9465	0.2879	1.9336	0.2634	417549386
618	2	169817536	170436762	0.378548	0.192540364907	582	5	-0.51011232167454	0.609972773308262	-0.2349517103415	216.512460440904	1.6700143472023	1.9465	0.2879	1.9336	0.2634	418135281
619	2	170436762	171075851	0.36628	0.217636354248	652	4	-0.190823439883566	0.848663923750515	-0.0866091675784307	242.553478019707	1.81363004172462	1.9465	0.2879	1.9336	0.2634	418754507
620	2	171075851	171681989	0.39803	0.175105339048	532	7	-0.626065180595083	0.531272189495513	-0.291342426316593	197.911733598902	1.6219512195122	1.9465	0.2879	1.9336	0.2634	419393596
621	2	171681989	172320062	0.377218	0.216390601075	575	5	-0.544801436156958	0.585890090837713	-0.252408907418047	213.908358683024	1.64992826398852	1.9465	0.2879	1.9336	0.2634	419999734
622	2	172320062	172965870	0.379562	0.225776082055	581	5	-0.515067909457743	0.606505566329179	-0.237432699845255	216.140445904064	1.66714490674319	1.9465	0.2879	1.9336	0.2634	420637807
623	2	172965870	173599153	0.412066	0.21046356842	559	9	-0.192667027544235	0.847219747800054	-0.0838409208754877	207.956126093583	1.86023294509151	1.9465	0.2879	1.9336	0.2634	421283615
624	2	173599153	174164347	0.391252	0.115348004402	743	7	0.483549178461008	0.628705850011152	0.190593538720814	276.406800872151	2.26524390243902	1.9465	0.2879	1.9336	0.2634	421916898
625	2	174164347	174760175	0.404528	0.160831649402	563	8	-0.358118032681593	0.720254984673247	-0.166390499540053	209.444184240943	1.80304243394716	1.9465	0.2879	1.9336	0.2634	422482092
626	2	174760175	175377613	0.37698	0.190202093166	582	5	-0.51011232167454	0.609972773308262	-0.2349517103415	216.512460440904	1.6700143472023	1.9465	0.2879	1.9336	0.2634	423077920
627	2	175377613	175956929	0.39168	0.136913187276	600	7	-0.268464344501177	0.788341916759346	-0.117806171321902	223.208722104025	1.82926829268293	1.9465	0.2879	1.9336	0.2634	423695358
628	2	175956929	176573949	0.376134	0.189653495835	707	5	0.109336151225784	0.912935873929811	0.0457393515596148	263.014277545909	2.0286944045911	1.9465	0.2879	1.9336	0.2634	424274674
629	2	176573949	177163737	0.405472	0.152237753227	570	8	-0.32169493262934	0.747683817133566	-0.148563502568178	212.048285998824	1.82546036829464	1.9465	0.2879	1.9336	0.2634	424891694
630	2	177163737	177715265	0.384592	0.0934277135522	707	6	0.150924085891942	0.880035600321163	0.0639295101751362	263.014277545909	2.05523255813953	1.9465	0.2879	1.9336	0.2634	425481482
631	2	177715265	178302064	0.383468	0.147919474982	636	6	-0.198745185976027	0.842462075731154	-0.0887539393499072	236.601245430266	1.84883720930233	1.9465	0.2879	1.9336	0.2634	426033010
632	2	178302064	178891798	0.374406	0.15216012643	750	5	0.322426425903495	0.747129667297367	0.130919732133459	279.010902630031	2.15208034433285	1.9465	0.2879	1.9336	0.2634	426619809
633	2	178891798	179477040	0.381638	0.145652567656	558	6	-0.582888893098584	0.559968098089132	-0.277515582805075	207.584111556743	1.62209302325581	1.9465	0.2879	1.9336	0.2634	427209543
634	2	179477040	180090047	0.362346	0.184348628972	677	4	-0.0725645996797206	0.942152597787773	-0.0323252982345114	251.853841440708	1.88317107093185	1.9465	0.2879	1.9336	0.2634	427794785
635	2	180090047	180681373	0.361794	0.154442727024	602	4	-0.427341120291257	0.669130886424785	-0.201717645049806	223.952751177705	1.67454798331015	1.9465	0.2879	1.9336	0.2634	428407792
636	2	180681373	181259871	0.358466	0.135692776812	803	3	0.451824976187725	0.651395075251851	0.205222126744113	298.727673082553	2.26516220028209	1.9465	0.2879	1.9336	0.2634	428999118
637	2	181259871	181844733	0.352196	0.145097475986	654	3	-0.180461977637015	0.856789901756197	-0.0908872252751193	243.297507093387	1.84485190409027	1.9465	0.2879	1.9336	0.2634	429577616
638	2	181844733	182404705	0.353044	0.107098212053	640	3	-0.239871490076924	0.810429883303274	-0.122105955885839	238.089303577627	1.80535966149506	1.9465	0.2879	1.9336	0.2634	430162478
639	2	182404705	182979307	0.364286	0.129832475348	646	4	-0.219205561532489	0.826489923360831	-0.0999469671155833	240.321390798667	1.79694019471488	1.9465	0.2879	1.9336	0.2634	430722450
640	2	182979307	183583489	0.354674	0.172434796138	618	3	-0.333229295339637	0.738961206112716	-0.172571022868827	229.904983767146	1.74330042313117	1.9465	0.2879	1.9336	0.2634	431297052
641	2	183583489	184210526	0.357536	0.202598889699	709	3	0.0529325355197683	0.957785661128733	0.0256077664663143	263.758306619589	2	1.9465	0.2879	1.9336	0.2634	431901234
642	2	184210526	184860196	0.349294	0.230378499854	731	2	0.250663923768153	0.802073954973567	0.108792070299976	271.94262643007	2.04761904761905	1.9465	0.2879	1.9336	0.2634	432528271
643	2	184860196	185442336	0.330512	0.141100079019	865	1	1.11445411522417	0.265084418742354	0.51880945478054	321.792574366636	2.67387944358578	1.9465	0.2879	1.9336	0.2634	433177941
644	2	185442336	186014860	0.331088	0.126674165624	683	1	0.338144220672076	0.73525450787971	0.177994900546543	254.085928661748	2.1112828438949	1.9465	0.2879	1.9336	0.2634	433760081
645	2	186014860	186611216	0.328954	0.161574629919	654	1	0.214446490221468	0.830198890845095	0.115399957754535	243.297507093387	2.02163833075734	1.9465	0.2879	1.9336	0.2634	434332605
646	2	186611216	187222440	0.338678	0.181969294399	762	1	0.675113900175456	0.499603403029282	0.335900319749775	283.475077072112	2.35548686244204	1.9465	0.2879	1.9336	0.2634	434928961
647	2	187222440	187835923	0.357596	0.18498149093	658	3	-0.163487831225613	0.870134353525492	-0.0820902770379605	244.785565240747	1.85613540197461	1.9465	0.2879	1.9336	0.2634	435540185
648	2	187835923	188432074	0.339888	0.161286318399	635	1	0.133403149581415	0.893874554667442	0.0728659139159809	236.229230893426	1.9629057187017	1.9465	0.2879	1.9336	0.2634	436153668
649	2	188432074	189045974	0.3398	0.185535103437	621	1	0.073687003846639	0.941259440102097	0.0407025904769339	231.021027377666	1.91962905718702	1.9465	0.2879	1.9336	0.2634	436749819
650	2	189045974	189623543	0.341042	0.134302568178	749	2	0.335639907645813	0.73714242607905	0.14388638280629	278.638888093191	2.09803921568627	1.9465	0.2879	1.9336	0.2634	437363719
651	2	189623543	190200501	0.342406	0.13338579238	660	2	-0.0845191237492859	0.932643698688434	-0.0386133114066457	245.529594314427	1.84873949579832	1.9465	0.2879	1.9336	0.2634	437941288
652	2	190200501	190803980	0.356598	0.171470755403	650	3	-0.197436124048418	0.843486263030962	-0.099738142857385	241.809448946027	1.83356840620592	1.9465	0.2879	1.9336	0.2634	438518246
653	2	190803980	191435474	0.374268	0.208226839843	787	5	0.505783173881991	0.613008871855867	0.200392772257702	292.775440493113	2.25824964131994	1.9465	0.2879	1.9336	0.2634	439121725
654	2	191435474	192018755	0.377024	0.142780237998	598	5	-0.430822917143299	0.666597134842764	-0.195825379051679	222.464693030345	1.71592539454806	1.9465	0.2879	1.9336	0.2634	439753219
655	2	192018755	192584199	0.387414	0.115739135971	527	6	-0.735561392083191	0.461997665551952	-0.359977742997048	196.051660914702	1.53197674418605	1.9465	0.2879	1.9336	0.2634	440336500
656	2	192584199	193132801	0.3608	0.0885924586494	643	4	-0.233396622356951	0.815453435729646	-0.106662394481561	239.205347188147	1.78859527121001	1.9465	0.2879	1.9336	0.2634	440901944
657	2	193132801	193708774	0.334676	0.131903752433	629	1	0.107810515695083	0.914146001194901	0.0591693391357416	233.997143672386	1.94435857805255	1.9465	0.2879	1.9336	0.2634	441450546
658	2	193708774	194301005	0.320948	0.155734839953	732	1	0.547150730743793	0.584275181768221	0.277952970540495	272.31464096691	2.26275115919629	1.9465	0.2879	1.9336	0.2634	442026519
659	2	194301005	194898333	0.32735	0.162938954812	611	1	0.0310326140360847	0.975243529951909	0.0172817020751821	227.300882009265	1.8887171561051	1.9465	0.2879	1.9336	0.2634	442618750
660	2	194898333	195492195	0.32873	0.15805355453	683	1	0.338144220672076	0.73525450787971	0.177994900546543	254.085928661748	2.1112828438949	1.9465	0.2879	1.9336	0.2634	443216078
661	2	195492195	196103074	0.334948	0.18150730341	683	1	0.338144220672076	0.73525450787971	0.177994900546543	254.085928661748	2.1112828438949	1.9465	0.2879	1.9336	0.2634	443809940
662	2	196103074	196723070	0.360976	0.19354318415	695	4	0.0125817652670483	0.989961468597763	0.00553184580136154	258.550103103829	1.93324061196106	1.9465	0.2879	1.9336	0.2634	444420819
663	2	196723070	197320761	0.370098	0.163447333154	567	5	-0.584446138422579	0.558920192873538	-0.272622128307555	210.932242388304	1.62697274031564	1.9465	0.2879	1.9336	0.2634	445040815
664	2	197320761	197942802	0.368218	0.196194463066	698	4	0.0267728260915098	0.97864092708406	0.0117459044001441	259.666146714349	1.94158553546592	1.9465	0.2879	1.9336	0.2634	445638506
665	2	197942802	198622302	0.386548	0.264164827079	636	6	-0.198745185976027	0.842462075731154	-0.0887539393499072	236.601245430266	1.84883720930233	1.9465	0.2879	1.9336	0.2634	446260547
666	2	198622302	199199800	0.372428	0.134196135744	602	5	-0.411000566010488	0.681072119667844	-0.186207376490082	223.952751177705	1.7274031563845	1.9465	0.2879	1.9336	0.2634	446940047
667	2	199199800	199773017	0.349062	0.127729987073	698	2	0.0948746199924419	0.924414415878814	0.0421477005571909	259.666146714349	1.95518207282913	1.9465	0.2879	1.9336	0.2634	447517545
668	2	199773017	200353982	0.371222	0.13936295646	581	5	-0.515067909457743	0.606505566329179	-0.237432699845255	216.140445904064	1.66714490674319	1.9465	0.2879	1.9336	0.2634	448090762
669	2	200353982	200950170	0.381902	0.161338369776	693	6	0.0819752153827653	0.934666422367839	0.0350746475029511	257.806074030149	2.01453488372093	1.9465	0.2879	1.9336	0.2634	448671727
670	2	200950170	201531306	0.392634	0.139616199994	671	7	0.10491299906746	0.916444844129881	0.043544094382401	249.621754219668	2.04573170731707	1.9465	0.2879	1.9336	0.2634	449267915
671	2	201531306	202214538	0.39646	0.268184159993	611	7	-0.210617150427163	0.833186028394442	-0.0915962919990531	227.300882009265	1.86280487804878	1.9465	0.2879	1.9336	0.2634	449849051
672	2	202214538	202831133	0.384704	0.189094948872	766	6	0.441494325894903	0.65885516838768	0.179563687290694	284.963135219472	2.22674418604651	1.9465	0.2879	1.9336	0.2634	450532283
673	2	202831133	203532395	0.398718	0.286999723356	446	7	-1.07832506153738	0.280888716660303	-0.545724961897478	165.918483430659	1.35975609756098	1.9465	0.2879	1.9336	0.2634	451148878
674	2	203532395	204230789	0.356918	0.284071741739	609	3	-0.371421124765292	0.710323893807479	-0.193735632866869	226.556852935585	1.7179125528914	1.9465	0.2879	1.9336	0.2634	451850140
675	2	204230789	204852031	0.385374	0.195160662029	565	6	-0.548414457843996	0.58340735131505	-0.259529837331713	210.188213314623	1.64244186046512	1.9465	0.2879	1.9336	0.2634	452548534
676	2	204852031	205409401	0.395324	0.102929831171	697	7	0.24164273051513	0.809057008902282	0.0983899840506407	259.294132177509	2.125	1.9465	0.2879	1.9336	0.2634	453169776
677	2	205409401	205973578	0.361622	0.113753307916	571	4	-0.573982082144026	0.565979926323648	-0.277990386446665	212.420300535664	1.58831710709318	1.9465	0.2879	1.9336	0.2634	453727146
678	2	205973578	206537852	0.381348	0.113905655763	544	6	-0.651837763607761	0.514505837318504	-0.314174053383923	202.375908040983	1.58139534883721	1.9465	0.2879	1.9336	0.2634	454291323
679	2	206537852	207159956	0.417146	0.196275863843	537	9	-0.319390288959927	0.749430573809466	-0.141767115733265	199.771806283102	1.78702163061564	1.9465	0.2879	1.9336	0.2634	454855597
680	2	207159956	207764421	0.379604	0.172822247773	562	5	-0.609224077338592	0.542375923125878	-0.285400733028858	209.072169704103	1.61262553802009	1.9465	0.2879	1.9336	0.2634	455477701
681	2	207764421	208350772	0.398188	0.14726844501	699	7	0.252160402164951	0.800917083756378	0.102523783557654	260.038161251189	2.13109756097561	1.9465	0.2879	1.9336	0.2634	456082166
682	2	208350772	208991255	0.396976	0.219339154981	610	7	-0.215875986252073	0.829084415955507	-0.0939594293675339	226.928867472425	1.85975609756098	1.9465	0.2879	1.9336	0.2634	456668517
683	2	208991255	209632446	0.370758	0.22020115691	743	5	0.287737311421077	0.77354782688028	0.117391347288812	276.406800872151	2.13199426111908	1.9465	0.2879	1.9336	0.2634	457309000
684	2	209632446	210303583	0.347752	0.254995626824	858	2	0.85021669890498	0.395204619300465	0.339898311847084	319.188472608756	2.40336134453782	1.9465	0.2879	1.9336	0.2634	457950191
685	2	210303583	210869348	0.35867	0.116240842046	674	3	-0.095591245580003	0.923845218374568	-0.0474292695913434	250.737797830188	1.90126939351199	1.9465	0.2879	1.9336	0.2634	458621328
686	2	210869348	211488843	0.356618	0.192890983785	711	3	0.0614196087254695	0.951025036335155	0.0296716988462134	264.50233569327	2.00564174894217	1.9465	0.2879	1.9336	0.2634	459187093
687	2	211488843	212060920	0.347936	0.125991780827	672	2	-0.0278684678308455	0.977767057696443	-0.012618102873701	249.993768756508	1.88235294117647	1.9465	0.2879	1.9336	0.2634	459806588
688	2	212060920	212630013	0.345942	0.121408978849	569	2	-0.514119931130792	0.607168143349739	-0.25265068334588	211.676271461984	1.59383753501401	1.9465	0.2879	1.9336	0.2634	460378665
689	2	212630013	213199370	0.33294	0.121816364776	567	1	-0.156646701130355	0.875523294678288	-0.0905419428013187	210.932242388304	1.75270479134467	1.9465	0.2879	1.9336	0.2634	460947758
690	2	213199370	213782136	0.349412	0.142022698647	647	2	-0.14589066766093	0.884007698892109	-0.0673136236599539	240.693405335507	1.81232492997199	1.9465	0.2879	1.9336	0.2634	461517115
691	2	213782136	214355289	0.349418	0.127632586761	592	2	-0.405539507287115	0.685080984338787	-0.195482160023512	220.232605809305	1.65826330532213	1.9465	0.2879	1.9336	0.2634	462099881
692	2	214355289	214952002	0.344066	0.162076241007	711	2	0.156246163904086	0.875838990010326	0.0687702239669541	264.50233569327	1.99159663865546	1.9465	0.2879	1.9336	0.2634	462673034
693	2	214952002	215520919	0.354394	0.121137178182	925	3	0.969536441735499	0.332277607151601	0.409275504630473	344.113446577038	2.60930888575458	1.9465	0.2879	1.9336	0.2634	463269747
694	2	215520919	216157126	0.364154	0.214092268711	829	4	0.646449148759661	0.517988519366289	0.259890969686242	308.400051040394	2.30598052851182	1.9465	0.2879	1.9336	0.2634	463838664
695	2	216157126	216737308	0.382986	0.138201460921	645	6	-0.15442091207727	0.877277865966367	-0.0684815443236462	239.949376261827	1.875	1.9465	0.2879	1.9336	0.2634	464474871
696	2	216737308	217344293	0.41421	0.176256414903	739	9	0.844159656765977	0.398580195030911	0.318885160427473	274.918742724791	2.45923460898502	1.9465	0.2879	1.9336	0.2634	465055053
697	2	217344293	217916126	0.449148	0.125618843264	503	12	-0.137465633266134	0.890662755505545	-0.0538913726279181	187.123312030541	1.98031496062992	1.9465	0.2879	1.9336	0.2634	465662038
698	2	217916126	218471660	0.407198	0.0999650786451	813	8	0.942706969184588	0.345830807670594	0.363729930454746	302.447818450954	2.60368294635709	1.9465	0.2879	1.9336	0.2634	466233871
699	2	218471660	219052240	0.482766	0.138792242241	595	14	1.72754539084256	0.0840697606088445	0.573459265733062	221.348649419825	3.05912596401028	1.9465	0.2879	1.9336	0.2634	466789405
700	2	219052240	219724242	0.448788	0.255954595373	459	12	-0.453400394532081	0.650260452411881	-0.185955619019637	170.754672409579	1.80708661417323	1.9465	0.2879	1.9336	0.2634	467369985
701	2	219724242	220317777	0.491116	0.157589695637	380	15	0.75153086441113	0.452333233052583	0.265852943649837	141.365523999216	2.47154471544715	1.9465	0.2879	1.9336	0.2634	468041987
702	2	220317777	220890415	0.468714	0.126848026153	393	13	-0.522935638563423	0.601019042831682	-0.261714465173661	146.201712978136	1.70869565217391	1.9465	0.2879	1.9336	0.2634	468635522
703	2	220890415	221459315	0.390856	0.121110915802	757	7	0.557172880009753	0.577409317138638	0.217524628167949	281.615004387911	2.30792682926829	1.9465	0.2879	1.9336	0.2634	469208160
704	2	221459315	222026369	0.371978	0.118249761046	674	5	-0.0541982456199017	0.956777218424514	-0.0232222720679256	250.737797830188	1.93400286944046	1.9465	0.2879	1.9336	0.2634	469777060
705	2	222026369	222580742	0.377906	0.0980801734572	524	5	-0.79753641310029	0.425139563844791	-0.386404051712334	194.935617304182	1.50358680057389	1.9465	0.2879	1.9336	0.2634	470344114
706	2	222580742	223156478	0.378522	0.131546403213	693	5	0.0399579222609475	0.968126672653101	0.0168844888874296	257.806074030149	1.98852223816356	1.9465	0.2879	1.9336	0.2634	470898487
707	2	223156478	223768296	0.396616	0.182763501564	586	7	-0.342088046049923	0.732284633241608	-0.151868007395535	218.000518588264	1.78658536585366	1.9465	0.2879	1.9336	0.2634	471474223
708	2	223768296	224375760	0.380902	0.176905956567	764	6	0.431644487250734	0.665999819822651	0.175791933401486	284.219106145792	2.22093023255814	1.9465	0.2879	1.9336	0.2634	472086041
709	2	224375760	224992645	0.401294	0.189476158441	571	8	-0.316491632621875	0.751629375230527	-0.146034676257439	212.420300535664	1.82866293034428	1.9465	0.2879	1.9336	0.2634	472693505
710	2	224992645	225604581	0.387942	0.182921089787	730	6	0.264197230299876	0.791627945171557	0.110115759133117	271.57061189323	2.12209302325581	1.9465	0.2879	1.9336	0.2634	473310390
711	2	225604581	226176660	0.374314	0.125994836377	604	5	-0.401089390444083	0.68835431179025	-0.181422313924705	224.696780251385	1.73314203730273	1.9465	0.2879	1.9336	0.2634	473922326
712	2	226176660	226749805	0.364058	0.127620410193	687	4	-0.0252610635981823	0.979846730760185	-0.0111710329914081	255.573986809109	1.91098748261474	1.9465	0.2879	1.9336	0.2634	474494405
713	2	226749805	227314135	0.36183	0.113993585314	738	4	0.215986970417663	0.828997903968367	0.0921396842508879	274.546728187951	2.0528511821975	1.9465	0.2879	1.9336	0.2634	475067550
714	2	227314135	227886891	0.392438	0.127027914155	793	7	0.746490969706527	0.455370884588348	0.284552193886196	295.007527714153	2.41768292682927	1.9465	0.2879	1.9336	0.2634	475631880
715	2	227886891	228498134	0.385424	0.18199472223	687	6	0.0524256994502609	0.958189497069782	0.0225293941838376	255.573986809109	1.99709302325581	1.9465	0.2879	1.9336	0.2634	476204636
716	2	228498134	229145504	0.382872	0.227644160217	686	6	0.0475007801281768	0.962114108586811	0.0204278715385497	255.201972272268	1.99418604651163	1.9465	0.2879	1.9336	0.2634	476815879
717	2	229145504	229751825	0.363324	0.175354309021	773	4	0.381549346703047	0.702795662025909	0.158987282115339	287.567236977352	2.15020862308762	1.9465	0.2879	1.9336	0.2634	477463249
718	2	229751825	230318340	0.386486	0.11741083643	665	6	-0.0559225256355887	0.955403526044939	-0.0244263642457107	247.389666998628	1.93313953488372	1.9465	0.2879	1.9336	0.2634	478069570
719	2	230318340	230926341	0.3907	0.177632931525	553	7	-0.515629628271965	0.606113112909173	-0.235489191583076	205.724038872543	1.6859756097561	1.9465	0.2879	1.9336	0.2634	478636085
720	2	230926341	231624433	0.410218	0.283762025636	648	9	0.319986166364703	0.748978817316701	0.129304609165947	241.065419872347	2.15640599001664	1.9465	0.2879	1.9336	0.2634	479244086
721	2	231624433	232230041	0.438314	0.174383429545	355	11	-1.3441941731996	0.178885605386709	-0.637758745442247	132.065160578215	1.28043282236249	1.9465	0.2879	1.9336	0.2634	479942178
722	2	232230041	232928933	0.463962	0.284581881035	402	13	-0.462727149932825	0.64355995497351	-0.229048276253339	149.549843809697	1.74782608695652	1.9465	0.2879	1.9336	0.2634	480547786
723	2	232928933	233581947	0.465464	0.234319631738	408	13	-0.422588157512427	0.672595768401201	-0.207674625460772	151.781931030737	1.77391304347826	1.9465	0.2879	1.9336	0.2634	481246678
724	2	233581947	234240782	0.451154	0.24108464183	470	13	-0.00781856916830798	0.993761747930519	-0.00358302086726802	174.84683231482	2.04347826086957	1.9465	0.2879	1.9336	0.2634	481899692
725	2	234240782	234885564	0.43269	0.224544109482	521	11	-0.21352085372046	0.830920725221796	-0.0842943975557836	193.819573693662	1.87917042380523	1.9465	0.2879	1.9336	0.2634	482558527
726	2	234885564	235474973	0.426532	0.1516926277	587	10	0.0167396138086959	0.986644344332927	0.00662404239605537	218.372533125104	2.04173913043478	1.9465	0.2879	1.9336	0.2634	483203309
727	2	235474973	236071757	0.445962	0.16217592965	637	12	0.824699321498339	0.409542317006193	0.286843599822855	236.973259967106	2.50787401574803	1.9465	0.2879	1.9336	0.2634	483792718
728	2	236071757	236653705	0.45795	0.140816705273	496	13	0.166117064653419	0.868064825084368	0.0740963429546074	184.519210272661	2.15652173913043	1.9465	0.2879	1.9336	0.2634	484389502
729	2	236653705	237223660	0.46059	0.122737759999	498	13	0.179496728793552	0.857547685664019	0.0799019646358134	185.263239346341	2.16521739130435	1.9465	0.2879	1.9336	0.2634	484971450
730	2	237223660	237789319	0.4524	0.116075232605	425	13	-0.308861012321297	0.757427255365134	-0.148780936407204	158.106178157018	1.84782608695652	1.9465	0.2879	1.9336	0.2634	485541405
731	2	237789319	238341970	0.433242	0.0952698900391	573	11	0.140665969248911	0.888133830333662	0.0529573689226132	213.164329609344	2.06672678088368	1.9465	0.2879	1.9336	0.2634	486107064
732	2	238341970	238939047	0.469736	0.162587070009	320	13	-1.01129337967827	0.311876033731292	-0.558171872544905	119.044651788813	1.39130434782609	1.9465	0.2879	1.9336	0.2634	486659715
733	2	238939047	239537131	0.489332	0.163997030517	457	14	0.505963941330913	0.612881963399467	0.192763762595826	170.010643335899	2.34961439588689	1.9465	0.2879	1.9336	0.2634	487256792
734	2	239537131	240122576	0.488292	0.145948808172	338	14	-0.547428757885656	0.584084202600131	-0.242407156180059	125.740913451934	1.73778920308483	1.9465	0.2879	1.9336	0.2634	487854876
735	2	240122576	240668735	0.496364	0.0845156813309	226	15	-1.05821486793562	0.289957494419174	-0.483823702265923	84.0752853258494	1.46991869918699	1.9465	0.2879	1.9336	0.2634	488440321
736	2	240668735	241262815	0.485042	0.1583625101	346	14	-0.476612441971937	0.633638121990995	-0.208658364825519	128.717029746654	1.77892030848329	1.9465	0.2879	1.9336	0.2634	488986480
737	2	241262815	241850118	0.552276	0.148650696489	96	16	-0.791509626782604	0.428646660720819	-0.704938155489986	35.713395536644	1.21518987341772	1.9465	0.2879	1.9336	0.2634	489580560
738	2	241850118	242445289	0.49306	0.159905304526	344	15	0.328473420485916	0.742553737812117	0.122262090020987	127.973000672974	2.23739837398374	1.9465	0.2879	1.9336	0.2634	490167863
739	2	242445289	243199373	0.458276	0.386378084371	179	13	-1.95455970155764	0.0506350617220579	-1.39628419016801	66.5906020943674	0.778260869565217	1.9465	0.2879	1.9336	0.2634	490763034
740	3	0	689954	0.364856	0.275314006441	821	4	0.60860631989443	0.54278541443218	0.245901089968297	305.423934745674	2.28372739916551	2.1729	0.3996	2.1391	0.3466	490763034
741	3	689954	1289491	0.351878	0.166023114503	728	3	0.13355973097393	0.893750728840885	0.0637605894254945	270.82658281955	2.05359661495063	2.1729	0.3996	2.1391	0.3466	491452988
742	3	1289491	1871868	0.35472	0.141449610819	731	3	0.146290340782482	0.88369219076534	0.0696935451792356	271.94262643007	2.06205923836389	2.1729	0.3996	2.1391	0.3466	492052525
743	3	1871868	2452339	0.359794	0.138630525901	700	3	0.0147407060941128	0.98823904411363	0.00717706105912707	260.410175788029	1.97461212976023	2.1729	0.3996	2.1391	0.3466	492634902
744	3	2452339	3029251	0.370802	0.133316693014	667	5	-0.0888873601023199	0.929171428964326	-0.0382841020651991	248.133696072308	1.91391678622669	2.1729	0.3996	2.1391	0.3466	493215373
745	3	3029251	3599660	0.383846	0.123435990666	1237	6	2.7611313265965	0.00576015091622991	0.870992890342107	460.181982071131	3.59593023255814	2.1729	0.3996	2.1391	0.3466	493792285
746	3	3599660	4233532	0.38879	0.211197213318	618	6	-0.28739373377354	0.773810858647347	-0.130173866729888	229.904983767146	1.79651162790698	2.1729	0.3996	2.1391	0.3466	494362694
747	3	4233532	4827506	0.40451	0.158212312323	1451	8	4.26241237394708	2.02231808519403e-05	1.19945019244646	539.7930929549	4.64691753402722	2.1729	0.3996	2.1391	0.3466	494996566
748	3	4827506	5450846	0.414786	0.197869541502	1249	9	3.78183526231158	0.000155676376526805	1.07601236788928	464.646156513212	4.15640599001664	2.1729	0.3996	2.1391	0.3466	495590540
749	3	5450846	6063481	0.380168	0.183853354771	748	6	0.352845778097389	0.724204062258397	0.145257565253374	278.266873556351	2.17441860465116	2.1729	0.3996	2.1391	0.3466	496213880
750	3	6063481	6671501	0.357546	0.17765862965	740	3	0.184482170208137	0.853635213214295	0.0873474097431103	275.290757261631	2.08744710860367	2.1729	0.3996	2.1391	0.3466	496826515
751	3	6671501	7240735	0.363582	0.121626606984	702	4	0.0456942405241251	0.96355395441217	0.0199898984950523	261.154204861709	1.95271210013908	2.1729	0.3996	2.1391	0.3466	497434535
752	3	7240735	7789365	0.375208	0.0886389734429	652	5	-0.163221176850359	0.870344293077693	-0.0710988990187064	242.553478019707	1.87087517934003	2.1729	0.3996	2.1391	0.3466	498003769
753	3	7789365	8380848	0.387718	0.154667167104	776	6	0.490743519115743	0.623607862191352	0.198275947552865	288.683280587872	2.25581395348837	2.1729	0.3996	2.1391	0.3466	498552399
754	3	8380848	8971643	0.432318	0.153682749515	567	11	0.0997982589062914	0.920504490342599	0.037770965107937	210.932242388304	2.04508566275924	2.1729	0.3996	2.1391	0.3466	499143882
755	3	8971643	9550350	0.430384	0.136004921316	513	11	-0.268011134177286	0.788690748332009	-0.106618944227238	190.843457398941	1.85031559963931	2.1729	0.3996	2.1391	0.3466	499734677
756	3	9550350	10288849	0.461272	0.322951012798	400	13	-0.476106814072958	0.633998282724141	-0.236243777657543	148.805814736017	1.73913043478261	2.1729	0.3996	2.1391	0.3466	500313384
757	3	10288849	10833677	0.490212	0.0822791780158	406	15	1.05707235169045	0.290478568380892	0.361333252504066	151.037901957057	2.64065040650407	2.1729	0.3996	2.1391	0.3466	501051883
758	3	10833677	11413402	0.45673	0.137522100996	500	13	0.192876392933685	0.847055773586694	0.0856843172298195	186.007268420021	2.17391304347826	2.1729	0.3996	2.1391	0.3466	501596711
759	3	11413402	12060972	0.427974	0.22788269994	520	10	-0.400350799293024	0.688898157101833	-0.168224837685542	193.447559156822	1.80869565217391	2.1729	0.3996	2.1391	0.3466	502176436
760	3	12060972	12651136	0.402716	0.152777871914	657	8	0.130992168020091	0.895781503033661	0.0563679487020476	244.413550703907	2.10408326661329	2.1729	0.3996	2.1391	0.3466	502824006
761	3	12651136	13262437	0.505088	0.182072334251	270	15	-0.541144658693691	0.588407878676863	-0.22718706763028	100.443924946811	1.75609756097561	2.1729	0.3996	2.1391	0.3466	503414170
762	3	13262437	13843650	0.514106	0.139730184975	280	15	-0.423628702047798	0.671836619692418	-0.174719647736144	104.164070315212	1.82113821138211	2.1729	0.3996	2.1391	0.3466	504025471
763	3	13843650	14480179	0.469322	0.214489834713	385	13	-0.576454295123955	0.564308154247124	-0.291385331850004	143.225596683416	1.67391304347826	2.1729	0.3996	2.1391	0.3466	504606684
764	3	14480179	15046678	0.474138	0.11738590889	348	14	-0.458908362993508	0.646299972956342	-0.200343096613515	129.461058820334	1.7892030848329	2.1729	0.3996	2.1391	0.3466	505243213
765	3	15046678	15695348	0.422856	0.229192039095	522	10	-0.387900339200435	0.698089787099011	-0.162686654144112	194.191588230502	1.81565217391304	2.1729	0.3996	2.1391	0.3466	505809712
766	3	15695348	16306587	0.39935	0.181989369134	759	7	0.567690551659574	0.570245108296183	0.221331213597684	282.359033461592	2.3140243902439	2.1729	0.3996	2.1391	0.3466	506458382
767	3	16306587	16914961	0.407988	0.178137132751	809	8	0.921893769154729	0.356583989545116	0.356614280809695	300.959760303594	2.59087269815853	2.1729	0.3996	2.1391	0.3466	507069621
768	3	16914961	17481154	0.377852	0.116908898556	978	5	1.45230044047369	0.146418085070271	0.51386360170245	363.830217029561	2.80631276901004	2.1729	0.3996	2.1391	0.3466	507677995
769	3	17481154	18093718	0.36712	0.183758758269	1124	4	2.04190346316504	0.0411611081910203	0.699088998411418	418.144339408207	3.12656467315716	2.1729	0.3996	2.1391	0.3466	508244188
770	3	18093718	18644435	0.36554	0.0920926719168	1573	4	4.16583223322611	3.1021878013988e-05	1.18396563360618	585.178866449385	4.37552155771905	2.1729	0.3996	2.1391	0.3466	508856752
771	3	18644435	19238469	0.362598	0.158297336516	972	4	1.32288971472566	0.185872056212416	0.489475181796273	361.59812980852	2.70375521557719	2.1729	0.3996	2.1391	0.3466	509407469
772	3	19238469	19865081	0.360334	0.202058051873	1069	4	1.78173401471658	0.0747926172048801	0.626708815910982	397.683539882004	2.97357440890125	2.1729	0.3996	2.1391	0.3466	510001503
773	3	19865081	20533922	0.372584	0.252438172899	754	5	0.342248777036306	0.732163680354028	0.13859366001888	280.498960777391	2.1635581061693	2.1729	0.3996	2.1391	0.3466	510628115
774	3	20533922	21147674	0.35402	0.185338703581	726	3	0.125072657768229	0.900466029235207	0.0597916872225489	270.08255374587	2.04795486600846	2.1729	0.3996	2.1391	0.3466	511296956
775	3	21147674	21751987	0.35587	0.172614191652	656	3	-0.171974904431314	0.863457258401909	-0.0864820461551182	244.041536167067	1.85049365303244	2.1729	0.3996	2.1391	0.3466	511910708
776	3	21751987	22337730	0.350918	0.146383311452	762	3	0.27783997547085	0.781135202843744	0.12961313672012	283.475077072112	2.14950634696756	2.1729	0.3996	2.1391	0.3466	512515021
777	3	22337730	22953336	0.359824	0.187792191759	803	3	0.451824976187725	0.651395075251851	0.205222126744113	298.727673082553	2.26516220028209	2.1729	0.3996	2.1391	0.3466	513100764
778	3	22953336	23559657	0.37245	0.175354309021	688	5	0.0151799833449346	0.987888590800113	0.00643770145231381	255.946001345949	1.97417503586801	2.1729	0.3996	2.1391	0.3466	513716370
779	3	23559657	24189210	0.400786	0.205785692388	670	8	0.198635068117132	0.842548219790223	0.0846356737248527	249.249739682828	2.14571657325861	2.1729	0.3996	2.1391	0.3466	514322691
780	3	24189210	24745615	0.37474	0.101373999155	680	5	-0.0244647189206862	0.980481925509254	-0.0104361171120823	252.969885051228	1.95121951219512	2.1729	0.3996	2.1391	0.3466	514952244
781	3	24745615	25296049	0.370044	0.0916258806687	674	5	-0.0541982456199017	0.956777218424514	-0.0232222720679256	250.737797830188	1.93400286944046	2.1729	0.3996	2.1391	0.3466	515508649
782	3	25296049	25865040	0.38684	0.121251478494	703	6	0.131224408603606	0.895597787640139	0.0557439844382725	261.526219398549	2.04360465116279	2.1729	0.3996	2.1391	0.3466	516059083
783	3	25865040	26491092	0.371398	0.201344297279	1190	5	2.50288505051264	0.0123185545938584	0.796918804945522	442.697298839649	3.41463414634146	2.1729	0.3996	2.1391	0.3466	516628074
784	3	26491092	27120314	0.375488	0.20536789877	814	5	0.639584044028461	0.522443058555777	0.249057931016463	302.819832987794	2.33572453371593	2.1729	0.3996	2.1391	0.3466	517254126
785	3	27120314	27751639	0.375394	0.20801488932	639	5	-0.227643818031992	0.819923152303558	-0.10015493230279	237.717289040787	1.83357245337159	2.1729	0.3996	2.1391	0.3466	517883348
786	3	27751639	28343645	0.372678	0.155413965399	721	5	0.17871438019062	0.858161977211118	0.0740283959910385	268.22248106167	2.06886657101865	2.1729	0.3996	2.1391	0.3466	518514673
787	3	28343645	28940680	0.365892	0.162528159991	727	4	0.163953080727971	0.869768080044345	0.0704742321100862	270.45456828271	2.02225312934631	2.1729	0.3996	2.1391	0.3466	519106679
788	3	28940680	29511882	0.358734	0.124652924885	738	3	0.175995097002436	0.860297794351744	0.0834429552871943	274.546728187951	2.08180535966149	2.1729	0.3996	2.1391	0.3466	519703714
789	3	29511882	30089246	0.35218	0.133995191941	635	3	-0.261089173091177	0.79402374081566	-0.133421269113674	236.229230893426	1.79125528913963	2.1729	0.3996	2.1391	0.3466	520274916
790	3	30089246	30680478	0.368942	0.154308291838	657	4	-0.167171671842797	0.86723497333153	-0.0755877614871787	244.413550703907	1.82753824756606	2.1729	0.3996	2.1391	0.3466	520852280
791	3	30680478	31231545	0.385868	0.092669312443	733	6	0.278971988266128	0.7802663218109	0.116032493499549	272.68665550375	2.13081395348837	2.1729	0.3996	2.1391	0.3466	521443512
792	3	31231545	31786629	0.391434	0.0992354310339	824	7	0.909514880278749	0.36307840679239	0.339875665365436	306.539978356194	2.51219512195122	2.1729	0.3996	2.1391	0.3466	521994579
793	3	31786629	32421922	0.411682	0.212961578358	713	9	0.694395802365613	0.487434025445532	0.26721287272521	265.24636476695	2.37271214642263	2.1729	0.3996	2.1391	0.3466	522549663
794	3	32421922	33098976	0.410542	0.261506467726	466	9	-0.728360814437844	0.466392743943167	-0.346359249064398	173.358774167459	1.55074875207987	2.1729	0.3996	2.1391	0.3466	523184956
795	3	33098976	33743209	0.375872	0.223883284464	828	5	0.708962272993297	0.478347889051995	0.273659904249541	308.028036503554	2.37589670014347	2.1729	0.3996	2.1391	0.3466	523862010
796	3	33743209	34373536	0.392974	0.206760935197	816	7	0.867444193679466	0.385698676361864	0.325800480153713	303.563862061474	2.48780487804878	2.1729	0.3996	2.1391	0.3466	524506243
797	3	34373536	34980908	0.365628	0.176781280665	936	4	1.15259698483212	0.24907584139008	0.435027397773896	348.205606482279	2.60361613351878	2.1729	0.3996	2.1391	0.3466	525136570
798	3	34980908	35575317	0.345634	0.158828348831	962	2	1.34118905019813	0.179859080583189	0.50495755811758	357.87798444012	2.69467787114846	2.1729	0.3996	2.1391	0.3466	525743942
799	3	35575317	36156284	0.35675	0.139365919235	788	3	0.388171927144966	0.697888806449513	0.178017768683175	293.147455029953	2.2228490832158	2.1729	0.3996	2.1391	0.3466	526338351
800	3	36156284	36757185	0.382318	0.167916179204	838	6	0.796088517084956	0.425980587949021	0.309169539065089	311.748181871955	2.43604651162791	2.1729	0.3996	2.1391	0.3466	526919318
801	3	36757185	37372097	0.397422	0.1868755204	521	7	-0.683912374669097	0.494030499418639	-0.321485299539274	193.819573693662	1.58841463414634	2.1729	0.3996	2.1391	0.3466	527520219
802	3	37372097	37958959	0.433176	0.148010946355	606	11	0.365438376133319	0.714784199112447	0.133740023638659	225.440809325065	2.18575293056808	2.1729	0.3996	2.1391	0.3466	528135131
803	3	37958959	38576345	0.44555	0.190133887066	623	12	0.724174624731901	0.46895853502286	0.254782390590557	231.765056451346	2.45275590551181	2.1729	0.3996	2.1391	0.3466	528721993
804	3	38576345	39152088	0.433366	0.131556962047	625	11	0.494852792218282	0.62070403596521	0.178278419715158	232.509085525026	2.25428313796213	2.1729	0.3996	2.1391	0.3466	529339379
805	3	39152088	39793199	0.4189	0.220103850971	620	9	0.158702015472004	0.87390365018813	0.0655790115555596	230.649012840826	2.06322795341098	2.1729	0.3996	2.1391	0.3466	529915122
806	3	39793199	40419561	0.397272	0.201739569131	714	7	0.331042939538607	0.740612051330435	0.133155402211317	265.61837930379	2.17682926829268	2.1729	0.3996	2.1391	0.3466	530556233
807	3	40419561	41031737	0.412038	0.183241420768	646	9	0.308465869872368	0.757727866768403	0.124844960975247	240.321390798667	2.14975041597338	2.1729	0.3996	2.1391	0.3466	531182595
808	3	41031737	41626672	0.401782	0.15957205409	777	8	0.755388168915858	0.450016109930929	0.298389176787428	289.055295124712	2.48839071257006	2.1729	0.3996	2.1391	0.3466	531794771
809	3	41626672	42308941	0.402866	0.267151226276	717	8	0.443190168467974	0.657628189536065	0.182447697081623	266.73442291431	2.29623698959167	2.1729	0.3996	2.1391	0.3466	532389706
810	3	42308941	42908150	0.445158	0.165566605308	501	12	-0.151826304232768	0.879323934859951	-0.0596391692382367	186.379282956861	1.97244094488189	2.1729	0.3996	2.1391	0.3466	533071975
811	3	42908150	43487485	0.42783	0.136941493264	554	10	-0.188692977719017	0.850333455689335	-0.0768504846648085	206.096053409383	1.92695652173913	2.1729	0.3996	2.1391	0.3466	533671184
812	3	43487485	44101094	0.414376	0.18514884886	601	9	0.0492591987948147	0.960712734665945	0.0206757869925076	223.580736640865	2	2.1729	0.3996	2.1391	0.3466	534250519
813	3	44101094	44715393	0.406266	0.186064115358	612	8	-0.103156332315822	0.917838896718483	-0.0459937689276303	227.672896546105	1.9599679743795	2.1729	0.3996	2.1391	0.3466	534864128
814	3	44715393	45332109	0.43911	0.189254048865	464	11	-0.601764101975347	0.547331173737732	-0.25145296470672	172.614745093779	1.67357980162308	2.1729	0.3996	2.1391	0.3466	535478427
815	3	45332109	45923637	0.426152	0.154731475095	476	10	-0.674260921329974	0.500145444128169	-0.295774887406053	177.07891953586	1.65565217391304	2.1729	0.3996	2.1391	0.3466	536095143
816	3	45923637	46540524	0.436106	0.189478786228	706	11	1.04656688184365	0.295299383099243	0.354090413436888	262.642263009069	2.54643823264202	2.1729	0.3996	2.1391	0.3466	536686671
817	3	46540524	47155486	0.470326	0.186941632166	404	14	0.0368058484025248	0.970639810858891	0.0149248902895512	150.293872883377	2.07712082262211	2.1729	0.3996	2.1391	0.3466	537303558
818	3	47155486	47854910	0.427056	0.285126046575	386	10	-1.23453162549646	0.217004869617346	-0.598135613445916	143.597611220256	1.34260869565217	2.1729	0.3996	2.1391	0.3466	537918520
819	3	47854910	48556863	0.44237	0.287701598255	472	12	-0.36005603324896	0.718805231134589	-0.145662913071604	175.5908613885	1.85826771653543	2.1729	0.3996	2.1391	0.3466	538617944
820	3	48556863	49275401	0.489708	0.304142578402	295	14	-0.928066455921896	0.353373098401278	-0.43871544821304	109.744288367812	1.51670951156812	2.1729	0.3996	2.1391	0.3466	539319897
821	3	49275401	49993329	0.486862	0.303551331053	322	14	-0.689061389713094	0.49078463601634	-0.312369714347627	119.788680862493	1.65552699228792	2.1729	0.3996	2.1391	0.3466	540038435
822	3	49993329	50592402	0.532352	0.165377174401	197	16	0.530133620312215	0.596019290372088	0.332151163245234	73.2868637574882	2.49367088607595	2.1729	0.3996	2.1391	0.3466	540756363
823	3	50592402	51297612	0.410786	0.290991335914	835	9	1.39713388839809	0.162373312777973	0.495086993642737	310.632138261435	2.77870216306156	2.1729	0.3996	2.1391	0.3466	541355436
824	3	51297612	52001019	0.44341	0.289173977512	542	12	0.142567450583227	0.886631805502148	0.0538430789204263	201.631878967302	2.13385826771654	2.1729	0.3996	2.1391	0.3466	542060646
825	3	52001019	52574770	0.543118	0.128541823892	175	16	0.242250932826215	0.808585731411339	0.161310455621186	65.1025439470073	2.21518987341772	2.1729	0.3996	2.1391	0.3466	542764053
826	3	52574770	53195998	0.43467	0.195142524162	365	11	-1.27608132262857	0.201926773254592	-0.597681306066912	135.785305946615	1.31650135256988	2.1729	0.3996	2.1391	0.3466	543337804
827	3	53195998	53803498	0.44236	0.17695473251	531	12	0.0635837602667406	0.949301663003341	0.0242620883707084	197.539719062062	2.09055118110236	2.1729	0.3996	2.1391	0.3466	543959032
828	3	53803498	54377756	0.428748	0.129311215516	513	10	-0.443927409617084	0.657095066906549	-0.187777635106943	190.843457398941	1.78434782608696	2.1729	0.3996	2.1391	0.3466	544566532
829	3	54377756	54958599	0.416436	0.139182188647	786	9	1.11488662433587	0.264899009217528	0.407840108539929	292.403425956273	2.61564059900166	2.1729	0.3996	2.1391	0.3466	545140790
830	3	54958599	55533527	0.409332	0.130325884285	678	8	0.24026146817685	0.810127564147153	0.101759851516062	252.225855977548	2.17133706965572	2.1729	0.3996	2.1391	0.3466	545721633
831	3	55533527	56080110	0.407964	0.0852258485902	579	8	-0.274865232562158	0.783419779060332	-0.125962073631045	215.396416830384	1.85428342674139	2.1729	0.3996	2.1391	0.3466	546296561
832	3	56080110	56678591	0.388646	0.164551589775	829	6	0.751764243186199	0.452192848648764	0.293591396861488	308.400051040394	2.40988372093023	2.1729	0.3996	2.1391	0.3466	546843144
833	3	56678591	57302461	0.413066	0.198550980172	547	9	-0.261788806498249	0.793484269319582	-0.115148370926121	203.491951651503	1.82029950083195	2.1729	0.3996	2.1391	0.3466	547441625
834	3	57302461	58003448	0.375196	0.286720010499	612	5	-0.361444688178462	0.717767046371412	-0.162439210557132	227.672896546105	1.75609756097561	2.1729	0.3996	2.1391	0.3466	548065495
835	3	58003448	58633446	0.450224	0.206346686815	467	13	-0.0278880653785073	0.977751427190912	-0.0128212277226058	173.730788704299	2.0304347826087	2.1729	0.3996	2.1391	0.3466	548766482
836	3	58633446	59272412	0.382806	0.217485750416	609	6	-0.331718007672297	0.740102201747963	-0.15133847672793	226.556852935585	1.7703488372093	2.1729	0.3996	2.1391	0.3466	549396480
837	3	59272412	59843182	0.404942	0.123990398935	574	8	-0.300881732599481	0.763504680514769	-0.138474684944594	213.536344146184	1.83827061649319	2.1729	0.3996	2.1391	0.3466	550035446
838	3	59843182	60383744	0.383184	0.0750367210422	737	6	0.298671665554464	0.765190578380108	0.123883914460807	274.174713651111	2.14244186046512	2.1729	0.3996	2.1391	0.3466	550606216
839	3	60383744	60969647	0.376014	0.146616419441	782	5	0.481005234965978	0.6305127781137	0.191197744057568	290.915367808912	2.24390243902439	2.1729	0.3996	2.1391	0.3466	551146778
840	3	60969647	61590771	0.386732	0.195007760125	772	6	0.471043841827407	0.637609427138365	0.190820142633818	287.195222440512	2.24418604651163	2.1729	0.3996	2.1391	0.3466	551732681
841	3	61590771	62155912	0.393658	0.115265040052	672	7	0.11017183489237	0.912273098773883	0.0456925609609777	249.993768756508	2.04878048780488	2.1729	0.3996	2.1391	0.3466	552353805
842	3	62155912	62694989	0.399016	0.0724887168252	532	7	-0.626065180595083	0.531272189495513	-0.291342426316593	197.911733598902	1.6219512195122	2.1729	0.3996	2.1391	0.3466	552918946
843	3	62694989	63280413	0.384034	0.145918172128	687	6	0.0524256994502609	0.958189497069782	0.0225293941838376	255.573986809109	1.99709302325581	2.1729	0.3996	2.1391	0.3466	553458023
844	3	63280413	63866113	0.384474	0.146320641967	630	6	-0.228294701908531	0.819417143084745	-0.102428876246984	234.369158209226	1.83139534883721	2.1729	0.3996	2.1391	0.3466	554043447
845	3	63866113	64412453	0.40687	0.0848189771937	843	8	1.09880596940853	0.271852707899447	0.4160072093218	313.608254556155	2.69975980784628	2.1729	0.3996	2.1391	0.3466	554629147
846	3	64412453	64969310	0.39981	0.102103412546	603	7	-0.252687837026446	0.800509447584559	-0.110610669917698	224.324765714545	1.83841463414634	2.1729	0.3996	2.1391	0.3466	555175487
847	3	64969310	65546774	0.390794	0.134145158832	661	7	0.0523246408183563	0.958270019672976	0.021881599689909	245.901608851267	2.01524390243902	2.1729	0.3996	2.1391	0.3466	555732344
848	3	65546774	66135134	0.392782	0.150180161806	709	7	0.304748760414055	0.760557509447358	0.123016955421734	263.758306619589	2.16158536585366	2.1729	0.3996	2.1391	0.3466	556309808
849	3	66135134	66824982	0.409252	0.275202653338	749	8	0.609695768706845	0.542063358005232	0.245440296838469	278.638888093191	2.39871897518014	2.1729	0.3996	2.1391	0.3466	556898168
850	3	66824982	67433818	0.380094	0.178760782871	705	6	0.141074247247774	0.887811287882531	0.0598425526518932	262.270248472229	2.04941860465116	2.1729	0.3996	2.1391	0.3466	557588016
851	3	67433818	68030487	0.376294	0.162014450223	709	5	0.119247326792189	0.905079412756804	0.0498147639897321	263.758306619589	2.03443328550933	2.1729	0.3996	2.1391	0.3466	558196852
852	3	68030487	68597333	0.37493	0.117926209235	533	5	-0.752936123051467	0.451488299787874	-0.361835330490608	198.283748135742	1.52941176470588	2.1729	0.3996	2.1391	0.3466	558793521
853	3	68597333	69210684	0.38447	0.184806089825	642	6	-0.169195670043522	0.865642735496125	-0.0752074075119594	238.833332651307	1.86627906976744	2.1729	0.3996	2.1391	0.3466	559360367
854	3	69210684	69821367	0.395326	0.181244606449	580	7	-0.373641060999385	0.708671380682812	-0.166715771802848	215.768431367224	1.76829268292683	2.1729	0.3996	2.1391	0.3466	559973718
855	3	69821367	70374510	0.372252	0.0960746136171	553	5	-0.653824367387415	0.513224965581925	-0.308691383015077	205.724038872543	1.58680057388809	2.1729	0.3996	2.1391	0.3466	560584401
856	3	70374510	70968285	0.365456	0.157930192413	674	4	-0.086755660504182	0.930865732470511	-0.0387325406276498	250.737797830188	1.87482614742698	2.1729	0.3996	2.1391	0.3466	561137544
857	3	70968285	71522747	0.397586	0.0982249459837	742	7	0.478290342636097	0.632443569001391	0.188650514803021	276.034786335311	2.26219512195122	2.1729	0.3996	2.1391	0.3466	561731319
858	3	71522747	72096579	0.417004	0.128664835701	525	9	-0.388512067913941	0.697637125188908	-0.174371781165193	195.307631841022	1.74708818635607	2.1729	0.3996	2.1391	0.3466	562285781
859	3	72096579	72654105	0.444814	0.103180838203	582	12	0.429780869915906	0.667355049883411	0.156569380474839	216.512460440904	2.29133858267717	2.1729	0.3996	2.1391	0.3466	562859613
860	3	72654105	73289808	0.407172	0.213469182936	636	8	0.0217228678633317	0.982669022158474	0.00950134366407318	236.601245430266	2.03682946357086	2.1729	0.3996	2.1391	0.3466	563417139
861	3	73289808	73865494	0.404092	0.131470975497	595	8	-0.191612432442722	0.848045803287223	-0.0866357534249763	221.348649419825	1.90552441953563	2.1729	0.3996	2.1391	0.3466	564052842
862	3	73865494	74440033	0.366326	0.129737058755	613	4	-0.375307230601565	0.707431989291637	-0.175594058118727	228.044911082945	1.70514603616134	2.1729	0.3996	2.1391	0.3466	564628528
863	3	74440033	75027878	0.356242	0.149435650554	879	3	0.774333758004371	0.438733445429263	0.335685304370202	327.000777882397	2.47954866008463	2.1729	0.3996	2.1391	0.3466	565203067
864	3	75027878	76161084	0.367692	0.558773956368	717	4	0.116649544646432	0.907137774741566	0.0504919868923963	266.73442291431	1.99443671766342	2.1729	0.3996	2.1391	0.3466	565790912
865	3	76161084	76727868	0.348566	0.117829719964	681	2	0.0146195241079847	0.988335722931367	0.00657546235960969	253.341899588068	1.90756302521008	2.1729	0.3996	2.1391	0.3466	566924118
866	3	76727868	77283725	0.344014	0.10048807517	661	2	-0.0797982357560826	0.936397727513896	-0.0364290641447698	245.901608851267	1.8515406162465	2.1729	0.3996	2.1391	0.3466	567490902
867	3	77283725	77847709	0.35059	0.113450026951	616	3	-0.341716368545338	0.732564352552064	-0.1772475100783	229.160954693466	1.737658674189	2.1729	0.3996	2.1391	0.3466	568046759
868	3	77847709	78423607	0.352576	0.131790699047	732	3	0.150533877385332	0.880343424957042	0.0716657875108406	272.31464096691	2.06488011283498	2.1729	0.3996	2.1391	0.3466	568610743
869	3	78423607	79005715	0.346248	0.141052863043	749	2	0.335639907645813	0.73714242607905	0.14388638280629	278.638888093191	2.09803921568627	2.1729	0.3996	2.1391	0.3466	569186641
870	3	79005715	79575165	0.338994	0.121959785758	851	1	1.05473796948939	0.291545181259433	0.495268453942415	316.584370850875	2.6306027820711	2.1729	0.3996	2.1391	0.3466	569768749
871	3	79575165	80144347	0.335734	0.121546359512	583	1	-0.0883996774334676	0.929559017664551	-0.050394794543051	216.884474977744	1.80216383307573	2.1729	0.3996	2.1391	0.3466	570338199
872	3	80144347	80729598	0.33327	0.145665705825	708	1	0.444780195198462	0.65647860802853	0.22985868233945	263.386292082749	2.18856259659969	2.1729	0.3996	2.1391	0.3466	570907381
873	3	80729598	81325035	0.33931	0.160280600634	781	1	0.756157240815509	0.449554926017114	0.371431870398432	290.543353272072	2.41421947449768	2.1729	0.3996	2.1391	0.3466	571492632
874	3	81325035	81892940	0.349792	0.119571055018	841	2	0.769961603020523	0.441322669707442	0.311026464602683	312.864225482475	2.35574229691877	2.1729	0.3996	2.1391	0.3466	572088069
875	3	81892940	82485973	0.34815	0.156876598773	933	2	1.20428329839523	0.22848009975491	0.460797745199297	347.089562871759	2.61344537815126	2.1729	0.3996	2.1391	0.3466	572655974
876	3	82485973	83068201	0.336972	0.141229896192	680	1	0.32534790372891	0.744917779242847	0.171644068394154	252.969885051228	2.10200927357032	2.1729	0.3996	2.1391	0.3466	573249007
877	3	83068201	83645414	0.327814	0.133768643464	727	1	0.525823535838515	0.59901082019504	0.268064686176047	270.45456828271	2.24729520865533	2.1729	0.3996	2.1391	0.3466	573831235
878	3	83645414	84223959	0.327324	0.135762991643	688	1	0.359471415577353	0.719242457800544	0.188517886958551	255.946001345949	2.12673879443586	2.1729	0.3996	2.1391	0.3466	574408448
879	3	84223959	84825507	0.332992	0.168811133941	794	1	0.81160794756923	0.417016629463738	0.39524832939941	295.379542250993	2.45440494590417	2.1729	0.3996	2.1391	0.3466	574986993
880	3	84825507	85405757	0.33104	0.138302455838	716	1	0.478903707046906	0.632007133627266	0.246068909520709	266.36240837747	2.21329211746522	2.1729	0.3996	2.1391	0.3466	575588541
881	3	85405757	85962858	0.330372	0.10249667475	513	1	-0.386980406107348	0.698770713713331	-0.234931852136493	190.843457398941	1.58578052550232	2.1729	0.3996	2.1391	0.3466	576168791
882	3	85962858	86553224	0.333386	0.153067757967	701	1	0.414922122331074	0.678198914541143	0.215523766267076	260.782190324869	2.16692426584235	2.1729	0.3996	2.1391	0.3466	576725892
883	3	86553224	87150266	0.347974	0.162537978903	679	2	0.005177748121578	0.995868773173137	0.00233223859227032	252.597870514388	1.90196078431373	2.1729	0.3996	2.1391	0.3466	577316258
884	3	87150266	87746385	0.344756	0.161241295782	761	2	0.392290563564254	0.694843535198001	0.166817117851084	283.103062535272	2.13165266106443	2.1729	0.3996	2.1391	0.3466	577913300
885	3	87746385	88366926	0.351224	0.194251467671	847	3	0.638540586713152	0.523121842662583	0.282184108558997	315.096312703515	2.38928067700987	2.1729	0.3996	2.1391	0.3466	578509419
886	3	88366926	88985640	0.339776	0.191872173573	1059	1	1.94194927754892	0.0521432410306662	0.810740006248789	393.963394513604	3.27357032457496	2.1729	0.3996	2.1391	0.3466	579129960
887	3	88985640	89550336	0.337256	0.114567838271	647	1	0.18458841735408	0.853551871436691	0.0998750342489601	240.693405335507	2	2.1729	0.3996	2.1391	0.3466	579748674
888	3	89550336	90176748	0.346988	0.201803286016	767	2	0.420615891523474	0.674035587544069	0.178147241850472	285.335149756312	2.1484593837535	2.1729	0.3996	2.1391	0.3466	580313370
889	3	90176748	94073538	0.362048	0.871689262188	685	4	-0.0347217708144899	0.972301600793176	-0.0153771439616192	254.829957735428	1.90542420027816	2.1729	0.3996	2.1391	0.3466	580939782
890	3	94073538	94683742	0.345574	0.18060189707	688	2	0.0476657400604083	0.961982638523226	0.0213292290496366	255.946001345949	1.92717086834734	2.1729	0.3996	2.1391	0.3466	584836572
891	3	94683742	95273141	0.32644	0.151678234948	626	1	0.0950141987519162	0.924303548971121	0.0522719791890707	232.881100061866	1.93508500772798	2.1729	0.3996	2.1391	0.3466	585446776
892	3	95273141	95888037	0.329326	0.186854362364	672	1	0.291224391880466	0.770879708645519	0.154570555035213	249.993768756508	2.07727975270479	2.1729	0.3996	2.1391	0.3466	586036175
893	3	95888037	96506299	0.339242	0.191281366152	755	1	0.645255827308068	0.518761413225174	0.322585966468894	280.870975314231	2.3338485316847	2.1729	0.3996	2.1391	0.3466	586651071
894	3	96506299	97095884	0.341012	0.151945860224	703	2	0.118479059958459	0.905688085956818	0.0524453534200738	261.526219398549	1.96918767507003	2.1729	0.3996	2.1391	0.3466	587269333
895	3	97095884	97673841	0.349468	0.134883737025	659	2	-0.0892400117424893	0.92889116743886	-0.0408008706444097	245.157579777587	1.84593837535014	2.1729	0.3996	2.1391	0.3466	587858918
896	3	97673841	98316732	0.363302	0.222263183028	844	4	0.717404452881968	0.473124572841734	0.285761866897677	313.980269092995	2.34770514603616	2.1729	0.3996	2.1391	0.3466	588436875
897	3	98316732	98956970	0.367608	0.219040419344	938	4	1.16205769204843	0.2452120312953	0.438106790705868	348.949635555959	2.60917941585535	2.1729	0.3996	2.1391	0.3466	589079766
898	3	98956970	99562088	0.371196	0.173714878751	856	5	0.84771873092297	0.396594632271028	0.321639933151363	318.444443535076	2.45624103299857	2.1729	0.3996	2.1391	0.3466	589720004
899	3	99562088	100141287	0.376228	0.136738841055	755	5	0.347204364819508	0.728437791930465	0.140505780962657	280.870975314231	2.16642754662841	2.1729	0.3996	2.1391	0.3466	590325122
900	3	100141287	100757697	0.373196	0.188851576061	966	5	1.39283338707525	0.163670179711071	0.496052325585989	359.36604258748	2.77187948350072	2.1729	0.3996	2.1391	0.3466	590904321
901	3	100757697	101443332	0.371584	0.270749013688	852	5	0.82789637979016	0.407729185350983	0.314882566976054	316.956385387715	2.44476327116212	2.1729	0.3996	2.1391	0.3466	591520731
902	3	101443332	102077203	0.373892	0.211195968896	859	5	0.862585494272578	0.388365408621107	0.326687267888679	319.560487145596	2.4648493543759	2.1729	0.3996	2.1391	0.3466	592206366
903	3	102077203	102649621	0.352674	0.126512443704	606	3	-0.384151734573844	0.700865988996619	-0.200860067300251	225.440809325065	1.70944992947814	2.1729	0.3996	2.1391	0.3466	592840237
904	3	102649621	103243876	0.335546	0.158610360872	697	1	0.397860366406852	0.690733116476646	0.207267978124876	259.294132177509	2.15455950540958	2.1729	0.3996	2.1391	0.3466	593412655
905	3	103243876	103819232	0.3329	0.130972823782	835	1	0.986490945792503	0.323892256121929	0.467885519617867	310.632138261435	2.58114374034003	2.1729	0.3996	2.1391	0.3466	594006910
906	3	103819232	104431112	0.33982	0.182846309734	929	1	1.38744221001171	0.165306961462736	0.621787918639105	345.601504724399	2.87171561051005	2.1729	0.3996	2.1391	0.3466	594582266
907	3	104431112	104993514	0.343136	0.110956219928	859	2	0.854937586898184	0.392585700875886	0.341578795486002	319.560487145596	2.40616246498599	2.1729	0.3996	2.1391	0.3466	595194146
908	3	104993514	105567517	0.347852	0.128924413287	692	2	0.0665492920332217	0.946940515289336	0.0296927019842633	257.434059493309	1.93837535014006	2.1729	0.3996	2.1391	0.3466	595756548
909	3	105567517	106159330	0.354888	0.155138531935	983	3	1.21566156470083	0.2241138713147	0.497013555567379	365.690289713761	2.77291960507757	2.1729	0.3996	2.1391	0.3466	596330551
910	3	106159330	106770486	0.352268	0.181878276578	918	3	0.939831685515545	0.347303903174424	0.398316292640606	341.509344819158	2.58956276445698	2.1729	0.3996	2.1391	0.3466	596922364
911	3	106770486	107361480	0.372704	0.153967722177	731	5	0.228270258022646	0.819436144858315	0.0939005427026531	271.94262643007	2.09756097560976	2.1729	0.3996	2.1391	0.3466	597533520
912	3	107361480	107912340	0.384604	0.0923283592927	884	6	1.02263480590082	0.30648054649455	0.386265664757169	328.860850566597	2.56976744186047	2.1729	0.3996	2.1391	0.3466	598124514
913	3	107912340	108499976	0.370854	0.14913313684	756	5	0.352159952602711	0.724718308751764	0.142415370971289	281.242989851071	2.16929698708752	2.1729	0.3996	2.1391	0.3466	598675374
914	3	108499976	109139549	0.37064	0.218228411768	873	5	0.931963723237414	0.351355273504159	0.350010790379656	324.768690661356	2.50502152080344	2.1729	0.3996	2.1391	0.3466	599263010
915	3	109139549	109807480	0.352864	0.251419682572	909	3	0.90163985608989	0.36724821171613	0.384102433420905	338.161213987598	2.56417489421721	2.1729	0.3996	2.1391	0.3466	599902583
916	3	109807480	110398483	0.347592	0.153980605851	960	2	1.33174727421172	0.182943249079258	0.501955069956057	357.13395536644	2.6890756302521	2.1729	0.3996	2.1391	0.3466	600570514
917	3	110398483	110988759	0.358224	0.152938625321	845	3	0.630053513507451	0.528659572755549	0.278773480396345	314.352283629835	2.3836389280677	2.1729	0.3996	2.1391	0.3466	601161517
918	3	110988759	111606980	0.379516	0.191227732478	975	5	1.43743367712408	0.150594805399519	0.509431355387189	362.71417341904	2.79770444763271	2.1729	0.3996	2.1391	0.3466	601751793
919	3	111606980	112216321	0.374946	0.179441396525	832	5	0.728784624126108	0.4661334184388	0.280612664891308	309.516094650915	2.38737446197991	2.1729	0.3996	2.1391	0.3466	602370014
920	3	112216321	112849943	0.37944	0.210885985651	824	5	0.689139921860487	0.490735219394	0.266673473933434	306.539978356194	2.36441893830703	2.1729	0.3996	2.1391	0.3466	602979355
921	3	112849943	113450892	0.394092	0.16798264079	823	7	0.904256044453838	0.365859648535108	0.338123758603843	306.167963819354	2.50914634146341	2.1729	0.3996	2.1391	0.3466	603612977
922	3	113450892	114067040	0.38407	0.188506657491	745	6	0.338071020131137	0.735309668708416	0.139459720715261	277.150829945831	2.1656976744186	2.1729	0.3996	2.1391	0.3466	604213926
923	3	114067040	114605064	0.360948	0.0706734272077	771	4	0.372088639486739	0.709826854441681	0.155249728105526	286.823207903672	2.14464534075104	2.1729	0.3996	2.1391	0.3466	604830074
924	3	114605064	115183886	0.352862	0.136176579328	954	3	1.09259900321817	0.274569900568776	0.45381140523231	354.9018681454	2.69111424541608	2.1729	0.3996	2.1391	0.3466	605368098
925	3	115183886	115752878	0.37642	0.12125302289	801	5	0.575161402846827	0.565182143714277	0.225831379158926	297.983644008873	2.29842180774749	2.1729	0.3996	2.1391	0.3466	605946920
926	3	115752878	116335167	0.36119	0.141319860069	757	4	0.305863688972586	0.759708433817248	0.128812168176223	281.615004387911	2.10570236439499	2.1729	0.3996	2.1391	0.3466	606515912
927	3	116335167	116898839	0.36165	0.112959309669	702	4	0.0456942405241251	0.96355395441217	0.0199898984950523	261.154204861709	1.95271210013908	2.1729	0.3996	2.1391	0.3466	607098201
928	3	116898839	117445235	0.361974	0.0849127738856	769	4	0.362627932270431	0.716882841644438	0.151502466152318	286.079178829992	2.13908205841446	2.1729	0.3996	2.1391	0.3466	607661873
929	3	117445235	118003952	0.357308	0.105092560276	787	3	0.383928390542116	0.701031523323517	0.176185774734285	292.775440493113	2.22002820874471	2.1729	0.3996	2.1391	0.3466	608208269
930	3	118003952	118604899	0.373938	0.167979871769	853	5	0.832851967573362	0.404928221807922	0.316574878068506	317.328399924555	2.44763271162123	2.1729	0.3996	2.1391	0.3466	608766986
931	3	118604899	119237863	0.39068	0.210065659342	893	7	1.27237455219757	0.203240071319171	0.45589150330344	332.208981398157	2.72256097560976	2.1729	0.3996	2.1391	0.3466	609367933
932	3	119237863	119846964	0.385426	0.179118077298	911	6	1.15560762759709	0.247841686661734	0.429670349167788	338.905243061278	2.64825581395349	2.1729	0.3996	2.1391	0.3466	610000897
933	3	119846964	120490997	0.40166	0.223642266778	824	8	0.9999432692667	0.317337962994945	0.383118915562936	306.539978356194	2.63891112890312	2.1729	0.3996	2.1391	0.3466	610609998
934	3	120490997	121196916	0.35263	0.291703439063	946	3	1.05865071039536	0.289758883146458	0.441662322566193	351.925751850679	2.66854724964739	2.1729	0.3996	2.1391	0.3466	611254031
935	3	121196916	121829671	0.378878	0.209804742752	773	5	0.436404944917155	0.662542951860293	0.174497550675063	287.567236977352	2.2180774748924	2.1729	0.3996	2.1391	0.3466	611959950
936	3	121829671	122467735	0.388432	0.216379548133	768	6	0.451344164539071	0.651741518818368	0.183325606086893	285.707164293152	2.23255813953488	2.1729	0.3996	2.1391	0.3466	612592705
937	3	122467735	123027981	0.436394	0.10753490431	597	11	0.30413681061939	0.761023663503773	0.112153161430513	222.092678493505	2.15329125338142	2.1729	0.3996	2.1391	0.3466	613230769
938	3	123027981	123603622	0.45505	0.13140307935	566	13	0.63440530955807	0.525816345386941	0.264558275399615	210.560227851464	2.46086956521739	2.1729	0.3996	2.1391	0.3466	613791015
939	3	123603622	124203285	0.411356	0.166198348072	782	9	1.09184603135119	0.274900782465466	0.400479403588674	290.915367808912	2.60232945091514	2.1729	0.3996	2.1391	0.3466	614366656
940	3	124203285	124789364	0.434738	0.146872691224	732	11	1.22366029332833	0.221080404393828	0.406265878449751	272.31464096691	2.64021641118124	2.1729	0.3996	2.1391	0.3466	614966319
941	3	124789364	125605997	0.39645	0.387729861517	606	7	-0.236911329551715	0.812725580459632	-0.103450878344832	225.440809325065	1.84756097560976	2.1729	0.3996	2.1391	0.3466	615552398
942	3	125605997	126268561	0.485484	0.245355920334	360	14	-0.352683889122929	0.724325438831829	-0.151433496132569	133.925233262415	1.85089974293059	2.1729	0.3996	2.1391	0.3466	616369031
943	3	126268561	126838087	0.483938	0.122076955222	418	14	0.160734401251533	0.872302593421413	0.064072539618639	155.502076399137	2.14910025706941	2.1729	0.3996	2.1391	0.3466	617031595
944	3	126838087	127395860	0.483122	0.103577978855	412	14	0.107622164316244	0.914295414525408	0.0432139347209749	153.269989178097	2.11825192802057	2.1729	0.3996	2.1391	0.3466	617601121
945	3	127395860	127969909	0.44669	0.12899421478	494	12	-0.202088652615987	0.83984741875252	-0.0799387308487676	183.775181198981	1.94488188976378	2.1729	0.3996	2.1391	0.3466	618158894
946	3	127969909	128577677	0.490984	0.177317660686	405	15	1.04532075602586	0.295874747792483	0.357775433090876	150.665887420217	2.63414634146341	2.1729	0.3996	2.1391	0.3466	618732943
947	3	128577677	129266673	0.471426	0.27430638204	315	14	-0.751025666137598	0.452637209462629	-0.344078574074965	117.184579104613	1.61953727506427	2.1729	0.3996	2.1391	0.3466	619340711
948	3	129266673	130066701	0.425108	0.375021874234	643	10	0.365352496401178	0.714848296242419	0.138082276613951	239.205347188147	2.23652173913043	2.1729	0.3996	2.1391	0.3466	620029707
949	3	130066701	130665494	0.37669	0.164986898644	895	5	1.04098665446787	0.297881742084299	0.385916818901835	332.953010471837	2.56814921090387	2.1729	0.3996	2.1391	0.3466	620829735
950	3	130665494	131283290	0.380006	0.190671354298	837	6	0.791163597762872	0.428848530831092	0.307446917916081	311.376167335115	2.43313953488372	2.1729	0.3996	2.1391	0.3466	621428528
951	3	131283290	131880749	0.381776	0.163122490414	836	6	0.786238678440788	0.431727670190522	0.30572223744662	311.004152798275	2.43023255813953	2.1729	0.3996	2.1391	0.3466	622046324
952	3	131880749	132496566	0.371198	0.188070481978	704	5	0.094469387876176	0.924736298605357	0.0396045653875132	261.898233935389	2.02008608321377	2.1729	0.3996	2.1391	0.3466	622643783
953	3	132496566	133114917	0.39311	0.191397765994	704	7	0.278454581289503	0.780663425664791	0.112806756819515	261.898233935389	2.14634146341463	2.1729	0.3996	2.1391	0.3466	623259600
954	3	133114917	133726593	0.437124	0.182573780891	572	11	0.133854684191808	0.893517484495802	0.0504373769440976	212.792315072504	2.06311992786294	2.1729	0.3996	2.1391	0.3466	623877951
955	3	133726593	134324468	0.423146	0.16370478779	605	10	0.128793754641994	0.897520847444905	0.0501986814479599	225.068794788225	2.10434782608696	2.1729	0.3996	2.1391	0.3466	624489627
956	3	134324468	134872263	0.450278	0.0872497923493	503	13	0.212945889143884	0.83136916878176	0.0943146223732593	187.123312030541	2.18695652173913	2.1729	0.3996	2.1391	0.3466	625087502
957	3	134872263	135469191	0.411166	0.162378042243	835	9	1.39713388839809	0.162373312777973	0.495086993642737	310.632138261435	2.77870216306156	2.1729	0.3996	2.1391	0.3466	625635297
958	3	135469191	136130074	0.391064	0.243436432773	928	7	1.45643380606943	0.145272735873427	0.511356133309789	345.229490187559	2.82926829268293	2.1729	0.3996	2.1391	0.3466	626232225
959	3	136130074	136812055	0.37695	0.266841744858	817	5	0.654450807378069	0.512821410240786	0.254365214895899	303.935876598314	2.34433285509326	2.1729	0.3996	2.1391	0.3466	626893108
960	3	136812055	137469172	0.382762	0.239100495041	999	6	1.58900052794049	0.112060273517697	0.562703973158156	371.642522303201	2.90406976744186	2.1729	0.3996	2.1391	0.3466	627575089
961	3	137469172	138087206	0.408376	0.190983020352	681	8	0.255871368199244	0.798050163692844	0.108129376391789	253.341899588068	2.18094475580464	2.1729	0.3996	2.1391	0.3466	628232206
962	3	138087206	138772525	0.412998	0.270412756687	590	9	-0.0141024319130315	0.988748260263069	-0.00597424946947426	219.488576735624	1.96339434276206	2.1729	0.3996	2.1391	0.3466	628850240
963	3	138772525	139367867	0.423568	0.160146604809	824	10	1.49211913478045	0.135667916460194	0.495907876469222	306.539978356194	2.86608695652174	2.1729	0.3996	2.1391	0.3466	629535559
964	3	139367867	139921185	0.422054	0.0963605015561	637	10	0.328001116123412	0.742910818724165	0.124556911542303	236.973259967106	2.21565217391304	2.1729	0.3996	2.1391	0.3466	630130901
965	3	139921185	140492003	0.421314	0.124064062451	727	10	0.888271820289901	0.374394554008756	0.315218903205597	270.45456828271	2.52869565217391	2.1729	0.3996	2.1391	0.3466	630684219
966	3	140492003	141119641	0.421062	0.20336244778	811	10	1.41119114417862	0.158188260692358	0.472965453503276	301.703789377274	2.82086956521739	2.1729	0.3996	2.1391	0.3466	631255037
967	3	141119641	141759888	0.395776	0.219051397351	666	7	0.0786188199429082	0.937335817722505	0.0327535052534795	247.761681535468	2.03048780487805	2.1729	0.3996	2.1391	0.3466	631882675
968	3	141759888	142424834	0.360334	0.248059240901	798	4	0.499808186906892	0.617210145406598	0.204907614412838	296.867600398353	2.21974965229485	2.1729	0.3996	2.1391	0.3466	632522922
969	3	142424834	143006829	0.390854	0.140886090087	610	7	-0.215875986252073	0.829084415955507	-0.0939594293675339	226.928867472425	1.85975609756098	2.1729	0.3996	2.1391	0.3466	633187868
970	3	143006829	143573004	0.385698	0.116880823067	784	6	0.530142873692416	0.596012875145758	0.213072949480946	291.659396882593	2.27906976744186	2.1729	0.3996	2.1391	0.3466	633769863
971	3	143573004	144152183	0.362126	0.136709031232	796	4	0.490347479690585	0.623888034545319	0.201287298734141	296.123571324673	2.21418636995828	2.1729	0.3996	2.1391	0.3466	634336038
972	3	144152183	144733174	0.339352	0.139401470935	796	1	0.820138825531341	0.412136971028437	0.398877752800101	296.123571324673	2.46058732612056	2.1729	0.3996	2.1391	0.3466	634915217
973	3	144733174	145318893	0.33167	0.14634833427	818	1	0.91397848311456	0.360728151982193	0.438210165198201	304.307891135154	2.52859350850077	2.1729	0.3996	2.1391	0.3466	635496208
974	3	145318893	145905641	0.344552	0.147845412341	715	2	0.175129715876899	0.860977709191916	0.0768639060132905	265.99039384063	2.00280112044818	2.1729	0.3996	2.1391	0.3466	636081927
975	3	145905641	146519943	0.349698	0.186068090288	702	2	0.113758171965255	0.909429497210582	0.0503916946520994	261.154204861709	1.96638655462185	2.1729	0.3996	2.1391	0.3466	636668675
976	3	146519943	147106719	0.344526	0.147886075777	776	2	0.463103883462304	0.643289906527091	0.194977316534666	288.683280587872	2.17366946778711	2.1729	0.3996	2.1391	0.3466	637282977
977	3	147106719	147681659	0.356	0.130344035899	673	3	-0.0998347821828536	0.920475493795719	-0.0495713561628848	250.365783293348	1.8984485190409	2.1729	0.3996	2.1391	0.3466	637869753
978	3	147681659	148269792	0.340214	0.149852159291	778	2	0.472545659448711	0.636537359074545	0.19869081933373	289.427309661552	2.17927170868347	2.1729	0.3996	2.1391	0.3466	638444693
979	3	148269792	148865475	0.36602	0.160627380671	651	4	-0.19555379349172	0.844959429342714	-0.0888235886438727	242.181463482867	1.81084840055633	2.1729	0.3996	2.1391	0.3466	639032826
980	3	148865475	149456071	0.387428	0.153397584813	761	6	0.416869729284482	0.676773695918065	0.170115748869283	283.103062535272	2.21220930232558	2.1729	0.3996	2.1391	0.3466	639628509
981	3	149456071	150045161	0.37941	0.151233258076	864	5	0.887363433188591	0.374883263967295	0.335060448913684	321.420559829796	2.47919655667145	2.1729	0.3996	2.1391	0.3466	640219105
982	3	150045161	150656010	0.386798	0.181467105619	637	6	-0.193820266653943	0.846316617427891	-0.0864873323779621	236.973259967106	1.85174418604651	2.1729	0.3996	2.1391	0.3466	640808195
983	3	150656010	151240238	0.381746	0.14416974195	769	6	0.456269083861155	0.648196492755489	0.185202893327564	286.079178829992	2.23546511627907	2.1729	0.3996	2.1391	0.3466	641419044
984	3	151240238	151854175	0.352396	0.185584188606	815	3	0.502747415421933	0.615141868604279	0.226622198345238	303.191847524634	2.29901269393512	2.1729	0.3996	2.1391	0.3466	642003272
985	3	151854175	152445676	0.353926	0.154692891474	712	3	0.0656631453283201	0.94764601482756	0.0316993801931957	264.87435023011	2.00846262341326	2.1729	0.3996	2.1391	0.3466	642617209
986	3	152445676	153079868	0.362728	0.211595226682	691	4	-0.00633964916556699	0.994941725692888	-0.00279542142124977	257.062044956469	1.9221140472879	2.1729	0.3996	2.1391	0.3466	643208710
987	3	153079868	153722227	0.356142	0.221619063483	922	3	0.956805831926947	0.33866526811119	0.404588889656136	342.997402966518	2.60084626234133	2.1729	0.3996	2.1391	0.3466	643842902
988	3	153722227	154319294	0.359286	0.162573044566	850	3	0.651271196521704	0.514871438296588	0.287284980251862	316.212356314035	2.39774330042313	2.1729	0.3996	2.1391	0.3466	644485261
989	3	154319294	154947887	0.359694	0.204572752162	947	3	1.06289424699821	0.287829912259406	0.443186564695183	352.297766387519	2.67136812411848	2.1729	0.3996	2.1391	0.3466	645082328
990	3	154947887	155599567	0.381452	0.232752271053	681	6	0.0228761835177565	0.981749038223165	0.00987409337780854	253.341899588068	1.9796511627907	2.1729	0.3996	2.1391	0.3466	645710921
991	3	155599567	156201719	0.390518	0.16964487372	668	7	0.0891364915927289	0.928973436709214	0.0370794306562697	248.505710609148	2.03658536585366	2.1729	0.3996	2.1391	0.3466	646362601
992	3	156201719	156788302	0.375472	0.147605709678	696	5	0.0548246856105553	0.956278133702074	0.0231164425989442	258.922117640669	1.99713055954089	2.1729	0.3996	2.1391	0.3466	646964753
993	3	156788302	157367953	0.389926	0.137411994459	625	6	-0.252919298518952	0.80033057614305	-0.113924515084813	232.509085525026	1.81686046511628	2.1729	0.3996	2.1391	0.3466	647551336
994	3	157367953	157995233	0.366488	0.202907792373	842	4	0.707943745665661	0.47898019214655	0.282339101256888	313.236240019315	2.34214186369958	2.1729	0.3996	2.1391	0.3466	648130987
995	3	157995233	158608668	0.36662	0.184917717444	553	4	-0.659128447090795	0.509813289727476	-0.324201651574801	205.724038872543	1.53824756606398	2.1729	0.3996	2.1391	0.3466	648758267
996	3	158608668	159200582	0.379722	0.155282693094	845	5	0.793207265307741	0.42765707527816	0.302980477919763	314.352283629835	2.42467718794835	2.1729	0.3996	2.1391	0.3466	649371702
997	3	159200582	159809083	0.396138	0.17830866342	745	7	0.494066850110829	0.621258968476801	0.194471753531741	277.150829945831	2.27134146341463	2.1729	0.3996	2.1391	0.3466	649963616
998	3	159809083	160419036	0.37657	0.18026470892	542	5	-0.708335833002644	0.478736729804706	-0.337678011895913	201.631878967302	1.55523672883788	2.1729	0.3996	2.1391	0.3466	650572117
999	3	160419036	161038147	0.374894	0.192390379108	726	5	0.203492319106633	0.838750248559651	0.0839986847459668	270.08255374587	2.0832137733142	2.1729	0.3996	2.1391	0.3466	651182070
1000	3	161038147	161621688	0.362712	0.143162177122	705	4	0.0598853013485866	0.95224698670789	0.0261421254766476	262.270248472229	1.96105702364395	2.1729	0.3996	2.1391	0.3466	651801181
1001	3	161621688	162224600	0.337864	0.17069157688	670	1	0.282693513918356	0.777411788675375	0.150270417601587	249.249739682828	2.07109737248841	2.1729	0.3996	2.1391	0.3466	652384722
1002	3	162224600	162818019	0.333134	0.157425023466	553	1	-0.216362846865131	0.828704924263952	-0.126611197508841	205.724038872543	1.70942812982998	2.1729	0.3996	2.1391	0.3466	652987634
1003	3	162818019	163439789	0.325358	0.195844122425	697	1	0.397860366406852	0.690733116476646	0.207267978124876	259.294132177509	2.15455950540958	2.1729	0.3996	2.1391	0.3466	653581053
1004	3	163439789	164066585	0.335706	0.202292292867	798	1	0.828669703493451	0.40729133378422	0.402498068478798	296.867600398353	2.46676970633694	2.1729	0.3996	2.1391	0.3466	654202823
1005	3	164066585	164644362	0.331108	0.134614219673	798	1	0.828669703493451	0.40729133378422	0.402498068478798	296.867600398353	2.46676970633694	2.1729	0.3996	2.1391	0.3466	654829619
1006	3	164644362	165226876	0.328652	0.141651531122	682	1	0.333878781691021	0.738471031683729	0.175881061280625	253.713914124908	2.10819165378671	2.1729	0.3996	2.1391	0.3466	655407396
1007	3	165226876	165835352	0.333588	0.178274903201	716	1	0.478903707046906	0.632007133627266	0.246068909520709	266.36240837747	2.21329211746522	2.1729	0.3996	2.1391	0.3466	655989910
1008	3	165835352	166427574	0.329518	0.155722009652	685	1	0.346675098634187	0.728835419789184	0.182213310104342	254.829957735428	2.11746522411128	2.1729	0.3996	2.1391	0.3466	656598386
1009	3	166427574	167054703	0.346662	0.202715868665	722	2	0.208175931829323	0.835091600524426	0.0909195012347096	268.59449559851	2.02240896358543	2.1729	0.3996	2.1391	0.3466	657190608
1010	3	167054703	167640216	0.35188	0.146047995518	699	3	0.0104971694912622	0.991624624345639	0.00511459460223455	260.038161251189	1.97179125528914	2.1729	0.3996	2.1391	0.3466	657817737
1011	3	167640216	168210038	0.361688	0.122533001534	732	4	0.18760484876874	0.851186424970259	0.0803625164745343	272.31464096691	2.03616133518776	2.1729	0.3996	2.1391	0.3466	658403250
1012	3	168210038	168779314	0.348796	0.121691411547	663	2	-0.0703564597696758	0.943909945398634	-0.0320704655398737	246.645637924948	1.85714285714286	2.1729	0.3996	2.1391	0.3466	658973072
1013	3	168779314	169326062	0.364392	0.08550191313	584	4	-0.512487485238026	0.608309876773824	-0.245512762929491	217.256489514584	1.62447844228095	2.1729	0.3996	2.1391	0.3466	659542348
1014	3	169326062	169951180	0.384224	0.200151011489	543	6	-0.656762682929845	0.511333522425663	-0.316828506829901	202.003893504143	1.57848837209302	2.1729	0.3996	2.1391	0.3466	660089096
1015	3	169951180	170606996	0.395606	0.237591031631	638	7	-0.0686285831545826	0.945285266432192	-0.0292122480529131	237.345274503946	1.94512195121951	2.1729	0.3996	2.1391	0.3466	660714214
1016	3	170606996	171183600	0.385706	0.132853743644	648	6	-0.139646154111018	0.888939572176175	-0.0617868917496379	241.065419872347	1.88372093023256	2.1729	0.3996	2.1391	0.3466	661370030
1017	3	171183600	171783491	0.382536	0.16651525027	671	6	-0.0263730097030843	0.978959821796578	-0.011467938434079	249.621754219668	1.95058139534884	2.1729	0.3996	2.1391	0.3466	661946634
1018	3	171783491	172377703	0.387338	0.158549473925	679	6	0.0130263448735883	0.989606774472725	0.00563086961046912	252.597870514388	1.97383720930233	2.1729	0.3996	2.1391	0.3466	662546525
1019	3	172377703	172977845	0.360604	0.166863842224	681	4	-0.0536431852471053	0.957219449172633	-0.0238263337974371	253.341899588068	1.89429763560501	2.1729	0.3996	2.1391	0.3466	663140737
1020	3	172977845	173543792	0.34648	0.116525045631	861	2	0.86437936288459	0.387379525840767	0.344933901744383	320.304516219276	2.41176470588235	2.1729	0.3996	2.1391	0.3466	663740879
1021	3	173543792	174097863	0.345848	0.0975885761933	623	2	-0.25919197949781	0.795487119143559	-0.12184717262846	231.765056451346	1.74509803921569	2.1729	0.3996	2.1391	0.3466	664306826
1022	3	174097863	174699975	0.342138	0.169589710884	835	2	0.741636275061303	0.458307738988958	0.300696861708953	310.632138261435	2.33893557422969	2.1729	0.3996	2.1391	0.3466	664860897
1023	3	174699975	175268985	0.338892	0.121280821075	684	1	0.342409659653132	0.732042620024731	0.18010564714235	254.457943198588	2.11437403400309	2.1729	0.3996	2.1391	0.3466	665463009
1024	3	175268985	175865831	0.339764	0.162262962305	742	1	0.589805120554347	0.555321309342502	0.297528508877256	276.034786335311	2.29366306027821	2.1729	0.3996	2.1391	0.3466	666032019
1025	3	175865831	176459626	0.35054	0.15795855472	770	3	0.311788268293655	0.755201440479017	0.144680584809062	286.451193366832	2.17207334273625	2.1729	0.3996	2.1391	0.3466	666628865
1026	3	176459626	177113818	0.380024	0.235698388241	748	6	0.352845778097389	0.724204062258397	0.145257565253374	278.266873556351	2.17441860465116	2.1729	0.3996	2.1391	0.3466	667222660
1027	3	177113818	177702758	0.385322	0.151017081536	599	6	-0.380967200893137	0.703227586458533	-0.175224701845477	222.836707567185	1.74127906976744	2.1729	0.3996	2.1391	0.3466	667876852
1028	3	177702758	178266818	0.35537	0.113569478424	683	3	-0.0573994161543475	0.954227028078511	-0.0282922824831115	254.085928661748	1.92665726375176	2.1729	0.3996	2.1391	0.3466	668465792
1029	3	178266818	178911919	0.372672	0.224927569481	792	5	0.530561112798004	0.595722949262406	0.209529566829825	294.635513177313	2.27259684361549	2.1729	0.3996	2.1391	0.3466	669029852
1030	3	178911919	179565235	0.38276	0.234673572972	470	6	-1.01628179344198	0.309495215991032	-0.525119948069263	174.84683231482	1.36627906976744	2.1729	0.3996	2.1391	0.3466	669674953
1031	3	179565235	180154508	0.364956	0.151496844417	782	4	0.424122529176431	0.671476455908193	0.175687475497844	290.915367808912	2.17524339360223	2.1729	0.3996	2.1391	0.3466	670328269
1032	3	180154508	180804923	0.360372	0.231260041666	713	4	0.0977281302138172	0.922148177790745	0.0424209446343799	265.24636476695	1.98331015299026	2.1729	0.3996	2.1391	0.3466	670917542
1033	3	180804923	181401898	0.35868	0.162443988442	704	3	0.0317148525055152	0.974699450258666	0.0153975678640954	261.898233935389	1.98589562764457	2.1729	0.3996	2.1391	0.3466	671567957
1034	3	181401898	181998158	0.382064	0.161439640425	729	6	0.259272310977792	0.79542514175807	0.108138109692675	271.19859735639	2.11918604651163	2.1729	0.3996	2.1391	0.3466	672164932
1035	3	181998158	182585775	0.370722	0.149105624922	856	5	0.84771873092297	0.396594632271028	0.321639933151363	318.444443535076	2.45624103299857	2.1729	0.3996	2.1391	0.3466	672761192
1036	3	182585775	183233765	0.39899	0.228383154061	550	7	-0.531406135746696	0.595137370552136	-0.243337053405761	204.607995262023	1.67682926829268	2.1729	0.3996	2.1391	0.3466	673348809
1037	3	183233765	183901925	0.425604	0.251676245211	546	10	-0.238494818089371	0.811497333985415	-0.0978355097941445	203.119937114663	1.89913043478261	2.1729	0.3996	2.1391	0.3466	673996799
1038	3	183901925	184518282	0.494558	0.188781826117	394	15	0.91605320371538	0.35963899050226	0.318049154775266	146.573727514976	2.56260162601626	2.1729	0.3996	2.1391	0.3466	674664959
1039	3	184518282	185151249	0.38037	0.210069403302	667	6	-0.0460726869914205	0.963252315506823	-0.0200939434496776	248.133696072308	1.93895348837209	2.1729	0.3996	2.1391	0.3466	675281316
1040	3	185151249	185817942	0.406092	0.25002962383	588	8	-0.228035532494975	0.819618617205187	-0.103709266783918	218.744547661944	1.88310648518815	2.1729	0.3996	2.1391	0.3466	675914283
1041	3	185817942	186400177	0.428284	0.141240220873	602	10	0.110118064503111	0.912315741880002	0.0430270260457051	223.952751177705	2.09391304347826	2.1729	0.3996	2.1391	0.3466	676580976
1042	3	186400177	187050157	0.419884	0.230745561402	655	9	0.360307204087878	0.718617412537745	0.144805702706135	243.669521630227	2.17970049916805	2.1729	0.3996	2.1391	0.3466	677163211
1043	3	187050157	187645017	0.404784	0.159466092862	771	8	0.724168368871069	0.468962375187445	0.287205438294752	286.823207903672	2.46917534027222	2.1729	0.3996	2.1391	0.3466	677813191
1044	3	187645017	188208123	0.402934	0.112067710165	618	8	-0.0719365322710333	0.942652416800448	-0.0319185837159076	229.904983767146	1.97918334667734	2.1729	0.3996	2.1391	0.3466	678408051
1045	3	188208123	188783936	0.379498	0.131662536275	664	5	-0.103754123451928	0.917364474081914	-0.0447876219028593	247.017652461788	1.90530846484935	2.1729	0.3996	2.1391	0.3466	678971157
1046	3	188783936	189352663	0.374718	0.120843568179	823	5	0.684184334077284	0.493858773383029	0.264921567171842	306.167963819354	2.36154949784792	2.1729	0.3996	2.1391	0.3466	679546970
1047	3	189352663	189923746	0.365038	0.124470523549	671	4	-0.100946721328644	0.919592754248888	-0.0451683656093247	249.621754219668	1.86648122392211	2.1729	0.3996	2.1391	0.3466	680115697
1048	3	189923746	190485047	0.363256	0.109212347742	682	4	-0.0489128316389514	0.960988762933867	-0.0217093927853357	253.713914124908	1.8970792767733	2.1729	0.3996	2.1391	0.3466	680686780
1049	3	190485047	191090926	0.351586	0.174752714651	1003	3	1.30053229675785	0.193418594395601	0.526071839838979	373.130580450562	2.82933709449929	2.1729	0.3996	2.1391	0.3466	681248081
1050	3	191090926	191700105	0.351962	0.17922318399	979	3	1.19868741828943	0.230649512105138	0.491130998830493	364.202231566401	2.76163610719323	2.1729	0.3996	2.1391	0.3466	681853960
1051	3	191700105	192262856	0.360992	0.111507576175	765	4	0.343706517837816	0.731067008970764	0.143978615770506	284.591120682632	2.12795549374131	2.1729	0.3996	2.1391	0.3466	682463139
1052	3	192262856	192869050	0.381456	0.175181542542	793	6	0.574467147591172	0.565651725558163	0.229540161069716	295.007527714153	2.30523255813953	2.1729	0.3996	2.1391	0.3466	683025890
1053	3	192869050	193454215	0.381244	0.145540146796	781	6	0.515368115726164	0.606295808505611	0.207541843507717	290.543353272072	2.2703488372093	2.1729	0.3996	2.1391	0.3466	683632084
1054	3	193454215	194021920	0.452256	0.119260883734	461	13	-0.0680270577989059	0.945764095161888	-0.0314770270029297	171.498701483259	2.00434782608696	2.1729	0.3996	2.1391	0.3466	684217249
1055	3	194021920	194630740	0.451456	0.17873920042	555	13	0.560817156787339	0.574922189508416	0.236243993805201	206.468067946223	2.41304347826087	2.1729	0.3996	2.1391	0.3466	684784954
1056	3	194630740	195278252	0.43761	0.227813538591	495	11	-0.390614265205145	0.696082379656248	-0.15814924486732	184.147195735821	1.78539224526601	2.1729	0.3996	2.1391	0.3466	685393774
1057	3	195278252	196158785	0.46335	0.432162110903	393	13	-0.522935638563423	0.601019042831682	-0.261714465173661	146.201712978136	1.70869565217391	2.1729	0.3996	2.1391	0.3466	686041286
1058	3	196158785	196847680	0.416714	0.274199986936	451	9	-0.814763038130362	0.41520796196873	-0.393561770463297	167.778556114859	1.50083194675541	2.1729	0.3996	2.1391	0.3466	686921819
1059	3	196847680	197534897	0.418574	0.272427777543	706	9	0.654074764642438	0.513063638752265	0.252978979552502	262.642263009069	2.34941763727121	2.1729	0.3996	2.1391	0.3466	687610714
1060	3	197534897	198022430	0.159226	0.359926263506	195	1	-1.74339000208298	0.0812655135161301	-1.63041655399394	72.5428346838081	0.602782071097372	2.1729	0.3996	2.1391	0.3466	688297931
1061	4	0	785667	0.451598	0.363598063811	755	13	1.89878357080063	0.0575929381951042	0.680232866780173	280.870975314231	3.28260869565217	2.3078	0.3912	2.2196	0.3208	688297931
1062	4	785667	1384066	0.549956	0.164437106345	160	16	0.0459672822675782	0.96333632729973	0.0320274386762199	59.5223258944066	2.0253164556962	2.3078	0.3912	2.2196	0.3208	689083598
1063	4	1384066	2062508	0.550886	0.263017324989	213	16	0.73950284757476	0.459601711249914	0.444808964014696	79.2390963469288	2.69620253164557	2.3078	0.3912	2.2196	0.3208	689681997
1064	4	2062508	2699468	0.483592	0.215021351419	387	14	-0.113678822914128	0.909492400545873	-0.0470968363178333	143.969625757096	1.98971722365039	2.3078	0.3912	2.2196	0.3208	690360439
1065	4	2699468	3331001	0.481712	0.208275735393	464	14	0.567928217755417	0.570083710576554	0.214694402665328	172.614745093779	2.38560411311054	2.3078	0.3912	2.2196	0.3208	690997399
1066	4	3331001	4184323	0.549872	0.414054717914	202	16	0.59556150383176	0.55146820027783	0.368310826540653	75.1469364416884	2.55696202531646	2.3078	0.3912	2.2196	0.3208	691628932
1067	4	4184323	4798212	0.449686	0.185520509408	551	12	0.20719046993308	0.835861109728353	0.0776025461377124	204.980009798863	2.16929133858268	2.3078	0.3912	2.2196	0.3208	692482254
1068	4	4798212	5412422	0.440524	0.185946174761	632	12	0.788797644081754	0.430230286697624	0.275474785743658	235.113187282906	2.48818897637795	2.3078	0.3912	2.2196	0.3208	693096143
1069	4	5412422	6011375	0.467836	0.165209958043	547	13	0.507298500226807	0.611945390748083	0.215297055360289	203.491951651503	2.37826086956522	2.3078	0.3912	2.2196	0.3208	693710353
1070	4	6011375	6565265	0.508394	0.097293686472	322	15	0.0699383158649518	0.94424275613031	0.0269142134335064	119.788680862493	2.09430894308943	2.3078	0.3912	2.2196	0.3208	694309306
1071	4	6565265	7179404	0.48876	0.185852062807	354	14	-0.405796126058219	0.684892405330911	-0.175681042379246	131.693146041375	1.82005141388175	2.3078	0.3912	2.2196	0.3208	694863196
1072	4	7179404	7720949	0.535088	0.0767156930634	232	16	0.988128804949033	0.323089570185039	0.56808033891643	86.3073725468896	2.93670886075949	2.3078	0.3912	2.2196	0.3208	695477335
1073	4	7720949	8287769	0.521776	0.117885748562	308	15	-0.0945840234392981	0.924645240385751	-0.0372161239862093	114.580477346733	2.00325203252033	2.3078	0.3912	2.2196	0.3208	696018880
1074	4	8287769	8901947	0.528204	0.185903760799	201	15	-1.35200475955035	0.176373792702734	-0.652950973502182	74.7749219048483	1.30731707317073	2.3078	0.3912	2.2196	0.3208	696585700
1075	4	8901947	10234780	0.466434	0.624859228425	412	13	-0.395828829232161	0.69223130753683	-0.193599440249049	153.269989178097	1.79130434782609	2.3078	0.3912	2.2196	0.3208	697199878
1076	4	10234780	10813483	0.41199	0.135998949375	667	9	0.429428983041892	0.667611065434742	0.170997557465907	248.133696072308	2.21963394342762	2.3078	0.3912	2.2196	0.3208	698532711
1077	4	10813483	11413645	0.390696	0.166891605933	789	7	0.725455626406885	0.46817255785677	0.277256628195676	293.519469566793	2.40548780487805	2.3078	0.3912	2.2196	0.3208	699111414
1078	4	11413645	12002132	0.373674	0.150363559433	939	5	1.25903251692879	0.20801858709636	0.45515429440399	349.321650092799	2.69440459110473	2.3078	0.3912	2.2196	0.3208	699711576
1079	4	12002132	12603666	0.357248	0.168791788993	874	3	0.753116074990118	0.451380165452352	0.327455418727396	325.140705198196	2.4654442877292	2.3078	0.3912	2.2196	0.3208	700300063
1080	4	12603666	13182605	0.379996	0.136351152712	860	5	0.86754108205578	0.385645612482166	0.328365796339676	319.932501682436	2.46771879483501	2.3078	0.3912	2.2196	0.3208	700901597
1081	4	13182605	13776965	0.390038	0.158759001279	921	7	1.41962195529506	0.155717770094199	0.500432484273553	342.625388429678	2.80792682926829	2.3078	0.3912	2.2196	0.3208	701480536
1082	4	13776965	14347121	0.387054	0.123047025726	733	6	0.278971988266128	0.7802663218109	0.116032493499549	272.68665550375	2.13081395348837	2.3078	0.3912	2.2196	0.3208	702074896
1083	4	14347121	14949615	0.38863	0.170116216925	850	6	0.855187548949965	0.392447328038455	0.329682136390801	316.212356314035	2.47093023255814	2.3078	0.3912	2.2196	0.3208	702645052
1084	4	14949615	15526655	0.385518	0.133508942188	735	6	0.288821826910296	0.772717728138308	0.119963545089464	273.430684577431	2.13662790697674	2.3078	0.3912	2.2196	0.3208	703247546
1085	4	15526655	16126824	0.404856	0.166901322794	634	8	0.0113162678484023	0.990971117301581	0.00495741851912524	235.857216356586	2.03042433947158	2.3078	0.3912	2.2196	0.3208	703824586
1086	4	16126824	16709185	0.396862	0.14142602269	798	7	0.772785148831079	0.439649544021912	0.293620074404563	296.867600398353	2.43292682926829	2.3078	0.3912	2.2196	0.3208	704424755
1087	4	16709185	17284317	0.393048	0.130634358721	701	7	0.262678073814772	0.792798718033409	0.106645772192841	260.782190324869	2.13719512195122	2.3078	0.3912	2.2196	0.3208	705007116
1088	4	17284317	17907279	0.403832	0.197382825919	645	8	0.0685525679305142	0.945345775301263	0.0297737386903345	239.949376261827	2.06565252201761	2.3078	0.3912	2.2196	0.3208	705582248
1089	4	17907279	18514105	0.369278	0.176040578354	1041	4	1.64928411368827	0.0990894426847995	0.588417031489909	387.267132850483	2.89568845618915	2.3078	0.3912	2.2196	0.3208	706205210
1090	4	18514105	19096995	0.361778	0.142205218823	765	4	0.343706517837816	0.731067008970764	0.143978615770506	284.591120682632	2.12795549374131	2.3078	0.3912	2.2196	0.3208	706812036
1091	4	19096995	19680816	0.346964	0.143573115732	760	2	0.38756967557105	0.698334513549649	0.164920082678486	282.731047998432	2.12885154061625	2.3078	0.3912	2.2196	0.3208	707394926
1092	4	19680816	20265895	0.358208	0.145414550856	479	3	-0.923080883135871	0.355965056178723	-0.540152205037022	178.19496314638	1.35119887165021	1.177	0.1672	1.1349	0.1732	707978747
1093	4	20265895	20838558	0.359778	0.126886144207	423	3	-1.16071893289551	0.245756219812549	-0.719520197653252	157.362149083338	1.19322990126939	1.177	0.1672	1.1349	0.1732	708563826
1094	4	20838558	21421220	0.36951	0.141869557308	357	4	-1.58627775428894	0.112676316329266	-0.955557057780409	132.809189651895	0.993045897079277	1.177	0.1672	1.1349	0.1732	709136489
1095	4	21421220	21983998	0.365836	0.111550202744	366	4	-1.54370457181556	0.122659918260672	-0.919637483525466	136.157320483455	1.01808066759388	1.177	0.1672	1.1349	0.1732	709719151
1096	4	21983998	22638577	0.374616	0.23615025841	385	5	-1.48636311496545	0.137183100630413	-0.83111241766752	143.225596683416	1.10473457675753	1.177	0.1672	1.1349	0.1732	710281929
1097	4	22638577	23207235	0.369842	0.120736892825	408	4	-1.3450297202731	0.178615637040636	-0.762911979838013	151.781931030737	1.13490959666203	1.177	0.1672	1.1349	0.1732	710936508
1098	4	23207235	23784895	0.360448	0.134438943323	519	4	-0.819960469768025	0.412238642643604	-0.415746593451627	193.075544619982	1.44367176634214	1.177	0.1672	1.1349	0.1732	711505166
1099	4	23784895	24318769	0.392208	0.0634494281422	719	7	0.357337118663159	0.720839445154921	0.143223098621515	267.47845198799	2.19207317073171	2.1691	0.2485	2.1458	0.2217	712082826
1100	4	24318769	24906400	0.40862	0.149125897034	685	8	0.276684568229103	0.782022322225186	0.116578566227607	254.829957735428	2.1937550040032	2.1691	0.2485	2.1458	0.2217	712616700
1101	4	24906400	25519246	0.408726	0.184134350228	599	8	-0.170799232412863	0.864381632651376	-0.0769694188314965	222.836707567185	1.91833466773419	2.1691	0.2485	2.1458	0.2217	713204331
1102	4	25519246	26138397	0.43329	0.192442554401	530	11	-0.15221928820653	0.879013981446316	-0.0595854103837302	197.167704525222	1.91163210099188	2.1691	0.2485	2.1458	0.2217	713817177
1103	4	26138397	26769756	0.384506	0.208057539371	904	6	1.1211331923425	0.262231171848292	0.418542067780925	336.301141303398	2.62790697674419	2.1691	0.2485	2.1458	0.2217	714436328
1104	4	26769756	27351719	0.390798	0.14083885058	770	7	0.625537745733588	0.531618183095266	0.242089773764481	286.451193366832	2.34756097560976	2.1691	0.2485	2.1458	0.2217	715067687
1105	4	27351719	27914888	0.349424	0.112167040444	764	2	0.406453227543864	0.684409616922139	0.172493302383287	284.219106145792	2.14005602240896	2.1691	0.2485	2.1458	0.2217	715649650
1106	4	27914888	28507492	0.342032	0.156266241875	837	2	0.75107805104771	0.45260568424532	0.304148286897882	311.376167335115	2.34453781512605	2.1691	0.2485	2.1458	0.2217	716212819
1107	4	28507492	29067553	0.342642	0.107240104203	824	2	0.689706507136066	0.490378772930624	0.281565001530757	306.539978356194	2.30812324929972	2.1691	0.2485	2.1458	0.2217	716805423
1108	4	29067553	29632918	0.329504	0.115615575778	654	1	0.214446490221468	0.830198890845095	0.115399957754535	243.297507093387	2.02163833075734	2.1691	0.2485	2.1458	0.2217	717365484
1109	4	29632918	30217098	0.332956	0.144099421411	662	1	0.248570002069912	0.803693415167866	0.13294053906367	246.273623388107	2.04636785162287	2.1691	0.2485	2.1458	0.2217	717930849
1110	4	30217098	30783975	0.346176	0.117974445956	794	2	0.548079867339965	0.583637063826424	0.228059671490496	295.379542250993	2.22408963585434	2.1691	0.2485	2.1458	0.2217	718515029
1111	4	30783975	31340443	0.344128	0.101475736251	771	2	0.439499443496288	0.660299685173762	0.185651524262573	286.823207903672	2.15966386554622	2.1691	0.2485	2.1458	0.2217	719081906
1112	4	31340443	31921170	0.335042	0.139010240612	696	1	0.393594927425797	0.693880126882778	0.205196628105181	258.922117640669	2.15146831530139	2.1691	0.2485	2.1458	0.2217	719638374
1113	4	31921170	32493466	0.337834	0.126326236773	645	1	0.17605753939197	0.860248738455922	0.095408482567069	239.949376261827	1.99381761978362	2.1691	0.2485	2.1458	0.2217	720219101
1114	4	32493466	33075991	0.334798	0.141667739582	715	1	0.47463826806585	0.635044825201374	0.244052563922204	265.99039384063	2.21020092735703	2.1691	0.2485	2.1458	0.2217	720791397
1115	4	33075991	33644489	0.341106	0.120489430042	737	2	0.278989251727373	0.780253073292129	0.120585283442608	274.174713651111	2.06442577030812	2.1691	0.2485	2.1458	0.2217	721373922
1116	4	33644489	34261024	0.332638	0.189016033153	692	1	0.376533171501575	0.706520559556026	0.196881359893177	257.434059493309	2.13910355486862	2.1691	0.2485	2.1458	0.2217	721942420
1117	4	34261024	34854157	0.332442	0.157018746217	770	1	0.709237412023899	0.478177160669327	0.350967767838716	286.451193366832	2.38021638330757	2.1691	0.2485	2.1458	0.2217	722558955
1118	4	34854157	35442427	0.332358	0.150050147041	683	1	0.338144220672076	0.73525450787971	0.177994900546543	254.085928661748	2.1112828438949	2.1691	0.2485	2.1458	0.2217	723152088
1119	4	35442427	36015173	0.339926	0.127012672284	943	1	1.44715835574649	0.147852577075822	0.643367092931549	350.809708240159	2.91499227202473	2.1691	0.2485	2.1458	0.2217	723740358
1120	4	36015173	36579776	0.353578	0.11442199209	813	3	0.494260342216231	0.621122328914193	0.223077491301826	302.447818450954	2.29337094499295	2.1691	0.2485	2.1458	0.2217	724313104
1121	4	36579776	37194970	0.357582	0.187248250145	872	3	0.744629001784417	0.456496030456778	0.324150274003724	324.396676124516	2.45980253878702	2.1691	0.2485	2.1458	0.2217	724877707
1122	4	37194970	37809704	0.394896	0.18664007522	657	7	0.0312892975187147	0.975038825573301	0.013124698504547	244.413550703907	2.0030487804878	2.1691	0.2485	2.1458	0.2217	725492901
1123	4	37809704	38401590	0.413214	0.155242732553	740	9	0.849919805012145	0.395369673754124	0.320836066797634	275.290757261631	2.46256239600666	2.1691	0.2485	2.1458	0.2217	726107635
1124	4	38401590	39032107	0.400826	0.206999969866	718	8	0.448393468475439	0.653869254764378	0.184458422202769	267.10643745115	2.29943955164131	2.1691	0.2485	2.1458	0.2217	726699521
1125	4	39032107	39720984	0.374782	0.274181022156	578	5	-0.529934672807351	0.596157225231874	-0.244901370749105	215.024402293544	1.65853658536585	2.1691	0.2485	2.1458	0.2217	727330038
1126	4	39720984	40427015	0.391712	0.291815798456	504	7	-0.773312583692574	0.439337410284885	-0.369344938317866	187.495326567381	1.53658536585366	2.1691	0.2485	2.1458	0.2217	728018915
1127	4	40427015	41080389	0.405228	0.234741510988	646	8	0.073755867937979	0.941204643614685	0.0320087430736429	240.321390798667	2.06885508406725	2.1691	0.2485	2.1458	0.2217	728724946
1128	4	41080389	41672931	0.396248	0.156177958693	721	7	0.367854790312979	0.712981512209727	0.14723058742304	268.22248106167	2.19817073170732	2.1691	0.2485	2.1458	0.2217	729378320
1129	4	41672931	42279612	0.389544	0.17584364765	732	6	0.274047068944044	0.784048449936842	0.11406294364978	272.31464096691	2.12790697674419	2.1691	0.2485	2.1458	0.2217	729970862
1130	4	42279612	42882321	0.379976	0.170412255334	739	5	0.267914960288267	0.788764777890059	0.109603500896367	274.918742724791	2.12051649928264	2.1691	0.2485	2.1458	0.2217	730577543
1131	4	42882321	43481772	0.354442	0.16590346834	707	3	0.0444454623140671	0.964549323745042	0.0215323540361971	263.014277545909	1.99435825105783	2.1691	0.2485	2.1458	0.2217	731180252
1132	4	43481772	44092459	0.340778	0.181249969297	935	2	1.21372507438164	0.2248527260196	0.463887029122538	347.833591945439	2.61904761904762	2.1691	0.2485	2.1458	0.2217	731779703
1133	4	44092459	44679895	0.349604	0.148843448478	732	2	0.255384811761356	0.798425900411142	0.110764312631581	272.31464096691	2.05042016806723	2.1691	0.2485	2.1458	0.2217	732390390
1134	4	44679895	45287200	0.34658	0.176690460312	683	2	0.0240613000943915	0.980803712429214	0.010806242637629	254.085928661748	1.91316526610644	2.1691	0.2485	2.1458	0.2217	732977826
1135	4	45287200	45899033	0.337304	0.182783537338	704	1	0.42771843927424	0.668856123475147	0.22168475089375	261.898233935389	2.17619783616692	2.1691	0.2485	2.1458	0.2217	733585131
1136	4	45899033	46484926	0.34097	0.146601853922	834	2	0.736915387068099	0.461173806156478	0.298968047792202	310.260123724595	2.33613445378151	2.1691	0.2485	2.1458	0.2217	734196964
1137	4	46484926	47082490	0.351294	0.163269541003	687	3	-0.0404252697429451	0.967754084370557	-0.0198677619551018	255.573986809109	1.93794076163611	2.1691	0.2485	2.1458	0.2217	734782857
1138	4	47082490	47654014	0.361372	0.125146100601	873	4	0.854584707518429	0.392781096556634	0.334500521819932	324.768690661356	2.42837273991655	2.1691	0.2485	2.1458	0.2217	735380421
1139	4	47654014	48259932	0.374566	0.174805831812	710	5	0.124202914575392	0.901154614612237	0.0518481611422604	264.130321156429	2.03730272596844	2.1691	0.2485	2.1458	0.2217	735951945
1140	4	48259932	48900564	0.365846	0.219520723286	712	4	0.0929977766056633	0.925905327580669	0.0403961091568894	264.87435023011	1.98052851182197	2.1691	0.2485	2.1458	0.2217	736557863
1141	4	48900564	53126902	0.396484	0.881694270548	432	7	-1.15194876308612	0.249342128504314	-0.591737359654314	160.710279914898	1.31707317073171	1.1187	0.187	1.1138	0.1682	737198495
1142	4	53126902	53799895	0.406166	0.257050221919	325	8	-1.5965034344582	0.110376439584441	-0.959085703704465	120.904724473014	1.04083266613291	1.1187	0.187	1.1138	0.1682	741424833
1143	4	53799895	54451545	0.379112	0.232716949283	394	5	-1.44176282491663	0.149369293503956	-0.797775233793408	146.573727514976	1.13055954088953	1.1187	0.187	1.1138	0.1682	742097826
1144	4	54451545	55084107	0.399878	0.209563647516	347	7	-1.5989498082035	0.109831755503037	-0.907833009239521	129.089044283494	1.05792682926829	1.1187	0.187	1.1138	0.1682	742749476
1145	4	55084107	55700432	0.408606	0.188739707135	262	8	-1.92431133492847	0.0543155706439498	-1.26995861008283	97.4678086520909	0.839071257005604	1.1187	0.187	1.1138	0.1682	743382038
1146	4	55700432	56315527	0.390616	0.187117437144	404	7	-1.29919616618361	0.193876616878886	-0.688413379065988	150.293872883377	1.23170731707317	1.1187	0.187	1.1138	0.1682	743998363
1147	4	56315527	56943366	0.36878	0.203617487923	297	4	-1.87009897077817	0.0614700753929401	-1.22101820100874	110.488317441492	0.826147426981919	1.1187	0.187	1.1138	0.1682	744613458
1148	4	56943366	57587710	0.390942	0.224016984716	342	7	-1.62524398732806	0.10411058116092	-0.928772346931885	127.228971599294	1.04268292682927	1.1187	0.187	1.1138	0.1682	745241297
1149	4	57587710	58249202	0.406166	0.244132960036	311	8	-1.6693496345627	0.0950481089140369	-1.02261084148968	115.696520957253	0.99599679743795	1.1187	0.187	1.1138	0.1682	745885641
1150	4	58249202	58884686	0.3642	0.2131981293	400	4	-1.38287254913833	0.166703948719783	-0.791481132034783	148.805814736017	1.11265646731572	1.1187	0.187	1.1138	0.1682	746547133
1151	4	58884686	59502381	0.344098	0.190539020067	389	2	-1.3638797699074	0.172605408819669	-0.80130918066627	144.713654830776	1.08963585434174	1.1187	0.187	1.1138	0.1682	747182617
1152	4	59502381	60141321	0.332016	0.217453908035	431	1	-0.736746402553894	0.461276582565436	-0.486202808654449	160.338265378058	1.3323029366306	1.1187	0.187	1.1138	0.1682	747800312
1153	4	60141321	60765123	0.331782	0.198463615057	401	1	-0.864709571985557	0.387198214408816	-0.590288441288627	149.177829272857	1.23956723338485	1.1187	0.187	1.1138	0.1682	748439252
1154	4	60765123	61364712	0.334264	0.166095442044	281	1	-1.37656224971221	0.168647628992072	-1.10332054752262	104.536084852052	0.868624420401855	1.1187	0.187	1.1138	0.1682	749063054
1155	4	61364712	61961177	0.341638	0.161727846563	376	2	-1.42525131381904	0.154084568093226	-0.850346673974824	139.877465851856	1.05322128851541	1.1187	0.187	1.1138	0.1682	749662643
1156	4	61961177	62524227	0.3409	0.111979397922	291	2	-1.82652679324133	0.0677709491778032	-1.22006018274418	108.256230220452	0.815126050420168	1.1187	0.187	1.1138	0.1682	750259108
1157	4	62524227	63122155	0.340484	0.163778916525	352	2	-1.53855262565592	0.123913551626296	-0.945503907015164	130.949116967695	0.985994397759104	1.1187	0.187	1.1138	0.1682	750822158
1158	4	63122155	63733821	0.338636	0.18256041696	333	1	-1.15475942269733	0.248188957990848	-0.858368500672285	123.880840767734	1.02936630602782	1.1187	0.187	1.1138	0.1682	751420086
1159	4	63733821	64359478	0.329406	0.200840076911	365	1	-1.01826537530355	0.308551858424339	-0.725994213976168	135.785305946615	1.12828438948995	1.1187	0.187	1.1138	0.1682	752031752
1160	4	64359478	64957105	0.32762	0.163357746554	386	1	-0.928691156701389	0.353049165038761	-0.645289830475467	143.597611220256	1.19319938176198	1.1187	0.187	1.1138	0.1682	752657409
1161	4	64957105	65549166	0.330058	0.155492423923	338	1	-1.13343222779205	0.257032786641256	-0.836867431461363	125.740913451934	1.04482225656878	1.1187	0.187	1.1138	0.1682	753255036
1162	4	65549166	66151946	0.335886	0.17050997047	332	1	-1.15902486167838	0.246446051195175	-0.862707436396623	123.508826230894	1.02627511591963	1.1187	0.187	1.1138	0.1682	753847097
1163	4	66151946	66721277	0.330916	0.121776260207	353	1	-1.06945064307622	0.284866657857133	-0.774222494472367	131.321131504535	1.09119010819165	1.1187	0.187	1.1138	0.1682	754449877
1164	4	66721277	67331479	0.331944	0.180599211409	406	1	-0.84338237708028	0.399014624722486	-0.572410950558371	151.037901957057	1.25502318392581	1.1187	0.187	1.1138	0.1682	755019208
1165	4	67331479	67917399	0.340876	0.146641179683	481	2	-0.929558074532688	0.352599943322454	-0.49504244188242	178.93899222006	1.34733893557423	1.1187	0.187	1.1138	0.1682	755629410
1166	4	67917399	68561245	0.356154	0.223416779789	436	3	-1.10555295705845	0.268920060978021	-0.675849725996276	162.198338062258	1.22990126939351	1.1187	0.187	1.1138	0.1682	756215330
1167	4	68561245	69183311	0.35464	0.196226766935	437	3	-1.1013094204556	0.270762012542564	-0.672544581272604	162.570352599098	1.2327221438646	1.1187	0.187	1.1138	0.1682	756859176
1168	4	69183311	70014499	0.352774	0.398451373215	356	3	-1.4450358852865	0.148447806198605	-0.968300619806804	132.437175115055	1.00423131170663	1.1187	0.187	1.1138	0.1682	757481242
1169	4	70014499	70843067	0.343912	0.3965492271	370	2	-1.45357664177826	0.146063716782143	-0.873554065136149	137.645378630815	1.03641456582633	1.1187	0.187	1.1138	0.1682	758312430
1170	4	70843067	71475987	0.34634	0.210010743854	441	2	-1.11839359426082	0.263398928973902	-0.620300680094941	164.058410746458	1.23529411764706	1.1187	0.187	1.1138	0.1682	759140998
1171	4	71475987	72153411	0.372772	0.261909823095	359	5	-1.61520839732872	0.106265572672257	-0.931987019426733	133.553218725575	1.03012912482066	1.1187	0.187	1.1138	0.1682	759773918
1172	4	72153411	72769797	0.360418	0.188819992667	472	4	-1.04228708935125	0.297278596271315	-0.552694272447667	175.5908613885	1.31293463143255	1.1187	0.187	1.1138	0.1682	760451342
1173	4	72769797	73370774	0.349092	0.168021405145	384	2	-1.38748420987341	0.165294162707828	-0.819973024931305	142.853582146576	1.07563025210084	1.1187	0.187	1.1138	0.1682	761067728
1174	4	73370774	74034468	0.363316	0.246640771199	454	4	-1.12743345429802	0.259559261237081	-0.608788834518593	168.894599725379	1.26286509040334	1.1187	0.187	1.1138	0.1682	761668705
1175	4	74034468	74652780	0.361712	0.191346763446	443	4	-1.17946734398772	0.23821213276453	-0.64417443325449	164.802439820138	1.23226703755216	1.1187	0.187	1.1138	0.1682	762332399
1176	4	74652780	75249918	0.360996	0.16267261504	378	4	-1.48694032851771	0.137030571697934	-0.873094897588436	140.621494925536	1.05146036161335	1.1187	0.187	1.1138	0.1682	762950711
1177	4	75249918	75942525	0.371184	0.278089883585	307	5	-1.87289896205525	0.0610823385556818	-1.1577322078796	114.208462809893	0.880918220946915	1.1187	0.187	1.1138	0.1682	763547849
1178	4	75942525	76639006	0.38165	0.282105326635	383	6	-1.4447497744633	0.148528183373024	-0.820436312709306	142.481567609736	1.11337209302326	1.1187	0.187	1.1138	0.1682	764240456
1179	4	76639006	77277690	0.385012	0.217140244628	246	6	-2.11946372158881	0.0340512965572291	-1.45912238929502	91.5155760626502	0.715116279069767	1.1187	0.187	1.1138	0.1682	764936937
1180	4	77277690	77887560	0.39998	0.180153147392	328	7	-1.6988676888768	0.0893441162270841	-0.989072857199699	122.020768083534	1	1.1187	0.187	1.1138	0.1682	765575621
1181	4	77887560	78514960	0.413436	0.203060248645	281	9	-1.79398823997889	0.072815045892819	-1.07611907349775	104.536084852052	0.935108153078203	1.1187	0.187	1.1138	0.1682	766185491
1182	4	78514960	79138545	0.371096	0.198184690138	279	5	-2.01165541998493	0.0442562730128788	-1.2957057414206	103.792055778372	0.800573888091822	1.1187	0.187	1.1138	0.1682	766812891
1183	4	79138545	79730142	0.388052	0.154830061681	325	6	-1.73039509514417	0.0835597095765872	-1.05734098671845	120.904724473014	0.944767441860465	1.1187	0.187	1.1138	0.1682	767436476
1184	4	79730142	80321721	0.354744	0.154804345658	426	3	-1.14798832308695	0.250973384329416	-0.709324430547363	158.478192693858	1.20169252468265	1.1187	0.187	1.1138	0.1682	768028073
1185	4	80321721	80913210	0.345034	0.154675742068	416	2	-1.23641579409091	0.216304048256334	-0.704495807511369	154.758047325457	1.16526610644258	1.1187	0.187	1.1138	0.1682	768619652
1186	4	80913210	81490745	0.364112	0.134251603799	428	4	-1.25042264811002	0.211145195533233	-0.693870335408361	159.222221767538	1.19054242002782	1.1187	0.187	1.1138	0.1682	769211141
1187	4	81490745	82094057	0.347436	0.171241414061	275	2	-1.90206100113258	0.0571631801593887	-1.30164771724044	102.303997631011	0.7703081232493	1.1187	0.187	1.1138	0.1682	769788676
1188	4	82094057	82692659	0.380732	0.164720465351	420	6	-1.26252775954619	0.206758943953775	-0.68739137696814	156.246105472817	1.22093023255814	1.1187	0.187	1.1138	0.1682	770391988
1189	4	82692659	83348081	0.382012	0.237132717547	420	6	-1.26252775954619	0.206758943953775	-0.68739137696814	156.246105472817	1.22093023255814	1.1187	0.187	1.1138	0.1682	770990590
1190	4	83348081	83981242	0.397166	0.210311437375	285	7	-1.92499762934795	0.0542296548238202	-1.19180675276568	106.024142999412	0.86890243902439	1.1187	0.187	1.1138	0.1682	771646012
1191	4	83981242	84643974	0.38669	0.245547219691	282	6	-1.94216662599379	0.0521169319037181	-1.26208554223547	104.908099388892	0.819767441860465	1.1187	0.187	1.1138	0.1682	772279173
1192	4	84643974	85236407	0.36817	0.156022706365	478	4	-1.01390496770233	0.310628100727147	-0.53447051382876	177.82294860954	1.32962447844228	1.1187	0.187	1.1138	0.1682	772941905
1193	4	85236407	85815645	0.370916	0.136796964288	353	5	-1.64494192402793	0.099981788171512	-0.956302679978604	131.321131504535	1.012912482066	1.1187	0.187	1.1138	0.1682	773534338
1194	4	85815645	86445678	0.363584	0.206390776356	408	4	-1.3450297202731	0.178615637040636	-0.762911979838013	151.781931030737	1.13490959666203	1.1187	0.187	1.1138	0.1682	774113576
1195	4	86445678	87028491	0.354858	0.142091888822	311	3	-1.63599503241477	0.101840627061114	-1.1632632806426	115.696520957253	0.877291960507757	1.1187	0.187	1.1138	0.1682	774743609
1196	4	87028491	87665368	0.356422	0.214919050303	461	3	-0.999464541987182	0.317569707566238	-0.595411110343864	171.498701483259	1.30042313117066	1.1187	0.187	1.1138	0.1682	775326422
1197	4	87665368	88304742	0.379592	0.217985091668	350	5	-1.65980868737754	0.0969529455290249	-0.968615941417455	130.205087894015	1.00430416068867	1.1187	0.187	1.1138	0.1682	775963299
1198	4	88304742	88949230	0.377814	0.224190365065	528	5	-0.77771406196748	0.436737600390673	-0.375432933891331	196.423675451542	1.51506456241033	1.1187	0.187	1.1138	0.1682	776602673
1199	4	88949230	89600533	0.384876	0.232308157647	331	6	-1.70084557921167	0.0889719879091752	-1.03094948782704	123.136811694054	0.962209302325581	1.1187	0.187	1.1138	0.1682	777247161
1200	4	89600533	90208006	0.37265	0.176918151095	419	5	-1.31787313033656	0.187546121844344	-0.709020619550432	155.874090935977	1.20229555236729	1.1187	0.187	1.1138	0.1682	777898464
1201	4	90208006	90788897	0.36089	0.13925331947	428	4	-1.25042264811002	0.211145195533233	-0.693870335408361	159.222221767538	1.19054242002782	1.1187	0.187	1.1138	0.1682	778505937
1202	4	90788897	91378371	0.341672	0.151786168686	352	2	-1.53855262565592	0.123913551626296	-0.945503907015164	130.949116967695	0.985994397759104	1.1187	0.187	1.1138	0.1682	779086828
1203	4	91378371	91973584	0.334598	0.159964584107	339	1	-1.12916678881099	0.258827480890577	-0.832605404607203	126.112927988774	1.04791344667697	1.1187	0.187	1.1138	0.1682	779676302
1204	4	91973584	92624648	0.333758	0.232026344568	365	1	-1.01826537530355	0.308551858424339	-0.725994213976168	135.785305946615	1.12828438948995	1.1187	0.187	1.1138	0.1682	780271515
1205	4	92624648	93256758	0.3411	0.208998433817	392	2	-1.34971710592779	0.177106743188663	-0.790225681537253	145.829698441296	1.09803921568627	1.1187	0.187	1.1138	0.1682	780922579
1206	4	93256758	93815236	0.330612	0.104709585695	372	1	-0.988407302436165	0.322953212589931	-0.698588056635516	138.389407704495	1.1499227202473	1.1187	0.187	1.1138	0.1682	781554689
1207	4	93815236	94379967	0.334916	0.114622714177	155	1	-1.9140075613252	0.055619189614633	-1.96162246246931	57.6622532102064	0.479134466769706	1.1187	0.187	1.1138	0.1682	782113167
1208	4	94379967	94983137	0.354118	0.171046305353	146	3	-2.33617857188512	0.0194819366150069	-2.25420949189318	54.3141223786461	0.411847672778561	1.1187	0.187	1.1138	0.1682	782677898
1209	4	94983137	95607321	0.354414	0.198954154544	372	3	-1.37713929964089	0.16846918434973	-0.90487523966517	138.389407704495	1.04936530324401	1.1187	0.187	1.1138	0.1682	783281068
1210	4	95607321	96193925	0.363382	0.147636224779	422	4	-1.27880476975895	0.200965813856198	-0.714238133102323	156.990134546498	1.17385257301808	1.1187	0.187	1.1138	0.1682	783905252
1211	4	96193925	96769565	0.357714	0.131401570426	424	3	-1.15647539629265	0.247486757626543	-0.716113596210003	157.734163620178	1.19605077574048	1.1187	0.187	1.1138	0.1682	784491856
1212	4	96769565	97337358	0.342984	0.119397386019	398	2	-1.32139177796857	0.18637076612324	-0.768310905108813	148.061785662337	1.11484593837535	1.1187	0.187	1.1138	0.1682	785067496
1213	4	97337358	97922430	0.344058	0.145404326305	385	2	-1.38276332188021	0.166737448757847	-0.816220890070198	143.225596683416	1.07843137254902	1.1187	0.187	1.1138	0.1682	785635289
1214	4	97922430	98538632	0.34342	0.188577771575	485	2	-0.910674522559875	0.362466891897271	-0.483094588577971	180.42705036742	1.35854341736695	1.1187	0.187	1.1138	0.1682	786220361
1215	4	98538632	99213574	0.344744	0.259195604956	438	2	-1.13255625824043	0.257400646486745	-0.630148466051288	162.942367135938	1.22689075630252	1.1187	0.187	1.1138	0.1682	786836563
1216	4	99213574	99840114	0.381104	0.201966354902	353	6	-1.59249735412582	0.111272997142544	-0.938112521363082	131.321131504535	1.02616279069767	1.1187	0.187	1.1138	0.1682	787511505
1217	4	99840114	100530483	0.36878	0.27574963534	399	4	-1.38760290274648	0.165257997073287	-0.795092385587163	148.433800199177	1.10987482614743	1.1187	0.187	1.1138	0.1682	788138045
1218	4	100530483	101148004	0.377328	0.190310936794	326	5	-1.7787427941744	0.0752819397428597	-1.07109889901871	121.276739009854	0.935437589670014	1.1187	0.187	1.1138	0.1682	788828414
1219	4	101148004	101732977	0.356438	0.145259695747	427	3	-1.1437447864841	0.252729493788396	-0.705941791152711	158.850207230698	1.20451339915374	1.1187	0.187	1.1138	0.1682	789445935
1220	4	101732977	102307728	0.353628	0.130058059925	419	3	-1.17769307930691	0.23891898694427	-0.73322761707385	155.874090935977	1.18194640338505	1.1187	0.187	1.1138	0.1682	790030908
1221	4	102307728	102933552	0.350248	0.201053331288	457	3	-1.01643868839858	0.309420530107939	-0.607983695715132	170.010643335899	1.28913963328632	1.1187	0.187	1.1138	0.1682	790605659
1222	4	102933552	103549343	0.369034	0.188036200594	419	4	-1.29299583058341	0.196012501145909	-0.724530888110157	155.874090935977	1.16550764951321	1.1187	0.187	1.1138	0.1682	791231483
1223	4	103549343	104265510	0.36395	0.301838816924	405	4	-1.35922078109756	0.174076638067259	-0.773559224037521	150.665887420217	1.12656467315716	1.1187	0.187	1.1138	0.1682	791847274
1224	4	104265510	104928834	0.346154	0.246220549837	580	2	-0.462190163205555	0.643944956774107	-0.225026435637527	215.768431367224	1.62464985994398	1.1187	0.187	1.1138	0.1682	792563441
1225	4	104928834	105526221	0.340402	0.163021625847	416	2	-1.23641579409091	0.216304048256334	-0.704495807511369	154.758047325457	1.16526610644258	1.1187	0.187	1.1138	0.1682	793226765
1226	4	105526221	106140482	0.356006	0.186013762879	423	3	-1.16071893289551	0.245756219812549	-0.719520197653252	157.362149083338	1.19322990126939	1.1187	0.187	1.1138	0.1682	793824152
1227	4	106140482	106745991	0.353058	0.17424844222	365	3	-1.40684405586084	0.159473635549408	-0.932281397005822	135.785305946615	1.0296191819464	1.1187	0.187	1.1138	0.1682	794438413
1228	4	106745991	107370672	0.353404	0.199591471487	342	3	-1.5044453977264	0.132466722546405	-1.0261815358873	127.228971599294	0.964739069111425	1.1187	0.187	1.1138	0.1682	795043922
1229	4	107370672	107990746	0.349362	0.193644629512	439	2	-1.12783537024723	0.259389452631974	-0.626858396117103	163.314381672778	1.2296918767507	1.1187	0.187	1.1138	0.1682	795668603
1230	4	107990746	108606537	0.360188	0.188036200594	482	4	-0.994983553269717	0.319744263466864	-0.522447985579547	179.3110067569	1.34075104311544	1.1187	0.187	1.1138	0.1682	796288677
1231	4	108606537	109192152	0.391098	0.146196733349	400	7	-1.32023150948325	0.186757734780281	-0.702768672043058	148.805814736017	1.21951219512195	1.1187	0.187	1.1138	0.1682	796904468
1232	4	109192152	109800045	0.384382	0.177486827452	421	6	-1.2576028402241	0.208535425688039	-0.683960471567867	156.618120009657	1.22383720930233	1.1187	0.187	1.1138	0.1682	797490083
1233	4	109800045	110383329	0.365162	0.14278464693	366	4	-1.54370457181556	0.122659918260672	-0.919637483525466	136.157320483455	1.01808066759388	1.1187	0.187	1.1138	0.1682	798097976
1234	4	110383329	111025901	0.376794	0.221877081479	379	5	-1.51609664166467	0.129494917386247	-0.853773015078692	140.993509462376	1.08751793400287	1.1187	0.187	1.1138	0.1682	798681260
1235	4	111025901	111675174	0.383672	0.229907912388	332	6	-1.69592065988958	0.0899009065089629	-1.02659746328734	123.508826230894	0.965116279069767	1.1187	0.187	1.1138	0.1682	799323832
1236	4	111675174	112277179	0.346818	0.169442114268	349	2	-1.55271528963553	0.120491167932174	-0.957852299442809	129.833073357174	0.977591036414566	1.1187	0.187	1.1138	0.1682	799973105
1237	4	112277179	112869528	0.342722	0.155903023387	344	2	-1.57631972960155	0.114952136993228	-0.978670770950363	127.973000672974	0.963585434173669	1.1187	0.187	1.1138	0.1682	800575110
1238	4	112869528	113491181	0.37644	0.195692773943	399	5	-1.41698488600061	0.156487346397325	-0.779582117027438	148.433800199177	1.14490674318508	1.1187	0.187	1.1138	0.1682	801167459
1239	4	113491181	114110801	0.360856	0.193053807172	383	4	-1.46328856047695	0.143388436605916	-0.854136739884551	142.481567609736	1.0653685674548	1.1187	0.187	1.1138	0.1682	801789112
1240	4	114110801	114671626	0.354474	0.10845629207	400	3	-1.25832027476107	0.208275951630781	-0.800177860998477	148.805814736017	1.12834978843441	1.1187	0.187	1.1138	0.1682	802408732
1241	4	114671626	115280386	0.351338	0.178658256127	381	3	-1.33894747021523	0.180587774363028	-0.87038686327988	141.737538536056	1.07475317348378	1.1187	0.187	1.1138	0.1682	802969557
1242	4	115280386	115860403	0.349552	0.137956301281	397	2	-1.32611266596177	0.184802381339765	-0.771940328509504	147.689771125496	1.11204481792717	1.1187	0.187	1.1138	0.1682	803578317
1243	4	115860403	116444504	0.33163	0.14398366036	423	1	-0.770869914402338	0.440784041438981	-0.513233014623598	157.362149083338	1.30757341576507	1.1187	0.187	1.1138	0.1682	804158334
1244	4	116444504	117038083	0.325638	0.157652140659	311	1	-1.24859908028055	0.21181174891709	-0.956976097612945	115.696520957253	0.961360123647604	1.1187	0.187	1.1138	0.1682	804742435
1245	4	117038083	117625947	0.332236	0.149463141135	393	1	-0.898833083834001	0.368741575119803	-0.619361365484941	146.201712978136	1.21483771251932	1.1187	0.187	1.1138	0.1682	805336014
1246	4	117625947	118212697	0.330546	0.147848317	345	1	-1.10357415492466	0.269777907595777	-0.807294316078016	128.345015209814	1.06646058732612	1.1187	0.187	1.1138	0.1682	805923878
1247	4	118212697	118801982	0.337456	0.151514123047	389	1	-0.915894839758223	0.359722053585091	-0.634120522757356	144.713654830776	1.20247295208655	1.1187	0.187	1.1138	0.1682	806510628
1248	4	118801982	119640901	0.35804	0.403994902964	373	3	-1.37289576303804	0.169784753960486	-0.901002230517964	138.761422241335	1.05218617771509	1.1187	0.187	1.1138	0.1682	807099913
1249	4	119640901	120237851	0.366744	0.162408911969	444	4	-1.17473699037956	0.240099955567855	-0.640921455459402	165.174454356978	1.23504867872045	1.1187	0.187	1.1138	0.1682	807938832
1250	4	120237851	120960023	0.356356	0.307644162333	410	3	-1.21588490873256	0.224028767684508	-0.764553951267756	152.525960104417	1.15655853314528	1.1187	0.187	1.1138	0.1682	808535782
1251	4	120960023	121553967	0.349556	0.158169793785	438	2	-1.13255625824043	0.257400646486745	-0.630148466051288	162.942367135938	1.22689075630252	1.1187	0.187	1.1138	0.1682	809257954
1252	4	121553967	122140689	0.365568	0.14780764996	326	4	-1.73291871614171	0.0831101171690811	-1.08660916757843	121.276739009854	0.906815020862309	1.1187	0.187	1.1138	0.1682	809851898
1253	4	122140689	122754322	0.374342	0.185180718768	397	5	-1.42689606156702	0.153609856242812	-0.786831856106826	147.689771125496	1.13916786226686	1.1187	0.187	1.1138	0.1682	810438620
1254	4	122754322	123343802	0.355402	0.151794802199	417	3	-1.18618015251261	0.23555116252379	-0.740130477328538	155.130061862297	1.17630465444288	1.1187	0.187	1.1138	0.1682	811052253
1255	4	123343802	123983357	0.372362	0.218206409144	418	5	-1.32282871811977	0.185892344598652	-0.712467921168901	155.502076399137	1.19942611190818	1.1187	0.187	1.1138	0.1682	811641733
1256	4	123983357	124592554	0.370226	0.179247435559	458	5	-1.12460520679166	0.260756366347667	-0.58062326515284	170.382657872739	1.3142037302726	1.1187	0.187	1.1138	0.1682	812281288
1257	4	124592554	125201379	0.352576	0.178745945058	352	3	-1.4620100316979	0.143738460894409	-0.984602432135905	130.949116967695	0.992947813822285	1.1187	0.187	1.1138	0.1682	812890485
1258	4	125201379	125787613	0.3491	0.147098257692	485	2	-0.910674522559875	0.362466891897271	-0.483094588577971	180.42705036742	1.35854341736695	1.1187	0.187	1.1138	0.1682	813499310
1259	4	125787613	126353553	0.342466	0.116514118104	256	2	-1.99175787300345	0.0463976304727745	-1.40493552565246	95.2357214310506	0.717086834733894	1.1187	0.187	1.1138	0.1682	814085544
1260	4	126353553	126931689	0.339056	0.135151590629	359	1	-1.04385800918989	0.296551088198134	-0.749906833920496	133.553218725575	1.1097372488408	1.1187	0.187	1.1138	0.1682	814651484
1261	4	126931689	127528291	0.33507	0.161920342205	378	1	-0.962814668549832	0.335640538124579	-0.675504443522475	140.621494925536	1.16846986089645	1.1187	0.187	1.1138	0.1682	815229620
1262	4	127528291	128131442	0.348444	0.17102019229	397	2	-1.32611266596177	0.184802381339765	-0.771940328509504	147.689771125496	1.11204481792717	1.1187	0.187	1.1138	0.1682	815826222
1263	4	128131442	128763284	0.359294	0.208662925225	361	3	-1.42381820227224	0.154499105146486	-0.948179023886031	134.297247799255	1.01833568406206	1.1187	0.187	1.1138	0.1682	816429373
1264	4	128763284	129448609	0.37349	0.270419144202	455	5	-1.13947197014127	0.254506352805129	-0.590104318163726	169.266614262219	1.30559540889527	1.1187	0.187	1.1138	0.1682	817061215
1265	4	129448609	130089480	0.37694	0.219811787396	391	5	-1.45662958826624	0.145218655617869	-0.808802255942432	145.457683904456	1.1219512195122	1.1187	0.187	1.1138	0.1682	817746540
1266	4	130089480	130674765	0.355488	0.145715335264	342	3	-1.5044453977264	0.132466722546405	-1.0261815358873	127.228971599294	0.964739069111425	1.1187	0.187	1.1138	0.1682	818387411
1267	4	130674765	131261624	0.341646	0.148006591021	345	2	-1.57159884160835	0.116043615296518	-0.97448297398693	128.345015209814	0.966386554621849	1.1187	0.187	1.1138	0.1682	818972696
1268	4	131261624	131853210	0.334586	0.154814346519	318	1	-1.21874100741316	0.222942508353042	-0.924863912459192	118.300622715133	0.982998454404946	1.1187	0.187	1.1138	0.1682	819559555
1269	4	131853210	132458855	0.326848	0.174433868025	404	1	-0.851913255042391	0.394262239394397	-0.579535384991753	150.293872883377	1.24884080370943	1.1187	0.187	1.1138	0.1682	820151141
1270	4	132458855	133343458	0.328682	0.434774695541	333	1	-1.15475942269733	0.248188957990848	-0.858368500672285	123.880840767734	1.02936630602782	1.1187	0.187	1.1138	0.1682	820756786
1271	4	133343458	133928201	0.328832	0.144923496305	344	1	-1.10783959390572	0.267931097142089	-0.811482113041449	127.973000672974	1.06336939721793	1.1187	0.187	1.1138	0.1682	821641389
1272	4	133928201	134495537	0.332344	0.118688043769	366	1	-1.0139999363225	0.310582782678279	-0.722047029459505	136.157320483455	1.13137557959815	1.1187	0.187	1.1138	0.1682	822226132
1273	4	134495537	135098350	0.334044	0.170555379529	386	1	-0.928691156701389	0.353049165038761	-0.645289830475467	143.597611220256	1.19319938176198	1.1187	0.187	1.1138	0.1682	822793468
1274	4	135098350	135689255	0.331498	0.153840295817	421	1	-0.779400792364448	0.43574365722798	-0.520070444677151	156.618120009657	1.30139103554869	1.1187	0.187	1.1138	0.1682	823396281
1275	4	135689255	136292645	0.328296	0.171348547374	445	1	-0.677030256819118	0.498386757338236	-0.440085341889787	165.546468893818	1.37557959814529	1.1187	0.187	1.1138	0.1682	823987186
1276	4	136292645	136888910	0.32847	0.161446672201	314	1	-1.23580276333738	0.216531887585688	-0.943126118851921	116.812564567773	0.970633693972179	1.1187	0.187	1.1138	0.1682	824590576
1277	4	136888910	137454536	0.330554	0.116023662279	326	1	-1.18461749556472	0.236168716407511	-0.88901871351247	121.276739009854	1.00772797527048	1.1187	0.187	1.1138	0.1682	825186841
1278	4	137454536	138017914	0.343224	0.11249640561	309	2	-1.74155080936367	0.0815870752012043	-1.13347249774809	114.952491883573	0.865546218487395	1.1187	0.187	1.1138	0.1682	825752467
1279	4	138017914	138603352	0.33982	0.145938596401	338	1	-1.13343222779205	0.257032786641256	-0.836867431461363	125.740913451934	1.04482225656878	1.1187	0.187	1.1138	0.1682	826315845
1280	4	138603352	139175211	0.344986	0.125658597661	437	2	-1.13727714623364	0.255422445438193	-0.633446056151863	162.570352599098	1.22408963585434	1.1187	0.187	1.1138	0.1682	826901283
1281	4	139175211	139773094	0.378088	0.163715977875	381	5	-1.50618546609826	0.132019569367555	-0.846179865756462	141.737538536056	1.09325681492109	1.1187	0.187	1.1138	0.1682	827473142
1282	4	139773094	140454703	0.384046	0.266441610953	393	6	-1.39550058124246	0.162864939636406	-0.783251392375656	146.201712978136	1.14244186046512	1.1187	0.187	1.1138	0.1682	828071025
1283	4	140454703	141035166	0.410352	0.138618654419	413	9	-1.03364867148474	0.301300436942704	-0.520547422299232	153.642003714937	1.37437603993344	1.1187	0.187	1.1138	0.1682	828752634
1284	4	141035166	141626199	0.390324	0.154023548601	404	7	-1.29919616618361	0.193876616878886	-0.688413379065988	150.293872883377	1.23170731707317	1.1187	0.187	1.1138	0.1682	829333097
1285	4	141626199	142232713	0.380348	0.175616721131	349	6	-1.61219703141416	0.106919071066093	-0.95455366842461	129.833073357174	1.01453488372093	1.1187	0.187	1.1138	0.1682	829924130
1286	4	142232713	142844628	0.359612	0.182893048871	514	3	-0.7745571020361	0.43860141411677	-0.438409501579324	191.215471935781	1.44992947813822	1.1187	0.187	1.1138	0.1682	830530644
1287	4	142844628	143436368	0.355534	0.155034305607	352	3	-1.4620100316979	0.143738460894409	-0.984602432135905	130.949116967695	0.992947813822285	1.1187	0.187	1.1138	0.1682	831142559
1288	4	143436368	144045630	0.359774	0.179334998736	493	3	-0.863671370695963	0.38776844510902	-0.49859021439529	183.40316666214	1.39069111424542	1.1187	0.187	1.1138	0.1682	831734299
1289	4	144045630	144668515	0.37289	0.197283607729	461	5	-1.10973844344205	0.267111751837416	-0.571204112820446	171.498701483259	1.32281205164993	1.1187	0.187	1.1138	0.1682	832343561
1290	4	144668515	145572107	0.36288	0.446652914147	407	4	-1.34976007388125	0.177092955637623	-0.766452337543261	151.409916493897	1.13212795549374	1.1187	0.187	1.1138	0.1682	832966446
1291	4	145572107	146237007	0.3617	0.248007219131	445	4	-1.17000663677141	0.241998298035831	-0.637675795955748	165.546468893818	1.23783031988873	1.1187	0.187	1.1138	0.1682	833870038
1292	4	146237007	146858625	0.388246	0.195647487685	345	6	-1.63189670870249	0.102701247509216	-0.971184342968731	128.345015209814	1.00290697674419	1.1187	0.187	1.1138	0.1682	834534938
1293	4	146858625	147437874	0.379488	0.136813356605	416	5	-1.33273989368617	0.182617176635018	-0.719387335108692	154.758047325457	1.19368723098996	1.1187	0.187	1.1138	0.1682	835156556
1294	4	147437874	148044344	0.371436	0.175556911306	413	5	-1.34760665703578	0.17778492832487	-0.729829081830339	153.642003714937	1.18507890961263	1.1187	0.187	1.1138	0.1682	835735805
1295	4	148044344	148657713	0.37344	0.184830012603	476	5	-1.03540462669401	0.300479985909803	-0.52500928994184	177.07891953586	1.36585365853659	1.1187	0.187	1.1138	0.1682	836342275
1296	4	148657713	149251803	0.391786	0.158376676934	523	7	-0.673394703019277	0.500696217619282	-0.315957725570841	194.563602767342	1.59451219512195	1.1187	0.187	1.1138	0.1682	836955644
1297	4	149251803	149841908	0.366928	0.152693164776	555	4	-0.649667739874487	0.515906866458792	-0.31899336057204	206.468067946223	1.54381084840056	1.1187	0.187	1.1138	0.1682	837549734
1298	4	149841908	150443585	0.358318	0.168989341457	347	3	-1.48322771471215	0.138013920116423	-1.00524219819494	129.089044283494	0.978843441466855	1.1187	0.187	1.1138	0.1682	838139839
1299	4	150443585	151039008	0.356676	0.160260856568	501	3	-0.829723077873158	0.406695370363245	-0.475367257577993	186.379282956861	1.4132581100141	1.1187	0.187	1.1138	0.1682	838741516
1300	4	151039008	151620554	0.356518	0.140222785472	303	3	-1.66994332523758	0.0949305772916532	-1.20086006730025	112.720404662533	0.854724964739069	1.1187	0.187	1.1138	0.1682	839336939
1301	4	151620554	152273938	0.363348	0.234753223219	320	4	-1.76130083779064	0.0781874983393276	-1.11340922692215	119.044651788813	0.890125173852573	1.1187	0.187	1.1138	0.1682	839918485
1302	4	152273938	152865223	0.402594	0.154384095656	391	8	-1.25308563396553	0.210174543665511	-0.69235681431293	145.457683904456	1.25220176140913	1.1187	0.187	1.1138	0.1682	840571869
1303	4	152865223	153421479	0.395634	0.101133291147	428	7	-1.17298410638576	0.240802179334498	-0.605157875416636	159.222221767538	1.30487804878049	1.1187	0.187	1.1138	0.1682	841163154
1304	4	153421479	154022009	0.402096	0.16740212812	402	8	-1.19584933388341	0.231755359960096	-0.652329920441353	149.549843809697	1.28742994395516	1.1187	0.187	1.1138	0.1682	841719410
1305	4	154022009	154638581	0.401826	0.189064699662	428	8	-1.06056353368933	0.288888302295595	-0.561914625219135	159.222221767538	1.3706965572458	1.1187	0.187	1.1138	0.1682	842319940
1306	4	154638581	155241292	0.388496	0.170415008188	356	6	-1.57772259615957	0.114629352835057	-0.925903463667865	132.437175115055	1.03488372093023	1.1187	0.187	1.1138	0.1682	842936512
1307	4	155241292	155799699	0.372122	0.104595751844	363	5	-1.59538604619591	0.110625934429336	-0.916001315254033	135.041276872935	1.0416068866571	1.1187	0.187	1.1138	0.1682	843539223
1308	4	155799699	156394126	0.364528	0.15885382057	373	4	-1.51059209655848	0.130892408853627	-0.892305501554271	138.761422241335	1.03755215577191	1.1187	0.187	1.1138	0.1682	844097630
1309	4	156394126	156973504	0.359156	0.137005547328	339	3	-1.51717600753496	0.129222252142208	-1.03889258763686	126.112927988774	0.956276445698166	1.1187	0.187	1.1138	0.1682	844692057
1310	4	156973504	157559190	0.34397	0.146300235963	335	2	-1.61880772154038	0.105488640249432	-1.01691824030733	124.624869841414	0.938375350140056	1.1187	0.187	1.1138	0.1682	845271435
1311	4	157559190	158114615	0.34999	0.0997884502858	336	2	-1.61408683354718	0.106508592854539	-1.0126181028737	124.996884378254	0.941176470588235	1.1187	0.187	1.1138	0.1682	845857121
1312	4	158114615	158697310	0.339824	0.141918156154	411	1	-0.822055182175003	0.41104549137648	-0.554752284061864	152.897974641257	1.27047913446677	1.1187	0.187	1.1138	0.1682	846412546
1313	4	158697310	159297258	0.355214	0.166594438185	444	3	-1.07160466423564	0.283897637492357	-0.649618184423096	165.174454356978	1.2524682651622	1.1187	0.187	1.1138	0.1682	846995241
1314	4	159297258	159949459	0.374956	0.233365174233	442	5	-1.2038946113229	0.228630314833316	-0.631924493858352	164.430425283298	1.26829268292683	1.1187	0.187	1.1138	0.1682	847595189
1315	4	159949459	160563380	0.37115	0.185562963313	365	5	-1.5854748706295	0.112858482021516	-0.908074399482405	135.785305946615	1.04734576757532	1.1187	0.187	1.1138	0.1682	848247390
1316	4	160563380	161188499	0.351268	0.200152291004	495	3	-0.855184297490261	0.392449127776638	-0.49274933580623	184.147195735821	1.39633286318759	1.1187	0.187	1.1138	0.1682	848861311
1317	4	161188499	161792859	0.333994	0.172678535972	352	1	-1.07371608205727	0.282949951238661	-0.77831524910625	130.949116967695	1.08809891808346	1.1187	0.187	1.1138	0.1682	849486430
1318	4	161792859	162371423	0.33291	0.135791373124	429	1	-0.745277280516005	0.456104112786271	-0.492913030244002	159.594236304378	1.32612055641422	1.1187	0.187	1.1138	0.1682	850090790
1319	4	162371423	162944498	0.322732	0.127513850718	351	1	-1.07798152103833	0.281042002803895	-0.782419647438987	130.577102430855	1.08500772797527	1.1187	0.187	1.1138	0.1682	850669354
1320	4	162944498	163516594	0.332548	0.126020807697	376	1	-0.971345546511943	0.331376235030684	-0.68315801606591	139.877465851856	1.16228748068006	1.1187	0.187	1.1138	0.1682	851242429
1321	4	163516594	164120789	0.353974	0.172452602223	365	3	-1.40684405586084	0.159473635549408	-0.932281397005822	135.785305946615	1.0296191819464	1.1187	0.187	1.1138	0.1682	851814525
1322	4	164120789	164716331	0.356662	0.160428651548	388	3	-1.30924271399528	0.190452147631012	-0.844121208586074	144.341640293936	1.09449929478138	1.1187	0.187	1.1138	0.1682	852418720
1323	4	164716331	165320976	0.3396	0.173068494737	455	1	-0.634375867008564	0.525835555249618	-0.408024132657489	169.266614262219	1.4064914992272	1.1187	0.187	1.1138	0.1682	853014262
1324	4	165320976	166012100	0.37169	0.276540823354	396	5	-1.43185164935022	0.15218628212971	-0.790470433170175	147.317756588656	1.13629842180775	1.1187	0.187	1.1138	0.1682	853618907
1325	4	166012100	166671467	0.373678	0.241696960873	382	5	-1.50122987831506	0.133296114535242	-0.842398225214035	142.109553072896	1.0961262553802	1.1187	0.187	1.1138	0.1682	854310031
1326	4	166671467	167249937	0.343774	0.135650941276	371	2	-1.44885575378506	0.14737786979856	-0.869660149031658	138.017393167655	1.03921568627451	1.1187	0.187	1.1138	0.1682	854969398
1327	4	167249937	167858346	0.334258	0.178184412131	422	1	-0.775135353383393	0.438259683097398	-0.516647679036362	156.990134546498	1.30448222565688	1.1187	0.187	1.1138	0.1682	855547868
1328	4	167858346	168453349	0.34042	0.159668102514	341	2	-1.59048239358116	0.111726111161257	-0.991307596628289	126.856957062454	0.955182072829132	1.1187	0.187	1.1138	0.1682	856156277
1329	4	168453349	169054167	0.34281	0.167801230988	380	2	-1.40636776184623	0.159614948071517	-0.835079917321514	141.365523999216	1.06442577030812	1.1187	0.187	1.1138	0.1682	856751280
1330	4	169054167	169645481	0.371008	0.154425567465	375	5	-1.53591899279748	0.124558249350136	-0.869080267866541	139.505451315016	1.07604017216643	1.1187	0.187	1.1138	0.1682	857352098
1331	4	169645481	170262768	0.391078	0.19000400138	417	7	-1.23083130045978	0.218385966205478	-0.642721288373119	155.130061862297	1.27134146341463	1.1187	0.187	1.1138	0.1682	857943412
1332	4	170262768	170923452	0.372098	0.24320855356	452	5	-1.15433873349088	0.248361322452324	-0.599648090834596	168.150570651699	1.29698708751793	1.1187	0.187	1.1138	0.1682	858560699
1333	4	170923452	171573429	0.368598	0.230742010871	537	4	-0.734814104821256	0.462452715773217	-0.366559043824096	199.771806283102	1.49374130737135	1.1187	0.187	1.1138	0.1682	859221383
1334	4	171573429	172148068	0.337078	0.129888503913	494	1	-0.468023746747402	0.63976760800061	-0.28937963615887	183.775181198981	1.52704791344668	1.1187	0.187	1.1138	0.1682	859871360
1335	4	172148068	172731508	0.33996	0.143013848896	425	1	-0.762339036440227	0.445857681236452	-0.506427836718483	158.106178157018	1.31375579598145	1.1187	0.187	1.1138	0.1682	860445999
1336	4	172731508	173313457	0.340336	0.140818181662	414	2	-1.24585757007731	0.212816689593581	-0.711448568153136	154.014018251777	1.15966386554622	1.1187	0.187	1.1138	0.1682	861029439
1337	4	173313457	173893332	0.359916	0.137745203708	395	3	-1.27953795777532	0.200707681840135	-0.818325207708737	146.945742051816	1.11424541607898	1.1187	0.187	1.1138	0.1682	861611388
1338	4	173893332	174481482	0.390384	0.149876732126	419	7	-1.22031362880996	0.22234600525023	-0.635818428118431	155.874090935977	1.27743902439024	1.1187	0.187	1.1138	0.1682	862191263
1339	4	174481482	175079709	0.360094	0.164196868413	415	4	-1.31191724501602	0.189548058235348	-0.738369795575221	154.386032788617	1.15438108484006	1.1187	0.187	1.1138	0.1682	862779413
1340	4	175079709	175661655	0.351726	0.140813752479	405	3	-1.23710259174682	0.216048997715955	-0.782255953001215	150.665887420217	1.14245416078984	1.1187	0.187	1.1138	0.1682	863377640
1341	4	175661655	176251567	0.344276	0.152415953566	330	2	-1.6424121615064	0.100504616257717	-1.03861331140665	122.764797157214	0.92436974789916	1.1187	0.187	1.1138	0.1682	863959586
1342	4	176251567	176835020	0.347926	0.143032943528	359	2	-1.5055064097035	0.132193930192231	-0.91709549182941	133.553218725575	1.00560224089636	1.1187	0.187	1.1138	0.1682	864549498
1343	4	176835020	177420691	0.35537	0.146278371304	400	3	-1.25832027476107	0.208275951630781	-0.800177860998477	148.805814736017	1.12834978843441	1.1187	0.187	1.1138	0.1682	865132951
1344	4	177420691	177990302	0.355708	0.122207962978	407	3	-1.22861551854111	0.219215994301687	-0.775149066506955	151.409916493897	1.14809590973202	1.1187	0.187	1.1138	0.1682	865718622
1345	4	177990302	178586700	0.359984	0.161633674157	376	3	-1.36016515322948	0.173777667093057	-0.889445199095564	139.877465851856	1.06064880112835	1.1187	0.187	1.1138	0.1682	866288233
1346	4	178586700	179176367	0.342442	0.152063791937	408	2	-1.27418289803653	0.202598604678033	-0.732510183680966	151.781931030737	1.14285714285714	1.1187	0.187	1.1138	0.1682	866884631
1347	4	179176367	179744530	0.337068	0.119970853435	338	1	-1.13343222779205	0.257032786641256	-0.836867431461363	125.740913451934	1.04482225656878	1.1187	0.187	1.1138	0.1682	867474298
1348	4	179744530	180321883	0.338738	0.133978692412	443	1	-0.685561134781229	0.492989896854673	-0.446583979188529	164.802439820138	1.3693972179289	1.1187	0.187	1.1138	0.1682	868042461
1349	4	180321883	180904740	0.345482	0.142156652489	429	2	-1.17504425017926	0.239977012878467	-0.660101688152916	159.594236304378	1.20168067226891	1.1187	0.187	1.1138	0.1682	868619814
1350	4	180904740	181466482	0.345642	0.109911667634	353	2	-1.53383173766272	0.125071052910829	-0.941411152381281	131.321131504535	0.988795518207283	1.1187	0.187	1.1138	0.1682	869202671
1351	4	181466482	182031572	0.3575	0.115185191739	349	3	-1.47474064150645	0.14028228513999	-0.99695082456355	129.833073357174	0.984485190409027	1.1187	0.187	1.1138	0.1682	869764413
1352	4	182031572	182590631	0.37329	0.10564001295	369	5	-1.56565251949669	0.117429987531197	-0.892350047189388	137.273364093975	1.05882352941176	1.1187	0.187	1.1138	0.1682	870329503
1353	4	182590631	183160621	0.37815	0.122791627923	401	5	-1.40707371043421	0.159405532749622	-0.772368626794864	149.177829272857	1.1506456241033	1.1187	0.187	1.1138	0.1682	870888562
1354	4	183160621	183730057	0.37582	0.121938198498	266	5	-2.07607806116656	0.037886731879119	-1.36454461774859	98.955866799451	0.763271162123386	1.1187	0.187	1.1138	0.1682	871458552
1355	4	183730057	184344563	0.417346	0.1863382945	372	9	-1.26981474957762	0.20415062553509	-0.671386582610646	138.389407704495	1.23793677204659	1.1187	0.187	1.1138	0.1682	872027988
1356	4	184344563	184962175	0.408502	0.190430237754	213	8	-2.17927303529425	0.029311391124565	-1.56867199139444	79.2390963469288	0.682145716573259	1.1187	0.187	1.1138	0.1682	872642494
1357	4	184962175	185573696	0.42911	0.182366590845	265	10	-1.98778446109808	0.0468355330118059	-1.14074410126344	98.583852262611	0.921739130434783	1.1187	0.187	1.1138	0.1682	873260106
1358	4	185573696	186195052	0.417614	0.195308325662	252	9	-1.96103253911776	0.0498752272331743	-1.23326547021876	93.7476632836905	0.838602329450915	1.1187	0.187	1.1138	0.1682	873871627
1359	4	186195052	186769384	0.39127	0.129423399706	309	7	-1.7987855695501	0.0720526068740918	-1.07516183391341	114.952491883573	0.942073170731707	1.1187	0.187	1.1138	0.1682	874492983
1360	4	186769384	187395397	0.403146	0.201294541807	398	8	-1.21666253391327	0.223732639501271	-0.666756991076633	148.061785662337	1.27461969575661	1.1187	0.187	1.1138	0.1682	875067315
1361	4	187395397	187995488	0.398858	0.166793036389	308	7	-1.80404440537501	0.0712243459660888	-1.07983832112288	114.580477346733	0.939024390243902	1.1187	0.187	1.1138	0.1682	875693328
1362	4	187995488	188562447	0.376238	0.118102014431	314	5	-1.83820984757283	0.0660314892674764	-1.12520630435816	116.812564567773	0.901004304160689	1.1187	0.187	1.1138	0.1682	876293419
1363	4	188562447	189221945	0.387588	0.241847587104	340	6	-1.65652130531291	0.0976162941394319	-0.992245958496561	126.484942525614	0.988372093023256	1.1187	0.187	1.1138	0.1682	876860378
1364	4	189221945	189846936	0.36847	0.199988479834	341	4	-1.66196341201941	0.0965201107984823	-1.02170939278534	126.856957062454	0.948539638386648	1.1187	0.187	1.1138	0.1682	877519876
1365	4	189846936	190463962	0.378474	0.189661375696	372	5	-1.55078575614708	0.12095303520427	-0.880668242141753	138.389407704495	1.0674318507891	1.1187	0.187	1.1138	0.1682	878144867
1366	4	190463962	191154276	0.267834	0.421795533024	652	1	0.205915612259358	0.836856829959835	0.11098128648753	242.553478019707	2.01545595054096	1.1187	0.187	1.1138	0.1682	878761893
1367	5	0	808805	0.525106	0.38180401951	218	15	-1.15222763325233	0.249227545285638	-0.535818339904184	81.0991690311291	1.41788617886179	2.1977	0.3142	2.1667	0.2967	878761893
1368	5	808805	1433631	0.55535	0.199777217977	196	16	0.517048043608305	0.605122621437232	0.324809187904066	72.9148492206481	2.48101265822785	2.1977	0.3142	2.1667	0.2967	879570698
1369	5	1433631	2064878	0.507534	0.207917027724	245	15	-0.834934550308423	0.403754560211323	-0.36736472567854	91.1435615258102	1.59349593495935	2.1977	0.3142	2.1667	0.2967	880195524
1370	5	2064878	2620428	0.456156	0.09999099991	498	13	0.179496728793552	0.857547685664019	0.0799019646358134	185.263239346341	2.16521739130435	2.1977	0.3142	2.1667	0.2967	880826771
1371	5	2620428	3164182	0.443186	0.0804665344991	378	12	-1.03500756868075	0.300665376558737	-0.466063538212372	140.621494925536	1.48818897637795	2.1977	0.3142	2.1667	0.2967	881382321
1372	5	3164182	3728917	0.445718	0.114628985276	368	12	-1.10681092351392	0.268375684429855	-0.504744006376432	136.901349557135	1.4488188976378	2.1977	0.3142	2.1667	0.2967	881926075
1373	5	3728917	4283073	0.415968	0.0977269938429	558	9	-0.198427175790402	0.842710856937352	-0.0864240818894903	207.584111556743	1.85690515806988	2.1977	0.3142	2.1667	0.2967	882490810
1374	5	4283073	4856870	0.379124	0.128611686712	874	5	0.936919311020617	0.348800064996229	0.351662416250814	325.140705198196	2.50789096126255	2.1977	0.3142	2.1667	0.2967	883044966
1375	5	4856870	5430056	0.42139	0.127682811513	605	10	0.128793754641994	0.897520847444905	0.0501986814479599	225.068794788225	2.10434782608696	2.1977	0.3142	2.1667	0.2967	883618763
1376	5	5430056	5989998	0.411608	0.107050373074	756	9	0.94208217695083	0.346150568736657	0.351697030502395	281.242989851071	2.51580698835275	2.1977	0.3142	2.1667	0.2967	884191949
1377	5	5989998	6552065	0.43948	0.110426337074	647	11	0.644701063474554	0.519120927017002	0.228187942158216	240.693405335507	2.3336339044184	2.1977	0.3142	2.1667	0.2967	884751891
1378	5	6552065	7138448	0.426296	0.147314980141	559	10	-0.157566827487545	0.874798144808357	-0.0638881778708069	207.956126093583	1.94434782608696	2.1977	0.3142	2.1667	0.2967	885313958
1379	5	7138448	7748349	0.393936	0.180194818503	494	7	-0.825900941941678	0.408860286239855	-0.398257630233105	183.775181198981	1.50609756097561	2.1977	0.3142	2.1667	0.2967	885900341
1380	5	7748349	8327660	0.395306	0.136905738023	578	7	-0.384158732649206	0.700860802511698	-0.171699179317104	215.024402293544	1.76219512195122	2.1977	0.3142	2.1667	0.2967	886510242
1381	5	8327660	8905946	0.376528	0.135375921257	633	5	-0.257377344731208	0.796887490215527	-0.113765363821443	235.485201819746	1.81635581061693	2.1977	0.3142	2.1667	0.2967	887089553
1382	5	8905946	9473745	0.390212	0.119406691452	697	7	0.24164273051513	0.809057008902282	0.0983899840506407	259.294132177509	2.125	2.1977	0.3142	2.1667	0.2967	887667839
1383	5	9473745	10071720	0.404946	0.163844642335	779	8	0.765794768930787	0.4437984272639	0.302097906441387	289.799324198392	2.49479583666934	2.1977	0.3142	2.1667	0.2967	888235638
1384	5	10071720	10679382	0.439632	0.177174152736	564	11	0.0793644037349816	0.936742781006956	0.0301173925645017	209.816198777783	2.03426510369702	2.1977	0.3142	2.1667	0.2967	888833613
1385	5	10679382	11249933	0.419878	0.123654151864	541	9	-0.296349695975256	0.766963037511439	-0.131060609891863	201.259864430462	1.80033277870216	2.1977	0.3142	2.1667	0.2967	889441275
1386	5	11249933	11810058	0.377412	0.107342111136	713	5	0.139069677924999	0.889395088863129	0.0579312131941041	265.24636476695	2.04591104734577	2.1977	0.3142	2.1667	0.2967	890011826
1387	5	11810058	12389070	0.353502	0.136460038825	915	3	0.927101075706993	0.353874057695864	0.393593882398203	340.393301208638	2.58110014104372	2.1977	0.3142	2.1667	0.2967	890571951
1388	5	12389070	12976418	0.340938	0.148715923098	753	2	0.354523459618627	0.722946625999028	0.151570529019467	280.126946240551	2.10924369747899	2.1977	0.3142	2.1667	0.2967	891150963
1389	5	12976418	13556510	0.36105	0.13806775477	750	4	0.272751213715509	0.78504446382525	0.115409463573735	279.010902630031	2.08623087621697	2.1977	0.3142	2.1667	0.2967	891738311
1390	5	13556510	14149486	0.394882	0.156795553277	692	7	0.215348551390578	0.829495578936565	0.0880033658189421	257.434059493309	2.10975609756098	2.1977	0.3142	2.1667	0.2967	892318403
1391	5	14149486	14714111	0.423228	0.114456497675	663	10	0.489857097327065	0.624235023841822	0.182272409398591	246.645637924948	2.30608695652174	2.1977	0.3142	2.1667	0.2967	892911379
1392	5	14714111	15318674	0.401618	0.172956333749	604	8	-0.144782732375539	0.884882416130509	-0.0649768722952032	224.696780251385	1.93434747798239	2.1977	0.3142	2.1667	0.2967	893476004
1393	5	15318674	15904427	0.384538	0.146397884433	727	6	0.249422472333624	0.80303400392334	0.104174659285332	270.45456828271	2.11337209302326	2.1977	0.3142	2.1667	0.2967	894080567
1394	5	15904427	16488756	0.389352	0.144317670354	752	6	0.372545455385726	0.709486775044716	0.152951957043375	279.754931703711	2.18604651162791	2.1977	0.3142	2.1667	0.2967	894666320
1395	5	16488756	17155959	0.418522	0.250602889975	650	9	0.331506462857039	0.740261960068544	0.133750514197139	241.809448946027	2.1630615640599	2.1977	0.3142	2.1667	0.2967	895250649
1396	5	17155959	17894119	0.387798	0.322640078032	669	6	-0.0362228483472524	0.971104667595847	-0.0157744939928017	248.877725145988	1.94476744186047	2.1977	0.3142	2.1667	0.2967	895917852
1397	5	17894119	18488899	0.347558	0.159353038098	677	2	-0.00426402786482872	0.99659780830956	-0.00192350207746455	251.853841440708	1.89635854341737	2.1977	0.3142	2.1667	0.2967	896656012
1398	5	18488899	19089691	0.337086	0.167765216581	738	1	0.572743364630125	0.566818471165553	0.289730138316849	274.546728187951	2.28129829984544	2.1977	0.3142	2.1667	0.2967	897250792
1399	5	19089691	19678860	0.33443	0.151347066801	829	1	0.96089831190617	0.336603299668233	0.457481423752203	308.400051040394	2.56259659969088	2.1977	0.3142	2.1667	0.2967	897851584
1400	5	19678860	20263369	0.334716	0.144581178391	701	1	0.414922122331074	0.678198914541143	0.215523766267076	260.782190324869	2.16692426584235	2.1977	0.3142	2.1667	0.2967	898440753
1401	5	20263369	21076455	0.340602	0.385058899059	696	2	0.0854328440060352	0.931917282862624	0.038007970196267	258.922117640669	1.94957983193277	2.1977	0.3142	2.1667	0.2967	899025262
1402	5	21076455	21850532	0.33636	0.354069427202	740	1	0.581274242592236	0.561055637396721	0.293634592772765	275.290757261631	2.28748068006182	2.1977	0.3142	2.1667	0.2967	899838348
1403	5	21850532	22591827	0.340986	0.325504691115	692	2	0.0665492920332217	0.946940515289336	0.0296927019842633	257.434059493309	1.93837535014006	2.1977	0.3142	2.1667	0.2967	900612425
1404	5	22591827	23161990	0.341108	0.123057792245	776	2	0.463103883462304	0.643289906527091	0.194977316534666	288.683280587872	2.17366946778711	2.1977	0.3142	2.1667	0.2967	901353720
1405	5	23161990	23762512	0.339642	0.167391036465	757	1	0.653786705270179	0.513249232949484	0.326402622242184	281.615004387911	2.34003091190108	2.1977	0.3142	2.1667	0.2967	901923883
1406	5	23762512	24374223	0.338184	0.182620551208	799	1	0.832935142474507	0.404881308638045	0.404304825184429	297.239614935193	2.46986089644513	2.1977	0.3142	2.1667	0.2967	902524405
1407	5	24374223	24954515	0.336666	0.138364823227	742	1	0.589805120554347	0.555321309342502	0.297528508877256	276.034786335311	2.29366306027821	2.1977	0.3142	2.1667	0.2967	903136116
1408	5	24954515	25568937	0.330146	0.186227055672	608	1	0.0182362970929184	0.985450346552747	0.010180645700038	226.184838398745	1.87944358578053	2.1977	0.3142	2.1667	0.2967	903716408
1409	5	25568937	26157302	0.33318	0.150187383682	688	1	0.359471415577353	0.719242457800544	0.188517886958551	255.946001345949	2.12673879443586	2.1977	0.3142	2.1667	0.2967	904330830
1410	5	26157302	26751437	0.338136	0.15844042179	671	1	0.286958952899411	0.774143749837597	0.152422088456636	249.621754219668	2.0741885625966	2.1977	0.3142	2.1667	0.2967	904919195
1411	5	26751437	27330233	0.329956	0.136137775658	682	1	0.333878781691021	0.738471031683729	0.175881061280625	253.713914124908	2.10819165378671	2.1977	0.3142	2.1667	0.2967	905513330
1412	5	27330233	27920391	0.32995	0.152769258402	760	1	0.666583022213345	0.505038516691374	0.3321087405874	282.731047998432	2.34930448222566	2.1977	0.3142	2.1667	0.2967	906092126
1413	5	27920391	28505588	0.333226	0.145586870746	668	1	0.274162635956245	0.783959640539911	0.145957424730505	248.505710609148	2.06491499227202	2.1977	0.3142	2.1667	0.2967	906682284
1414	5	28505588	29106121	0.333798	0.167406287415	702	1	0.41918756131213	0.675079061955155	0.217580352561013	261.154204861709	2.17001545595054	2.1977	0.3142	2.1667	0.2967	907267481
1415	5	29106121	29719676	0.330904	0.185077132449	706	1	0.436249317236351	0.662655849826513	0.225777505527633	262.642263009069	2.18238021638331	2.1977	0.3142	2.1667	0.2967	907868014
1416	5	29719676	30303537	0.338812	0.143631789073	1022	1	1.78412803524987	0.0744028626826336	0.759432613194074	380.198856650522	3.15919629057187	2.1977	0.3142	2.1667	0.2967	908481569
1417	5	30303537	30897798	0.343206	0.158618856025	729	2	0.241222147781746	0.809382946204752	0.104839478674476	271.19859735639	2.04201680672269	2.1977	0.3142	2.1667	0.2967	909065430
1418	5	30897798	31465302	0.376004	0.118948941329	717	5	0.15889202905781	0.873753940804465	0.0660022554521208	266.73442291431	2.05738880918221	2.1977	0.3142	2.1667	0.2967	909659691
1419	5	31465302	32106838	0.425024	0.220620510774	516	10	-0.425251719478201	0.670653185150896	-0.179365395290743	191.959501009461	1.79478260869565	2.1977	0.3142	2.1667	0.2967	910227195
1420	5	32106838	32783199	0.405004	0.260749806686	582	8	-0.259255332539763	0.795438240863898	-0.118506268711998	216.512460440904	1.86389111289031	2.1977	0.3142	2.1667	0.2967	910868731
1421	5	32783199	33413701	0.373964	0.206981103946	838	5	0.758518150825323	0.448140851171859	0.290979380449568	311.748181871955	2.40459110473458	2.1977	0.3142	2.1667	0.2967	911545092
1422	5	33413701	34000962	0.401088	0.148589809301	784	8	0.791811268968111	0.428470730575914	0.311328232494926	291.659396882593	2.51080864691753	2.1977	0.3142	2.1667	0.2967	912175594
1423	5	34000962	34958210	0.403188	0.477669318714	634	8	0.0113162678484023	0.990971117301581	0.00495741851912524	235.857216356586	2.03042433947158	2.1977	0.3142	2.1667	0.2967	912762855
1424	5	34958210	35584463	0.386792	0.201600631055	717	6	0.200173279112783	0.841345064408562	0.084192414067642	266.73442291431	2.0843023255814	2.1977	0.3142	2.1667	0.2967	913720103
1425	5	35584463	36179477	0.381948	0.159683637696	809	6	0.653265856744518	0.513584899951359	0.258358997795715	300.959760303594	2.35174418604651	2.1977	0.3142	2.1667	0.2967	914346356
1426	5	36179477	36773835	0.39008	0.158756170523	690	7	0.204830879740757	0.837704259946516	0.0838276898477488	256.690030419629	2.10365853658537	2.1977	0.3142	2.1667	0.2967	914941370
1427	5	36773835	37477353	0.352452	0.289286130561	798	3	0.430607293173472	0.666753937319771	0.196210885449144	296.867600398353	2.25105782792666	2.1977	0.3142	2.1667	0.2967	915535728
1428	5	37477353	38096725	0.394128	0.19273070142	746	7	0.499325685935739	0.617549962669687	0.196406958437455	277.522844482671	2.27439024390244	2.1977	0.3142	2.1667	0.2967	916239246
1429	5	38096725	38670169	0.408604	0.128075278493	538	8	-0.488200532868211	0.625407807155214	-0.231919249063658	200.143820819942	1.72297838270616	2.1977	0.3142	2.1667	0.2967	916858618
1430	5	38670169	39255825	0.377128	0.146256505525	918	5	1.15496517348153	0.248104688420171	0.422523290164024	341.509344819158	2.63414634146341	2.1977	0.3142	2.1667	0.2967	917432062
1431	5	39255825	39843847	0.365482	0.149691678203	800	4	0.5092688941232	0.610563758153968	0.208518867965217	297.611629472033	2.22531293463143	2.1977	0.3142	2.1667	0.2967	918017718
1432	5	39843847	40457547	0.358832	0.185269675737	830	3	0.566400464464692	0.57112157909155	0.252933475461085	308.772065577234	2.34132581100141	2.1977	0.3142	2.1667	0.2967	918605740
1433	5	40457547	41114627	0.37431	0.239057648993	722	5	0.183669967973823	0.854272370146987	0.076027973637387	268.59449559851	2.07173601147776	2.1977	0.3142	2.1667	0.2967	919219440
1434	5	41114627	41715173	0.367264	0.167424310544	971	4	1.3181593611175	0.187450306422685	0.487990163609684	361.22611527168	2.7009735744089	2.1977	0.3142	2.1667	0.2967	919876520
1435	5	41715173	42318091	0.36169	0.170699829828	899	4	0.977573901330429	0.328285110616147	0.376839983704939	334.441068619197	2.50069541029207	2.1977	0.3142	2.1667	0.2967	920477066
1436	5	42318091	42954016	0.376638	0.213743759091	751	5	0.327382013686698	0.743378968603043	0.132842044264488	279.382917166871	2.15494978479197	2.1977	0.3142	2.1667	0.2967	921079984
1437	5	42954016	43660551	0.395072	0.292320974899	644	7	-0.0370755682051203	0.970424752379493	-0.0157079837031655	239.577361724987	1.96341463414634	2.1977	0.3142	2.1667	0.2967	921715909
1438	5	43660551	44343861	0.355832	0.268267696946	866	3	0.719167782167313	0.472037547661367	0.314189163953523	322.164588903476	2.44287729196051	2.1977	0.3142	2.1667	0.2967	922422444
1439	5	44343861	44936279	0.351076	0.156001336894	668	3	-0.121052465197107	0.903649479481925	-0.0603297582991497	248.505710609148	1.88434414668547	2.1977	0.3142	2.1667	0.2967	923105754
1440	5	44936279	45545825	0.340516	0.179717363415	845	2	0.788845154993336	0.430202514138556	0.317872005517085	314.352283629835	2.36694677871148	2.1977	0.3142	2.1667	0.2967	923698172
1441	5	45545825	46321786	0.351704	0.355637718906	535	3	-0.685442833376237	0.493064522767915	-0.380638969484693	199.027777209422	1.50916784203103	2.1977	0.3142	2.1667	0.2967	924307718
1442	5	46321786	50291890	0.359608	0.874058714835	729	3	0.13780326757678	0.890395901847657	0.0657409535537351	271.19859735639	2.05641748942172	2.1977	0.3142	2.1667	0.2967	925083679
1443	5	50291890	50863722	0.34919	0.125617314176	740	2	0.293151915706983	0.76940603592396	0.126445934863851	275.290757261631	2.07282913165266	2.1977	0.3142	2.1667	0.2967	929053783
1444	5	50863722	51466760	0.334686	0.170864854288	613	1	0.0395634919981955	0.968441133801771	0.021996395947234	228.044911082945	1.89489953632148	2.1977	0.3142	2.1667	0.2967	929625615
1445	5	51466760	52066402	0.34653	0.166169147591	697	2	0.0901537319992386	0.928165051056529	0.0400793202159616	259.294132177509	1.95238095238095	2.1977	0.3142	2.1667	0.2967	930228653
1446	5	52066402	52659080	0.372462	0.156371587945	707	5	0.109336151225784	0.912935873929811	0.0457393515596148	263.014277545909	2.0286944045911	2.1977	0.3142	2.1667	0.2967	930828295
1447	5	52659080	53305755	0.370868	0.226814087447	776	5	0.451271708266763	0.651793732912437	0.180085788937344	288.683280587872	2.22668579626973	2.1977	0.3142	2.1667	0.2967	931420973
1448	5	53305755	53906994	0.386416	0.168383953802	735	6	0.288821826910296	0.772717728138308	0.119963545089464	273.430684577431	2.13662790697674	2.1977	0.3142	2.1667	0.2967	932067648
1449	5	53906994	54507003	0.399894	0.166679166479	756	7	0.551914044184843	0.581007245770819	0.21561756240329	281.242989851071	2.30487804878049	2.1977	0.3142	2.1667	0.2967	932668887
1450	5	54507003	55143421	0.370108	0.214352831001	636	5	-0.2425105813816	0.808384558773211	-0.106944097965429	236.601245430266	1.82496413199426	2.1977	0.3142	2.1667	0.2967	933268896
1451	5	55143421	55776205	0.400768	0.209840956788	709	8	0.401563768408257	0.688005098974178	0.166260205619234	263.758306619589	2.27061649319456	2.1977	0.3142	2.1667	0.2967	933905314
1452	5	55776205	56351237	0.397386	0.13048317311	659	7	0.0418069691685355	0.966652579278973	0.0175097931902692	245.157579777587	2.00914634146341	2.1977	0.3142	2.1667	0.2967	934538098
1453	5	56351237	56986061	0.390502	0.212380124255	798	7	0.772785148831079	0.439649544021912	0.293620074404563	296.867600398353	2.43292682926829	2.1977	0.3142	2.1667	0.2967	935113130
1454	5	56986061	57568800	0.368672	0.141982946053	774	4	0.386279700311201	0.699289532850023	0.160852434334902	287.939251514192	2.15299026425591	2.1977	0.3142	2.1667	0.2967	935747954
1455	5	57568800	58173035	0.37137	0.172507385372	676	5	-0.0442870700534965	0.964675578165576	-0.0189476169675997	251.481826903868	1.93974175035868	2.1977	0.3142	2.1667	0.2967	936330693
1456	5	58173035	58749287	0.37316	0.132324052671	730	5	0.223314670239443	0.823290610345039	0.0919256005175954	271.57061189323	2.09469153515065	2.1977	0.3142	2.1667	0.2967	936934928
1457	5	58749287	59304106	0.362074	0.0988051959288	638	4	-0.25704839039772	0.797141417603155	-0.117924708044639	237.345274503946	1.77468706536857	2.1977	0.3142	2.1667	0.2967	937511180
1458	5	59304106	59922486	0.36772	0.191435686795	1001	4	1.46006996936212	0.144270845018791	0.531888937026485	372.386551376882	2.78442280945758	2.1977	0.3142	2.1667	0.2967	938065999
1459	5	59922486	60573536	0.370738	0.232009830274	736	5	0.253048196938659	0.800230969096714	0.103734902807229	273.802699114271	2.11190817790531	2.1977	0.3142	2.1667	0.2967	938684379
1460	5	60573536	61126135	0.40471	0.095184754225	773	8	0.734574968885999	0.462598387081714	0.290942992304565	287.567236977352	2.4755804643715	2.1977	0.3142	2.1667	0.2967	939335429
1461	5	61126135	61778956	0.387244	0.234093265995	656	6	-0.100246799534345	0.920148392458001	-0.0440848900161789	244.041536167067	1.90697674418605	2.1977	0.3142	2.1667	0.2967	939888028
1462	5	61778956	62425622	0.374452	0.226803326601	802	5	0.58011699063003	0.561835726685777	0.227631373205136	298.355658545713	2.3012912482066	2.1977	0.3142	2.1667	0.2967	940540849
1463	5	62425622	63031396	0.347858	0.174609672914	924	2	1.1617953064564	0.245318621029033	0.446813515763596	343.741432040198	2.58823529411765	2.1977	0.3142	2.1667	0.2967	941187515
1464	5	63031396	63641913	0.362302	0.181021986284	925	4	1.10056309514243	0.27108685486803	0.417972233594166	344.113446577038	2.57301808066759	2.1977	0.3142	2.1667	0.2967	941793289
1465	5	63641913	64249411	0.360202	0.176952022887	994	4	1.42695749410504	0.153592146972253	0.521764719752778	369.782449619001	2.76495132127955	2.1977	0.3142	2.1667	0.2967	942403806
1466	5	64249411	64855087	0.357448	0.174476122547	643	3	-0.227140880268372	0.820314196828957	-0.115359123445255	239.205347188147	1.81382228490832	2.1977	0.3142	2.1667	0.2967	943011304
1467	5	64855087	65480365	0.360102	0.200355681793	725	4	0.154492373511663	0.877221524085565	0.0664998630927885	269.71053920903	2.01668984700974	2.1977	0.3142	2.1667	0.2967	943616980
1468	5	65480365	66081267	0.39768	0.167917563929	779	7	0.672867268157782	0.501031737546941	0.258854656243887	289.799324198392	2.375	2.1977	0.3142	2.1667	0.2967	944242258
1469	5	66081267	66631350	0.390006	0.0910462602916	535	7	-0.610288673120352	0.541670598853716	-0.283229780529273	199.027777209422	1.63109756097561	2.1977	0.3142	2.1667	0.2967	944843160
1470	5	66631350	67253476	0.369298	0.196304285627	879	4	0.882966829167352	0.377254193883357	0.344382033333896	327.000777882397	2.44506258692629	2.1977	0.3142	2.1667	0.2967	945393243
1471	5	67253476	67828674	0.39644	0.130734112427	682	7	0.162760193141474	0.870707251526191	0.06700306720639	253.713914124908	2.07926829268293	2.1977	0.3142	2.1667	0.2967	946015369
1472	5	67828674	68455176	0.391028	0.201917950781	840	7	0.993656253477315	0.320390247338929	0.36762065584834	312.492210945635	2.5609756097561	2.1977	0.3142	2.1667	0.2967	946590567
1473	5	68455176	71072621	0.38554	0.808974018556	619	6	-0.282468814451456	0.777584055812526	-0.127841295419998	230.276998303986	1.79941860465116	2.1977	0.3142	2.1667	0.2967	947217069
1474	5	71072621	71649919	0.401126	0.133896185332	832	8	1.04156966932642	0.297611236912987	0.39705810652081	309.516094650915	2.66453162530024	2.1977	0.3142	2.1667	0.2967	949834514
1475	5	71649919	72239325	0.393452	0.151688309926	719	7	0.357337118663159	0.720839445154921	0.143223098621515	267.47845198799	2.19207317073171	2.1977	0.3142	2.1667	0.2967	950411812
1476	5	72239325	72831185	0.40839	0.155205622951	632	8	0.000909667833472845	0.999274190180314	0.00039913655682076	235.113187282906	2.0240192153723	2.1977	0.3142	2.1667	0.2967	951001218
1477	5	72831185	73395004	0.389428	0.113190580665	670	6	-0.0312979290251683	0.975031941998899	-0.0136196092891278	249.249739682828	1.94767441860465	2.1977	0.3142	2.1667	0.2967	951593078
1478	5	73395004	73951072	0.411104	0.100829394966	708	9	0.665595061134774	0.505669964077007	0.25706015636432	263.386292082749	2.35607321131448	2.1977	0.3142	2.1667	0.2967	952156897
1479	5	73951072	74627867	0.376902	0.261223856559	666	5	-0.0938429478855225	0.925233914719114	-0.0404486861785219	247.761681535468	1.91104734576758	2.1977	0.3142	2.1667	0.2967	952712965
1480	5	74627867	75286328	0.368382	0.240653584647	755	4	0.296402981756278	0.766922348474107	0.124995512402933	280.870975314231	2.10013908205841	2.1977	0.3142	2.1667	0.2967	953389760
1481	5	75286328	75899148	0.401954	0.184099735648	621	8	-0.0563266322486391	0.955081603042777	-0.0249321533998006	231.021027377666	1.98879103282626	2.1977	0.3142	2.1667	0.2967	954048221
1482	5	75899148	76532540	0.400572	0.21059943921	550	8	-0.425760932778634	0.670282056857061	-0.20009380320826	204.607995262023	1.76140912730184	2.1977	0.3142	2.1667	0.2967	954661041
1483	5	76532540	77144123	0.385108	0.182449479466	793	6	0.574467147591172	0.565651725558163	0.229540161069716	295.007527714153	2.30523255813953	2.1977	0.3142	2.1667	0.2967	955294433
1484	5	77144123	77757364	0.368648	0.184659864556	732	4	0.18760484876874	0.851186424970259	0.0803625164745343	272.31464096691	2.03616133518776	2.1977	0.3142	2.1667	0.2967	955906016
1485	5	77757364	78373341	0.408354	0.188281380636	706	8	0.385953868385862	0.699530834362339	0.160142761650898	262.642263009069	2.26100880704564	2.1977	0.3142	2.1667	0.2967	956519257
1486	5	78373341	79025591	0.372866	0.233422767344	694	5	0.0449135100441501	0.964176248253978	0.0189647993284768	258.178088566989	1.99139167862267	2.1977	0.3142	2.1667	0.2967	957135234
1487	5	79025591	79664376	0.413118	0.217264024672	615	9	0.129901274241164	0.896644536133705	0.0538972065079245	228.788940156626	2.04658901830283	2.1977	0.3142	2.1667	0.2967	957787484
1488	5	79664376	80313335	0.376198	0.229535301922	686	5	0.00526880777852937	0.995796119069873	0.00223771292302818	255.201972272268	1.96843615494978	2.1977	0.3142	2.1667	0.2967	958426269
1489	5	80313335	80928670	0.375636	0.187434486906	713	5	0.139069677924999	0.889395088863129	0.0579312131941041	265.24636476695	2.04591104734577	2.1977	0.3142	2.1667	0.2967	959075228
1490	5	80928670	81540222	0.370088	0.182408037256	888	5	1.00629753998545	0.314272463492979	0.374588813100322	330.348908713957	2.5480631276901	2.1977	0.3142	2.1667	0.2967	959690563
1491	5	81540222	82129490	0.382204	0.15148964478	851	6	0.860112468272049	0.389727048885886	0.3313784270517	316.584370850875	2.47383720930233	2.1977	0.3142	2.1667	0.2967	960302115
1492	5	82129490	82729349	0.352662	0.166470787302	805	3	0.460312049393427	0.645292253583878	0.208810922228777	299.471702156233	2.27080394922426	2.1977	0.3142	2.1667	0.2967	960891383
1493	5	82729349	83297370	0.359016	0.119750854282	706	3	0.0402019257112165	0.967932142377344	0.0194903224979784	262.642263009069	1.99153737658674	2.1977	0.3142	2.1667	0.2967	961491242
1494	5	83297370	83872392	0.342912	0.130468051657	763	2	0.401732339550661	0.687881021527884	0.170603721182069	283.847091608952	2.13725490196078	2.1977	0.3142	2.1667	0.2967	962059263
1495	5	83872392	84451092	0.331994	0.135994470365	713	1	0.466107390103739	0.641138633784508	0.24001139870034	265.24636476695	2.20401854714065	2.1977	0.3142	2.1667	0.2967	962634285
1496	5	84451092	85056406	0.328992	0.173982428954	787	1	0.781749874701842	0.434361584444852	0.382472957763939	292.775440493113	2.43276661514683	2.1977	0.3142	2.1667	0.2967	963212985
1497	5	85056406	85678454	0.331428	0.196203508411	826	1	0.948101994963004	0.343077532764514	0.452251103675898	307.284007429874	2.55332302936631	2.1977	0.3142	2.1667	0.2967	963818299
1498	5	85678454	86276610	0.345518	0.164097660142	821	2	0.675543843156456	0.499330306123541	0.276302886125343	305.423934745674	2.29971988795518	2.1977	0.3142	2.1667	0.2967	964440347
1499	5	86276610	86923247	0.354386	0.226768650727	720	3	0.0996114381511249	0.920652812662986	0.0478190455564728	267.85046652483	2.03102961918195	2.1977	0.3142	2.1667	0.2967	965038503
1500	5	86923247	87527006	0.352572	0.171854995122	749	3	0.222673999633793	0.823789238602702	0.104787857685549	278.638888093191	2.11283497884344	2.1977	0.3142	2.1667	0.2967	965685140
1501	5	87527006	88102198	0.36346	0.130725044855	797	4	0.495077833298739	0.62054518025922	0.203098592180964	296.495585861513	2.21696801112656	2.1977	0.3142	2.1667	0.2967	966288899
1502	5	88102198	88677066	0.353464	0.130235114844	643	3	-0.227140880268372	0.820314196828957	-0.115359123445255	239.205347188147	1.81382228490832	2.1977	0.3142	2.1667	0.2967	966864091
1503	5	88677066	89253564	0.346932	0.132694302495	808	2	0.614172299244812	0.539101476212904	0.253275957099333	300.587745766754	2.26330532212885	2.1977	0.3142	2.1667	0.2967	967438959
1504	5	89253564	89858984	0.35972	0.174127052294	921	3	0.952562295324097	0.34081188867824	0.403023295318134	342.625388429678	2.59802538787024	2.1977	0.3142	2.1667	0.2967	968015457
1505	5	89858984	90459075	0.356896	0.166793036389	799	3	0.434850829776323	0.66367070702855	0.198017642154775	297.239614935193	2.25387870239774	2.1977	0.3142	2.1667	0.2967	968620877
1506	5	90459075	91076648	0.360594	0.190379113077	734	4	0.197065555985048	0.843776237195027	0.0842989310337045	273.05867004059	2.04172461752434	2.1977	0.3142	2.1667	0.2967	969220968
1507	5	91076648	91716879	0.336396	0.219031880681	708	1	0.444780195198462	0.65647860802853	0.22985868233945	263.386292082749	2.18856259659969	2.1977	0.3142	2.1667	0.2967	969838541
1508	5	91716879	92273830	0.341454	0.102254956002	778	2	0.472545659448711	0.636537359074545	0.19869081933373	289.427309661552	2.17927170868347	2.1977	0.3142	2.1667	0.2967	970478772
1509	5	92273830	92866384	0.36225	0.156195047202	785	4	0.438313590000893	0.661158975785188	0.181211521969481	292.031411419433	2.18358831710709	2.1977	0.3142	2.1667	0.2967	971035723
1510	5	92866384	93464336	0.360448	0.163812479931	690	4	-0.0110700027737208	0.991167596093604	-0.00488477014397683	256.690030419629	1.91933240611961	2.1977	0.3142	2.1667	0.2967	971628277
1511	5	93464336	94068376	0.351696	0.17224024899	796	3	0.422120219967771	0.672937269858008	0.192590569770447	296.123571324673	2.24541607898449	2.1977	0.3142	2.1667	0.2967	972226229
1512	5	94068376	94651057	0.364862	0.141897539134	745	4	0.24909944567474	0.803283858232717	0.105759293540016	277.150829945831	2.07232267037552	2.1977	0.3142	2.1667	0.2967	972830269
1513	5	94651057	95233813	0.378098	0.142007975894	621	5	-0.316844398129639	0.751361673643482	-0.141377595029303	231.021027377666	1.7819225251076	2.1977	0.3142	2.1667	0.2967	973412950
1514	5	95233813	95811823	0.374	0.134963062923	791	5	0.525605525014802	0.59916231714217	0.207706831223008	294.263498640473	2.26972740315638	2.1977	0.3142	2.1667	0.2967	973995706
1515	5	95811823	96385921	0.379986	0.12906855624	762	5	0.381893479301926	0.702540377153191	0.153820134243538	283.475077072112	2.18651362984218	2.1977	0.3142	2.1667	0.2967	974573716
1516	5	96385921	97031923	0.36668	0.226008588209	864	4	0.812011525045045	0.416785018380465	0.31955018035396	321.420559829796	2.40333796940195	2.1977	0.3142	2.1667	0.2967	975147814
1517	5	97031923	97685545	0.349048	0.235031868572	881	2	0.958797122748658	0.337660958972149	0.378062683267952	327.744806956077	2.46778711484594	2.1977	0.3142	2.1667	0.2967	975793816
1518	5	97685545	98298708	0.363238	0.184556145756	821	4	0.60860631989443	0.54278541443218	0.245901089968297	305.423934745674	2.28372739916551	2.1977	0.3142	2.1667	0.2967	976447438
1519	5	98298708	99037481	0.351032	0.323202120272	812	3	0.490016805613381	0.62412200681593	0.221301866411974	302.075803914114	2.29055007052186	2.1977	0.3142	2.1667	0.2967	977060601
1520	5	99037481	99757413	0.334686	0.305489962941	657	1	0.227242807164635	0.820234942944004	0.122002692578782	244.413550703907	2.03091190108192	2.1977	0.3142	2.1667	0.2967	977799374
1521	5	99757413	100373052	0.339992	0.187835728406	783	1	0.76468811877762	0.444457282767175	0.375121629547493	291.287382345753	2.42040185471406	2.1977	0.3142	2.1667	0.2967	978519306
1522	5	100373052	100992337	0.331552	0.192617292523	735	1	0.559947047686959	0.575515556560278	0.283853571980179	273.430684577431	2.27202472952087	2.1977	0.3142	2.1667	0.2967	979134945
1523	5	100992337	101620401	0.34334	0.203902786977	906	2	1.07681932257874	0.281560991205928	0.418431714393774	337.045170377078	2.53781512605042	2.1977	0.3142	2.1667	0.2967	979754230
1524	5	101620401	102230904	0.355864	0.181003205553	839	3	0.604592293890347	0.545449928206138	0.268492949666621	312.120196408795	2.36671368124118	2.1977	0.3142	2.1667	0.2967	980382294
1525	5	102230904	102798905	0.357216	0.119719859648	768	3	0.303301195087954	0.761660335511396	0.140928449947954	285.707164293152	2.16643159379408	2.1977	0.3142	2.1667	0.2967	980992797
1526	5	102798905	103359200	0.35156	0.10761295389	729	3	0.13780326757678	0.890395901847657	0.0657409535537351	271.19859735639	2.05641748942172	2.1977	0.3142	2.1667	0.2967	981560798
1527	5	103359200	103953320	0.334254	0.158419174578	612	1	0.0352980530171401	0.971842075832161	0.0196409749491043	227.672896546105	1.89180834621329	2.1977	0.3142	2.1667	0.2967	982121093
1528	5	103953320	104547509	0.33606	0.158516902871	779	1	0.747626362853398	0.454685558646207	0.367732650318122	289.799324198392	2.4080370942813	2.1977	0.3142	2.1667	0.2967	982715213
1529	5	104547509	105124622	0.326414	0.133618546108	788	1	0.786015313682897	0.431858515651599	0.384304951712829	293.147455029953	2.43585780525502	2.1977	0.3142	2.1667	0.2967	983309402
1530	5	105124622	105692480	0.331716	0.119498184405	645	1	0.17605753939197	0.860248738455922	0.095408482567069	239.949376261827	1.99381761978362	2.1977	0.3142	2.1667	0.2967	983886515
1531	5	105692480	106296859	0.332846	0.172704544665	746	1	0.606866876478569	0.54393926176749	0.30528495251169	277.522844482671	2.30602782071097	2.1977	0.3142	2.1667	0.2967	984454373
1532	5	106296859	106851514	0.36379	0.0985387312834	798	4	0.499808186906892	0.617210145406598	0.204907614412838	296.867600398353	2.21974965229485	2.1977	0.3142	2.1667	0.2967	985058752
1533	5	106851514	107391861	0.372904	0.0746686851227	646	5	-0.192954703549574	0.846994442697612	-0.0844366985558591	240.321390798667	1.85365853658537	2.1977	0.3142	2.1667	0.2967	985613407
1534	5	107391861	108005403	0.35773	0.185059865502	793	3	0.409389610159219	0.682253763150705	0.187143004930776	295.007527714153	2.23695345557123	2.1977	0.3142	2.1667	0.2967	986153754
1535	5	108005403	108590517	0.35622	0.145465669938	751	3	0.231161072839494	0.81718967039984	0.10863504674107	279.382917166871	2.11847672778561	2.1977	0.3142	2.1667	0.2967	986767296
1536	5	108590517	109195458	0.369012	0.17347311556	739	4	0.220717324025817	0.825312541486463	0.0940932323366427	274.918742724791	2.05563282336579	2.1977	0.3142	2.1667	0.2967	987352410
1537	5	109195458	109785953	0.37489	0.153252779448	896	5	1.04594224225107	0.295587699697577	0.38752786880782	333.325025008677	2.57101865136298	2.1977	0.3142	2.1667	0.2967	987957351
1538	5	109785953	110434238	0.352582	0.22873427582	885	3	0.799794977621475	0.423829593410422	0.345499594197158	329.232865103437	2.49647390691114	2.1977	0.3142	2.1667	0.2967	988547846
1539	5	110434238	111024569	0.367046	0.153017544395	832	4	0.660640209584123	0.508843075991618	0.265102396331584	309.516094650915	2.31432545201669	2.1977	0.3142	2.1667	0.2967	989196131
1540	5	111024569	111613224	0.373272	0.150606042589	858	5	0.857629906489375	0.391096855710051	0.325006784249761	319.188472608756	2.46197991391679	2.1977	0.3142	2.1667	0.2967	989786462
1541	5	111613224	112244910	0.386266	0.208467498092	745	6	0.338071020131137	0.735309668708416	0.139459720715261	277.150829945831	2.1656976744186	2.1977	0.3142	2.1667	0.2967	990375117
1542	5	112244910	112839920	0.40329	0.159677988605	861	8	1.19246536954289	0.23307882174012	0.446487815776562	320.304516219276	2.75740592473979	2.1977	0.3142	2.1667	0.2967	991006803
1543	5	112839920	113454271	0.372098	0.186133008655	720	5	0.173758792407417	0.862055030565419	0.0720260430798908	267.85046652483	2.06599713055954	2.1977	0.3142	2.1667	0.2967	991601813
1544	5	113454271	114069401	0.365342	0.187163688976	932	4	1.1336755703995	0.256930660698497	0.428848822844772	346.717548334919	2.59248956884562	2.1977	0.3142	2.1667	0.2967	992216164
1545	5	114069401	114724496	0.379062	0.236751921477	852	5	0.82789637979016	0.407729185350983	0.314882566976054	316.956385387715	2.44476327116212	2.1977	0.3142	2.1667	0.2967	992831294
1546	5	114724496	115322610	0.380016	0.164038962472	870	6	0.953685935391646	0.340242641579969	0.363234696101828	323.652647050836	2.52906976744186	2.1977	0.3142	2.1667	0.2967	993486389
1547	5	115322610	115902468	0.378852	0.137719924533	891	5	1.02116430333506	0.307176601580927	0.379454568272138	331.464952324477	2.55667144906743	2.1977	0.3142	2.1667	0.2967	994084503
1548	5	115902468	116490723	0.377768	0.150028474046	691	5	0.0300467466945423	0.97602977151262	0.0127148471384744	257.062044956469	1.98278335724534	2.1977	0.3142	2.1667	0.2967	994664361
1549	5	116490723	117055419	0.345364	0.114567838271	731	2	0.250663923768153	0.802073954973567	0.108792070299976	271.94262643007	2.04761904761905	2.1977	0.3142	2.1667	0.2967	995252616
1550	5	117055419	117634941	0.345686	0.137219984746	996	2	1.50169924196704	0.133174799762962	0.55506640641562	370.526478692681	2.78991596638655	2.1977	0.3142	2.1667	0.2967	995817312
1551	5	117634941	118243926	0.366674	0.178961714985	724	4	0.149762019903509	0.880952375067421	0.0645085652736971	269.33852467219	2.01390820584145	2.1977	0.3142	2.1667	0.2967	996396834
1552	5	118243926	118884402	0.36989	0.219330622849	859	4	0.788359757004276	0.430486303102512	0.311176999328955	319.560487145596	2.3894297635605	2.1977	0.3142	2.1667	0.2967	997005819
1553	5	118884402	119507447	0.356956	0.197489747932	1038	3	1.44905607785762	0.147321922595463	0.575556677584679	386.151089239963	2.92806770098731	2.1977	0.3142	2.1667	0.2967	997646295
1554	5	119507447	120117349	0.34355	0.180196162662	944	2	1.25621306632047	0.209038730636696	0.47770752370938	351.181722776999	2.64425770308123	2.1977	0.3142	2.1667	0.2967	998269340
1555	5	120117349	120705917	0.339752	0.150480488236	764	1	0.683644778137567	0.494199501738491	0.339681960292201	284.219106145792	2.36166924265842	2.1977	0.3142	2.1667	0.2967	998879242
1556	5	120705917	121319466	0.34351	0.18506916318	932	2	1.19956241040203	0.230309332661645	0.459250619001819	346.717548334919	2.61064425770308	2.1977	0.3142	2.1667	0.2967	999467810
1557	5	121319466	121909398	0.37595	0.15244468854	910	5	1.11532047121591	0.26471311601125	0.409895681836274	338.533228524438	2.61119081779053	2.1977	0.3142	2.1667	0.2967	1000081359
1558	5	121909398	122511515	0.383058	0.16959660664	724	6	0.234647714367372	0.81448217256558	0.0982089924489426	269.33852467219	2.1046511627907	2.1977	0.3142	2.1667	0.2967	1000671291
1559	5	122511515	123111368	0.361134	0.166462449967	820	4	0.603875966286276	0.545926108619315	0.244142777695938	305.051920208834	2.28094575799722	2.1977	0.3142	2.1667	0.2967	1001273408
1560	5	123111368	123701388	0.370284	0.152571099285	906	5	1.0954981200831	0.273298468663278	0.403540186796451	337.045170377078	2.59971305595409	2.1977	0.3142	2.1667	0.2967	1001873261
1561	5	123701388	124291275	0.389166	0.152380032108	730	6	0.264197230299876	0.791627945171557	0.110115759133117	271.57061189323	2.12209302325581	2.1977	0.3142	2.1667	0.2967	1002463281
1562	5	124291275	124867229	0.368144	0.131875115027	690	4	-0.0110700027737208	0.991167596093604	-0.00488477014397683	256.690030419629	1.91933240611961	2.1977	0.3142	2.1667	0.2967	1003053168
1563	5	124867229	125469483	0.356532	0.169785505783	777	3	0.34149302451361	0.732732455249518	0.157736737634508	289.055295124712	2.19181946403385	2.1977	0.3142	2.1667	0.2967	1003629122
1564	5	125469483	126156023	0.38415	0.271710315495	670	6	-0.0312979290251683	0.975031941998899	-0.0136196092891278	249.249739682828	1.94767441860465	2.1977	0.3142	2.1667	0.2967	1004231376
1565	5	126156023	126770485	0.3923	0.186280030335	656	7	0.0260304616938043	0.979233041760102	0.0109271428003012	244.041536167067	2	2.1977	0.3142	2.1667	0.2967	1004917916
1566	5	126770485	127360714	0.37443	0.152871173731	704	5	0.094469387876176	0.924736298605357	0.0396045653875132	261.898233935389	2.02008608321377	2.1977	0.3142	2.1667	0.2967	1005532378
1567	5	127360714	127949891	0.361364	0.151358590033	802	4	0.518729601339508	0.603949316229841	0.212121104645412	298.355658545713	2.23087621696801	2.1977	0.3142	2.1667	0.2967	1006122607
1568	5	127949891	128561778	0.360824	0.182855657989	950	4	1.21882193534627	0.222911784062825	0.456446381408802	353.413809998039	2.64255910987483	2.1977	0.3142	2.1667	0.2967	1006711784
1569	5	128561778	129170877	0.344976	0.1791153819	849	2	0.80772870696615	0.419246774104996	0.324685217900577	315.840341777195	2.3781512605042	2.1977	0.3142	2.1667	0.2967	1007323671
1570	5	129170877	129759502	0.34969	0.150562752177	757	2	0.37340701159144	0.708845541791127	0.15921396433327	281.615004387911	2.12044817927171	2.1977	0.3142	2.1667	0.2967	1007932770
1571	5	129759502	130481984	0.357756	0.307941235906	1110	3	1.75459071326286	0.0793293410879653	0.672309910464266	412.936135892446	3.1311706629055	2.1977	0.3142	2.1667	0.2967	1008521395
1572	5	130481984	131126898	0.360342	0.224702828594	683	4	-0.0441824780307976	0.964758948919308	-0.0195955535194178	254.085928661748	1.89986091794159	2.1977	0.3142	2.1667	0.2967	1009243877
1573	5	131126898	131756195	0.442498	0.205462603508	693	12	1.22679810856409	0.219898481919241	0.408405579703769	257.806074030149	2.72834645669291	2.1977	0.3142	2.1667	0.2967	1009888791
1574	5	131756195	132395579	0.421682	0.217997322423	508	10	-0.475053559848556	0.634748798195914	-0.201907963941831	188.983384714741	1.76695652173913	2.1977	0.3142	2.1667	0.2967	1010518088
1575	5	132395579	132968330	0.453144	0.127020293286	436	13	-0.235272859550567	0.81399695888151	-0.111915642655341	162.198338062258	1.89565217391304	2.1977	0.3142	2.1667	0.2967	1011157472
1576	5	132968330	133546687	0.465916	0.135482063846	560	13	0.594266317137671	0.552334003321821	0.249183049512699	208.328140630423	2.43478260869565	2.1977	0.3142	2.1667	0.2967	1011730223
1577	5	133546687	134261522	0.41686	0.300537886365	456	9	-0.785962296899522	0.431889575873972	-0.377655379553936	169.638628799059	1.51747088186356	2.1977	0.3142	2.1667	0.2967	1012308580
1578	5	134261522	134812983	0.464944	0.0933175691481	501	13	0.199566225003751	0.841819844913582	0.0885668257629406	186.379282956861	2.17826086956522	2.1977	0.3142	2.1667	0.2967	1013023415
1579	5	134812983	135373113	0.442664	0.107350079446	431	12	-0.654449788064956	0.512822066752353	-0.276761903344347	160.338265378058	1.69685039370079	2.1977	0.3142	2.1667	0.2967	1013574876
1580	5	135373113	135956140	0.408624	0.142406783905	768	8	0.708558468848675	0.478598516604397	0.281580889100874	285.707164293152	2.4595676541233	2.1977	0.3142	2.1667	0.2967	1014135006
1581	5	135956140	136560823	0.406778	0.173120461465	951	8	1.66076237021472	0.0967611814510872	0.589919919240281	353.78582453488	3.04563650920737	2.1977	0.3142	2.1667	0.2967	1014718033
1582	5	136560823	137138846	0.423728	0.134982517997	822	10	1.47966867468786	0.138961689335175	0.492401932967686	305.795949282514	2.85913043478261	2.1977	0.3142	2.1667	0.2967	1015322716
1583	5	137138846	137814369	0.40402	0.259832751809	528	8	-0.540233532942858	0.589035989862181	-0.258987492261829	196.423675451542	1.69095276220977	2.1977	0.3142	2.1667	0.2967	1015900739
1584	5	137814369	138456998	0.430438	0.221946099538	724	11	1.16917001287151	0.242335140332966	0.390411927248914	269.33852467219	2.61136158701533	2.1977	0.3142	2.1667	0.2967	1016576262
1585	5	138456998	139190425	0.470114	0.318268893837	384	14	-0.140234941381773	0.888474365438954	-0.0583240917410875	142.853582146576	1.97429305912596	2.1977	0.3142	2.1667	0.2967	1017218891
1586	5	139190425	139763868	0.445014	0.128073757985	483	12	-0.281072342932474	0.778654913553764	-0.112426583597672	179.68302129374	1.90157480314961	2.1977	0.3142	2.1667	0.2967	1017952318
1587	5	139763868	140434005	0.388724	0.25388390732	532	6	-0.71093679547277	0.477123403274027	-0.346354459133073	197.911733598902	1.54651162790698	2.1977	0.3142	2.1667	0.2967	1018525761
1588	5	140434005	141048955	0.401718	0.186925766322	580	8	-0.269661932554693	0.787420349315742	-0.123472521605348	215.768431367224	1.85748598879103	2.1977	0.3142	2.1667	0.2967	1019195898
1589	5	141048955	141653696	0.461306	0.173199766512	436	13	-0.235272859550567	0.81399695888151	-0.111915642655341	162.198338062258	1.89565217391304	2.1977	0.3142	2.1667	0.2967	1019810848
1590	5	141653696	142245212	0.436702	0.154714327254	709	11	1.06700073701496	0.285971503131188	0.360207857405224	263.758306619589	2.55725879170424	2.1977	0.3142	2.1667	0.2967	1020415589
1591	5	142245212	142818420	0.39803	0.127716291468	882	7	1.21452735812355	0.224546409249234	0.438009983739738	328.116821492917	2.6890243902439	2.1977	0.3142	2.1667	0.2967	1021007105
1592	5	142818420	143386322	0.385238	0.119566404063	743	6	0.328221181486969	0.742744433655651	0.135581505904334	276.406800872151	2.15988372093023	2.1977	0.3142	2.1667	0.2967	1021580313
1593	5	143386322	143978761	0.371436	0.156031253851	798	5	0.56029463949722	0.575278483160596	0.220417882972562	296.867600398353	2.28981348637016	2.1977	0.3142	2.1667	0.2967	1022148215
1594	5	143978761	144594517	0.354736	0.187990048006	995	3	1.26658400393504	0.205304075062927	0.514518664657809	370.154464155841	2.80677009873061	2.1977	0.3142	2.1667	0.2967	1022740654
1595	5	144594517	145212387	0.373136	0.190768284591	763	5	0.386849067085129	0.698867949524972	0.155712193584746	283.847091608952	2.18938307030129	2.1977	0.3142	2.1667	0.2967	1023356410
1596	5	145212387	145827515	0.395968	0.187161046156	765	7	0.599243566609036	0.549010474302966	0.232691075762232	284.591120682632	2.33231707317073	2.1977	0.3142	2.1667	0.2967	1023974280
1597	5	145827515	146406506	0.38604	0.136428718236	874	6	0.973385612679982	0.330361686749407	0.369852574866336	325.140705198196	2.5406976744186	2.1977	0.3142	2.1667	0.2967	1024589408
1598	5	146406506	147002114	0.384156	0.160521685404	718	6	0.205098198434867	0.837495403956627	0.0862031391887888	267.10643745115	2.08720930232558	2.1977	0.3142	2.1667	0.2967	1025168399
1599	5	147002114	147585951	0.36391	0.143596586033	662	4	-0.143519903802028	0.885879593008622	-0.0646499150022906	246.273623388107	1.84144645340751	2.1977	0.3142	2.1667	0.2967	1025764007
1600	5	147585951	148177528	0.373268	0.154801488226	1021	5	1.6653907151514	0.0958348306033349	0.575940097628017	379.826842113682	2.92969870875179	2.1977	0.3142	2.1667	0.2967	1026347844
1601	5	148177528	148741542	0.431188	0.113497182694	754	11	1.37350856458461	0.16959430052871	0.448986753434372	280.498960777391	2.71956717763751	2.1977	0.3142	2.1667	0.2967	1026939421
1602	5	148741542	149353904	0.449804	0.183489504574	504	12	-0.130285297782817	0.896340711592747	-0.0510260389335288	187.495326567381	1.98425196850394	2.1977	0.3142	2.1667	0.2967	1027503435
1603	5	149353904	149920972	0.499212	0.118271530046	442	15	1.48012979561567	0.13883861135869	0.483899894710321	164.430425283298	2.87479674796748	2.1977	0.3142	2.1667	0.2967	1028115797
1604	5	149920972	150525830	0.441698	0.173359697648	541	12	0.13538711509991	0.892305810996493	0.0511788213933701	201.259864430462	2.12992125984252	2.1977	0.3142	2.1667	0.2967	1028682865
1605	5	150525830	151130441	0.440634	0.173021992653	508	12	-0.10156395584955	0.919102790522666	-0.0396212756612794	188.983384714741	2	2.1977	0.3142	2.1667	0.2967	1029287723
1606	5	151130441	151740335	0.398932	0.180185409268	942	7	1.53005750761817	0.126002494947686	0.532958387795001	350.437693703319	2.8719512195122	2.1977	0.3142	2.1667	0.2967	1029892334
1607	5	151740335	152359269	0.367892	0.192159422491	871	4	0.845124000302122	0.398041609495874	0.331191586789356	324.024661587676	2.42280945757997	2.1977	0.3142	2.1667	0.2967	1030502228
1608	5	152359269	152965428	0.38154	0.175133917009	894	6	1.07188399912166	0.283772137956283	0.402494126549055	332.580995934997	2.59883720930233	2.1977	0.3142	2.1667	0.2967	1031121162
1609	5	152965428	153541273	0.406702	0.13171079023	856	8	1.16644886950557	0.243433009808449	0.438085374780865	318.444443535076	2.74139311449159	2.1977	0.3142	2.1667	0.2967	1031727321
1610	5	153541273	154153044	0.446082	0.182700716445	474	12	-0.345695362282326	0.729571669993162	-0.139562713535186	176.33489046218	1.86614173228346	2.1977	0.3142	2.1667	0.2967	1032303166
1611	5	154153044	154788852	0.40837	0.213599073934	601	8	-0.160392632397934	0.872571792981344	-0.0721604309090967	223.580736640865	1.92473979183347	2.1977	0.3142	2.1667	0.2967	1032914937
1612	5	154788852	155401046	0.381552	0.183265435467	696	6	0.0967499733490175	0.922924952952901	0.0413066012144655	258.922117640669	2.02325581395349	2.1977	0.3142	2.1667	0.2967	1033550745
1613	5	155401046	155976085	0.37437	0.130493757815	757	5	0.357115540385913	0.721005310990723	0.144322436735948	281.615004387911	2.17216642754663	2.1977	0.3142	2.1667	0.2967	1034162939
1614	5	155976085	156632781	0.38763	0.238612691413	786	6	0.539992712336584	0.589202058276354	0.216748607624344	292.403425956273	2.28488372093023	2.1977	0.3142	2.1667	0.2967	1034737978
1615	5	156632781	157255569	0.41837	0.197158583659	585	9	-0.0429031731438708	0.965778719278392	-0.018252579247911	217.628504051424	1.94675540765391	2.1977	0.3142	2.1667	0.2967	1035394674
1616	5	157255569	157858315	0.401924	0.170463180179	685	8	0.276684568229103	0.782022322225186	0.116578566227607	254.829957735428	2.1937550040032	2.1977	0.3142	2.1667	0.2967	1036017462
1617	5	157858315	158404906	0.39718	0.0852392373822	685	7	0.178536700616205	0.858301501247271	0.0733353160301066	254.829957735428	2.08841463414634	2.1977	0.3142	2.1667	0.2967	1036620208
1618	5	158404906	158983966	0.399904	0.136531620212	824	7	0.909514880278749	0.36307840679239	0.339875665365436	306.539978356194	2.51219512195122	2.1977	0.3142	2.1667	0.2967	1037166799
1619	5	158983966	159588853	0.413082	0.173399329131	788	9	1.1264069208282	0.259993318707797	0.411506425737698	293.147455029953	2.62229617304493	2.1977	0.3142	2.1667	0.2967	1037745859
1620	5	159588853	160203939	0.426512	0.187105542965	607	10	0.141244214734582	0.887677017862587	0.054960055541685	225.812823861905	2.11130434782609	2.1977	0.3142	2.1667	0.2967	1038350746
1621	5	160203939	160814964	0.373104	0.181702876314	862	5	0.877452257622185	0.380241039648444	0.331717005839314	320.676530756116	2.47345767575323	2.1977	0.3142	2.1667	0.2967	1038965832
1622	5	160814964	161378073	0.346196	0.112072440682	710	2	0.151525275910882	0.879561373735439	0.066739688739583	264.130321156429	1.98879551820728	2.1977	0.3142	2.1667	0.2967	1039576857
1623	5	161378073	161976270	0.3502	0.164154952298	1029	3	1.41086424843196	0.158284645671786	0.562993216120767	382.802958408403	2.90267983074753	2.1977	0.3142	2.1667	0.2967	1040139966
1624	5	161976270	162614960	0.3502	0.217147598992	813	3	0.494260342216231	0.621122328914193	0.223077491301826	302.447818450954	2.29337094499295	2.1977	0.3142	2.1667	0.2967	1040738163
1625	5	162614960	163227197	0.370058	0.183322798197	779	5	0.46613847161637	0.641116387243254	0.185652464811885	289.799324198392	2.23529411764706	2.1977	0.3142	2.1667	0.2967	1041376853
1626	5	163227197	163791750	0.352844	0.114343560303	767	3	0.299057658485103	0.764896052271409	0.139048716729731	285.335149756312	2.16361071932299	2.1977	0.3142	2.1667	0.2967	1041989090
1627	5	163791750	164376679	0.34035	0.145195399784	649	2	-0.136448891674523	0.891466425101253	-0.0628608576533229	241.437434409187	1.81792717086835	2.1977	0.3142	2.1667	0.2967	1042553643
1628	5	164376679	164957732	0.346264	0.139493299234	758	2	0.378127899584644	0.70533558342615	0.16111851251863	281.987018924752	2.12324929971989	2.1977	0.3142	2.1667	0.2967	1043138572
1629	5	164957732	165536007	0.351892	0.135359474299	758	3	0.260865829059448	0.794195977110845	0.12201998739789	281.987018924752	2.13822284908322	2.1977	0.3142	2.1667	0.2967	1043719625
1630	5	165536007	166101907	0.359518	0.116451669906	717	3	0.0868808283425731	0.930766238654983	0.0417952579287027	266.73442291431	2.02256699576869	2.1977	0.3142	2.1667	0.2967	1044297900
1631	5	166101907	166681515	0.370998	0.137348000718	617	5	-0.336666749262449	0.73636813176125	-0.150700374100366	229.532969230306	1.77044476327116	2.1977	0.3142	2.1667	0.2967	1044863800
1632	5	166681515	167226504	0.37396	0.0825502900059	819	5	0.664361982944474	0.506458658784894	0.257892588391225	304.679905671994	2.35007173601148	2.1977	0.3142	2.1667	0.2967	1045443408
1633	5	167226504	167797876	0.428884	0.124913366423	558	10	-0.16379205753384	0.869894844407443	-0.0664713388848094	207.584111556743	1.94086956521739	2.1977	0.3142	2.1667	0.2967	1045988397
1634	5	167797876	168391176	0.439818	0.157256025619	485	11	-0.458727115776178	0.646430139368875	-0.187593022759802	180.42705036742	1.74932371505861	2.1977	0.3142	2.1667	0.2967	1046559769
1635	5	168391176	168961158	0.421854	0.122779315838	643	10	0.365352496401178	0.714848296242419	0.138082276613951	239.205347188147	2.23652173913043	2.1977	0.3142	2.1667	0.2967	1047153069
1636	5	168961158	169524828	0.422076	0.112956162294	701	10	0.726415839086249	0.467583884129842	0.262677983296626	260.782190324869	2.43826086956522	2.1977	0.3142	2.1667	0.2967	1047723051
1637	5	169524828	170071993	0.461878	0.0861988614038	505	13	0.226325553284017	0.82094822531612	0.10003961020689	187.867341104221	2.19565217391304	2.1977	0.3142	2.1667	0.2967	1048286721
1638	5	170071993	170710286	0.381786	0.216660687177	678	6	0.00810142555150425	0.993536068340013	0.00350456850208136	252.225855977548	1.97093023255814	2.1977	0.3142	2.1667	0.2967	1048833886
1639	5	170710286	171292452	0.459832	0.141138438177	518	13	0.313293370194881	0.754057786610486	0.136708320254286	192.703530083142	2.25217391304348	2.1977	0.3142	2.1667	0.2967	1049472179
1640	5	171292452	171938591	0.437626	0.226172696587	574	11	0.147477254306014	0.882755331846597	0.0554729668413961	213.536344146184	2.07033363390442	2.1977	0.3142	2.1667	0.2967	1050054345
1641	5	171938591	172550231	0.47283	0.182525668694	487	14	0.771525126007359	0.440395735288125	0.284491369620099	181.1710794411	2.50385604113111	2.1977	0.3142	2.1667	0.2967	1050700484
1642	5	172550231	173130772	0.455766	0.138734387408	471	13	-0.00112873709824155	0.999099398287343	-0.000516717819484573	175.21884685166	2.04782608695652	2.1977	0.3142	2.1667	0.2967	1051312124
1643	5	173130772	173704134	0.433934	0.127950579215	663	11	0.753681624388207	0.451040418401407	0.263431100278296	246.645637924948	2.39134355275023	2.1977	0.3142	2.1667	0.2967	1051892665
1644	5	173704134	174305509	0.435592	0.168572022449	672	11	0.814983189902136	0.415081932377438	0.282883462944469	249.993768756508	2.42380522993688	2.1977	0.3142	2.1667	0.2967	1052466027
1645	5	174305509	174900493	0.41562	0.159641267664	799	9	1.18976855153605	0.234137373309221	0.431506299209299	297.239614935193	2.65890183028286	2.1977	0.3142	2.1667	0.2967	1053067402
1646	5	174900493	175811412	0.459116	0.451103775418	411	13	-0.402518661302227	0.687302357394634	-0.197105383750585	152.897974641257	1.78695652173913	2.1977	0.3142	2.1667	0.2967	1053662386
1647	5	175811412	176422310	0.49891	0.18153275997	319	15	0.0346835288711839	0.972332095082046	0.0134099490837588	118.672637251973	2.07479674796748	2.1977	0.3142	2.1667	0.2967	1054573305
1648	5	176422310	177390791	0.488674	0.483727610557	337	14	-0.556280797374871	0.578018912263035	-0.246681811280385	125.368898915094	1.73264781491003	2.1977	0.3142	2.1667	0.2967	1055184203
1649	5	177390791	178063343	0.492402	0.256563061295	355	15	0.457740972796398	0.647138547759053	0.167672549710934	132.065160578215	2.30894308943089	2.1977	0.3142	2.1667	0.2967	1056152684
1650	5	178063343	178708500	0.464058	0.224994846216	560	13	0.594266317137671	0.552334003321821	0.249183049512699	208.328140630423	2.43478260869565	2.1977	0.3142	2.1667	0.2967	1056825236
1651	5	178708500	179396367	0.489646	0.273115296998	291	14	-0.963474613878755	0.335309397927208	-0.45841124955396	108.256230220452	1.49614395886889	2.1977	0.3142	2.1667	0.2967	1057470393
1652	5	179396367	180029039	0.460498	0.209701077335	477	13	0.039010255322157	0.968882212273906	0.017745488573244	177.4509340727	2.07391304347826	2.1977	0.3142	2.1667	0.2967	1058158260
1653	5	180029039	180714377	0.455668	0.270432983433	467	13	-0.0278880653785073	0.977751427190912	-0.0128212277226058	173.730788704299	2.0304347826087	2.1977	0.3142	2.1667	0.2967	1058790932
1654	5	180714377	180915260	0.00049	0.286040667124	0	1	-2.57515060338879	0.0100196448250006	-Inf	0	0	2.1977	0.3142	2.1667	0.2967	1059476270
1655	6	0	731800	0.431858	0.31675321126	337	11	-1.46679730422746	0.142431203266914	-0.712829178652433	125.368898915094	1.21550946798918	1.1384	0.2054	1.1	0.2043	1059476270
1656	6	731800	1304791	0.429646	0.12738594498	353	10	-1.43996421702418	0.149877523046513	-0.727068277442817	131.321131504535	1.22782608695652	1.1384	0.2054	1.1	0.2043	1060208070
1657	6	1304791	1874427	0.447114	0.12224648723	267	12	-1.83202480732894	0.0669477247512622	-0.967610030745891	99.3278813362911	1.0511811023622	1.1384	0.2054	1.1	0.2043	1060781061
1658	6	1874427	2469970	0.393814	0.160430061305	381	7	-1.42014939015655	0.155564193969614	-0.772977674324461	141.737538536056	1.16158536585366	1.1384	0.2054	1.1	0.2043	1061350697
1659	6	2469970	3072097	0.430132	0.169610397806	206	11	-2.35907564670799	0.0183205207483091	-1.42293343265107	76.6349945890486	0.743011722272317	1.1384	0.2054	1.1	0.2043	1061946240
1660	6	3072097	3654995	0.456072	0.142216991652	217	13	-1.70034608289512	0.0890658471104444	-1.11854873498779	80.727154494289	0.943478260869565	1.1384	0.2054	1.1	0.2043	1062548367
1661	6	3654995	4275440	0.421262	0.19412679609	296	10	-1.79480232966295	0.0726851995170946	-0.981139285085047	110.116302904652	1.0295652173913	1.1384	0.2054	1.1	0.2043	1063131265
1662	6	4275440	4877448	0.4191	0.169446253206	436	9	-0.901165261822879	0.367500457923332	-0.442361068941752	162.198338062258	1.45091514143095	1.1384	0.2054	1.1	0.2043	1063751710
1663	6	4877448	5452195	0.416398	0.130052005491	295	9	-1.71334616453254	0.0866488741545013	-1.00597424946947	109.744288367812	0.981697171381032	1.1384	0.2054	1.1	0.2043	1064353718
1664	6	5452195	6088807	0.426062	0.214592247711	325	10	-1.61427065832042	0.106468731586674	-0.84629674279818	120.904724473014	1.1304347826087	1.1384	0.2054	1.1	0.2043	1064928465
1665	6	6088807	6680836	0.410524	0.1554467771	290	9	-1.74214690576338	0.0814827417162976	-1.03063630370374	107.884215683612	0.965058236272879	1.1384	0.2054	1.1	0.2043	1065565077
1666	6	6680836	7281285	0.448114	0.167289811458	304	12	-1.56635239444621	0.117266141278441	-0.78037844898986	113.092419199373	1.19685039370079	1.1384	0.2054	1.1	0.2043	1066157106
1667	6	7281285	7880049	0.414016	0.164946456367	269	9	-1.86311001893291	0.0624467889340895	-1.13908303116205	100.071910409971	0.895174708818636	1.1384	0.2054	1.1	0.2043	1066757555
1668	6	7880049	8494427	0.391732	0.186168775575	406	7	-1.28867849453379	0.197509881920508	-0.681288944632606	151.037901957057	1.23780487804878	1.1384	0.2054	1.1	0.2043	1067356319
1669	6	8494427	9076754	0.361534	0.141375893613	352	4	-1.60992952232971	0.107413243116376	-0.975905703172211	130.949116967695	0.97913769123783	1.1384	0.2054	1.1	0.2043	1067970697
1670	6	9076754	9647975	0.358054	0.124682040751	325	3	-1.57658551997486	0.114890926713767	-1.09973814285739	120.904724473014	0.916784203102962	1.1384	0.2054	1.1	0.2043	1068553024
1671	6	9647975	10245718	0.370796	0.16352010814	371	5	-1.55574134393029	0.119769611064296	-0.884551676628981	138.017393167655	1.06456241032999	1.1384	0.2054	1.1	0.2043	1069124245
1672	6	10245718	10896383	0.414632	0.231555408697	323	9	-1.55206201363985	0.120647386032141	-0.875155039024753	120.160695399333	1.07487520798669	1.1384	0.2054	1.1	0.2043	1069721988
1673	6	10896383	11502203	0.405948	0.174672344921	410	8	-1.1542229338237	0.248408782498175	-0.623901512114836	152.525960104417	1.31305044035228	1.1384	0.2054	1.1	0.2043	1070372653
1674	6	11502203	12075330	0.395092	0.127593011671	324	7	-1.71990303217644	0.0854500692776937	-1.00677485893316	120.532709936173	0.98780487804878	1.1384	0.2054	1.1	0.2043	1070978473
1675	6	12075330	12660844	0.382698	0.146049453984	324	6	-1.73532001446626	0.0826841386238639	-1.06178689174964	120.532709936173	0.941860465116279	1.1384	0.2054	1.1	0.2043	1071551600
1676	6	12660844	13230225	0.397744	0.121853381128	355	7	-1.55687912160422	0.119499187311432	-0.874949647425738	132.065160578215	1.08231707317073	1.1384	0.2054	1.1	0.2043	1072137114
1677	6	13230225	13831871	0.415996	0.168946523371	257	9	-1.93223179788692	0.0533309021077571	-1.2049208445248	95.6077359678907	0.855241264559068	1.1384	0.2054	1.1	0.2043	1072706495
1678	6	13831871	14411474	0.417772	0.137340558969	359	9	-1.3446966767778	0.178723208271161	-0.722705359895627	133.553218725575	1.19467554076539	1.1384	0.2054	1.1	0.2043	1073308141
1679	6	14411474	14995280	0.424674	0.143551111157	451	10	-0.829891672487332	0.406600033589694	-0.373609027458616	167.778556114859	1.56869565217391	1.1384	0.2054	1.1	0.2043	1073887744
1680	6	14995280	15630685	0.420284	0.213100306104	312	10	-1.69519864892224	0.0900377431408447	-0.905190431851749	116.068535494093	1.08521739130435	1.1384	0.2054	1.1	0.2043	1074471550
1681	6	15630685	16228964	0.407612	0.164269513053	335	8	-1.54447043438355	0.122474408349326	-0.915364326275147	124.624869841414	1.0728582866293	1.1384	0.2054	1.1	0.2043	1075106955
1682	6	16228964	16826186	0.411862	0.162790386155	435	9	-0.906925410069047	0.36444624286892	-0.445673802982587	161.826323525418	1.44758735440932	1.1384	0.2054	1.1	0.2043	1075705234
1683	6	16826186	17466677	0.394816	0.219348905761	383	7	-1.40963171850673	0.158648456201092	-0.765424279892825	142.481567609736	1.16768292682927	1.1384	0.2054	1.1	0.2043	1076302456
1684	6	17466677	18121975	0.392448	0.236988362547	286	7	-1.91973879352304	0.0548909014879686	-1.18675352503939	106.396157536252	0.871951219512195	1.1384	0.2054	1.1	0.2043	1076942947
1685	6	18121975	18739120	0.3866	0.189817627948	335	6	-1.68114590192333	0.0927345783634791	-1.01361960928913	124.624869841414	0.973837209302326	1.1384	0.2054	1.1	0.2043	1077598245
1686	6	18739120	19339943	0.36357	0.167808156479	533	4	-0.753735519253871	0.45100804925951	-0.377345599050332	198.283748135742	1.48261474269819	1.1384	0.2054	1.1	0.2043	1078215390
1687	6	19339943	19953454	0.375198	0.185018687521	365	5	-1.5854748706295	0.112858482021516	-0.908074399482405	135.785305946615	1.04734576757532	1.1384	0.2054	1.1	0.2043	1078816213
1688	6	19953454	20567405	0.402976	0.185602759829	331	8	-1.56528363441341	0.117516418727046	-0.932694204813064	123.136811694054	1.06004803843074	1.1384	0.2054	1.1	0.2043	1079429724
1689	6	20567405	21152531	0.361754	0.145483195073	466	4	-1.07066921100018	0.284318191386839	-0.571151177155228	173.358774167459	1.29624478442281	1.1384	0.2054	1.1	0.2043	1080043675
1690	6	21152531	21793482	0.401466	0.219909166223	264	8	-1.91390473491355	0.0556323292967763	-1.25898749226183	98.211837725771	0.845476381104884	1.1384	0.2054	1.1	0.2043	1080628801
1691	6	21793482	22407017	0.38179	0.185050567612	449	6	-1.11970509920575	0.262839451360612	-0.591065259893116	167.034527041179	1.30523255813953	1.1384	0.2054	1.1	0.2043	1081269752
1692	6	22407017	22965029	0.36134	0.103961921966	412	4	-1.32610830584048	0.184803825349832	-0.74883679462629	153.269989178097	1.14603616133519	1.1384	0.2054	1.1	0.2043	1081883287
1693	6	22965029	23566253	0.357884	0.168363205727	411	3	-1.21164137212971	0.225649690373	-0.761039467091519	152.897974641257	1.15937940761636	1.1384	0.2054	1.1	0.2043	1082441299
1694	6	23566253	24165068	0.367584	0.16501757638	335	4	-1.69034553366833	0.0909618686544541	-1.04732003646437	124.624869841414	0.931849791376912	1.1384	0.2054	1.1	0.2043	1083042523
1695	6	24165068	24798646	0.38836	0.210831184164	310	6	-1.80426888497543	0.0711891650813371	-1.12551248936003	115.324506420413	0.901162790697674	1.1384	0.2054	1.1	0.2043	1083641338
1696	6	24798646	25404978	0.395866	0.175369269641	351	7	-1.57791446490386	0.114585261445874	-0.891297641513222	130.577102430855	1.07012195121951	1.1384	0.2054	1.1	0.2043	1084274916
1697	6	25404978	25955161	0.379314	0.0912114696383	437	5	-1.22867255023892	0.219194601964536	-0.648337583749186	162.570352599098	1.25394548063128	1.1384	0.2054	1.1	0.2043	1084881248
1698	6	25955161	26593154	0.408394	0.216292341766	322	8	-1.61211333448059	0.106937279571622	-0.972464733505665	119.788680862493	1.03122497998399	1.1384	0.2054	1.1	0.2043	1085431431
1699	6	26593154	27503927	0.386482	0.451015785492	329	6	-1.71069541785584	0.0871373540241049	-1.03969312089902	122.392782620374	0.956395348837209	1.1384	0.2054	1.1	0.2043	1086069424
1700	6	27503927	28141568	0.386724	0.215859707892	309	6	-1.80919380429752	0.0704208998460328	-1.13017386672989	114.952491883573	0.898255813953488	1.1384	0.2054	1.1	0.2043	1086980197
1701	6	28141568	28763732	0.39307	0.196353373066	255	7	-2.08276270409526	0.0372728587071129	-1.35227142495892	94.8637068942106	0.777439024390244	1.1384	0.2054	1.1	0.2043	1087617838
1702	6	28763732	29455581	0.376566	0.277298948181	467	5	-1.08000491674284	0.28013999072336	-0.552548313540122	173.730788704299	1.34002869440459	1.1384	0.2054	1.1	0.2043	1088240002
1703	6	29455581	30127161	0.443502	0.255487060365	338	12	-1.32222098801343	0.18609457417017	-0.627426526151261	125.740913451934	1.33070866141732	1.1384	0.2054	1.1	0.2043	1088931851
1704	6	30127161	30815409	0.445346	0.273517685485	439	12	-0.59700710419842	0.550502637521494	-0.250228832898087	163.314381672778	1.72834645669291	1.1384	0.2054	1.1	0.2043	1089603431
1705	6	30815409	31540254	0.459316	0.310197352537	259	13	-1.41937313595233	0.155790260129689	-0.863291679745714	96.3517650415708	1.12608695652174	1.1384	0.2054	1.1	0.2043	1090291679
1706	6	31540254	32272534	0.499104	0.317201070629	214	15	-1.19923401591069	0.230436964035292	-0.562535678279964	79.6111108837689	1.39186991869919	1.1384	0.2054	1.1	0.2043	1091016524
1707	6	32272534	32940892	0.395432	0.251897934939	417	7	-1.23083130045978	0.218385966205478	-0.642721288373119	155.130061862297	1.27134146341463	1.1384	0.2054	1.1	0.2043	1091748804
1708	6	32940892	33616172	0.475282	0.259566402085	268	14	-1.1670715221307	0.243181487231389	-0.577197402004471	99.6998958731311	1.37789203084833	1.1384	0.2054	1.1	0.2043	1092417162
1709	6	33616172	34173068	0.530004	0.102166293168	124	16	-0.425113479073149	0.670753952336244	-0.335704345824267	46.1298025681651	1.56962025316456	1.1384	0.2054	1.1	0.2043	1093092442
1710	6	34173068	34863754	0.439128	0.276082040175	250	11	-2.05937910419545	0.0394579359023516	-1.1436496751722	93.0036342100104	0.901713255184851	1.1384	0.2054	1.1	0.2043	1093649338
1711	6	34863754	35475158	0.46612	0.182210126201	244	13	-1.51972061700332	0.128581207673952	-0.949362629869381	90.7715469889701	1.06086956521739	1.1384	0.2054	1.1	0.2043	1094340024
1712	6	35475158	36138893	0.414346	0.246687307434	271	9	-1.85158972244057	0.0640847599903197	-1.12839635236481	100.815939483651	0.901830282861897	1.1384	0.2054	1.1	0.2043	1094951428
1713	6	36138893	36758811	0.451066	0.193441713259	253	13	-1.45951212837272	0.14442420495233	-0.897106392737958	94.1196778205305	1.1	1.1384	0.2054	1.1	0.2043	1095615163
1714	6	36758811	37402144	0.451552	0.222797524766	264	13	-1.38592397560199	0.165770118931782	-0.835705848073814	98.211837725771	1.14782608695652	1.1384	0.2054	1.1	0.2043	1096235081
1715	6	37402144	37980506	0.452554	0.135489537694	302	13	-1.13171035693947	0.257756225836341	-0.641695228107189	112.348390125693	1.31304347826087	1.1384	0.2054	1.1	0.2043	1096878414
1716	6	37980506	38573763	0.396154	0.157194942495	446	7	-1.07832506153738	0.280888716660303	-0.545724961897478	165.918483430659	1.35975609756098	1.1384	0.2054	1.1	0.2043	1097456776
1717	6	38573763	39153860	0.402916	0.138075183978	379	8	-1.3155252340551	0.188333442380798	-0.73732757344919	140.993509462376	1.21377101681345	1.1384	0.2054	1.1	0.2043	1098050033
1718	6	39153860	39741250	0.42478	0.14877679225	372	10	-1.32168484614458	0.186273116855398	-0.651433839605965	138.389407704495	1.29391304347826	1.1384	0.2054	1.1	0.2043	1098630130
1719	6	39741250	40292846	0.443026	0.093539474543	259	12	-1.88946749119547	0.0588292148173719	-1.01149767474689	96.3517650415708	1.01968503937008	1.1384	0.2054	1.1	0.2043	1099217520
1720	6	40292846	40820927	0.466558	0.0531755545077	305	13	-1.11164086072927	0.266292596654927	-0.627434534982019	113.464433736213	1.32608695652174	1.1384	0.2054	1.1	0.2043	1099769116
1721	6	40820927	41400883	0.44439	0.137865631186	279	12	-1.74586078152913	0.0808351461286364	-0.904184650604258	103.792055778372	1.09842519685039	1.1384	0.2054	1.1	0.2043	1100297197
1722	6	41400883	42018178	0.483554	0.19001449874	202	14	-1.75130612841888	0.0798931926560447	-0.985075109710449	75.1469364416884	1.03856041131105	1.1384	0.2054	1.1	0.2043	1100877153
1723	6	42018178	42642125	0.432428	0.198649885327	332	11	-1.50085372951298	0.133393398115532	-0.734394528487367	123.508826230894	1.19747520288548	1.1384	0.2054	1.1	0.2043	1101494448
1724	6	42642125	43324689	0.473234	0.267467959049	225	14	-1.54770922016694	0.121692321215719	-0.829505401245206	83.7032707890094	1.15681233933162	1.1384	0.2054	1.1	0.2043	1102118395
1725	6	43324689	43934736	0.480738	0.180391019053	305	14	-0.839546061029747	0.401162953004904	-0.390621160011995	113.464433736213	1.5681233933162	1.1384	0.2054	1.1	0.2043	1102800959
1726	6	43934736	44514767	0.47925	0.13797710812	431	14	0.275810914611326	0.782693300117748	0.108257466626855	160.338265378058	2.2159383033419	2.2818	0.237	2.2995	0.2405	1103411006
1727	6	44514767	45135943	0.392918	0.195075147784	594	7	-0.300017359450639	0.764163914290661	-0.132305741017017	220.976634882985	1.8109756097561	2.2818	0.237	2.2995	0.2405	1103991037
1728	6	45135943	45718057	0.386736	0.141061716434	833	6	0.771463920474535	0.440431999970802	0.300535790731285	309.888109187755	2.42151162790698	2.2818	0.237	2.2995	0.2405	1104612213
1729	6	45718057	46280952	0.405026	0.111734870624	828	8	1.02075646929656	0.307369833073921	0.390105345879043	308.028036503554	2.65172137710168	2.2818	0.237	2.2995	0.2405	1105194327
1730	6	46280952	46859319	0.379576	0.135497011413	660	5	-0.123576474584738	0.901650620247323	-0.0535048390039683	245.529594314427	1.89383070301291	2.2818	0.237	2.2995	0.2405	1105757222
1731	6	46859319	47465987	0.3945	0.175825987196	864	7	1.11986831327516	0.262769882980013	0.408262640345686	321.420559829796	2.63414634146341	2.2818	0.237	2.2995	0.2405	1106335589
1732	6	47465987	48034139	0.365292	0.119953815176	863	4	0.807281171436891	0.419504509242965	0.317879427369447	321.048545292956	2.40055632823366	2.2818	0.237	2.2995	0.2405	1106942257
1733	6	48034139	48627599	0.346282	0.157483233916	877	2	0.939913570775844	0.347261895708126	0.371497506792272	326.256748808716	2.45658263305322	2.2818	0.237	2.2995	0.2405	1107510409
1734	6	48627599	49238865	0.343576	0.182025501173	763	2	0.401732339550661	0.687881021527884	0.170603721182069	283.847091608952	2.13725490196078	2.2818	0.237	2.2995	0.2405	1108103869
1735	6	49238865	49867340	0.35246	0.204423405863	856	3	0.676732416138807	0.49857574527516	0.297432935627945	318.444443535076	2.41466854724965	2.2818	0.237	2.2995	0.2405	1108715135
1736	6	49867340	50434914	0.346062	0.119057603061	727	2	0.231780371795339	0.816708602989509	0.100876028267133	270.45456828271	2.03641456582633	2.2818	0.237	2.2995	0.2405	1109343610
1737	6	50434914	51018346	0.364844	0.143002097931	841	4	0.703213392057507	0.481922774593331	0.280624668445636	312.864225482475	2.33936022253129	2.2818	0.237	2.2995	0.2405	1109911184
1738	6	51018346	51593711	0.369522	0.130986417318	778	4	0.405201114743816	0.685329685666936	0.168289023176684	289.427309661552	2.16411682892907	2.2818	0.237	2.2995	0.2405	1110494616
1739	6	51593711	52179324	0.3887	0.146193817419	702	6	0.126299489281522	0.899494860516966	0.0536903256702981	261.154204861709	2.0406976744186	2.2818	0.237	2.2995	0.2405	1111069981
1740	6	52179324	52881718	0.412064	0.288148816761	691	9	0.56767254094992	0.570257340156389	0.221996506669581	257.062044956469	2.29950083194676	2.2818	0.237	2.2995	0.2405	1111655594
1741	6	52881718	53498600	0.398626	0.189472216729	720	7	0.362595954488069	0.716906732751424	0.145228234511892	267.85046652483	2.19512195121951	2.2818	0.237	2.2995	0.2405	1112357988
1742	6	53498600	54058432	0.377478	0.106874919619	825	5	0.69409550964369	0.487622314417685	0.268423255883394	306.911992893034	2.36728837876614	2.2818	0.237	2.2995	0.2405	1112974870
1743	6	54058432	54657115	0.347932	0.164833476147	737	2	0.278989251727373	0.780253073292129	0.120585283442608	274.174713651111	2.06442577030812	2.2818	0.237	2.2995	0.2405	1113534702
1744	6	54657115	55273567	0.344508	0.188906841084	922	2	1.15235353047	0.249175828226231	0.443687414776877	342.997402966518	2.58263305322129	2.2818	0.237	2.2995	0.2405	1114133385
1745	6	55273567	55842418	0.339244	0.121035209572	808	1	0.871324093304006	0.383577218796952	0.420464615008247	300.587745766754	2.49768160741886	2.2818	0.237	2.2995	0.2405	1114749837
1746	6	55842418	56416948	0.360592	0.129723426105	788	4	0.452504650825354	0.650905471530315	0.186714497646868	293.147455029953	2.19193324061196	2.2818	0.237	2.2995	0.2405	1115318688
1747	6	56416948	57023946	0.365594	0.176274056916	741	4	0.230178031242124	0.817953432095717	0.0979924104963255	275.662771798471	2.06119610570236	2.2818	0.237	2.2995	0.2405	1115893218
1748	6	57023946	57681063	0.363996	0.239100495041	1601	4	4.29828213425441	1.72126976668002e-05	1.20942027070675	595.595273480906	4.45340751043115	2.2818	0.237	2.2995	0.2405	1116500216
1749	6	57681063	62533304	0.356196	0.896954829737	586	3	-0.469022466630856	0.639053577266379	-0.249277196350954	218.000518588264	1.65303244005642	1.1574	0.164	1.1114	0.0887	1117157333
1750	6	62533304	63116659	0.339918	0.142888978409	353	1	-1.06945064307622	0.284866657857133	-0.774222494472367	131.321131504535	1.09119010819165	1.1574	0.164	1.1114	0.0887	1122009574
1751	6	63116659	63735622	0.342568	0.192197271889	413	2	-1.25057845807052	0.211088314048164	-0.714937554233016	153.642003714937	1.15686274509804	1.1574	0.164	1.1114	0.0887	1122592929
1752	6	63735622	64411760	0.360376	0.26050599138	397	4	-1.39706360996279	0.162394443567356	-0.802342124666551	147.689771125496	1.10431154381085	1.1574	0.164	1.1114	0.0887	1123211892
1753	6	64411760	65043300	0.350418	0.208284510878	414	3	-1.19891076232116	0.230562646483591	-0.750547093273877	154.014018251777	1.16784203102962	1.1574	0.164	1.1114	0.0887	1123888030
1754	6	65043300	65642963	0.334192	0.166198348072	275	1	-1.40215488359854	0.160869000835994	-1.13445905933153	102.303997631011	0.850077279752705	1.1574	0.164	1.1114	0.0887	1124519570
1755	6	65642963	66245918	0.323604	0.170750719374	343	1	-1.11210503288677	0.266092993047485	-0.815682101570735	127.600986136134	1.06027820710974	1.1574	0.164	1.1114	0.0887	1125119233
1756	6	66245918	66837329	0.33616	0.154564253962	306	1	-1.26992627518582	0.204110892723964	-0.980359025050896	113.836448273053	0.945904173106646	1.1574	0.164	1.1114	0.0887	1125722188
1757	6	66837329	67447320	0.333074	0.180315775151	355	1	-1.06091976511411	0.288726366033513	-0.766071653351503	132.065160578215	1.09737248840804	1.1574	0.164	1.1114	0.0887	1126313599
1758	6	67447320	68034964	0.327958	0.149144720273	469	1	-0.574659721273788	0.565521453382136	-0.364302755228171	174.474817777979	1.44976816074189	1.1574	0.164	1.1114	0.0887	1126923590
1759	6	68034964	68641852	0.329252	0.176124754485	402	1	-0.860444133004502	0.389544266940783	-0.586695176564619	149.549843809697	1.24265842349304	1.1574	0.164	1.1114	0.0887	1127511234
1760	6	68641852	69249230	0.338202	0.176789412853	386	1	-0.928691156701389	0.353049165038761	-0.645289830475467	143.597611220256	1.19319938176198	1.1574	0.164	1.1114	0.0887	1128118122
1761	6	69249230	69817058	0.338988	0.119451664941	380	1	-0.954283790587722	0.3399400107547	-0.6678912594126	141.365523999216	1.17465224111283	1.1574	0.164	1.1114	0.0887	1128725500
1762	6	69817058	70418143	0.352288	0.168170890972	392	3	-1.29226856758387	0.196264153310107	-0.829324206657994	145.829698441296	1.10578279266573	1.1574	0.164	1.1114	0.0887	1129293328
1763	6	70418143	70987040	0.354106	0.121106281102	350	3	-1.4704971049036	0.141427169203539	-0.992822938940873	130.205087894015	0.987306064880113	1.1574	0.164	1.1114	0.0887	1129894413
1764	6	70987040	71632665	0.365758	0.225556631171	431	4	-1.23623158728556	0.216372492508886	-0.68379326272041	160.338265378058	1.19888734353268	1.1574	0.164	1.1114	0.0887	1130463310
1765	6	71632665	72247133	0.372412	0.18628797594	376	5	-1.53096340501427	0.125778437246088	-0.865238201572147	139.877465851856	1.07890961262554	1.1574	0.164	1.1114	0.0887	1131108935
1766	6	72247133	72836840	0.357462	0.1521213077	376	3	-1.36016515322948	0.173777667093057	-0.889445199095564	139.877465851856	1.06064880112835	1.1574	0.164	1.1114	0.0887	1131723403
1767	6	72836840	73416225	0.349408	0.137015973834	390	2	-1.35915888191419	0.174096247625942	-0.797605211902851	145.085669367616	1.09243697478992	1.1574	0.164	1.1114	0.0887	1132313110
1768	6	73416225	74046820	0.371366	0.207098058183	376	5	-1.53096340501427	0.125778437246088	-0.865238201572147	139.877465851856	1.07890961262554	1.1574	0.164	1.1114	0.0887	1132892495
1769	6	74046820	74771534	0.38404	0.310072663147	415	6	-1.28715235615661	0.198041189727388	-0.704669368399975	154.386032788617	1.20639534883721	1.1574	0.164	1.1114	0.0887	1133523090
1770	6	74771534	75429044	0.350406	0.239555291935	413	3	-1.20315429892401	0.228916616306686	-0.754036079353756	153.642003714937	1.16502115655853	1.1574	0.164	1.1114	0.0887	1134247804
1771	6	75429044	76026361	0.358678	0.162923539762	396	3	-1.27529442117247	0.202205051616974	-0.814677430693592	147.317756588656	1.11706629055007	1.1574	0.164	1.1114	0.0887	1134905314
1772	6	76026361	76651856	0.359274	0.200633098586	410	3	-1.21588490873256	0.224028767684508	-0.764553951267756	152.525960104417	1.15655853314528	1.1574	0.164	1.1114	0.0887	1135502631
1773	6	76651856	77307552	0.359486	0.237451501916	554	3	-0.604815637922076	0.545301501907633	-0.330291884724014	206.096053409383	1.56276445698166	1.1574	0.164	1.1114	0.0887	1136128126
1774	6	77307552	77938252	0.347118	0.207230061836	387	2	-1.3733215458938	0.169652407332065	-0.808745769508051	143.969625757096	1.08403361344538	1.1574	0.164	1.1114	0.0887	1136783822
1775	6	77938252	78577932	0.351984	0.21835917959	339	3	-1.51717600753496	0.129222252142208	-1.03889258763686	126.112927988774	0.956276445698166	1.1574	0.164	1.1114	0.0887	1137414522
1776	6	78577932	79196889	0.347736	0.19218944127	444	2	-1.10423093028121	0.26949297567523	-0.610519659302355	165.174454356978	1.2436974789916	1.1574	0.164	1.1114	0.0887	1138054202
1777	6	79196889	79835303	0.351362	0.216809155188	389	3	-1.30499917739243	0.191893127896173	-0.84040770578701	144.713654830776	1.09732016925247	1.1574	0.164	1.1114	0.0887	1138673159
1778	6	79835303	80451178	0.371052	0.188146945403	371	5	-1.55574134393029	0.119769611064296	-0.884551676628981	138.017393167655	1.06456241032999	1.1574	0.164	1.1114	0.0887	1139311573
1779	6	80451178	81041473	0.366058	0.152965889936	383	4	-1.46328856047695	0.143388436605916	-0.854136739884551	142.481567609736	1.0653685674548	1.1574	0.164	1.1114	0.0887	1139927448
1780	6	81041473	81694980	0.347518	0.234897254352	506	2	-0.811535874702604	0.417057999704804	-0.421941950958151	188.239355641061	1.41736694677871	1.1574	0.164	1.1114	0.0887	1140517743
1781	6	81694980	82328988	0.339034	0.211366418089	460	1	-0.613048672103286	0.53984415746488	-0.392256816799172	171.126686946419	1.42194744976816	1.1574	0.164	1.1114	0.0887	1141171250
1782	6	82328988	82924972	0.36356	0.161051303391	445	4	-1.17000663677141	0.241998298035831	-0.637675795955748	165.546468893818	1.23783031988873	1.1574	0.164	1.1114	0.0887	1141805258
1783	6	82924972	83585903	0.369308	0.243491378071	371	4	-1.52005280377479	0.128497705036085	-0.900061945188705	138.017393167655	1.03198887343533	1.1574	0.164	1.1114	0.0887	1142401242
1784	6	83585903	84214469	0.360642	0.204538584651	437	4	-1.20784946563664	0.227105170544367	-0.66384785230891	162.570352599098	1.21557719054242	1.1574	0.164	1.1114	0.0887	1143062173
1785	6	84214469	84848881	0.370954	0.211868627958	406	5	-1.3822957715182	0.166880903808616	-0.754491136064608	151.037901957057	1.16499282639885	1.1574	0.164	1.1114	0.0887	1143690739
1786	6	84848881	85463400	0.363604	0.186355507315	353	4	-1.60519916872156	0.10844998036452	-0.971812948538328	131.321131504535	0.98191933240612	1.1574	0.164	1.1114	0.0887	1144325151
1787	6	85463400	86110508	0.382938	0.227331450083	688	6	0.057350618772345	0.954265898724536	0.0246278600678353	255.946001345949	2	2.2531	0.1808	2.224	0.1552	1144939670
1788	6	86110508	86850705	0.37861	0.324504152273	802	5	0.58011699063003	0.561835726685777	0.227631373205136	298.355658545713	2.3012912482066	2.2531	0.1808	2.224	0.1552	1145586778
1789	6	86850705	87556077	0.374246	0.291154171132	777	5	0.456227296049965	0.648226538833606	0.181943735157926	289.055295124712	2.22955523672884	2.2531	0.1808	2.224	0.1552	1146326975
1790	6	87556077	88202979	0.372262	0.22708540088	768	5	0.411627006001142	0.68061283413013	0.165135447471372	285.707164293152	2.20373027259684	2.2531	0.1808	2.224	0.1552	1147032347
1791	6	88202979	88812541	0.378068	0.179738894485	758	5	0.362071128169116	0.717298878362097	0.146226984921308	281.987018924752	2.17503586800574	2.2531	0.1808	2.224	0.1552	1147679249
1792	6	88812541	89422503	0.384236	0.180276804129	752	6	0.372545455385726	0.709486775044716	0.152951957043375	279.754931703711	2.18604651162791	2.2531	0.1808	2.224	0.1552	1148288811
1793	6	89422503	90073803	0.383806	0.232304621526	819	6	0.702515049965358	0.482358019408621	0.276082747006746	304.679905671994	2.38081395348837	2.2531	0.1808	2.224	0.1552	1148898773
1794	6	90073803	90697068	0.408758	0.197773017898	672	8	0.209041668132062	0.834415710644225	0.0889358111584783	249.993768756508	2.15212169735789	2.2531	0.1808	2.224	0.1552	1149550073
1795	6	90697068	91259337	0.394648	0.110745924104	805	7	0.809596999605452	0.418171833102608	0.306220111184197	299.471702156233	2.45426829268293	2.2531	0.1808	2.224	0.1552	1150173338
1796	6	91259337	91823919	0.372058	0.114389052432	760	5	0.371982303735521	0.709906025040548	0.150028555081164	282.731047998432	2.18077474892396	2.2531	0.1808	2.224	0.1552	1150735607
1797	6	91823919	92397926	0.356172	0.128930483426	735	3	0.163264487193884	0.8703101938061	0.0775663889505249	273.430684577431	2.07334273624824	2.2531	0.1808	2.224	0.1552	1151300189
1798	6	92397926	92973740	0.341914	0.131664044292	805	2	0.600009635265202	0.548499814103868	0.247909447349518	299.471702156233	2.25490196078431	2.2531	0.1808	2.224	0.1552	1151874196
1799	6	92973740	93560045	0.337618	0.14720154186	804	1	0.854262337379784	0.392959650230974	0.413304823435381	299.099687619393	2.48531684698609	2.2531	0.1808	2.224	0.1552	1152450010
1800	6	93560045	94133020	0.33896	0.12736157773	655	1	0.218711929202524	0.826874455795317	0.117604228681265	243.669521630227	2.02472952086553	2.2531	0.1808	2.224	0.1552	1153036315
1801	6	94133020	94703896	0.336766	0.124153056005	889	1	1.2168246507695	0.223670938906348	0.558292741086222	330.720923250797	2.74806800618238	2.2531	0.1808	2.224	0.1552	1153609290
1802	6	94703896	95271377	0.335412	0.118913232337	636	1	0.137668588562471	0.89050234566712	0.075136087540808	236.601245430266	1.96599690880989	2.2531	0.1808	2.224	0.1552	1154180166
1803	6	95271377	96036415	0.333528	0.346437693291	813	1	0.892651288209283	0.372043944101501	0.42936467433148	302.447818450954	2.51313755795981	2.2531	0.1808	2.224	0.1552	1154747647
1804	6	96036415	96620016	0.341122	0.143250268591	792	2	0.538638091353558	0.590136598826841	0.224421094427148	294.635513177313	2.21848739495798	2.2531	0.1808	2.224	0.1552	1155512685
1805	6	96620016	97234898	0.357176	0.186835848179	794	3	0.41363314676207	0.679142794183087	0.188961146369756	295.379542250993	2.23977433004231	2.2531	0.1808	2.224	0.1552	1156096286
1806	6	97234898	97805389	0.36661	0.123561984326	847	4	0.73159551370643	0.464415487309273	0.29088083752269	315.096312703515	2.35605006954103	2.2531	0.1808	2.224	0.1552	1156711168
1807	6	97805389	98386376	0.341674	0.139395545856	798	2	0.566963419312778	0.570739035025152	0.235309410569885	296.867600398353	2.23529411764706	2.2531	0.1808	2.224	0.1552	1157281659
1808	6	98386376	98975027	0.347308	0.150600270789	859	2	0.854937586898184	0.392585700875886	0.341578795486002	319.560487145596	2.40616246498599	2.2531	0.1808	2.224	0.1552	1157862646
1809	6	98975027	99535359	0.375852	0.107671880242	727	5	0.208447906889836	0.834879253447918	0.0859845006698104	270.45456828271	2.08608321377331	2.2531	0.1808	2.224	0.1552	1158451297
1810	6	99535359	100159224	0.383772	0.198544556915	758	6	0.40209497131823	0.687614133485236	0.164417143536829	281.987018924752	2.20348837209302	2.2531	0.1808	2.224	0.1552	1159011629
1811	6	100159224	100761366	0.36695	0.169631083698	606	4	-0.408419705858642	0.682965568517268	-0.192163338336557	225.440809325065	1.68567454798331	1.3003	0.3022	1.3354	0.3712	1159635494
1812	6	100761366	101330690	0.349228	0.121765462197	321	2	-1.68490015344523	0.0920078369796291	-1.07850603853016	119.416666325653	0.899159663865546	1.3003	0.3022	1.3354	0.3712	1160237636
1813	6	101330690	101944564	0.354454	0.185500607617	338	3	-1.52141954413781	0.128154587389657	-1.04315461449102	125.740913451934	0.95345557122708	1.3003	0.3022	1.3354	0.3712	1160806960
1814	6	101944564	102497881	0.328368	0.0963588684244	432	1	-0.732480963572839	0.463875057654456	-0.482859365580079	160.710279914898	1.33539412673879	1.3003	0.3022	1.3354	0.3712	1161420834
1815	6	102497881	103097183	0.327976	0.165696093122	470	1	-0.570394282292732	0.568410306724129	-0.361229921178548	174.84683231482	1.45285935085008	1.3003	0.3022	1.3354	0.3712	1161974151
1816	6	103097183	103707593	0.328836	0.180878425976	385	1	-0.932956595682444	0.350842379158976	-0.649032232161284	143.225596683416	1.19010819165379	1.3003	0.3022	1.3354	0.3712	1162573453
1817	6	103707593	104315804	0.333038	0.177916874243	513	1	-0.386980406107348	0.698770713713331	-0.234931852136493	190.843457398941	1.58578052550232	1.3003	0.3022	1.3354	0.3712	1163183863
1818	6	104315804	104915254	0.355272	0.165902076904	760	3	0.269352902265149	0.787658125734736	0.125821557557746	282.731047998432	2.14386459802539	2.1321	0.2657	2.1401	0.2885	1163792074
1819	6	104915254	105542557	0.361448	0.202937017677	754	4	0.291672628148124	0.770536939217617	0.123083391459156	280.498960777391	2.09735744089012	2.1321	0.2657	2.1401	0.2885	1164391524
1820	6	105542557	106147043	0.391714	0.172850984142	706	7	0.288972252939324	0.77260261109732	0.116899511453398	262.642263009069	2.15243902439024	2.1321	0.2657	2.1401	0.2885	1165018827
1821	6	106147043	106730535	0.391564	0.143090222317	720	7	0.362595954488069	0.716906732751424	0.145228234511892	267.85046652483	2.19512195121951	2.1321	0.2657	2.1401	0.2885	1165623313
1822	6	106730535	107361637	0.394188	0.207735041245	641	7	-0.0528520756798514	0.957849769055963	-0.0224443151990415	238.461318114467	1.95426829268293	2.1321	0.2657	2.1401	0.2885	1166206805
1823	6	107361637	107992090	0.395196	0.206919469017	563	7	-0.463041270022861	0.643334785549749	-0.209633749737553	209.444184240943	1.71646341463415	2.1321	0.2657	2.1401	0.2885	1166837907
1824	6	107992090	108635870	0.408462	0.22333716487	589	8	-0.22283223248751	0.823666080751361	-0.101257787789821	219.116562198784	1.88630904723779	2.1321	0.2657	2.1401	0.2885	1167468360
1825	6	108635870	109244096	0.403836	0.177937148363	610	8	-0.113562932330751	0.909584272912459	-0.0507161791700335	226.928867472425	1.95356285028022	2.1321	0.2657	2.1401	0.2885	1168112140
1826	6	109244096	109851753	0.396298	0.177167382257	587	7	-0.336829210225012	0.736245651879244	-0.14940816870773	218.372533125104	1.78963414634146	2.1321	0.2657	2.1401	0.2885	1168720366
1827	6	109851753	110505516	0.390904	0.235196852682	831	7	0.946326731053121	0.343981963280562	0.352079804952562	309.144080114075	2.53353658536585	2.1321	0.2657	2.1401	0.2885	1169328023
1828	6	110505516	111141026	0.391332	0.213230318956	739	7	0.462513835161366	0.6437128831935	0.182805692328368	274.918742724791	2.2530487804878	2.1321	0.2657	2.1401	0.2885	1169981786
1829	6	111141026	111834090	0.376992	0.278565904447	678	5	-0.0343758944870914	0.972577405520979	-0.0146855901134401	252.225855977548	1.9454806312769	2.1321	0.2657	2.1401	0.2885	1170617296
1830	6	111834090	112405381	0.414966	0.124789293022	637	9	0.256624535656857	0.797468632443809	0.104604168537622	236.973259967106	2.1198003327787	2.1321	0.2657	2.1401	0.2885	1171310360
1831	6	112405381	112986679	0.371526	0.139855977485	768	5	0.411627006001142	0.68061283413013	0.165135447471372	285.707164293152	2.20373027259684	2.1321	0.2657	2.1401	0.2885	1171881651
1832	6	112986679	113578305	0.346816	0.154871489759	762	2	0.397011451557457	0.691359016003072	0.168711661840861	283.475077072112	2.13445378151261	2.1321	0.2657	2.1401	0.2885	1172462949
1833	6	113578305	114170955	0.368922	0.156331730364	639	4	-0.252318036789566	0.800795247718732	-0.115665200862514	237.717289040787	1.77746870653686	2.1321	0.2657	2.1401	0.2885	1173054575
1834	6	114170955	114736361	0.370488	0.115679706264	656	5	-0.143398825717548	0.885975210332507	-0.0622750486317003	244.041536167067	1.88235294117647	2.1321	0.2657	2.1401	0.2885	1173647225
1835	6	114736361	115363553	0.345392	0.20279595403	938	2	1.22788773836125	0.219489113050802	0.468508586862915	348.949635555959	2.62745098039216	2.1321	0.2657	2.1401	0.2885	1174212631
1836	6	115363553	116002958	0.341694	0.218023005763	890	2	1.00128511468749	0.316688987218194	0.392726000201299	331.092937787637	2.49299719887955	2.1321	0.2657	2.1401	0.2885	1174839823
1837	6	116002958	116594010	0.361666	0.15405074342	802	4	0.518729601339508	0.603949316229841	0.212121104645412	298.355658545713	2.23087621696801	2.1321	0.2657	2.1401	0.2885	1175479228
1838	6	116594010	117202245	0.36323	0.177949312355	834	4	0.67010091680043	0.50279346050117	0.268566251635155	310.260123724595	2.31988873435327	2.1321	0.2657	2.1401	0.2885	1176070280
1839	6	117202245	117816765	0.36827	0.186356831348	886	4	0.916079304424429	0.359625301641251	0.35582556674551	329.604879640277	2.46453407510431	2.1321	0.2657	2.1401	0.2885	1176678515
1840	6	117816765	118451301	0.374154	0.212022643317	735	5	0.248092609155456	0.804062753935234	0.101773386473943	273.430684577431	2.1090387374462	2.1321	0.2657	2.1401	0.2885	1177293035
1841	6	118451301	119051583	0.375642	0.167058149336	682	5	-0.014553543354281	0.988388362355784	-0.00619912422561153	253.713914124908	1.95695839311334	2.1321	0.2657	2.1401	0.2885	1177927571
1842	6	119051583	119651053	0.379046	0.165929904749	628	5	-0.282155283647221	0.777824444275712	-0.125206304358157	233.625129135546	1.80200860832138	2.1321	0.2657	2.1401	0.2885	1178527853
1843	6	119651053	120231128	0.364064	0.138042494505	898	4	0.972843547722275	0.330631065530159	0.375234312931639	334.069054082357	2.49791376912378	2.1321	0.2657	2.1401	0.2885	1179127323
1844	6	120231128	120835950	0.331536	0.173310494658	758	1	0.658052144251234	0.510504625191263	0.328307170427544	281.987018924752	2.34312210200927	2.1321	0.2657	2.1401	0.2885	1179707398
1845	6	120835950	121458003	0.340378	0.196209969247	939	2	1.23260862635445	0.217721816961915	0.470045822001313	349.321650092799	2.63025210084034	2.1321	0.2657	2.1401	0.2885	1180312220
1846	6	121458003	122121399	0.35375	0.246302359375	664	3	-0.138026611608509	0.890219385815524	-0.0689946194262772	247.017652461788	1.87306064880113	2.1321	0.2657	2.1401	0.2885	1180934273
1847	6	122121399	122694598	0.34973	0.127702595434	713	2	0.165687939890492	0.868402537441609	0.0728227407914269	265.24636476695	1.99719887955182	2.1321	0.2657	2.1401	0.2885	1181597669
1848	6	122694598	123323176	0.36145	0.204553770574	843	4	0.712674099273815	0.476047447391341	0.284051499132574	313.608254556155	2.34492350486787	2.1321	0.2657	2.1401	0.2885	1182170868
1849	6	123323176	123910263	0.341332	0.148337469574	708	2	0.142083499924476	0.887014051098395	0.0626700244305361	263.386292082749	1.98319327731092	2.1321	0.2657	2.1401	0.2885	1182799446
1850	6	123910263	124461077	0.353756	0.0922525571245	801	3	0.443337902982024	0.657521344023551	0.201624381635508	297.983644008873	2.25952045133992	2.1321	0.2657	2.1401	0.2885	1183386533
1851	6	124461077	125025303	0.347148	0.113830273685	602	2	-0.358330627355081	0.720095900457331	-0.171315848892759	223.952751177705	1.68627450980392	2.1321	0.2657	2.1401	0.2885	1183937347
1852	6	125025303	125622700	0.369982	0.163035636269	865	4	0.816741878653199	0.414075953303287	0.321219000714579	321.792574366636	2.40611961057024	2.1321	0.2657	2.1401	0.2885	1184501573
1853	6	125622700	126203631	0.380098	0.139312586176	697	6	0.101674892671102	0.919014731591982	0.0433779512341605	259.294132177509	2.02616279069767	2.1321	0.2657	2.1401	0.2885	1185098970
1854	6	126203631	126791342	0.364972	0.149241719144	977	4	1.34654148276643	0.178127951533636	0.496877430158877	363.458202492721	2.71766342141864	2.1321	0.2657	2.1401	0.2885	1185679901
1855	6	126791342	127402843	0.34821	0.182339848995	855	2	0.83605403492537	0.403124505304023	0.334845084120799	318.072428998236	2.39495798319328	2.1321	0.2657	2.1401	0.2885	1186267612
1856	6	127402843	128004721	0.356274	0.169266861391	817	3	0.511234488627634	0.609186871530637	0.230158217372481	303.935876598314	2.30465444287729	2.1321	0.2657	2.1401	0.2885	1186879113
1857	6	128004721	128556556	0.344622	0.0939320630261	677	2	-0.00426402786482872	0.99659780830956	-0.00192350207746455	251.853841440708	1.89635854341737	2.1321	0.2657	2.1401	0.2885	1187480991
1858	6	128556556	129126530	0.35134	0.122767003407	808	3	0.473042659201978	0.636182744671525	0.214177431978593	300.587745766754	2.27926657263752	2.1321	0.2657	2.1401	0.2885	1188032826
1859	6	129126530	129708501	0.34642	0.140850660944	764	2	0.406453227543864	0.684409616922139	0.172493302383287	284.219106145792	2.14005602240896	2.1321	0.2657	2.1401	0.2885	1188602800
1860	6	129708501	130283575	0.367104	0.130546677471	846	4	0.726865160098276	0.467308561663196	0.289176531310441	314.724298166675	2.35326842837274	2.1321	0.2657	2.1401	0.2885	1189184771
1861	6	130283575	130884823	0.376926	0.16839640215	805	5	0.594983753979638	0.551854330578966	0.233017919752195	299.471702156233	2.30989956958393	2.1321	0.2657	2.1401	0.2885	1189759845
1862	6	130884823	131476973	0.374212	0.155619353204	845	5	0.793207265307741	0.42765707527816	0.302980477919763	314.352283629835	2.42467718794835	2.1321	0.2657	2.1401	0.2885	1190361093
1863	6	131476973	132117348	0.374602	0.219207495608	766	5	0.401715830434737	0.687893172755897	0.161373528675173	284.963135219472	2.19799139167862	2.1321	0.2657	2.1401	0.2885	1190953243
1864	6	132117348	132697509	0.364326	0.138170266529	714	4	0.102458483821971	0.918392764483739	0.0444429422195915	265.61837930379	1.98609179415855	2.1321	0.2657	2.1401	0.2885	1191593618
1865	6	132697509	133286040	0.371126	0.150427080307	747	5	0.307559662553887	0.758417417858996	0.125137379539453	277.894859019511	2.14347202295552	2.1321	0.2657	2.1401	0.2885	1192173779
1866	6	133286040	133857443	0.361022	0.124960841998	701	4	0.0409638869159713	0.967324685748961	0.0179333122011149	260.782190324869	1.94993045897079	2.1321	0.2657	2.1401	0.2885	1192762310
1867	6	133857443	134459809	0.378484	0.169939870444	671	5	-0.0690650089695095	0.944937873292763	-0.0296580970496005	249.621754219668	1.92539454806313	2.1321	0.2657	2.1401	0.2885	1193333713
1868	6	134459809	135084581	0.387122	0.199708053498	577	6	-0.489315425978987	0.624618401567816	-0.22920938598878	214.652387756704	1.67732558139535	2.1321	0.2657	2.1401	0.2885	1193936079
1869	6	135084581	135683262	0.382168	0.164830686125	637	6	-0.193820266653943	0.846316617427891	-0.0864873323779621	236.973259967106	1.85174418604651	2.1321	0.2657	2.1401	0.2885	1194560851
1870	6	135683262	136272540	0.359	0.151504043932	588	3	-0.460535393425155	0.645131972833098	-0.244361705936838	218.744547661944	1.65867418899859	2.1321	0.2657	2.1401	0.2885	1195159532
1871	6	136272540	136871024	0.381278	0.164555777598	407	6	-1.32655171073328	0.184657018710829	-0.732751910368016	151.409916493897	1.18313953488372	1.1789	0.1514	1.1376	0.1007	1195748810
1872	6	136871024	137478177	0.387566	0.176484345791	360	6	-1.55802291887123	0.11922781524261	-0.909783798304588	133.925233262415	1.04651162790698	1.1789	0.1514	1.1376	0.1007	1196347294
1873	6	137478177	138058633	0.390412	0.138608266604	413	7	-1.25186664375942	0.21061846107854	-0.656626890398337	153.642003714937	1.25914634146341	1.1789	0.1514	1.1376	0.1007	1196954447
1874	6	138058633	138659324	0.400658	0.16762528488	361	8	-1.40918463418947	0.158780580106263	-0.807526584733111	134.297247799255	1.15612489991994	1.1789	0.1514	1.1376	0.1007	1197534903
1875	6	138659324	139278258	0.389998	0.192159422491	372	6	-1.49892388700622	0.133893378715977	-0.862478083526231	138.389407704495	1.08139534883721	1.1789	0.1514	1.1376	0.1007	1198135594
1876	6	139278258	139901940	0.391184	0.198309394852	347	7	-1.5989498082035	0.109831755503037	-0.907833009239521	129.089044283494	1.05792682926829	1.1789	0.1514	1.1376	0.1007	1198754528
1877	6	139901940	140476801	0.361544	0.130224523841	369	4	-1.5295135109911	0.126137192223384	-0.907860315749112	137.273364093975	1.02642559109875	1.1789	0.1514	1.1376	0.1007	1199378210
1878	6	140476801	141078599	0.33979	0.169156427904	358	1	-1.04812344817094	0.294581734299966	-0.753931090479291	133.181204188735	1.10664605873261	1.1789	0.1514	1.1376	0.1007	1199953071
1879	6	141078599	141659230	0.335176	0.138867886833	473	1	-0.557597965349566	0.577118946161844	-0.352050494404152	175.96287592534	1.46213292117465	1.1789	0.1514	1.1376	0.1007	1200554869
1880	6	141659230	142270565	0.337798	0.182117824106	479	1	-0.532005331463233	0.59472230294049	-0.333865022007367	178.19496314638	1.4806800618238	1.1789	0.1514	1.1376	0.1007	1201135500
1881	6	142270565	142870688	0.358422	0.166837464986	414	3	-1.19891076232116	0.230562646483591	-0.750547093273877	154.014018251777	1.16784203102962	1.1789	0.1514	1.1376	0.1007	1201746835
1882	6	142870688	143454540	0.379852	0.143618588272	390	5	-1.46158517604944	0.143854919046518	-0.812496739500173	145.085669367616	1.11908177905308	1.1789	0.1514	1.1376	0.1007	1202346958
1883	6	143454540	144028599	0.390162	0.129009387537	790	7	0.730714462231796	0.464953580023086	0.279083981246683	293.891484103633	2.40853658536585	1.9836	0.3218	2.0499	0.2318	1202930810
1884	6	144028599	144657203	0.390892	0.204586671418	857	7	1.08305646250079	0.278783362104906	0.396526532294717	318.816458071916	2.61280487804878	1.9836	0.3218	2.0499	0.2318	1203504869
1885	6	144657203	145244125	0.36415	0.148098043692	746	4	0.253829799282893	0.799627050714116	0.107694498445729	277.522844482671	2.07510431154381	1.9836	0.3218	2.0499	0.2318	1204133473
1886	6	145244125	145843887	0.370868	0.166335979939	689	5	0.0201355711281371	0.983935224234973	0.00853311945450722	256.318015882789	1.97704447632712	1.9836	0.3218	2.0499	0.2318	1204720395
1887	6	145843887	146447149	0.359972	0.171172724289	813	3	0.494260342216231	0.621122328914193	0.223077491301826	302.447818450954	2.29337094499295	1.9836	0.3218	2.0499	0.2318	1205320157
1888	6	146447149	147026482	0.36277	0.136938513774	756	4	0.301133335364432	0.763312822154772	0.126905102411565	281.242989851071	2.1029207232267	1.9836	0.3218	2.0499	0.2318	1205923419
1889	6	147026482	147593775	0.363716	0.118621241581	711	4	0.0882674229975095	0.929664130547773	0.038368427809907	264.50233569327	1.97774687065369	1.9836	0.3218	2.0499	0.2318	1206502752
1890	6	147593775	148175234	0.369718	0.140094142493	781	4	0.419392175568277	0.674929541504334	0.173841416332471	290.543353272072	2.17246175243394	1.9836	0.3218	2.0499	0.2318	1207070045
1891	6	148175234	148782514	0.396994	0.176656566987	591	7	-0.315793866925371	0.752158973574685	-0.13961054164025	219.860591272465	1.80182926829268	1.9836	0.3218	2.0499	0.2318	1207651504
1892	6	148782514	149383695	0.403424	0.168303722174	659	8	0.14139876803502	0.88755492745844	0.0607530433877696	245.157579777587	2.11048839071257	1.9836	0.3218	2.0499	0.2318	1208258784
1893	6	149383695	149991519	0.396354	0.177393456	621	7	-0.158028792178059	0.8744341108975	-0.0681754035973011	231.021027377666	1.89329268292683	1.9836	0.3218	2.0499	0.2318	1208859965
1894	6	149991519	150676696	0.435996	0.270261552854	579	11	0.181533679591531	0.855948699799793	0.0679855781549449	215.396416830384	2.08836789900812	1.9836	0.3218	2.0499	0.2318	1209467789
1895	6	150676696	151290699	0.411002	0.185671731246	473	9	-0.688039776714669	0.491427733101017	-0.324849020379283	175.96287592534	1.57404326123128	1.9836	0.3218	2.0499	0.2318	1210152966
1896	6	151290699	151950283	0.406338	0.241946438968	553	8	-0.41015103275624	0.681695158884476	-0.192245941385575	205.724038872543	1.77101681345076	1.9836	0.3218	2.0499	0.2318	1210766969
1897	6	151950283	152555367	0.383492	0.173668449339	748	6	0.352845778097389	0.724204062258397	0.145257565253374	278.266873556351	2.17441860465116	1.9836	0.3218	2.0499	0.2318	1211426553
1898	6	152555367	153139896	0.3663	0.144610447044	650	4	-0.200284147099874	0.841258360144349	-0.0910414138936915	241.809448946027	1.80806675938804	1.9836	0.3218	2.0499	0.2318	1212031637
1899	6	153139896	153743909	0.360724	0.172203247281	691	4	-0.00633964916556699	0.994941725692888	-0.00279542142124977	257.062044956469	1.9221140472879	1.9836	0.3218	2.0499	0.2318	1212616166
1900	6	153743909	154359324	0.35102	0.187540115207	777	3	0.34149302451361	0.732732455249518	0.157736737634508	289.055295124712	2.19181946403385	1.9836	0.3218	2.0499	0.2318	1213220179
1901	6	154359324	154966997	0.391318	0.177189047399	841	7	0.998915089302225	0.317835825925114	0.369337128437362	312.864225482475	2.5640243902439	1.9836	0.3218	2.0499	0.2318	1213835594
1902	6	154966997	155599031	0.402424	0.208903318492	665	8	0.172618568079809	0.862951255779114	0.0738289187682699	247.389666998628	2.12970376301041	1.9836	0.3218	2.0499	0.2318	1214443267
1903	6	155599031	156170072	0.369824	0.124406128457	783	4	0.428852882784585	0.66803029110578	0.177531175481532	291.287382345753	2.17802503477051	1.9836	0.3218	2.0499	0.2318	1215075301
1904	6	156170072	156755748	0.384598	0.146285659648	798	6	0.599091744201593	0.549111706734254	0.238608041588083	296.867600398353	2.31976744186047	1.9836	0.3218	2.0499	0.2318	1215646342
1905	6	156755748	157337864	0.401964	0.141064667523	644	8	0.0633492679230495	0.949488384387908	0.0275352664943348	239.577361724987	2.06244995996797	1.9836	0.3218	2.0499	0.2318	1216232018
1906	6	157337864	158006609	0.432472	0.252330858548	491	11	-0.417859405433558	0.676049914245211	-0.169854745519599	182.65913758846	1.77096483318305	1.9836	0.3218	2.0499	0.2318	1216814134
1907	6	158006609	158614534	0.43955	0.177530122959	526	11	-0.179464428434943	0.857573045846898	-0.0705149705419894	195.679646377862	1.89720468890893	1.9836	0.3218	2.0499	0.2318	1217482879
1908	6	158614534	159261531	0.434348	0.227198889639	525	11	-0.186275713492046	0.852228551957697	-0.0732603472808068	195.307631841022	1.89359783588819	1.9836	0.3218	2.0499	0.2318	1218090804
1909	6	159261531	159861732	0.42281	0.166945739844	603	10	0.116343294549405	0.907380474474975	0.0454215411860878	224.324765714545	2.09739130434783	1.9836	0.3218	2.0499	0.2318	1218737801
1910	6	159861732	160476597	0.427704	0.186813365536	597	10	0.0789919142716391	0.937039054444167	0.0309944705508082	222.092678493505	2.07652173913043	1.9836	0.3218	2.0499	0.2318	1219338002
1911	6	160476597	161195893	0.419786	0.304875878637	663	9	0.406388390057221	0.684457248866872	0.16231966639391	246.645637924948	2.2063227953411	1.9836	0.3218	2.0499	0.2318	1219952867
1912	6	161195893	161834356	0.411868	0.216869262588	555	9	-0.215707620528906	0.829215660735865	-0.0942014324812094	206.468067946223	1.84692179700499	1.9836	0.3218	2.0499	0.2318	1220672163
1913	6	161834356	162410287	0.404366	0.131840446165	596	8	-0.186409132435257	0.852123931300066	-0.0842130911581205	221.720663956665	1.90872698158527	1.9836	0.3218	2.0499	0.2318	1221310626
1914	6	162410287	162975966	0.382162	0.11610648442	590	6	-0.425291474791894	0.670624207519777	-0.197065750385059	219.488576735624	1.71511627906977	1.9836	0.3218	2.0499	0.2318	1221886557
1915	6	162975966	163558855	0.373136	0.142203747197	734	5	0.243137021372254	0.807899252628799	0.0998091995934286	273.05867004059	2.10616929698709	1.9836	0.3218	2.0499	0.2318	1222452236
1916	6	163558855	164116917	0.41077	0.104042203196	615	9	0.129901274241164	0.896644536133705	0.0538972065079245	228.788940156626	2.04658901830283	1.9836	0.3218	2.0499	0.2318	1223035125
1917	6	164116917	164673311	0.414584	0.101356233173	617	9	0.1414215707335	0.887536914541422	0.0585812854307401	229.532969230306	2.05324459234609	1.9836	0.3218	2.0499	0.2318	1223593187
1918	6	164673311	165272063	0.360604	0.164929720485	762	4	0.329515457013355	0.741766112713503	0.138309865683814	283.475077072112	2.11961057023644	1.9836	0.3218	2.0499	0.2318	1224149581
1919	6	165272063	165857247	0.377178	0.145567889758	815	5	0.644539631811664	0.519225566700553	0.250829195868656	303.191847524634	2.33859397417504	1.9836	0.3218	2.0499	0.2318	1224748333
1920	6	165857247	166417299	0.4157	0.107225757608	695	9	0.590713133934592	0.554712646298438	0.230323773892192	258.550103103829	2.31281198003328	1.9836	0.3218	2.0499	0.2318	1225333517
1921	6	166417299	167006546	0.443544	0.151459404969	423	12	-0.711892471931492	0.476531364184975	-0.303792109313495	157.362149083338	1.66535433070866	1.9836	0.3218	2.0499	0.2318	1225893569
1922	6	167006546	167643169	0.446936	0.214605818514	458	12	-0.460580730015398	0.645099439466695	-0.189102174336501	170.382657872739	1.80314960629921	1.9836	0.3218	2.0499	0.2318	1226482816
1923	6	167643169	168358476	0.449492	0.300999431014	405	12	-0.841138510631197	0.400270342985465	-0.366527864661458	150.665887420217	1.59448818897638	1.9836	0.3218	2.0499	0.2318	1227119439
1924	6	168358476	168927128	0.486222	0.120727615484	346	14	-0.476612441971937	0.633638121990995	-0.208658364825519	128.717029746654	1.77892030848329	1.9836	0.3218	2.0499	0.2318	1227834746
1925	6	168927128	169513893	0.439782	0.147870101318	533	11	-0.13178543303522	0.895154008805984	-0.0514422370751159	198.283748135742	1.9224526600541	1.9836	0.3218	2.0499	0.2318	1228403398
1926	6	169513893	170119763	0.431062	0.174740455873	479	11	-0.499594826118797	0.617360401694438	-0.205552114098111	178.19496314638	1.72768259693417	1.9836	0.3218	2.0499	0.2318	1228990163
1927	6	170119763	170756306	0.484842	0.214507111067	304	14	-0.848398100518962	0.396216300161249	-0.395359079018658	113.092419199373	1.56298200514139	1.9836	0.3218	2.0499	0.2318	1229596033
1928	6	170756306	171115067	0.106368	0.319125757473	191	1	-1.7604517580072	0.0783312402202477	-1.6603180397078	71.0547765364479	0.590417310664606	1.9836	0.3218	2.0499	0.2318	1230232576
1929	7	0	683041	0.555266	0.267979520995	202	16	0.59556150383176	0.55146820027783	0.368310826540653	75.1469364416884	2.55696202531646	2.4807	0.3339	2.4514	0.3522	1230232576
1930	7	683041	1330600	0.55157	0.227869584084	180	16	0.30767881634576	0.758326740393436	0.201952440118532	66.9626166312075	2.27848101265823	2.4807	0.3339	2.4514	0.3522	1230915617
1931	7	1330600	1949982	0.57086	0.192743734884	108	16	-0.634482706335694	0.525765849383439	-0.535013154047674	40.1775699787245	1.36708860759494	2.4807	0.3339	2.4514	0.3522	1231563176
1932	7	1949982	2570397	0.543282	0.194087828308	221	16	0.844187461206033	0.398564660119028	0.498001903180289	82.2152126416492	2.79746835443038	2.4807	0.3339	2.4514	0.3522	1232182558
1933	7	2570397	3212524	0.499034	0.221337835039	490	15	2.04420638751595	0.0409331624355617	0.63263527432146	182.28712305162	3.1869918699187	2.4807	0.3339	2.4514	0.3522	1232802973
1934	7	3212524	3787974	0.39527	0.131114779738	962	7	1.63523422411638	0.101999956260831	0.563268221952259	357.87798444012	2.93292682926829	2.4807	0.3339	2.4514	0.3522	1233445100
1935	7	3787974	4367688	0.458402	0.137505735587	571	13	0.667854469908402	0.504226492907641	0.277246967930575	212.420300535664	2.48260869565217	2.4807	0.3339	2.4514	0.3522	1234020550
1936	7	4367688	5127560	0.47171	0.341994441169	427	14	0.240402756654467	0.810018041360458	0.0948056671582467	158.850207230698	2.19537275064267	2.4807	0.3339	2.4514	0.3522	1234600264
1937	7	5127560	6098775	0.490678	0.485180933161	403	15	1.02181756469668	0.306867254439704	0.350633363846857	149.921858346537	2.62113821138211	2.4807	0.3339	2.4514	0.3522	1235360136
1938	7	6098775	7089517	0.460876	0.495327744256	531	13	0.400261187105744	0.688964152006198	0.172468083371886	197.539719062062	2.30869565217391	2.4807	0.3339	2.4514	0.3522	1236331351
1939	7	7089517	7713071	0.375106	0.198144827874	822	5	0.679228746294082	0.496992935845159	0.263167530431899	305.795949282514	2.35868005738881	2.4807	0.3339	2.4514	0.3522	1237322093
1940	7	7713071	8288668	0.371072	0.131336681741	892	5	1.02611989111826	0.304835075449485	0.381072846670521	331.836966861317	2.55954088952654	2.4807	0.3339	2.4514	0.3522	1237945647
1941	7	8288668	8853838	0.369972	0.115310437567	805	4	0.532920662163969	0.59408850156188	0.217507651192471	299.471702156233	2.23922114047288	2.4807	0.3339	2.4514	0.3522	1238521244
1942	7	8853838	9421183	0.33767	0.118702024341	831	1	0.969429189868281	0.332331094232695	0.460957799026797	309.144080114075	2.56877897990726	2.4807	0.3339	2.4514	0.3522	1239086414
1943	7	9421183	10025064	0.33489	0.172022302407	816	1	0.905447605152449	0.365228305430304	0.434678474227948	303.563862061474	2.52241112828439	2.4807	0.3339	2.4514	0.3522	1239653759
1944	7	10025064	10632802	0.342868	0.177277050308	911	2	1.10042376254476	0.271147529738575	0.426371718149589	338.905243061278	2.55182072829132	2.4807	0.3339	2.4514	0.3522	1240257640
1945	7	10632802	11253726	0.35377	0.194748471633	1050	3	1.49997851709183	0.133619967456608	0.592139561780283	390.615263682044	2.96191819464034	2.4807	0.3339	2.4514	0.3522	1240865378
1946	7	11253726	11824243	0.351364	0.123601925972	824	3	0.540939244847588	0.588549459700013	0.242466476410016	306.539978356194	2.32440056417489	2.4807	0.3339	2.4514	0.3522	1241486302
1947	7	11824243	12400616	0.346158	0.132506206918	842	2	0.774682491013726	0.43852729959717	0.312740897413935	313.236240019315	2.35854341736695	2.4807	0.3339	2.4514	0.3522	1242056819
1948	7	12400616	13010231	0.356742	0.179810208082	863	3	0.706437172358762	0.47991631099683	0.309182698405753	321.048545292956	2.43441466854725	2.4807	0.3339	2.4514	0.3522	1242633192
1949	7	13010231	13601725	0.33861	0.154682887739	819	1	0.918243922095616	0.358491178653201	0.439972773897461	304.679905671994	2.53168469860896	2.4807	0.3339	2.4514	0.3522	1243242807
1950	7	13601725	14185475	0.34788	0.143468950749	873	2	0.921030018803031	0.357034754668849	0.364902317976979	324.768690661356	2.4453781512605	2.4807	0.3339	2.4514	0.3522	1243834301
1951	7	14185475	14766268	0.336568	0.139108081537	873	1	1.14857762707261	0.250730186819373	0.532090975885893	324.768690661356	2.69860896445131	2.4807	0.3339	2.4514	0.3522	1244418051
1952	7	14766268	15320920	0.34761	0.0985338554625	1036	2	1.69053476169518	0.0909256936830228	0.611872762034093	385.407060166283	2.90196078431373	2.4807	0.3339	2.4514	0.3522	1244998844
1953	7	15320920	15882323	0.341488	0.10937419287	944	2	1.25621306632047	0.209038730636696	0.47770752370938	351.181722776999	2.64425770308123	2.4807	0.3339	2.4514	0.3522	1245553496
1954	7	15882323	16471244	0.353984	0.150989691317	1007	3	1.31750644316925	0.187668922768801	0.531813917233583	374.618638597922	2.84062059238364	2.4807	0.3339	2.4514	0.3522	1246114899
1955	7	16471244	17061333	0.369442	0.152670190429	776	4	0.395740407527508	0.692296543009626	0.16457552037762	288.683280587872	2.15855354659249	2.4807	0.3339	2.4514	0.3522	1246703820
1956	7	17061333	17644697	0.359344	0.142902201713	938	3	1.02470241757256	0.305503621985511	0.429410061742175	348.949635555959	2.6459802538787	2.4807	0.3339	2.4514	0.3522	1247293909
1957	7	17644697	18236219	0.36364	0.154722901261	985	4	1.38438431163166	0.166240810110671	0.50864259253423	366.434318787441	2.73991655076495	2.4807	0.3339	2.4514	0.3522	1247877273
1958	7	18236219	18766309	0.349684	0.0567639457451	931	2	1.19484152240883	0.232148953881381	0.457701831906332	346.345533798079	2.6078431372549	2.4807	0.3339	2.4514	0.3522	1248468795
1959	7	18766309	19354791	0.354946	0.150356340551	793	3	0.409389610159219	0.682253763150705	0.187143004930776	295.007527714153	2.23695345557123	2.4807	0.3339	2.4514	0.3522	1248998885
1960	7	19354791	19962497	0.347246	0.177233728151	1021	2	1.61972144179713	0.105292128097589	0.59083162522534	379.826842113682	2.85994397759104	2.4807	0.3339	2.4514	0.3522	1249587367
1961	7	19962497	20543175	0.360334	0.138937586752	944	4	1.19043981369735	0.233873572466324	0.447305727552333	351.181722776999	2.62586926286509	2.4807	0.3339	2.4514	0.3522	1250195073
1962	7	20543175	21142357	0.367536	0.165529004543	755	4	0.296402981756278	0.766922348474107	0.124995512402933	280.870975314231	2.10013908205841	2.4807	0.3339	2.4514	0.3522	1250775751
1963	7	21142357	21743581	0.3768	0.168363205727	908	5	1.1054092956495	0.268982277686657	0.406721434041131	337.789199450758	2.60545193687231	2.4807	0.3339	2.4514	0.3522	1251374933
1964	7	21743581	22319108	0.391446	0.131231028258	708	7	0.299489924589144	0.764566258468565	0.120980688265215	263.386292082749	2.15853658536585	2.4807	0.3339	2.4514	0.3522	1251976157
1965	7	22319108	22961577	0.406458	0.221752333576	893	8	1.35897096978177	0.174155787984943	0.499134753500941	332.208981398157	2.85988791032826	2.4807	0.3339	2.4514	0.3522	1252551684
1966	7	22961577	23620882	0.382852	0.241625651254	663	6	-0.0657723642797568	0.947559058689489	-0.0287718345216748	246.645637924948	1.92732558139535	2.4807	0.3339	2.4514	0.3522	1253194153
1967	7	23620882	24279827	0.384196	0.241211330232	1128	6	2.22431512048934	0.0261272500913254	0.737914457764531	419.632397555567	3.27906976744186	2.4807	0.3339	2.4514	0.3522	1253853458
1968	7	24279827	24870183	0.392266	0.15305341184	932	7	1.47746914936907	0.139549922097895	0.517561282836498	346.717548334919	2.84146341463415	2.4807	0.3339	2.4514	0.3522	1254512403
1969	7	24870183	25454321	0.400462	0.14403788146	911	8	1.45263036991613	0.146326409164278	0.527925632181769	338.905243061278	2.91753402722178	2.4807	0.3339	2.4514	0.3522	1255102759
1970	7	25454321	26013718	0.406722	0.106180404972	816	8	0.958316869206982	0.337902999955759	0.369043730351213	303.563862061474	2.61329063250601	2.4807	0.3339	2.4514	0.3522	1255686897
1971	7	26013718	26629172	0.413184	0.187591599047	712	9	0.688635654119445	0.49105257813491	0.26518803724772	264.87435023011	2.369384359401	2.4807	0.3339	2.4514	0.3522	1256246294
1972	7	26629172	27238555	0.399696	0.179497951206	690	7	0.204830879740757	0.837704259946516	0.0838276898477488	256.690030419629	2.10365853658537	2.4807	0.3339	2.4514	0.3522	1256861748
1973	7	27238555	27832979	0.396014	0.158849575387	696	7	0.23638389469022	0.813134792297379	0.0963186340309457	258.922117640669	2.1219512195122	2.4807	0.3339	2.4514	0.3522	1257471131
1974	7	27832979	28398319	0.398942	0.115576467259	735	7	0.441478491861725	0.658866628988585	0.174975577905944	273.430684577431	2.24085365853659	2.4807	0.3339	2.4514	0.3522	1258065555
1975	7	28398319	28942537	0.4004	0.0812505282809	825	8	1.00514656927416	0.314826278763531	0.384868697512896	306.911992893034	2.64211369095276	2.4807	0.3339	2.4514	0.3522	1258630895
1976	7	28942537	29506437	0.409662	0.113317964178	684	8	0.271481268221638	0.78602090472031	0.114470903265616	254.457943198588	2.19055244195356	2.4807	0.3339	2.4514	0.3522	1259175113
1977	7	29506437	30191291	0.406338	0.269917383851	848	8	1.12482246944585	0.260664270942847	0.424538842942917	315.468327240355	2.71577261809448	2.4807	0.3339	2.4514	0.3522	1259739013
1978	7	30191291	30812599	0.429714	0.195246158105	732	10	0.919397970521373	0.357887450461683	0.325107187570045	272.31464096691	2.54608695652174	2.4807	0.3339	2.4514	0.3522	1260423867
1979	7	30812599	31370178	0.457948	0.103266084268	564	13	0.621025645417937	0.534582749665192	0.259451384966526	209.816198777783	2.45217391304348	2.4807	0.3339	2.4514	0.3522	1261045175
1980	7	31370178	31939322	0.387078	0.121487707856	865	6	0.929061338781226	0.352857298868899	0.354919427889824	321.792574366636	2.51453488372093	2.4807	0.3339	2.4514	0.3522	1261602754
1981	7	31939322	32538381	0.403628	0.165357669278	897	8	1.37978416981162	0.167653108102384	0.505582563298979	333.697039545517	2.87269815852682	2.4807	0.3339	2.4514	0.3522	1262171898
1982	7	32538381	33405816	0.374652	0.423587934543	860	5	0.86754108205578	0.385645612482166	0.328365796339676	319.932501682436	2.46771879483501	2.4807	0.3339	2.4514	0.3522	1262770957
1983	7	33405816	33967245	0.393608	0.109415438105	762	7	0.583467059134305	0.559578926072232	0.227022325675539	283.475077072112	2.32317073170732	2.4807	0.3339	2.4514	0.3522	1263638392
1984	7	33967245	34547801	0.392064	0.138756640186	940	7	1.51953983596835	0.128626668781619	0.529892084747217	349.693664629639	2.86585365853659	2.4807	0.3339	2.4514	0.3522	1264199821
1985	7	34547801	35412535	0.387642	0.421787509222	950	6	1.34767948115837	0.177761494394655	0.490146808584048	353.413809998039	2.76162790697674	2.4807	0.3339	2.4514	0.3522	1264780377
1986	7	35412535	36089030	0.403388	0.260896237223	778	8	0.760591468923322	0.446901116866482	0.30024473336591	289.427309661552	2.4915932746197	2.4807	0.3339	2.4514	0.3522	1265645111
1987	7	36089030	36700737	0.422602	0.1826152063	782	10	1.23065947283609	0.218450251656021	0.420432146593355	290.915367808912	2.72	2.4807	0.3339	2.4514	0.3522	1266321606
1988	7	36700737	37273601	0.404618	0.127192492459	781	8	0.776201368945717	0.437630097935915	0.305797126521697	290.543353272072	2.50120096076861	2.4807	0.3339	2.4514	0.3522	1266933313
1989	7	37273601	37869332	0.391688	0.160695011675	730	7	0.415184312737173	0.678006981793315	0.165127791949597	271.57061189323	2.22560975609756	2.4807	0.3339	2.4514	0.3522	1267506177
1990	7	37869332	38491882	0.37907	0.196851658501	790	5	0.520649937231599	0.602610655148261	0.205881789814681	293.891484103633	2.26685796269727	2.4807	0.3339	2.4514	0.3522	1268101908
1991	7	38491882	39058515	0.381238	0.117594633564	898	6	1.09158367641	0.275016134233393	0.408934740106884	334.069054082357	2.61046511627907	2.4807	0.3339	2.4514	0.3522	1268724458
1992	7	39058515	39617167	0.393158	0.104988436451	729	7	0.409925476912262	0.681860615783791	0.163150142509154	271.19859735639	2.22256097560976	2.4807	0.3339	2.4514	0.3522	1269291091
1993	7	39617167	40356337	0.376112	0.323565620899	754	5	0.342248777036306	0.732163680354028	0.13859366001888	280.498960777391	2.1635581061693	2.4807	0.3339	2.4514	0.3522	1269849743
1994	7	40356337	40920441	0.373098	0.113638619829	853	5	0.832851967573362	0.404928221807922	0.316574878068506	317.328399924555	2.44763271162123	2.4807	0.3339	2.4514	0.3522	1270588913
1995	7	40920441	41489224	0.388624	0.120930126252	890	6	1.05218432183333	0.292714991180376	0.396024631219497	331.092937787637	2.58720930232558	2.4807	0.3339	2.4514	0.3522	1271153017
1996	7	41489224	42039837	0.398424	0.0919211860236	799	7	0.778043984655989	0.436543083479171	0.295426831110194	297.239614935193	2.4359756097561	2.4807	0.3339	2.4514	0.3522	1271721800
1997	7	42039837	42603518	0.396948	0.112973472585	869	7	1.14616249239972	0.25172792413112	0.416587504996618	323.280632513996	2.64939024390244	2.4807	0.3339	2.4514	0.3522	1272272413
1998	7	42603518	43210147	0.388682	0.175773001291	977	6	1.48065230285464	0.138699250221965	0.530577857334123	363.458202492721	2.84011627906977	2.4807	0.3339	2.4514	0.3522	1272836094
1999	7	43210147	43812012	0.406508	0.169248917947	843	8	1.09880596940853	0.271852707899447	0.4160072093218	313.608254556155	2.69975980784628	2.4807	0.3339	2.4514	0.3522	1273442723
[truncated: 2,506 more rows]
