# Supplementary material for: Digital microfluidic isolation of single cells for -Omics
Source: Nat Commun. 2020 Nov 11;11:5632. doi: 10.1038/s41467-020-19394-5 (PMC7658233; doi:10.1038/s41467-020-19394-5)
Supplement: Supplementary file 8 — Source Data [file 41467_2020_19394_MOESM8_ESM.zip › Source Data/Figure 3_Processed Sequencing Data/1Cell-4.txt]

Chrom	Start	End	GCfrac	Nfrac	Count	bin	zscore	pvalue	Log2_foldchange	rpkm	est_copy	seg.mean	seg.sd	seg.median	seg.mad	Position
1	1	0	1477506	0.611508	0.661591898781	94	16	-0.974981904031424	0.329569236317901	-0.945559688119706	30.7846684491208	1.05027932960894	0.8646	0.4295	0.8027	0.3058	0
2	1	1477506	2199916	0.550532	0.307872260904	163	16	-0.20205776806934	0.839871563039943	-0.151420385566266	53.3819250766669	1.82122905027933	0.8646	0.4295	0.8027	0.3058	1477506
3	1	2199916	2860961	0.595166	0.243621841176	42	16	-1.55747545577097	0.119357643497725	-2.10783111701858	13.7548518602455	0.46927374301676	0.8646	0.4295	0.8027	0.3058	2199916
4	1	2860961	3395484	0.56922	0.0645865566122	31	16	-1.68069524556202	0.0928221245741529	-2.54595222941047	10.1523906587526	0.346368715083799	0.8646	0.4295	0.8027	0.3058	2860961
5	1	3395484	4129575	0.556132	0.318885533265	80	16	-1.13180709103822	0.257715545871485	-1.17822044490998	26.199717829039	0.893854748603352	0.8646	0.4295	0.8027	0.3058	3395484
6	1	4129575	4714168	0.479562	0.144704093275	179	14	-2.21083454692152	0.0270472965547067	-1.30789930262209	58.6218686424747	0.802690582959641	0.8646	0.4295	0.8027	0.3058	4129575
7	1	4714168	5292119	0.456362	0.134874755818	202	13	-2.12168794761086	0.0338639513933059	-1.39065096096701	66.1542875183234	0.795275590551181	0.8646	0.4295	0.8027	0.3058	4714168
8	1	5292119	5860233	0.480376	0.119894950661	133	14	-2.59580841507472	0.00943686678504176	-1.73643264438516	43.5570308907773	0.596412556053812	0.8646	0.4295	0.8027	0.3058	5292119
9	1	5860233	6446979	0.540016	0.147842507661	90	16	-1.01978910031908	0.307828493609794	-1.00829544346767	29.4746825576689	1.00558659217877	0.8646	0.4295	0.8027	0.3058	5860233
10	1	6446979	7094704	0.4825	0.228067466903	442	14	-0.00978830074124577	0.992190190672985	-0.00381252049491665	144.75344100544	1.98206278026906	2.1186	0.3223	2.0826	0.2821	6446979
11	1	7094704	7655639	0.487108	0.108631124818	501	14	0.483982530150907	0.628398267446033	0.17695171330886	164.075732904357	2.24663677130045	2.1186	0.3223	2.0826	0.2821	7094704
12	1	7655639	8303803	0.447464	0.228590295049	608	12	0.2309790571011	0.817331072148001	0.0877007434277282	199.117855500696	2.16370106761566	2.1186	0.3223	2.0826	0.2821	7655639
13	1	8303803	8949515	0.418338	0.225660975791	813	9	0.761803348571992	0.446177381553312	0.275859752418289	266.254632437609	2.39293598233996	2.1186	0.3223	2.0826	0.2821	8303803
14	1	8949515	9634621	0.495134	0.270185927433	335	15	-0.253609188180367	0.799797497525102	-0.0984363414512825	109.711318409101	1.91428571428571	2.1186	0.3223	2.0826	0.2821	8949515
15	1	9634621	10359005	0.453716	0.309758360207	408	13	-0.787691573998715	0.430877135380731	-0.376437101747307	133.618560928099	1.60629921259843	2.1186	0.3223	2.0826	0.2821	9634621
16	1	10359005	10962865	0.491486	0.171993508429	443	15	0.904268329867606	0.365853135690751	0.304709261758601	145.080937478303	2.53142857142857	2.1186	0.3223	2.0826	0.2821	10359005
17	1	10962865	11614386	0.48336	0.232565028602	364	14	-0.662570077174939	0.5076059396932	-0.283920439687652	119.208716122127	1.6322869955157	2.1186	0.3223	2.0826	0.2821	10962865
18	1	11614386	12254539	0.517524	0.21893672294	262	15	-1.03624862167576	0.3000861687262	-0.453030625258967	85.8040758901027	1.49714285714286	2.1186	0.3223	2.0826	0.2821	11614386
19	1	12254539	13787191	0.441146	0.673768083035	646	12	0.475748553883137	0.634253525351508	0.175163584678068	211.56272146949	2.29893238434164	2.1186	0.3223	2.0826	0.2821	12254539
20	1	13787191	14407453	0.43416	0.193889033989	466	11	-0.935928149855528	0.349310182495907	-0.366480970233969	152.613356354152	1.52287581699346	2.1186	0.3223	2.0826	0.2821	13787191
21	1	14407453	14989912	0.424528	0.141570479639	544	10	-0.64670079699682	0.517825607187348	-0.278630355606173	178.158081237465	1.63486100676183	2.1186	0.3223	2.0826	0.2821	14407453
22	1	14989912	15573437	0.48865	0.143138683004	359	14	-0.704415062843766	0.481174328207193	-0.303875046063297	117.571233757812	1.60986547085202	2.1186	0.3223	2.0826	0.2821	14989912
23	1	15573437	16262580	0.46305	0.274461178594	455	13	-0.483333178077498	0.628859185942252	-0.219139708632744	149.010895152659	1.79133858267717	2.1186	0.3223	2.0826	0.2821	15573437
24	1	16262580	17334882	0.51144	0.533713450129	363	15	0.0465812794617003	0.962846952657608	0.0173721111993334	118.881219649264	2.07428571428571	2.1186	0.3223	2.0826	0.2821	16262580
25	1	17334882	17969314	0.502812	0.211893473217	306	15	-0.564520743952507	0.572399786714215	-0.229065784103766	100.213920696074	1.74857142857143	2.1186	0.3223	2.0826	0.2821	17334882
26	1	17969314	18521200	0.499378	0.0940157931167	318	15	-0.435867686391622	0.662932731128108	-0.173570671512062	104.14387837043	1.81714285714286	2.1186	0.3223	2.0826	0.2821	17969314
27	1	18521200	19077495	0.493372	0.101196307714	306	15	-0.564520743952507	0.572399786714215	-0.229065784103766	100.213920696074	1.74857142857143	2.1186	0.3223	2.0826	0.2821	18521200
28	1	19077495	19661460	0.4832	0.143784302141	474	14	0.258019607539244	0.796391774822704	0.097028169011911	155.233328137056	2.12556053811659	2.1186	0.3223	2.0826	0.2821	19077495
29	1	19661460	20294778	0.465174	0.210507201753	511	13	-0.120693387192644	0.903933896961543	-0.0516829627811812	167.350697632986	2.01181102362205	2.1186	0.3223	2.0826	0.2821	19661460
30	1	20294778	20906339	0.477008	0.182420069298	509	14	0.55093450722103	0.58167857134567	0.199806766189347	166.695704687261	2.28251121076233	2.1186	0.3223	2.0826	0.2821	20294778
31	1	20906339	21563446	0.40862	0.239088915504	732	8	0.0451790205930545	0.96396461631403	0.0183625939087818	239.727418135707	2.0082304526749	2.1186	0.3223	2.0826	0.2821	20906339
32	1	21563446	22254740	0.50199	0.276718733274	359	15	0.003696926941405	0.997050285790128	0.00138640702663409	117.571233757812	2.05142857142857	2.1186	0.3223	2.0826	0.2821	21563446
33	1	22254740	22885971	0.480082	0.207896950562	499	14	0.467244535883377	0.640324933515904	0.171180925450912	163.420739958631	2.23766816143498	2.1186	0.3223	2.0826	0.2821	22254740
34	1	22885971	23471767	0.485198	0.146460542578	457	14	0.115746656265234	0.907853328372084	0.0443352751717215	149.665888098385	2.04932735426009	2.1186	0.3223	2.0826	0.2821	22885971
35	1	23471767	24145905	0.454474	0.258312096336	543	13	0.0865293504558436	0.931045625274077	0.0359459440855588	177.830584764602	2.13779527559055	2.1186	0.3223	2.0826	0.2821	23471767
36	1	24145905	24796802	0.45735	0.231829306327	488	13	-0.269634729877495	0.78744127901005	-0.118125106155916	159.818278757138	1.92125984251968	2.1186	0.3223	2.0826	0.2821	24145905
37	1	24796802	25427884	0.463804	0.207709933099	521	13	-0.0559362816774919	0.955392567464655	-0.0237228814402944	170.625662361616	2.0511811023622	2.1186	0.3223	2.0826	0.2821	24796802
38	1	25427884	26166886	0.467966	0.323411844623	491	13	-0.250207598222949	0.802426809573456	-0.109283229404109	160.800768175727	1.93307086614173	2.1186	0.3223	2.0826	0.2821	25427884
39	1	26166886	26827376	0.47554	0.242986267771	497	14	0.450506541615846	0.65234523839557	0.165386961675938	162.765747012905	2.22869955156951	2.1186	0.3223	2.0826	0.2821	26166886
40	1	26827376	27548159	0.473618	0.306309943492	456	14	0.107377659131468	0.914489377452569	0.0411749342783935	149.338391625522	2.04484304932735	2.1186	0.3223	2.0826	0.2821	26827376
41	1	27548159	28223466	0.476064	0.259596005965	512	14	0.576041498622325	0.564587132145861	0.208284920113652	167.678194105849	2.29596412556054	2.1186	0.3223	2.0826	0.2821	27548159
42	1	28223466	28995833	0.419896	0.352639354089	678	9	0.0349748947796051	0.972099759685753	0.0138896734796052	222.042608601105	1.99558498896247	2.1186	0.3223	2.0826	0.2821	28223466
43	1	28995833	29679015	0.443604	0.268130600631	482	12	-0.580625063807761	0.561493176264094	-0.247337433785896	157.85329991996	1.7153024911032	2.1186	0.3223	2.0826	0.2821	28995833
44	1	29679015	30404383	0.478374	0.310694709444	458	14	0.124115653398999	0.901223704372475	0.0474887082105956	149.993384571248	2.05381165919283	2.1186	0.3223	2.0826	0.2821	29679015
45	1	30404383	30996073	0.480618	0.154962902871	332	14	-0.930377985455429	0.352175412726377	-0.416675648539423	108.728828990512	1.48878923766816	2.1186	0.3223	2.0826	0.2821	30404383
46	1	30996073	31602503	0.468036	0.175502531207	411	13	-0.768264442344169	0.44233009498094	-0.36586786003712	134.601050346688	1.61811023622047	2.1186	0.3223	2.0826	0.2821	30996073
47	1	31602503	32239335	0.48294	0.214863574695	546	14	0.860587401170346	0.389465327332014	0.301042061033504	178.813074183191	2.44843049327354	2.1186	0.3223	2.0826	0.2821	31602503
48	1	32239335	32948488	0.455718	0.294933533384	539	13	0.0606265082497826	0.951656661820034	0.0252790190337029	176.52059887315	2.12204724409449	2.1186	0.3223	2.0826	0.2821	32239335
49	1	32948488	33647449	0.453358	0.284652505648	591	13	0.397363456928576	0.691099459052705	0.15815187645873	193.550415462025	2.32677165354331	2.1186	0.3223	2.0826	0.2821	32948488
50	1	33647449	34220418	0.451892	0.127352439661	709	13	1.16149730200738	0.245439719738845	0.420779373520714	232.194999259858	2.79133858267717	2.1186	0.3223	2.0826	0.2821	33647449
51	1	34220418	34781660	0.449912	0.109118704587	820	12	1.59653519704299	0.110369354011739	0.519253329489589	268.54710774765	2.91814946619217	2.1186	0.3223	2.0826	0.2821	34220418
52	1	34781660	35341725	0.449814	0.107246480319	652	12	0.514396369164511	0.606974897229893	0.18850138421522	213.527700306668	2.3202846975089	2.1186	0.3223	2.0826	0.2821	34781660
53	1	35341725	36027950	0.394368	0.271376006412	769	7	0.046084071080236	0.963243241955792	0.0180677243480865	251.844787631637	1.97813504823151	2.1186	0.3223	2.0826	0.2821	35341725
54	1	36027950	36688308	0.431336	0.242834947104	623	11	0.154385408280964	0.877305858228185	0.0524212381357526	204.030302593641	2.0359477124183	2.1186	0.3223	2.0826	0.2821	36027950
55	1	36688308	37287390	0.48005	0.165389712927	422	14	-0.177168243416552	0.859376239122158	-0.0706158911791631	138.203511548181	1.89237668161435	2.1186	0.3223	2.0826	0.2821	36688308
56	1	37287390	37834007	0.478924	0.0852827482497	408	14	-0.294334203289266	0.768502539121078	-0.119289737914853	133.618560928099	1.82959641255605	2.1186	0.3223	2.0826	0.2821	37287390
57	1	37834007	38495340	0.465712	0.24395123183	442	13	-0.567517415247197	0.57036269797896	-0.260959884327371	144.75344100544	1.74015748031496	2.1186	0.3223	2.0826	0.2821	37834007
58	1	38495340	39061225	0.456718	0.116428249556	548	13	0.11890790321342	0.905348320329795	0.0491696392417242	179.468067128917	2.15748031496063	2.1186	0.3223	2.0826	0.2821	38495340
59	1	39061225	39735315	0.425748	0.258259282885	686	10	0.145665780636723	0.884185236269117	0.0559715693163	224.662580384009	2.06160781367393	2.1186	0.3223	2.0826	0.2821	39061225
60	1	39735315	40405957	0.438614	0.254445740052	602	11	0.00854728903977688	0.993180333074978	0.0029525618714528	197.152876663518	1.96732026143791	2.1186	0.3223	2.0826	0.2821	39735315
61	1	40405957	41088519	0.406074	0.267465812629	733	8	0.0500591029830457	0.960075289945075	0.0203321437585514	240.05491460857	2.01097393689986	2.1186	0.3223	2.0826	0.2821	40405957
62	1	41088519	41704921	0.442154	0.188841048537	806	12	1.50635696138645	0.131975562840884	0.49440925851211	263.962157127568	2.86832740213523	2.1186	0.3223	2.0826	0.2821	41088519
63	1	41704921	42252912	0.500038	0.0875762558144	421	15	0.668404391005982	0.503875493343589	0.231222796269979	137.876015075318	2.40571428571429	2.1186	0.3223	2.0826	0.2821	41704921
64	1	42252912	42844135	0.411788	0.154295418142	956	9	1.53170311814467	0.12559571260093	0.50961501832401	313.086628057016	2.81383370125092	2.1186	0.3223	2.0826	0.2821	42252912
65	1	42844135	43487604	0.424556	0.222961789923	693	10	0.184726104886264	0.8534438698031	0.0706183452807014	226.95505569405	2.08264462809917	2.1186	0.3223	2.0826	0.2821	42844135
66	1	43487604	44097015	0.47732	0.179535649996	576	14	1.1116573151833	0.266285519138899	0.378209921555964	188.637968369081	2.58295964125561	2.1186	0.3223	2.0826	0.2821	43487604
67	1	44097015	44709720	0.45591	0.183946597465	604	13	0.481547694098274	0.630127290959241	0.189542295606276	197.807869609244	2.37795275590551	2.1186	0.3223	2.0826	0.2821	44097015
68	1	44709720	45306909	0.471	0.162744122882	699	14	2.14104396263644	0.0322704929788183	0.657433565489088	228.920034531228	3.13452914798206	2.1186	0.3223	2.0826	0.2821	44709720
69	1	45306909	46057641	0.407858	0.333983365569	654	8	-0.335467405826262	0.737272528019767	-0.144190418877178	214.182693252394	1.79423868312757	2.1186	0.3223	2.0826	0.2821	45306909
70	1	46057641	46739291	0.4057	0.266485733148	841	8	0.577108001102099	0.563866499675344	0.218624745879884	275.424533677772	2.30727023319616	2.1186	0.3223	2.0826	0.2821	46057641
71	1	46739291	47487093	0.463986	0.331373812854	561	13	0.203092140383118	0.839063014786286	0.0829945168899902	183.725521276136	2.20866141732283	2.1186	0.3223	2.0826	0.2821	46739291
72	1	47487093	48167635	0.450778	0.265291488255	555	13	0.164237877074027	0.869543884344476	0.0674815175186658	181.760542438958	2.18503937007874	2.1186	0.3223	2.0826	0.2821	47487093
73	1	48167635	48734785	0.462736	0.118399012607	637	13	0.695246142298277	0.48690105992625	0.266287118537498	208.615253213723	2.50787401574803	2.1186	0.3223	2.0826	0.2821	48167635
74	1	48734785	49331543	0.405004	0.162139426702	794	8	0.347744128772511	0.728032352545364	0.135657952767697	260.032199453212	2.17832647462277	2.1186	0.3223	2.0826	0.2821	48734785
75	1	49331543	49933878	0.378948	0.169897150257	840	5	0.178632503484546	0.858226270874519	0.073176452359365	275.097037204909	2.03143893591294	2.1186	0.3223	2.0826	0.2821	49331543
76	1	49933878	50601492	0.361516	0.251064237718	941	4	0.619919460995827	0.535310812558573	0.236621343279935	308.174180964071	2.22721893491124	2.1186	0.3223	2.0826	0.2821	49933878
77	1	50601492	51202463	0.399144	0.168013098802	749	7	-0.0502194579134958	0.959947505944079	-0.0199501551549889	245.294858174377	1.92668810289389	2.1186	0.3223	2.0826	0.2821	50601492
78	1	51202463	51884419	0.382758	0.266814867821	529	6	-1.10824786762962	0.267754783223315	-0.563525861135501	173.24563414452	1.32084893882647	2.1186	0.3223	2.0826	0.2821	51202463
79	1	51884419	52515583	0.385642	0.207812866387	1099	6	1.39060265013948	0.164345952287666	0.491325897699705	359.918623676423	2.74406991260924	2.1186	0.3223	2.0826	0.2821	51884419
80	1	52515583	53202684	0.396282	0.272304944979	786	7	0.127942070724908	0.898194816990818	0.0496134386448666	257.412227670308	2.02186495176849	2.1186	0.3223	2.0826	0.2821	52515583
81	1	53202684	53830948	0.4457	0.204156214585	539	12	-0.213470818634705	0.830959747896727	-0.0860853072633519	176.52059887315	1.91814946619217	2.1186	0.3223	2.0826	0.2821	53202684
82	1	53830948	54415206	0.469264	0.144213686419	532	13	0.0152965343891758	0.987795607317639	0.0064199917823871	174.228123563109	2.09448818897638	2.1186	0.3223	2.0826	0.2821	53830948
83	1	54415206	55037497	0.477002	0.196517384953	528	14	0.70994545276257	0.477737962698927	0.252679039472105	172.918137671657	2.36771300448431	2.1186	0.3223	2.0826	0.2821	54415206
84	1	55037497	55654887	0.459782	0.190139134097	475	13	-0.353818967047193	0.723474558159725	-0.157078740500492	155.560824609919	1.87007874015748	2.1186	0.3223	2.0826	0.2821	55037497
85	1	55654887	56247615	0.412656	0.156442752831	773	9	0.546446769670544	0.584758868407348	0.203072814268109	253.154773523089	2.27520235467255	2.1186	0.3223	2.0826	0.2821	55654887
86	1	56247615	56824574	0.38886	0.133387294418	801	6	0.0841860636566913	0.932908498442332	0.0350086591591837	262.324674763253	2	2.1186	0.3223	2.0826	0.2821	56247615
87	1	56824574	57393964	0.401412	0.121867261455	775	8	0.255022563362678	0.798705672231006	0.100715255786339	253.809766468815	2.12620027434842	2.1186	0.3223	2.0826	0.2821	56824574
88	1	57393964	57935864	0.405422	0.0773205388448	722	8	-0.00362180330685788	0.997110225376945	-0.0014822174880896	236.452453407077	1.98079561042524	2.1186	0.3223	2.0826	0.2821	57393964
89	1	57935864	58502738	0.397714	0.117969778116	693	7	-0.319869339095945	0.749067381566222	-0.132060521476526	226.95505569405	1.78263665594855	2.1186	0.3223	2.0826	0.2821	57935864
90	1	58502738	59094223	0.410758	0.154670025444	801	9	0.697196374901558	0.485679907292564	0.254406642751971	262.324674763253	2.35761589403974	2.1186	0.3223	2.0826	0.2821	58502738
91	1	59094223	59653371	0.414602	0.10578236889	804	9	0.713348118319166	0.475630368836435	0.25979990152219	263.307164181842	2.36644591611479	2.1186	0.3223	2.0826	0.2821	59094223
92	1	59653371	60255843	0.39864	0.170085912706	1005	7	1.18246571320627	0.237020962342812	0.404207722452551	329.133955227302	2.58520900321543	2.1186	0.3223	2.0826	0.2821	59653371
93	1	60255843	60821076	0.37104	0.115409043704	805	5	0.0281382105847479	0.977551918489593	0.0117759076952216	263.634660654705	1.94679564691657	2.1186	0.3223	2.0826	0.2821	60255843
94	1	60821076	61417341	0.382734	0.161446672201	792	6	0.0447305291656003	0.964322099289737	0.0187068468300834	259.377206507486	1.97752808988764	2.1186	0.3223	2.0826	0.2821	60821076
95	1	61417341	61970030	0.39004	0.0953320945414	698	7	-0.295793456847512	0.767387820207201	-0.121688837404088	228.592538058365	1.79549839228296	2.1186	0.3223	2.0826	0.2821	61417341
96	1	61970030	62620848	0.381812	0.231736061387	645	6	-0.59970986752222	0.548699610887678	-0.27749442293891	211.235224996627	1.61048689138577	2.1186	0.3223	2.0826	0.2821	61970030
97	1	62620848	63280408	0.38627	0.241918854994	830	6	0.21132056368354	0.83263713773182	0.0863177529847609	271.822072476279	2.07240948813983	2.1186	0.3223	2.0826	0.2821	62620848
98	1	63280408	63869089	0.386228	0.150643557377	730	6	-0.227074263995249	0.820365995713308	-0.0988971194821467	239.072425189981	1.8227215980025	2.1186	0.3223	2.0826	0.2821	63280408
99	1	63869089	64446262	0.393574	0.133708610763	877	7	0.566123127646388	0.57131008232351	0.207660968830993	287.21440670084	2.25594855305466	2.1186	0.3223	2.0826	0.2821	63869089
100	1	64446262	65033617	0.394434	0.148726068562	786	7	0.127942070724908	0.898194816990818	0.0496134386448666	257.412227670308	2.02186495176849	2.1186	0.3223	2.0826	0.2821	64446262
101	1	65033617	65629394	0.399178	0.160759814494	918	7	0.763545362083538	0.445138220048006	0.273578279800068	300.641762088222	2.36141479099678	2.1186	0.3223	2.0826	0.2821	65033617
102	1	65629394	66254847	0.377892	0.200579420036	1030	5	0.99560152208345	0.319443794937055	0.367359556763823	337.321367048877	2.49093107617896	2.1186	0.3223	2.0826	0.2821	65629394
103	1	66254847	66835865	0.365906	0.139441463087	1009	4	0.916063894685447	0.359633383442468	0.337280889657755	330.443941118754	2.38816568047337	2.1186	0.3223	2.0826	0.2821	66254847
104	1	66835865	67427162	0.36773	0.154401256898	895	4	0.419586461735202	0.674787580108366	0.164314302703017	293.109343212374	2.11834319526627	2.1186	0.3223	2.0826	0.2821	66835865
105	1	67427162	68073033	0.388648	0.225851601945	906	6	0.54450063271942	0.586097013123138	0.212717466796709	296.711804413866	2.26217228464419	2.1186	0.3223	2.0826	0.2821	67427162
106	1	68073033	68649348	0.405242	0.132418902857	986	8	1.28471994765083	0.198890165046383	0.448106592002651	322.911522242905	2.70507544581619	2.1186	0.3223	2.0826	0.2821	68073033
107	1	68649348	69258553	0.36887	0.179258213573	1108	4	1.34721534961592	0.177910885747942	0.472312596600586	362.86609193219	2.62248520710059	2.1186	0.3223	2.0826	0.2821	68649348
108	1	69258553	69884622	0.36436	0.201365983622	1003	4	0.88993350347754	0.373501592758061	0.328676321163579	328.478962281576	2.37396449704142	2.1186	0.3223	2.0826	0.2821	69258553
109	1	69884622	70472166	0.345444	0.148999904688	910	2	0.741579466062735	0.458342168437799	0.281873585603053	298.021790305318	2.26086956521739	2.1186	0.3223	2.0826	0.2821	69884622
110	1	70472166	71088560	0.35187	0.188830520738	841	3	0.199542218608793	0.841838621636406	0.0872564434346441	275.424533677772	2.04622871046229	2.1186	0.3223	2.0826	0.2821	70472166
111	1	71088560	71693782	0.3683	0.173856865745	828	4	0.1277970932469	0.898309550455252	0.0520573880507233	271.167079530553	1.95976331360947	2.1186	0.3223	2.0826	0.2821	71088560
112	1	71693782	72257723	0.349438	0.113382428304	769	2	0.0941518384324914	0.924988542115661	0.0389906384788205	251.844787631637	1.91055900621118	2.1186	0.3223	2.0826	0.2821	71693782
113	1	72257723	72815082	0.334444	0.102912126654	695	1	0.05006724575271	0.960068801091551	0.0276950454835532	227.610048639776	1.86577181208054	2.1186	0.3223	2.0826	0.2821	72257723
114	1	72815082	73397012	0.340498	0.140790129397	946	2	0.906880136947053	0.364470186104626	0.337847223856389	309.811663328386	2.35031055900621	2.1186	0.3223	2.0826	0.2821	72815082
115	1	73397012	73987386	0.335486	0.153079234519	779	1	0.368327562031179	0.712629003359511	0.192305395934353	255.119752360267	2.09127516778524	2.1186	0.3223	2.0826	0.2821	73397012
116	1	73987386	74559395	0.345768	0.125887879387	913	2	0.755354521969762	0.450036292877317	0.286621900501216	299.004279723907	2.26832298136646	2.1186	0.3223	2.0826	0.2821	73987386
117	1	74559395	75131647	0.352786	0.126259060694	866	3	0.300612401735089	0.763710073439036	0.129517667906225	283.611945499347	2.10705596107056	2.1186	0.3223	2.0826	0.2821	74559395
118	1	75131647	75753124	0.362604	0.195464997096	994	4	0.850737916665678	0.394914955558456	0.315672472113684	325.531494025809	2.35266272189349	2.1186	0.3223	2.0826	0.2821	75131647
119	1	75753124	76418971	0.36001	0.249076739852	939	4	0.611209330593192	0.541061007078138	0.233551778205173	307.519188018345	2.22248520710059	2.1186	0.3223	2.0826	0.2821	75753124
120	1	76418971	76984893	0.384012	0.116486017508	822	6	0.176248977469237	0.860098344524566	0.0723448104321566	269.202100693376	2.05243445692884	2.1186	0.3223	2.0826	0.2821	76418971
121	1	76984893	77560331	0.38038	0.131096660283	855	6	0.320919270603238	0.748271569897536	0.129130836523734	280.009484297854	2.13483146067416	2.1186	0.3223	2.0826	0.2821	76984893
122	1	77560331	78159735	0.368906	0.165838065812	1031	4	1.01187532911444	0.311597666627676	0.368399047919506	337.64886352174	2.44023668639053	2.1186	0.3223	2.0826	0.2821	77560331
123	1	78159735	78823021	0.368596	0.24617736542	611	4	-0.817252055439093	0.413784399685519	-0.386400999629873	200.100344919285	1.44615384615385	1.121	0.1553	1.1124	0.1427	78159735
124	1	78823021	79414170	0.355418	0.154189552888	496	3	-1.1952263085341	0.231998622317346	-0.674509236433625	162.438250540042	1.20681265206813	1.121	0.1553	1.1124	0.1427	78823021
125	1	79414170	79994588	0.34357	0.138551871238	409	2	-1.55885487041068	0.119030733813776	-0.871892116541257	133.946057400962	1.01614906832298	1.121	0.1553	1.1124	0.1427	79414170
126	1	79994588	80592222	0.33944	0.163367546023	379	1	-1.14719775358058	0.251299899804566	-0.847120083956225	124.121163215072	1.01744966442953	1.121	0.1553	1.1124	0.1427	79994588
127	1	80592222	81178536	0.337664	0.147214632432	364	1	-1.20402995291602	0.228578001673494	-0.90537948192862	119.208716122127	0.977181208053691	1.121	0.1553	1.1124	0.1427	80592222
128	1	81178536	81751251	0.347042	0.1269654191	425	2	-1.48538790557321	0.137441097612733	-0.816530118457942	139.18600096677	1.05590062111801	1.121	0.1553	1.1124	0.1427	81178536
129	1	81751251	82317801	0.360556	0.117465360515	348	4	-1.96263420338571	0.0496886934438497	-1.19848607359987	113.96877255632	0.823668639053254	1.121	0.1553	1.1124	0.1427	81751251
130	1	82317801	82887691	0.354842	0.122637702013	443	3	-1.40949509676185	0.158688822298882	-0.837542658265482	145.080937478303	1.07785888077859	1.121	0.1553	1.1124	0.1427	82317801
131	1	82887691	83437906	0.351738	0.0912643239461	377	3	-1.67632038021527	0.0936754550311956	-1.07028483355184	123.466170269346	0.917274939172749	1.121	0.1553	1.1124	0.1427	82887691
132	1	83437906	84323614	0.376434	0.435479864696	487	5	-1.33920993633342	0.180502338601792	-0.713291103224415	159.490782284275	1.17775090689238	1.121	0.1553	1.1124	0.1427	83437906
133	1	84323614	84898459	0.361144	0.130200314867	613	4	-0.808541925036457	0.418778681291331	-0.38168630575782	200.755337865011	1.4508875739645	1.121	0.1553	1.1124	0.1427	84323614
134	1	84898459	85493549	0.390158	0.15979095599	433	7	-1.57181521601446	0.115993411661902	-0.810548848887015	141.805972749673	1.11382636655949	1.121	0.1553	1.1124	0.1427	84898459
135	1	85493549	86076328	0.38686	0.142041837472	528	6	-1.1126318159064	0.265866590266308	-0.566255653891073	172.918137671657	1.31835205992509	1.121	0.1553	1.1124	0.1427	85493549
136	1	86076328	86705911	0.353796	0.205823537167	466	3	-1.31651052828566	0.188002747065797	-0.76451940216622	152.613356354152	1.1338199513382	1.121	0.1553	1.1124	0.1427	86076328
137	1	86705911	87352671	0.369278	0.226915702888	376	4	-1.84069237774881	0.0656666515617615	-1.08684071777096	123.138673796483	0.889940828402367	1.121	0.1553	1.1124	0.1427	86705911
138	1	87352671	87941933	0.38997	0.151481005054	404	6	-1.6562414022281	0.0976729419011544	-0.952438290497731	132.308575036647	1.00873907615481	1.121	0.1553	1.1124	0.1427	87352671
139	1	87941933	88509158	0.374164	0.118515580237	409	5	-1.67459721765297	0.0940132855540157	-0.965112032365009	133.946057400962	0.989117291414752	1.121	0.1553	1.1124	0.1427	87941933
140	1	88509158	89069043	0.367756	0.10695946489	435	4	-1.58374353087105	0.113252094351613	-0.876557978712511	142.460965695399	1.02958579881657	1.121	0.1553	1.1124	0.1427	88509158
141	1	89069043	89742054	0.363584	0.257070092465	470	4	-1.43131624882492	0.152339599098597	-0.764912622883602	153.923342245604	1.11242603550296	1.121	0.1553	1.1124	0.1427	89069043
142	1	89742054	90375436	0.390364	0.210586975948	440	7	-1.53810898086665	0.124021970484929	-0.78741235008908	144.098448059714	1.13183279742765	1.121	0.1553	1.1124	0.1427	89742054
143	1	90375436	90983596	0.378064	0.177847934754	417	5	-1.64019852213301	0.100963896510391	-0.937165491862094	136.566029183866	1.00846432889964	1.121	0.1553	1.1124	0.1427	90375436
144	1	90983596	91585996	0.379654	0.169986719788	436	5	-1.55850162027312	0.119114384207106	-0.872884740529831	142.788462168262	1.05441354292624	1.121	0.1553	1.1124	0.1427	90983596
145	1	91585996	92243357	0.392796	0.239382926581	463	7	-1.42735992252386	0.15347617658171	-0.713903680353503	151.630866935563	1.19099678456592	1.121	0.1553	1.1124	0.1427	91585996
146	1	92243357	92910060	0.375026	0.250040872772	397	5	-1.7261952609329	0.0843122903466213	-1.0080738681638	130.016099726606	0.960096735187424	1.121	0.1553	1.1124	0.1427	92243357
147	1	92910060	93580843	0.372672	0.254602457128	496	5	-1.30051140387347	0.193425750306728	-0.686872754919883	162.438250540042	1.19951632406288	1.121	0.1553	1.1124	0.1427	92910060
148	1	93580843	94201415	0.386922	0.194291717963	481	6	-1.31867738491544	0.18727699045428	-0.700756689479484	157.525803447097	1.20099875156055	1.121	0.1553	1.1124	0.1427	93580843
149	1	94201415	94806788	0.413288	0.174062933101	468	9	-1.095647144453	0.273233221746009	-0.520887070073334	153.268349299878	1.37748344370861	1.121	0.1553	1.1124	0.1427	94201415
150	1	94806788	95410928	0.406776	0.172377263548	464	8	-1.2626830599246	0.206703104336505	-0.639356249247688	151.958363408426	1.27297668038409	1.121	0.1553	1.1124	0.1427	94806788
151	1	95410928	96009931	0.383672	0.165279639668	468	6	-1.37566871251368	0.168924222717553	-0.740285053666122	153.268349299878	1.1685393258427	1.121	0.1553	1.1124	0.1427	95410928
152	1	96009931	96583810	0.362702	0.128736197003	423	4	-1.63600431328687	0.101838684675918	-0.916915716328652	138.531008021044	1.00118343195266	1.121	0.1553	1.1124	0.1427	96009931
153	1	96583810	97211807	0.360224	0.203817852633	448	4	-1.52712768325392	0.126729264338237	-0.834074647390998	146.718419842618	1.0603550295858	1.121	0.1553	1.1124	0.1427	96583810
154	1	97211807	97779353	0.356408	0.119014141585	523	3	-1.0860705107577	0.277447797874837	-0.598038410573559	171.280655307342	1.27250608272506	1.121	0.1553	1.1124	0.1427	97211807
155	1	97779353	98339028	0.337656	0.106624380221	496	1	-0.703906598764138	0.481490941767393	-0.458977811740441	162.438250540042	1.33154362416107	1.121	0.1553	1.1124	0.1427	97779353
156	1	98339028	98890282	0.350664	0.092977103114	1300	3	2.0551907808076	0.039860581244187	0.715590361095317	425.745414721883	3.16301703163017	3.3844	0.3162	3.3449	0.4021	98339028
157	1	98890282	99480635	0.355304	0.153049107907	1236	3	1.79645111200428	0.0724228012223093	0.642757481083874	404.785640458652	3.00729927007299	3.3844	0.3162	3.3449	0.4021	98890282
158	1	99480635	100092722	0.359968	0.183122660668	1363	3	2.30988764228587	0.0208943754064265	0.783864299984709	446.377692512252	3.31630170316302	3.3844	0.3162	3.3449	0.4021	99480635
159	1	100092722	100714084	0.36035	0.195316095931	1252	4	1.97434473860571	0.0483425570500173	0.648589277484016	410.02558402446	2.96331360946746	3.3844	0.3162	3.3449	0.4021	100092722
160	1	100714084	101338271	0.37512	0.198958004572	1389	5	2.53924298354138	0.0111092637228243	0.798761818674635	454.892600806689	3.35912938331318	3.3844	0.3162	3.3449	0.4021	100714084
161	1	101338271	101931812	0.37346	0.157598211413	1336	5	2.31135162572169	0.0208134406083549	0.742635227167294	437.535287744951	3.23095525997582	3.3844	0.3162	3.3449	0.4021	101338271
162	1	101931812	102500573	0.347242	0.120896123328	1184	2	1.99970123890449	0.0455325343366771	0.661604216145944	387.755823869777	2.9416149068323	3.3844	0.3162	3.3449	0.4021	101931812
163	1	102500573	103106117	0.33507	0.174296170055	1412	1	2.76664637398678	0.00566361532151978	1.05035025114386	462.425019682538	3.79060402684564	3.3844	0.3162	3.3449	0.4021	102500573
164	1	103106117	103706599	0.32876	0.167335573756	1277	1	2.25515657996781	0.0241235022464313	0.905368687575407	418.212995846035	3.42818791946309	3.3844	0.3162	3.3449	0.4021	103106117
165	1	103706599	104687799	0.3364	0.490419894007	1460	1	2.94850941186019	0.00319310416489567	1.09857853164006	478.144850379961	3.91946308724832	3.3844	0.3162	3.3449	0.4021	103706599
166	1	104687799	105307751	0.33468	0.193485947299	1202	1	1.97099558329061	0.0487243810101526	0.818047058583869	393.650760381311	3.22684563758389	3.3844	0.3162	3.3449	0.4021	104687799
167	1	105307751	105929325	0.326226	0.195590549154	1334	1	2.47111893744249	0.0134691013549052	0.968368829057269	436.880294799225	3.58120805369128	3.3844	0.3162	3.3449	0.4021	105307751
168	1	105929325	106529817	0.332166	0.167349440126	1174	1	1.86490881119779	0.0621941871719314	0.784042570982736	384.480859141147	3.15167785234899	3.3844	0.3162	3.3449	0.4021	105929325
169	1	106529817	107116785	0.337458	0.148164806259	1354	1	2.54689520322308	0.0108686066901975	0.98983790144768	443.430224256485	3.63489932885906	3.3844	0.3162	3.3449	0.4021	106529817
170	1	107116785	107698214	0.355332	0.140049773919	1503	3	2.87588066779313	0.00402901999872738	0.924923747095864	492.22719871307	3.65693430656934	3.3844	0.3162	3.3449	0.4021	107116785
171	1	107698214	108245993	0.372992	0.0872231319565	1136	5	1.45138423772284	0.146672896372814	0.508678054197924	372.035993172354	2.74727932285369	3.3844	0.3162	3.3449	0.4021	107698214
172	1	108245993	109071839	0.37898	0.394560244888	1544	5	3.20571770924049	0.00134726087335026	0.951387971961323	505.654554100452	3.73397823458283	3.3844	0.3162	3.3449	0.4021	108245993
173	1	109071839	109720252	0.389442	0.228886527568	1231	6	1.96928382267549	0.0489205078307441	0.654965273234931	403.148158094337	3.07365792759051	3.3844	0.3162	3.3449	0.4021	109071839
174	1	109720252	110351181	0.461202	0.207517803113	836	13	1.98391254204981	0.0472655904993473	0.65849668836208	273.787051313457	3.29133858267717	3.3844	0.3162	3.3449	0.4021	109720252
175	1	110351181	110922127	0.469932	0.12426043794	750	13	1.4270014346195	0.153579481111723	0.501884341664441	245.62235464724	2.95275590551181	3.3844	0.3162	3.3449	0.4021	110351181
176	1	110922127	111499781	0.426074	0.134429952878	1073	10	2.30514370700419	0.0211585263528876	0.70134116390001	351.403715381985	3.22464312546957	3.3844	0.3162	3.3449	0.4021	110922127
177	1	111499781	112130318	0.397814	0.20702512303	1319	7	2.69443111840786	0.0070508898756752	0.796456785637805	431.96784770628	3.39292604501608	3.3844	0.3162	3.3449	0.4021	111499781
178	1	112130318	112681414	0.440542	0.092717058371	1017	12	2.86547179878145	0.0041638835893191	0.829877193841643	333.063912901658	3.61921708185053	3.3844	0.3162	3.3449	0.4021	112130318
179	1	112681414	113311583	0.416242	0.206562049228	1110	9	2.36082594691524	0.0182342864536739	0.72509217158073	363.521084877916	3.26710816777042	3.3844	0.3162	3.3449	0.4021	112681414
180	1	113311583	114007463	0.398336	0.28148531356	1232	7	2.27551076728513	0.0228753075096799	0.698014477081161	403.4756545672	3.16913183279743	3.3844	0.3162	3.3449	0.4021	113311583
181	1	114007463	114649045	0.38319	0.220676390547	1509	6	3.18802144362252	0.00143249912676849	0.948727317277157	494.192177550248	3.76779026217228	3.3844	0.3162	3.3449	0.4021	114007463
182	1	114649045	115265452	0.40239	0.188847628272	1266	8	2.65114301684837	0.00802198650200594	0.808724445053081	414.610534644542	3.47325102880658	3.3844	0.3162	3.3449	0.4021	114649045
183	1	115265452	115866443	0.386776	0.168040785969	1526	6	3.26254856432792	0.00110415252517323	0.964889473585004	499.759617588919	3.81023720349563	3.3844	0.3162	3.3449	0.4021	115265452
184	1	115866443	116456524	0.41609	0.152658702788	1106	9	2.3392902890251	0.0193204149466701	0.719883880577968	362.211098986464	3.25533480500368	3.3844	0.3162	3.3449	0.4021	115866443
185	1	116456524	117032962	0.412266	0.132604026799	1281	9	3.28147532171893	0.00103265560533877	0.931802970684908	419.522981737487	3.77041942604857	3.3844	0.3162	3.3449	0.4021	116456524
186	1	117032962	117684148	0.425704	0.23217022479	1113	10	2.52834555985871	0.0114601493919494	0.754144680485447	364.503574296505	3.34485349361382	3.3844	0.3162	3.3449	0.4021	117032962
187	1	117684148	118287849	0.402334	0.171775431878	1389	8	3.2513931508173	0.00114840932627045	0.942493639606132	454.892600806689	3.81069958847737	3.3844	0.3162	3.3449	0.4021	117684148
188	1	118287849	118872569	0.376144	0.144889861814	1557	5	3.26161558946041	0.00110779257555253	0.963484163772279	509.912008247671	3.76541717049577	3.3844	0.3162	3.3449	0.4021	118287849
189	1	118872569	119506670	0.365906	0.211482082507	1501	4	3.05875597373387	0.00222258112039631	0.910278692172086	491.572205767344	3.55266272189349	3.3844	0.3162	3.3449	0.4021	118872569
190	1	119506670	120187786	0.409656	0.265910652517	1020	8	1.45064274891053	0.146879365039835	0.497016192483597	334.046402320247	2.79835390946502	3.3844	0.3162	3.3449	0.4021	119506670
191	1	120187786	145035037	0.402788	0.979877049578	1835	8	5.42790989675339	5.70178096807332e-08	1.34422710335531	600.956027703582	5	3.3844	0.3162	3.3449	0.4021	120187786
192	1	145035037	146737129	0.410546	0.706243845809	1118	9	2.40389726269553	0.0162213313565013	0.735452683186451	366.14105666082	3.2906548933039	3.3844	0.3162	3.3449	0.4021	145035037
193	1	146737129	147374311	0.40698	0.215294845115	729	8	0.0305387734230808	0.975637371071074	0.0124377599516765	238.744928717118	2	1.9263	0.2558	1.9043	0.2525	146737129
194	1	147374311	150270836	0.41762	0.82737935975	647	9	-0.131926453869017	0.895042464342336	-0.0536298876642312	211.890217942353	1.90434142752024	1.9263	0.2558	1.9043	0.2525	147374311
195	1	150270836	151011108	0.409924	0.324572589535	606	8	-0.569711360545841	0.568873483508547	-0.25416326090231	198.46286255497	1.66255144032922	1.9263	0.2558	1.9043	0.2525	150270836
196	1	151011108	151701010	0.439724	0.275259384666	492	11	-0.755366668890249	0.450029006550795	-0.288152609549009	161.12826464859	1.6078431372549	1.9263	0.2558	1.9043	0.2525	151011108
197	1	151701010	152341794	0.416488	0.219705860321	647	9	-0.131926453869017	0.895042464342336	-0.0536298876642312	211.890217942353	1.90434142752024	1.9263	0.2558	1.9043	0.2525	151701010
198	1	152341794	152955472	0.413262	0.185240468128	570	9	-0.546487868254304	0.584730624746307	-0.236433680604635	186.672989531903	1.67770419426049	1.9263	0.2558	1.9043	0.2525	152341794
199	1	152955472	153611727	0.435116	0.23810104304	648	11	0.328002216901424	0.742909986427794	0.109182887996375	212.217714415216	2.11764705882353	1.9263	0.2558	1.9043	0.2525	152955472
200	1	153611727	154358028	0.443378	0.330029036542	494	12	-0.503329433245013	0.614732676032964	-0.21185953843118	161.783257594316	1.75800711743772	1.9263	0.2558	1.9043	0.2525	153611727
201	1	154358028	154964096	0.46911	0.175010064877	443	13	-0.561041704695681	0.574769107035109	-0.257699555163784	145.080937478303	1.74409448818898	1.9263	0.2558	1.9043	0.2525	154358028
202	1	154964096	155740245	0.461494	0.355793797325	457	13	-0.470381756974468	0.638082295520427	-0.212812088660733	149.665888098385	1.7992125984252	1.9263	0.2558	1.9043	0.2525	154964096
203	1	155740245	156424280	0.477374	0.269043250711	475	14	0.266388604673009	0.789939940421903	0.100068623331962	155.560824609919	2.13004484304933	1.9263	0.2558	1.9043	0.2525	155740245
204	1	156424280	157011936	0.502404	0.149162094831	476	15	1.25806423816004	0.208368525339559	0.408364136511526	155.888321082782	2.72	1.9263	0.2558	1.9043	0.2525	156424280
205	1	157011936	157691696	0.422196	0.264446275156	577	10	-0.462559268391842	0.643680310236556	-0.19366568821103	188.965464841944	1.73403456048084	1.9263	0.2558	1.9043	0.2525	157011936
206	1	157691696	158325621	0.41886	0.211263162046	661	9	-0.0565516512535103	0.954902349575664	-0.0227453281490471	216.475168562435	1.94554819720383	1.9263	0.2558	1.9043	0.2525	157691696
207	1	158325621	158913505	0.358822	0.149492076668	700	3	-0.370493614223521	0.711014733699145	-0.177494434988171	229.247531004091	1.70316301703163	1.9263	0.2558	1.9043	0.2525	158325621
208	1	158913505	159545020	0.381576	0.208253168967	833	6	0.224472408513904	0.822389733957676	0.0915229121160213	272.804561894868	2.07990012484395	1.9263	0.2558	1.9043	0.2525	158913505
209	1	159545020	160119603	0.446652	0.129803701119	562	12	-0.0653208600561035	0.947918533888469	-0.0258004497949313	184.053017748999	2	1.9263	0.2558	1.9043	0.2525	159545020
210	1	160119603	160746787	0.425056	0.202785785352	635	10	-0.138916581752789	0.889516067672584	-0.055480415196984	207.960260267997	1.90833959429001	1.9263	0.2558	1.9043	0.2525	160119603
211	1	160746787	161571226	0.442676	0.393526992294	473	12	-0.638596786729823	0.52308527220601	-0.274530396676462	154.905831664193	1.68327402135231	1.9263	0.2558	1.9043	0.2525	160746787
212	1	161571226	162214601	0.40472	0.222848261123	846	8	0.601508413052055	0.547501409976915	0.227176608744689	277.062016042087	2.32098765432099	1.9263	0.2558	1.9043	0.2525	161571226
213	1	162214601	162849228	0.40032	0.212135632427	770	8	0.230622151412721	0.817608357118447	0.0913773912070033	252.1722841045	2.11248285322359	1.9263	0.2558	1.9043	0.2525	162214601
214	1	162849228	163417199	0.375318	0.119673363605	847	5	0.208731362064506	0.834657955976053	0.085149094025441	277.38951251495	2.04836759371221	1.9263	0.2558	1.9043	0.2525	162849228
215	1	163417199	164008069	0.36648	0.153790173811	736	4	-0.27286890527435	0.784953989756486	-0.117867613391589	241.037404027159	1.74201183431953	1.9263	0.2558	1.9043	0.2525	163417199
216	1	164008069	164614377	0.373468	0.175336627589	429	5	-1.58860047885308	0.112150620028337	-0.896235227807212	140.495986858222	1.03748488512696	1.0287	0.129	1.0256	0.1174	164008069
217	1	164614377	165175954	0.407162	0.109650145928	305	8	-2.0386161599332	0.0414883511351116	-1.24467181192501	99.8864242232111	0.836762688614541	1.0287	0.129	1.0256	0.1174	164614377
218	1	165175954	165737902	0.4166	0.110237957961	291	9	-2.0486000060919	0.0405012440565416	-1.20637644674845	95.3014736031293	0.856512141280353	1.0287	0.129	1.0256	0.1174	165175954
219	1	165737902	166368037	0.420072	0.206519237941	367	10	-1.63436899587807	0.102181394239313	-0.846456944013299	120.191205540716	1.10293012772352	1.0287	0.129	1.0256	0.1174	165737902
220	1	166368037	167003472	0.38465	0.213137457018	420	6	-1.5860982297995	0.112717028378818	-0.896404255583404	137.548518602455	1.04868913857678	1.0287	0.129	1.0256	0.1174	166368037
221	1	167003472	167586870	0.4115	0.142952152733	333	9	-1.82247559824538	0.0683828529961247	-1.01187342258548	109.056325463375	0.980132450331126	1.0287	0.129	1.0256	0.1174	167003472
222	1	167586870	168200169	0.399112	0.184736971689	363	7	-1.90887756749252	0.0562778874797376	-1.06494632561799	118.881219649264	0.933762057877814	1.0287	0.129	1.0256	0.1174	167586870
223	1	168200169	168802725	0.40208	0.170201607817	448	8	-1.34076437816446	0.179996965108935	-0.689982322317656	146.718419842618	1.22908093278464	1.0287	0.129	1.0256	0.1174	168200169
224	1	168802725	169419841	0.373302	0.189779555221	467	5	-1.4252066751333	0.154097467362707	-0.773790325597096	152.940852827015	1.12938331318017	1.0287	0.129	1.0256	0.1174	168802725
225	1	169419841	170011904	0.366926	0.155495276685	356	4	-1.92779368177517	0.053880793924475	-1.1656961384822	116.588744339223	0.842603550295858	1.0287	0.129	1.0256	0.1174	169419841
226	1	170011904	170641128	0.370912	0.205370424523	481	5	-1.36500895797338	0.1722502345357	-0.731175981536716	157.525803447097	1.16324062877872	1.0287	0.129	1.0256	0.1174	170011904
227	1	170641128	171250621	0.370408	0.179646033671	438	5	-1.54990194639314	0.121165052423353	-0.866282005705584	143.443455113988	1.05925030229746	1.0287	0.129	1.0256	0.1174	170641128
228	1	171250621	171907984	0.387702	0.239385240727	497	6	-1.24853421248683	0.21183548747324	-0.65354773168724	162.765747012905	1.24094881398252	1.0287	0.129	1.0256	0.1174	171250621
229	1	171907984	172498734	0.368874	0.153618281845	496	4	-1.31808455359066	0.187475344666449	-0.687233259061727	162.438250540042	1.17396449704142	1.0287	0.129	1.0256	0.1174	171907984
230	1	172498734	173110211	0.37644	0.182307756465	603	5	-0.840428851294087	0.400667978220485	-0.405054873406673	197.480373136381	1.45828295042322	1.0287	0.129	1.0256	0.1174	172498734
231	1	173110211	173810641	0.379776	0.286152791856	464	5	-1.43810618595329	0.150403927735605	-0.783088070179186	151.958363408426	1.12212817412334	1.0287	0.129	1.0256	0.1174	173110211
232	1	173810641	174477598	0.361262	0.250326482817	426	4	-1.62293911768291	0.104602420307477	-0.906719949222764	139.513497439633	1.00828402366864	1.0287	0.129	1.0256	0.1174	173810641
233	1	174477598	175140831	0.382188	0.246117126259	290	6	-2.15601150578192	0.0310827667398073	-1.43074068323459	94.9739771302663	0.724094881398252	1.0287	0.129	1.0256	0.1174	174477598
234	1	175140831	175695810	0.431134	0.099065009667	305	11	-2.05402039737129	0.0399737175644118	-0.978001682438001	99.8864242232111	0.996732026143791	1.0287	0.129	1.0256	0.1174	175140831
235	1	175695810	176315233	0.381172	0.192797167687	418	6	-1.59486612635307	0.110742175903412	-0.903290641168644	136.893525656729	1.04369538077403	1.0287	0.129	1.0256	0.1174	175695810
236	1	176315233	176885374	0.395226	0.123023953724	405	7	-1.70664015660568	0.0878889564913865	-0.906993965841753	132.63607150951	1.04180064308682	1.0287	0.129	1.0256	0.1174	176315233
237	1	176885374	177436960	0.409208	0.0935230408313	322	8	-1.95565475930335	0.0505058375035147	-1.16642036626064	105.453864261882	0.883401920438957	1.0287	0.129	1.0256	0.1174	176885374
238	1	177436960	178033641	0.403418	0.162031303159	369	8	-1.72629088697376	0.0842950940121346	-0.969860238314864	120.846198486442	1.01234567901235	1.0287	0.129	1.0256	0.1174	177436960
239	1	178033641	178635967	0.383454	0.169884746798	451	6	-1.45019583321907	0.1470039166991	-0.793666149994145	147.700909261207	1.12609238451935	1.0287	0.129	1.0256	0.1174	178033641
240	1	178635967	179290609	0.385878	0.236223768105	414	6	-1.61240191946022	0.10687450745799	-0.917162815750201	135.583539765277	1.03370786516854	1.0287	0.129	1.0256	0.1174	178635967
241	1	179290609	179957482	0.3858	0.25023205318	356	6	-1.86667091951392	0.0619475571478346	-1.13491634228313	116.588744339223	0.888888888888889	1.0287	0.129	1.0256	0.1174	179290609
242	1	179957482	180555664	0.400752	0.164133992664	377	8	-1.68725022785383	0.091555247011921	-0.938916531106596	123.466170269346	1.03429355281207	1.0287	0.129	1.0256	0.1174	179957482
243	1	180555664	181174706	0.413636	0.19230036088	400	9	-1.46175332858546	0.143808817722642	-0.747395599882014	130.998589145195	1.17733627667402	1.0287	0.129	1.0256	0.1174	180555664
244	1	181174706	181734945	0.436322	0.107523753255	290	11	-2.15819048254357	0.030913025070203	-1.05075802487331	94.9739771302663	0.947712418300654	1.0287	0.129	1.0256	0.1174	181174706
245	1	181734945	182365150	0.412262	0.206607373791	315	9	-1.91938605875103	0.0549354939631899	-1.09204377126946	103.161388951841	0.927152317880795	1.0287	0.129	1.0256	0.1174	181734945
246	1	182365150	182968342	0.40148	0.171076539477	357	8	-1.78485187565366	0.0742853463381593	-1.01755698034616	116.916240812086	0.979423868312757	1.0287	0.129	1.0256	0.1174	182365150
247	1	182968342	183553816	0.403842	0.145991111475	441	8	-1.37492495489439	0.169154711726719	-0.71270239881774	144.425944532577	1.20987654320988	1.0287	0.129	1.0256	0.1174	182968342
248	1	183553816	184145025	0.392438	0.154275391613	411	7	-1.67774909790756	0.0933960901777963	-0.885777479932057	134.601050346688	1.0572347266881	1.0287	0.129	1.0256	0.1174	183553816
249	1	184145025	184721667	0.389152	0.132910887518	395	6	-1.69569693671919	0.0899432889585689	-0.984940930185061	129.36110678088	0.986267166042447	1.0287	0.129	1.0256	0.1174	184145025
250	1	184721667	185345081	0.375066	0.197964755363	456	5	-1.47250488147324	0.140884589788901	-0.808179051142016	149.338391625522	1.10278113663845	1.0287	0.129	1.0256	0.1174	184721667
251	1	185345081	185947636	0.364852	0.170200230684	396	4	-1.75359107372245	0.0795006016338275	-1.01207294936899	129.688603253743	0.937278106508876	1.0287	0.129	1.0256	0.1174	185345081
252	1	185947636	186531620	0.351844	0.143812159237	442	3	-1.4135379040869	0.157497624635542	-0.840802987429069	144.75344100544	1.07542579075426	1.0287	0.129	1.0256	0.1174	185947636
253	1	186531620	187128463	0.35383	0.162258751464	397	3	-1.59546423371424	0.110608461933435	-0.995710349677542	130.016099726606	0.965936739659367	1.0287	0.129	1.0256	0.1174	186531620
254	1	187128463	187719554	0.344872	0.154106558889	483	2	-1.21907015803736	0.222817565218506	-0.631969770647233	158.180796392823	1.2	1.0287	0.129	1.0256	0.1174	187128463
255	1	187719554	188303765	0.33367	0.144144838081	375	1	-1.16235300673669	0.245092103537974	-0.862427336744073	122.81117732362	1.00671140939597	1.0287	0.129	1.0256	0.1174	187719554
256	1	188303765	188888807	0.328932	0.145360504032	412	1	-1.02216691504261	0.306701906851454	-0.726673594944098	134.928546819551	1.10604026845638	1.0287	0.129	1.0256	0.1174	188303765
257	1	188888807	189490516	0.323614	0.169033536145	350	1	-1.25707333896243	0.208727080263612	-0.961963010294988	114.623765502046	0.939597315436242	1.0287	0.129	1.0256	0.1174	188888807
258	1	189490516	190060588	0.327752	0.122917806874	391	1	-1.10173199411222	0.270578203302422	-0.802149324819964	128.051120889428	1.0496644295302	1.0287	0.129	1.0256	0.1174	189490516
259	1	190060588	190610383	0.32528	0.0905701215908	337	1	-1.30632791171981	0.191441069128666	-1.01656934094546	110.366311354827	0.904697986577181	1.0287	0.129	1.0256	0.1174	190060588
260	1	190610383	191200583	0.326592	0.152829549305	356	1	-1.23434045922825	0.217076065574864	-0.937440691160919	116.588744339223	0.955704697986577	1.0287	0.129	1.0256	0.1174	190610383
261	1	191200583	191781618	0.330868	0.139466641424	354	1	-1.24191808580631	0.214266786456252	-0.945568572044319	115.933751393497	0.950335570469799	1.0287	0.129	1.0256	0.1174	191200583
262	1	191781618	192350659	0.333602	0.121328691606	379	1	-1.14719775358058	0.251299899804566	-0.847120083956225	124.121163215072	1.01744966442953	1.0287	0.129	1.0256	0.1174	191781618
263	1	192350659	192946632	0.359664	0.161035818737	410	3	-1.54290773848856	0.122853162962531	-0.949225447315054	134.273553873825	0.997566909975669	1.0287	0.129	1.0256	0.1174	192350659
264	1	192946632	193539023	0.357784	0.155962869119	434	3	-1.44588036268732	0.148210760709211	-0.867154314376021	142.133469222536	1.05596107055961	1.0287	0.129	1.0256	0.1174	192946632
265	1	193539023	194130454	0.345412	0.154592843459	343	2	-1.86190610036527	0.06261632702879	-1.12578438331019	112.331290192005	0.852173913043478	1.0287	0.129	1.0256	0.1174	193539023
266	1	194130454	194721839	0.32878	0.154527084725	289	1	-1.48819094959322	0.1367005433583	-1.23824843962664	94.6464806574033	0.775838926174497	1.0287	0.129	1.0256	0.1174	194130454
267	1	194721839	195304540	0.32491	0.141926991716	354	1	-1.24191808580631	0.214266786456252	-0.945568572044319	115.933751393497	0.950335570469799	1.0287	0.129	1.0256	0.1174	194721839
268	1	195304540	195884769	0.329234	0.138271268758	374	1	-1.16614182002572	0.243557110732711	-0.86627966223968	122.483680850757	1.00402684563758	1.0287	0.129	1.0256	0.1174	195304540
269	1	195884769	196459548	0.33624	0.130100438603	413	1	-1.01837810175358	0.308498304817277	-0.723176150707871	135.256043292414	1.10872483221477	1.0287	0.129	1.0256	0.1174	195884769
270	1	196459548	197191179	0.34106	0.316595387566	347	2	-1.8435393591559	0.065250300594528	-1.10905729690474	113.641276083457	0.862111801242236	1.0287	0.129	1.0256	0.1174	196459548
271	1	197191179	197770816	0.344972	0.13739116033	423	2	-1.49457127617789	0.135026367202854	-0.823335296363056	138.531008021044	1.05093167701863	1.0287	0.129	1.0256	0.1174	197191179
272	1	197770816	198356448	0.363732	0.14622151795	416	4	-1.66648976969609	0.0956159041430974	-0.94098985130751	136.238532711003	0.984615384615385	1.0287	0.129	1.0256	0.1174	197770816
273	1	198356448	198909725	0.348318	0.0962935383181	464	2	-1.30631217878187	0.191446417163058	-0.689868154355434	151.958363408426	1.1527950310559	1.0287	0.129	1.0256	0.1174	198356448
274	1	198909725	199485293	0.348812	0.13129291413	487	2	-1.200703416828	0.229866268254623	-0.620071187400664	159.490782284275	1.20993788819876	1.0287	0.129	1.0256	0.1174	198909725
275	1	199485293	200120632	0.37051	0.213018561744	500	5	-1.28331205611349	0.199382770548415	-0.675284780644671	163.748236431494	1.20918984280532	1.0287	0.129	1.0256	0.1174	199485293
276	1	200120632	200746733	0.385968	0.201406801778	631	6	-0.661085143397251	0.508557712310555	-0.309153578266977	206.650274376545	1.57553058676654	1.7004	0.1878	1.7152	0.2029	200120632
277	1	200746733	201321553	0.4812	0.130162485648	326	14	-0.980591968258021	0.326793996646462	-0.442986925655271	106.763850153334	1.46188340807175	1.7004	0.1878	1.7152	0.2029	200746733
278	1	201321553	201903800	0.479672	0.141257919749	391	14	-0.436607154563276	0.662396273099978	-0.180690282578996	128.051120889428	1.75336322869955	1.7004	0.1878	1.7152	0.2029	201321553
279	1	201903800	202697511	0.472774	0.370047788175	400	14	-0.361286180359389	0.71788552351747	-0.147858890111624	130.998589145195	1.79372197309417	1.7004	0.1878	1.7152	0.2029	201903800
280	1	202697511	203305393	0.456966	0.177471943568	415	13	-0.742361600138108	0.457868278698256	-0.351894917484516	135.91103623814	1.63385826771654	1.7004	0.1878	1.7152	0.2029	202697511
281	1	203305393	203964546	0.440008	0.241450770914	496	12	-0.490446828151221	0.623817746801866	-0.206030459628982	162.438250540042	1.76512455516014	1.7004	0.1878	1.7152	0.2029	203305393
282	1	203964546	204560510	0.474552	0.161023149049	409	14	-0.285965206155501	0.774904770673769	-0.115758046944599	133.946057400962	1.83408071748879	1.7004	0.1878	1.7152	0.2029	203964546
283	1	204560510	205122961	0.470414	0.111033672267	358	14	-0.712784059977531	0.475979390748618	-0.307899302622092	117.243737284949	1.60538116591928	1.7004	0.1878	1.7152	0.2029	204560510
284	1	205122961	205736766	0.468962	0.185409046847	402	13	-0.826545837307807	0.408494527411365	-0.397810752539874	131.653582090921	1.58267716535433	1.7004	0.1878	1.7152	0.2029	205122961
285	1	205736766	206863148	0.45866	0.556100860987	473	13	-0.366770388150224	0.713790297473693	-0.163166070379407	154.905831664193	1.86220472440945	1.7004	0.1878	1.7152	0.2029	205736766
286	1	206863148	207443791	0.425538	0.13888568363	640	10	-0.111016350145974	0.911603381335465	-0.0441651019691499	209.597742632312	1.92336589030804	1.7004	0.1878	1.7152	0.2029	206863148
287	1	207443791	208141565	0.396358	0.283435610957	667	7	-0.445063926787796	0.656273556868777	-0.187229112429155	218.440147399612	1.71575562700965	1.7004	0.1878	1.7152	0.2029	207443791
288	1	208141565	208679247	0.443688	0.0700823163134	469	12	-0.664361996917406	0.506458649843941	-0.286782657500481	153.595845772741	1.66903914590747	1.7004	0.1878	1.7152	0.2029	208141565
289	1	208679247	209255545	0.393952	0.132393310405	571	7	-0.907320865957709	0.364237143058386	-0.411425128250897	187.000486004766	1.46881028938907	1.7004	0.1878	1.7152	0.2029	208679247
290	1	209255545	209816933	0.420718	0.109350395805	680	10	0.112185502708545	0.910676323765109	0.0432977392811897	222.697601546831	2.04357625845229	1.7004	0.1878	1.7152	0.2029	209255545
291	1	209816933	210416295	0.390638	0.165779612321	738	7	-0.103186398860048	0.917815034424677	-0.0412950575533439	241.692396972885	1.8983922829582	1.7004	0.1878	1.7152	0.2029	209816933
292	1	210416295	210994618	0.424874	0.135431238253	542	10	-0.657860889639546	0.510627523940964	-0.283944155502641	177.503088291739	1.62885048835462	1.7004	0.1878	1.7152	0.2029	210416295
293	1	210994618	211687066	0.392766	0.27792411849	721	7	-0.18504439850472	0.853194211885715	-0.0749166143729175	236.124956934214	1.85466237942122	1.7004	0.1878	1.7152	0.2029	210994618
294	1	211687066	212316012	0.40907	0.205019190837	703	8	-0.0963433687166913	0.923247868009073	-0.0399563653027252	230.23002042268	1.92866941015089	1.7004	0.1878	1.7152	0.2029	211687066
295	1	212316012	212928493	0.427624	0.18364814582	531	10	-0.719241399174539	0.47199219553329	-0.313525146052359	173.900627090246	1.59579263711495	1.7004	0.1878	1.7152	0.2029	212316012
296	1	212928493	213576892	0.39125	0.228869877961	630	7	-0.6232254554262	0.533136376120158	-0.269564045226461	206.322777903682	1.62057877813505	1.7004	0.1878	1.7152	0.2029	212928493
297	1	213576892	214144279	0.412636	0.118767261146	465	9	-1.11179888787061	0.266224630156946	-0.530164883661345	152.285859881289	1.36865342163355	1.7004	0.1878	1.7152	0.2029	213576892
298	1	214144279	214704502	0.404234	0.107498264084	655	8	-0.330587323436271	0.74095622276452	-0.141986147950448	214.510189725257	1.79698216735254	1.7004	0.1878	1.7152	0.2029	214144279
299	1	214704502	215295930	0.375306	0.154588555158	837	5	0.165732992664563	0.868367080706365	0.0680147472435862	274.11454778632	2.02418379685611	1.7004	0.1878	1.7152	0.2029	214704502
300	1	215295930	215892610	0.360918	0.162029898773	734	4	-0.281579035676986	0.778266317120276	-0.121793316605389	240.382411081433	1.73727810650888	1.7004	0.1878	1.7152	0.2029	215295930
301	1	215892610	216454419	0.351284	0.110017817443	671	3	-0.487735026650025	0.625737538368752	-0.238536590620317	219.750133291064	1.63260340632603	1.7004	0.1878	1.7152	0.2029	215892610
302	1	216454419	217000444	0.357908	0.0842910123163	719	3	-0.293680275047535	0.769002228231584	-0.138857586381202	235.469963988488	1.74939172749392	1.7004	0.1878	1.7152	0.2029	216454419
303	1	217000444	217552799	0.380902	0.0947850567117	653	6	-0.564638281307917	0.572319821650529	-0.259710591703095	213.855196779531	1.63046192259675	1.7004	0.1878	1.7152	0.2029	217000444
304	1	217552799	218133162	0.350968	0.138470233285	629	3	-0.657532934302203	0.510838301522862	-0.331789339941211	205.995281430819	1.53041362530414	1.7004	0.1878	1.7152	0.2029	217552799
305	1	218133162	218713443	0.375546	0.138348489783	719	5	-0.341647766254756	0.732615985565035	-0.15122110486746	235.469963988488	1.73881499395405	1.7004	0.1878	1.7152	0.2029	218133162
306	1	218713443	219299415	0.365698	0.146716907975	885	4	0.376035809722023	0.706890274141562	0.148104075521758	289.834378483744	2.09467455621302	1.7004	0.1878	1.7152	0.2029	218713443
307	1	219299415	219877178	0.370658	0.134593250174	709	5	-0.384646135654699	0.700499607745724	-0.171427248067242	232.194999259858	1.71463119709794	1.7004	0.1878	1.7152	0.2029	219299415
308	1	219877178	220519371	0.376382	0.221417860363	608	5	-0.818929666594116	0.412826542770218	-0.393141551863172	199.117855500696	1.47037484885127	1.7004	0.1878	1.7152	0.2029	219877178
309	1	220519371	221114673	0.402784	0.160090172719	549	8	-0.847876056775341	0.396507000152215	-0.396674905370062	179.79556360178	1.50617283950617	1.7004	0.1878	1.7152	0.2029	220519371
310	1	221114673	221702465	0.376338	0.14935895691	827	5	0.122734623264621	0.902317245729929	0.0506744538645171	270.83958305769	2	1.7004	0.1878	1.7152	0.2029	221114673
311	1	221702465	222271496	0.391524	0.121313250069	748	7	-0.0550346343631824	0.956110871362153	-0.0218776037261033	244.967361701514	1.92411575562701	1.7004	0.1878	1.7152	0.2029	221702465
312	1	222271496	222913998	0.39083	0.221792305705	714	7	-0.218750633652526	0.826844304088238	-0.0889917995846402	233.832481624173	1.83665594855305	1.7004	0.1878	1.7152	0.2029	222271496
313	1	222913998	223523051	0.413476	0.179053382875	589	9	-0.444193493276117	0.656902696143074	-0.189127965826278	192.8954225163	1.7336276674025	1.7004	0.1878	1.7152	0.2029	222913998
314	1	223523051	224373409	0.431744	0.412012352444	529	11	-0.498413792131967	0.61819241759113	-0.183543202774224	173.24563414452	1.72875816993464	1.7004	0.1878	1.7152	0.2029	223523051
315	1	224373409	225002935	0.415194	0.205751629003	551	9	-0.648782243232492	0.516479136367599	-0.285343281085581	180.450556547506	1.62178072111847	1.7004	0.1878	1.7152	0.2029	224373409
316	1	225002935	225695542	0.37943	0.278089883585	803	5	0.0195385367047594	0.984411495059004	0.00818711221055686	262.979667708979	1.94195888754534	1.7004	0.1878	1.7152	0.2029	225002935
317	1	225695542	226358227	0.4311	0.24549371119	546	11	-0.380354362270054	0.703682387004496	-0.137909973968397	178.813074183191	1.7843137254902	1.7004	0.1878	1.7152	0.2029	225695542
318	1	226358227	226970538	0.453284	0.183421496592	331	13	-1.28632128646539	0.198330956538001	-0.678175036911585	108.401332517649	1.30314960629921	1.7004	0.1878	1.7152	0.2029	226358227
319	1	226970538	227580663	0.395332	0.180495800041	732	7	-0.132077457558168	0.894923025954406	-0.0530722253296975	239.727418135707	1.88295819935691	1.7004	0.1878	1.7152	0.2029	226970538
320	1	227580663	228266773	0.472358	0.271253880573	389	14	-0.453345148830807	0.650300226901585	-0.188088734900156	127.396127943702	1.74439461883408	1.7004	0.1878	1.7152	0.2029	227580663
321	1	228266773	228906733	0.499332	0.218701168823	216	15	-1.52941867565915	0.12616068557385	-0.731566124632949	70.7392381384052	1.23428571428571	1.7004	0.1878	1.7152	0.2029	228266773
322	1	228906733	229496991	0.440392	0.152912794066	443	12	-0.831835863136695	0.405501597896968	-0.369063881460839	145.080937478303	1.57651245551601	1.7004	0.1878	1.7152	0.2029	228906733
323	1	229496991	230108568	0.419716	0.182441458721	541	9	-0.702621387957854	0.482291729993996	-0.311767005829923	177.175591818876	1.59234731420162	1.7004	0.1878	1.7152	0.2029	229496991
324	1	230108568	230682839	0.452012	0.129330925643	486	13	-0.282586150980526	0.777494097723846	-0.124049940113022	159.163285811412	1.91338582677165	1.7004	0.1878	1.7152	0.2029	230108568
325	1	230682839	231272270	0.429698	0.151724290036	502	10	-0.881062742494065	0.378283861481202	-0.39454964290574	164.40322937722	1.50864012021037	1.7004	0.1878	1.7152	0.2029	230682839
326	1	231272270	231895935	0.407194	0.19828754219	571	8	-0.740514244195534	0.458988021349988	-0.339990309012418	187.000486004766	1.56652949245542	1.7004	0.1878	1.7152	0.2029	231272270
327	1	231895935	232490999	0.413336	0.159754244922	583	9	-0.476496980111334	0.633720358283133	-0.203899716456242	190.930443679122	1.71596762325239	1.7004	0.1878	1.7152	0.2029	231895935
328	1	232490999	233052992	0.406902	0.11030920314	591	8	-0.64291259639571	0.520280815452967	-0.290322924197728	193.550415462025	1.62139917695473	1.7004	0.1878	1.7152	0.2029	232490999
329	1	233052992	233629427	0.3979	0.132599512521	724	7	-0.170598869155661	0.864539187173073	-0.0689261765305346	237.107446352803	1.86237942122186	1.7004	0.1878	1.7152	0.2029	233052992
330	1	233629427	234236314	0.393906	0.176123396942	719	7	-0.194674751404093	0.845647579182444	-0.0789241031744422	235.469963988488	1.84951768488746	1.7004	0.1878	1.7152	0.2029	233629427
331	1	234236314	234816376	0.419636	0.138023176833	629	9	-0.228836914374669	0.818995674433675	-0.0943355827774494	205.995281430819	1.8513612950699	1.7004	0.1878	1.7152	0.2029	234236314
332	1	234816376	235524537	0.424044	0.293945868242	561	10	-0.551840009533649	0.581057972742947	-0.234236236247719	183.725521276136	1.68595041322314	1.7004	0.1878	1.7152	0.2029	234816376
333	1	235524537	236178352	0.404924	0.235257679925	598	8	-0.608752019665771	0.542688820915414	-0.273335570177156	195.842890772066	1.64060356652949	1.7004	0.1878	1.7152	0.2029	235524537
334	1	236178352	236828852	0.41155	0.231360491929	490	9	-0.9772010260572	0.328469640144435	-0.454613850654168	160.473271702864	1.44223693892568	1.7004	0.1878	1.7152	0.2029	236178352
335	1	236828852	237428664	0.406068	0.166405473715	503	8	-1.07235984671494	0.283558435734133	-0.522922654569733	164.730725850083	1.37997256515775	1.7004	0.1878	1.7152	0.2029	236828852
336	1	237428664	238007532	0.358696	0.136245223436	639	3	-0.617104861051684	0.53716556258923	-0.309033425873506	209.270246159449	1.55474452554745	1.7004	0.1878	1.7152	0.2029	237428664
337	1	238007532	238605385	0.374912	0.163674013512	698	5	-0.431944341994635	0.665781865915257	-0.193985839097106	228.592538058365	1.68802902055623	1.7004	0.1878	1.7152	0.2029	238007532
338	1	238605385	239186212	0.343758	0.13915847576	635	2	-0.521133992081357	0.602273432750378	-0.237236367823478	207.960260267997	1.5776397515528	1.7004	0.1878	1.7152	0.2029	238605385
339	1	239186212	239759216	0.362902	0.127405742368	740	4	-0.255448644469078	0.798376603791387	-0.11004810893229	242.347389918611	1.75147928994083	1.7004	0.1878	1.7152	0.2029	239186212
340	1	239759216	240347054	0.387338	0.149425521998	582	6	-0.875898608959858	0.38108515582558	-0.425774430341242	190.602947206259	1.45318352059925	1.7004	0.1878	1.7152	0.2029	239759216
341	1	240347054	240958965	0.37826	0.182887707526	811	5	0.0539372322247133	0.956985172801223	0.0224890389105152	265.599639491883	1.96130592503023	1.7004	0.1878	1.7152	0.2029	240347054
342	1	240958965	241542129	0.378638	0.142608254282	748	5	-0.216952494994923	0.828245366644842	-0.0941746054191209	244.967361701514	1.80894800483676	1.7004	0.1878	1.7152	0.2029	240958965
343	1	241542129	242151661	0.38137	0.179698522801	722	6	-0.262145850209552	0.793208999049108	-0.114794746362355	236.452453407077	1.80274656679151	1.7004	0.1878	1.7152	0.2029	241542129
344	1	242151661	242902919	0.398024	0.334449683065	580	7	-0.86398427791053	0.387596527370359	-0.388862973598805	189.947954260533	1.491961414791	1.7004	0.1878	1.7152	0.2029	242151661
345	1	242902919	243816822	0.3764	0.452895985679	637	5	-0.694234395334283	0.487535225696629	-0.325919503050457	208.615253213723	1.54050785973398	1.7004	0.1878	1.7152	0.2029	242902919
346	1	243816822	244387282	0.396996	0.123514356835	626	7	-0.642486161224946	0.520557571867563	-0.278753216681122	205.01279201223	1.61028938906752	1.7004	0.1878	1.7152	0.2029	243816822
347	1	244387282	245047729	0.404808	0.24293698056	672	8	-0.24762592280642	0.804423851770533	-0.1050198215965	220.077629763927	1.84362139917695	1.7004	0.1878	1.7152	0.2029	244387282
348	1	245047729	245671145	0.422578	0.197967328397	478	10	-1.01498385420678	0.310113523991011	-0.465226388875764	156.543314028508	1.43651389932382	1.7004	0.1878	1.7152	0.2029	245047729
349	1	245671145	246268341	0.422042	0.162753936731	650	10	-0.0552158869323444	0.955966472302097	-0.0217972889406954	212.872707360942	1.9534184823441	1.7004	0.1878	1.7152	0.2029	245671145
350	1	246268341	246921274	0.389638	0.234224644795	622	6	-0.700540677888342	0.483589710757292	-0.329879003118924	203.702806120778	1.55305867665418	1.7004	0.1878	1.7152	0.2029	246268341
351	1	246921274	247616229	0.415174	0.280528955112	588	9	-0.449577407748653	0.653015181343072	-0.191579444820374	192.567926043437	1.73068432671082	1.7004	0.1878	1.7152	0.2029	246921274
352	1	247616229	248317745	0.36905	0.287257881502	908	4	0.476202309352335	0.633930254418404	0.185118917842313	297.366797359592	2.1491124260355	1.7004	0.1878	1.7152	0.2029	247616229
353	1	248317745	249250621	0.327578	0.507393530501	586	1	-0.362913402751493	0.716669574411147	-0.218417267705069	191.912933097711	1.57315436241611	1.7004	0.1878	1.7152	0.2029	248317745
354	2	0	616099	0.426734	0.188442117257	423	10	-1.32188640188174	0.186205981152659	-0.641579343736563	138.531008021044	1.27122464312547	1.5664	0.2039	1.5583	0.1627	248317745
355	2	616099	1202949	0.434058	0.147993524751	455	11	-1.01231954564853	0.31138529235206	-0.400944379802191	149.010895152659	1.48692810457516	1.5664	0.2039	1.5583	0.1627	248933844
356	2	1202949	1825762	0.476658	0.197190810083	366	14	-0.645832082907409	0.518388107974486	-0.276015241602306	119.863709067853	1.64125560538117	1.5664	0.2039	1.5583	0.1627	249520694
357	2	1825762	2396479	0.431262	0.123909047742	387	11	-1.48455726509618	0.137661143027253	-0.634477358743839	126.741134997976	1.26470588235294	1.5664	0.2039	1.5583	0.1627	250143507
358	2	2396479	2956121	0.463072	0.106571701195	362	13	-1.08557425936842	0.277667393141446	-0.549016556635597	118.553723176401	1.4251968503937	1.5664	0.2039	1.5583	0.1627	250714224
359	2	2956121	3598691	0.46405	0.22187465957	381	13	-0.962535758889627	0.335780549657105	-0.475215256225481	124.776156160798	1.5	1.5664	0.2039	1.5583	0.1627	251273866
360	2	3598691	4216080	0.43719	0.190137822345	506	11	-0.658141256062791	0.510447367905037	-0.247673540193939	165.713215268672	1.65359477124183	1.5664	0.2039	1.5583	0.1627	251916436
361	2	4216080	4796180	0.367372	0.138079641441	597	4	-0.878222968257544	0.379822729894335	-0.419842448183797	195.515394299203	1.41301775147929	1.5664	0.2039	1.5583	0.1627	252533825
362	2	4796180	5460124	0.375352	0.246924439411	683	5	-0.496441896094549	0.619582672100722	-0.225327297016667	223.68009096542	1.65175332527207	1.5664	0.2039	1.5583	0.1627	253113925
363	2	5460124	6047249	0.409114	0.148392591016	568	8	-0.755154491365508	0.450156290788741	-0.347590124870578	186.017996586177	1.55829903978052	1.5664	0.2039	1.5583	0.1627	253777869
364	2	6047249	6611512	0.39118	0.113888381836	735	7	-0.117631928209108	0.906359305518329	-0.0471716238900132	240.709907554296	1.89067524115756	1.5664	0.2039	1.5583	0.1627	254364994
365	2	6611512	7158709	0.409698	0.0862523003598	731	8	0.0402989382030632	0.967854800284164	0.0163903515771769	239.399921662844	2.00548696844993	1.5664	0.2039	1.5583	0.1627	254929257
366	2	7158709	7714640	0.40255	0.100607809243	579	8	-0.701473585075604	0.483007513775084	-0.319917706386024	189.62045778767	1.58847736625514	1.5664	0.2039	1.5583	0.1627	255476454
367	2	7714640	8272364	0.406738	0.103499221837	528	8	-0.950357786965157	0.341930485476131	-0.452943125016807	172.918137671657	1.44855967078189	1.5664	0.2039	1.5583	0.1627	256032385
368	2	8272364	8816269	0.45691	0.0807218172291	431	13	-0.638750231313864	0.522985429480099	-0.297318384629705	141.150979803948	1.69685039370079	1.5664	0.2039	1.5583	0.1627	256590109
369	2	8816269	9417012	0.417464	0.1676973348	759	9	0.471071967055037	0.637589343051029	0.176704285758728	248.569822903007	2.23399558498896	1.9345	0.3001	1.8838	0.2638	257134014
370	2	9417012	10030167	0.44274	0.184545506438	551	12	-0.136175188071956	0.891682789482502	-0.0543182614446997	180.450556547506	1.96085409252669	1.9345	0.3001	1.8838	0.2638	257734757
371	2	10030167	10629284	0.493218	0.165438470282	324	15	-0.371541157611179	0.710234506835097	-0.146603623911793	106.108857207608	1.85142857142857	1.9345	0.3001	1.8838	0.2638	258347912
372	2	10629284	11238703	0.459752	0.179546420443	453	13	-0.496284599180529	0.619693630527897	-0.225495203672568	148.355902206933	1.78346456692913	1.9345	0.3001	1.8838	0.2638	258947029
373	2	11238703	11837086	0.429468	0.164414764457	603	10	-0.317478064036404	0.75088088158602	-0.130079004956427	197.480373136381	1.81217129977461	1.9345	0.3001	1.8838	0.2638	259556448
374	2	11837086	12408724	0.426494	0.125320570011	739	10	0.441408235668961	0.658917481066386	0.163337357289639	242.019893445748	2.22088655146506	1.9345	0.3001	1.8838	0.2638	260154831
375	2	12408724	12971186	0.398736	0.111051057671	664	7	-0.459509456136856	0.645868363075213	-0.193732632266815	217.457657981024	1.708038585209	1.9345	0.3001	1.8838	0.2638	260726469
376	2	12971186	13584183	0.357856	0.184335323011	672	3	-0.483692219324973	0.628604315930922	-0.23638812404174	220.077629763927	1.63503649635036	1.9345	0.3001	1.8838	0.2638	261288931
377	2	13584183	14197791	0.342092	0.185147520893	841	2	0.424753180201127	0.671016611795831	0.168112840772138	275.424533677772	2.08944099378882	1.9345	0.3001	1.8838	0.2638	261901928
378	2	14197791	14778882	0.365704	0.13954957141	806	4	0.0319856588179057	0.974483487651909	0.0132064590793654	263.962157127568	1.90769230769231	1.9345	0.3001	1.8838	0.2638	262515536
379	2	14778882	15347169	0.398208	0.120162875448	642	7	-0.565443338029961	0.57177225411438	-0.242342576491437	210.252735578038	1.65144694533762	1.9345	0.3001	1.8838	0.2638	263096627
380	2	15347169	15928375	0.39847	0.139719823952	718	7	-0.19948992785378	0.841879521425343	-0.0809320297906885	235.142467515625	1.84694533762058	1.9345	0.3001	1.8838	0.2638	263664914
381	2	15928375	16564119	0.443736	0.213519907384	417	12	-0.999309729355983	0.317644673731252	-0.456323196571194	136.566029183866	1.48398576512456	1.9345	0.3001	1.8838	0.2638	264246120
382	2	16564119	17130248	0.405544	0.116809066485	564	8	-0.774674820925473	0.438531833001926	-0.357785891976467	184.708010694725	1.54732510288066	1.9345	0.3001	1.8838	0.2638	264881864
383	2	17130248	17711983	0.36681	0.140502118662	848	4	0.214898397273259	0.82984653449165	0.0864908851145972	277.717008987813	2.00710059171598	1.9345	0.3001	1.8838	0.2638	265447993
384	2	17711983	18300635	0.396756	0.150601713746	643	7	-0.560628161580274	0.57505104935477	-0.240097136285793	210.580232050901	1.6540192926045	1.9345	0.3001	1.8838	0.2638	266029728
385	2	18300635	18873016	0.382936	0.126455979496	745	6	-0.161315039843431	0.871845278311482	-0.0695531579000024	243.984872282925	1.8601747815231	1.9345	0.3001	1.8838	0.2638	266618380
386	2	18873016	19495246	0.381806	0.196438615946	714	6	-0.297217436423856	0.766300510702241	-0.130869509220427	233.832481624173	1.78277153558052	1.9345	0.3001	1.8838	0.2638	267190761
387	2	19495246	20055399	0.421074	0.107386731839	703	10	0.240526568099893	0.809922069327396	0.0912876822160229	230.23002042268	2.11269722013524	1.9345	0.3001	1.8838	0.2638	267812991
388	2	20055399	20650180	0.431148	0.15935445147	603	11	0.0154919613845953	0.987639697610537	0.00534707701183546	197.480373136381	1.97058823529412	1.9345	0.3001	1.8838	0.2638	268373144
389	2	20650180	21248614	0.449088	0.164485975062	575	12	0.0184160730535409	0.985306930174705	0.00719137581588019	188.310471896218	2.04626334519573	1.9345	0.3001	1.8838	0.2638	268967925
390	2	21248614	21820644	0.38623	0.125919969232	632	6	-0.656701195120463	0.511373065839828	-0.306869025072423	206.977770849408	1.57802746566792	1.9345	0.3001	1.8838	0.2638	269566359
391	2	21820644	22375089	0.364668	0.0981972963955	741	4	-0.25109357926776	0.801741759925679	-0.108099837142768	242.674886391474	1.75384615384615	1.9345	0.3001	1.8838	0.2638	270138389
392	2	22375089	22946708	0.363716	0.125291496609	723	4	-0.329484752891483	0.741789316614158	-0.143577732497484	236.77994987994	1.7112426035503	1.9345	0.3001	1.8838	0.2638	270692834
393	2	22946708	23509419	0.404064	0.111444418183	623	8	-0.48674995991599	0.626435535771706	-0.214248891351259	204.030302593641	1.70919067215364	1.9345	0.3001	1.8838	0.2638	271264453
394	2	23509419	24059871	0.464264	0.0916555848648	477	13	-0.340867545944163	0.733203297779695	-0.151016987713291	156.215817555645	1.87795275590551	1.9345	0.3001	1.8838	0.2638	271827164
395	2	24059871	24740986	0.397206	0.265909574741	664	7	-0.459509456136856	0.645868363075213	-0.193732632266815	217.457657981024	1.708038585209	1.9345	0.3001	1.8838	0.2638	272377616
396	2	24740986	25367687	0.415544	0.202171370398	631	9	-0.218069085429596	0.827375284007752	-0.0897555946741896	206.650274376545	1.85724797645327	1.9345	0.3001	1.8838	0.2638	273058731
397	2	25367687	25990943	0.44079	0.197761433504	550	12	-0.142616490618852	0.886593072987065	-0.0569389616038354	180.123060074643	1.95729537366548	1.9345	0.3001	1.8838	0.2638	273685432
398	2	25990943	26667421	0.407016	0.260877663427	707	8	-0.0768230391567264	0.938764322301432	-0.0317708395658617	231.540006314132	1.93964334705075	1.9345	0.3001	1.8838	0.2638	274308688
399	2	26667421	27249054	0.485998	0.140351389966	341	14	-0.855057011251541	0.392519586804722	-0.378087150862176	111.676297246279	1.52914798206278	1.9345	0.3001	1.8838	0.2638	274985166
400	2	27249054	27895223	0.460862	0.226208623441	619	13	0.578683352371003	0.562802850996675	0.224933155495462	202.720316702189	2.43700787401575	1.9345	0.3001	1.8838	0.2638	275566799
401	2	27895223	28491184	0.385058	0.161018925735	985	6	0.890832546585664	0.373019011817455	0.333330141094212	322.584025770042	2.45942571785268	1.9345	0.3001	1.8838	0.2638	276212968
402	2	28491184	29082759	0.450746	0.154798630774	478	13	-0.334391835392648	0.738083899592178	-0.147995635738054	156.543314028508	1.88188976377953	1.9345	0.3001	1.8838	0.2638	276808929
403	2	29082759	29654518	0.437902	0.125505676343	597	11	-0.0261760726843152	0.979116900573906	-0.00907999362344441	195.515394299203	1.95098039215686	1.9345	0.3001	1.8838	0.2638	277400504
404	2	29654518	30203382	0.420582	0.0890275186567	725	10	0.363287587169879	0.716390064869372	0.135743988045785	237.434942825666	2.17881292261458	1.9345	0.3001	1.8838	0.2638	277972263
405	2	30203382	30790655	0.418766	0.148607206529	620	9	-0.277292144627494	0.781555790845454	-0.115127384382501	203.047813175052	1.82487122884474	1.9345	0.3001	1.8838	0.2638	278521127
406	2	30790655	31361844	0.443002	0.124633002386	615	12	0.27606817492937	0.782495703866929	0.104215830210745	201.410330810737	2.18861209964413	1.9345	0.3001	1.8838	0.2638	279108400
407	2	31361844	31996845	0.417292	0.212599665197	685	9	0.0726622960873585	0.942074852567031	0.0287083881911504	224.335083911146	2.01618837380427	1.9345	0.3001	1.8838	0.2638	279679589
408	2	31996845	32700888	0.362038	0.289816104982	758	4	-0.177057470845355	0.859463247408207	-0.0753755312775104	248.242326430144	1.79408284023669	1.9345	0.3001	1.8838	0.2638	280314590
409	2	32700888	33329162	0.379308	0.20416888173	752	5	-0.199753147234946	0.841673645826173	-0.0864802136291203	246.277347592966	1.8186215235792	1.9345	0.3001	1.8838	0.2638	281018633
410	2	33329162	33941659	0.384382	0.183669471034	861	6	0.347222960263965	0.728423822846317	0.139219654147318	281.974463135032	2.1498127340824	1.9345	0.3001	1.8838	0.2638	281646907
411	2	33941659	34554683	0.371936	0.184371248108	645	5	-0.659835699814329	0.509359271024113	-0.307913714996141	211.235224996627	1.55985489721886	1.9345	0.3001	1.8838	0.2638	282259404
412	2	34554683	35183775	0.35133	0.205203690398	745	3	-0.188567284596187	0.850431975867992	-0.0876089314709763	243.984872282925	1.81265206812652	1.9345	0.3001	1.8838	0.2638	282872428
413	2	35183775	35786926	0.338338	0.17102019229	779	1	0.368327562031179	0.712629003359511	0.192305395934353	255.119752360267	2.09127516778524	1.9345	0.3001	1.8838	0.2638	283501520
414	2	35786926	36399642	0.357206	0.183961247952	706	3	-0.346236770273209	0.729164782989818	-0.16518117354932	231.212509841269	1.71776155717762	1.9345	0.3001	1.8838	0.2638	284104671
415	2	36399642	36967517	0.388388	0.119524543253	802	6	0.0885700119334792	0.929423641404493	0.0368086532053939	262.652171236116	2.00249687890137	1.9345	0.3001	1.8838	0.2638	284717387
416	2	36967517	37597557	0.374914	0.206399593677	757	5	-0.178253962534975	0.858523532279749	-0.0769195753210261	247.914829957281	1.83071342200726	1.9345	0.3001	1.8838	0.2638	285285262
417	2	37597557	38194752	0.402064	0.162752534767	899	8	0.860152779721591	0.38970483027828	0.314840061139187	294.419329103826	2.46639231824417	1.9345	0.3001	1.8838	0.2638	285915302
418	2	38194752	38814174	0.402052	0.192795864532	840	8	0.572227918712108	0.567167575601628	0.216908273290862	275.097037204909	2.30452674897119	1.9345	0.3001	1.8838	0.2638	286512497
419	2	38814174	39475263	0.386118	0.243672183322	623	6	-0.696156729611554	0.486330682566705	-0.327561420225525	204.030302593641	1.55555555555556	1.9345	0.3001	1.8838	0.2638	287131919
420	2	39475263	40076997	0.377434	0.169068059973	866	5	0.290428263924396	0.771488623574604	0.117154149419967	283.611945499347	2.09431680773882	1.9345	0.3001	1.8838	0.2638	287793008
421	2	40076997	40654319	0.377444	0.133932190355	692	5	-0.4577433636346	0.647136829882926	-0.206440837670033	226.627559221187	1.67351874244256	1.9345	0.3001	1.8838	0.2638	288394742
422	2	40654319	41214960	0.343372	0.108163691203	868	2	0.548728683364365	0.583191658723593	0.213702082961473	284.266938445073	2.15652173913043	1.9345	0.3001	1.8838	0.2638	288972064
423	2	41214960	41814385	0.349934	0.165867289486	827	2	0.360469585968336	0.718495996910361	0.143894369688269	270.83958305769	2.05465838509317	1.9345	0.3001	1.8838	0.2638	289532705
424	2	41814385	42386818	0.4198	0.126535332519	643	9	-0.153462111759162	0.878033866777987	-0.0625768623287914	210.580232050901	1.8925680647535	1.9345	0.3001	1.8838	0.2638	290132130
425	2	42386818	43042110	0.398268	0.236981376241	642	7	-0.565443338029961	0.57177225411438	-0.242342576491437	210.252735578038	1.65144694533762	1.9345	0.3001	1.8838	0.2638	290704563
426	2	43042110	43640475	0.473032	0.164389628404	482	14	0.324971584609366	0.745202577687429	0.121174256343613	157.85329991996	2.16143497757848	1.9345	0.3001	1.8838	0.2638	291359855
427	2	43640475	44256189	0.375298	0.187934657974	799	5	0.00233918894478251	0.998133598958254	0.000982627621219088	261.669681817527	1.9322853688029	1.9345	0.3001	1.8838	0.2638	291958220
428	2	44256189	44885853	0.369506	0.205925700056	701	4	-0.425296187320478	0.670620772592191	-0.188158935437979	229.575027476954	1.65917159763314	1.9345	0.3001	1.8838	0.2638	292573934
429	2	44885853	45463911	0.438754	0.135034892692	634	11	0.230776804073966	0.817488202520594	0.077671915251158	207.632763795134	2.0718954248366	1.9345	0.3001	1.8838	0.2638	293203598
430	2	45463911	46019151	0.404396	0.0994885094734	824	8	0.494146600472248	0.621202649069234	0.189163282807958	269.857093639101	2.26063100137174	1.9345	0.3001	1.8838	0.2638	293781656
431	2	46019151	46575185	0.439442	0.100774413075	672	11	0.494674353177066	0.620830008031596	0.161650307890511	220.077629763927	2.19607843137255	1.9345	0.3001	1.8838	0.2638	294336896
432	2	46575185	47148856	0.42418	0.128420296651	728	10	0.380027726133968	0.703924833935735	0.141701443342184	238.417432244255	2.18782870022539	1.9345	0.3001	1.8838	0.2638	294892930
433	2	47148856	47782132	0.452894	0.210454841175	522	13	-0.0494605711259767	0.960552258403373	-0.0209564471489181	170.953158834479	2.05511811023622	1.9345	0.3001	1.8838	0.2638	295466601
434	2	47782132	48439149	0.40535	0.238984683806	621	8	-0.496510124695973	0.619534545825738	-0.218887786154779	203.375309647915	1.7037037037037	1.9345	0.3001	1.8838	0.2638	296099877
435	2	48439149	49070749	0.385374	0.208359721343	817	6	0.154329236085298	0.877350146391662	0.0635424948961571	267.564618329061	2.03995006242197	1.9345	0.3001	1.8838	0.2638	296756894
436	2	49070749	49661349	0.385576	0.153403318659	965	6	0.803153581049906	0.421885971473344	0.303735358905916	316.034096312783	2.40948813982522	1.9345	0.3001	1.8838	0.2638	297388494
437	2	49661349	50244505	0.354328	0.142596492191	764	3	-0.111753945420201	0.911018504922714	-0.0512767187847516	250.207305267322	1.85888077858881	1.9345	0.3001	1.8838	0.2638	297979094
438	2	50244505	50789013	0.349628	0.0817398458792	582	2	-0.764493313105492	0.444573320065155	-0.362973806574722	190.602947206259	1.44596273291925	1.9345	0.3001	1.8838	0.2638	298562250
439	2	50789013	51322685	0.348566	0.0630949347165	623	2	-0.576234215709463	0.564456881000415	-0.264760796459004	204.030302593641	1.54782608695652	1.9345	0.3001	1.8838	0.2638	299106758
440	2	51322685	51913523	0.342074	0.153744342781	842	2	0.429344865503469	0.667672270941763	0.16982727358339	275.752030150635	2.09192546583851	1.9345	0.3001	1.8838	0.2638	299640430
441	2	51913523	52516164	0.335714	0.17031864742	840	1	0.599445172661971	0.548876061273371	0.301071395538806	275.097037204909	2.25503355704698	1.9345	0.3001	1.8838	0.2638	300231268
442	2	52516164	53106277	0.353292	0.152704651482	771	3	-0.083454294144838	0.93349031854841	-0.0381184969054659	252.499780577363	1.87591240875912	1.9345	0.3001	1.8838	0.2638	300833909
443	2	53106277	53704899	0.359264	0.164748372095	920	3	0.51892399728789	0.603813742574767	0.216784504123875	301.296755033948	2.23844282238443	1.9345	0.3001	1.8838	0.2638	301424022
444	2	53704899	54339151	0.377724	0.211669809476	675	5	-0.530840591614502	0.595529248705255	-0.242325373368564	221.060119182516	1.63240628778718	1.9345	0.3001	1.8838	0.2638	302022644
445	2	54339151	54909490	0.397988	0.123328406439	787	7	0.132757247174595	0.894385366802078	0.0514477618937466	257.739724143171	2.02443729903537	1.9345	0.3001	1.8838	0.2638	302656896
446	2	54909490	55492677	0.391416	0.142642068496	778	7	0.0894206591274153	0.928747605629004	0.034854281372452	254.792255887404	2.00128617363344	1.9345	0.3001	1.8838	0.2638	303227235
447	2	55492677	56157960	0.364048	0.248440137505	639	4	-0.69531022980219	0.486860904717371	-0.321757448501608	209.270246159449	1.51242603550296	1.9345	0.3001	1.8838	0.2638	303810422
448	2	56157960	56742242	0.379368	0.144248838746	634	5	-0.707133906154266	0.479483267080258	-0.33273003516735	207.632763795134	1.53325272067715	1.9345	0.3001	1.8838	0.2638	304475705
449	2	56742242	57363074	0.346474	0.194629142828	759	2	0.0482349854090698	0.961528968301988	0.0201069259324604	248.569822903007	1.88571428571429	1.9345	0.3001	1.8838	0.2638	305059987
450	2	57363074	57978189	0.343382	0.187143867407	1139	2	1.79307540029909	0.0729608684903406	0.605702882225106	373.018482590942	2.82981366459627	1.9345	0.3001	1.8838	0.2638	305680819
451	2	57978189	58561399	0.343574	0.142675880043	1134	2	1.77011697378738	0.0767076565040267	0.599355775459223	371.381000226628	2.81739130434783	1.9345	0.3001	1.8838	0.2638	306295934
452	2	58561399	59114769	0.36381	0.0964454162676	1339	4	2.35323541112037	0.0186108475215629	0.745510675875709	438.51777716354	3.16923076923077	1.9345	0.3001	1.8838	0.2638	306879144
453	2	59114769	59682896	0.372622	0.119915089408	893	5	0.40652386130424	0.684357728255284	0.161447299814465	292.454350266648	2.1596130592503	1.9345	0.3001	1.8838	0.2638	307432514
454	2	59682896	60229917	0.383076	0.0859583087304	627	6	-0.678620936504402	0.497378073631176	-0.318328140447487	205.340288485093	1.56554307116105	1.9345	0.3001	1.8838	0.2638	308000641
455	2	60229917	60804512	0.42132	0.129821874538	577	10	-0.462559268391842	0.643680310236556	-0.19366568821103	188.965464841944	1.73403456048084	1.9345	0.3001	1.8838	0.2638	308547662
456	2	60804512	61457641	0.391244	0.234454449274	640	7	-0.575073690929334	0.56524146014409	-0.246843968726378	209.597742632312	1.64630225080386	1.9345	0.3001	1.8838	0.2638	309122257
457	2	61457641	62149146	0.379414	0.276939429216	777	5	-0.0922572237350906	0.92649367388498	-0.0392982768990476	254.464759414541	1.87908101571947	1.9345	0.3001	1.8838	0.2638	309775386
458	2	62149146	62802126	0.411118	0.234279763546	666	9	-0.0296320788908293	0.976360481285489	-0.0118734225854765	218.11265092675	1.96026490066225	1.9345	0.3001	1.8838	0.2638	310466891
459	2	62802126	63444030	0.359544	0.221067324709	833	3	0.167199760008378	0.867212873246645	0.0734671385450473	272.804561894868	2.02676399026764	1.9345	0.3001	1.8838	0.2638	311119871
460	2	63444030	64100152	0.363776	0.237946601394	929	4	0.567658678580012	0.570266754782915	0.218105216934051	304.244223289715	2.19881656804734	1.9345	0.3001	1.8838	0.2638	311761775
461	2	64100152	64693219	0.392452	0.156924934282	630	7	-0.6232254554262	0.533136376120158	-0.269564045226461	206.322777903682	1.62057877813505	1.9345	0.3001	1.8838	0.2638	312417897
462	2	64693219	65282302	0.420952	0.151223172286	592	10	-0.378858573571397	0.704792888440742	-0.156639831227562	193.877911934888	1.77911344853494	1.9345	0.3001	1.8838	0.2638	313010964
463	2	65282302	65919382	0.416494	0.215169209518	595	9	-0.411890006440899	0.68042004599982	-0.174505931461433	194.860401353477	1.75128771155261	1.9345	0.3001	1.8838	0.2638	313600047
464	2	65919382	66508419	0.399588	0.151156888277	687	7	-0.348760397794064	0.727269196773011	-0.14460577479564	224.990076856872	1.76720257234727	1.9345	0.3001	1.8838	0.2638	314237127
465	2	66508419	67091838	0.383566	0.142983001925	704	6	-0.341056919191735	0.733060732364769	-0.151218154612229	230.557516895543	1.75780274656679	1.9345	0.3001	1.8838	0.2638	314826164
466	2	67091838	67661697	0.364592	0.122589974011	838	4	0.17134774526008	0.863950340257656	0.0693768642507495	274.442044259183	1.98343195266272	1.9345	0.3001	1.8838	0.2638	315409583
467	2	67661697	68234810	0.39735	0.12757170052	908	7	0.715393597586672	0.474365867526172	0.257776423677175	297.366797359592	2.33569131832797	2.3843	0.3452	2.3073	0.3843	315979442
468	2	68234810	68855598	0.372514	0.194572060027	886	5	0.376425002724281	0.706600961081973	0.150093823248261	290.161874956607	2.14268440145103	2.3843	0.3452	2.3073	0.3843	316552555
469	2	68855598	69415572	0.410132	0.107101401136	870	9	1.06868647350656	0.285210968600729	0.373619801079352	284.921931390799	2.560706401766	2.3843	0.3452	2.3073	0.3843	317173343
470	2	69415572	70046550	0.403962	0.20757934508	842	8	0.58198808349209	0.560574707585631	0.220339178691136	275.752030150635	2.31001371742112	2.3843	0.3452	2.3073	0.3843	317733317
471	2	70046550	70708663	0.418528	0.244841892547	680	9	0.0457427237246775	0.963515310822127	0.018139146480963	222.697601546831	2.00147167034584	2.3843	0.3452	2.3073	0.3843	318364295
472	2	70708663	71341013	0.447768	0.209298647901	572	12	-0.000907834587146293	0.99927565289865	-0.000355433237467867	187.327982477629	2.0355871886121	2.3843	0.3452	2.3073	0.3843	319026408
473	2	71341013	71953120	0.442322	0.183149351339	769	12	1.26802876715131	0.204787677631174	0.426613017945969	251.844787631637	2.73665480427046	2.3843	0.3452	2.3073	0.3843	319658758
474	2	71953120	72519106	0.445348	0.11658592262	835	12	1.69315473524643	0.090426017949389	0.545405617345557	273.459554840594	2.97153024911032	2.3843	0.3452	2.3073	0.3843	320270865
475	2	72519106	73134358	0.35972	0.187324868509	1249	3	1.84900760722995	0.0644567142679781	0.657852214787457	409.043094605871	3.03892944038929	2.3843	0.3452	2.3073	0.3843	320836851
476	2	73134358	73731601	0.457066	0.162819823757	619	13	0.578683352371003	0.562802850996675	0.224933155495462	202.720316702189	2.43700787401575	2.3843	0.3452	2.3073	0.3843	321452103
477	2	73731601	74439703	0.421868	0.293887038873	650	10	-0.0552158869323444	0.955966472302097	-0.0217972889406954	212.872707360942	1.9534184823441	2.3843	0.3452	2.3073	0.3843	322049346
478	2	74439703	75036542	0.450382	0.162253136943	739	13	1.35576861855283	0.175172798979025	0.480568110427348	242.019893445748	2.90944881889764	2.3843	0.3452	2.3073	0.3843	322757448
479	2	75036542	75633395	0.405266	0.162272787437	946	8	1.08951665205118	0.275926115665424	0.388359128964135	309.811663328386	2.59533607681756	2.3843	0.3452	2.3073	0.3843	323354287
480	2	75633395	76228029	0.382676	0.159146634737	923	6	0.619027753424815	0.53589807575542	0.239537064396248	302.279244452537	2.30461922596754	2.3843	0.3452	2.3073	0.3843	323951140
481	2	76228029	76827430	0.34962	0.165833890834	822	2	0.337511159456626	0.735731601138475	0.135145434198677	269.202100693376	2.04223602484472	2.3843	0.3452	2.3073	0.3843	324545774
482	2	76827430	77426537	0.339332	0.165424540191	788	1	0.402426881632443	0.687369889781771	0.20887769732906	258.067220616034	2.11543624161074	2.3843	0.3452	2.3073	0.3843	325145175
483	2	77426537	78027312	0.33732	0.167741667013	829	1	0.557768226482648	0.577002662011907	0.282054169368434	271.494576003416	2.2255033557047	2.3843	0.3452	2.3073	0.3843	325744282
484	2	78027312	78618802	0.33568	0.154677171212	820	1	0.523668906881383	0.600508845443654	0.266305977378129	268.54710774765	2.20134228187919	2.3843	0.3452	2.3073	0.3843	326345057
485	2	78618802	79201843	0.345732	0.142427376462	734	2	-0.066557147149484	0.946934261678351	-0.0282128966397931	240.382411081433	1.82360248447205	1.8645	0.2419	1.8556	0.2274	326936547
486	2	79201843	79797018	0.378938	0.159910950561	727	5	-0.307249070734802	0.75865379757844	-0.135257511387163	238.089935771392	1.75816203143894	1.8645	0.2419	1.8556	0.2274	327519588
487	2	79797018	80355685	0.37482	0.105012467176	845	5	0.200131688184517	0.841377591073478	0.0817384658627889	276.734519569224	2.04353083434099	1.8645	0.2419	1.8556	0.2274	328114763
488	2	80355685	80906998	0.386328	0.0930741702082	780	6	-0.00787685015585449	0.993715247862285	-0.00331945949991559	255.44724883313	1.94756554307116	1.8645	0.2419	1.8556	0.2274	328673430
489	2	80906998	81499880	0.353112	0.156661865262	744	3	-0.192610091921238	0.847264340717659	-0.0895467357124688	243.657375810063	1.81021897810219	1.8645	0.2419	1.8556	0.2274	329224743
490	2	81499880	82087300	0.34546	0.148820264887	844	2	0.438528236108153	0.661003406241719	0.173250039224179	276.407023096361	2.09689440993789	1.8645	0.2419	1.8556	0.2274	329817625
491	2	82087300	82672633	0.340582	0.145785390538	849	2	0.461486662619864	0.644449488125019	0.181771594070033	278.044505460676	2.10931677018634	1.8645	0.2419	1.8556	0.2274	330405045
492	2	82672633	83254426	0.338066	0.140587803566	659	1	-0.0863300326523479	0.931204064985801	-0.0490394671192648	215.820175616709	1.76912751677852	1.8645	0.2419	1.8556	0.2274	330990378
493	2	83254426	83838444	0.342	0.143862004253	652	2	-0.443075341941541	0.657711239952577	-0.199120995251928	213.527700306668	1.61987577639752	1.8645	0.2419	1.8556	0.2274	331572171
494	2	83838444	84427819	0.35776	0.15164369035	798	3	0.0257015036315624	0.979495424529778	0.0115393894018455	261.342185344664	1.94160583941606	1.8645	0.2419	1.8556	0.2274	332156189
495	2	84427819	85053313	0.386914	0.200631820609	961	6	0.785617787942755	0.432091440184074	0.297742847524224	314.724110421331	2.39950062421973	1.8645	0.2419	1.8556	0.2274	332745564
496	2	85053313	85702752	0.448476	0.230104751947	572	12	-0.000907834587146293	0.99927565289865	-0.000355433237467867	187.327982477629	2.0355871886121	1.8645	0.2419	1.8556	0.2274	333371058
497	2	85702752	86326605	0.466368	0.198529140679	538	13	0.0541507976982673	0.956815020875098	0.0225999188378216	176.193102400287	2.11811023622047	1.8645	0.2419	1.8556	0.2274	334020497
498	2	86326605	86975038	0.39966	0.228910311474	741	7	-0.0887408695109885	0.929287851471403	-0.035442331307906	242.674886391474	1.90610932475884	1.8645	0.2419	1.8556	0.2274	334644350
499	2	86975038	88809039	0.422464	0.727372013429	550	10	-0.613220519068642	0.539730539006947	-0.26280538844449	180.123060074643	1.65289256198347	1.8645	0.2419	1.8556	0.2274	335292783
500	2	88809039	95541489	0.407006	0.925732831287	726	8	0.0158985262531071	0.987315345734212	0.00648849362049022	237.762439298529	1.9917695473251	1.8645	0.2419	1.8556	0.2274	337126784
501	2	95541489	96740240	0.462642	0.582899200918	460	13	-0.450954625319922	0.652022252173665	-0.203372392774427	150.648377516974	1.81102362204724	1.8645	0.2419	1.8556	0.2274	343859234
502	2	96740240	97380358	0.47655	0.218894016416	427	14	-0.135323257747725	0.892356297187705	-0.0536228202658578	139.840993912496	1.91479820627803	1.8645	0.2419	1.8556	0.2274	345057985
503	2	97380358	98551867	0.460402	0.573200035168	492	13	-0.243731887671434	0.807438475193478	-0.106347938379563	161.12826464859	1.93700787401575	1.8645	0.2419	1.8556	0.2274	345698103
504	2	98551867	99149896	0.420854	0.163920144341	680	10	0.112185502708545	0.910676323765109	0.0432977392811897	222.697601546831	2.04357625845229	1.8645	0.2419	1.8556	0.2274	346869612
505	2	99149896	99771850	0.41287	0.196082025359	562	9	-0.589559184034594	0.555486222592523	-0.256825469435813	184.053017748999	1.65415746872701	1.8645	0.2419	1.8556	0.2274	347467641
506	2	99771850	100407187	0.399614	0.213016084377	756	7	-0.0165132227656897	0.986824953285166	-0.00652963939266721	247.587333484418	1.94469453376206	1.8645	0.2419	1.8556	0.2274	348089595
507	2	100407187	101000650	0.410204	0.157487492902	678	9	0.0349748947796051	0.972099759685753	0.0138896734796052	222.042608601105	1.99558498896247	1.8645	0.2419	1.8556	0.2274	348724932
508	2	101000650	101601235	0.439208	0.167478375251	534	11	-0.463690430407875	0.642869554347789	-0.169971183200695	174.883116508835	1.74509803921569	1.8645	0.2419	1.8556	0.2274	349318395
509	2	101601235	102255660	0.427014	0.235970508462	546	10	-0.635540704354094	0.525075828111504	-0.27333605593666	178.813074183191	1.64087152516905	1.8645	0.2419	1.8556	0.2274	349918980
510	2	102255660	102830966	0.412344	0.130897296395	706	9	0.185724500010619	0.852660814349807	0.0722725836144417	231.212509841269	2.07799852832965	1.8645	0.2419	1.8556	0.2274	350573405
511	2	102830966	103394457	0.393638	0.112674381667	727	7	-0.156153339806601	0.87591215490632	-0.0629605096941455	238.089935771392	1.87009646302251	1.8645	0.2419	1.8556	0.2274	351148711
512	2	103394457	103974157	0.371598	0.137484905986	686	5	-0.483542385274566	0.628710672164118	-0.219004299133945	224.662580384009	1.6590084643289	1.8645	0.2419	1.8556	0.2274	351712202
513	2	103974157	104555738	0.349706	0.140274527538	716	2	-0.149207482591643	0.881389915834406	-0.0640333722187494	234.487474569899	1.77888198757764	1.8645	0.2419	1.8556	0.2274	352291902
514	2	104555738	105100960	0.362738	0.0829423610933	708	4	-0.394810730911252	0.692982574842585	-0.173824019365604	231.867502786995	1.67573964497041	1.8645	0.2419	1.8556	0.2274	352873483
515	2	105100960	105682950	0.406984	0.140878709256	584	8	-0.677073173125648	0.498359528926037	-0.307512685495243	191.257940151985	1.60219478737997	1.8645	0.2419	1.8556	0.2274	353418705
516	2	105682950	106260408	0.427124	0.134136162284	684	10	0.134505687993997	0.893002713593612	0.0517593180293857	224.007587438283	2.05559729526672	1.8645	0.2419	1.8556	0.2274	354000695
517	2	106260408	106850260	0.434696	0.152329736951	489	11	-0.776200685924704	0.437630501159115	-0.296976459936016	160.145775230001	1.59803921568627	1.8645	0.2419	1.8556	0.2274	354578153
518	2	106850260	107606696	0.404836	0.339005547065	603	8	-0.584351607715815	0.558983777539924	-0.261323052475176	197.480373136381	1.65432098765432	1.8645	0.2419	1.8556	0.2274	355168005
519	2	107606696	108179170	0.375818	0.126597889162	718	5	-0.34594760319475	0.729382092660619	-0.153229031483706	235.142467515625	1.73639661426844	1.8645	0.2419	1.8556	0.2274	355924441
520	2	108179170	108855419	0.371868	0.260627372462	751	5	-0.204052984174941	0.838312094453481	-0.0883999677924859	245.949851120103	1.81620314389359	1.8645	0.2419	1.8556	0.2274	356496915
521	2	108855419	109602612	0.404092	0.330828848771	774	8	0.250142480972686	0.802477164898145	0.0988525117691497	253.482269995952	2.12345679012346	1.8645	0.2419	1.8556	0.2274	357173164
522	2	109602612	110317438	0.478238	0.300529079804	407	14	-0.302703200423031	0.762116058571314	-0.122830095620101	133.291064455236	1.82511210762332	1.8645	0.2419	1.8556	0.2274	357920357
523	2	110317438	111714785	0.416914	0.642179072199	776	9	0.562598513088153	0.573708304761069	0.208661052530389	254.137262941678	2.28403237674761	1.8645	0.2419	1.8556	0.2274	358635183
524	2	111714785	112792600	0.42732	0.536098495567	655	10	-0.0273156553255295	0.978207970383659	-0.0107421004316996	214.510189725257	1.96844477836213	1.8645	0.2419	1.8556	0.2274	360032530
525	2	112792600	113543645	0.411696	0.334260929771	770	9	0.530295026252935	0.595907394626496	0.197462845925525	252.1722841045	2.2663723325975	1.8645	0.2419	1.8556	0.2274	361110345
526	2	113543645	114470301	0.440974	0.460425443746	615	12	0.27606817492937	0.782495703866929	0.104215830210745	201.410330810737	2.18861209964413	1.8645	0.2419	1.8556	0.2274	361861390
527	2	114470301	115076004	0.387232	0.174512921349	773	6	-0.0385644880933698	0.969237615614858	-0.0163251693246788	253.154773523089	1.93008739076155	1.8645	0.2419	1.8556	0.2274	362788046
528	2	115076004	115642440	0.3721	0.117287743011	641	5	-0.677035047574306	0.498383717786347	-0.316888518688017	209.925239105175	1.55018137847642	1.8645	0.2419	1.8556	0.2274	363393749
529	2	115642440	116236341	0.353764	0.158108843056	669	3	-0.495820641300128	0.620020960356488	-0.242843146179039	219.095140345338	1.62773722627737	1.8645	0.2419	1.8556	0.2274	363960185
530	2	116236341	116825300	0.343266	0.151044469989	760	2	0.052826670711412	0.957870011010552	0.0220064588479421	248.89731937587	1.88819875776398	1.8645	0.2419	1.8556	0.2274	364554086
531	2	116825300	117440683	0.351124	0.187497867182	759	3	-0.13196798204546	0.895009616838333	-0.060749471405034	248.569822903007	1.84671532846715	1.8645	0.2419	1.8556	0.2274	365143045
532	2	117440683	118052731	0.356094	0.183070608841	637	3	-0.625190475701788	0.531846052157547	-0.3135559845642	208.615253213723	1.54987834549878	1.8645	0.2419	1.8556	0.2274	365758428
533	2	118052731	118701714	0.392908	0.229563794429	810	7	0.243506305517386	0.807613201000007	0.0930060341582472	265.27214301902	2.08360128617363	1.8645	0.2419	1.8556	0.2274	366370476
534	2	118701714	119270482	0.40582	0.120906942725	601	8	-0.594111772495797	0.552437357460954	-0.266116063664075	196.825380190655	1.64883401920439	1.8645	0.2419	1.8556	0.2274	367019459
535	2	119270482	119840104	0.4369	0.122224914066	497	11	-0.720643307166157	0.47112900145746	-0.273565073325963	162.765747012905	1.62418300653595	1.8645	0.2419	1.8556	0.2274	367588227
536	2	119840104	120427480	0.450026	0.1487565035	515	13	-0.0947905449865834	0.924481197062867	-0.0404338216482218	168.660683524438	2.02755905511811	1.8645	0.2419	1.8556	0.2274	368157849
537	2	120427480	121047400	0.394528	0.193444315396	807	7	0.229060776168326	0.81882167905712	0.0876527996640404	264.289653600431	2.07588424437299	1.8645	0.2419	1.8556	0.2274	368745225
538	2	121047400	121585282	0.510306	0.0704280864576	362	15	0.0358601913316265	0.971393838151896	0.0133922602867879	118.553723176401	2.06857142857143	1.8645	0.2419	1.8556	0.2274	369365145
539	2	121585282	122152639	0.487216	0.118720664414	338	14	-0.880164002652837	0.378770471144794	-0.390835643604164	110.69380782769	1.51569506726457	1.8645	0.2419	1.8556	0.2274	369903027
540	2	122152639	122785262	0.41502	0.209639864501	733	9	0.331090190769096	0.740576360821128	0.126417598477073	240.05491460857	2.15746872700515	1.8645	0.2419	1.8556	0.2274	370470384
541	2	122785262	123370390	0.399902	0.145486115858	708	7	-0.247641692350646	0.804411649428598	-0.101166513530743	231.867502786995	1.82122186495177	1.8645	0.2419	1.8556	0.2274	371103007
542	2	123370390	123934155	0.35537	0.113105637987	806	3	0.0580439622319773	0.95371361073639	0.0259304817074672	263.962157127568	1.96107055961071	1.8645	0.2419	1.8556	0.2274	371688135
543	2	123934155	124536545	0.345342	0.169972941118	857	2	0.498220145038601	0.618328885043458	0.195302244629494	280.66447724358	2.12919254658385	1.8645	0.2419	1.8556	0.2274	372251900
544	2	124536545	125123665	0.371878	0.148385338602	780	5	-0.0793577129151079	0.936748102723858	-0.0337387515571471	255.44724883313	1.8863361547763	1.8645	0.2419	1.8556	0.2274	372854290
545	2	125123665	125691358	0.384136	0.119242266507	814	6	0.141177391254934	0.887729806338743	0.0582352110167207	266.582128910472	2.03245942571785	1.8645	0.2419	1.8556	0.2274	373441410
546	2	125691358	126284537	0.353908	0.157084117948	973	3	0.733192785515639	0.463440854946085	0.297590447960611	318.654068095687	2.36739659367397	1.8645	0.2419	1.8556	0.2274	374009103
547	2	126284537	126875066	0.36137	0.153301531339	740	4	-0.255448644469078	0.798376603791387	-0.11004810893229	242.347389918611	1.75147928994083	1.8645	0.2419	1.8556	0.2274	374602282
548	2	126875066	127475626	0.389722	0.167443719195	694	6	-0.384896401959613	0.700314171756476	-0.171857920671265	227.282552166913	1.73283395755306	1.8645	0.2419	1.8556	0.2274	375192811
549	2	127475626	128059838	0.468866	0.144146303054	458	13	-0.463906046422953	0.642715060641337	-0.209658655621859	149.993384571248	1.80314960629921	1.8645	0.2419	1.8556	0.2274	375793371
550	2	128059838	128689942	0.441804	0.206480200094	597	12	0.160124729085247	0.872782821516898	0.0613603512489478	195.515394299203	2.12455516014235	1.8645	0.2419	1.8556	0.2274	376377583
551	2	128689942	129315430	0.460542	0.200624152662	394	13	-0.878351521719929	0.379752983950065	-0.426810624262426	129.033610308017	1.5511811023622	1.8645	0.2419	1.8556	0.2274	377007687
552	2	129315430	129927206	0.429084	0.182707396171	484	10	-0.981503576278599	0.326344471688589	-0.447229959581918	158.508292865686	1.45454545454545	1.8645	0.2419	1.8556	0.2274	377633175
553	2	129927206	130511810	0.414086	0.144720186656	562	9	-0.589559184034594	0.555486222592523	-0.256825469435813	184.053017748999	1.65415746872701	1.8645	0.2419	1.8556	0.2274	378244951
554	2	130511810	131734160	0.467156	0.590951855033	373	13	-1.01434144330175	0.310419855120811	-0.505830623463565	122.156184377894	1.46850393700787	1.8645	0.2419	1.8556	0.2274	378829555
555	2	131734160	133330192	0.43239	0.686723073222	629	11	0.196053442349874	0.84456833661898	0.0662490919910397	205.995281430819	2.05555555555556	1.8645	0.2419	1.8556	0.2274	380051905
556	2	133330192	133883305	0.397702	0.0960255860918	621	7	-0.666562043473379	0.505051920765753	-0.290322605393258	203.375309647915	1.59742765273312	1.8645	0.2419	1.8556	0.2274	381647937
557	2	133883305	134454502	0.38702	0.124645262493	626	6	-0.68300488478119	0.494603755885699	-0.320630926316908	205.01279201223	1.56304619225968	1.8645	0.2419	1.8556	0.2274	382201050
558	2	134454502	135041554	0.41668	0.148286693513	536	9	-0.729540960320535	0.465670821826608	-0.325162599198966	175.538109454561	1.57763061074319	1.8645	0.2419	1.8556	0.2274	382772247
559	2	135041554	135630814	0.423558	0.151478125106	547	10	-0.629960658032731	0.52872032466009	-0.270696174063956	179.140570656054	1.64387678437265	1.8645	0.2419	1.8556	0.2274	383359299
560	2	135630814	136314476	0.362578	0.26864444711	761	4	-0.163992275241402	0.869737224949019	-0.0696769259450566	249.224815848733	1.80118343195266	1.8645	0.2419	1.8556	0.2274	383948559
561	2	136314476	136921865	0.388456	0.176804321448	643	6	-0.608477764075796	0.542870649260616	-0.281974845921579	210.580232050901	1.60549313358302	1.8645	0.2419	1.8556	0.2274	384632221
562	2	136921865	137510871	0.410058	0.151112212779	673	9	0.00805532241692412	0.993572852119019	0.00321090495357825	220.40512623679	1.98086828550405	1.8645	0.2419	1.8556	0.2274	385239610
563	2	137510871	138097764	0.371232	0.14805594887	756	5	-0.18255379947497	0.855148137723736	-0.078826641085685	247.587333484418	1.82829504232164	1.8645	0.2419	1.8556	0.2274	385828616
564	2	138097764	138718177	0.363382	0.194085230322	731	4	-0.29464423128094	0.768265669638439	-0.127701973496165	239.399921662844	1.7301775147929	1.8645	0.2419	1.8556	0.2274	386415509
565	2	138718177	139309852	0.366338	0.154941479697	901	4	0.44571685294311	0.655801789325588	0.173953726364937	295.074322049552	2.13254437869822	1.8645	0.2419	1.8556	0.2274	387035922
566	2	139309852	139882730	0.366774	0.12721382214	913	4	0.497977635358925	0.618499805626006	0.19304148053562	299.004279723907	2.16094674556213	1.8645	0.2419	1.8556	0.2274	387627597
567	2	139882730	140468081	0.349868	0.145811658304	781	2	0.149252062060597	0.881354740422944	0.0613295886589734	255.774745305993	1.94037267080745	1.8645	0.2419	1.8556	0.2274	388200475
568	2	140468081	141036787	0.34636	0.120811104507	785	2	0.167618803269966	0.86688317762484	0.0686996942959836	257.084731197445	1.95031055900621	1.8645	0.2419	1.8556	0.2274	388785826
569	2	141036787	141594816	0.332272	0.103989219198	708	1	0.0993218185100921	0.920882755402266	0.054431427955681	231.867502786995	1.9006711409396	1.8645	0.2419	1.8556	0.2274	389354532
570	2	141594816	142159950	0.338958	0.115254081333	634	1	-0.181050364878083	0.85632804373009	-0.104835091987909	207.632763795134	1.70201342281879	1.8645	0.2419	1.8556	0.2274	389912561
571	2	142159950	142713573	0.341962	0.0968583313916	728	2	-0.094107258963537	0.925023954155721	-0.0400545092843096	238.417432244255	1.80869565217391	1.8645	0.2419	1.8556	0.2274	390477695
572	2	142713573	143269100	0.343872	0.0999537376221	763	2	0.0666017266184385	0.946898771157155	0.0276900973515247	249.879808794459	1.89565217391304	1.8645	0.2419	1.8556	0.2274	391031318
573	2	143269100	143882170	0.350014	0.18443244654	882	3	0.365297318935919	0.714889479513617	0.15592929873702	288.851889065155	2.14598540145985	1.8645	0.2419	1.8556	0.2274	391586845
574	2	143882170	144419098	0.354734	0.0687764467489	726	3	-0.265380623772172	0.790716261189317	-0.12487980882475	237.762439298529	1.76642335766423	1.8645	0.2419	1.8556	0.2274	392199915
575	2	144419098	144974298	0.367626	0.0994236311239	782	4	-0.0725359060137249	0.942175431847732	-0.0304047721412498	256.102241778856	1.8508875739645	1.8645	0.2419	1.8556	0.2274	392736843
576	2	144974298	145525086	0.370884	0.09220970682	742	5	-0.242751516634889	0.808197896310997	-0.105793688685954	243.002382864337	1.7944377267231	1.8645	0.2419	1.8556	0.2274	393292043
577	2	145525086	146075464	0.35638	0.091533455189	760	3	-0.127925174720409	0.898208188179786	-0.0588499384895523	248.89731937587	1.84914841849148	1.8645	0.2419	1.8556	0.2274	393842831
578	2	146075464	146625498	0.34791	0.0909652857823	770	2	0.0987435237348336	0.921341910762869	0.0408654860992578	252.1722841045	1.91304347826087	1.8645	0.2419	1.8556	0.2274	394393209
579	2	146625498	147197476	0.340024	0.125840504355	816	2	0.309961047642573	0.756590577960545	0.12457619248849	267.237121856198	2.02732919254658	1.8645	0.2419	1.8556	0.2274	394943243
580	2	147197476	147785150	0.34681	0.149188155338	737	2	-0.0527820912424576	0.957905530726163	-0.0223283403879361	241.364900500022	1.83105590062112	1.8645	0.2419	1.8556	0.2274	395515221
581	2	147785150	148363577	0.373152	0.13558668596	767	5	-0.135255593135033	0.892409793909035	-0.0579862978038243	251.189794685911	1.85489721886336	1.8645	0.2419	1.8556	0.2274	396102895
582	2	148363577	148941442	0.35738	0.13474600469	801	3	0.037829925606718	0.969823284259794	0.0169528855882098	262.324674763253	1.94890510948905	1.8645	0.2419	1.8556	0.2274	396681322
583	2	148941442	149573619	0.371028	0.209082266517	894	5	0.410823698244235	0.681201814808704	0.16306195587656	292.781846739511	2.16203143893591	1.8645	0.2419	1.8556	0.2274	397259187
584	2	149573619	150238420	0.406824	0.247895234815	847	8	0.606388495442046	0.544256806160517	0.228880914956938	277.38951251495	2.32373113854595	1.8645	0.2419	1.8556	0.2274	397891364
585	2	150238420	150863336	0.37173	0.199892465547	913	5	0.492520600104125	0.622351362753517	0.193401984677464	299.004279723907	2.20798065296252	1.8645	0.2419	1.8556	0.2274	398556165
586	2	150863336	151441929	0.369308	0.135834688633	707	4	-0.39916579611257	0.68977104399591	-0.175863164639203	231.540006314132	1.67337278106509	1.8645	0.2419	1.8556	0.2274	399181081
587	2	151441929	152017444	0.373886	0.131212913651	754	5	-0.191153473354958	0.84840535427408	-0.0826483520380934	246.932340538692	1.82345828295042	1.8645	0.2419	1.8556	0.2274	399759674
588	2	152017444	152669980	0.374332	0.233758750475	643	5	-0.668435373694318	0.503855721780742	-0.31239413797881	210.580232050901	1.55501813784764	1.8645	0.2419	1.8556	0.2274	400335189
589	2	152669980	153291176	0.390136	0.195101063111	842	7	0.397591951907357	0.69093099395077	0.148904359452656	275.752030150635	2.16591639871383	1.8645	0.2419	1.8556	0.2274	400987725
590	2	153291176	153881790	0.375736	0.15342338651	700	5	-0.423344668114647	0.672043808786099	-0.189857953474429	229.247531004091	1.69286577992745	1.8645	0.2419	1.8556	0.2274	401608921
591	2	153881790	154511854	0.362762	0.206429823002	703	4	-0.416586056917842	0.676981209648812	-0.184048690376067	230.23002042268	1.66390532544379	1.8645	0.2419	1.8556	0.2274	402199535
592	2	154511854	155111335	0.344714	0.165945209273	782	2	0.153843747362939	0.87773293900877	0.0631756478243465	256.102241778856	1.94285714285714	1.8645	0.2419	1.8556	0.2274	402829599
593	2	155111335	155665806	0.345904	0.0982395833145	602	2	-0.672659607058648	0.501163870778651	-0.314229472723304	197.152876663518	1.49565217391304	1.8645	0.2419	1.8556	0.2274	403429080
594	2	155665806	156251115	0.333928	0.145750364337	847	1	0.625966865685177	0.531336674732245	0.313044037204882	277.38951251495	2.2738255033557	1.8645	0.2419	1.8556	0.2274	403983551
595	2	156251115	156842326	0.332652	0.154278252604	834	1	0.576712292927795	0.564133826772117	0.290729451317347	273.132058367731	2.23892617449664	1.8645	0.2419	1.8556	0.2274	404568860
596	2	156842326	157442824	0.36492	0.167357759726	782	4	-0.0725359060137249	0.942175431847732	-0.0304047721412498	256.102241778856	1.8508875739645	1.8645	0.2419	1.8556	0.2274	405160071
597	2	157442824	158038566	0.3525	0.160710508912	798	3	0.0257015036315624	0.979495424529778	0.0115393894018455	261.342185344664	1.94160583941606	1.8645	0.2419	1.8556	0.2274	405760569
598	2	158038566	158647934	0.367258	0.179477754001	923	4	0.541528287372105	0.588143505631601	0.208757268197172	302.279244452537	2.18461538461538	1.8645	0.2419	1.8556	0.2274	406356311
599	2	158647934	159271171	0.38296	0.197736976463	711	6	-0.310369281254219	0.756280151505186	-0.136944023630111	232.849992205584	1.7752808988764	1.8645	0.2419	1.8556	0.2274	406965679
600	2	159271171	159891567	0.397232	0.194063146764	698	7	-0.295793456847512	0.767387820207201	-0.121688837404088	228.592538058365	1.79549839228296	1.8645	0.2419	1.8556	0.2274	407588916
601	2	159891567	160499681	0.37428	0.17778574412	735	5	-0.272850375214848	0.784968234339671	-0.119468625583031	240.709907554296	1.77750906892382	1.8645	0.2419	1.8556	0.2274	408209312
602	2	160499681	161106410	0.381042	0.175908848926	696	6	-0.376128505406038	0.706821363427657	-0.167706277400798	227.937545112639	1.73782771535581	1.8645	0.2419	1.8556	0.2274	408817426
603	2	161106410	161693616	0.376588	0.148510062908	852	5	0.230230546764477	0.817912626450718	0.0936405549190805	279.026994879265	2.06045949214027	1.8645	0.2419	1.8556	0.2274	409424155
604	2	161693616	162288619	0.366994	0.159668102514	844	4	0.197478136467987	0.843453389123175	0.079669619258583	276.407023096361	1.99763313609467	1.8645	0.2419	1.8556	0.2274	410011361
605	2	162288619	162899682	0.34944	0.181753763524	869	2	0.553320368666707	0.580044055926194	0.215363217331394	284.594434917936	2.15900621118012	1.8645	0.2419	1.8556	0.2274	410606364
606	2	162899682	163447883	0.360976	0.0879257790482	822	4	0.101666702038993	0.91902123308111	0.0415650142330807	269.202100693376	1.94556213017751	1.8645	0.2419	1.8556	0.2274	411217427
607	2	163447883	164016877	0.34258	0.121256111664	686	2	-0.286958041661907	0.774144447572774	-0.125784383310194	224.662580384009	1.70434782608696	1.8645	0.2419	1.8556	0.2274	411765628
608	2	164016877	164568884	0.351334	0.0942143849625	778	3	-0.0551546428694749	0.956015263642797	-0.0250792018343083	254.792255887404	1.89294403892944	1.8645	0.2419	1.8556	0.2274	412334622
609	2	164568884	165132739	0.350836	0.113247200078	679	3	-0.45539256804961	0.648826841037147	-0.221437782575768	222.370105073968	1.65206812652068	1.8645	0.2419	1.8556	0.2274	412886629
610	2	165132739	165699697	0.353162	0.118100458941	709	3	-0.334108348298054	0.73829780067596	-0.159063729580984	232.194999259858	1.72506082725061	1.8645	0.2419	1.8556	0.2274	413450484
611	2	165699697	166284638	0.350856	0.145212936006	662	3	-0.524120292575492	0.600194875256198	-0.258018140013282	216.802665035298	1.61070559610706	1.8645	0.2419	1.8556	0.2274	414017442
612	2	166284638	166862141	0.35626	0.134203631843	755	3	-0.148139211345668	0.882232904642569	-0.068372712608059	247.259837011555	1.83698296836983	1.8645	0.2419	1.8556	0.2274	414602383
613	2	166862141	167429245	0.340052	0.118327502539	669	2	-0.365016691801724	0.71509894640465	-0.161986748841545	219.095140345338	1.66211180124224	1.8645	0.2419	1.8556	0.2274	415179886
614	2	167429245	168067437	0.347028	0.216536716223	786	2	0.172210488572308	0.863272052380765	0.0705363527756005	257.412227670308	1.9527950310559	1.8645	0.2419	1.8556	0.2274	415746990
615	2	168067437	168639459	0.357416	0.125907744807	767	3	-0.0996255234450455	0.920641629850554	-0.0456227793175669	251.189794685911	1.8661800486618	1.8645	0.2419	1.8556	0.2274	416385182
616	2	168639459	169231641	0.389302	0.155664981374	663	6	-0.520798798540038	0.602506940146513	-0.237784713136939	217.130161508161	1.65543071161049	1.8645	0.2419	1.8556	0.2274	416957204
617	2	169231641	169817536	0.384626	0.146604767066	670	6	-0.490111160602523	0.624055240984589	-0.222632487904391	219.422636818201	1.6729088639201	1.8645	0.2419	1.8556	0.2274	417549386
618	2	169817536	170436762	0.378548	0.192540364907	705	5	-0.401845483414675	0.687797746258075	-0.179589618020602	230.885013368406	1.7049576783555	1.8645	0.2419	1.8556	0.2274	418135281
619	2	170436762	171075851	0.36628	0.217636354248	784	4	-0.063825775611089	0.949108954129047	-0.0267197253333938	256.757234724582	1.85562130177515	1.8645	0.2419	1.8556	0.2274	418754507
620	2	171075851	171681989	0.39803	0.175105339048	637	7	-0.589519220278394	0.555513022631992	-0.253622501357439	208.615253213723	1.63858520900322	1.8645	0.2419	1.8556	0.2274	419393596
621	2	171681989	172320062	0.377218	0.216390601075	832	5	0.144233807964592	0.885315845157552	0.0593706528343344	272.477065422005	2.01209189842805	1.8645	0.2419	1.8556	0.2274	419999734
622	2	172320062	172965870	0.379562	0.225776082055	787	5	-0.0492588543351483	0.960713009171755	-0.0208492397992713	257.739724143171	1.90326481257557	1.8645	0.2419	1.8556	0.2274	420637807
623	2	172965870	173599153	0.412066	0.21046356842	634	9	-0.201917342011988	0.839981344342523	-0.0829127595173314	207.632763795134	1.86607799852833	1.8645	0.2419	1.8556	0.2274	421283615
624	2	173599153	174164347	0.391252	0.115348004402	749	7	-0.0502194579134958	0.959947505944079	-0.0199501551549889	245.294858174377	1.92668810289389	1.8645	0.2419	1.8556	0.2274	421916898
625	2	174164347	174760175	0.404528	0.160831649402	709	8	-0.0670628743767439	0.946531649285269	-0.0276954271357444	232.194999259858	1.94513031550069	1.8645	0.2419	1.8556	0.2274	422482092
626	2	174760175	175377613	0.37698	0.190202093166	815	5	0.0711365799846903	0.943289055284315	0.0295871838116821	266.909625383335	1.97097944377267	1.8645	0.2419	1.8556	0.2274	423077920
627	2	175377613	175956929	0.39168	0.136913187276	661	7	-0.473954985485916	0.635532007554451	-0.200265602106048	216.475168562435	1.70032154340836	1.8645	0.2419	1.8556	0.2274	423695358
628	2	175956929	176573949	0.376134	0.189653495835	765	5	-0.143855267015021	0.885614759927745	-0.0617531277267436	250.534801740185	1.85006045949214	1.8645	0.2419	1.8556	0.2274	424274674
629	2	176573949	177163737	0.405472	0.152237753227	685	8	-0.184184851736534	0.853868442745571	-0.0773770665273715	224.335083911146	1.87928669410151	1.8645	0.2419	1.8556	0.2274	424891694
630	2	177163737	177715265	0.384592	0.0934277135522	785	6	0.014042891228085	0.988795762152455	0.00589907052946317	257.084731197445	1.96004993757803	1.8645	0.2419	1.8556	0.2274	425481482
631	2	177715265	178302064	0.383468	0.147919474982	725	6	-0.248994005379189	0.803365418431662	-0.108812588347229	237.434942825666	1.81023720349563	1.8645	0.2419	1.8556	0.2274	426033010
632	2	178302064	178891798	0.374406	0.15216012643	736	5	-0.268550538274854	0.788275579052385	-0.117507109249745	241.037404027159	1.77992744860943	1.8645	0.2419	1.8556	0.2274	426619809
633	2	178891798	179477040	0.381638	0.145652567656	713	6	-0.301601384700644	0.762955952284665	-0.132891506805638	233.50498515131	1.78027465667915	1.8645	0.2419	1.8556	0.2274	427209543
634	2	179477040	180090047	0.362346	0.184348628972	702	4	-0.42094112211916	0.673798076096227	-0.186102349144041	229.902523949817	1.66153846153846	1.8645	0.2419	1.8556	0.2274	427794785
635	2	180090047	180681373	0.361794	0.154442727024	714	4	-0.368680339703345	0.712366004657567	-0.161649305419502	233.832481624173	1.68994082840237	1.8645	0.2419	1.8556	0.2274	428407792
636	2	180681373	181259871	0.358466	0.135692776812	964	3	0.696807519590172	0.485923259573948	0.284183789409461	315.70659983992	2.34549878345499	1.8645	0.2419	1.8556	0.2274	428999118
637	2	181259871	181844733	0.352196	0.145097475986	893	3	0.40976819951149	0.681975995960601	0.173810818300723	292.454350266648	2.17274939172749	1.8645	0.2419	1.8556	0.2274	429577616
638	2	181844733	182404705	0.353044	0.107098212053	697	3	-0.382622036198676	0.702000028894271	-0.183690700952077	228.265041585502	1.69586374695864	1.8645	0.2419	1.8556	0.2274	430162478
639	2	182404705	182979307	0.364286	0.129832475348	908	4	0.476202309352335	0.633930254418404	0.185118917842313	297.366797359592	2.1491124260355	1.8645	0.2419	1.8556	0.2274	430722450
640	2	182979307	183583489	0.354674	0.172434796138	768	3	-0.0955827161199936	0.923851992879332	-0.043743046099344	251.517291158774	1.86861313868613	1.8645	0.2419	1.8556	0.2274	431297052
641	2	183583489	184210526	0.357536	0.202598889699	929	3	0.555309263213357	0.578683143936341	0.230829239562153	304.244223289715	2.26034063260341	1.8645	0.2419	1.8556	0.2274	431901234
642	2	184210526	184860196	0.349294	0.230378499854	778	2	0.135477006153571	0.892234743068804	0.055777195503186	254.792255887404	1.93291925465839	1.8645	0.2419	1.8556	0.2274	432528271
643	2	184860196	185442336	0.330512	0.141100079019	775	1	0.353172308875061	0.723959266270595	0.184878378034283	253.809766468815	2.08053691275168	1.8645	0.2419	1.8556	0.2274	433177941
644	2	185442336	186014860	0.331088	0.126674165624	703	1	0.0803777520649451	0.935936820924954	0.0442067569452189	230.23002042268	1.88724832214765	1.8645	0.2419	1.8556	0.2274	433760081
645	2	186014860	186611216	0.328954	0.161574629919	672	1	-0.0370754598949659	0.970424838739118	-0.0208566993485562	220.077629763927	1.80402684563758	1.8645	0.2419	1.8556	0.2274	434332605
646	2	186611216	187222440	0.338678	0.181969294399	899	1	0.822985156714705	0.41051643440097	0.399003183387131	294.419329103826	2.41342281879195	1.8645	0.2419	1.8556	0.2274	434928961
647	2	187222440	187835923	0.357596	0.18498149093	781	3	-0.0430262208943193	0.965680631952817	-0.019526808678521	255.774745305993	1.90024330900243	1.8645	0.2419	1.8556	0.2274	435540185
648	2	187835923	188432074	0.339888	0.161286318399	677	1	-0.0181313934498189	0.985534033713092	-0.0101620985523198	221.715112128242	1.81744966442953	1.8645	0.2419	1.8556	0.2274	436153668
649	2	188432074	189045974	0.3398	0.185535103437	653	1	-0.109062912386524	0.913152590995318	-0.0622349405808858	213.855196779531	1.75302013422819	1.8645	0.2419	1.8556	0.2274	436749819
650	2	189045974	189623543	0.341042	0.134302568178	865	2	0.534953627457338	0.592681923919731	0.208707173041081	283.284449026484	2.14906832298137	1.8645	0.2419	1.8556	0.2274	437363719
651	2	189623543	190200501	0.342406	0.13338579238	786	2	0.172210488572308	0.863272052380765	0.0705363527756005	257.412227670308	1.9527950310559	1.8645	0.2419	1.8556	0.2274	437941288
652	2	190200501	190803980	0.356598	0.171470755403	811	3	0.0782579988572367	0.937622827010575	0.0348525573967727	265.599639491883	1.97323600973236	1.8645	0.2419	1.8556	0.2274	438518246
653	2	190803980	191435474	0.374268	0.208226839843	817	5	0.0797362538646787	0.936447024823556	0.0331232028389259	267.564618329061	1.97581620314389	1.8645	0.2419	1.8556	0.2274	439121725
654	2	191435474	192018755	0.377024	0.142780237998	878	5	0.342026307204327	0.732331094574327	0.1370080642286	287.541903173703	2.12333736396614	1.8645	0.2419	1.8556	0.2274	439753219
655	2	192018755	192584199	0.387414	0.115739135971	776	6	-0.0254126432630061	0.979725826499851	-0.0107369310623986	254.137262941678	1.93757802746567	1.8645	0.2419	1.8556	0.2274	440336500
656	2	192584199	193132801	0.3608	0.0885924586494	786	4	-0.0551156452084531	0.956046332016399	-0.0230440671899956	257.412227670308	1.8603550295858	1.8645	0.2419	1.8556	0.2274	440901944
657	2	193132801	193708774	0.334676	0.131903752433	650	1	-0.120429352253612	0.904143040867812	-0.0688782142114997	212.872707360942	1.74496644295302	1.8645	0.2419	1.8556	0.2274	441450546
658	2	193708774	194301005	0.320948	0.155734839953	743	1	0.231930283626121	0.81659216282561	0.12404427841128	243.3298793372	1.99463087248322	1.8645	0.2419	1.8556	0.2274	442026519
659	2	194301005	194898333	0.32735	0.162938954812	610	1	-0.271981883814788	0.785635949067398	-0.160508689677068	199.772848446422	1.63758389261745	1.8645	0.2419	1.8556	0.2274	442618750
660	2	194898333	195492195	0.32873	0.15805355453	620	1	-0.234093750924494	0.814912197206751	-0.137049716853079	203.047813175052	1.66442953020134	1.8645	0.2419	1.8556	0.2274	443216078
661	2	195492195	196103074	0.334948	0.18150730341	785	1	0.391060441765355	0.695752559847748	0.203374721651673	257.084731197445	2.10738255033557	1.8645	0.2419	1.8556	0.2274	443809940
662	2	196103074	196723070	0.360976	0.19354318415	760	4	-0.16834734044272	0.866310032979268	-0.0715739611176541	248.89731937587	1.79881656804734	1.8645	0.2419	1.8556	0.2274	444420819
663	2	196723070	197320761	0.370098	0.163447333154	826	5	0.118434786324627	0.905723164230406	0.0489289061126877	270.512086584828	1.99758162031439	1.8645	0.2419	1.8556	0.2274	445040815
664	2	197320761	197942802	0.368218	0.196194463066	936	4	0.598144134989238	0.549743763429985	0.228935150134802	306.536698599756	2.21538461538462	1.8645	0.2419	1.8556	0.2274	445638506
665	2	197942802	198622302	0.386548	0.264164827079	700	6	-0.358592712298886	0.719899799439274	-0.159438661417197	229.247531004091	1.7478152309613	1.8645	0.2419	1.8556	0.2274	446260547
666	2	198622302	199199800	0.372428	0.134196135744	661	5	-0.591038308774422	0.55449475319489	-0.272562603799066	216.475168562435	1.59854897218863	1.8645	0.2419	1.8556	0.2274	446940047
667	2	199199800	199773017	0.349062	0.127729987073	721	2	-0.126249056079932	0.899534780849091	-0.0539937002421834	236.124956934214	1.79130434782609	1.8645	0.2419	1.8556	0.2274	447517545
668	2	199773017	200353982	0.371222	0.13936295646	776	5	-0.0965570606750849	0.923078157710935	-0.04115622311963	254.137262941678	1.87666263603386	1.8645	0.2419	1.8556	0.2274	448090762
669	2	200353982	200950170	0.381902	0.161338369776	693	6	-0.389280350236401	0.697068770447372	-0.173938231112312	226.95505569405	1.73033707865169	1.8645	0.2419	1.8556	0.2274	448671727
670	2	200950170	201531306	0.392634	0.139616199994	950	7	0.917631008473509	0.358812078177497	0.32301163960457	311.121649219838	2.44372990353698	1.8645	0.2419	1.8556	0.2274	449267915
671	2	201531306	202214538	0.39646	0.268184159993	781	7	0.103866188476475	0.917275539625669	0.0404066745282394	255.774745305993	2.00900321543408	1.8645	0.2419	1.8556	0.2274	449849051
672	2	202214538	202831133	0.384704	0.189094948872	961	6	0.785617787942755	0.432091440184074	0.297742847524224	314.724110421331	2.39950062421973	1.8645	0.2419	1.8556	0.2274	450532283
673	2	202831133	203532395	0.398718	0.286999723356	652	7	-0.517291573533095	0.604952635422143	-0.220043909382662	213.527700306668	1.67717041800643	1.8645	0.2419	1.8556	0.2274	451148878
674	2	203532395	204230789	0.356918	0.284071741739	692	3	-0.402836072823935	0.687068822099968	-0.194077319183776	226.627559221187	1.68369829683698	1.8645	0.2419	1.8556	0.2274	451850140
675	2	204230789	204852031	0.385374	0.195160662029	798	6	0.0710342188263276	0.943370521581863	0.0295951629728194	261.342185344664	1.99250936329588	1.8645	0.2419	1.8556	0.2274	452548534
676	2	204852031	205409401	0.395324	0.102929831171	828	7	0.330179481611745	0.741264349586869	0.124714893885585	271.167079530553	2.12990353697749	1.8645	0.2419	1.8556	0.2274	453169776
677	2	205409401	205973578	0.361622	0.113753307916	811	4	0.0537609848244954	0.957125594141156	0.022128534768671	265.599639491883	1.91952662721893	1.8645	0.2419	1.8556	0.2274	453727146
678	2	205973578	206537852	0.381348	0.113905655763	835	6	0.23324030506748	0.815574809857637	0.0949826141118884	273.459554840594	2.08489388264669	1.8645	0.2419	1.8556	0.2274	454291323
679	2	206537852	207159956	0.417146	0.196275863843	640	9	-0.16961385517677	0.86531382558383	-0.0693236947693764	209.597742632312	1.88373804267844	1.8645	0.2419	1.8556	0.2274	454855597
680	2	207159956	207764421	0.379604	0.172822247773	779	5	-0.0836575498551022	0.933328709087047	-0.0355895472450885	255.119752360267	1.88391777509069	1.8645	0.2419	1.8556	0.2274	455477701
681	2	207764421	208350772	0.398188	0.14726844501	751	7	-0.0405891050141226	0.967623469939468	-0.0161029660994681	245.949851120103	1.93183279742765	1.8645	0.2419	1.8556	0.2274	456082166
682	2	208350772	208991255	0.396976	0.219339154981	697	7	-0.300608633297199	0.763712947384664	-0.123757217745317	228.265041585502	1.79292604501608	1.8645	0.2419	1.8556	0.2274	456668517
683	2	208991255	209632446	0.370758	0.22020115691	734	5	-0.277150212154843	0.781664767562627	-0.121432812463545	240.382411081433	1.77509068923821	1.8645	0.2419	1.8556	0.2274	457309000
684	2	209632446	210303583	0.347752	0.254995626824	846	2	0.447711606712837	0.654361343982066	0.176664703636944	277.062016042087	2.10186335403727	1.8645	0.2419	1.8556	0.2274	457950191
685	2	210303583	210869348	0.35867	0.116240842046	524	3	-1.08202770343265	0.279240218241113	-0.59528254528305	171.608151780205	1.27493917274939	1.8645	0.2419	1.8556	0.2274	458621328
686	2	210869348	211488843	0.356618	0.192890983785	675	3	-0.471563797349817	0.637238172468981	-0.229961854882307	221.060119182516	1.64233576642336	1.8645	0.2419	1.8556	0.2274	459187093
687	2	211488843	212060920	0.347936	0.125991780827	756	2	0.0344599295020434	0.972510394981855	0.0143932747380667	247.587333484418	1.87826086956522	1.8645	0.2419	1.8556	0.2274	459806588
688	2	212060920	212630013	0.345942	0.121408978849	656	2	-0.424708600732172	0.671049113219654	-0.190297144864922	214.83768619812	1.62981366459627	1.8645	0.2419	1.8556	0.2274	460378665
689	2	212630013	213199370	0.33294	0.121816364776	719	1	0.140998764689415	0.887870918229008	0.0766738383119814	235.469963988488	1.93020134228188	1.8645	0.2419	1.8556	0.2274	460947758
690	2	213199370	213782136	0.349412	0.142022698647	716	2	-0.149207482591643	0.881389915834406	-0.0640333722187494	234.487474569899	1.77888198757764	1.8645	0.2419	1.8556	0.2274	461517115
691	2	213782136	214355289	0.349418	0.127632586761	638	2	-0.507358936174331	0.611902992734204	-0.230436535718137	208.942749686586	1.58509316770186	1.8645	0.2419	1.8556	0.2274	462099881
692	2	214355289	214952002	0.344066	0.162076241007	746	2	-0.0114569235213782	0.990858897586952	-0.00481732922776815	244.312368755788	1.85341614906832	1.8645	0.2419	1.8556	0.2274	462673034
693	2	214952002	215520919	0.354394	0.121137178182	741	3	-0.204738513896394	0.837776428003327	-0.0953758145146664	242.674886391474	1.8029197080292	1.8645	0.2419	1.8556	0.2274	463269747
694	2	215520919	216157126	0.364154	0.214092268711	753	4	-0.198832796851945	0.842393539998075	-0.0849235147766738	246.604844065829	1.78224852071006	1.8645	0.2419	1.8556	0.2274	463838664
695	2	216157126	216737308	0.382986	0.138201460921	773	6	-0.0385644880933698	0.969237615614858	-0.0163251693246788	253.154773523089	1.93008739076155	1.8645	0.2419	1.8556	0.2274	464474871
696	2	216737308	217344293	0.41421	0.176256414903	792	9	0.648741144648732	0.516505705136966	0.238104830422871	259.377206507486	2.33112582781457	1.8645	0.2419	1.8556	0.2274	465055053
697	2	217344293	217916126	0.449148	0.125618843264	471	12	-0.651479391823614	0.514737075933807	-0.280643520403074	154.250838718467	1.67615658362989	1.8645	0.2419	1.8556	0.2274	465662038
698	2	217916126	218471660	0.407198	0.0999650786451	655	8	-0.330587323436271	0.74095622276452	-0.141986147950448	214.510189725257	1.79698216735254	1.8645	0.2419	1.8556	0.2274	466233871
699	2	218471660	219052240	0.482766	0.138792242241	364	14	-0.662570077174939	0.5076059396932	-0.283920439687652	119.208716122127	1.6322869955157	1.8645	0.2419	1.8556	0.2274	466789405
700	2	219052240	219724242	0.448788	0.255954595373	486	12	-0.554859853620178	0.578990523674151	-0.235414266410076	159.163285811412	1.72953736654804	1.8645	0.2419	1.8556	0.2274	467369985
701	2	219724242	220317777	0.491116	0.157589695637	479	15	1.29022750255026	0.1969716797821	0.417428218939763	156.870810501371	2.73714285714286	1.8645	0.2419	1.8556	0.2274	468041987
702	2	220317777	220890415	0.468714	0.126848026153	436	13	-0.606371678556288	0.544267970712177	-0.280678118941876	142.788462168262	1.71653543307087	1.8645	0.2419	1.8556	0.2274	468635522
703	2	220890415	221459315	0.390856	0.121110915802	663	7	-0.464324632586543	0.642415178398748	-0.195907003501152	217.130161508161	1.70546623794212	1.8645	0.2419	1.8556	0.2274	469208160
704	2	221459315	222026369	0.371978	0.118249761046	634	5	-0.707133906154266	0.479483267080258	-0.33273003516735	207.632763795134	1.53325272067715	1.8645	0.2419	1.8556	0.2274	469777060
705	2	222026369	222580742	0.377906	0.0980801734572	610	5	-0.810329992714128	0.41775054180724	-0.388403632856509	199.772848446422	1.47521160822249	1.8645	0.2419	1.8556	0.2274	470344114
706	2	222580742	223156478	0.378522	0.131546403213	569	5	-0.986623307253891	0.323827339890636	-0.488784223000176	186.34549305904	1.37605804111245	1.8645	0.2419	1.8556	0.2274	470898487
707	2	223156478	223768296	0.396616	0.182763501564	623	7	-0.656931690574006	0.511224840176575	-0.285683710589738	204.030302593641	1.60257234726688	1.8645	0.2419	1.8556	0.2274	471474223
708	2	223768296	224375760	0.380902	0.176905956567	810	6	0.123641598147782	0.901599054611125	0.0511283245224608	265.27214301902	2.02247191011236	1.8645	0.2419	1.8556	0.2274	472086041
709	2	224375760	224992645	0.401294	0.189476158441	665	8	-0.281786499536358	0.778107223440815	-0.120126713986709	217.785154453887	1.82441700960219	1.8645	0.2419	1.8556	0.2274	472693505
710	2	224992645	225604581	0.387942	0.182921089787	803	6	0.0929539602102671	0.925940137224246	0.0386064042677882	262.979667708979	2.00499375780275	1.8645	0.2419	1.8556	0.2274	473310390
711	2	225604581	226176660	0.374314	0.125994836377	815	5	0.0711365799846903	0.943289055284315	0.0295871838116821	266.909625383335	1.97097944377267	1.8645	0.2419	1.8556	0.2274	473922326
712	2	226176660	226749805	0.364058	0.127620410193	806	4	0.0319856588179057	0.974483487651909	0.0132064590793654	263.962157127568	1.90769230769231	1.8645	0.2419	1.8556	0.2274	474494405
713	2	226749805	227314135	0.36183	0.113993585314	954	4	0.676535308612961	0.498700836259961	0.25641588655691	312.43163511129	2.25798816568047	1.8645	0.2419	1.8556	0.2274	475067550
714	2	227314135	227886891	0.392438	0.127027914155	804	7	0.214615246819267	0.830067305674578	0.0822796275651887	263.307164181842	2.06816720257235	1.8645	0.2419	1.8556	0.2274	475631880
715	2	227886891	228498134	0.385424	0.18199472223	621	6	-0.70492462616513	0.480857143913408	-0.332200315029045	203.375309647915	1.55056179775281	1.8645	0.2419	1.8556	0.2274	476204636
716	2	228498134	229145504	0.382872	0.227644160217	557	6	-0.985497315879555	0.324379849223379	-0.489116255909495	182.415535384684	1.39076154806492	1.8645	0.2419	1.8556	0.2274	476815879
717	2	229145504	229751825	0.363324	0.175354309021	812	4	0.0581160500258133	0.953656189928833	0.0239063477365742	265.927135964746	1.92189349112426	1.8645	0.2419	1.8556	0.2274	477463249
718	2	229751825	230318340	0.386486	0.11741083643	852	6	0.307767425772874	0.75825930971121	0.124059846976312	279.026994879265	2.12734082397004	1.8645	0.2419	1.8556	0.2274	478069570
719	2	230318340	230926341	0.3907	0.177632931525	683	7	-0.368021103592811	0.71285749842611	-0.153030295323649	223.68009096542	1.75691318327974	1.8645	0.2419	1.8556	0.2274	478636085
720	2	230926341	231624433	0.410218	0.283762025636	806	9	0.724115947264239	0.468994554911459	0.263384238871229	263.962157127568	2.37233259749816	1.8645	0.2419	1.8556	0.2274	479244086
721	2	231624433	232230041	0.438314	0.174383429545	606	11	0.0363259784190505	0.971022435823285	0.0125068685847016	198.46286255497	1.98039215686275	1.8645	0.2419	1.8556	0.2274	479942178
722	2	232230041	232928933	0.463962	0.284581881035	465	13	-0.418576072562346	0.675525979539903	-0.187775537723409	152.285859881289	1.83070866141732	1.8645	0.2419	1.8556	0.2274	480547786
723	2	232928933	233581947	0.465464	0.234319631738	523	13	-0.0429848605744614	0.965713602210498	-0.0181953074718612	171.280655307342	2.05905511811024	1.8645	0.2419	1.8556	0.2274	481246678
724	2	233581947	234240782	0.451154	0.24108464183	534	13	0.0282479554922063	0.977464389515462	0.0118334879687512	174.883116508835	2.10236220472441	1.8645	0.2419	1.8556	0.2274	481899692
725	2	234240782	234885564	0.43269	0.224544109482	593	11	-0.0539547620635889	0.9569712063506	-0.0187788203422457	194.205408407751	1.93790849673203	1.8645	0.2419	1.8556	0.2274	482558527
726	2	234885564	235474973	0.426532	0.1516926277	679	10	0.106605456387182	0.91510198968592	0.0411745673882195	222.370105073968	2.04057099924869	1.8645	0.2419	1.8556	0.2274	483203309
727	2	235474973	236071757	0.445962	0.16217592965	617	12	0.288950780023161	0.772619043443098	0.108899909133561	202.065323756463	2.19572953736655	1.8645	0.2419	1.8556	0.2274	483792718
728	2	236071757	236653705	0.45795	0.140816705273	507	13	-0.146596229398705	0.883450730032705	-0.063020506715462	166.040711741535	1.99606299212598	1.8645	0.2419	1.8556	0.2274	484389502
729	2	236653705	237223660	0.46059	0.122737759999	304	13	-1.4611654713563	0.143970036286796	-0.800934930275217	99.5589277503481	1.19685039370079	1.8645	0.2419	1.8556	0.2274	484971450
730	2	237223660	237789319	0.4524	0.116075232605	428	13	-0.65817736296841	0.510424168979898	-0.307395457317656	140.168490385359	1.68503937007874	1.8645	0.2419	1.8556	0.2274	485541405
731	2	237789319	238341970	0.433242	0.0952698900391	596	11	-0.0331207450291336	0.973578299683249	-0.0114985944260878	195.18789782634	1.94771241830065	1.8645	0.2419	1.8556	0.2274	486107064
732	2	238341970	238939047	0.469736	0.162587070009	376	13	-0.994914311647203	0.319777941612228	-0.494273592041165	123.138673796483	1.48031496062992	1.8645	0.2419	1.8556	0.2274	486659715
733	2	238939047	239537131	0.489332	0.163997030517	385	14	-0.486821137365868	0.626385089713298	-0.203000444304085	126.08614205225	1.72645739910314	1.8645	0.2419	1.8556	0.2274	487256792
734	2	239537131	240122576	0.488292	0.145948808172	309	14	-1.12286491953203	0.261494868417522	-0.520252051981974	101.196410114663	1.38565022421525	1.8645	0.2419	1.8556	0.2274	487854876
735	2	240122576	240668735	0.496364	0.0845156813309	299	15	-0.639568360863024	0.522453257331234	-0.262451952598312	97.9214453860332	1.70857142857143	1.8645	0.2419	1.8556	0.2274	488440321
736	2	240668735	241262815	0.485042	0.1583625101	301	14	-1.18981689660215	0.234118367029131	-0.558095403126646	98.5764383317592	1.34977578475336	1.8645	0.2419	1.8556	0.2274	488986480
737	2	241262815	241850118	0.552276	0.148650696489	122	16	-0.661331530017825	0.508399725374845	-0.569411202234458	39.9545696892844	1.36312849162011	1.8645	0.2419	1.8556	0.2274	489580560
738	2	241850118	242445289	0.49306	0.159905304526	317	15	-0.446588774521695	0.655172002152112	-0.17811459665701	103.816381897567	1.81142857142857	1.8645	0.2419	1.8556	0.2274	490167863
739	2	242445289	243199373	0.458276	0.386378084371	184	13	-2.23825073753813	0.0252047086428419	-1.52530048766179	60.2593510067897	0.724409448818898	1.8645	0.2419	1.8556	0.2274	490763034
740	3	0	689954	0.364856	0.275314006441	983	4	0.802832199451181	0.422071728414858	0.299618036891978	321.929032824316	2.32662721893491	2.2026	0.3361	2.1838	0.3124	490763034
741	3	689954	1289491	0.351878	0.166023114503	1013	3	0.894905078517714	0.370837831737623	0.355712911980638	331.753927010206	2.4647201946472	2.2026	0.3361	2.1838	0.3124	491452988
742	3	1289491	1871868	0.35472	0.141449610819	776	3	-0.0632402575195787	0.949575188053902	-0.0287927046333726	254.137262941678	1.88807785888078	2.2026	0.3361	2.1838	0.3124	492052525
743	3	1871868	2452339	0.359794	0.138630525901	705	3	-0.350279577598261	0.726128890326789	-0.167226099534344	230.885013368406	1.71532846715328	2.2026	0.3361	2.1838	0.3124	492634902
744	3	2452339	3029251	0.370802	0.133316693014	673	5	-0.539440265494491	0.589583103821671	-0.246606370696441	220.40512623679	1.62756952841596	2.2026	0.3361	2.1838	0.3124	493215373
745	3	3029251	3599660	0.383846	0.123435990666	959	6	0.776849891389179	0.437247337528751	0.294737231768605	314.069117475605	2.39450686641698	2.2026	0.3361	2.1838	0.3124	493792285
746	3	3599660	4233532	0.38879	0.211197213318	521	6	-1.14331945384392	0.252905980809761	-0.585510210971018	170.625662361616	1.30087390761548	2.2026	0.3361	2.1838	0.3124	494362694
747	3	4233532	4827506	0.40451	0.158212312323	1218	8	2.41689906212879	0.0156533571986944	0.752961173531072	398.890703947118	3.34156378600823	2.2026	0.3361	2.1838	0.3124	494996566
748	3	4827506	5450846	0.414786	0.197869541502	1086	9	2.23161199957437	0.0256406178717498	0.693556598147623	355.661169529204	3.19646799116998	2.2026	0.3361	2.1838	0.3124	495590540
749	3	5450846	6063481	0.380168	0.183853354771	831	6	0.215704511960328	0.829218083978196	0.0880548935208184	272.149568949142	2.0749063670412	2.2026	0.3361	2.1838	0.3124	496213880
750	3	6063481	6671501	0.357546	0.17765862965	1044	3	1.02023210559432	0.307618394470629	0.399200449749384	341.906317668959	2.54014598540146	2.2026	0.3361	2.1838	0.3124	496826515
751	3	6671501	7240735	0.363582	0.121626606984	756	4	-0.185767601247991	0.852627012701909	-0.0791871452275293	247.587333484418	1.78934911242604	2.2026	0.3361	2.1838	0.3124	497434535
752	3	7240735	7789365	0.375208	0.0886389734429	741	5	-0.247051353574883	0.804868481128187	-0.107739333000924	242.674886391474	1.79201934703748	2.2026	0.3361	2.1838	0.3124	498003769
753	3	7789365	8380848	0.387718	0.154667167104	870	6	0.386678494755056	0.698994238781835	0.154221817486564	284.921931390799	2.17228464419476	2.2026	0.3361	2.1838	0.3124	498552399
754	3	8380848	8971643	0.432318	0.153682749515	710	11	0.758571902280166	0.448108686004688	0.241008099503795	232.522495732721	2.3202614379085	2.2026	0.3361	2.1838	0.3124	499143882
755	3	8971643	9550350	0.430384	0.136004921316	701	11	0.6960698511768	0.486385086237558	0.222603519122374	229.575027476954	2.29084967320261	2.2026	0.3361	2.1838	0.3124	499734677
756	3	9550350	10288849	0.461272	0.322951012798	445	13	-0.548090283592651	0.583629911931349	-0.251200917865043	145.735930424029	1.75196850393701	2.2026	0.3361	2.1838	0.3124	500313384
757	3	10288849	10833677	0.490212	0.0822791780158	403	15	0.475424804664653	0.634484218046071	0.16818240173155	131.981078563784	2.30285714285714	2.2026	0.3361	2.1838	0.3124	501051883
758	3	10833677	11413402	0.45673	0.137522100996	651	13	0.785906090019491	0.431922506448361	0.297651289446833	213.200203833805	2.56299212598425	2.2026	0.3361	2.1838	0.3124	501596711
759	3	11413402	12060972	0.427974	0.22788269994	736	10	0.424668096704872	0.671078643906632	0.157468759200501	241.037404027159	2.21187077385424	2.2026	0.3361	2.1838	0.3124	502176436
760	3	12060972	12651136	0.402716	0.152777871914	931	8	1.01631541620131	0.309479209722658	0.365300113183533	304.899216235441	2.55418381344307	2.2026	0.3361	2.1838	0.3124	502824006
761	3	12651136	13262437	0.505088	0.182072334251	265	15	-1.00408535728553	0.315337472653361	-0.436605077345856	86.7865653086916	1.51428571428571	2.2026	0.3361	2.1838	0.3124	503414170
762	3	13262437	13843650	0.514106	0.139730184975	288	15	-0.757500330293836	0.448750168082435	-0.316528625354105	94.3189841845403	1.64571428571429	2.2026	0.3361	2.1838	0.3124	504025471
763	3	13843650	14480179	0.469322	0.214489834713	510	13	-0.12716909774416	0.898806563198732	-0.0545090068599446	167.023201160124	2.00787401574803	2.2026	0.3361	2.1838	0.3124	504606684
764	3	14480179	15046678	0.474138	0.11738590889	442	14	-0.00978830074124577	0.992190190672985	-0.00381252049491665	144.75344100544	1.98206278026906	2.2026	0.3361	2.1838	0.3124	505243213
765	3	15046678	15695348	0.422856	0.229192039095	681	10	0.117765549029908	0.90625342743834	0.045417791155559	223.025098019694	2.0465815176559	2.2026	0.3361	2.1838	0.3124	505809712
766	3	15695348	16306587	0.39935	0.181989369134	991	7	1.11505324291066	0.264827606431537	0.383969183572748	324.54900460722	2.5491961414791	2.2026	0.3361	2.1838	0.3124	506458382
767	3	16306587	16914961	0.407988	0.178137132751	1042	8	1.55800456149034	0.119232166813753	0.527802317903248	341.251324723233	2.85871056241427	2.2026	0.3361	2.1838	0.3124	507069621
768	3	16914961	17481154	0.377852	0.116908898556	1194	5	1.7007747802425	0.0889852867311074	0.580518055958047	391.030788598407	2.88754534461911	2.2026	0.3361	2.1838	0.3124	507677995
769	3	17481154	18093718	0.36712	0.183758758269	1311	4	2.23129358548346	0.0256616883007829	0.715022400773153	429.347875923376	3.10295857988166	2.2026	0.3361	2.1838	0.3124	508244188
770	3	18093718	18644435	0.36554	0.0920926719168	1156	4	1.55625847927918	0.119646640447662	0.533496113052077	378.585922629613	2.73609467455621	2.2026	0.3361	2.1838	0.3124	508856752
771	3	18644435	19238469	0.362598	0.158297336516	1035	4	1.02929558991971	0.303340795018247	0.373985482938086	338.958849413192	2.44970414201183	2.2026	0.3361	2.1838	0.3124	509407469
772	3	19238469	19865081	0.360334	0.202058051873	1012	4	0.929129090289401	0.35282219025857	0.341564005245708	331.426430537343	2.39526627218935	2.2026	0.3361	2.1838	0.3124	510001503
773	3	19865081	20533922	0.372584	0.252438172899	765	5	-0.143855267015021	0.885614759927745	-0.0617531277267436	250.534801740185	1.85006045949214	2.2026	0.3361	2.1838	0.3124	510628115
774	3	20533922	21147674	0.35402	0.185338703581	905	3	0.458281887412112	0.646749935204995	0.193068435150067	296.384307941003	2.20194647201946	2.2026	0.3361	2.1838	0.3124	511296956
775	3	21147674	21751987	0.35587	0.172614191652	1054	3	1.06066017884484	0.288844363134579	0.412953604816714	345.181282397589	2.56447688564477	2.2026	0.3361	2.1838	0.3124	511910708
776	3	21751987	22337730	0.350918	0.146383311452	922	3	0.527009611937994	0.598186913620827	0.219917393608838	301.951747979674	2.24330900243309	2.2026	0.3361	2.1838	0.3124	512515021
777	3	22337730	22953336	0.359824	0.187792191759	926	3	0.543180841238201	0.587005296352864	0.226162836439736	303.261733871126	2.25304136253041	2.2026	0.3361	2.1838	0.3124	513100764
778	3	22953336	23559657	0.37245	0.175354309021	840	5	0.178632503484546	0.858226270874519	0.073176452359365	275.097037204909	2.03143893591294	2.2026	0.3361	2.1838	0.3124	513716370
779	3	23559657	24189210	0.400786	0.205785692388	842	8	0.58198808349209	0.560574707585631	0.220339178691136	275.752030150635	2.31001371742112	2.2026	0.3361	2.1838	0.3124	514322691
780	3	24189210	24745615	0.37474	0.101373999155	935	5	0.587117012783998	0.557125122332229	0.227753489468241	306.209202126893	2.26118500604595	2.2026	0.3361	2.1838	0.3124	514952244
781	3	24745615	25296049	0.370044	0.0916258806687	756	5	-0.18255379947497	0.855148137723736	-0.078826641085685	247.587333484418	1.82829504232164	2.2026	0.3361	2.1838	0.3124	515508649
782	3	25296049	25865040	0.38684	0.121251478494	940	6	0.693554874130209	0.487961401606002	0.265867173315473	307.846684491208	2.34706616729089	2.2026	0.3361	2.1838	0.3124	516059083
783	3	25865040	26491092	0.371398	0.201344297279	1051	5	1.08589809782333	0.277524078583712	0.396477888655421	344.198792979	2.54171704957678	2.2026	0.3361	2.1838	0.3124	516628074
784	3	26491092	27120314	0.375488	0.20536789877	797	5	-0.00626048493520596	0.995004888356542	-0.00263315131628595	261.014688871801	1.92744860943168	2.2026	0.3361	2.1838	0.3124	517254126
785	3	27120314	27751639	0.375394	0.20801488932	868	5	0.299027937804385	0.764918728982931	0.120482167137722	284.266938445073	2.09915356711004	2.2026	0.3361	2.1838	0.3124	517883348
786	3	27751639	28343645	0.372678	0.155413965399	969	5	0.733311468743802	0.463368481656587	0.279283790108323	317.344082204235	2.34340991535671	2.2026	0.3361	2.1838	0.3124	518514673
787	3	28343645	28940680	0.365892	0.162528159991	893	4	0.410876331332566	0.681163218572747	0.161086795672621	292.454350266648	2.11360946745562	2.2026	0.3361	2.1838	0.3124	519106679
788	3	28940680	29511882	0.358734	0.124652924885	1035	3	0.983846839668855	0.325190825037459	0.386709505566187	338.958849413192	2.51824817518248	2.2026	0.3361	2.1838	0.3124	519703714
789	3	29511882	30089246	0.35218	0.133995191941	894	3	0.413811006836542	0.679012522412599	0.175425474362818	292.781846739511	2.17518248175182	2.2026	0.3361	2.1838	0.3124	520274916
790	3	30089246	30680478	0.368942	0.154308291838	1020	4	0.963969611899945	0.335061161343955	0.352923867410256	334.046402320247	2.41420118343195	2.2026	0.3361	2.1838	0.3124	520852280
791	3	30680478	31231545	0.385868	0.092669312443	930	6	0.64971539136233	0.515876080061807	0.250437132745868	304.571719762578	2.32209737827715	2.2026	0.3361	2.1838	0.3124	521443512
792	3	31231545	31786629	0.391434	0.0992354310339	879	7	0.575753480545761	0.56478182105167	0.210947291529664	287.869399646566	2.26109324758842	2.2026	0.3361	2.1838	0.3124	521994579
793	3	31786629	32421922	0.411682	0.212961578358	748	9	0.411848907857139	0.680450171261702	0.155642670230898	244.967361701514	2.20161883738043	2.2026	0.3361	2.1838	0.3124	522549663
794	3	32421922	33098976	0.410542	0.261506467726	638	9	-0.180381684121843	0.85685293242969	-0.0738391758918693	208.942749686586	1.87785136129507	2.2026	0.3361	2.1838	0.3124	523184956
795	3	33098976	33743209	0.375872	0.223883284464	1087	5	1.24069222766312	0.214719466620952	0.445067159720551	355.988666002067	2.62877871825877	2.2026	0.3361	2.1838	0.3124	523862010
796	3	33743209	34373536	0.392974	0.206760935197	1006	7	1.18728088965596	0.23511684348876	0.405642526191787	329.461451700165	2.58778135048232	2.2026	0.3361	2.1838	0.3124	524506243
797	3	34373536	34980908	0.365628	0.176781280665	848	4	0.214898397273259	0.82984653449165	0.0864908851145972	277.717008987813	2.00710059171598	2.2026	0.3361	2.1838	0.3124	525136570
798	3	34980908	35575317	0.345634	0.158828348831	984	2	1.08136417843605	0.279535149445319	0.394665355856234	322.256529297179	2.44472049689441	2.2026	0.3361	2.1838	0.3124	525743942
799	3	35575317	36156284	0.35675	0.139365919235	932	3	0.567437685188513	0.570416852416804	0.23548059783378	305.226712708304	2.2676399026764	2.2026	0.3361	2.1838	0.3124	526338351
800	3	36156284	36757185	0.382318	0.167916179204	1085	6	1.32922737426445	0.183772966401697	0.472829554082315	355.333673056341	2.70911360799001	2.2026	0.3361	2.1838	0.3124	526919318
801	3	36757185	37372097	0.397422	0.1868755204	879	7	0.575753480545761	0.56478182105167	0.210947291529664	287.869399646566	2.26109324758842	2.2026	0.3361	2.1838	0.3124	527520219
802	3	37372097	37958959	0.433176	0.148010946355	649	11	0.334946889246242	0.737665150469742	0.111407553110889	212.545210888079	2.12091503267974	2.2026	0.3361	2.1838	0.3124	528135131
803	3	37958959	38576345	0.44555	0.190133887066	668	12	0.617457209914843	0.536933196876366	0.223477522458195	218.767643872475	2.37722419928826	2.2026	0.3361	2.1838	0.3124	528721993
804	3	38576345	39152088	0.433366	0.131556962047	613	11	0.0849386848327794	0.932310136849584	0.0290761488025322	200.755337865011	2.00326797385621	2.2026	0.3361	2.1838	0.3124	529339379
805	3	39152088	39793199	0.4189	0.220103850971	572	9	-0.535720039309232	0.592152051871899	-0.231380452878349	187.327982477629	1.68359087564386	2.2026	0.3361	2.1838	0.3124	529915122
806	3	39793199	40419561	0.397272	0.201739569131	788	7	0.137572423624281	0.890578351019851	0.0532797558426365	258.067220616034	2.02700964630225	2.2026	0.3361	2.1838	0.3124	530556233
807	3	40419561	41031737	0.412038	0.183241420768	746	9	0.401081078912067	0.688360430907921	0.151780030598499	244.312368755788	2.19573215599706	2.2026	0.3361	2.1838	0.3124	531182595
808	3	41031737	41626672	0.401782	0.15957205409	732	8	0.0451790205930545	0.96396461631403	0.0183625939087818	239.727418135707	2.0082304526749	2.2026	0.3361	2.1838	0.3124	531794771
809	3	41626672	42308941	0.402866	0.267151226276	907	8	0.89919343884152	0.368549634528888	0.327621496153262	297.039300886729	2.4883401920439	2.2026	0.3361	2.1838	0.3124	532389706
810	3	42308941	42908150	0.445158	0.165566605308	618	12	0.295392082570057	0.767694380806811	0.111236257888517	202.392820229326	2.19928825622776	2.2026	0.3361	2.1838	0.3124	533071975
811	3	42908150	43487485	0.42783	0.136941493264	691	10	0.173566012243538	0.862206544837143	0.0664487035317464	226.300062748324	2.07663410969196	2.2026	0.3361	2.1838	0.3124	533671184
812	3	43487485	44101094	0.414376	0.18514884886	883	9	1.13867736164953	0.254837748342223	0.395017837991727	289.179385538018	2.59896983075791	2.2026	0.3361	2.1838	0.3124	534250519
813	3	44101094	44715393	0.406266	0.186064115358	821	8	0.479506353302274	0.631578449525299	0.183901167402544	268.874604220513	2.25240054869685	2.2026	0.3361	2.1838	0.3124	534864128
814	3	44715393	45332109	0.43911	0.189254048865	581	11	-0.13729083020141	0.890800918243739	-0.0482727614837206	190.275450733396	1.89869281045752	2.2026	0.3361	2.1838	0.3124	535478427
815	3	45332109	45923637	0.426152	0.154731475095	701	10	0.229366475457167	0.818584090339143	0.087177437154111	229.575027476954	2.10668670172802	2.2026	0.3361	2.1838	0.3124	536095143
816	3	45923637	46540524	0.436106	0.189478786228	818	11	1.50859651552055	0.131401925186668	0.445289918053499	267.892114801924	2.67320261437908	2.2026	0.3361	2.1838	0.3124	536686671
817	3	46540524	47155486	0.470326	0.186941632166	617	14	1.45478619766768	0.14572846043577	0.47741159926307	202.065323756463	2.76681614349776	2.2026	0.3361	2.1838	0.3124	537303558
818	3	47155486	47854910	0.427056	0.285126046575	634	10	-0.144496628074152	0.88510831891734	-0.057754166717105	207.632763795134	1.9053343350864	2.2026	0.3361	2.1838	0.3124	537918520
819	3	47854910	48556863	0.44237	0.287701598255	633	12	0.392011620773493	0.695049627495556	0.145834919412484	207.305267322271	2.25266903914591	2.2026	0.3361	2.1838	0.3124	538617944
820	3	48556863	49275401	0.489708	0.304142578402	374	14	-0.578880105837286	0.562670074663628	-0.244820619998712	122.483680850757	1.67713004484305	2.2026	0.3361	2.1838	0.3124	539319897
821	3	49275401	49993329	0.486862	0.303551331053	432	14	-0.0934782720788988	0.92552361047215	-0.0368275777228796	141.47847627681	1.9372197309417	2.2026	0.3361	2.1838	0.3124	540038435
822	3	49993329	50592402	0.532352	0.165377174401	227	16	0.514857372533174	0.60665269042745	0.326399947493571	74.3416993398981	2.53631284916201	2.2026	0.3361	2.1838	0.3124	540756363
823	3	50592402	51297612	0.410786	0.290991335914	1063	9	2.10778196670604	0.0350498534115244	0.662674091874366	348.128750653355	3.12877115526122	2.2026	0.3361	2.1838	0.3124	541355436
824	3	51297612	52001019	0.44341	0.289173977512	759	12	1.20361574168235	0.228738132315831	0.407729305399609	248.569822903007	2.70106761565836	2.2026	0.3361	2.1838	0.3124	542060646
825	3	52001019	52574770	0.543118	0.128541823892	305	16	1.38859770014249	0.164955117112967	0.752516892652905	99.8864242232111	3.40782122905028	2.2026	0.3361	2.1838	0.3124	542764053
826	3	52574770	53195998	0.43467	0.195142524162	544	11	-0.394243706959691	0.693401119803752	-0.14320427363791	178.158081237465	1.77777777777778	2.2026	0.3361	2.1838	0.3124	543337804
827	3	53195998	53803498	0.44236	0.17695473251	544	12	-0.181264305900227	0.85616012165467	-0.0727639287655179	178.158081237465	1.93594306049822	2.2026	0.3361	2.1838	0.3124	543959032
828	3	53803498	54377756	0.428748	0.129311215516	583	10	-0.429078990463664	0.66786574116753	-0.178741123656016	190.930443679122	1.75206611570248	2.2026	0.3361	2.1838	0.3124	544566532
829	3	54377756	54958599	0.416436	0.139182188647	921	9	1.3432661116059	0.179185821151338	0.455805556434597	301.624251506811	2.71081677704194	2.2026	0.3361	2.1838	0.3124	545140790
830	3	54958599	55533527	0.409332	0.130325884285	857	8	0.655189319341959	0.512345870108415	0.245814149737239	280.66447724358	2.35116598079561	2.2026	0.3361	2.1838	0.3124	545721633
831	3	55533527	56080110	0.407964	0.0852258485902	789	8	0.323343716822555	0.746434949369413	0.126544245638198	258.394717088897	2.16460905349794	2.2026	0.3361	2.1838	0.3124	546296561
832	3	56080110	56678591	0.388646	0.164551589775	882	6	0.439285874076511	0.660454408359606	0.173985072307994	288.851889065155	2.20224719101124	2.2026	0.3361	2.1838	0.3124	546843144
833	3	56678591	57302461	0.413066	0.198550980172	690	9	0.0995818684500395	0.92067628914432	0.0392007620087926	225.972566275461	2.03090507726269	2.2026	0.3361	2.1838	0.3124	547441625
834	3	57302461	58003448	0.375196	0.286720010499	803	5	0.0195385367047594	0.984411495059004	0.00818711221055686	262.979667708979	1.94195888754534	2.2026	0.3361	2.1838	0.3124	548065495
835	3	58003448	58633446	0.450224	0.206346686815	651	13	0.785906090019491	0.431922506448361	0.297651289446833	213.200203833805	2.56299212598425	2.2026	0.3361	2.1838	0.3124	548766482
836	3	58633446	59272412	0.382806	0.217485750416	752	6	-0.130627401905916	0.896070064871939	-0.0560609215718889	246.277347592966	1.87765293383271	2.2026	0.3361	2.1838	0.3124	549396480
837	3	59272412	59843182	0.404942	0.123990398935	784	8	0.298943304872599	0.76498330453587	0.117372599739948	256.757234724582	2.15089163237311	2.2026	0.3361	2.1838	0.3124	550035446
838	3	59843182	60383744	0.383184	0.0750367210422	722	6	-0.262145850209552	0.793208999049108	-0.114794746362355	236.452453407077	1.80274656679151	2.2026	0.3361	2.1838	0.3124	550606216
839	3	60383744	60969647	0.376014	0.146616419441	955	5	0.673113751583883	0.500874925915215	0.258287857616353	312.759131584153	2.30955259975816	2.2026	0.3361	2.1838	0.3124	551146778
840	3	60969647	61590771	0.386732	0.195007760125	876	6	0.412982184415783	0.679619666521268	0.164137286351647	286.886910227977	2.187265917603	2.2026	0.3361	2.1838	0.3124	551732681
841	3	61590771	62155912	0.393658	0.115265040052	786	7	0.127942070724908	0.898194816990818	0.0496134386448666	257.412227670308	2.02186495176849	2.2026	0.3361	2.1838	0.3124	552353805
842	3	62155912	62694989	0.399016	0.0724887168252	720	7	-0.189859574954407	0.849419170740753	-0.0769189672840653	235.797460461351	1.85209003215434	2.2026	0.3361	2.1838	0.3124	552918946
843	3	62694989	63280413	0.384034	0.145918172128	872	6	0.395446391308632	0.692513477735864	0.1575345515274	285.576924336525	2.1772784019975	2.2026	0.3361	2.1838	0.3124	553458023
844	3	63280413	63866113	0.384474	0.146320641967	852	6	0.307767425772874	0.75825930971121	0.124059846976312	279.026994879265	2.12734082397004	2.2026	0.3361	2.1838	0.3124	554043447
845	3	63866113	64412453	0.40687	0.0848189771937	1095	8	1.81664892815987	0.0692708864793777	0.599377910113275	358.608637784971	3.00411522633745	2.2026	0.3361	2.1838	0.3124	554629147
846	3	64412453	64969310	0.39981	0.102103412546	703	7	-0.271717574599079	0.785839186963807	-0.111391184541205	230.23002042268	1.80836012861736	2.2026	0.3361	2.1838	0.3124	555175487
847	3	64969310	65546774	0.390794	0.134145158832	851	7	0.440928539954536	0.659264731364812	0.164243258072223	278.699498406402	2.18906752411576	2.2026	0.3361	2.1838	0.3124	555732344
848	3	65546774	66135134	0.392782	0.150180161806	846	7	0.416852657706103	0.676786183528875	0.15574178950621	277.062016042087	2.17620578778135	2.2026	0.3361	2.1838	0.3124	556309808
849	3	66135134	66824982	0.409252	0.275202653338	787	8	0.313583552042572	0.753837353433398	0.122882581132226	257.739724143171	2.15912208504801	2.2026	0.3361	2.1838	0.3124	556898168
850	3	66824982	67433818	0.380094	0.178760782871	757	6	-0.108707660521976	0.913434365650071	-0.0465002832637946	247.914829957281	1.89013732833958	2.2026	0.3361	2.1838	0.3124	557588016
851	3	67433818	68030487	0.376294	0.162014450223	987	5	0.810708533663698	0.417533071534654	0.30583720914964	323.239018715768	2.3869407496977	2.2026	0.3361	2.1838	0.3124	558196852
852	3	68030487	68597333	0.37493	0.117926209235	677	5	-0.522240917734514	0.60150259995742	-0.238057041731761	221.715112128242	1.6372430471584	2.2026	0.3361	2.1838	0.3124	558793521
853	3	68597333	69210684	0.38447	0.184806089825	773	6	-0.0385644880933698	0.969237615614858	-0.0163251693246788	253.154773523089	1.93008739076155	2.2026	0.3361	2.1838	0.3124	559360367
854	3	69210684	69821367	0.395326	0.181244606449	743	7	-0.0791105166116153	0.936944718685792	-0.0315536630751436	243.3298793372	1.9112540192926	2.2026	0.3361	2.1838	0.3124	559973718
855	3	69821367	70374510	0.372252	0.0960746136171	902	5	0.445222393764189	0.656159044979886	0.175914557948623	295.401818522414	2.1813784764208	2.2026	0.3361	2.1838	0.3124	560584401
856	3	70374510	70968285	0.365456	0.157930192413	779	4	-0.0856011016176787	0.931783522711727	-0.0359500513869329	255.119752360267	1.84378698224852	2.2026	0.3361	2.1838	0.3124	561137544
857	3	70968285	71522747	0.397586	0.0982249459837	910	7	0.725023950486045	0.468437337353495	0.260950671472319	298.021790305318	2.34083601286174	2.2026	0.3361	2.1838	0.3124	561731319
858	3	71522747	72096579	0.417004	0.128664835701	592	9	-0.428041749858508	0.668620724608895	-0.181798424027789	193.877911934888	1.74245768947756	2.2026	0.3361	2.1838	0.3124	562285781
859	3	72096579	72654105	0.444814	0.103180838203	669	12	0.623898512461739	0.532694237286453	0.225635630625603	219.095140345338	2.38078291814947	2.2026	0.3361	2.1838	0.3124	562859613
860	3	72654105	73289808	0.407172	0.213469182936	845	8	0.596628330662064	0.550755552011308	0.225470286794286	276.734519569224	2.31824417009602	2.2026	0.3361	2.1838	0.3124	563417139
861	3	73289808	73865494	0.404092	0.131470975497	619	8	-0.506270289475955	0.612666917054836	-0.223541645160996	202.720316702189	1.69821673525377	2.2026	0.3361	2.1838	0.3124	564052842
862	3	73865494	74440033	0.366326	0.129737058755	743	4	-0.242383448865125	0.808483057965538	-0.104211168910006	243.3298793372	1.7585798816568	2.2026	0.3361	2.1838	0.3124	564628528
863	3	74440033	75027878	0.356242	0.149435650554	839	3	0.191456603958689	0.848167876607686	0.0838214536193229	274.769540732046	2.04136253041363	2.2026	0.3361	2.1838	0.3124	565203067
864	3	75027878	76161084	0.367692	0.558773956368	767	4	-0.137861884033494	0.890349574834606	-0.0583468019456685	251.189794685911	1.81538461538462	2.2026	0.3361	2.1838	0.3124	565790912
865	3	76161084	76727868	0.348566	0.117829719964	724	2	-0.112474000172906	0.910447583772677	-0.0480032623998005	237.107446352803	1.79875776397516	2.2026	0.3361	2.1838	0.3124	566924118
866	3	76727868	77283725	0.344014	0.10048807517	618	2	-0.599192642221174	0.549044428735992	-0.276386121578631	202.392820229326	1.53540372670807	2.2026	0.3361	2.1838	0.3124	567490902
867	3	77283725	77847709	0.35059	0.113450026951	628	3	-0.661575741627255	0.508243158491078	-0.334084797928873	205.667784957956	1.52798053527981	2.2026	0.3361	2.1838	0.3124	568046759
868	3	77847709	78423607	0.352576	0.131790699047	768	3	-0.0955827161199936	0.923851992879332	-0.043743046099344	251.517291158774	1.86861313868613	2.2026	0.3361	2.1838	0.3124	568610743
869	3	78423607	79005715	0.346248	0.141052863043	875	2	0.58087048048076	0.561327748913311	0.225290057236685	286.559413755114	2.17391304347826	2.2026	0.3361	2.1838	0.3124	569186641
870	3	79005715	79575165	0.338994	0.121959785758	979	1	1.12609021983706	0.260127333316011	0.521990927476378	320.619046932865	2.62818791946309	2.2026	0.3361	2.1838	0.3124	569768749
871	3	79575165	80144347	0.335734	0.121546359512	748	1	0.250874350071268	0.801911256024729	0.13372033776032	244.967361701514	2.00805369127517	2.2026	0.3361	2.1838	0.3124	570338199
872	3	80144347	80729598	0.33327	0.145665705825	858	1	0.6676438118645	0.504360984321907	0.331659715372229	280.991973716443	2.30335570469799	2.2026	0.3361	2.1838	0.3124	570907381
873	3	80729598	81325035	0.33931	0.160280600634	872	1	0.720687197910912	0.471101990761981	0.35501020264961	285.576924336525	2.34093959731544	2.2026	0.3361	2.1838	0.3124	571492632
874	3	81325035	81892940	0.349792	0.119571055018	865	2	0.534953627457338	0.592681923919731	0.208707173041081	283.284449026484	2.14906832298137	2.2026	0.3361	2.1838	0.3124	572088069
875	3	81892940	82485973	0.34815	0.156876598773	862	2	0.521178571550312	0.602242380225303	0.203694909606092	282.301959607895	2.1416149068323	2.2026	0.3361	2.1838	0.3124	572655974
876	3	82485973	83068201	0.336972	0.141229896192	746	1	0.243296723493209	0.807775542425671	0.129857698127921	244.312368755788	2.00268456375839	2.2026	0.3361	2.1838	0.3124	573249007
877	3	83068201	83645414	0.327814	0.133768643464	687	1	0.0197567394404749	0.984237428066152	0.0109921666907837	224.990076856872	1.84429530201342	2.2026	0.3361	2.1838	0.3124	573831235
878	3	83645414	84223959	0.327324	0.135762991643	744	1	0.23571909691515	0.813650650214114	0.125984688980715	243.657375810063	1.99731543624161	2.2026	0.3361	2.1838	0.3124	574408448
879	3	84223959	84825507	0.332992	0.168811133941	822	1	0.531246533459442	0.595247950616808	0.269820461554366	269.202100693376	2.20671140939597	2.2026	0.3361	2.1838	0.3124	574986993
880	3	84825507	85405757	0.33104	0.138302455838	659	1	-0.0863300326523479	0.931204064985801	-0.0490394671192648	215.820175616709	1.76912751677852	2.2026	0.3361	2.1838	0.3124	575588541
881	3	85405757	85962858	0.330372	0.10249667475	572	1	-0.415956788797905	0.67744162320218	-0.253302785348927	187.327982477629	1.53557046979866	2.2026	0.3361	2.1838	0.3124	576168791
882	3	85962858	86553224	0.333386	0.153067757967	710	1	0.106899445088151	0.914868753424939	0.0585010922647278	232.522495732721	1.90604026845638	2.2026	0.3361	2.1838	0.3124	576725892
883	3	86553224	87150266	0.347974	0.162537978903	834	2	0.392611383084731	0.694606530850701	0.156054423961658	273.132058367731	2.07204968944099	2.2026	0.3361	2.1838	0.3124	577316258
884	3	87150266	87746385	0.344756	0.161241295782	897	2	0.681887557132287	0.495310053912529	0.261115025436255	293.7643361581	2.22857142857143	2.2026	0.3361	2.1838	0.3124	577913300
885	3	87746385	88366926	0.351224	0.194251467671	931	3	0.563394877863461	0.573166024295875	0.233931810738293	304.899216235441	2.26520681265207	2.2026	0.3361	2.1838	0.3124	578509419
886	3	88366926	88985640	0.339776	0.191872173573	951	1	1.02000344774423	0.307726825607705	0.480127408733247	311.449145692701	2.55302013422819	2.2026	0.3361	2.1838	0.3124	579129960
887	3	88985640	89550336	0.337256	0.114567838271	798	1	0.440315014522737	0.659708967641835	0.227070814095029	261.342185344664	2.14228187919463	2.2026	0.3361	2.1838	0.3124	579748674
888	3	89550336	90176748	0.346988	0.201803286016	849	2	0.461486662619864	0.644449488125019	0.181771594070033	278.044505460676	2.10931677018634	2.2026	0.3361	2.1838	0.3124	580313370
889	3	90176748	94073538	0.362048	0.871689262188	886	4	0.380390874923341	0.703655287218021	0.149733319106416	290.161874956607	2.09704142011834	2.2026	0.3361	2.1838	0.3124	580939782
890	3	94073538	94683742	0.345574	0.18060189707	816	2	0.309961047642573	0.756590577960545	0.12457619248849	267.237121856198	2.02732919254658	2.2026	0.3361	2.1838	0.3124	584836572
891	3	94683742	95273141	0.32644	0.151678234948	910	1	0.864662102894028	0.387224275583406	0.416548612958742	298.021790305318	2.44295302013423	2.2026	0.3361	2.1838	0.3124	585446776
892	3	95273141	95888037	0.329326	0.186854362364	767	1	0.322861802562826	0.746799905499886	0.169908645375617	251.189794685911	2.05906040268456	2.2026	0.3361	2.1838	0.3124	586036175
893	3	95888037	96506299	0.339242	0.191281366152	838	1	0.591867546083912	0.553939287573124	0.297632311572035	274.442044259183	2.2496644295302	2.2026	0.3361	2.1838	0.3124	586651071
894	3	96506299	97095884	0.341012	0.151945860224	824	2	0.34669453006131	0.728820820027913	0.138651377700213	269.857093639101	2.0472049689441	2.2026	0.3361	2.1838	0.3124	587269333
895	3	97095884	97673841	0.349468	0.134883737025	883	2	0.617603962899497	0.536836431675827	0.23842047816546	289.179385538018	2.19378881987578	2.2026	0.3361	2.1838	0.3124	587858918
896	3	97673841	98316732	0.363302	0.222263183028	1096	4	1.29495456720011	0.195335902802078	0.456602513511925	358.936134257834	2.59408284023669	2.2026	0.3361	2.1838	0.3124	588436875
897	3	98316732	98956970	0.367608	0.219040419344	1441	4	2.7974520616548	0.00515074100865813	0.851425050726145	471.922417395565	3.41065088757396	2.2026	0.3361	2.1838	0.3124	589079766
898	3	98956970	99562088	0.371196	0.173714878751	1133	5	1.43848472690286	0.150296567915257	0.504863080513758	371.053503753765	2.74002418379686	2.2026	0.3361	2.1838	0.3124	589720004
899	3	99562088	100141287	0.376228	0.136738841055	980	5	0.780609675083739	0.435032099620335	0.295568873695813	320.946543405728	2.37001209189843	2.2026	0.3361	2.1838	0.3124	590325122
900	3	100141287	100757697	0.373196	0.188851576061	1101	5	1.30088994482304	0.193296128402276	0.463529688257611	360.573616622149	2.66263603385732	2.2026	0.3361	2.1838	0.3124	590904321
901	3	100757697	101443332	0.371584	0.270749013688	1135	5	1.44708440078284	0.147873286415992	0.50740751687152	371.708496699491	2.74486094316808	2.2026	0.3361	2.1838	0.3124	591520731
902	3	101443332	102077203	0.373892	0.211195968896	1066	5	1.15039565192324	0.249980950184318	0.416922657452418	349.111240071944	2.57799274486094	2.2026	0.3361	2.1838	0.3124	592206366
903	3	102077203	102649621	0.352674	0.126512443704	830	3	0.155071338033222	0.876765077756505	0.0682619794137868	271.822072476279	2.01946472019465	2.2026	0.3361	2.1838	0.3124	592840237
904	3	102649621	103243876	0.335546	0.158610360872	925	1	0.921494302229469	0.356792414629691	0.440135433276358	302.934237398263	2.48322147651007	2.2026	0.3361	2.1838	0.3124	593412655
905	3	103243876	103819232	0.3329	0.130972823782	942	1	0.985904128142969	0.324180160953449	0.466409127485467	308.501677436934	2.52885906040268	2.2026	0.3361	2.1838	0.3124	594006910
906	3	103819232	104431112	0.33982	0.182846309734	918	1	0.894972609206263	0.370801730288013	0.429176221286491	300.641762088222	2.46442953020134	2.2026	0.3361	2.1838	0.3124	594582266
907	3	104431112	104993514	0.343136	0.110956219928	820	2	0.328327788851941	0.742663835225099	0.13163095002244	268.54710774765	2.03726708074534	2.2026	0.3361	2.1838	0.3124	595194146
908	3	104993514	105567517	0.347852	0.128924413287	1000	2	1.15483114327353	0.248159581043664	0.417935135179081	327.496472862987	2.48447204968944	2.2026	0.3361	2.1838	0.3124	595756548
909	3	105567517	106159330	0.354888	0.155138531935	951	3	0.644251024364498	0.519412668607688	0.264595984040063	311.449145692701	2.31386861313869	2.2026	0.3361	2.1838	0.3124	596330551
910	3	106159330	106770486	0.352268	0.181878276578	1109	3	1.28301458172269	0.199486967485902	0.48633810334121	363.193588405053	2.69829683698297	2.2026	0.3361	2.1838	0.3124	596922364
911	3	106770486	107361480	0.372704	0.153967722177	940	5	0.608616197483969	0.542778865687867	0.235447881258242	307.846684491208	2.273276904474	2.2026	0.3361	2.1838	0.3124	597533520
912	3	107361480	107912340	0.384604	0.0923283592927	1073	6	1.276619994943	0.201736439223316	0.456784587506996	351.403715381985	2.67915106117353	2.2026	0.3361	2.1838	0.3124	598124514
913	3	107912340	108499976	0.370854	0.14913313684	855	5	0.24313005758446	0.807904647103563	0.0987115444665024	280.009484297854	2.0677146311971	2.2026	0.3361	2.1838	0.3124	598675374
914	3	108499976	109139549	0.37064	0.218228411768	1037	5	1.02570038066341	0.305032834879499	0.377131113506468	339.613842358918	2.50785973397823	2.2026	0.3361	2.1838	0.3124	599263010
915	3	109139549	109807480	0.352864	0.251419682572	1046	3	1.02831772024443	0.303800398208683	0.401961589426441	342.561310614685	2.54501216545012	2.2026	0.3361	2.1838	0.3124	599902583
916	3	109807480	110398483	0.347592	0.153980605851	1076	2	1.50379922625153	0.13263307048562	0.523613213073618	352.386204800574	2.67329192546584	2.2026	0.3361	2.1838	0.3124	600570514
917	3	110398483	110988759	0.358224	0.152938625321	1028	3	0.955547188393492	0.339301053928695	0.376919002373378	336.666374103151	2.50121654501217	2.2026	0.3361	2.1838	0.3124	601161517
918	3	110988759	111606980	0.379516	0.191227732478	1081	5	1.21489320602316	0.22440682535854	0.437081742427893	354.023687164889	2.6142684401451	2.2026	0.3361	2.1838	0.3124	601751793
919	3	111606980	112216321	0.374946	0.179441396525	927	5	0.552718317264044	0.580456308526152	0.215356463318773	303.589230343989	2.24183796856106	2.2026	0.3361	2.1838	0.3124	602370014
920	3	112216321	112849943	0.37944	0.210885985651	1166	5	1.58037934592267	0.114020018648825	0.546283007893739	381.860887358243	2.81983071342201	2.2026	0.3361	2.1838	0.3124	602979355
921	3	112849943	113450892	0.394092	0.16798264079	969	7	1.00911936101755	0.312917393749123	0.351580791801341	317.344082204235	2.49260450160772	2.2026	0.3361	2.1838	0.3124	603612977
922	3	113450892	114067040	0.38407	0.188506657491	837	6	0.242008201621056	0.808773808130621	0.0984340393008175	274.11454778632	2.08988764044944	2.2026	0.3361	2.1838	0.3124	604213926
923	3	114067040	114605064	0.360948	0.0706734272077	1031	4	1.01187532911444	0.311597666627676	0.368399047919506	337.64886352174	2.44023668639053	2.2026	0.3361	2.1838	0.3124	604830074
924	3	114605064	115183886	0.352862	0.136176579328	1184	3	1.58622513110158	0.112688248863928	0.58074781880845	387.755823869777	2.88077858880779	2.2026	0.3361	2.1838	0.3124	605368098
925	3	115183886	115752878	0.37642	0.12125302289	1036	5	1.02140054372342	0.307064707845007	0.375739222379796	339.286345886055	2.50544135429262	2.2026	0.3361	2.1838	0.3124	605946920
926	3	115752878	116335167	0.36119	0.141319860069	812	4	0.0581160500258133	0.953656189928833	0.0239063477365742	265.927135964746	1.92189349112426	2.2026	0.3361	2.1838	0.3124	606515912
927	3	116335167	116898839	0.36165	0.112959309669	778	4	-0.0899561668189966	0.928322047359203	-0.03780322446241	254.792255887404	1.8414201183432	2.2026	0.3361	2.1838	0.3124	607098201
928	3	116898839	117445235	0.361974	0.0849127738856	703	4	-0.416586056917842	0.676981209648812	-0.184048690376067	230.23002042268	1.66390532544379	2.2026	0.3361	2.1838	0.3124	607661873
929	3	117445235	118003952	0.357308	0.105092560276	808	3	0.0661295768820811	0.947274663436621	0.0295059359312945	264.617150073294	1.96593673965937	2.2026	0.3361	2.1838	0.3124	608208269
930	3	118003952	118604899	0.373938	0.167979871769	907	5	0.46672157846416	0.640699089243591	0.183889675221765	297.039300886729	2.19347037484885	2.2026	0.3361	2.1838	0.3124	608766986
931	3	118604899	119237863	0.39068	0.210065659342	861	7	0.489080304451402	0.624784844731031	0.181097363783104	281.974463135032	2.21479099678457	2.2026	0.3361	2.1838	0.3124	609367933
932	3	119237863	119846964	0.385426	0.179118077298	1106	6	1.421290288077	0.155232385749141	0.500485896985181	362.211098986464	2.76154806491885	2.2026	0.3361	2.1838	0.3124	610000897
933	3	119846964	120490997	0.40166	0.223642266778	968	8	1.19687846463099	0.231353929159164	0.421525992899334	317.016585731372	2.6556927297668	2.2026	0.3361	2.1838	0.3124	610609998
934	3	120490997	121196916	0.35263	0.291703439063	1284	3	1.99050586360677	0.0465352387171822	0.697723940301803	420.505471156076	3.12408759124088	2.2026	0.3361	2.1838	0.3124	611254031
935	3	121196916	121829671	0.378878	0.209804742752	888	5	0.385024676604269	0.70021913298159	0.153346801043348	290.816867902333	2.14752116082225	2.2026	0.3361	2.1838	0.3124	611959950
936	3	121829671	122467735	0.388432	0.216379548133	931	6	0.654099339639118	0.513047806910044	0.251987584309267	304.899216235441	2.32459425717853	2.2026	0.3361	2.1838	0.3124	612592705
937	3	122467735	123027981	0.436394	0.10753490431	734	11	0.925244038555808	0.354838980778747	0.288969137954963	240.382411081433	2.39869281045752	2.2026	0.3361	2.1838	0.3124	613230769
938	3	123027981	123603622	0.45505	0.13140307935	687	13	1.01903166987404	0.308187931571182	0.375303845099297	224.990076856872	2.70472440944882	2.2026	0.3361	2.1838	0.3124	613791015
939	3	123603622	124203285	0.411356	0.166198348072	854	9	0.982543841945976	0.325831995231774	0.346840469963752	279.681987824991	2.51361295069904	2.2026	0.3361	2.1838	0.3124	614366656
940	3	124203285	124789364	0.434738	0.146872691224	822	11	1.53637520489983	0.124446384377489	0.452327468793434	269.202100693376	2.68627450980392	2.2026	0.3361	2.1838	0.3124	614966319
941	3	124789364	125605997	0.39645	0.387729861517	1000	7	1.15838983095784	0.246704987129281	0.397012221048347	327.496472862987	2.57234726688103	2.2026	0.3361	2.1838	0.3124	615552398
942	3	125605997	126268561	0.485484	0.245355920334	376	14	-0.562142111569756	0.574019198569602	-0.237126228208711	123.138673796483	1.68609865470852	2.2026	0.3361	2.1838	0.3124	616369031
943	3	126268561	126838087	0.483938	0.122076955222	435	14	-0.0683712806776029	0.945490083016987	-0.0268434891502576	142.460965695399	1.95067264573991	2.2026	0.3361	2.1838	0.3124	617031595
944	3	126838087	127395860	0.483122	0.103577978855	414	14	-0.244120220486674	0.807137712540705	-0.098228122387023	135.583539765277	1.85650224215247	2.2026	0.3361	2.1838	0.3124	617601121
945	3	127395860	127969909	0.44669	0.12899421478	628	12	0.359805108039014	0.718992883018236	0.13439397887577	205.667784957956	2.23487544483986	2.2026	0.3361	2.1838	0.3124	618158894
946	3	127969909	128577677	0.490984	0.177317660686	324	15	-0.371541157611179	0.710234506835097	-0.146603623911793	106.108857207608	1.85142857142857	2.2026	0.3361	2.1838	0.3124	618732943
947	3	128577677	129266673	0.471426	0.27430638204	469	14	0.216174621870417	0.828851634666189	0.0817290326290282	153.595845772741	2.10313901345291	2.2026	0.3361	2.1838	0.3124	619340711
948	3	129266673	130066701	0.425108	0.375021874234	817	10	0.876651848735273	0.380675767929617	0.308099071289171	267.564618329061	2.45529676934636	2.2026	0.3361	2.1838	0.3124	620029707
949	3	130066701	130665494	0.37669	0.164986898644	801	5	0.010938862824771	0.9912722242988	0.0045893671019523	262.324674763253	1.93712212817412	2.2026	0.3361	2.1838	0.3124	620829735
950	3	130665494	131283290	0.380006	0.190671354298	782	6	0.000891046397721303	0.999289047930378	0.000375024057825848	256.102241778856	1.95255930087391	2.2026	0.3361	2.1838	0.3124	621428528
951	3	131283290	131880749	0.381776	0.163122490414	912	6	0.570804322380148	0.568132292635808	0.222240240915215	298.676783251044	2.27715355805243	2.2026	0.3361	2.1838	0.3124	622046324
952	3	131880749	132496566	0.371198	0.188070481978	815	5	0.0711365799846903	0.943289055284315	0.0295871838116821	266.909625383335	1.97097944377267	2.2026	0.3361	2.1838	0.3124	622643783
953	3	132496566	133114917	0.39311	0.191397765994	757	7	-0.0116980463160031	0.990666522325574	-0.0046225736280082	247.914829957281	1.94726688102894	2.2026	0.3361	2.1838	0.3124	623259600
954	3	133114917	133726593	0.437124	0.182573780891	605	11	0.0293813060742321	0.97656048195986	0.0101242172737073	198.135366082107	1.97712418300654	2.2026	0.3361	2.1838	0.3124	623877951
955	3	133726593	134324468	0.423146	0.16370478779	912	10	1.40675624926476	0.159499679927614	0.466796817308229	298.676783251044	2.74079639368896	2.2026	0.3361	2.1838	0.3124	624489627
956	3	134324468	134872263	0.450278	0.0872497923493	532	13	0.0152965343891758	0.987795607317639	0.0064199917823871	174.228123563109	2.09448818897638	2.2026	0.3361	2.1838	0.3124	625087502
957	3	134872263	135469191	0.411166	0.162378042243	697	9	0.137269269757793	0.890817959650306	0.0537630562116844	228.265041585502	2.05150846210449	2.2026	0.3361	2.1838	0.3124	625635297
958	3	135469191	136130074	0.391064	0.243436432773	959	7	0.960967596520688	0.336568460738051	0.336614941404391	314.069117475605	2.46688102893891	2.2026	0.3361	2.1838	0.3124	626232225
959	3	136130074	136812055	0.37695	0.266841744858	1038	5	1.0300002176034	0.303009903427671	0.378521663051123	339.941338831781	2.51027811366385	2.2026	0.3361	2.1838	0.3124	626893108
960	3	136812055	137469172	0.382762	0.239100495041	900	6	0.518196943058693	0.6043208674211	0.203131417967511	294.746825576689	2.24719101123596	2.2026	0.3361	2.1838	0.3124	627575089
961	3	137469172	138087206	0.408376	0.190983020352	665	8	-0.281786499536358	0.778107223440815	-0.120126713986709	217.785154453887	1.82441700960219	2.2026	0.3361	2.1838	0.3124	628232206
962	3	138087206	138772525	0.412998	0.270412756687	674	9	0.0134392368894603	0.989277363152658	0.00535299152511978	220.732622709653	1.98381162619573	2.2026	0.3361	2.1838	0.3124	628850240
963	3	138772525	139367867	0.423568	0.160146604809	751	10	0.508368791525316	0.611194734937927	0.18657590065776	245.949851120103	2.25694966190834	2.2026	0.3361	2.1838	0.3124	629535559
964	3	139367867	139921185	0.422054	0.0963605015561	571	10	-0.49603954632002	0.619866509918757	-0.208746261493669	187.000486004766	1.7160030052592	2.2026	0.3361	2.1838	0.3124	630130901
965	3	139921185	140492003	0.421314	0.124064062451	514	10	-0.814102186637709	0.415586413324077	-0.360468647662634	168.333187051575	1.54470323065364	2.2026	0.3361	2.1838	0.3124	630684219
966	3	140492003	141119641	0.421062	0.20336244778	804	10	0.804111246557554	0.421332729945368	0.284958494322416	263.307164181842	2.41622839969947	2.2026	0.3361	2.1838	0.3124	631255037
967	3	141119641	141759888	0.395776	0.219051397351	839	7	0.383146422558297	0.701611200845776	0.143754936826083	274.769540732046	2.15819935691318	2.2026	0.3361	2.1838	0.3124	631882675
968	3	141759888	142424834	0.360334	0.248059240901	947	4	0.646049852203735	0.51824707058793	0.245791046019783	310.139159801249	2.2414201183432	2.2026	0.3361	2.1838	0.3124	632522922
969	3	142424834	143006829	0.390854	0.140886090087	876	7	0.561307951196701	0.574587622103867	0.206014995987433	286.886910227977	2.25337620578778	2.2026	0.3361	2.1838	0.3124	633187868
970	3	143006829	143573004	0.385698	0.116880823067	891	6	0.478741408567602	0.632122603566578	0.188631848272396	291.799357320922	2.2247191011236	2.2026	0.3361	2.1838	0.3124	633769863
971	3	143573004	144152183	0.362126	0.136709031232	773	4	-0.111731492825586	0.911036308005104	-0.0471049655237546	253.154773523089	1.82958579881657	2.2026	0.3361	2.1838	0.3124	634336038
972	3	144152183	144733174	0.339352	0.139401470935	761	1	0.30012892282865	0.764078818332104	0.158578521376229	249.224815848733	2.04295302013423	2.2026	0.3361	2.1838	0.3124	634915217
973	3	144733174	145318893	0.33167	0.14634833427	798	1	0.440315014522737	0.659708967641835	0.227070814095029	261.342185344664	2.14228187919463	2.2026	0.3361	2.1838	0.3124	635496208
974	3	145318893	145905641	0.344552	0.147845412341	900	2	0.695662613039314	0.486640144463475	0.265932041734031	294.746825576689	2.2360248447205	2.2026	0.3361	2.1838	0.3124	636081927
975	3	145905641	146519943	0.349698	0.186068090288	759	2	0.0482349854090698	0.961528968301988	0.0201069259324604	248.569822903007	1.88571428571429	2.2026	0.3361	2.1838	0.3124	636668675
976	3	146519943	147106719	0.344526	0.147886075777	811	2	0.287002621130862	0.774110313256942	0.115708954734267	265.599639491883	2.01490683229814	2.2026	0.3361	2.1838	0.3124	637282977
977	3	147106719	147681659	0.356	0.130344035899	697	3	-0.382622036198676	0.702000028894271	-0.183690700952077	228.265041585502	1.69586374695864	2.2026	0.3361	2.1838	0.3124	637869753
978	3	147681659	148269792	0.340214	0.149852159291	842	2	0.429344865503469	0.667672270941763	0.16982727358339	275.752030150635	2.09192546583851	2.2026	0.3361	2.1838	0.3124	638444693
979	3	148269792	148865475	0.36602	0.160627380671	826	4	0.119086962844264	0.905206459382266	0.0485684019708434	270.512086584828	1.95502958579882	2.2026	0.3361	2.1838	0.3124	639032826
980	3	148865475	149456071	0.387428	0.153397584813	951	6	0.741778305174876	0.458221667097227	0.282651757611037	311.449145692701	2.37453183520599	2.2026	0.3361	2.1838	0.3124	639628509
981	3	149456071	150045161	0.37941	0.151233258076	1124	5	1.39978619444291	0.161577353178664	0.493357254914168	368.106035497998	2.71825876662636	2.2026	0.3361	2.1838	0.3124	640219105
982	3	150045161	150656010	0.386798	0.181467105619	850	6	0.298999529219298	0.764940404761284	0.120669257775538	278.372001933539	2.12234706616729	2.2026	0.3361	2.1838	0.3124	640808195
983	3	150656010	151240238	0.381746	0.14416974195	918	6	0.597108012040875	0.550435269029378	0.231700570164282	300.641762088222	2.29213483146067	2.2026	0.3361	2.1838	0.3124	641419044
984	3	151240238	151854175	0.352396	0.185584188606	1073	3	1.13747351802083	0.255340389018098	0.438728813936022	351.403715381985	2.61070559610706	2.2026	0.3361	2.1838	0.3124	642003272
985	3	151854175	152445676	0.353926	0.154692891474	937	3	0.587651721813772	0.556766086867396	0.243199690838687	306.864195072619	2.27980535279805	2.2026	0.3361	2.1838	0.3124	642617209
986	3	152445676	153079868	0.362728	0.211595226682	750	4	-0.211897992455899	0.832186616823343	-0.0906827840653587	245.62235464724	1.77514792899408	2.2026	0.3361	2.1838	0.3124	643208710
987	3	153079868	153722227	0.356142	0.221619063483	915	3	0.498709960662631	0.617983726458422	0.208922386350904	299.659272669633	2.22627737226277	2.2026	0.3361	2.1838	0.3124	643842902
988	3	153722227	154319294	0.359286	0.162573044566	794	3	0.00953027433135493	0.992396056357098	0.00428965032245769	260.032199453212	1.93187347931873	2.2026	0.3361	2.1838	0.3124	644485261
989	3	154319294	154947887	0.359694	0.204572752162	965	3	0.700850326915224	0.483396426674833	0.285679585334942	316.034096312783	2.34793187347932	2.2026	0.3361	2.1838	0.3124	645082328
990	3	154947887	155599567	0.381452	0.232752271053	924	6	0.623411701701602	0.533014010251483	0.241099268166531	302.6067409254	2.30711610486891	2.2026	0.3361	2.1838	0.3124	645710921
991	3	155599567	156201719	0.390518	0.16964487372	853	7	0.45055889285391	0.652307499383234	0.16762986770455	279.354491352128	2.19421221864952	2.2026	0.3361	2.1838	0.3124	646362601
992	3	156201719	156788302	0.375472	0.147605709678	1061	5	1.12889646722327	0.258941511253634	0.410139875608007	347.473757707629	2.56590084643289	2.2026	0.3361	2.1838	0.3124	646964753
993	3	156788302	157367953	0.389926	0.137411994459	909	6	0.557652477549784	0.577081714473447	0.217486710944581	297.694293832455	2.26966292134831	2.2026	0.3361	2.1838	0.3124	647551336
994	3	157367953	157995233	0.366488	0.202907792373	941	4	0.619919460995827	0.535310812558573	0.236621343279935	308.174180964071	2.22721893491124	2.2026	0.3361	2.1838	0.3124	648130987
995	3	157995233	158608668	0.36662	0.184917717444	806	4	0.0319856588179057	0.974483487651909	0.0132064590793654	263.962157127568	1.90769230769231	2.2026	0.3361	2.1838	0.3124	648758267
996	3	158608668	159200582	0.379722	0.155282693094	870	5	0.307627611684373	0.75836570734799	0.123802525429333	284.921931390799	2.10399032648126	2.2026	0.3361	2.1838	0.3124	649371702
997	3	159200582	159809083	0.396138	0.17830866342	800	7	0.19535454102052	0.845115401919212	0.0750841261609847	261.99717829039	2.05787781350482	2.2026	0.3361	2.1838	0.3124	649963616
998	3	159809083	160419036	0.37657	0.18026470892	852	5	0.230230546764477	0.817912626450718	0.0936405549190805	279.026994879265	2.06045949214027	2.2026	0.3361	2.1838	0.3124	650572117
999	3	160419036	161038147	0.374894	0.192390379108	945	5	0.630115382183941	0.528619096340538	0.243101453801677	309.484166855523	2.28536880290206	2.2026	0.3361	2.1838	0.3124	651182070
1000	3	161038147	161621688	0.362712	0.143162177122	847	4	0.210543332071941	0.833243635391934	0.0847885898835966	277.38951251495	2.00473372781065	2.2026	0.3361	2.1838	0.3124	651801181
1001	3	161621688	162224600	0.337864	0.17069157688	737	1	0.209197403891944	0.834294138984563	0.112346686967753	241.364900500022	1.97852348993289	2.2026	0.3361	2.1838	0.3124	652384722
1002	3	162224600	162818019	0.333134	0.157425023466	679	1	-0.0105537668717602	0.99157946867093	-0.00590635788258478	222.370105073968	1.82281879194631	2.2026	0.3361	2.1838	0.3124	652987634
1003	3	162818019	163439789	0.325358	0.195844122425	752	1	0.266029603227385	0.790216410172571	0.141414729550321	246.277347592966	2.01879194630872	2.2026	0.3361	2.1838	0.3124	653581053
1004	3	163439789	164066585	0.335706	0.202292292867	796	1	0.432737387944678	0.665205564693287	0.223450498416332	260.687192398938	2.13691275167785	2.2026	0.3361	2.1838	0.3124	654202823
1005	3	164066585	164644362	0.331108	0.134614219673	776	1	0.35696112216409	0.721120910892794	0.186738720059811	254.137262941678	2.08322147651007	2.2026	0.3361	2.1838	0.3124	654829619
1006	3	164644362	165226876	0.328652	0.141651531122	771	1	0.338017055718943	0.735350334879003	0.177412927787718	252.499780577363	2.06979865771812	2.2026	0.3361	2.1838	0.3124	655407396
1007	3	165226876	165835352	0.333588	0.178274903201	735	1	0.201619777313886	0.840213982678592	0.10842631759641	240.709907554296	1.97315436241611	2.2026	0.3361	2.1838	0.3124	655989910
1008	3	165835352	166427574	0.329518	0.155722009652	877	1	0.739631264356059	0.459523765738567	0.363258910317417	287.21440670084	2.35436241610738	2.2026	0.3361	2.1838	0.3124	656598386
1009	3	166427574	167054703	0.346662	0.202715868665	894	2	0.668112501225261	0.504061782531071	0.256281871700312	292.781846739511	2.22111801242236	2.2026	0.3361	2.1838	0.3124	657190608
1010	3	167054703	167640216	0.35188	0.146047995518	903	3	0.450196272762008	0.652568923581023	0.189876630660358	295.729314995277	2.1970802919708	2.2026	0.3361	2.1838	0.3124	657817737
1011	3	167640216	168210038	0.361688	0.122533001534	820	4	0.0929565716363568	0.925938062590204	0.0380505300568441	268.54710774765	1.94082840236686	2.2026	0.3361	2.1838	0.3124	658403250
1012	3	168210038	168779314	0.348796	0.121691411547	790	2	0.190577229781677	0.848856831208231	0.0778596935814594	258.72221356176	1.96273291925466	2.2026	0.3361	2.1838	0.3124	658973072
1013	3	168779314	169326062	0.364392	0.08550191313	834	4	0.153927484454808	0.877666912897601	0.0624740039960617	273.132058367731	1.97396449704142	2.2026	0.3361	2.1838	0.3124	659542348
1014	3	169326062	169951180	0.384224	0.200151011489	732	6	-0.218306367441673	0.827190413603647	-0.0949499349654839	239.727418135707	1.82771535580524	2.2026	0.3361	2.1838	0.3124	660089096
1015	3	169951180	170606996	0.395606	0.237591031631	855	7	0.460189245753283	0.645380389486899	0.17100854615952	280.009484297854	2.19935691318328	2.2026	0.3361	2.1838	0.3124	660714214
1016	3	170606996	171183600	0.385706	0.132853743644	904	6	0.535732736165845	0.592143275512118	0.209529189165661	296.05681146814	2.25717852684145	2.2026	0.3361	2.1838	0.3124	661370030
1017	3	171183600	171783491	0.382536	0.16651525027	941	6	0.697938822406997	0.485215454219374	0.267401139479011	308.174180964071	2.34956304619226	2.2026	0.3361	2.1838	0.3124	661946634
1018	3	171783491	172377703	0.387338	0.158549473925	944	6	0.71109066723736	0.477028052929832	0.271993276112315	309.15667038266	2.35705368289638	2.2026	0.3361	2.1838	0.3124	662546525
1019	3	172377703	172977845	0.360604	0.166863842224	950	4	0.659115047807689	0.509821893399695	0.250354133769708	311.121649219838	2.24852071005917	2.2026	0.3361	2.1838	0.3124	663140737
1020	3	172977845	173543792	0.34648	0.116525045631	892	2	0.658929130620576	0.509941278563082	0.253050750437299	292.126853793785	2.21614906832298	2.2026	0.3361	2.1838	0.3124	663740879
1021	3	173543792	174097863	0.345848	0.0975885761933	799	2	0.231902397502756	0.816613822349223	0.094202543444971	261.669681817527	1.98509316770186	2.2026	0.3361	2.1838	0.3124	664306826
1022	3	174097863	174699975	0.342138	0.169589710884	804	2	0.254860824014467	0.798830595173923	0.103202541695923	263.307164181842	1.99751552795031	2.2026	0.3361	2.1838	0.3124	664860897
1023	3	174699975	175268985	0.338892	0.121280821075	745	1	0.239507910204179	0.810711763478832	0.127922493222208	243.984872282925	2	2.2026	0.3361	2.1838	0.3124	665463009
1024	3	175268985	175865831	0.339764	0.162262962305	780	1	0.372116375320208	0.709806204681341	0.194156191622294	255.44724883313	2.09395973154362	2.2026	0.3361	2.1838	0.3124	666032019
1025	3	175865831	176459626	0.35054	0.15795855472	857	3	0.264227135809623	0.791604902510086	0.114445847292	280.66447724358	2.08515815085158	2.2026	0.3361	2.1838	0.3124	666628865
1026	3	176459626	177113818	0.380024	0.235698388241	831	6	0.215704511960328	0.829218083978196	0.0880548935208184	272.149568949142	2.0749063670412	2.2026	0.3361	2.1838	0.3124	667222660
1027	3	177113818	177702758	0.385322	0.151017081536	782	6	0.000891046397721303	0.999289047930378	0.000375024057825848	256.102241778856	1.95255930087391	2.2026	0.3361	2.1838	0.3124	667876852
1028	3	177702758	178266818	0.35537	0.113569478424	885	3	0.377425740911075	0.705857240474254	0.16082809814986	289.834378483744	2.15328467153285	2.2026	0.3361	2.1838	0.3124	668465792
1029	3	178266818	178911919	0.372672	0.224927569481	903	5	0.449522230704183	0.653054975024159	0.177513112174101	295.729314995277	2.18379685610641	2.2026	0.3361	2.1838	0.3124	669029852
1030	3	178911919	179565235	0.38276	0.234673572972	766	6	-0.069252126030885	0.944788932090879	-0.0294491913245693	250.862298213048	1.91260923845194	2.2026	0.3361	2.1838	0.3124	669674953
1031	3	179565235	180154508	0.364956	0.151496844417	864	4	0.284579440494346	0.775966364337539	0.113457932714866	282.956952553621	2.04497041420118	2.2026	0.3361	2.1838	0.3124	670328269
1032	3	180154508	180804923	0.360372	0.231260041666	851	4	0.227963592877213	0.819674544015198	0.0915857522373605	278.699498406402	2.01420118343195	2.2026	0.3361	2.1838	0.3124	670917542
1033	3	180804923	181401898	0.35868	0.162443988442	797	3	0.0216586963065105	0.982720211609416	0.00973036716997166	261.014688871801	1.93917274939173	2.2026	0.3361	2.1838	0.3124	671567957
1034	3	181401898	181998158	0.382064	0.161439640425	872	6	0.395446391308632	0.692513477735864	0.1575345515274	285.576924336525	2.1772784019975	2.2026	0.3361	2.1838	0.3124	672164932
1035	3	181998158	182585775	0.370722	0.149105624922	1013	5	0.922504294103549	0.356265591511861	0.34334939349438	331.753927010206	2.44981862152358	2.2026	0.3361	2.1838	0.3124	672761192
1036	3	182585775	183233765	0.39899	0.228383154061	681	7	-0.377651456492184	0.705689533766792	-0.157261075601669	223.025098019694	1.75176848874598	2.2026	0.3361	2.1838	0.3124	673348809
1037	3	183233765	183901925	0.425604	0.251676245211	589	10	-0.395598712535486	0.692401087032084	-0.163969373026051	192.8954225163	1.77009767092412	2.2026	0.3361	2.1838	0.3124	673996799
1038	3	183901925	184518282	0.494558	0.188781826117	419	15	0.646962214745834	0.517656398490457	0.224352806902934	137.221022129592	2.39428571428571	2.2026	0.3361	2.1838	0.3124	674664959
1039	3	184518282	185151249	0.38037	0.210069403302	858	6	0.334071115433601	0.738325895700475	0.134184064250019	280.991973716443	2.14232209737828	2.2026	0.3361	2.1838	0.3124	675281316
1040	3	185151249	185817942	0.406092	0.25002962383	650	8	-0.354987735386227	0.722598779400093	-0.153041336459444	212.872707360942	1.78326474622771	2.2026	0.3361	2.1838	0.3124	675914283
1041	3	185817942	186400177	0.428284	0.141240220873	845	10	1.03289314573344	0.301653906770853	0.356714334313035	276.734519569224	2.53944402704733	2.2026	0.3361	2.1838	0.3124	676580976
1042	3	186400177	187050157	0.419884	0.230745561402	700	9	0.153421013175401	0.878066274935081	0.0599593221755902	229.247531004091	2.06033848417954	2.2026	0.3361	2.1838	0.3124	677163211
1043	3	187050157	187645017	0.404784	0.159466092862	972	8	1.21639879419095	0.2238330430886	0.42747525923052	318.326571622824	2.66666666666667	2.2026	0.3361	2.1838	0.3124	677813191
1044	3	187645017	188208123	0.402934	0.112067710165	1007	8	1.38720167784064	0.165380273983495	0.478510723631524	329.788948173028	2.76268861454047	2.2026	0.3361	2.1838	0.3124	678408051
1045	3	188208123	188783936	0.379498	0.131662536275	1014	5	0.926804131043543	0.354028239720946	0.344772871696583	332.081423483069	2.45223700120919	2.2026	0.3361	2.1838	0.3124	678971157
1046	3	188783936	189352663	0.374718	0.120843568179	964	5	0.711812284043831	0.476581024902066	0.271820270923204	315.70659983992	2.33131801692866	2.2026	0.3361	2.1838	0.3124	679546970
1047	3	189352663	189923746	0.365038	0.124470523549	992	4	0.842027786263042	0.399772400402864	0.312766740938273	324.876501080083	2.34792899408284	2.2026	0.3361	2.1838	0.3124	680115697
1048	3	189923746	190485047	0.363256	0.109212347742	1005	4	0.898643633880176	0.368842509259503	0.331550216617689	329.133955227302	2.37869822485207	2.2026	0.3361	2.1838	0.3124	680686780
1049	3	190485047	191090926	0.351586	0.174752714651	870	3	0.316783631035297	0.751407785565021	0.13616604391559	284.921931390799	2.11678832116788	2.2026	0.3361	2.1838	0.3124	681248081
1050	3	191090926	191700105	0.351962	0.17922318399	928	3	0.551266455888305	0.581451029737643	0.229275448307072	303.916726816852	2.25790754257908	2.2026	0.3361	2.1838	0.3124	681853960
1051	3	191700105	192262856	0.360992	0.111507576175	881	4	0.358615548916751	0.719882713164773	0.141568639471812	288.524392592292	2.08520710059172	2.2026	0.3361	2.1838	0.3124	682463139
1052	3	192262856	192869050	0.381456	0.175181542542	914	6	0.579572218933724	0.562203131970702	0.225400581808543	299.33177619677	2.28214731585518	2.2026	0.3361	2.1838	0.3124	683025890
1053	3	192869050	193454215	0.381244	0.145540146796	896	6	0.500661149951541	0.616609618477211	0.196705148808078	293.436839685237	2.23720349563046	2.2026	0.3361	2.1838	0.3124	683632084
1054	3	193454215	194021920	0.452256	0.119260883734	478	13	-0.334391835392648	0.738083899592178	-0.147995635738054	156.543314028508	1.88188976377953	2.2026	0.3361	2.1838	0.3124	684217249
1055	3	194021920	194630740	0.451456	0.17873920042	618	13	0.572207641819487	0.56718131096804	0.222600584185572	202.392820229326	2.43307086614173	2.2026	0.3361	2.1838	0.3124	684784954
1056	3	194630740	195278252	0.43761	0.227813538591	549	11	-0.359520345235599	0.719205860527743	-0.130004775883051	179.79556360178	1.79411764705882	2.2026	0.3361	2.1838	0.3124	685393774
1057	3	195278252	196158785	0.46335	0.432162110903	496	13	-0.217829045465373	0.82756231291228	-0.0946661333319275	162.438250540042	1.95275590551181	2.2026	0.3361	2.1838	0.3124	686041286
1058	3	196158785	196847680	0.416714	0.274199986936	645	9	-0.142694282814089	0.886531632164596	-0.0580964393461223	211.235224996627	1.89845474613687	2.2026	0.3361	2.1838	0.3124	686921819
1059	3	196847680	197534897	0.418574	0.272427777543	828	9	0.842562065660035	0.39947341427111	0.302235167842587	271.167079530553	2.43708609271523	2.2026	0.3361	2.1838	0.3124	687610714
1060	3	197534897	198022430	0.159226	0.359926263506	283	1	-1.5109238293274	0.13080785881148	-1.26851587929543	92.6815018202254	0.759731543624161	2.2026	0.3361	2.1838	0.3124	688297931
1061	4	0	785667	0.451598	0.363598063811	762	13	1.50470996123768	0.132398660958825	0.524784743774519	249.552312321596	3	2.2122	0.4054	2.3318	0.3564	688297931
1062	4	785667	1384066	0.549956	0.164437106345	213	16	0.358032185526374	0.720319227380103	0.234561080428494	69.7567487198163	2.37988826815642	2.2122	0.4054	2.3318	0.3564	689083598
1063	4	1384066	2062508	0.550886	0.263017324989	205	16	0.26841779295106	0.788377745079513	0.179331559708102	67.1367769369124	2.29050279329609	2.2122	0.4054	2.3318	0.3564	689681997
1064	4	2062508	2699468	0.483592	0.215021351419	527	14	0.701576455628805	0.482943338924221	0.249944071750866	172.590641198794	2.36322869955157	2.2122	0.4054	2.3318	0.3564	690360439
1065	4	2699468	3331001	0.481712	0.208275735393	520	14	0.642993475692448	0.520228333349588	0.230652733142106	170.298165888753	2.33183856502242	2.2122	0.4054	2.3318	0.3564	690997399
1066	4	3331001	4184323	0.549872	0.414054717914	215	16	0.380435783670203	0.70362195634517	0.248044309792116	70.4117416655423	2.40223463687151	2.2122	0.4054	2.3318	0.3564	691628932
1067	4	4184323	4798212	0.449686	0.185520509408	566	12	-0.0395556498685206	0.968447386021811	-0.0155685271839749	185.363003640451	2.01423487544484	2.2122	0.4054	2.3318	0.3564	692482254
1068	4	4798212	5412422	0.440524	0.185946174761	548	12	-0.155499095712644	0.876427866787154	-0.0621946870553306	179.468067128917	1.95017793594306	2.2122	0.4054	2.3318	0.3564	693096143
1069	4	5412422	6011375	0.467836	0.165209958043	601	13	0.462120562443728	0.643994865226277	0.182358736992383	196.825380190655	2.36614173228346	2.2122	0.4054	2.3318	0.3564	693710353
1070	4	6011375	6565265	0.508394	0.097293686472	240	15	-1.27211256053738	0.203333128996539	-0.579563031187899	78.5991534871169	1.37142857142857	2.2122	0.4054	2.3318	0.3564	694309306
1071	4	6565265	7179404	0.48876	0.185852062807	472	14	0.241281613271713	0.809336860465608	0.090927969475493	154.57833519133	2.11659192825112	2.2122	0.4054	2.3318	0.3564	694863196
1072	4	7179404	7720949	0.535088	0.0767156930634	228	16	0.526059171605088	0.598847095104723	0.332741474367398	74.6691958127611	2.54748603351955	2.2122	0.4054	2.3318	0.3564	695477335
1073	4	7720949	8287769	0.521776	0.117885748562	366	15	0.0787445438519217	0.937235814586292	0.029246211487625	119.863709067853	2.09142857142857	2.2122	0.4054	2.3318	0.3564	696018880
1074	4	8287769	8901947	0.528204	0.185903760799	218	15	-1.507976499399	0.131560541800014	-0.718269302019491	71.3942310841312	1.24571428571429	2.2122	0.4054	2.3318	0.3564	696585700
1075	4	8901947	10234780	0.466434	0.624859228425	371	13	-1.02729286440478	0.304282581361895	-0.513587067097999	121.501191432168	1.46062992125984	2.2122	0.4054	2.3318	0.3564	697199878
1076	4	10234780	10813483	0.41199	0.135998949375	799	9	0.686428545956485	0.49244290862447	0.250799903271238	261.669681817527	2.35172921265637	2.2122	0.4054	2.3318	0.3564	698532711
1077	4	10813483	11413645	0.390696	0.166891605933	1067	7	1.48100665308684	0.138604800612158	0.490572397210685	349.438736544807	2.74469453376206	2.2122	0.4054	2.3318	0.3564	699111414
1078	4	11413645	12002132	0.373674	0.150363559433	1150	5	1.51158195488276	0.130640245141924	0.52634908052498	376.620943792435	2.78113663845224	2.2122	0.4054	2.3318	0.3564	699711576
1079	4	12002132	12603666	0.357248	0.168791788993	1011	3	0.88681946386761	0.375176106746633	0.352861735082514	331.09893406448	2.45985401459854	2.2122	0.4054	2.3318	0.3564	700300063
1080	4	12603666	13182605	0.379996	0.136351152712	802	5	0.0152386997647652	0.987841747293599	0.00638936114816257	262.652171236116	1.93954050785973	2.2122	0.4054	2.3318	0.3564	700901597
1081	4	13182605	13776965	0.390038	0.158759001279	925	7	0.797251597231344	0.425304925172408	0.284537491789935	302.934237398263	2.37942122186495	2.2122	0.4054	2.3318	0.3564	701480536
1082	4	13776965	14347121	0.387054	0.123047025726	1092	6	1.35991501220197	0.173856819801523	0.482107367670326	357.626148366382	2.72659176029963	2.2122	0.4054	2.3318	0.3564	702074896
1083	4	14347121	14949615	0.38863	0.170116216925	963	6	0.79438568449633	0.426970935508535	0.300742214593933	315.379103367057	2.40449438202247	2.2122	0.4054	2.3318	0.3564	702645052
1084	4	14949615	15526655	0.385518	0.133508942188	976	6	0.851377012094573	0.394559957250535	0.32008756431336	319.636557514276	2.43695380774032	2.2122	0.4054	2.3318	0.3564	703247546
1085	4	15526655	16126824	0.404856	0.166901322794	680	8	-0.20858526368649	0.834772015416228	-0.0879463082375588	222.697601546831	1.86556927297668	2.2122	0.4054	2.3318	0.3564	703824586
1086	4	16126824	16709185	0.396862	0.14142602269	829	7	0.334994658061431	0.737629115892286	0.12645622788201	271.494576003416	2.13247588424437	2.2122	0.4054	2.3318	0.3564	704424755
1087	4	16709185	17284317	0.393048	0.130634358721	734	7	-0.122447104658795	0.902544935024864	-0.0491358107705272	240.382411081433	1.88810289389068	2.2122	0.4054	2.3318	0.3564	705007116
1088	4	17284317	17907279	0.403832	0.197382825919	671	8	-0.252506005196411	0.800649972989836	-0.107168288175077	219.750133291064	1.84087791495199	2.2122	0.4054	2.3318	0.3564	705582248
1089	4	17907279	18514105	0.369278	0.176040578354	1097	4	1.29930963240143	0.193837690009116	0.457918240954591	359.263630730697	2.59644970414201	2.2122	0.4054	2.3318	0.3564	706205210
1090	4	18514105	19096995	0.361778	0.142205218823	902	4	0.450071918144428	0.652658584554689	0.175554053806779	295.401818522414	2.13491124260355	2.2122	0.4054	2.3318	0.3564	706812036
1091	4	19096995	19680816	0.346964	0.143573115732	790	2	0.190577229781677	0.848856831208231	0.0778596935814594	258.72221356176	1.96273291925466	2.2122	0.4054	2.3318	0.3564	707394926
1092	4	19680816	20265895	0.358208	0.145414550856	493	3	-1.20735473050926	0.227295561527083	-0.683261710442589	161.455761121453	1.19951338199513	1.183	0.1114	1.1714	0.1555	707978747
1093	4	20265895	20838558	0.359778	0.126886144207	434	3	-1.44588036268732	0.148210760709211	-0.867154314376021	142.133469222536	1.05596107055961	1.183	0.1114	1.1714	0.1555	708563826
1094	4	20838558	21421220	0.36951	0.141869557308	455	4	-1.49664222684469	0.134486376387423	-0.811706834362543	149.010895152659	1.07692307692308	1.183	0.1114	1.1714	0.1555	709136489
1095	4	21421220	21983998	0.365836	0.111550202744	483	4	-1.37470040120779	0.169224346810421	-0.725550190612829	158.180796392823	1.14319526627219	1.183	0.1114	1.1714	0.1555	709719151
1096	4	21983998	22638577	0.374616	0.23615025841	544	5	-1.09411923075375	0.273902689204341	-0.553606224056418	178.158081237465	1.31559854897219	1.183	0.1114	1.1714	0.1555	710281929
1097	4	22638577	23207235	0.369842	0.120736892825	552	4	-1.07420090231685	0.282732648073976	-0.532905112670433	180.778053020369	1.30650887573965	1.183	0.1114	1.1714	0.1555	710936508
1098	4	23207235	23784895	0.360448	0.134438943323	745	4	-0.233673318462489	0.815238603119989	-0.100332954099078	243.984872282925	1.76331360946746	2.2096	0.2351	2.232	0.2369	711505166
1099	4	23784895	24318769	0.392208	0.0634494281422	880	7	0.580568656995448	0.561531201583083	0.21258764991092	288.196896119429	2.26366559485531	2.2096	0.2351	2.232	0.2369	712082826
1100	4	24318769	24906400	0.40862	0.149125897034	803	8	0.391664870282432	0.695305849817619	0.151918933142054	262.979667708979	2.20301783264746	2.2096	0.2351	2.232	0.2369	712616700
1101	4	24906400	25519246	0.408726	0.184134350228	691	8	-0.154904357396586	0.876896718409847	-0.064795343987002	226.300062748324	1.8957475994513	2.2096	0.2351	2.232	0.2369	713204331
1102	4	25519246	26138397	0.43329	0.192442554401	616	11	0.105772701867235	0.915762696018286	0.0361194258066521	201.7378272836	2.01307189542484	2.2096	0.2351	2.232	0.2369	713817177
1103	4	26138397	26769756	0.384506	0.208057539371	954	6	0.754930150005239	0.450290894234256	0.287195682755985	312.43163511129	2.38202247191011	2.2096	0.2351	2.232	0.2369	714436328
1104	4	26769756	27351719	0.390798	0.14083885058	800	7	0.19535454102052	0.845115401919212	0.0750841261609847	261.99717829039	2.05787781350482	2.2096	0.2351	2.232	0.2369	715067687
1105	4	27351719	27914888	0.349424	0.112167040444	798	2	0.227310712200414	0.820182143984673	0.0923957867393399	261.342185344664	1.98260869565217	2.2096	0.2351	2.232	0.2369	715649650
1106	4	27914888	28507492	0.342032	0.156266241875	1005	2	1.17778956978524	0.238880507827711	0.425130636583285	329.133955227302	2.49689440993789	2.2096	0.2351	2.232	0.2369	716212819
1107	4	28507492	29067553	0.342642	0.107240104203	915	2	0.764537892574446	0.444546764482116	0.289778783688399	299.659272669633	2.27329192546584	2.2096	0.2351	2.232	0.2369	716805423
1108	4	29067553	29632918	0.329504	0.115615575778	848	1	0.629755678974206	0.528854447461734	0.314746332435883	277.717008987813	2.27651006711409	2.2096	0.2351	2.232	0.2369	717365484
1109	4	29632918	30217098	0.332956	0.144099421411	829	1	0.557768226482648	0.577002662011907	0.282054169368434	271.494576003416	2.2255033557047	2.2096	0.2351	2.232	0.2369	717930849
1110	4	30217098	30783975	0.346176	0.117974445956	930	2	0.833413172109578	0.404611748426493	0.313237756512388	304.571719762578	2.31055900621118	2.2096	0.2351	2.232	0.2369	718515029
1111	4	30783975	31340443	0.344128	0.101475736251	844	2	0.438528236108153	0.661003406241719	0.173250039224179	276.407023096361	2.09689440993789	2.2096	0.2351	2.232	0.2369	719081906
1112	4	31340443	31921170	0.335042	0.139010240612	854	1	0.652488558708383	0.51408605130495	0.324918137493174	279.681987824991	2.29261744966443	2.2096	0.2351	2.232	0.2369	719638374
1113	4	31921170	32493466	0.337834	0.126326236773	758	1	0.288762482961561	0.772763143860538	0.152879916043775	248.242326430144	2.03489932885906	2.2096	0.2351	2.232	0.2369	720219101
1114	4	32493466	33075991	0.334798	0.141667739582	738	1	0.212986217180974	0.831337713141303	0.11430288393308	241.692396972885	1.98120805369128	2.2096	0.2351	2.232	0.2369	720791397
1115	4	33075991	33644489	0.341106	0.120489430042	893	2	0.663520815922919	0.506997052324462	0.254667215638217	292.454350266648	2.21863354037267	2.2096	0.2351	2.232	0.2369	721373922
1116	4	33644489	34261024	0.332638	0.189016033153	897	1	0.815407530136646	0.414839075453229	0.395790052791945	293.7643361581	2.40805369127517	2.2096	0.2351	2.232	0.2369	721942420
1117	4	34261024	34854157	0.332442	0.157018746217	851	1	0.641122118841294	0.521443344447315	0.319841199558646	278.699498406402	2.28456375838926	2.2096	0.2351	2.232	0.2369	722558955
1118	4	34854157	35442427	0.332358	0.150050147041	864	1	0.690376691598676	0.489957330610004	0.341713380036152	282.956952553621	2.31946308724832	2.2096	0.2351	2.232	0.2369	723152088
1119	4	35442427	36015173	0.339926	0.127012672284	992	1	1.17534479259444	0.239856800925447	0.541022188259559	324.876501080083	2.66308724832215	2.2096	0.2351	2.232	0.2369	723740358
1120	4	36015173	36579776	0.353578	0.11442199209	930	3	0.559352070538409	0.575921465083408	0.232381359174893	304.571719762578	2.26277372262774	2.2096	0.2351	2.232	0.2369	724313104
1121	4	36579776	37194970	0.357582	0.187248250145	1093	3	1.21832966452186	0.223098721534212	0.465372138851404	357.953644839245	2.65936739659367	2.2096	0.2351	2.232	0.2369	724877707
1122	4	37194970	37809704	0.394896	0.18664007522	854	7	0.455374069303596	0.64884014716421	0.16932019600675	279.681987824991	2.1967845659164	2.2096	0.2351	2.232	0.2369	725492901
1123	4	37809704	38401590	0.413214	0.155242732553	828	9	0.842562065660035	0.39947341427111	0.302235167842587	271.167079530553	2.43708609271523	2.2096	0.2351	2.232	0.2369	726107635
1124	4	38401590	39032107	0.400826	0.206999969866	813	8	0.440465694182344	0.659599853671184	0.169774297699767	266.254632437609	2.23045267489712	2.2096	0.2351	2.232	0.2369	726699521
1125	4	39032107	39720984	0.374782	0.274181022156	908	5	0.471021415404154	0.637625441928071	0.185479421984157	297.366797359592	2.19588875453446	2.2096	0.2351	2.232	0.2369	727330038
1126	4	39720984	40427015	0.391712	0.291815798456	765	7	0.0268233652814897	0.97860061712132	0.0105438739662744	250.534801740185	1.96784565916399	2.2096	0.2351	2.232	0.2369	728018915
1127	4	40427015	41080389	0.405228	0.234741510988	643	8	-0.389148312116165	0.697166436635391	-0.168662317047313	210.580232050901	1.76406035665295	2.2096	0.2351	2.232	0.2369	728724946
1128	4	41080389	41672931	0.396248	0.156177958693	1032	7	1.31247547734781	0.189359754880405	0.442455191809514	337.976359994603	2.65466237942122	2.2096	0.2351	2.232	0.2369	729378320
1129	4	41672931	42279612	0.389544	0.17584364765	788	6	0.0271947360584487	0.978304414171828	0.01140204620685	258.067220616034	1.96754057428215	2.2096	0.2351	2.232	0.2369	729970862
1130	4	42279612	42882321	0.379976	0.170412255334	924	5	0.539818806444062	0.589321996143785	0.2106799761093	302.6067409254	2.23458282950423	2.2096	0.2351	2.232	0.2369	730577543
1131	4	42882321	43481772	0.354442	0.16590346834	983	3	0.773620858766158	0.439155033327088	0.31234205952008	321.929032824316	2.39172749391728	2.2096	0.2351	2.232	0.2369	731180252
1132	4	43481772	44092459	0.340778	0.181249969297	929	2	0.828821486807236	0.407205427846273	0.311685636899647	304.244223289715	2.30807453416149	2.2096	0.2351	2.232	0.2369	731779703
1133	4	44092459	44679895	0.349604	0.148843448478	868	2	0.548728683364365	0.583191658723593	0.213702082961473	284.266938445073	2.15652173913043	2.2096	0.2351	2.232	0.2369	732390390
1134	4	44679895	45287200	0.34658	0.176690460312	661	2	-0.401750174220461	0.687867894741126	-0.179342687975314	216.475168562435	1.64223602484472	2.2096	0.2351	2.232	0.2369	732977826
1135	4	45287200	45899033	0.337304	0.182783537338	745	1	0.239507910204179	0.810711763478832	0.127922493222208	243.984872282925	2	2.2096	0.2351	2.232	0.2369	733585131
1136	4	45899033	46484926	0.34097	0.146601853922	1001	2	1.15942282857587	0.246283875948887	0.419377109352988	327.82396933585	2.48695652173913	2.2096	0.2351	2.232	0.2369	734196964
1137	4	46484926	47082490	0.351294	0.163269541003	1016	3	0.907033500492869	0.364389081922201	0.359979139951666	332.736416428795	2.47201946472019	2.2096	0.2351	2.232	0.2369	734782857
1138	4	47082490	47654014	0.361372	0.125146100601	992	4	0.842027786263042	0.399772400402864	0.312766740938273	324.876501080083	2.34792899408284	2.2096	0.2351	2.232	0.2369	735380421
1139	4	47654014	48259932	0.374566	0.174805831812	810	5	0.0496373952847191	0.960411346220404	0.0207090324652295	265.27214301902	1.95888754534462	2.2096	0.2351	2.232	0.2369	735951945
1140	4	48259932	48900564	0.365846	0.219520723286	943	4	0.628629591398463	0.529591582801219	0.239684391226495	308.829173909797	2.23195266272189	2.2096	0.2351	2.232	0.2369	736557863
1141	4	48900564	53126902	0.396484	0.881694270548	549	7	-1.01325474785081	0.310938496174944	-0.468109724608541	179.79556360178	1.41221864951768	1.0625	0.1463	1.0634	0.1309	737198495
1142	4	53126902	53799895	0.406166	0.257050221919	378	8	-1.68237014546384	0.0924970867881167	-0.935094820154188	123.793666742209	1.03703703703704	1.0625	0.1463	1.0634	0.1309	741424833
1143	4	53799895	54451545	0.379112	0.232716949283	541	5	-1.10701874157373	0.268285825462762	-0.561584281479943	177.175591818876	1.30834340991536	1.0625	0.1463	1.0634	0.1309	742097826
1144	4	54451545	55084107	0.399878	0.209563647516	421	7	-1.6295973334107	0.103186628360092	-0.851095640547344	137.876015075318	1.08295819935691	1.0625	0.1463	1.0634	0.1309	742749476
1145	4	55084107	55700432	0.408606	0.188739707135	474	8	-1.21388223602468	0.224792697256018	-0.608593995477001	155.233328137056	1.30041152263374	1.0625	0.1463	1.0634	0.1309	743382038
1146	4	55700432	56315527	0.390616	0.187117437144	470	7	-1.39365368737605	0.163422207821699	-0.69225511704874	153.923342245604	1.20900321543408	1.0625	0.1463	1.0634	0.1309	743998363
1147	4	56315527	56943366	0.36878	0.203617487923	477	4	-1.4008307924157	0.161264678236333	-0.74358411344309	156.215817555645	1.12899408284024	1.0625	0.1463	1.0634	0.1309	744613458
1148	4	56943366	57587710	0.390942	0.224016984716	434	7	-1.56700003956477	0.117114682366765	-0.80722083116926	142.133469222536	1.11639871382637	1.0625	0.1463	1.0634	0.1309	745241297
1149	4	57587710	58249202	0.406166	0.244132960036	349	8	-1.82389253477359	0.0681683205014567	-1.05025401816561	114.296269029183	0.957475994513032	1.0625	0.1463	1.0634	0.1309	745885641
1150	4	58249202	58884686	0.3642	0.2131981293	426	4	-1.62293911768291	0.104602420307477	-0.906719949222764	139.513497439633	1.00828402366864	1.0625	0.1463	1.0634	0.1309	746547133
1151	4	58884686	59502381	0.344098	0.190539020067	395	2	-1.62313846464347	0.104559808643494	-0.922140306418541	129.36110678088	0.981366459627329	1.0625	0.1463	1.0634	0.1309	747182617
1152	4	59502381	60141321	0.332016	0.217453908035	501	1	-0.684962532318991	0.493367564460052	-0.444507328932108	164.075732904357	1.34496644295302	1.0625	0.1463	1.0634	0.1309	747800312
1153	4	60141321	60765123	0.331782	0.198463615057	439	1	-0.919868956238813	0.357641243236014	-0.635096992591958	143.770951586851	1.17852348993289	1.0625	0.1463	1.0634	0.1309	748439252
1154	4	60765123	61364712	0.334264	0.166095442044	358	1	-1.22676283265019	0.219911744066292	-0.92935834486306	117.243737284949	0.961073825503356	1.0625	0.1463	1.0634	0.1309	749063054
1155	4	61364712	61961177	0.341638	0.161727846563	471	2	-1.27417038166547	0.202603039480455	-0.668265899870223	154.250838718467	1.17018633540373	1.0625	0.1463	1.0634	0.1309	749662643
1156	4	61961177	62524227	0.3409	0.111979397922	479	2	-1.23743689924673	0.215924927003335	-0.643967303746826	156.870810501371	1.19006211180124	1.0625	0.1463	1.0634	0.1309	750259108
1157	4	62524227	63122155	0.340484	0.163778916525	472	2	-1.26957869636313	0.204234741890966	-0.665206100121165	154.57833519133	1.17267080745342	1.0625	0.1463	1.0634	0.1309	750822158
1158	4	63122155	63733821	0.338636	0.18256041696	380	1	-1.14340894029155	0.252868842279041	-0.843318513796369	124.448659687935	1.02013422818792	1.0625	0.1463	1.0634	0.1309	751420086
1159	4	63733821	64359478	0.329406	0.200840076911	445	1	-0.897136076504637	0.369646310094567	-0.615512596273556	145.735930424029	1.19463087248322	1.0625	0.1463	1.0634	0.1309	752031752
1160	4	64359478	64957105	0.32762	0.163357746554	448	1	-0.885769636637549	0.375741674731658	-0.605819200069712	146.718419842618	1.20268456375839	1.0625	0.1463	1.0634	0.1309	752657409
1161	4	64957105	65549166	0.330058	0.155492423923	444	1	-0.900924889793666	0.367628256496518	-0.618758255777211	145.408433951166	1.19194630872483	1.0625	0.1463	1.0634	0.1309	753255036
1162	4	65549166	66151946	0.335886	0.17050997047	409	1	-1.03353335490969	0.301354369516279	-0.737217089185568	133.946057400962	1.09798657718121	1.0625	0.1463	1.0634	0.1309	753847097
1163	4	66151946	66721277	0.330916	0.121776260207	453	1	-0.866825570192402	0.386037589559116	-0.589806882081081	148.355902206933	1.21610738255034	1.0625	0.1463	1.0634	0.1309	754449877
1164	4	66721277	67331479	0.331944	0.180599211409	483	1	-0.75316117152152	0.451353068938244	-0.497294743291543	158.180796392823	1.29664429530201	1.0625	0.1463	1.0634	0.1309	755019208
1165	4	67331479	67917399	0.340876	0.146641179683	522	2	-1.03999443124602	0.298342487879194	-0.519943152913121	170.953158834479	1.29689440993789	1.0625	0.1463	1.0634	0.1309	755629410
1166	4	67917399	68561245	0.356154	0.223416779789	528	3	-1.06585647413244	0.286488527292659	-0.584311427462047	172.918137671657	1.28467153284672	1.0625	0.1463	1.0634	0.1309	756215330
1167	4	68561245	69183311	0.35464	0.196226766935	519	3	-1.10224174005791	0.270356590089554	-0.60911481846262	169.97066941589	1.26277372262774	1.0625	0.1463	1.0634	0.1309	756859176
1168	4	69183311	70014499	0.352774	0.398451373215	384	3	-1.64802072893991	0.0993484175638611	-1.04374304609934	125.758645579387	0.934306569343066	1.0625	0.1463	1.0634	0.1309	757481242
1169	4	70014499	70843067	0.343912	0.3965492271	431	2	-1.45783779375916	0.144885258216937	-0.796305090393908	141.150979803948	1.07080745341615	1.0625	0.1463	1.0634	0.1309	758312430
1170	4	70843067	71475987	0.34634	0.210010743854	480	2	-1.23284521394439	0.217633518797685	-0.640958553874487	157.198306974234	1.19254658385093	1.0625	0.1463	1.0634	0.1309	759140998
1171	4	71475987	72153411	0.372772	0.261909823095	374	5	-1.82509151055277	0.0679872210799717	-1.09417460541912	122.483680850757	0.90447400241838	1.0625	0.1463	1.0634	0.1309	759773918
1172	4	72153411	72769797	0.360418	0.188819992667	451	4	-1.51406248764996	0.130009991665042	-0.824445946193221	147.700909261207	1.06745562130178	1.0625	0.1463	1.0634	0.1309	760451342
1173	4	72769797	73370774	0.349092	0.168021405145	470	2	-1.27876206696781	0.200980855602407	-0.671332202918006	153.923342245604	1.16770186335404	1.0625	0.1463	1.0634	0.1309	761067728
1174	4	73370774	74034468	0.363316	0.246640771199	429	4	-1.60987392207896	0.107425383101755	-0.896595731949057	140.495986858222	1.01538461538462	1.0625	0.1463	1.0634	0.1309	761668705
1175	4	74034468	74652780	0.361712	0.191346763446	481	4	-1.38341053161042	0.166539023133839	-0.73153648567856	157.525803447097	1.13846153846154	1.0625	0.1463	1.0634	0.1309	762332399
1176	4	74652780	75249918	0.360996	0.16267261504	576	4	-0.96967933748522	0.332206352916388	-0.47150456800629	188.637968369081	1.36331360946746	1.0625	0.1463	1.0634	0.1309	762950711
1177	4	75249918	75942525	0.371184	0.278089883585	441	5	-1.53700243557315	0.124292712943511	-0.856434219749237	144.425944532577	1.06650544135429	1.0625	0.1463	1.0634	0.1309	763547849
1178	4	75942525	76639006	0.38165	0.282105326635	350	6	-1.89297460917465	0.0583612461572121	-1.1594386614172	114.623765502046	0.873907615480649	1.0625	0.1463	1.0634	0.1309	764240456
1179	4	76639006	77277690	0.385012	0.217140244628	371	6	-1.8009116953621	0.0717167993152868	-1.07537439662872	121.501191432168	0.926342072409488	1.0625	0.1463	1.0634	0.1309	764936937
1180	4	77277690	77887560	0.39998	0.180153147392	432	7	-1.57663039246414	0.114880595319777	-0.813884561450271	141.47847627681	1.1112540192926	1.0625	0.1463	1.0634	0.1309	765575621
1181	4	77887560	78514960	0.413436	0.203060248645	306	9	-1.96784128900386	0.0490863018167036	-1.13386394696409	100.213920696074	0.900662251655629	1.0625	0.1463	1.0634	0.1309	766185491
1182	4	78514960	79138545	0.371096	0.198184690138	415	5	-1.648798196013	0.0991889846699202	-0.944101539072471	135.91103623814	1.00362756952842	1.0625	0.1463	1.0634	0.1309	766812891
1183	4	79138545	79730142	0.388052	0.154830061681	435	6	-1.52033900564768	0.128425795544383	-0.845778182513436	142.460965695399	1.08614232209738	1.0625	0.1463	1.0634	0.1309	767436476
1184	4	79730142	80321721	0.354744	0.154804345658	603	3	-0.762645924753552	0.445674588068939	-0.392691354920415	197.480373136381	1.46715328467153	1.0625	0.1463	1.0634	0.1309	768028073
1185	4	80321721	80913210	0.345034	0.154675742068	508	2	-1.10427802547881	0.269472552083185	-0.55916446271084	166.368208214398	1.26211180124224	1.0625	0.1463	1.0634	0.1309	768619652
1186	4	80913210	81490745	0.364112	0.134251603799	522	4	-1.20485285835639	0.228260110084967	-0.613523572878718	170.953158834479	1.23550295857988	1.0625	0.1463	1.0634	0.1309	769211141
1187	4	81490745	82094057	0.347436	0.171241414061	435	2	-1.43947105254979	0.150017105844915	-0.782977558746915	142.460965695399	1.08074534161491	1.0625	0.1463	1.0634	0.1309	769788676
1188	4	82094057	82692659	0.380732	0.164720465351	361	6	-1.84475117812998	0.0650737423706175	-1.11479474636236	118.226226703538	0.901373283395755	1.0625	0.1463	1.0634	0.1309	770391988
1189	4	82692659	83348081	0.382012	0.237132717547	418	6	-1.59486612635307	0.110742175903412	-0.903290641168644	136.893525656729	1.04369538077403	1.0625	0.1463	1.0634	0.1309	770990590
1190	4	83348081	83981242	0.397166	0.210311437375	336	7	-2.03888733163406	0.041461273543195	-1.17645464083498	110.038814881964	0.864308681672026	1.0625	0.1463	1.0634	0.1309	771646012
1191	4	83981242	84643974	0.38669	0.245547219691	370	6	-1.80529564363889	0.0710284309846474	-1.07926831273321	121.173694959305	0.923845193508115	1.0625	0.1463	1.0634	0.1309	772279173
1192	4	84643974	85236407	0.36817	0.156022706365	485	4	-1.36599027080515	0.171942017134196	-0.719588632374112	158.835789338549	1.14792899408284	1.0625	0.1463	1.0634	0.1309	772941905
1193	4	85236407	85815645	0.370916	0.136796964288	440	5	-1.54130227251315	0.123243236076064	-0.859709351782098	144.098448059714	1.06408706166868	1.0625	0.1463	1.0634	0.1309	773534338
1194	4	85815645	86445678	0.363584	0.206390776356	466	4	-1.44873650963019	0.14741118043122	-0.777243424794322	152.613356354152	1.10295857988166	1.0625	0.1463	1.0634	0.1309	774113576
1195	4	86445678	87028491	0.354858	0.142091888822	451	3	-1.37715263816144	0.16846506127463	-0.811721923565119	147.700909261207	1.09732360097324	1.0625	0.1463	1.0634	0.1309	774743609
1196	4	87028491	87665368	0.356422	0.214919050303	543	3	-1.00521436425666	0.314793639924853	-0.543897159016139	177.830584764602	1.32116788321168	1.0625	0.1463	1.0634	0.1309	775326422
1197	4	87665368	88304742	0.379592	0.217985091668	435	5	-1.56280145721312	0.118099301350117	-0.876197474570667	142.460965695399	1.05199516324063	1.0625	0.1463	1.0634	0.1309	775963299
1198	4	88304742	88949230	0.377814	0.224190365065	489	5	-1.33061026245343	0.183317283963903	-0.707378410354524	160.145775230001	1.1825876662636	1.0625	0.1463	1.0634	0.1309	776602673
1199	4	88949230	89600533	0.384876	0.232308157647	460	6	-1.41074029872798	0.158321203779639	-0.765159722305151	150.648377516974	1.14856429463171	1.0625	0.1463	1.0634	0.1309	777247161
1200	4	89600533	90208006	0.37265	0.176918151095	465	5	-1.43380634901329	0.151627532669346	-0.779982159311364	152.285859881289	1.12454655380895	1.0625	0.1463	1.0634	0.1309	777898464
1201	4	90208006	90788897	0.36089	0.13925331947	455	4	-1.49664222684469	0.134486376387423	-0.811706834362543	149.010895152659	1.07692307692308	1.0625	0.1463	1.0634	0.1309	778505937
1202	4	90788897	91378371	0.341672	0.151786168686	409	2	-1.55885487041068	0.119030733813776	-0.871892116541257	133.946057400962	1.01614906832298	1.0625	0.1463	1.0634	0.1309	779086828
1203	4	91378371	91973584	0.334598	0.159964584107	430	1	-0.953968275840078	0.340099700977006	-0.664981272537856	140.823483331085	1.15436241610738	1.0625	0.1463	1.0634	0.1309	779676302
1204	4	91973584	92624648	0.333758	0.232026344568	390	1	-1.10552080740125	0.268933983454351	-0.805843808377706	127.723624416565	1.04697986577181	1.0625	0.1463	1.0634	0.1309	780271515
1205	4	92624648	93256758	0.3411	0.208998433817	369	2	-1.74252228250437	0.0814170958978143	-1.02037214342261	120.846198486442	0.916770186335404	1.0625	0.1463	1.0634	0.1309	780922579
1206	4	93256758	93815236	0.330612	0.104709585695	383	1	-1.13204250042446	0.257616566857868	-0.831973540202359	125.431149106524	1.02818791946309	1.0625	0.1463	1.0634	0.1309	781554689
1207	4	93815236	94379967	0.334916	0.114622714177	242	1	-1.6662651741776	0.0956606099231267	-1.49431088485272	79.2541464328429	0.649664429530201	1.0625	0.1463	1.0634	0.1309	782113167
1208	4	94379967	94983137	0.354118	0.171046305353	191	3	-2.42828254267492	0.0151705196076734	-2.05127671878475	62.5518263168306	0.464720194647202	1.0625	0.1463	1.0634	0.1309	782677898
1209	4	94983137	95607321	0.354414	0.198954154544	499	3	-1.18309788655895	0.236770355359192	-0.66580954148324	163.420739958631	1.21411192214112	1.0625	0.1463	1.0634	0.1309	783281068
1210	4	95607321	96193925	0.363382	0.147636224779	496	4	-1.31808455359066	0.187475344666449	-0.687233259061727	162.438250540042	1.17396449704142	1.0625	0.1463	1.0634	0.1309	783905252
1211	4	96193925	96769565	0.357714	0.131401570426	487	3	-1.23161157445957	0.218094215209142	-0.700927584738158	159.490782284275	1.18491484184915	1.0625	0.1463	1.0634	0.1309	784491856
1212	4	96769565	97337358	0.342984	0.119397386019	325	2	-1.94455643580743	0.051828386816837	-1.20355324156719	106.436353680471	0.807453416149068	1.0625	0.1463	1.0634	0.1309	785067496
1213	4	97337358	97922430	0.344058	0.145404326305	437	2	-1.4302876819451	0.152634468719316	-0.776359679982408	143.115958641125	1.08571428571429	1.0625	0.1463	1.0634	0.1309	785635289
1214	4	97922430	98538632	0.34342	0.188577771575	472	2	-1.26957869636313	0.204234741890966	-0.665206100121165	154.57833519133	1.17267080745342	1.0625	0.1463	1.0634	0.1309	786220361
1215	4	98538632	99213574	0.344744	0.259195604956	479	2	-1.23743689924673	0.215924927003335	-0.643967303746826	156.870810501371	1.19006211180124	1.0625	0.1463	1.0634	0.1309	786836563
1216	4	99213574	99840114	0.381104	0.201966354902	481	6	-1.31867738491544	0.18727699045428	-0.700756689479484	157.525803447097	1.20099875156055	1.0625	0.1463	1.0634	0.1309	787511505
1217	4	99840114	100530483	0.36878	0.27574963534	420	4	-1.64906950889082	0.099133395415689	-0.927184051782479	137.548518602455	0.994082840236686	1.0625	0.1463	1.0634	0.1309	788138045
1218	4	100530483	101148004	0.377328	0.190310936794	353	5	-1.91538808629265	0.0554430293636305	-1.17754469203558	115.606254920634	0.853688029020556	1.0625	0.1463	1.0634	0.1309	788828414
1219	4	101148004	101732977	0.356438	0.145259695747	494	3	-1.20331192318421	0.228855636803835	-0.680338315235823	161.783257594316	1.20194647201946	1.0625	0.1463	1.0634	0.1309	789445935
1220	4	101732977	102307728	0.353628	0.130058059925	445	3	-1.40140948211175	0.161091658400771	-0.83104402096674	145.735930424029	1.08272506082725	1.0625	0.1463	1.0634	0.1309	790030908
1221	4	102307728	102933552	0.350248	0.201053331288	484	3	-1.24373999643472	0.213595270528592	-0.709842309545906	158.508292865686	1.17761557177616	1.0625	0.1463	1.0634	0.1309	790605659
1222	4	102933552	103549343	0.369034	0.188036200594	469	4	-1.43567131402624	0.151095891581104	-0.767985456933225	153.595845772741	1.11005917159763	1.0625	0.1463	1.0634	0.1309	791231483
1223	4	103549343	104265510	0.36395	0.301838816924	457	4	-1.48793209644206	0.136768802134826	-0.805379214390532	149.665888098385	1.08165680473373	1.0625	0.1463	1.0634	0.1309	791847274
1224	4	104265510	104928834	0.346154	0.246220549837	447	2	-1.38437082892168	0.166244936348856	-0.743718128299688	146.390923369755	1.11055900621118	1.0625	0.1463	1.0634	0.1309	792563441
1225	4	104928834	105526221	0.340402	0.163021625847	409	2	-1.55885487041068	0.119030733813776	-0.871892116541257	133.946057400962	1.01614906832298	1.0625	0.1463	1.0634	0.1309	793226765
1226	4	105526221	106140482	0.356006	0.186013762879	548	3	-0.985000327631404	0.324623910031271	-0.530673463859973	179.468067128917	1.33333333333333	1.0625	0.1463	1.0634	0.1309	793824152
1227	4	106140482	106745991	0.353058	0.17424844222	440	3	-1.42162351873701	0.155135573482201	-0.847345833295841	144.098448059714	1.0705596107056	1.0625	0.1463	1.0634	0.1309	794438413
1228	4	106745991	107370672	0.353404	0.199591471487	371	3	-1.70057722416558	0.0890224039764635	-1.0934301701997	121.501191432168	0.902676399026764	1.0625	0.1463	1.0634	0.1309	795043922
1229	4	107370672	107990746	0.349362	0.193644629512	443	2	-1.40273757013105	0.160695109549608	-0.756686260927988	145.080937478303	1.10062111801242	1.0625	0.1463	1.0634	0.1309	795668603
1230	4	107990746	108606537	0.360188	0.188036200594	454	4	-1.50099729204601	0.133356261973859	-0.814881082157687	148.683398679796	1.07455621301775	1.0625	0.1463	1.0634	0.1309	796288677
1231	4	108606537	109192152	0.391098	0.146196733349	438	7	-1.54773933376603	0.121685067888464	-0.793985004012567	143.443455113988	1.12668810289389	1.0625	0.1463	1.0634	0.1309	796904468
1232	4	109192152	109800045	0.384382	0.177486827452	398	6	-1.68254509188883	0.0924631887678152	-0.974025152705877	130.343596199469	0.993757802746567	1.0625	0.1463	1.0634	0.1309	797490083
1233	4	109800045	110383329	0.365162	0.14278464693	431	4	-1.60116379167632	0.109340646191776	-0.889885510359504	141.150979803948	1.02011834319527	1.0625	0.1463	1.0634	0.1309	798097976
1234	4	110383329	111025901	0.376794	0.221877081479	451	5	-1.49400406617321	0.135174556494708	-0.824085442051377	147.700909261207	1.0906892382104	1.0625	0.1463	1.0634	0.1309	798681260
1235	4	111025901	111675174	0.383672	0.229907912388	379	6	-1.7658401091478	0.077422677326936	-1.04459573507843	124.121163215072	0.946317103620474	1.0625	0.1463	1.0634	0.1309	799323832
1236	4	111675174	112277179	0.346818	0.169442114268	382	2	-1.68283037357392	0.0924079333325433	-0.970420321447257	125.103652633661	0.949068322981366	1.0625	0.1463	1.0634	0.1309	799973105
1237	4	112277179	112869528	0.342722	0.155903023387	399	2	-1.60477172343411	0.1085440509882	-0.90760421326066	130.671092672332	0.991304347826087	1.0625	0.1463	1.0634	0.1309	800575110
1238	4	112869528	113491181	0.37644	0.195692773943	457	5	-1.46820504453325	0.142048534425247	-0.805018710248688	149.665888098385	1.10519951632406	1.0625	0.1463	1.0634	0.1309	801167459
1239	4	113491181	114110801	0.360856	0.193053807172	281	4	-2.25442357187401	0.024169533764598	-1.50700324922768	92.0265088744994	0.66508875739645	1.0625	0.1463	1.0634	0.1309	801789112
1240	4	114110801	114671626	0.354474	0.10845629207	427	3	-1.47418001396268	0.140433129534249	-0.89061328720001	139.840993912496	1.03892944038929	1.0625	0.1463	1.0634	0.1309	802408732
1241	4	114671626	115280386	0.351338	0.178658256127	539	3	-1.02138559355687	0.307071788094788	-0.554564084067995	176.52059887315	1.31143552311436	1.0625	0.1463	1.0634	0.1309	802969557
1242	4	115280386	115860403	0.349552	0.137956301281	404	2	-1.5818132969224	0.113692198596367	-0.889637666731211	132.308575036647	1.00372670807453	1.0625	0.1463	1.0634	0.1309	803578317
1243	4	115860403	116444504	0.33163	0.14398366036	411	1	-1.02595572833164	0.304912452512317	-0.730179538445634	134.601050346688	1.10335570469799	1.0625	0.1463	1.0634	0.1309	804158334
1244	4	116444504	117038083	0.325638	0.157652140659	395	1	-1.08657674095611	0.27722390881902	-0.787465279062851	129.36110678088	1.06040268456376	1.0625	0.1463	1.0634	0.1309	804742435
1245	4	117038083	117625947	0.332236	0.149463141135	356	1	-1.23434045922825	0.217076065574864	-0.937440691160919	116.588744339223	0.955704697986577	1.0625	0.1463	1.0634	0.1309	805336014
1246	4	117625947	118212697	0.330546	0.147848317	365	1	-1.20024113962699	0.230045702087199	-0.901421468359937	119.53621259499	0.979865771812081	1.0625	0.1463	1.0634	0.1309	805923878
1247	4	118212697	118801982	0.337456	0.151514123047	466	1	-0.81757099743502	0.413602193834136	-0.548987977473036	152.613356354152	1.2510067114094	1.0625	0.1463	1.0634	0.1309	806510628
1248	4	118801982	119640901	0.35804	0.403994902964	449	3	-1.38523825281154	0.16597962749307	-0.818133912079353	147.045916315481	1.09245742092457	1.0625	0.1463	1.0634	0.1309	807099913
1249	4	119640901	120237851	0.366744	0.162408911969	576	4	-0.96967933748522	0.332206352916388	-0.47150456800629	188.637968369081	1.36331360946746	1.0625	0.1463	1.0634	0.1309	807938832
1250	4	120237851	120960023	0.356356	0.307644162333	455	3	-1.36098140886123	0.173519564688118	-0.798982811734442	149.010895152659	1.10705596107056	1.0625	0.1463	1.0634	0.1309	808535782
1251	4	120960023	121553967	0.349556	0.158169793785	396	2	-1.61854677934113	0.105544813998839	-0.918492529403396	129.688603253743	0.983850931677019	1.0625	0.1463	1.0634	0.1309	809257954
1252	4	121553967	122140689	0.365568	0.14780764996	404	4	-1.71875055211191	0.0856598028293889	-0.983218086696807	132.308575036647	0.956213017751479	1.0625	0.1463	1.0634	0.1309	809851898
1253	4	122140689	122754322	0.374342	0.185180718768	533	5	-1.14141743709368	0.253696251798561	-0.583077342547582	174.555620035972	1.28899637243047	1.0625	0.1463	1.0634	0.1309	810438620
1254	4	122754322	123343802	0.355402	0.151794802199	459	3	-1.34481017956102	0.178686542079775	-0.786355203406692	150.320881044111	1.11678832116788	1.0625	0.1463	1.0634	0.1309	811052253
1255	4	123343802	123983357	0.372362	0.218206409144	456	5	-1.47250488147324	0.140884589788901	-0.808179051142016	149.338391625522	1.10278113663845	1.0625	0.1463	1.0634	0.1309	811641733
1256	4	123983357	124592554	0.370226	0.179247435559	364	5	-1.86808987995271	0.0617495439123222	-1.13327442510806	119.208716122127	0.880290205562273	1.0625	0.1463	1.0634	0.1309	812281288
1257	4	124592554	125201379	0.352576	0.178745945058	408	3	-1.55099335313867	0.120903276863447	-0.956280204849005	133.618560928099	0.992700729927007	1.0625	0.1463	1.0634	0.1309	812890485
1258	4	125201379	125787613	0.3491	0.147098257692	359	2	-1.78843913552779	0.073705187070539	-1.06000911565995	117.571233757812	0.891925465838509	1.0625	0.1463	1.0634	0.1309	813499310
1259	4	125787613	126353553	0.342466	0.116514118104	360	2	-1.78384745022545	0.0744484568280273	-1.05599605315333	117.898730230675	0.894409937888199	1.0625	0.1463	1.0634	0.1309	814085544
1260	4	126353553	126931689	0.339056	0.135151590629	351	1	-1.2532845256734	0.210102177944454	-0.957846901822756	114.951261974909	0.942281879194631	1.0625	0.1463	1.0634	0.1309	814651484
1261	4	126931689	127528291	0.33507	0.161920342205	393	1	-1.09415436753416	0.273887281164563	-0.79478861986871	128.706113835154	1.05503355704698	1.0625	0.1463	1.0634	0.1309	815229620
1262	4	127528291	128131442	0.348444	0.17102019229	420	2	-1.50834633208492	0.131465910912449	-0.833603631816883	137.548518602455	1.04347826086957	1.0625	0.1463	1.0634	0.1309	815826222
1263	4	128131442	128763284	0.359294	0.208662925225	464	3	-1.32459614293576	0.185305135891268	-0.770724551692928	151.958363408426	1.12895377128954	1.0625	0.1463	1.0634	0.1309	816429373
1264	4	128763284	129448609	0.37349	0.270419144202	517	5	-1.21021482813359	0.226196469683785	-0.627048594991823	169.315676470164	1.2503022974607	1.0625	0.1463	1.0634	0.1309	817061215
1265	4	129448609	130089480	0.37694	0.219811787396	343	5	-1.95838645569259	0.0501846828539828	-1.21900429913395	112.331290192005	0.82950423216445	1.0625	0.1463	1.0634	0.1309	817746540
1266	4	130089480	130674765	0.355488	0.145715335264	426	3	-1.47822282128773	0.139348147454195	-0.893995926594662	139.513497439633	1.03649635036496	1.0625	0.1463	1.0634	0.1309	818387411
1267	4	130674765	131261624	0.341646	0.148006591021	364	2	-1.76548070901608	0.0774830095692657	-1.04005450928431	119.208716122127	0.904347826086957	1.0625	0.1463	1.0634	0.1309	818972696
1268	4	131261624	131853210	0.334586	0.154814346519	330	1	-1.33284960474302	0.182581163350678	-1.0468519078815	108.073836044786	0.885906040268456	1.0625	0.1463	1.0634	0.1309	819559555
1269	4	131853210	132458855	0.326848	0.174433868025	411	1	-1.02595572833164	0.304912452512317	-0.730179538445634	134.601050346688	1.10335570469799	1.0625	0.1463	1.0634	0.1309	820151141
1270	4	132458855	133343458	0.328682	0.434774695541	328	1	-1.34042723132107	0.180106487462193	-1.05562211750923	107.41884309906	0.880536912751678	1.0625	0.1463	1.0634	0.1309	820756786
1271	4	133343458	133928201	0.328832	0.144923496305	315	1	-1.38968180407846	0.164625522607783	-1.11396610374004	103.161388951841	0.845637583892617	1.0625	0.1463	1.0634	0.1309	821641389
1272	4	133928201	134495537	0.332344	0.118688043769	338	1	-1.30253909843078	0.192732161340648	-1.01229468584513	110.69380782769	0.90738255033557	1.0625	0.1463	1.0634	0.1309	822226132
1273	4	134495537	135098350	0.334044	0.170555379529	429	1	-0.957757089129107	0.33818526181193	-0.668340284627771	140.495986858222	1.15167785234899	1.0625	0.1463	1.0634	0.1309	822793468
1274	4	135098350	135689255	0.331498	0.153840295817	391	1	-1.10173199411222	0.270578203302422	-0.802149324819964	128.051120889428	1.0496644295302	1.0625	0.1463	1.0634	0.1309	823396281
1275	4	135689255	136292645	0.328296	0.171348547374	429	1	-0.957757089129107	0.33818526181193	-0.668340284627771	140.495986858222	1.15167785234899	1.0625	0.1463	1.0634	0.1309	823987186
1276	4	136292645	136888910	0.32847	0.161446672201	383	1	-1.13204250042446	0.257616566857868	-0.831973540202359	125.431149106524	1.02818791946309	1.0625	0.1463	1.0634	0.1309	824590576
1277	4	136888910	137454536	0.330554	0.116023662279	411	1	-1.02595572833164	0.304912452512317	-0.730179538445634	134.601050346688	1.10335570469799	1.0625	0.1463	1.0634	0.1309	825186841
1278	4	137454536	138017914	0.343224	0.11249640561	405	2	-1.57722161162005	0.114744541895809	-0.886071051711019	132.63607150951	1.00621118012422	1.0625	0.1463	1.0634	0.1309	825752467
1279	4	138017914	138603352	0.33982	0.145938596401	412	1	-1.02216691504261	0.306701906851454	-0.726673594944098	134.928546819551	1.10604026845638	1.0625	0.1463	1.0634	0.1309	826315845
1280	4	138603352	139175211	0.344986	0.125658597661	478	2	-1.24202858454908	0.214226015747201	-0.646982341502257	156.543314028508	1.18757763975155	1.0625	0.1463	1.0634	0.1309	826901283
1281	4	139175211	139773094	0.378088	0.163715977875	487	5	-1.33920993633342	0.180502338601792	-0.713291103224415	159.490782284275	1.17775090689238	1.0625	0.1463	1.0634	0.1309	827473142
1282	4	139773094	140454703	0.384046	0.266441610953	373	6	-1.79214379880853	0.0731099345076785	-1.06761795299429	122.156184377894	0.931335830212235	1.0625	0.1463	1.0634	0.1309	828071025
1283	4	140454703	141035166	0.410352	0.138618654419	356	9	-1.69864556537705	0.0893859856226729	-0.915518358690341	116.588744339223	1.04782928623988	1.0625	0.1463	1.0634	0.1309	828752634
1284	4	141035166	141626199	0.390324	0.154023548601	383	7	-1.81257403849879	0.0698975449975951	-0.987571481688783	125.431149106524	0.985209003215434	1.0625	0.1463	1.0634	0.1309	829333097
1285	4	141626199	142232713	0.380348	0.175616721131	447	6	-1.46773162632622	0.142177136416748	-0.806518752066208	146.390923369755	1.11610486891386	1.0625	0.1463	1.0634	0.1309	829924130
1286	4	142232713	142844628	0.359612	0.182893048871	450	3	-1.38119544548649	0.167218874789778	-0.814924355603463	147.373412788344	1.09489051094891	1.0625	0.1463	1.0634	0.1309	830530644
1287	4	142844628	143436368	0.355534	0.155034305607	458	3	-1.34885298688607	0.177384191359431	-0.789501758723556	149.993384571248	1.11435523114355	1.0625	0.1463	1.0634	0.1309	831142559
1288	4	143436368	144045630	0.359774	0.179334998736	449	3	-1.38523825281154	0.16597962749307	-0.818133912079353	147.045916315481	1.09245742092457	1.0625	0.1463	1.0634	0.1309	831734299
1289	4	144045630	144668515	0.37289	0.197283607729	400	5	-1.71329575011292	0.0866581438592979	-0.997212875532033	130.998589145195	0.967351874244256	1.0625	0.1463	1.0634	0.1309	832343561
1290	4	144668515	145572107	0.36288	0.446652914147	519	4	-1.21791805396034	0.223255114749372	-0.621838841090721	169.97066941589	1.22840236686391	1.0625	0.1463	1.0634	0.1309	832966446
1291	4	145572107	146237007	0.3617	0.248007219131	588	4	-0.917418555069405	0.358923353273092	-0.441757224612238	192.567926043437	1.39171597633136	1.0625	0.1463	1.0634	0.1309	833870038
1292	4	146237007	146858625	0.388246	0.195647487685	426	6	-1.55979454013877	0.118808442134035	-0.875940153023688	139.513497439633	1.06367041198502	1.0625	0.1463	1.0634	0.1309	834534938
1293	4	146858625	147437874	0.379488	0.136813356605	378	5	-1.80789216279279	0.0706232857698957	-1.07882664108569	123.793666742209	0.914147521160822	1.0625	0.1463	1.0634	0.1309	835156556
1294	4	147437874	148044344	0.371436	0.175556911306	402	5	-1.70469607623293	0.0882511220366018	-0.990017374127829	131.653582090921	0.972188633615478	1.0625	0.1463	1.0634	0.1309	835735805
1295	4	148044344	148657713	0.37344	0.184830012603	481	5	-1.36500895797338	0.1722502345357	-0.731175981536716	157.525803447097	1.16324062877872	1.0625	0.1463	1.0634	0.1309	836342275
1296	4	148657713	149251803	0.391786	0.158376676934	366	7	-1.89443203814346	0.0581676872455233	-1.0530722253297	119.863709067853	0.941479099678457	1.0625	0.1463	1.0634	0.1309	836955644
1297	4	149251803	149841908	0.366928	0.152693164776	483	4	-1.37470040120779	0.169224346810421	-0.725550190612829	158.180796392823	1.14319526627219	1.0625	0.1463	1.0634	0.1309	837549734
1298	4	149841908	150443585	0.358318	0.168989341457	408	3	-1.55099335313867	0.120903276863447	-0.956280204849005	133.618560928099	0.992700729927007	1.0625	0.1463	1.0634	0.1309	838139839
1299	4	150443585	151039008	0.356676	0.160260856568	557	3	-0.948615061705937	0.342816427761449	-0.507172029480469	182.415535384684	1.35523114355231	1.0625	0.1463	1.0634	0.1309	838741516
1300	4	151039008	151620554	0.356518	0.140222785472	384	3	-1.64802072893991	0.0993484175638611	-1.04374304609934	125.758645579387	0.934306569343066	1.0625	0.1463	1.0634	0.1309	839336939
1301	4	151620554	152273938	0.363348	0.234753223219	466	4	-1.44873650963019	0.14741118043122	-0.777243424794322	152.613356354152	1.10295857988166	1.0625	0.1463	1.0634	0.1309	839918485
1302	4	152273938	152865223	0.402594	0.154384095656	451	8	-1.32612413099448	0.184798584324075	-0.68035362111988	147.700909261207	1.23731138545953	1.0625	0.1463	1.0634	0.1309	840571869
1303	4	152865223	153421479	0.395634	0.101133291147	461	7	-1.43699027542323	0.150720756741398	-0.720149123184402	150.975873989837	1.18585209003215	1.0625	0.1463	1.0634	0.1309	841163154
1304	4	153421479	154022009	0.402096	0.16740212812	457	8	-1.29684363665454	0.194684992959578	-0.661286889317191	149.665888098385	1.25377229080933	1.0625	0.1463	1.0634	0.1309	841719410
1305	4	154022009	154638581	0.401826	0.189064699662	350	8	-1.8190124523836	0.0689095303161221	-1.04612613254293	114.623765502046	0.960219478737997	1.0625	0.1463	1.0634	0.1309	842319940
1306	4	154638581	155241292	0.388496	0.170415008188	405	6	-1.65185745395132	0.0985636130804318	-0.948871675477539	132.63607150951	1.01123595505618	1.0625	0.1463	1.0634	0.1309	842936512
1307	4	155241292	155799699	0.372122	0.104595751844	408	5	-1.67889705459296	0.0931721086868686	-0.968643723335262	133.618560928099	0.986698911729141	1.0625	0.1463	1.0634	0.1309	843539223
1308	4	155799699	156394126	0.364528	0.15885382057	381	4	-1.81891705174222	0.0689240859418243	-1.06778238195528	124.776156160798	0.901775147928994	1.0625	0.1463	1.0634	0.1309	844097630
1309	4	156394126	156973504	0.359156	0.137005547328	368	3	-1.71270564614074	0.08676670589041	-1.10514359076349	120.518702013579	0.895377128953771	1.0625	0.1463	1.0634	0.1309	844692057
1310	4	156973504	157559190	0.34397	0.146300235963	461	2	-1.32008723468889	0.186805894262006	-0.699226209053668	150.975873989837	1.14534161490683	1.0625	0.1463	1.0634	0.1309	845271435
1311	4	157559190	158114615	0.34999	0.0997884502858	456	2	-1.3430456612006	0.179257189004469	-0.714959135318264	149.338391625522	1.13291925465839	1.0625	0.1463	1.0634	0.1309	845857121
1312	4	158114615	158697310	0.339824	0.141918156154	371	1	-1.17750825989281	0.238992702672681	-0.877898745506513	121.501191432168	0.995973154362416	1.0625	0.1463	1.0634	0.1309	846412546
1313	4	158697310	159297258	0.355214	0.166594438185	462	3	-1.33268175758586	0.182636262278338	-0.776956505404443	151.3033704627	1.12408759124088	1.0625	0.1463	1.0634	0.1309	846995241
1314	4	159297258	159949459	0.374956	0.233365174233	464	5	-1.43810618595329	0.150403927735605	-0.783088070179186	151.958363408426	1.12212817412334	1.0625	0.1463	1.0634	0.1309	847595189
1315	4	159949459	160563380	0.37115	0.185562963313	500	5	-1.28331205611349	0.199382770548415	-0.675284780644671	163.748236431494	1.20918984280532	1.0625	0.1463	1.0634	0.1309	848247390
1316	4	160563380	161188499	0.351268	0.200152291004	421	3	-1.49843685791299	0.134019786250848	-0.911029123754104	137.876015075318	1.02433090024331	1.0625	0.1463	1.0634	0.1309	848861311
1317	4	161188499	161792859	0.333994	0.172678535972	367	1	-1.19266351304893	0.233001180772522	-0.893537869284104	120.191205540716	0.985234899328859	1.0625	0.1463	1.0634	0.1309	849486430
1318	4	161792859	162371423	0.33291	0.135791373124	396	1	-1.08278792766708	0.278902565239071	-0.783817502047707	129.688603253743	1.06308724832215	1.0625	0.1463	1.0634	0.1309	850090790
1319	4	162371423	162944498	0.322732	0.127513850718	394	1	-1.09036555424514	0.275552148938862	-0.79112230267094	129.033610308017	1.05771812080537	1.0625	0.1463	1.0634	0.1309	850669354
1320	4	162944498	163516594	0.332548	0.126020807697	382	1	-1.13583131371349	0.256027169033931	-0.835745294091568	125.103652633661	1.0255033557047	1.0625	0.1463	1.0634	0.1309	851242429
1321	4	163516594	164120789	0.353974	0.172452602223	352	3	-1.77739056334157	0.0755040023222641	-1.1692739281832	115.278758447772	0.856447688564477	1.0625	0.1463	1.0634	0.1309	851814525
1322	4	164120789	164716331	0.356662	0.160428651548	419	3	-1.5065224725631	0.131933102645261	-0.917899113121149	137.221022129592	1.01946472019465	1.0625	0.1463	1.0634	0.1309	852418720
1323	4	164716331	165320976	0.3396	0.173068494737	406	1	-1.04489979477678	0.296069284658707	-0.74783820494214	132.963567982373	1.08993288590604	1.0625	0.1463	1.0634	0.1309	853014262
1324	4	165320976	166012100	0.37169	0.276540823354	395	5	-1.73479493481289	0.0827771336883856	-1.01536022224229	129.36110678088	0.955259975816203	1.0625	0.1463	1.0634	0.1309	853618907
1325	4	166012100	166671467	0.373678	0.241696960873	400	5	-1.71329575011292	0.0866581438592979	-0.997212875532033	130.998589145195	0.967351874244256	1.0625	0.1463	1.0634	0.1309	854310031
1326	4	166671467	167249937	0.343774	0.135650941276	355	2	-1.80680587673716	0.0707925520992736	-1.07617393509096	116.26124786636	0.881987577639752	1.0625	0.1463	1.0634	0.1309	854969398
1327	4	167249937	167858346	0.334258	0.178184412131	368	1	-1.1888746997599	0.234488977350415	-0.889612166070304	120.518702013579	0.987919463087248	1.0625	0.1463	1.0634	0.1309	855547868
1328	4	167858346	168453349	0.34042	0.159668102514	400	2	-1.60018003813176	0.109558649191653	-0.903992959708281	130.998589145195	0.993788819875776	1.0625	0.1463	1.0634	0.1309	856156277
1329	4	168453349	169054167	0.34281	0.167801230988	415	2	-1.53130475859663	0.125694090038436	-0.850881623248719	135.91103623814	1.03105590062112	1.0625	0.1463	1.0634	0.1309	856751280
1330	4	169054167	169645481	0.371008	0.154425567465	489	5	-1.33061026245343	0.183317283963903	-0.707378410354524	160.145775230001	1.1825876662636	1.0625	0.1463	1.0634	0.1309	857352098
1331	4	169645481	170262768	0.391078	0.19000400138	451	7	-1.4851420399201	0.137506201736475	-0.751788440358359	147.700909261207	1.16012861736334	1.0625	0.1463	1.0634	0.1309	857943412
1332	4	170262768	170923452	0.372098	0.24320855356	459	5	-1.45960537065326	0.144398562377517	-0.79871872189295	150.320881044111	1.11003627569528	1.0625	0.1463	1.0634	0.1309	858560699
1333	4	170923452	171573429	0.368598	0.230742010871	466	4	-1.44873650963019	0.14741118043122	-0.777243424794322	152.613356354152	1.10295857988166	1.0625	0.1463	1.0634	0.1309	859221383
1334	4	171573429	172148068	0.337078	0.129888503913	440	1	-0.916080142949784	0.359624861870999	-0.631814408602657	144.098448059714	1.18120805369128	1.0625	0.1463	1.0634	0.1309	859871360
1335	4	172148068	172731508	0.33996	0.143013848896	383	1	-1.13204250042446	0.257616566857868	-0.831973540202359	125.431149106524	1.02818791946309	1.0625	0.1463	1.0634	0.1309	860445999
1336	4	172731508	173313457	0.340336	0.140818181662	336	2	-1.89404789748166	0.0582186525413811	-1.15553172670425	110.038814881964	0.834782608695652	1.0625	0.1463	1.0634	0.1309	861029439
1337	4	173313457	173893332	0.359916	0.137745203708	428	3	-1.47013720663763	0.141524597216952	-0.887238560419353	140.168490385359	1.04136253041363	1.0625	0.1463	1.0634	0.1309	861611388
1338	4	173893332	174481482	0.390384	0.149876732126	399	7	-1.7355312153038	0.0826467574525753	-0.928527127391394	130.671092672332	1.02636655948553	1.0625	0.1463	1.0634	0.1309	862191263
1339	4	174481482	175079709	0.360094	0.164196868413	378	4	-1.83198224734617	0.0669540655492464	-1.07918714522753	123.793666742209	0.894674556213018	1.0625	0.1463	1.0634	0.1309	862779413
1340	4	175079709	175661655	0.351726	0.140813752479	434	3	-1.44588036268732	0.148210760709211	-0.867154314376021	142.133469222536	1.05596107055961	1.0625	0.1463	1.0634	0.1309	863377640
1341	4	175661655	176251567	0.344276	0.152415953566	429	2	-1.46702116436384	0.142370298054267	-0.80301531198346	140.495986858222	1.06583850931677	1.0625	0.1463	1.0634	0.1309	863959586
1342	4	176251567	176835020	0.347926	0.143032943528	435	2	-1.43947105254979	0.150017105844915	-0.782977558746915	142.460965695399	1.08074534161491	1.0625	0.1463	1.0634	0.1309	864549498
1343	4	176835020	177420691	0.35537	0.146278371304	425	3	-1.48226562861278	0.138269630066456	-0.897386515795436	139.18600096677	1.03406326034063	1.0625	0.1463	1.0634	0.1309	865132951
1344	4	177420691	177990302	0.355708	0.122207962978	519	3	-1.10224174005791	0.270356590089554	-0.60911481846262	169.97066941589	1.26277372262774	1.0625	0.1463	1.0634	0.1309	865718622
1345	4	177990302	178586700	0.359984	0.161633674157	431	3	-1.45800878466247	0.144838121660354	-0.877161487731402	141.150979803948	1.04866180048662	1.0625	0.1463	1.0634	0.1309	866288233
1346	4	178586700	179176367	0.342442	0.152063791937	332	2	-1.91241463869103	0.0558230318451134	-1.17280971813608	108.728828990512	0.824844720496894	1.0625	0.1463	1.0634	0.1309	866884631
1347	4	179176367	179744530	0.337068	0.119970853435	376	1	-1.15856419344766	0.246633871256273	-0.858585270449679	123.138673796483	1.00939597315436	1.0625	0.1463	1.0634	0.1309	867474298
1348	4	179744530	180321883	0.338738	0.133978692412	394	1	-1.09036555424514	0.275552148938862	-0.79112230267094	129.033610308017	1.05771812080537	1.0625	0.1463	1.0634	0.1309	868042461
1349	4	180321883	180904740	0.345482	0.142156652489	386	2	-1.66446363236455	0.0960198129378901	-0.955392112214926	126.413638525113	0.959006211180124	1.0625	0.1463	1.0634	0.1309	868619814
1350	4	180904740	181466482	0.345642	0.109911667634	328	2	-1.9307813799004	0.0535100939713921	-1.19029714486492	107.41884309906	0.814906832298137	1.0625	0.1463	1.0634	0.1309	869202671
1351	4	181466482	182031572	0.3575	0.115185191739	311	3	-1.9431456636687	0.0519985610606257	-1.3479347766899	101.851403060389	0.75669099756691	1.0625	0.1463	1.0634	0.1309	869764413
1352	4	182031572	182590631	0.37329	0.10564001295	366	5	-1.85949020607272	0.0629576862107462	-1.12536922702272	119.863709067853	0.885126964933495	1.0625	0.1463	1.0634	0.1309	870329503
1353	4	182590631	183160621	0.37815	0.122791627923	404	5	-1.69609640235294	0.0898676248711469	-0.982857582554963	132.308575036647	0.977025392986699	1.0625	0.1463	1.0634	0.1309	870888562
1354	4	183160621	183730057	0.37582	0.121938198498	337	5	-1.98418547733255	0.0472351669144208	-1.2444642841249	110.366311354827	0.814993954050786	1.0625	0.1463	1.0634	0.1309	871458552
1355	4	183730057	184344563	0.417346	0.1863382945	384	9	-1.54789596014604	0.121647347447854	-0.806289288935583	125.758645579387	1.13024282560706	1.0625	0.1463	1.0634	0.1309	872027988
1356	4	184344563	184962175	0.408502	0.190430237754	259	8	-2.2630999498728	0.0236295286521874	-1.48052895668871	84.8215864715137	0.710562414266118	1.0625	0.1463	1.0634	0.1309	872642494
1357	4	184962175	185573696	0.42911	0.182366590845	344	10	-1.76271006126942	0.0779494029647736	-0.939828442154414	112.658786664868	1.03380916604057	1.0625	0.1463	1.0634	0.1309	873260106
1358	4	185573696	186195052	0.417614	0.195308325662	294	9	-2.0324482626743	0.0421082964028881	-1.19157944482037	96.2839630217183	0.865342163355408	1.0625	0.1463	1.0634	0.1309	873871627
1359	4	186195052	186769384	0.39127	0.129423399706	334	7	-2.04851768453343	0.0405093010865246	-1.18506777113969	109.383821936238	0.859163987138264	1.0625	0.1463	1.0634	0.1309	874492983
1360	4	186769384	187395397	0.403146	0.201294541807	345	8	-1.84341286433355	0.0652687532435557	-1.06688469270973	112.986283137731	0.946502057613169	1.0625	0.1463	1.0634	0.1309	875067315
1361	4	187395397	187995488	0.398858	0.166793036389	393	7	-1.76442227400192	0.0776609108078339	-0.950386561355133	128.706113835154	1.01093247588424	1.0625	0.1463	1.0634	0.1309	875693328
1362	4	187995488	188562447	0.376238	0.118102014431	502	5	-1.2747123822335	0.202411062535501	-0.669525511355986	164.40322937722	1.21402660217654	1.0625	0.1463	1.0634	0.1309	876293419
1363	4	188562447	189221945	0.387588	0.241847587104	403	6	-1.66062535050489	0.0967887143436372	-0.956013744721559	131.981078563784	1.00624219725343	1.0625	0.1463	1.0634	0.1309	876860378
1364	4	189221945	189846936	0.36847	0.199988479834	416	4	-1.66648976969609	0.0956159041430974	-0.94098985130751	136.238532711003	0.984615384615385	1.0625	0.1463	1.0634	0.1309	877519876
1365	4	189846936	190463962	0.378474	0.189661375696	416	5	-1.64449835907301	0.10007330297447	-0.940629347165666	136.238532711003	1.00604594921403	1.0625	0.1463	1.0634	0.1309	878144867
1366	4	190463962	191154276	0.267834	0.421795533024	557	1	-0.472788988133345	0.636363731160065	-0.291640604787285	182.415535384684	1.49530201342282	1.0625	0.1463	1.0634	0.1309	878761893
1367	5	0	808805	0.525106	0.38180401951	233	15	-1.3471601774479	0.177928650385657	-0.622267482142137	76.306678177076	1.33142857142857	1.6625	0.2699	1.6667	0.3283	878761893
1368	5	808805	1433631	0.55535	0.199777217977	133	16	-0.538111740226768	0.590499907711964	-0.444866104296154	43.5570308907773	1.48603351955307	1.6625	0.2699	1.6667	0.3283	879570698
1369	5	1433631	2064878	0.507534	0.207917027724	225	15	-1.43292888248849	0.151878162262949	-0.67267243557938	73.6867063941721	1.28571428571429	1.6625	0.2699	1.6667	0.3283	880195524
1370	5	2064878	2620428	0.456156	0.09999099991	352	13	-1.15033136488357	0.250007417182289	-0.589430825081505	115.278758447772	1.38582677165354	1.6625	0.2699	1.6667	0.3283	880826771
1371	5	2620428	3164182	0.443186	0.0804665344991	463	12	-0.70300981219878	0.482049634583415	-0.305358386755621	151.630866935563	1.64768683274021	1.6625	0.2699	1.6667	0.3283	881382321
1372	5	3164182	3728917	0.445718	0.114628985276	438	12	-0.864042375871173	0.387564612256214	-0.385439710414684	143.443455113988	1.55871886120996	1.6625	0.2699	1.6667	0.3283	881926075
1373	5	3728917	4283073	0.415968	0.0977269938429	536	9	-0.729540960320535	0.465670821826608	-0.325162599198966	175.538109454561	1.57763061074319	1.6625	0.2699	1.6667	0.3283	882490810
1374	5	4283073	4856870	0.379124	0.128611686712	925	5	0.544118643384056	0.586359831928662	0.212240490096917	302.934237398263	2.23700120918984	1.6625	0.2699	1.6667	0.3283	883044966
1375	5	4856870	5430056	0.42139	0.127682811513	666	10	0.0340648542094632	0.972825434487584	0.0132851702147498	218.11265092675	2.0015026296018	1.6625	0.2699	1.6667	0.3283	883618763
1376	5	5430056	5989998	0.411608	0.107050373074	625	9	-0.250372572264813	0.802299238426744	-0.103539410107289	204.685295539367	1.83958793230316	1.6625	0.2699	1.6667	0.3283	884191949
1377	5	5989998	6552065	0.43948	0.110426337074	510	11	-0.630362566683517	0.528457396289371	-0.236313678029391	167.023201160124	1.66666666666667	1.6625	0.2699	1.6667	0.3283	884751891
1378	5	6552065	7138448	0.426296	0.147314980141	613	10	-0.261677600822775	0.793570010903189	-0.106349933165731	200.755337865011	1.84222389181067	1.6625	0.2699	1.6667	0.3283	885313958
1379	5	7138448	7748349	0.393936	0.180194818503	469	7	-1.39846886382574	0.161972316342142	-0.695327951098363	153.595845772741	1.2064308681672	1.6625	0.2699	1.6667	0.3283	885900341
1380	5	7748349	8327660	0.395306	0.136905738023	551	7	-1.00362439495144	0.315559691496484	-0.462863555042582	180.450556547506	1.41736334405145	1.6625	0.2699	1.6667	0.3283	886510242
1381	5	8327660	8905946	0.376528	0.135375921257	735	5	-0.272850375214848	0.784968234339671	-0.119468625583031	240.709907554296	1.77750906892382	1.6625	0.2699	1.6667	0.3283	887089553
1382	5	8905946	9473745	0.390212	0.119406691452	753	7	-0.0309587521147494	0.975302434935801	-0.0122660089418117	246.604844065829	1.93697749196141	1.6625	0.2699	1.6667	0.3283	887667839
1383	5	9473745	10071720	0.404946	0.163844642335	644	8	-0.384268229726174	0.700779652738273	-0.166420366260644	210.907728523764	1.76680384087791	1.6625	0.2699	1.6667	0.3283	888235638
1384	5	10071720	10679382	0.439632	0.177174152736	587	11	-0.0956227961324994	0.923820159465976	-0.0334504217781971	192.240429570574	1.91830065359477	1.6625	0.2699	1.6667	0.3283	888833613
1385	5	10679382	11249933	0.419878	0.123654151864	597	9	-0.401122177495827	0.688330173499779	-0.169664668391934	195.515394299203	1.75717439293598	1.6625	0.2699	1.6667	0.3283	889441275
1386	5	11249933	11810058	0.377412	0.107342111136	572	5	-0.973723796433908	0.330193698561954	-0.481197728528368	187.327982477629	1.38331318016929	1.6625	0.2699	1.6667	0.3283	890011826
1387	5	11810058	12389070	0.353502	0.136460038825	776	3	-0.0632402575195787	0.949575188053902	-0.0287927046333726	254.137262941678	1.88807785888078	1.6625	0.2699	1.6667	0.3283	890571951
1388	5	12389070	12976418	0.340938	0.148715923098	897	2	0.681887557132287	0.495310053912529	0.261115025436255	293.7643361581	2.22857142857143	2.1109	0.261	2.0993	0.256	891150963
1389	5	12976418	13556510	0.36105	0.13806775477	721	4	-0.338194883294119	0.735216331472015	-0.147574120207779	236.124956934214	1.70650887573964	2.1109	0.261	2.0993	0.256	891738311
1390	5	13556510	14149486	0.394882	0.156795553277	864	7	0.503525833800462	0.614594621996219	0.186115438549729	282.956952553621	2.22250803858521	2.1109	0.261	2.0993	0.256	892318403
1391	5	14149486	14714111	0.423228	0.114456497675	771	10	0.619969717952576	0.535277723853742	0.224493853058522	252.499780577363	2.31705484598047	2.1109	0.261	2.0993	0.256	892911379
1392	5	14714111	15318674	0.401618	0.172956333749	685	8	-0.184184851736534	0.853868442745571	-0.0773770665273715	224.335083911146	1.87928669410151	2.1109	0.261	2.0993	0.256	893476004
1393	5	15318674	15904427	0.384538	0.146397884433	736	6	-0.200770574334522	0.840877972690725	-0.0870878171925134	241.037404027159	1.83770287141074	2.1109	0.261	2.0993	0.256	894080567
1394	5	15904427	16488756	0.389352	0.144317670354	835	6	0.23324030506748	0.815574809857637	0.0949826141118884	273.459554840594	2.08489388264669	2.1109	0.261	2.0993	0.256	894666320
1395	5	16488756	17155959	0.418522	0.250602889975	718	9	0.250331473681053	0.802331018651779	0.0965882441663126	235.142467515625	2.11331861662987	2.1109	0.261	2.0993	0.256	895250649
1396	5	17155959	17894119	0.387798	0.322640078032	762	6	-0.0867879191380366	0.93084009052007	-0.0370025857562043	249.552312321596	1.90262172284644	2.1109	0.261	2.0993	0.256	895917852
1397	5	17894119	18488899	0.347558	0.159353038098	705	2	-0.199716020917407	0.841702683316967	-0.0863697021968501	230.885013368406	1.75155279503106	2.1109	0.261	2.0993	0.256	896656012
1398	5	18488899	19089691	0.337086	0.167765216581	782	1	0.379694001898267	0.704172573119826	0.197850675180036	256.102241778856	2.0993288590604	2.1109	0.261	2.0993	0.256	897250792
1399	5	19089691	19678860	0.33443	0.151347066801	767	1	0.322861802562826	0.746799905499886	0.169908645375617	251.189794685911	2.05906040268456	2.1109	0.261	2.0993	0.256	897851584
1400	5	19678860	20263369	0.334716	0.144581178391	784	1	0.387271628476326	0.698555127153718	0.201535721987892	256.757234724582	2.10469798657718	2.1109	0.261	2.0993	0.256	898440753
1401	5	20263369	21076455	0.340602	0.385058899059	727	2	-0.0986989442658791	0.92137730712754	-0.0420375955634115	238.089935771392	1.80621118012422	2.1109	0.261	2.0993	0.256	899025262
1402	5	21076455	21850532	0.33636	0.354069427202	756	1	0.281184856383503	0.778568619147272	0.149068302093756	247.587333484418	2.02953020134228	2.1109	0.261	2.0993	0.256	899838348
1403	5	21850532	22591827	0.340986	0.325504691115	718	2	-0.140024111986959	0.888640939455498	-0.0600091156599546	235.142467515625	1.78385093167702	2.1109	0.261	2.0993	0.256	900612425
1404	5	22591827	23161990	0.341108	0.123057792245	857	2	0.498220145038601	0.618328885043458	0.195302244629494	280.66447724358	2.12919254658385	2.1109	0.261	2.0993	0.256	901353720
1405	5	23161990	23762512	0.339642	0.167391036465	770	1	0.334228242429914	0.738207333820927	0.175540513454947	252.1722841045	2.06711409395973	2.1109	0.261	2.0993	0.256	901923883
1406	5	23762512	24374223	0.338184	0.182620551208	889	1	0.785097023824411	0.432396684565657	0.382865486702453	291.144364375196	2.38657718120805	2.1109	0.261	2.0993	0.256	902524405
1407	5	24374223	24954515	0.336666	0.138364823227	864	1	0.690376691598676	0.489957330610004	0.341713380036152	282.956952553621	2.31946308724832	2.1109	0.261	2.0993	0.256	903136116
1408	5	24954515	25568937	0.330146	0.186227055672	730	1	0.182675710868739	0.855052474965399	0.0985785316400629	239.072425189981	1.95973154362416	2.1109	0.261	2.0993	0.256	903716408
1409	5	25568937	26157302	0.33318	0.150187383682	709	1	0.103110631799121	0.917875167046387	0.0564676951121995	232.194999259858	1.90335570469799	2.1109	0.261	2.0993	0.256	904330830
1410	5	26157302	26751437	0.338136	0.15844042179	701	1	0.0728001254868864	0.941965171099296	0.0400965118833067	229.575027476954	1.88187919463087	2.1109	0.261	2.0993	0.256	904919195
1411	5	26751437	27330233	0.329956	0.136137775658	816	1	0.508513653725266	0.611093166244342	0.259251219844179	267.237121856198	2.19060402684564	2.1109	0.261	2.0993	0.256	905513330
1412	5	27330233	27920391	0.32995	0.152769258402	780	1	0.372116375320208	0.709806204681341	0.194156191622294	255.44724883313	2.09395973154362	2.1109	0.261	2.0993	0.256	906092126
1413	5	27920391	28505588	0.333226	0.145586870746	829	1	0.557768226482648	0.577002662011907	0.282054169368434	271.494576003416	2.2255033557047	2.1109	0.261	2.0993	0.256	906682284
1414	5	28505588	29106121	0.333798	0.167406287415	831	1	0.565345853060707	0.571838546253667	0.285530544643028	272.149568949142	2.23087248322148	2.1109	0.261	2.0993	0.256	907267481
1415	5	29106121	29719676	0.330904	0.185077132449	735	1	0.201619777313886	0.840213982678592	0.10842631759641	240.709907554296	1.97315436241611	2.1109	0.261	2.0993	0.256	907868014
1416	5	29719676	30303537	0.338812	0.143631789073	855	1	0.656277371997412	0.511645674083295	0.326606487645944	280.009484297854	2.29530201342282	2.1109	0.261	2.0993	0.256	908481569
1417	5	30303537	30897798	0.343206	0.158618856025	885	2	0.626787333504181	0.530798647496241	0.241684495487354	289.834378483744	2.19875776397516	2.1109	0.261	2.0993	0.256	909065430
1418	5	30897798	31465302	0.376004	0.118948941329	918	5	0.514019784804096	0.607238158182839	0.20128127810705	300.641762088222	2.22007255139057	2.1109	0.261	2.0993	0.256	909659691
1419	5	31465302	32106838	0.425024	0.220620510774	540	10	-0.669020982282272	0.503482093433572	-0.289277599805681	176.848095346013	1.62283996994741	2.1109	0.261	2.0993	0.256	910227195
1420	5	32106838	32783199	0.405004	0.260749806686	718	8	-0.0231421328668228	0.981536897507561	-0.0094972105522092	235.142467515625	1.96982167352538	2.1109	0.261	2.0993	0.256	910868731
1421	5	32783199	33413701	0.373964	0.206981103946	1077	5	1.19769385826318	0.231036221209314	0.43173346923745	352.713701273437	2.60459492140266	2.1109	0.261	2.0993	0.256	911545092
1422	5	33413701	34000962	0.401088	0.148589809301	948	8	1.09927681683116	0.271647341282868	0.391406004522999	310.466656274112	2.60082304526749	2.1109	0.261	2.0993	0.256	912175594
1423	5	34000962	34958210	0.403188	0.477669318714	825	8	0.499026682862239	0.617760586566966	0.190913064757918	270.184590111964	2.26337448559671	2.1109	0.261	2.0993	0.256	912762855
1424	5	34958210	35584463	0.386792	0.201600631055	760	6	-0.0955558156916124	0.923873358521303	-0.0407941649185785	248.89731937587	1.8976279650437	2.1109	0.261	2.0993	0.256	913720103
1425	5	35584463	36179477	0.381948	0.159683637696	896	6	0.500661149951541	0.616609618477211	0.196705148808078	293.436839685237	2.23720349563046	2.1109	0.261	2.0993	0.256	914346356
1426	5	36179477	36773835	0.39008	0.158756170523	955	7	0.941706890721942	0.346342726170144	0.330584859309371	312.759131584153	2.45659163987138	2.1109	0.261	2.0993	0.256	914941370
1427	5	36773835	37477353	0.352452	0.289286130561	872	3	0.324869245685401	0.745280033847352	0.139478777956426	285.576924336525	2.12165450121655	2.1109	0.261	2.0993	0.256	915535728
1428	5	37477353	38096725	0.394128	0.19273070142	1036	7	1.33173618314656	0.182946894896232	0.448036224072814	339.286345886055	2.66495176848875	2.1109	0.261	2.0993	0.256	916239246
1429	5	38096725	38670169	0.408604	0.128075278493	677	8	-0.223225510856463	0.823359998034639	-0.0943252208002637	221.715112128242	1.85733882030178	2.1109	0.261	2.0993	0.256	916858618
1430	5	38670169	39255825	0.377128	0.146256505525	1049	5	1.07729842394334	0.281346966184063	0.39372989727051	343.543800033274	2.53688029020556	2.1109	0.261	2.0993	0.256	917432062
1431	5	39255825	39843847	0.365482	0.149691678203	862	4	0.27586931009171	0.782648446544358	0.110114489640496	282.301959607895	2.04023668639053	2.1109	0.261	2.0993	0.256	918017718
1432	5	39843847	40457547	0.358832	0.185269675737	1031	3	0.967675610368647	0.333206402534987	0.381123070547608	337.64886352174	2.50851581508516	2.1109	0.261	2.0993	0.256	918605740
1433	5	40457547	41114627	0.37431	0.239057648993	839	5	0.174332666544552	0.861604028113974	0.0714579351330655	274.769540732046	2.02902055622733	2.1109	0.261	2.0993	0.256	919219440
1434	5	41114627	41715173	0.367264	0.167424310544	876	4	0.336840222910161	0.736237349620314	0.133357490152571	286.886910227977	2.07337278106509	2.1109	0.261	2.0993	0.256	919876520
1435	5	41715173	42318091	0.36169	0.170699829828	849	4	0.219253462474577	0.826452611433997	0.0881911741044366	278.044505460676	2.0094674556213	2.1109	0.261	2.0993	0.256	920477066
1436	5	42318091	42954016	0.376638	0.213743759091	764	5	-0.148155103955016	0.882220362566999	-0.063640237271009	250.207305267322	1.84764207980653	2.1109	0.261	2.0993	0.256	921079984
1437	5	42954016	43660551	0.395072	0.292320974899	660	7	-0.478770161935602	0.632102145852976	-0.202449849367924	216.147672089572	1.69774919614148	2.1109	0.261	2.0993	0.256	921715909
1438	5	43660551	44343861	0.355832	0.268267696946	878	3	0.349126089635712	0.726994650734435	0.149371582714858	287.541903173703	2.13625304136253	2.1109	0.261	2.0993	0.256	922422444
1439	5	44343861	44936279	0.351076	0.156001336894	824	3	0.130814494082911	0.895922056907911	0.0577949803627181	269.857093639101	2.00486618004866	2.1109	0.261	2.0993	0.256	923105754
1440	5	44936279	45545825	0.340516	0.179717363415	984	2	1.08136417843605	0.279535149445319	0.394665355856234	322.256529297179	2.44472049689441	2.1109	0.261	2.0993	0.256	923698172
1441	5	45545825	46321786	0.351704	0.355637718906	570	3	-0.896058566480263	0.370221484543776	-0.473887437768396	186.672989531903	1.38686131386861	2.1109	0.261	2.0993	0.256	924307718
1442	5	46321786	50291890	0.359608	0.874058714835	728	3	-0.257295009122068	0.796951044942834	-0.120910906621804	238.417432244255	1.7712895377129	2.1109	0.261	2.0993	0.256	925083679
1443	5	50291890	50863722	0.34919	0.125617314176	758	2	0.0436433001067277	0.965188736067146	0.0182048886880857	248.242326430144	1.8832298136646	2.1109	0.261	2.0993	0.256	929053783
1444	5	50863722	51466760	0.334686	0.170864854288	826	1	0.54640178661556	0.584789782271594	0.276823849292129	270.512086584828	2.21744966442953	2.1109	0.261	2.0993	0.256	929625615
1445	5	51466760	52066402	0.34653	0.166169147591	790	2	0.190577229781677	0.848856831208231	0.0778596935814594	258.72221356176	1.96273291925466	2.1109	0.261	2.0993	0.256	930228653
1446	5	52066402	52659080	0.372462	0.156371587945	984	5	0.797809022843716	0.424981324452898	0.301445440032482	322.256529297179	2.37968561064087	2.1109	0.261	2.0993	0.256	930828295
1447	5	52659080	53305755	0.370868	0.226814087447	932	5	0.574217501964016	0.565820627194759	0.223117079347522	305.226712708304	2.25392986698912	2.1109	0.261	2.0993	0.256	931420973
1448	5	53305755	53906994	0.386416	0.168383953802	779	6	-0.0122607984326424	0.990217543322944	-0.00517025518785718	255.119752360267	1.94506866416979	2.1109	0.261	2.0993	0.256	932067648
1449	5	53906994	54507003	0.399894	0.166679166479	796	7	0.176093835221774	0.860220224028722	0.0678525569299088	260.687192398938	2.0475884244373	2.1109	0.261	2.0993	0.256	932668887
1450	5	54507003	55143421	0.370108	0.214352831001	865	5	0.286128426984402	0.774779759725682	0.115487257217329	283.284449026484	2.0918984280532	2.1109	0.261	2.0993	0.256	933268896
1451	5	55143421	55776205	0.400768	0.209840956788	858	8	0.66006940173195	0.509209293355301	0.247496593124285	280.991973716443	2.35390946502058	2.1109	0.261	2.0993	0.256	933905314
1452	5	55776205	56351237	0.397386	0.13048317311	781	7	0.103866188476475	0.917275539625669	0.0404066745282394	255.774745305993	2.00900321543408	2.1109	0.261	2.0993	0.256	934538098
1453	5	56351237	56986061	0.390502	0.212380124255	1024	7	1.27395406575032	0.202679695741302	0.43122793638626	335.356388211699	2.63408360128617	2.1109	0.261	2.0993	0.256	935113130
1454	5	56986061	57568800	0.368672	0.141982946053	921	4	0.532818156969469	0.594159463753199	0.205627776642733	301.624251506811	2.17988165680473	2.1109	0.261	2.0993	0.256	935747954
1455	5	57568800	58173035	0.37137	0.172507385372	774	5	-0.105156734555073	0.916251441137888	-0.0448793091623474	253.482269995952	1.87182587666264	2.1109	0.261	2.0993	0.256	936330693
1456	5	58173035	58749287	0.37316	0.132324052671	983	5	0.793509185903721	0.427481219526796	0.299978541033823	321.929032824316	2.37726723095526	2.1109	0.261	2.0993	0.256	936934928
1457	5	58749287	59304106	0.362074	0.0988051959288	806	4	0.0319856588179057	0.974483487651909	0.0132064590793654	263.962157127568	1.90769230769231	2.1109	0.261	2.0993	0.256	937511180
1458	5	59304106	59922486	0.36772	0.191435686795	1057	4	1.12510702434871	0.260543685083793	0.404330091934081	346.163771816178	2.50177514792899	2.1109	0.261	2.0993	0.256	938065999
1459	5	59922486	60573536	0.370738	0.232009830274	945	5	0.630115382183941	0.528619096340538	0.243101453801677	309.484166855523	2.28536880290206	2.1109	0.261	2.0993	0.256	938684379
1460	5	60573536	61126135	0.40471	0.095184754225	853	8	0.635668989781994	0.524992192485894	0.23906468694303	279.354491352128	2.34019204389575	2.1109	0.261	2.0993	0.256	939335429
1461	5	61126135	61778956	0.387244	0.234093265995	721	6	-0.26652979848634	0.789831213231701	-0.116794324008704	236.124956934214	1.80024968789014	2.1109	0.261	2.0993	0.256	939888028
1462	5	61778956	62425622	0.374452	0.226803326601	773	5	-0.109456571495068	0.912840365670082	-0.0467444613819102	253.154773523089	1.86940749697703	2.1109	0.261	2.0993	0.256	940540849
1463	5	62425622	63031396	0.347858	0.174609672914	824	2	0.34669453006131	0.728820820027913	0.138651377700213	269.857093639101	2.0472049689441	2.1109	0.261	2.0993	0.256	941187515
1464	5	63031396	63641913	0.362302	0.181021986284	845	4	0.201833201669305	0.84004712448359	0.0813779617209446	276.734519569224	2	2.1109	0.261	2.0993	0.256	941793289
1465	5	63641913	64249411	0.360202	0.176952022887	884	4	0.371680744520705	0.710130563207297	0.14647298994283	289.506882010881	2.09230769230769	2.1109	0.261	2.0993	0.256	942403806
1466	5	64249411	64855087	0.357448	0.174476122547	835	3	0.175285374658481	0.860855403189799	0.0769268405409145	273.459554840594	2.0316301703163	2.1109	0.261	2.0993	0.256	943011304
1467	5	64855087	65480365	0.360102	0.200355681793	917	4	0.515397896164197	0.606275002315123	0.199348354146452	300.314265615359	2.17041420118343	2.1109	0.261	2.0993	0.256	943616980
1468	5	65480365	66081267	0.39768	0.167917563929	825	7	0.315733952262685	0.75220445374825	0.119478245519438	270.184590111964	2.12218649517685	2.1109	0.261	2.0993	0.256	944242258
1469	5	66081267	66631350	0.390006	0.0910462602916	741	7	-0.0887408695109885	0.929287851471403	-0.035442331307906	242.674886391474	1.90610932475884	2.1109	0.261	2.0993	0.256	944843160
1470	5	66631350	67253476	0.369298	0.196304285627	902	4	0.450071918144428	0.652658584554689	0.175554053806779	295.401818522414	2.13491124260355	2.1109	0.261	2.0993	0.256	945393243
1471	5	67253476	67828674	0.39644	0.130734112427	762	7	0.0123778359324299	0.990124167994731	0.00487512387958225	249.552312321596	1.96012861736334	2.1109	0.261	2.0993	0.256	946015369
1472	5	67828674	68455176	0.391028	0.201917950781	765	7	0.0268233652814897	0.97860061712132	0.0105438739662744	250.534801740185	1.96784565916399	2.1109	0.261	2.0993	0.256	946590567
1473	5	68455176	71072621	0.38554	0.808974018556	605	6	-0.775067798593736	0.438299598264837	-0.369858441087569	198.135366082107	1.51061173533084	2.1109	0.261	2.0993	0.256	947217069
1474	5	71072621	71649919	0.401126	0.133896185332	944	8	1.0797564872712	0.280250632359081	0.385305804986581	309.15667038266	2.58984910836763	2.1109	0.261	2.0993	0.256	949834514
1475	5	71649919	72239325	0.393452	0.151688309926	1008	7	1.19691124255533	0.231341151666307	0.408507859886176	330.116444645891	2.59292604501608	2.1109	0.261	2.0993	0.256	950411812
1476	5	72239325	72831185	0.40839	0.155205622951	789	8	0.323343716822555	0.746434949369413	0.126544245638198	258.394717088897	2.16460905349794	2.1109	0.261	2.0993	0.256	951001218
1477	5	72831185	73395004	0.389428	0.113190580665	983	6	0.882064650032088	0.377741847193202	0.330397833091054	321.929032824316	2.45443196004994	2.1109	0.261	2.0993	0.256	951593078
1478	5	73395004	73951072	0.411104	0.100829394966	844	9	0.928704697220614	0.353042145796012	0.329847399050446	276.407023096361	2.48417954378219	2.1109	0.261	2.0993	0.256	952156897
1479	5	73951072	74627867	0.376902	0.261223856559	877	5	0.337726470264333	0.73556932523166	0.135363967137975	287.21440670084	2.12091898428053	2.1109	0.261	2.0993	0.256	952712965
1480	5	74627867	75286328	0.368382	0.240653584647	983	4	0.802832199451181	0.422071728414858	0.299618036891978	321.929032824316	2.32662721893491	2.1109	0.261	2.0993	0.256	953389760
1481	5	75286328	75899148	0.401954	0.184099735648	706	8	-0.0817031215467176	0.934882796025955	-0.0338128711040803	231.212509841269	1.93689986282579	2.1109	0.261	2.0993	0.256	954048221
1482	5	75899148	76532540	0.400572	0.21059943921	748	8	0.123260338832914	0.901900946307157	0.0495572155123762	244.967361701514	2.05212620027435	2.1109	0.261	2.0993	0.256	954661041
1483	5	76532540	77144123	0.385108	0.182449479466	870	6	0.386678494755056	0.698994238781835	0.154221817486564	284.921931390799	2.17228464419476	2.1109	0.261	2.0993	0.256	955294433
1484	5	77144123	77757364	0.368648	0.184659864556	895	4	0.419586461735202	0.674787580108366	0.164314302703017	293.109343212374	2.11834319526627	2.1109	0.261	2.0993	0.256	955906016
1485	5	77757364	78373341	0.408354	0.188281380636	694	8	-0.140264110226612	0.888451319838888	-0.0585453917969997	227.282552166913	1.9039780521262	2.1109	0.261	2.0993	0.256	956519257
1486	5	78373341	79025591	0.372866	0.233422767344	840	5	0.178632503484546	0.858226270874519	0.073176452359365	275.097037204909	2.03143893591294	2.1109	0.261	2.0993	0.256	957135234
1487	5	79025591	79664376	0.413118	0.217264024672	757	9	0.460304138109965	0.645297931344529	0.172897700328993	247.914829957281	2.22810890360559	2.1109	0.261	2.0993	0.256	957787484
1488	5	79664376	80313335	0.376198	0.229535301922	783	5	-0.0664582020951252	0.94701303400111	-0.028200568015717	256.429738251719	1.89359129383313	2.1109	0.261	2.0993	0.256	958426269
1489	5	80313335	80928670	0.375636	0.187434486906	748	5	-0.216952494994923	0.828245366644842	-0.0941746054191209	244.967361701514	1.80894800483676	2.1109	0.261	2.0993	0.256	959075228
1490	5	80928670	81540222	0.370088	0.182408037256	980	5	0.780609675083739	0.435032099620335	0.295568873695813	320.946543405728	2.37001209189843	2.1109	0.261	2.0993	0.256	959690563
1491	5	81540222	82129490	0.382204	0.15148964478	847	6	0.285847684388935	0.77499478429113	0.115568386082672	277.38951251495	2.11485642946317	2.1109	0.261	2.0993	0.256	960302115
1492	5	82129490	82729349	0.352662	0.166470787302	883	3	0.369340126260971	0.711874220094404	0.157564080827966	289.179385538018	2.14841849148418	2.1109	0.261	2.0993	0.256	960891383
1493	5	82729349	83297370	0.359016	0.119750854282	766	3	-0.103668330770097	0.917432559587288	-0.0475049648955431	250.862298213048	1.86374695863747	2.1109	0.261	2.0993	0.256	961491242
1494	5	83297370	83872392	0.342912	0.130468051657	705	2	-0.199716020917407	0.841702683316967	-0.0863697021968501	230.885013368406	1.75155279503106	2.1109	0.261	2.0993	0.256	962059263
1495	5	83872392	84451092	0.331994	0.135994470365	724	1	0.159942831134562	0.872926108437799	0.086671764955889	237.107446352803	1.94362416107383	2.1109	0.261	2.0993	0.256	962634285
1496	5	84451092	85056406	0.328992	0.173982428954	701	1	0.0728001254868864	0.941965171099296	0.0400965118833067	229.575027476954	1.88187919463087	2.1109	0.261	2.0993	0.256	963212985
1497	5	85056406	85678454	0.331428	0.196203508411	787	1	0.398638068343414	0.690159907278754	0.20704570338017	257.739724143171	2.11275167785235	2.1109	0.261	2.0993	0.256	963818299
1498	5	85678454	86276610	0.345518	0.164097660142	757	2	0.0390516148043855	0.968849237308424	0.0163003405027259	247.914829957281	1.88074534161491	2.1109	0.261	2.0993	0.256	964440347
1499	5	86276610	86923247	0.354386	0.226768650727	877	3	0.34508328231066	0.730031761173636	0.147727485624233	287.21440670084	2.1338199513382	2.1109	0.261	2.0993	0.256	965038503
1500	5	86923247	87527006	0.352572	0.171854995122	919	3	0.514881189962838	0.606636045906163	0.215215504468534	300.969258561085	2.2360097323601	2.1109	0.261	2.0993	0.256	965685140
1501	5	87527006	88102198	0.36346	0.130725044855	921	4	0.532818156969469	0.594159463753199	0.205627776642733	301.624251506811	2.17988165680473	2.1109	0.261	2.0993	0.256	966288899
1502	5	88102198	88677066	0.353464	0.130235114844	865	3	0.296569594410037	0.766795127151607	0.127850775703587	283.284449026484	2.10462287104623	2.1109	0.261	2.0993	0.256	966864091
1503	5	88677066	89253564	0.346932	0.132694302495	784	2	0.163027117967624	0.870497083246494	0.0668606946322023	256.757234724582	1.94782608695652	2.1109	0.261	2.0993	0.256	967438959
1504	5	89253564	89858984	0.35972	0.174127052294	899	3	0.434025043461801	0.664270255308455	0.183471758693947	294.419329103826	2.18734793187348	2.1109	0.261	2.0993	0.256	968015457
1505	5	89858984	90459075	0.356896	0.166793036389	874	3	0.332954860335504	0.739168357099514	0.142783922680098	286.231917282251	2.12652068126521	2.1109	0.261	2.0993	0.256	968620877
1506	5	90459075	91076648	0.360594	0.190379113077	700	4	-0.429651252521796	0.667449348610297	-0.190218457616273	229.247531004091	1.65680473372781	2.1109	0.261	2.0993	0.256	969220968
1507	5	91076648	91716879	0.336396	0.219031880681	698	1	0.0614336856197982	0.95101382576851	0.0339091040823359	228.592538058365	1.8738255033557	2.1109	0.261	2.0993	0.256	969838541
1508	5	91716879	92273830	0.341454	0.102254956002	860	2	0.511995200945627	0.608654368275927	0.200343700106454	281.646966662169	2.13664596273292	2.1109	0.261	2.0993	0.256	970478772
1509	5	92273830	92866384	0.36225	0.156195047202	966	4	0.728796091028776	0.466126403052275	0.274449809387171	316.361592785646	2.28639053254438	2.1109	0.261	2.0993	0.256	971035723
1510	5	92866384	93464336	0.360448	0.163812479931	692	4	-0.464491774132339	0.642295451633559	-0.206801341811877	226.627559221187	1.63786982248521	2.1109	0.261	2.0993	0.256	971628277
1511	5	93464336	94068376	0.351696	0.17224024899	717	3	-0.301765889697639	0.762830535422715	-0.142876238118595	234.814971042762	1.74452554744526	2.1109	0.261	2.0993	0.256	972226229
1512	5	94068376	94651057	0.364862	0.141897539134	757	4	-0.181412536046673	0.856043779792515	-0.0772800794628703	247.914829957281	1.79171597633136	2.1109	0.261	2.0993	0.256	972830269
1513	5	94651057	95233813	0.378098	0.142007975894	869	5	0.303327774744379	0.761640081458104	0.122143301507642	284.594434917936	2.10157194679565	2.1109	0.261	2.0993	0.256	973412950
1514	5	95233813	95811823	0.374	0.134963062923	1026	5	0.978402174323474	0.327875453238182	0.361745950300296	336.011381157425	2.48125755743652	2.1109	0.261	2.0993	0.256	973995706
1515	5	95811823	96385921	0.379986	0.12906855624	872	5	0.316227285564362	0.751829998695504	0.127115259470169	285.576924336525	2.10882708585248	2.1109	0.261	2.0993	0.256	974573716
1516	5	96385921	97031923	0.36668	0.226008588209	936	4	0.598144134989238	0.549743763429985	0.228935150134802	306.536698599756	2.21538461538462	2.1109	0.261	2.0993	0.256	975147814
1517	5	97031923	97685545	0.349048	0.235031868572	923	2	0.801271374993183	0.422974558650916	0.302337688162768	302.279244452537	2.29316770186335	2.1109	0.261	2.0993	0.256	975793816
1518	5	97685545	98298708	0.363238	0.184556145756	891	4	0.40216620092993	0.687561714818167	0.15785205207332	291.799357320922	2.10887573964497	2.1109	0.261	2.0993	0.256	976447438
1519	5	98298708	99037481	0.351032	0.323202120272	907	3	0.466367502062216	0.640952469019506	0.196253193708022	297.039300886729	2.20681265206813	2.1109	0.261	2.0993	0.256	977060601
1520	5	99037481	99757413	0.334686	0.305489962941	718	1	0.137209951400386	0.890864845228097	0.0746659116957349	235.142467515625	1.92751677852349	2.1109	0.261	2.0993	0.256	977799374
1521	5	99757413	100373052	0.339992	0.187835728406	840	1	0.599445172661971	0.548876061273371	0.301071395538806	275.097037204909	2.25503355704698	2.1109	0.261	2.0993	0.256	978519306
1522	5	100373052	100992337	0.331552	0.192617292523	962	1	1.06168039392356	0.288380802956785	0.496718961642725	315.051606894194	2.58255033557047	2.1109	0.261	2.0993	0.256	979134945
1523	5	100992337	101620401	0.34334	0.203902786977	808	2	0.273227565223835	0.784678291857682	0.110362333268789	264.617150073294	2.00745341614907	2.1109	0.261	2.0993	0.256	979754230
1524	5	101620401	102230904	0.355864	0.181003205553	965	3	0.700850326915224	0.483396426674833	0.285679585334942	316.034096312783	2.34793187347932	2.1109	0.261	2.0993	0.256	980382294
1525	5	102230904	102798905	0.357216	0.119719859648	722	3	-0.281551853072379	0.77828716279188	-0.132850519933329	236.452453407077	1.75669099756691	2.1109	0.261	2.0993	0.256	980992797
1526	5	102798905	103359200	0.35156	0.10761295389	801	3	0.037829925606718	0.969823284259794	0.0169528855882098	262.324674763253	1.94890510948905	2.1109	0.261	2.0993	0.256	981560798
1527	5	103359200	103953320	0.334254	0.158419174578	745	1	0.239507910204179	0.810711763478832	0.127922493222208	243.984872282925	2	2.1109	0.261	2.0993	0.256	982121093
1528	5	103953320	104547509	0.33606	0.158516902871	742	1	0.228141470337091	0.819536261396422	0.122101254493487	243.002382864337	1.99194630872483	2.1109	0.261	2.0993	0.256	982715213
1529	5	104547509	105124622	0.326414	0.133618546108	801	1	0.451681454389825	0.651498480435034	0.232484310281394	262.324674763253	2.1503355704698	2.1109	0.261	2.0993	0.256	983309402
1530	5	105124622	105692480	0.331716	0.119498184405	740	1	0.220563843759032	0.825432056203201	0.118207338388996	242.347389918611	1.98657718120805	2.1109	0.261	2.0993	0.256	983886515
1531	5	105692480	106296859	0.332846	0.172704544665	727	1	0.17130927100165	0.863980591018133	0.0926374317922778	238.089935771392	1.95167785234899	2.1109	0.261	2.0993	0.256	984454373
1532	5	106296859	106851514	0.36379	0.0985387312834	907	4	0.471847244151018	0.637035826277222	0.18352917107992	297.039300886729	2.14674556213018	2.1109	0.261	2.0993	0.256	985058752
1533	5	106851514	107391861	0.372904	0.0746686851227	780	5	-0.0793577129151079	0.936748102723858	-0.0337387515571471	255.44724883313	1.8863361547763	2.1109	0.261	2.0993	0.256	985613407
1534	5	107391861	108005403	0.35773	0.185059865502	850	3	0.235927484534259	0.813488940598226	0.102613484204564	278.372001933539	2.06812652068127	2.1109	0.261	2.0993	0.256	986153754
1535	5	108005403	108590517	0.35622	0.145465669938	809	3	0.0701723842071329	0.944056454337208	0.0312903456094774	264.944646546157	1.9683698296837	2.1109	0.261	2.0993	0.256	986767296
1536	5	108590517	109195458	0.369012	0.17347311556	828	4	0.1277970932469	0.898309550455252	0.0520573880507233	271.167079530553	1.95976331360947	2.1109	0.261	2.0993	0.256	987352410
1537	5	109195458	109785953	0.37489	0.153252779448	906	5	0.462421741524165	0.643778911020512	0.182298174739477	296.711804413866	2.19105199516324	2.1109	0.261	2.0993	0.256	987957351
1538	5	109785953	110434238	0.352582	0.22873427582	1121	3	1.33152826962332	0.183015249484858	0.501865015984926	367.123546079409	2.72749391727494	2.1109	0.261	2.0993	0.256	988547846
1539	5	110434238	111024569	0.367046	0.153017544395	860	4	0.267159179689074	0.789346604047584	0.106763280140858	281.646966662169	2.03550295857988	2.1109	0.261	2.0993	0.256	989196131
1540	5	111024569	111613224	0.373272	0.150606042589	823	5	0.105535275504644	0.915951080461492	0.043679555114868	269.529597166238	1.99032648125756	2.1109	0.261	2.0993	0.256	989786462
1541	5	111613224	112244910	0.386266	0.208467498092	759	6	-0.0999397639684003	0.92039214728233	-0.04269369783406	248.569822903007	1.89513108614232	2.1109	0.261	2.0993	0.256	990375117
1542	5	112244910	112839920	0.40329	0.159677988605	718	8	-0.0231421328668228	0.981536897507561	-0.0094972105522092	235.142467515625	1.96982167352538	2.1109	0.261	2.0993	0.256	991006803
1543	5	112839920	113454271	0.372098	0.186133008655	745	5	-0.229852005814906	0.818206771615552	-0.0999724499572338	243.984872282925	1.80169286577993	2.1109	0.261	2.0993	0.256	991601813
1544	5	113454271	114069401	0.365342	0.187163688976	903	4	0.454426983345746	0.649521534712227	0.177152608032256	295.729314995277	2.13727810650888	2.1109	0.261	2.0993	0.256	992216164
1545	5	114069401	114724496	0.379062	0.236751921477	857	5	0.251729731464448	0.801249974468369	0.102082328805742	280.66447724358	2.07255139056832	2.1109	0.261	2.0993	0.256	992831294
1546	5	114724496	115322610	0.380016	0.164038962472	864	6	0.360374805094329	0.718566865279847	0.144237728913942	282.956952553621	2.15730337078652	2.1109	0.261	2.0993	0.256	993486389
1547	5	115322610	115902468	0.378852	0.137719924533	762	5	-0.156754777835004	0.875438114199168	-0.0674218778134357	249.552312321596	1.84280532043531	2.1109	0.261	2.0993	0.256	994084503
1548	5	115902468	116490723	0.377768	0.150028474046	652	5	-0.62973684123437	0.52886677432353	-0.29234091107568	213.527700306668	1.57678355501814	2.1109	0.261	2.0993	0.256	994664361
1549	5	116490723	117055419	0.345364	0.114567838271	679	2	-0.319099838778303	0.749650805913502	-0.140581385238274	222.370105073968	1.68695652173913	2.1109	0.261	2.0993	0.256	995252616
1550	5	117055419	117634941	0.345686	0.137219984746	879	2	0.599237221690128	0.549014704795578	0.231870205660398	287.869399646566	2.18385093167702	2.1109	0.261	2.0993	0.256	995817312
1551	5	117634941	118243926	0.366674	0.178961714985	756	4	-0.185767601247991	0.852627012701909	-0.0791871452275293	247.587333484418	1.78934911242604	2.1109	0.261	2.0993	0.256	996396834
1552	5	118243926	118884402	0.36989	0.219330622849	846	4	0.206188266870623	0.836643852619322	0.0830842836713477	277.062016042087	2.00236686390533	2.1109	0.261	2.0993	0.256	997005819
1553	5	118884402	119507447	0.356956	0.197489747932	1075	3	1.14555913267093	0.251977615026717	0.441415397656322	352.058708327711	2.61557177615572	2.1109	0.261	2.0993	0.256	997646295
1554	5	119507447	120117349	0.34355	0.180196162662	974	2	1.03544732541263	0.300460053957603	0.379928812599336	318.98156456855	2.41987577639752	2.1109	0.261	2.0993	0.256	998269340
1555	5	120117349	120705917	0.339752	0.150480488236	763	1	0.307706549406708	0.758305635678096	0.162365124707214	249.879808794459	2.04832214765101	2.1109	0.261	2.0993	0.256	998879242
1556	5	120705917	121319466	0.34351	0.18506916318	949	2	0.920655192854079	0.357230476588829	0.342415127538103	310.794152746975	2.35776397515528	2.1109	0.261	2.0993	0.256	999467810
1557	5	121319466	121909398	0.37595	0.15244468854	828	5	0.127034460204615	0.89891312418805	0.0524178921925674	271.167079530553	2.00241837968561	2.1109	0.261	2.0993	0.256	1000081359
1558	5	121909398	122511515	0.383058	0.16959660664	700	6	-0.358592712298886	0.719899799439274	-0.159438661417197	229.247531004091	1.7478152309613	2.1109	0.261	2.0993	0.256	1000671291
1559	5	122511515	123111368	0.361134	0.166462449967	1045	4	1.07284624193289	0.283340109266048	0.387857657519643	342.233814141822	2.47337278106509	2.1109	0.261	2.0993	0.256	1001273408
1560	5	123111368	123701388	0.370284	0.152571099285	987	5	0.810708533663698	0.417533071534654	0.30583720914964	323.239018715768	2.3869407496977	2.1109	0.261	2.0993	0.256	1001873261
1561	5	123701388	124291275	0.389166	0.152380032108	988	6	0.903984391416028	0.36600367796001	0.337717458335151	323.566515188631	2.4669163545568	2.1109	0.261	2.0993	0.256	1002463281
1562	5	124291275	124867229	0.368144	0.131875115027	969	4	0.74186128663273	0.458171383570353	0.278923285966479	317.344082204235	2.29349112426035	2.1109	0.261	2.0993	0.256	1003053168
1563	5	124867229	125469483	0.356532	0.169785505783	980	3	0.761492436791002	0.446362994597484	0.30793239218207	320.946543405728	2.38442822384428	2.1109	0.261	2.0993	0.256	1003629122
1564	5	125469483	126156023	0.38415	0.271710315495	768	6	-0.0604842294773092	0.951769975906551	-0.0256872725283702	251.517291158774	1.91760299625468	2.1109	0.261	2.0993	0.256	1004231376
1565	5	126156023	126770485	0.3923	0.186280030335	749	7	-0.0502194579134958	0.959947505944079	-0.0199501551549889	245.294858174377	1.92668810289389	2.1109	0.261	2.0993	0.256	1004917916
1566	5	126770485	127360714	0.37443	0.152871173731	923	5	0.535518969504068	0.592291043910682	0.209117772339017	302.279244452537	2.23216444981862	2.1109	0.261	2.0993	0.256	1005532378
1567	5	127360714	127949891	0.361364	0.151358590033	916	4	0.511042830962879	0.609321065738884	0.197774218648342	299.986769142496	2.16804733727811	2.1109	0.261	2.0993	0.256	1006122607
1568	5	127949891	128561778	0.360824	0.182855657989	1019	4	0.959614546698627	0.337249245109748	0.351508766717212	333.718905847384	2.41183431952663	2.1109	0.261	2.0993	0.256	1006711784
1569	5	128561778	129170877	0.344976	0.1791153819	806	2	0.264044194619151	0.791745864398498	0.106786879044961	263.962157127568	2.00248447204969	2.1109	0.261	2.0993	0.256	1007323671
1570	5	129170877	129759502	0.34969	0.150562752177	811	2	0.287002621130862	0.774110313256942	0.115708954734267	265.599639491883	2.01490683229814	2.1109	0.261	2.0993	0.256	1007932770
1571	5	129759502	130481984	0.357756	0.307941235906	1096	3	1.23045808649702	0.218525613141457	0.469326536140027	358.936134257834	2.66666666666667	2.1109	0.261	2.0993	0.256	1008521395
1572	5	130481984	131126898	0.360342	0.224702828594	867	4	0.2976446360983	0.765974403047756	0.118458613773233	283.93944197221	2.05207100591716	2.1109	0.261	2.0993	0.256	1009243877
1573	5	131126898	131756195	0.442498	0.205462603508	721	12	0.958846244900316	0.337636208384709	0.333628679224965	236.124956934214	2.56583629893238	2.1109	0.261	2.0993	0.256	1009888791
1574	5	131756195	132395579	0.421682	0.217997322423	659	10	-0.00499547004007759	0.996014208158463	-0.00195854184846054	215.820175616709	1.98046581517656	2.1109	0.261	2.0993	0.256	1010518088
1575	5	132395579	132968330	0.453144	0.127020293286	502	13	-0.178974782156282	0.857957502887353	-0.0773188897680306	164.40322937722	1.97637795275591	2.1109	0.261	2.0993	0.256	1011157472
1576	5	132968330	133546687	0.465916	0.135482063846	475	13	-0.353818967047193	0.723474558159725	-0.157078740500492	155.560824609919	1.87007874015748	2.1109	0.261	2.0993	0.256	1011730223
1577	5	133546687	134261522	0.41686	0.300537886365	548	9	-0.664933986650101	0.506092716496998	-0.293219706696212	179.468067128917	1.61295069904341	2.1109	0.261	2.0993	0.256	1012308580
1578	5	134261522	134812983	0.464944	0.0933175691481	475	13	-0.353818967047193	0.723474558159725	-0.157078740500492	155.560824609919	1.87007874015748	2.1109	0.261	2.0993	0.256	1013023415
1579	5	134812983	135373113	0.442664	0.107350079446	525	12	-0.303649054291245	0.761395275071042	-0.124053157462372	171.935648253068	1.86832740213523	2.1109	0.261	2.0993	0.256	1013574876
1580	5	135373113	135956140	0.408624	0.142406783905	723	8	0.00125827908313336	0.99899603881131	0.000514592575857399	236.77994987994	1.98353909465021	2.1109	0.261	2.0993	0.256	1014135006
1581	5	135956140	136560823	0.406778	0.173120461465	917	8	0.947994262741433	0.343132374951777	0.343440679219794	300.314265615359	2.51577503429355	2.1109	0.261	2.0993	0.256	1014718033
1582	5	136560823	137138846	0.423728	0.134982517997	912	10	1.40675624926476	0.159499679927614	0.466796817308229	298.676783251044	2.74079639368896	2.1109	0.261	2.0993	0.256	1015322716
1583	5	137138846	137814369	0.40402	0.259832751809	681	8	-0.203705181296498	0.838583893007141	-0.0858262563631894	223.025098019694	1.86831275720165	2.1109	0.261	2.0993	0.256	1015900739
1584	5	137814369	138456998	0.430438	0.221946099538	744	11	0.994690762003992	0.319886688832656	0.308491696219782	243.657375810063	2.43137254901961	2.1109	0.261	2.0993	0.256	1016576262
1585	5	138456998	139190425	0.470114	0.318268893837	508	14	0.542565510087264	0.587428991232848	0.196969606885818	166.368208214398	2.2780269058296	2.1109	0.261	2.0993	0.256	1017218891
1586	5	139190425	139763868	0.445014	0.128073757985	689	12	0.752724563399653	0.451615446150448	0.268133402688434	225.645069802598	2.45195729537367	2.1109	0.261	2.0993	0.256	1017952318
1587	5	139763868	140434005	0.388724	0.25388390732	676	6	-0.463807470941796	0.64278569026546	-0.209770336967342	221.387615655379	1.68789013732834	2.1109	0.261	2.0993	0.256	1018525761
1588	5	140434005	141048955	0.401718	0.186925766322	681	8	-0.203705181296498	0.838583893007141	-0.0858262563631894	223.025098019694	1.86831275720165	2.1109	0.261	2.0993	0.256	1019195898
1589	5	141048955	141653696	0.461306	0.173199766512	486	13	-0.282586150980526	0.777494097723846	-0.124049940113022	159.163285811412	1.91338582677165	2.1109	0.261	2.0993	0.256	1019810848
1590	5	141653696	142245212	0.436702	0.154714327254	806	11	1.42526044738273	0.154081928862637	0.423968913639718	263.962157127568	2.63398692810458	2.1109	0.261	2.0993	0.256	1020415589
1591	5	142245212	142818420	0.39803	0.127716291468	970	7	1.01393453746724	0.310613989871594	0.35306887346075	317.671578677098	2.4951768488746	2.1109	0.261	2.0993	0.256	1021007105
1592	5	142818420	143386322	0.385238	0.119566404063	879	6	0.426134029246147	0.670010185221569	0.169069581893878	287.869399646566	2.19475655430712	2.1109	0.261	2.0993	0.256	1021580313
1593	5	143386322	143978761	0.371436	0.156031253851	938	5	0.600016523603981	0.548495223411986	0.232375047208619	307.191691545482	2.26844014510278	2.1109	0.261	2.0993	0.256	1022148215
1594	5	143978761	144594517	0.354736	0.187990048006	994	3	0.818091739341728	0.413304805410372	0.328396494741786	325.531494025809	2.41849148418491	2.1109	0.261	2.0993	0.256	1022740654
1595	5	144594517	145212387	0.373136	0.190768284591	934	5	0.582817175844004	0.560016381168982	0.226209674402904	305.88170565403	2.25876662636034	2.1109	0.261	2.0993	0.256	1023356410
1596	5	145212387	145827515	0.395968	0.187161046156	858	7	0.474634775102343	0.635047315292364	0.176061773885806	280.991973716443	2.20707395498392	2.1109	0.261	2.0993	0.256	1023974280
1597	5	145827515	146406506	0.38604	0.136428718236	904	6	0.535732736165845	0.592143275512118	0.209529189165661	296.05681146814	2.25717852684145	2.1109	0.261	2.0993	0.256	1024589408
1598	5	146406506	147002114	0.384156	0.160521685404	756	6	-0.113091608798764	0.909957927521591	-0.0484073490284536	247.587333484418	1.8876404494382	2.1109	0.261	2.0993	0.256	1025168399
1599	5	147002114	147585951	0.36391	0.143596586033	916	4	0.511042830962879	0.609321065738884	0.197774218648342	299.986769142496	2.16804733727811	2.1109	0.261	2.0993	0.256	1025764007
1600	5	147585951	148177528	0.373268	0.154801488226	1005	5	0.888105598583595	0.374483951402835	0.331910720759533	329.133955227302	2.43047158403869	2.1109	0.261	2.0993	0.256	1026347844
1601	5	148177528	148741542	0.431188	0.113497182694	870	11	1.86971947745111	0.0615227832967808	0.534204475847841	284.921931390799	2.84313725490196	2.1109	0.261	2.0993	0.256	1026939421
1602	5	148741542	149353904	0.449804	0.183489504574	502	12	-0.451799012869847	0.651413780914606	-0.188683216065085	164.40322937722	1.7864768683274	2.1109	0.261	2.0993	0.256	1027503435
1603	5	149353904	149920972	0.499212	0.118271530046	453	15	1.01147921116834	0.311787126113898	0.336913613249818	148.355902206933	2.58857142857143	2.1109	0.261	2.0993	0.256	1028115797
1604	5	149920972	150525830	0.441698	0.173359697648	680	12	0.694752840477592	0.487210207174411	0.249164166121844	222.697601546831	2.41992882562278	2.1109	0.261	2.0993	0.256	1028682865
1605	5	150525830	151130441	0.440634	0.173021992653	503	12	-0.445357710322951	0.656061268510894	-0.18581218021033	164.730725850083	1.79003558718861	1.8831	0.2818	1.8044	0.3129	1029287723
1606	5	151130441	151740335	0.398932	0.180185409268	717	7	-0.204305104303467	0.83811508144131	-0.0829427549118351	234.814971042762	1.8443729903537	1.8831	0.2818	1.8044	0.3129	1029892334
1607	5	151740335	152359269	0.367892	0.192159422491	856	4	0.249738918883803	0.802789258708216	0.100037416952545	280.336980770717	2.02603550295858	1.8831	0.2818	1.8044	0.3129	1030502228
1608	5	152359269	152965428	0.38154	0.175133917009	657	6	-0.547102488200766	0.584308322932751	-0.250900212927197	215.165182670983	1.64044943820225	1.8831	0.2818	1.8044	0.3129	1031121162
1609	5	152965428	153541273	0.406702	0.13171079023	630	8	-0.452589383186051	0.650844445113251	-0.198129225987982	206.322777903682	1.72839506172839	1.8831	0.2818	1.8044	0.3129	1031727321
1610	5	153541273	154153044	0.446082	0.182700716445	494	12	-0.503329433245013	0.614732676032964	-0.21185953843118	161.783257594316	1.75800711743772	1.8831	0.2818	1.8044	0.3129	1032303166
1611	5	154153044	154788852	0.40837	0.213599073934	648	8	-0.364747900166209	0.715299599112111	-0.157487241490636	212.217714415216	1.77777777777778	1.8831	0.2818	1.8044	0.3129	1032914937
1612	5	154788852	155401046	0.381552	0.183265435467	687	6	-0.415584039897129	0.677714407435493	-0.186483484431426	224.990076856872	1.71535580524345	1.8831	0.2818	1.8044	0.3129	1033550745
1613	5	155401046	155976085	0.37437	0.130493757815	711	5	-0.37604646177471	0.706882355198116	-0.167363315687342	232.849992205584	1.71946795646917	1.8831	0.2818	1.8044	0.3129	1034162939
1614	5	155976085	156632781	0.38763	0.238612691413	696	6	-0.376128505406038	0.706821363427657	-0.167706277400798	227.937545112639	1.73782771535581	1.8831	0.2818	1.8044	0.3129	1034737978
1615	5	156632781	157255569	0.41837	0.197158583659	581	9	-0.487264809056406	0.626070682794895	-0.20885743625221	190.275450733396	1.71008094186902	1.8831	0.2818	1.8044	0.3129	1035394674
1616	5	157255569	157858315	0.401924	0.170463180179	746	8	0.113500174052932	0.909634025099694	0.0456945758799773	244.312368755788	2.04663923182442	1.8831	0.2818	1.8044	0.3129	1036017462
1617	5	157858315	158404906	0.39718	0.0852392373822	703	7	-0.271717574599079	0.785839186963807	-0.111391184541205	230.23002042268	1.80836012861736	1.8831	0.2818	1.8044	0.3129	1036620208
1618	5	158404906	158983966	0.399904	0.136531620212	872	7	0.542047245397955	0.587785959407353	0.199412261163187	285.576924336525	2.24308681672026	1.8831	0.2818	1.8044	0.3129	1037166799
1619	5	158983966	159588853	0.413082	0.173399329131	818	9	0.788722920934673	0.430273968306631	0.28470524328501	267.892114801924	2.40765268579838	1.8831	0.2818	1.8044	0.3129	1037745859
1620	5	159588853	160203939	0.426512	0.187105542965	479	10	-1.00940380788541	0.312781012992578	-0.462211351120332	156.870810501371	1.43951915852742	1.8831	0.2818	1.8044	0.3129	1038350746
1621	5	160203939	160814964	0.373104	0.181702876314	774	5	-0.105156734555073	0.916251441137888	-0.0448793091623474	253.482269995952	1.87182587666264	1.8831	0.2818	1.8044	0.3129	1038965832
1622	5	160814964	161378073	0.346196	0.112072440682	719	2	-0.135432426684616	0.892269987518903	-0.0580011890437082	235.469963988488	1.78633540372671	1.8831	0.2818	1.8044	0.3129	1039576857
1623	5	161378073	161976270	0.3502	0.164154952298	704	3	-0.354322384923313	0.723097293781883	-0.169273928183203	230.557516895543	1.71289537712895	1.8831	0.2818	1.8044	0.3129	1040139966
1624	5	161976270	162614960	0.3502	0.217147598992	740	3	-0.208781321221446	0.834618953510923	-0.0973240863041882	242.347389918611	1.80048661800487	1.8831	0.2818	1.8044	0.3129	1040738163
1625	5	162614960	163227197	0.370058	0.183322798197	931	5	0.569917665024021	0.568733542987365	0.221568292252036	304.899216235441	2.25151148730351	1.8831	0.2818	1.8044	0.3129	1041376853
1626	5	163227197	163791750	0.352844	0.114343560303	806	3	0.0580439622319773	0.95371361073639	0.0259304817074672	263.962157127568	1.96107055961071	1.8831	0.2818	1.8044	0.3129	1041989090
1627	5	163791750	164376679	0.34035	0.145195399784	664	2	-0.387975118313435	0.698034446908634	-0.172809718136081	217.457657981024	1.64968944099379	1.8831	0.2818	1.8044	0.3129	1042553643
1628	5	164376679	164957732	0.346264	0.139493299234	807	2	0.268635879921493	0.788209898684671	0.108575713794774	264.289653600431	2.00496894409938	1.8831	0.2818	1.8044	0.3129	1043138572
1629	5	164957732	165536007	0.351892	0.135359474299	897	3	0.425939428811697	0.670151983206181	0.180258628098761	293.7643361581	2.18248175182482	1.8831	0.2818	1.8044	0.3129	1043719625
1630	5	165536007	166101907	0.359518	0.116451669906	585	3	-0.835416456604485	0.403483267250756	-0.436412732349733	191.585436624848	1.42335766423358	1.8831	0.2818	1.8044	0.3129	1044297900
1631	5	166101907	166681515	0.370998	0.137348000718	612	5	-0.801730318834139	0.422708973716773	-0.383681222614106	200.427841392148	1.48004836759371	1.8831	0.2818	1.8044	0.3129	1044863800
1632	5	166681515	167226504	0.37396	0.0825502900059	792	5	-0.0277596696351771	0.977853832524999	-0.0117124452271481	259.377206507486	1.91535671100363	1.8831	0.2818	1.8044	0.3129	1045443408
1633	5	167226504	167797876	0.428884	0.124913366423	713	10	0.296327031313523	0.766980344448271	0.111665069587376	233.50498515131	2.1427498121713	1.8831	0.2818	1.8044	0.3129	1045988397
1634	5	167797876	168391176	0.439818	0.157256025619	513	11	-0.609528549649062	0.542174155019889	-0.227852099281195	168.005690578712	1.67647058823529	1.8831	0.2818	1.8044	0.3129	1046559769
1635	5	168391176	168961158	0.421854	0.122779315838	682	10	0.123345595351271	0.901833436599065	0.0475347321676602	223.352594492557	2.0495867768595	1.8831	0.2818	1.8044	0.3129	1047153069
1636	5	168961158	169524828	0.422076	0.112956162294	743	10	0.463728420954412	0.642842332148657	0.171125203682084	243.3298793372	2.23290758827949	1.8831	0.2818	1.8044	0.3129	1047723051
1637	5	169524828	170071993	0.461878	0.0861988614038	454	13	-0.489808888629014	0.624269140300569	-0.222313956427888	148.683398679796	1.78740157480315	1.8831	0.2818	1.8044	0.3129	1048286721
1638	5	170071993	170710286	0.381786	0.216660687177	622	6	-0.700540677888342	0.483589710757292	-0.329879003118924	203.702806120778	1.55305867665418	1.8831	0.2818	1.8044	0.3129	1048833886
1639	5	170710286	171292452	0.459832	0.141138438177	488	13	-0.269634729877495	0.78744127901005	-0.118125106155916	159.818278757138	1.92125984251968	1.8831	0.2818	1.8044	0.3129	1049472179
1640	5	171292452	171938591	0.437626	0.226172696587	512	11	-0.616473221993881	0.537582240028739	-0.230667114888249	167.678194105849	1.67320261437909	1.8831	0.2818	1.8044	0.3129	1050054345
1641	5	171938591	172550231	0.47283	0.182525668694	468	14	0.207805624736652	0.835380740582736	0.0786496396970563	153.268349299878	2.09865470852018	1.8831	0.2818	1.8044	0.3129	1050700484
1642	5	172550231	173130772	0.455766	0.138734387408	518	13	-0.0753634133320377	0.939925568326278	-0.0320541560322487	169.643172943027	2.03937007874016	1.8831	0.2818	1.8044	0.3129	1051312124
1643	5	173130772	173704134	0.433934	0.127950579215	741	11	0.973856744969537	0.330127673327786	0.302662617417584	242.674886391474	2.42156862745098	1.8831	0.2818	1.8044	0.3129	1051892665
1644	5	173704134	174305509	0.435592	0.168572022449	776	11	1.21692027703818	0.223634549892556	0.369245727298878	254.137262941678	2.5359477124183	1.8831	0.2818	1.8044	0.3129	1052466027
1645	5	174305509	174900493	0.41562	0.159641267664	766	9	0.508759368362791	0.610920902974044	0.189948792268218	250.862298213048	2.25459896983076	1.8831	0.2818	1.8044	0.3129	1053067402
1646	5	174900493	175811412	0.459116	0.451103775418	398	13	-0.852448679513868	0.393965111614823	-0.412237823175154	130.343596199469	1.56692913385827	1.8831	0.2818	1.8044	0.3129	1053662386
1647	5	175811412	176422310	0.49891	0.18153275997	397	15	0.41109827588421	0.68100047416051	0.14654157034654	130.016099726606	2.26857142857143	1.8831	0.2818	1.8044	0.3129	1054573305
1648	5	176422310	177390791	0.488674	0.483727610557	385	14	-0.486821137365868	0.626385089713298	-0.203000444304085	126.08614205225	1.72645739910314	1.8831	0.2818	1.8044	0.3129	1055184203
1649	5	177390791	178063343	0.492402	0.256563061295	369	15	0.110907808242143	0.911689453723557	0.0410233792639787	120.846198486442	2.10857142857143	1.8831	0.2818	1.8044	0.3129	1056152684
1650	5	178063343	178708500	0.464058	0.224994846216	496	13	-0.217829045465373	0.82756231291228	-0.0946661333319275	162.438250540042	1.95275590551181	1.8831	0.2818	1.8044	0.3129	1056825236
1651	5	178708500	179396367	0.489646	0.273115296998	341	14	-0.855057011251541	0.392519586804722	-0.378087150862176	111.676297246279	1.52914798206278	1.8831	0.2818	1.8044	0.3129	1057470393
1652	5	179396367	180029039	0.460498	0.209701077335	371	13	-1.02729286440478	0.304282581361895	-0.513587067097999	121.501191432168	1.46062992125984	1.8831	0.2818	1.8044	0.3129	1058158260
1653	5	180029039	180714377	0.455668	0.270432983433	572	13	0.274324956449786	0.783834907402739	0.111008893059587	187.327982477629	2.25196850393701	1.8831	0.2818	1.8044	0.3129	1058790932
1654	5	180714377	180915260	0.00049	0.286040667124	1	1	-2.57936917683368	0.00989809419737908	-9.41317412212732	0.327496472862987	0.00268456375838926	1.8831	0.2818	1.8044	0.3129	1059476270
1655	6	0	731800	0.431858	0.31675321126	305	11	-2.05402039737129	0.0399737175644118	-0.978001682438001	99.8864242232111	0.996732026143791	1.0391	0.191	1.0246	0.1644	1059476270
1656	6	731800	1304791	0.429646	0.12738594498	322	10	-1.8854710803394	0.0593662653284103	-1.0351763187419	105.453864261882	0.967693463561232	1.0391	0.191	1.0246	0.1644	1060208070
1657	6	1304791	1874427	0.447114	0.12224648723	289	12	-1.82379645535864	0.0681828499767611	-0.985301087515179	94.6464806574033	1.02846975088968	1.0391	0.191	1.0246	0.1644	1060781061
1658	6	1874427	2469970	0.393814	0.160430061305	398	7	-1.74034639175349	0.0817982126153231	-0.932147443070091	130.343596199469	1.02379421221865	1.0391	0.191	1.0246	0.1644	1061350697
1659	6	2469970	3072097	0.430132	0.169610397806	265	11	-2.33180729116403	0.0197108312989841	-1.18081856543769	86.7865653086916	0.866013071895425	1.0391	0.191	1.0246	0.1644	1061946240
1660	6	3072097	3654995	0.456072	0.142216991652	298	13	-1.50001973466539	0.133609290640552	-0.829693923256641	97.5939489131702	1.17322834645669	1.0391	0.191	1.0246	0.1644	1062548367
1661	6	3654995	4275440	0.421262	0.19412679609	350	10	-1.72922978334124	0.08376797788543	-0.914882085024184	114.623765502046	1.05184072126221	1.0391	0.191	1.0246	0.1644	1063131265
1662	6	4275440	4877448	0.4191	0.169446253206	515	9	-0.842603164243795	0.399450420816842	-0.382823167586158	168.660683524438	1.51582045621781	1.0391	0.191	1.0246	0.1644	1063751710
1663	6	4877448	5452195	0.416398	0.130052005491	345	9	-1.75786862457495	0.078769865464177	-0.960799237991207	112.986283137731	1.01545253863135	1.0391	0.191	1.0246	0.1644	1064353718
1664	6	5452195	6088807	0.426062	0.214592247711	372	10	-1.60646876427125	0.108170952666395	-0.826934385748481	121.828687905031	1.11795642374155	1.0391	0.191	1.0246	0.1644	1064928465
1665	6	6088807	6680836	0.410524	0.1554467771	278	9	-2.11859089423487	0.0341250559367281	-1.27231071693323	91.0440194559105	0.818248712288447	1.0391	0.191	1.0246	0.1644	1065565077
1666	6	6680836	7281285	0.448114	0.167289811458	260	12	-2.01059422921861	0.0443683341042436	-1.1378589569874	85.1490829443767	0.925266903914591	1.0391	0.191	1.0246	0.1644	1066157106
1667	6	7281285	7880049	0.414016	0.164946456367	265	9	-2.18858178237784	0.0286272511228909	-1.34140324020618	86.7865653086916	0.779985283296542	1.0391	0.191	1.0246	0.1644	1066757555
1668	6	7880049	8494427	0.391732	0.186168775575	336	7	-2.03888733163406	0.041461273543195	-1.17645464083498	110.038814881964	0.864308681672026	1.0391	0.191	1.0246	0.1644	1067356319
1669	6	8494427	9076754	0.361534	0.141375893613	370	4	-1.86682276895672	0.0619263417701429	-1.11004810893229	121.173694959305	0.875739644970414	1.0391	0.191	1.0246	0.1644	1067970697
1670	6	9076754	9647975	0.358054	0.124682040751	397	3	-1.59546423371424	0.110608461933435	-0.995710349677542	130.016099726606	0.965936739659367	1.0391	0.191	1.0246	0.1644	1068553024
1671	6	9647975	10245718	0.370796	0.16352010814	424	5	-1.61009966355306	0.107376100538164	-0.913148610743559	138.858504493907	1.02539298669891	1.0391	0.191	1.0246	0.1644	1069124245
1672	6	10245718	10896383	0.414632	0.231555408697	431	9	-1.29485197993684	0.195371296549891	-0.639707730567641	141.150979803948	1.26857983811626	1.0391	0.191	1.0246	0.1644	1069721988
1673	6	10896383	11502203	0.405948	0.174672344921	419	8	-1.4822867674742	0.138264007712647	-0.786530810675909	137.221022129592	1.14951989026063	1.0391	0.191	1.0246	0.1644	1070372653
1674	6	11502203	12075330	0.395092	0.127593011671	422	7	-1.62478215696101	0.104208984286972	-0.847672874906555	138.203511548181	1.08553054662379	1.0391	0.191	1.0246	0.1644	1070978473
1675	6	12075330	12660844	0.382698	0.146049453984	572	6	-0.919738091727737	0.357709641805281	-0.450778436471137	187.327982477629	1.42821473158552	1.0391	0.191	1.0246	0.1644	1071551600
1676	6	12660844	13230225	0.397744	0.121853381128	360	7	-1.92332309684158	0.0544394856709476	-1.07691896728407	117.898730230675	0.92604501607717	1.0391	0.191	1.0246	0.1644	1072137114
1677	6	13230225	13831871	0.415996	0.168946523371	397	9	-1.47790507200307	0.139433188564989	-0.758256592513781	130.016099726606	1.16850625459897	1.0391	0.191	1.0246	0.1644	1072706495
1678	6	13831871	14411474	0.417772	0.137340558969	330	9	-1.83862734166299	0.0659700169107894	-1.02492957541092	108.073836044786	0.971302428256071	1.0391	0.191	1.0246	0.1644	1073308141
1679	6	14411474	14995280	0.424674	0.143551111157	306	10	-1.97475182148121	0.0482963189098488	-1.10870535416386	100.213920696074	0.919609316303531	1.0391	0.191	1.0246	0.1644	1073887744
1680	6	14995280	15630685	0.420284	0.213100306104	286	10	-2.08635274790847	0.0369466818720942	-1.20622186007812	93.6639912388144	0.859504132231405	1.0391	0.191	1.0246	0.1644	1074471550
1681	6	15630685	16228964	0.407612	0.164269513053	270	8	-2.2094190435829	0.0271455076513375	-1.42052164732443	88.4240476730066	0.740740740740741	1.0391	0.191	1.0246	0.1644	1075106955
1682	6	16228964	16826186	0.411862	0.162790386155	415	9	-1.38099461149742	0.167280617477547	-0.694284263422452	135.91103623814	1.2214863870493	1.0391	0.191	1.0246	0.1644	1075705234
1683	6	16826186	17466677	0.394816	0.219348905761	452	7	-1.48032686347041	0.138786037510928	-0.748593101198552	148.02840573407	1.16270096463023	1.0391	0.191	1.0246	0.1644	1076302456
1684	6	17466677	18121975	0.392448	0.236988362547	373	7	-1.86072580299565	0.0627829080738778	-1.0257402433585	122.156184377894	0.959485530546624	1.0391	0.191	1.0246	0.1644	1076942947
1685	6	18121975	18739120	0.3866	0.189817627948	435	6	-1.52033900564768	0.128425795544383	-0.845778182513436	142.460965695399	1.08614232209738	1.0391	0.191	1.0246	0.1644	1077598245
1686	6	18739120	19339943	0.36357	0.167808156479	461	4	-1.47051183563678	0.141423182546867	-0.792806629019264	150.975873989837	1.09112426035503	1.0391	0.191	1.0246	0.1644	1078215390
1687	6	19339943	19953454	0.375198	0.185018687521	387	5	-1.76919363033284	0.076861566817246	-1.04487930916235	126.741134997976	0.935912938331318	1.0391	0.191	1.0246	0.1644	1078816213
1688	6	19953454	20567405	0.402976	0.185602759829	362	8	-1.7604514637037	0.0783312900805553	-0.997491357292055	118.553723176401	0.993141289437586	1.0391	0.191	1.0246	0.1644	1079429724
1689	6	20567405	21152531	0.361754	0.145483195073	476	4	-1.40518585761701	0.159966018430077	-0.746611806140658	155.888321082782	1.12662721893491	1.0391	0.191	1.0246	0.1644	1080043675
1690	6	21152531	21793482	0.401466	0.219909166223	331	8	-1.91173401779343	0.0559103187147564	-1.12664983756804	108.401332517649	0.908093278463649	1.0391	0.191	1.0246	0.1644	1080628801
1691	6	21793482	22407017	0.38179	0.185050567612	539	6	-1.06440838486174	0.287143736991309	-0.536508310497021	176.52059887315	1.3458177278402	1.0391	0.191	1.0246	0.1644	1081269752
1692	6	22407017	22965029	0.36134	0.103961921966	441	4	-1.55761313966314	0.119324981999821	-0.856794723891081	144.425944532577	1.04378698224852	1.0391	0.191	1.0246	0.1644	1081883287
1693	6	22965029	23566253	0.357884	0.168363205727	432	3	-1.45396597733742	0.145955739080896	-0.873818044657032	141.47847627681	1.05109489051095	1.0391	0.191	1.0246	0.1644	1082441299
1694	6	23566253	24165068	0.367584	0.16501757638	311	4	-2.12377161583447	0.0336892455600049	-1.360658799318	101.851403060389	0.736094674556213	1.0391	0.191	1.0246	0.1644	1083042523
1695	6	24165068	24798646	0.38836	0.210831184164	342	6	-1.92804619538895	0.0538493804735993	-1.19279725836363	112.003793719142	0.853932584269663	1.0391	0.191	1.0246	0.1644	1083641338
1696	6	24798646	25404978	0.395866	0.175369269641	339	7	-2.024441802285	0.0429247143262507	-1.1636306004774	111.021304300553	0.872025723472669	1.0391	0.191	1.0246	0.1644	1084274916
1697	6	25404978	25955161	0.379314	0.0912114696383	398	5	-1.72189542399291	0.0850884640776773	-1.00444444476311	130.343596199469	0.962515114873035	1.0391	0.191	1.0246	0.1644	1084881248
1698	6	25955161	26593154	0.408394	0.216292341766	374	8	-1.70189047502381	0.0887759016598877	-0.950442784487624	122.483680850757	1.02606310013717	1.0391	0.191	1.0246	0.1644	1085431431
1699	6	26593154	27503927	0.386482	0.451015785492	334	6	-1.96311778160326	0.0496324898518397	-1.22694548077547	109.383821936238	0.833957553058677	1.0391	0.191	1.0246	0.1644	1086069424
1700	6	27503927	28141568	0.386724	0.215859707892	324	6	-2.00695726437114	0.044754213586822	-1.2707997703649	106.108857207608	0.808988764044944	1.0391	0.191	1.0246	0.1644	1086980197
1701	6	28141568	28763732	0.39307	0.196353373066	411	7	-1.67774909790756	0.0933960901777963	-0.885777479932057	134.601050346688	1.0572347266881	1.0391	0.191	1.0246	0.1644	1087617838
1702	6	28763732	29455581	0.376566	0.277298948181	383	5	-1.78639297809282	0.0740356517691158	-1.0598684833818	125.431149106524	0.926239419588875	1.0391	0.191	1.0246	0.1644	1088240002
1703	6	29455581	30127161	0.443502	0.255487060365	303	12	-1.7336182197021	0.0829858455332495	-0.917052786542906	99.2314312774851	1.07829181494662	1.0391	0.191	1.0246	0.1644	1088931851
1704	6	30127161	30815409	0.445346	0.273517685485	371	12	-1.29560964651319	0.195110004002778	-0.624951393395054	121.501191432168	1.3202846975089	1.0391	0.191	1.0246	0.1644	1089603431
1705	6	30815409	31540254	0.459316	0.310197352537	275	13	-1.64896107735024	0.0991556089540954	-0.945574635306781	90.0615300373215	1.08267716535433	1.0391	0.191	1.0246	0.1644	1090291679
1706	6	31540254	32272534	0.499104	0.317201070629	245	15	-1.21850711988701	0.223031320789156	-0.549815687793847	80.2366358514319	1.4	1.0391	0.191	1.0246	0.1644	1091016524
1707	6	32272534	32940892	0.395432	0.251897934939	396	7	-1.74997674465286	0.0801223266272883	-0.93941544353413	129.688603253743	1.01864951768489	1.0391	0.191	1.0246	0.1644	1091748804
1708	6	32940892	33616172	0.475282	0.259566402085	281	14	-1.35719683927746	0.174718674782231	-0.657288759665422	92.0265088744994	1.26008968609865	1.0391	0.191	1.0246	0.1644	1092417162
1709	6	33616172	34173068	0.530004	0.102166293168	130	16	-0.571717137442511	0.567513622326294	-0.477780726768889	42.5745414721883	1.45251396648045	1.0391	0.191	1.0246	0.1644	1093092442
1710	6	34173068	34863754	0.439128	0.276082040175	226	11	-2.60264951261195	0.0092506469797657	-1.41048815247306	74.0142028670351	0.738562091503268	1.0391	0.191	1.0246	0.1644	1093649338
1711	6	34863754	35475158	0.46612	0.182210126201	352	13	-1.15033136488357	0.250007417182289	-0.589430825081505	115.278758447772	1.38582677165354	1.0391	0.191	1.0246	0.1644	1094340024
1712	6	35475158	36138893	0.414346	0.246687307434	305	9	-1.9732252034764	0.0484699102154957	-1.13858635720649	99.8864242232111	0.897718910963944	1.0391	0.191	1.0246	0.1644	1094951428
1713	6	36138893	36758811	0.451066	0.193441713259	294	13	-1.52592257687145	0.127029147328982	-0.849190098882438	96.2839630217183	1.15748031496063	1.0391	0.191	1.0246	0.1644	1095615163
1714	6	36758811	37402144	0.451552	0.222797524766	310	13	-1.42231120804721	0.154935926597787	-0.772738038444565	101.523906587526	1.22047244094488	1.0391	0.191	1.0246	0.1644	1096235081
1715	6	37402144	37980506	0.452554	0.135489537694	371	13	-1.02729286440478	0.304282581361895	-0.513587067097999	121.501191432168	1.46062992125984	1.0391	0.191	1.0246	0.1644	1096878414
1716	6	37980506	38573763	0.396154	0.157194942495	418	7	-1.64404286275976	0.100167348912368	-0.861412931532857	136.893525656729	1.07524115755627	1.0391	0.191	1.0246	0.1644	1097456776
1717	6	38573763	39153860	0.402916	0.138075183978	354	8	-1.79949212282363	0.0719408688563345	-1.02973169429226	115.933751393497	0.97119341563786	1.0391	0.191	1.0246	0.1644	1098050033
1718	6	39153860	39741250	0.42478	0.14877679225	355	10	-1.70132955173442	0.0888811217771233	-0.894417982464468	116.26124786636	1.06686701728024	1.0391	0.191	1.0246	0.1644	1098630130
1719	6	39741250	40292846	0.443026	0.093539474543	168	12	-2.60319406353302	0.00923596575782404	-1.7679093472371	55.0194074409819	0.597864768683274	1.0391	0.191	1.0246	0.1644	1099217520
1720	6	40292846	40820927	0.466558	0.0531755545077	202	13	-2.12168794761086	0.0338639513933059	-1.39065096096701	66.1542875183234	0.795275590551181	1.0391	0.191	1.0246	0.1644	1099769116
1721	6	40820927	41400883	0.44439	0.137865631186	287	12	-1.83667906045243	0.0662572882528999	-0.99531984334017	93.9914877116773	1.02135231316726	1.0391	0.191	1.0246	0.1644	1100297197
1722	6	41400883	42018178	0.483554	0.19001449874	246	14	-1.65011173895925	0.0989200842215215	-0.849200574547109	80.5641323242949	1.10313901345291	1.0391	0.191	1.0246	0.1644	1100877153
1723	6	42018178	42642125	0.432428	0.198649885327	362	11	-1.65817407371664	0.09728233616982	-0.730821227805044	118.553723176401	1.18300653594771	1.0391	0.191	1.0246	0.1644	1101494448
1724	6	42642125	43324689	0.473234	0.267467959049	205	14	-1.99324062144362	0.0462351049596847	-1.1122349803809	67.1367769369124	0.919282511210762	1.0391	0.191	1.0246	0.1644	1102118395
1725	6	43324689	43934736	0.480738	0.180391019053	477	14	0.28312659894054	0.777079792431587	0.106130376119163	156.215817555645	2.1390134529148	2.2113	0.3184	2.1657	0.2827	1102800959
1726	6	43934736	44514767	0.47925	0.13797710812	480	14	0.308233590341836	0.757904594513778	0.11517551572217	157.198306974234	2.152466367713	2.2113	0.3184	2.1657	0.2827	1103411006
1727	6	44514767	45135943	0.392918	0.195075147784	725	7	-0.165783692705974	0.868327179863004	-0.0669348787114431	237.434942825666	1.86495176848875	2.2113	0.3184	2.1657	0.2827	1103991037
1728	6	45135943	45718057	0.386736	0.141061716434	791	6	0.0403465808888124	0.967816817811652	0.0168841112232655	259.049710034623	1.97503121098627	2.2113	0.3184	2.1657	0.2827	1104612213
1729	6	45718057	46280952	0.405026	0.111734870624	796	8	0.357504293552493	0.720714312505283	0.139287376168388	260.687192398938	2.1838134430727	2.2113	0.3184	2.1657	0.2827	1105194327
1730	6	46280952	46859319	0.379576	0.135497011413	718	5	-0.34594760319475	0.729382092660619	-0.153229031483706	235.142467515625	1.73639661426844	2.2113	0.3184	2.1657	0.2827	1105757222
1731	6	46859319	47465987	0.3945	0.175825987196	1061	7	1.45211559438872	0.146469466565447	0.482436877301025	347.473757707629	2.72926045016077	2.2113	0.3184	2.1657	0.2827	1106335589
1732	6	47465987	48034139	0.365292	0.119953815176	829	4	0.132152158448218	0.894863941166647	0.0537987220471482	271.494576003416	1.96213017751479	2.2113	0.3184	2.1657	0.2827	1106942257
1733	6	48034139	48627599	0.346282	0.157483233916	975	2	1.04003901071498	0.298321776885138	0.381409259153967	319.309061041413	2.4223602484472	2.2113	0.3184	2.1657	0.2827	1107510409
1734	6	48627599	49238865	0.343576	0.182025501173	913	2	0.755354521969762	0.450036292877317	0.286621900501216	299.004279723907	2.26832298136646	2.2113	0.3184	2.1657	0.2827	1108103869
1735	6	49238865	49867340	0.35246	0.204423405863	837	3	0.183370989308585	0.854506937080482	0.0803782657298435	274.11454778632	2.03649635036496	2.2113	0.3184	2.1657	0.2827	1108715135
1736	6	49867340	50434914	0.346062	0.119057603061	869	2	0.553320368666707	0.580044055926194	0.215363217331394	284.594434917936	2.15900621118012	2.2113	0.3184	2.1657	0.2827	1109343610
1737	6	50434914	51018346	0.364844	0.143002097931	788	4	-0.0464055148058172	0.962987041070762	-0.0193777499922257	258.067220616034	1.86508875739645	2.2113	0.3184	2.1657	0.2827	1109911184
1738	6	51018346	51593711	0.369522	0.130986417318	915	4	0.506687765761561	0.612373916096149	0.196198363722803	299.659272669633	2.16568047337278	2.2113	0.3184	2.1657	0.2827	1110494616
1739	6	51593711	52179324	0.3887	0.146193817419	690	6	-0.402432195066765	0.687365980036312	-0.180197221583995	225.972566275461	1.72284644194757	2.2113	0.3184	2.1657	0.2827	1111069981
1740	6	52179324	52881718	0.412064	0.288148816761	798	9	0.681044631483949	0.495843250062611	0.248993146565607	261.342185344664	2.34878587196468	2.2113	0.3184	2.1657	0.2827	1111655594
1741	6	52881718	53498600	0.398626	0.189472216729	806	7	0.22424559971864	0.822566203362025	0.0858639649142275	263.962157127568	2.07331189710611	2.2113	0.3184	2.1657	0.2827	1112357988
1742	6	53498600	54058432	0.377478	0.106874919619	933	5	0.57851733890401	0.562914894629938	0.224664205545001	305.554209181167	2.25634824667473	2.2113	0.3184	2.1657	0.2827	1112974870
1743	6	54058432	54657115	0.347932	0.164833476147	969	2	1.01248889890092	0.311304351855287	0.372503705932075	317.344082204235	2.40745341614907	2.2113	0.3184	2.1657	0.2827	1113534702
1744	6	54657115	55273567	0.344508	0.188906841084	1205	2	2.09612663025367	0.0360709592531236	0.686968281634318	394.6332497999	2.99378881987578	2.2113	0.3184	2.1657	0.2827	1114133385
1745	6	55273567	55842418	0.339244	0.121035209572	865	1	0.694165504887706	0.487578422624298	0.34338220039677	283.284449026484	2.32214765100671	2.2113	0.3184	2.1657	0.2827	1114749837
1746	6	55842418	56416948	0.360592	0.129723426105	1078	4	1.21656339357639	0.223770377650038	0.432711893303903	353.0411977463	2.55147928994083	2.2113	0.3184	2.1657	0.2827	1115318688
1747	6	56416948	57023946	0.365594	0.176274056916	1161	4	1.57803380528577	0.114557843788788	0.539722687416964	380.223404993928	2.74792899408284	2.2113	0.3184	2.1657	0.2827	1115893218
1748	6	57023946	57681063	0.363996	0.239100495041	1766	4	4.21284825208313	2.52170487359729e-05	1.14484005819986	578.358771076036	4.17988165680473	2.2113	0.3184	2.1657	0.2827	1116500216
1749	6	57681063	62533304	0.356196	0.896954829737	763	3	-0.115796752745253	0.907813624137365	-0.0531662999859697	249.879808794459	1.85644768856448	2.2113	0.3184	2.1657	0.2827	1117157333
1750	6	62533304	63116659	0.339918	0.142888978409	406	1	-1.04489979477678	0.296069284658707	-0.74783820494214	132.963567982373	1.08993288590604	1.1897	0.1118	1.1849	0.1457	1122009574
1751	6	63116659	63735622	0.342568	0.192197271889	415	2	-1.53130475859663	0.125694090038436	-0.850881623248719	135.91103623814	1.03105590062112	1.1897	0.1118	1.1849	0.1457	1122592929
1752	6	63735622	64411760	0.360376	0.26050599138	453	4	-1.50535235724733	0.132233510946752	-0.818062329402367	148.355902206933	1.07218934911243	1.1897	0.1118	1.1849	0.1457	1123211892
1753	6	64411760	65043300	0.350418	0.208284510878	487	3	-1.23161157445957	0.218094215209142	-0.700927584738158	159.490782284275	1.18491484184915	1.1897	0.1118	1.1849	0.1457	1123888030
1754	6	65043300	65642963	0.334192	0.166198348072	383	1	-1.13204250042446	0.257616566857868	-0.831973540202359	125.431149106524	1.02818791946309	1.1897	0.1118	1.1849	0.1457	1124519570
1755	6	65642963	66245918	0.323604	0.170750719374	366	1	-1.19645232633796	0.231520092044024	-0.897474283843274	119.863709067853	0.98255033557047	1.1897	0.1118	1.1849	0.1457	1125119233
1756	6	66245918	66837329	0.33616	0.154564253962	478	1	-0.772105237966667	0.440052100159344	-0.512307314146568	156.543314028508	1.28322147651007	1.1897	0.1118	1.1849	0.1457	1125722188
1757	6	66837329	67447320	0.333074	0.180315775151	461	1	-0.836515063880167	0.402865205854243	-0.564551181697979	150.975873989837	1.23758389261745	1.1897	0.1118	1.1849	0.1457	1126313599
1758	6	67447320	68034964	0.327958	0.149144720273	475	1	-0.783471677833755	0.433350179033368	-0.521390418909006	155.560824609919	1.2751677852349	1.1897	0.1118	1.1849	0.1457	1126923590
1759	6	68034964	68641852	0.329252	0.176124754485	443	1	-0.904713703082696	0.365617079644093	-0.622011233572298	145.080937478303	1.18926174496644	1.1897	0.1118	1.1849	0.1457	1127511234
1760	6	68641852	69249230	0.338202	0.176789412853	422	1	-0.984278782152313	0.324978459021062	-0.692074933420131	138.203511548181	1.13288590604027	1.1897	0.1118	1.1849	0.1457	1128118122
1761	6	69249230	69817058	0.338988	0.119451664941	459	1	-0.844092690458225	0.39861761197949	-0.570823778713509	150.320881044111	1.23221476510067	1.1897	0.1118	1.1849	0.1457	1128725500
1762	6	69817058	70418143	0.352288	0.168170890972	429	3	-1.46609439931258	0.142622571324994	-0.883871709320955	140.495986858222	1.04379562043796	1.1897	0.1118	1.1849	0.1457	1129293328
1763	6	70418143	70987040	0.354106	0.121106281102	445	3	-1.40140948211175	0.161091658400771	-0.83104402096674	145.735930424029	1.08272506082725	1.1897	0.1118	1.1849	0.1457	1129894413
1764	6	70987040	71632665	0.365758	0.225556631171	494	4	-1.32679468399329	0.184576609465671	-0.693062337863924	161.783257594316	1.16923076923077	1.1897	0.1118	1.1849	0.1457	1130463310
1765	6	71632665	72247133	0.372412	0.18628797594	535	5	-1.1328177632137	0.257290790310943	-0.577673984018248	175.210612981698	1.29383313180169	1.1897	0.1118	1.1849	0.1457	1131108935
1766	6	72247133	72836840	0.357462	0.1521213077	482	3	-1.25182561108483	0.21063341566403	-0.715816210590539	157.85329991996	1.17274939172749	1.1897	0.1118	1.1849	0.1457	1131723403
1767	6	72836840	73416225	0.349408	0.137015973834	419	2	-1.51293801738726	0.130295403888776	-0.837042715783654	137.221022129592	1.04099378881988	1.1897	0.1118	1.1849	0.1457	1132313110
1768	6	73416225	74046820	0.371366	0.207098058183	508	5	-1.24891336059354	0.21169676435176	-0.652384378534592	166.368208214398	1.22853688029021	1.1897	0.1118	1.1849	0.1457	1132892495
1769	6	74046820	74771534	0.38404	0.310072663147	436	6	-1.51595505737089	0.129530716986086	-0.8424654484726	142.788462168262	1.08863920099875	1.1897	0.1118	1.1849	0.1457	1133523090
1770	6	74771534	75429044	0.350406	0.239555291935	547	3	-0.989043134956456	0.322642037711652	-0.533308524027944	179.140570656054	1.330900243309	1.1897	0.1118	1.1849	0.1457	1134247804
1771	6	75429044	76026361	0.358678	0.162923539762	550	3	-0.976914712981301	0.328611377181633	-0.525417738408478	180.123060074643	1.338199513382	1.1897	0.1118	1.1849	0.1457	1134905314
1772	6	76026361	76651856	0.359274	0.200633098586	487	3	-1.23161157445957	0.218094215209142	-0.700927584738158	159.490782284275	1.18491484184915	1.1897	0.1118	1.1849	0.1457	1135502631
1773	6	76651856	77307552	0.359486	0.237451501916	464	3	-1.32459614293576	0.185305135891268	-0.770724551692928	151.958363408426	1.12895377128954	1.1897	0.1118	1.1849	0.1457	1136128126
1774	6	77307552	77938252	0.347118	0.207230061836	548	2	-0.920610613385125	0.357253759032636	-0.449817066522479	179.468067128917	1.36149068322981	1.1897	0.1118	1.1849	0.1457	1136783822
1775	6	77938252	78577932	0.351984	0.21835917959	488	3	-1.22756876713452	0.219608892391026	-0.697968209257614	159.818278757138	1.18734793187348	1.1897	0.1118	1.1849	0.1457	1137414522
1776	6	78577932	79196889	0.347736	0.19218944127	549	2	-0.916018928082783	0.359656967306834	-0.447186810477807	179.79556360178	1.3639751552795	1.1897	0.1118	1.1849	0.1457	1138054202
1777	6	79196889	79835303	0.351362	0.216809155188	551	3	-0.972871905656249	0.330616969553432	-0.522797038249343	180.450556547506	1.34063260340633	1.1897	0.1118	1.1849	0.1457	1138673159
1778	6	79835303	80451178	0.371052	0.188146945403	459	5	-1.45960537065326	0.144398562377517	-0.79871872189295	150.320881044111	1.11003627569528	1.1897	0.1118	1.1849	0.1457	1139311573
1779	6	80451178	81041473	0.366058	0.152965889936	497	4	-1.31372948838934	0.18893725373587	-0.684327527886316	162.765747012905	1.17633136094675	1.1897	0.1118	1.1849	0.1457	1139927448
1780	6	81041473	81694980	0.347518	0.234897254352	517	2	-1.06295285775773	0.287803330541106	-0.533828679168071	169.315676470164	1.28447204968944	1.1897	0.1118	1.1849	0.1457	1140517743
1781	6	81694980	82328988	0.339034	0.211366418089	517	1	-0.624341519694521	0.532403322078862	-0.399153651812382	169.315676470164	1.38791946308725	1.1897	0.1118	1.1849	0.1457	1141171250
1782	6	82328988	82924972	0.36356	0.161051303391	547	4	-1.09597622832344	0.273089177622501	-0.546032546656045	179.140570656054	1.29467455621302	1.1897	0.1118	1.1849	0.1457	1141805258
1783	6	82924972	83585903	0.369308	0.243491378071	495	4	-1.32243961879197	0.186021803404982	-0.69014485448163	162.110754067179	1.17159763313609	1.1897	0.1118	1.1849	0.1457	1142401242
1784	6	83585903	84214469	0.360642	0.204538584651	502	4	-1.29195416238275	0.196373019048355	-0.66988601549783	164.40322937722	1.18816568047337	1.1897	0.1118	1.1849	0.1457	1143062173
1785	6	84214469	84848881	0.370954	0.211868627958	424	5	-1.61009966355306	0.107376100538164	-0.913148610743559	138.858504493907	1.02539298669891	1.1897	0.1118	1.1849	0.1457	1143690739
1786	6	84848881	85463400	0.363604	0.186355507315	543	4	-1.11339648912871	0.265538182185621	-0.55662118164424	177.830584764602	1.28520710059172	1.1897	0.1118	1.1849	0.1457	1144325151
1787	6	85463400	86110508	0.382938	0.227331450083	696	6	-0.376128505406038	0.706821363427657	-0.167706277400798	227.937545112639	1.73782771535581	2.1872	0.2056	2.2191	0.151	1144939670
1788	6	86110508	86850705	0.37861	0.324504152273	925	5	0.544118643384056	0.586359831928662	0.212240490096917	302.934237398263	2.23700120918984	2.1872	0.2056	2.2191	0.151	1145586778
1789	6	86850705	87556077	0.374246	0.291154171132	876	5	0.333426633324338	0.738812261755146	0.133717994294416	286.886910227977	2.11850060459492	2.1872	0.2056	2.2191	0.151	1146326975
1790	6	87556077	88202979	0.372262	0.22708540088	959	5	0.69031309934386	0.489997311927933	0.264317939711373	314.069117475605	2.3192261185006	2.1872	0.2056	2.2191	0.151	1147032347
1791	6	88202979	88812541	0.378068	0.179738894485	765	5	-0.143855267015021	0.885614759927745	-0.0617531277267436	250.534801740185	1.85006045949214	2.1872	0.2056	2.2191	0.151	1147679249
1792	6	88812541	89422503	0.384236	0.180276804129	816	6	0.14994528780851	0.880807781094004	0.0617755687219695	267.237121856198	2.0374531835206	2.1872	0.2056	2.2191	0.151	1148288811
1793	6	89422503	90073803	0.383806	0.232304621526	884	6	0.448053770630087	0.654114390717981	0.177252786141905	289.506882010881	2.20724094881398	2.1872	0.2056	2.2191	0.151	1148898773
1794	6	90073803	90697068	0.408758	0.197773017898	672	8	-0.24762592280642	0.804423851770533	-0.1050198215965	220.077629763927	1.84362139917695	2.1872	0.2056	2.2191	0.151	1149550073
1795	6	90697068	91259337	0.394648	0.110745924104	1002	7	1.16802018385721	0.242798623442227	0.399894729581469	328.151465808713	2.57749196141479	2.1872	0.2056	2.2191	0.151	1150173338
1796	6	91259337	91823919	0.372058	0.114389052432	956	5	0.677413588523877	0.498143579125086	0.259797742673991	313.086628057016	2.31197097944377	2.1872	0.2056	2.2191	0.151	1150735607
1797	6	91823919	92397926	0.356172	0.128930483426	983	3	0.773620858766158	0.439155033327088	0.31234205952008	321.929032824316	2.39172749391728	2.1872	0.2056	2.2191	0.151	1151300189
1798	6	92397926	92973740	0.341914	0.131664044292	864	2	0.530361942154996	0.595861007538967	0.207038352680463	282.956952553621	2.14658385093168	2.1872	0.2056	2.2191	0.151	1151874196
1799	6	92973740	93560045	0.337618	0.14720154186	865	1	0.694165504887706	0.487578422624298	0.34338220039677	283.284449026484	2.32214765100671	2.1872	0.2056	2.2191	0.151	1152450010
1800	6	93560045	94133020	0.33896	0.12736157773	784	1	0.387271628476326	0.698555127153718	0.201535721987892	256.757234724582	2.10469798657718	2.1872	0.2056	2.2191	0.151	1153036315
1801	6	94133020	94703896	0.336766	0.124153056005	888	1	0.781308210535382	0.434621242245001	0.381241744222789	290.816867902333	2.38389261744966	2.1872	0.2056	2.2191	0.151	1153609290
1802	6	94703896	95271377	0.335412	0.118913232337	882	1	0.758575330801205	0.448106634403274	0.371460723430204	288.851889065155	2.36778523489933	2.1872	0.2056	2.2191	0.151	1154180166
1803	6	95271377	96036415	0.333528	0.346437693291	831	1	0.565345853060707	0.571838546253667	0.285530544643028	272.149568949142	2.23087248322148	2.1872	0.2056	2.2191	0.151	1154747647
1804	6	96036415	96620016	0.341122	0.143250268591	877	2	0.590053851085444	0.555154546891184	0.228583882961727	287.21440670084	2.17888198757764	2.1872	0.2056	2.2191	0.151	1155512685
1805	6	96620016	97234898	0.357176	0.186835848179	922	3	0.527009611937994	0.598186913620827	0.219917393608838	301.951747979674	2.24330900243309	2.1872	0.2056	2.2191	0.151	1156096286
1806	6	97234898	97805389	0.36661	0.123561984326	956	4	0.685245439015597	0.493189054917528	0.259437238532146	313.086628057016	2.26272189349112	2.1872	0.2056	2.2191	0.151	1156711168
1807	6	97805389	98386376	0.341674	0.139395545856	867	2	0.544136998062023	0.586347202173171	0.212039033738829	283.93944197221	2.15403726708075	2.1872	0.2056	2.2191	0.151	1157281659
1808	6	98386376	98975027	0.347308	0.150600270789	991	2	1.11350597555245	0.265491183370956	0.404892097703482	324.54900460722	2.46211180124224	2.1872	0.2056	2.2191	0.151	1157862646
1809	6	98975027	99535359	0.375852	0.107671880242	876	5	0.333426633324338	0.738812261755146	0.133717994294416	286.886910227977	2.11850060459492	2.1872	0.2056	2.2191	0.151	1158451297
1810	6	99535359	100159224	0.383772	0.198544556915	755	6	-0.117475557075552	0.906483212538644	-0.050316939037085	247.259837011555	1.88514357053683	2.1872	0.2056	2.2191	0.151	1159011629
1811	6	100159224	100761366	0.36695	0.169631083698	698	4	-0.438361382924432	0.66112433553325	-0.19434634323895	228.592538058365	1.65207100591716	1.2694	0.2374	1.2617	0.2945	1159635494
1812	6	100761366	101330690	0.349228	0.121765462197	490	2	-1.18692836092097	0.235255879377254	-0.611211210480435	160.473271702864	1.21739130434783	1.2694	0.2374	1.2617	0.2945	1160237636
1813	6	101330690	101944564	0.354454	0.185500607617	406	3	-1.55907896778877	0.118977690946461	-0.963369629635324	132.963567982373	0.987834549878346	1.2694	0.2374	1.2617	0.2945	1160806960
1814	6	101944564	102497881	0.328368	0.0963588684244	486	1	-0.741794731654432	0.458211713045592	-0.488361618521536	159.163285811412	1.30469798657718	1.2694	0.2374	1.2617	0.2945	1161420834
1815	6	102497881	103097183	0.327976	0.165696093122	470	1	-0.802415744278902	0.422312508703169	-0.536657175562317	153.923342245604	1.26174496644295	1.2694	0.2374	1.2617	0.2945	1161974151
1816	6	103097183	103707593	0.328836	0.180878425976	373	1	-1.16993063331475	0.242028885007796	-0.870142301872079	122.156184377894	1.00134228187919	1.2694	0.2374	1.2617	0.2945	1162573453
1817	6	103707593	104315804	0.333038	0.177916874243	544	1	-0.522043560890727	0.601640001260978	-0.325711280876977	178.158081237465	1.46040268456376	1.2694	0.2374	1.2617	0.2945	1163183863
1818	6	104315804	104915254	0.355272	0.165902076904	852	3	0.244013099184363	0.807220674836619	0.106004073405338	279.026994879265	2.07299270072993	2.1774	0.2494	2.1866	0.2823	1163792074
1819	6	104915254	105542557	0.361448	0.202937017677	933	4	0.585078939385284	0.558494639251754	0.224303701403157	305.554209181167	2.20828402366864	2.1774	0.2494	2.1866	0.2823	1164391524
1820	6	105542557	106147043	0.391714	0.172850984142	903	7	0.691317715338239	0.489365901359428	0.249810113867118	295.729314995277	2.32282958199357	2.1774	0.2494	2.1866	0.2823	1165018827
1821	6	106147043	106730535	0.391564	0.143090222317	891	7	0.633535597942	0.526383942035853	0.230509557908182	291.799357320922	2.291961414791	2.1774	0.2494	2.1866	0.2823	1165623313
1822	6	106730535	107361637	0.394188	0.207735041245	858	7	0.474634775102343	0.635047315292364	0.176061773885806	280.991973716443	2.20707395498392	2.1774	0.2494	2.1866	0.2823	1166206805
1823	6	107361637	107992090	0.395196	0.206919469017	673	7	-0.416172868089677	0.677283511919341	-0.174309369003423	220.40512623679	1.73118971061093	2.1774	0.2494	2.1866	0.2823	1166837907
1824	6	107992090	108635870	0.408462	0.22333716487	711	8	-0.0573027095967615	0.954304061955703	-0.0236314947558453	232.849992205584	1.95061728395062	2.1774	0.2494	2.1866	0.2823	1167468360
1825	6	108635870	109244096	0.403836	0.177937148363	797	8	0.362384375942485	0.717064813408289	0.141098669615211	261.014688871801	2.18655692729767	2.1774	0.2494	2.1866	0.2823	1168112140
1826	6	109244096	109851753	0.396298	0.177167382257	703	7	-0.271717574599079	0.785839186963807	-0.111391184541205	230.23002042268	1.80836012861736	2.1774	0.2494	2.1866	0.2823	1168720366
1827	6	109851753	110505516	0.390904	0.235196852682	776	7	0.0797903062280421	0.936404034252003	0.0311407785733877	254.137262941678	1.99614147909968	2.1774	0.2494	2.1866	0.2823	1169328023
1828	6	110505516	111141026	0.391332	0.213230318956	882	7	0.590199009894821	0.555057235853257	0.215862781943781	288.851889065155	2.26881028938907	2.1774	0.2494	2.1866	0.2823	1169981786
1829	6	111141026	111834090	0.376992	0.278565904447	814	5	0.066836743044696	0.946711672075008	0.0278159189594895	266.582128910472	1.96856106408706	2.1774	0.2494	2.1866	0.2823	1170617296
1830	6	111834090	112405381	0.414966	0.124789293022	711	9	0.2126440723733	0.831604592725586	0.0824539599626765	232.849992205584	2.09271523178808	2.1774	0.2494	2.1866	0.2823	1171310360
1831	6	112405381	112986679	0.371526	0.139855977485	965	5	0.716112120983825	0.473922119972486	0.273316066848685	316.034096312783	2.33373639661427	2.1774	0.2494	2.1866	0.2823	1171881651
1832	6	112986679	113578305	0.346816	0.154871489759	1004	2	1.1731978844829	0.240716460210257	0.423694404467766	328.806458754439	2.4944099378882	2.1774	0.2494	2.1866	0.2823	1172462949
1833	6	113578305	114170955	0.368922	0.156331730364	897	4	0.428296592137838	0.668435199715913	0.167534605470659	293.7643361581	2.12307692307692	2.1774	0.2494	2.1866	0.2823	1173054575
1834	6	114170955	114736361	0.370488	0.115679706264	847	5	0.208731362064506	0.834657955976053	0.085149094025441	277.38951251495	2.04836759371221	2.1774	0.2494	2.1866	0.2823	1173647225
1835	6	114736361	115363553	0.345392	0.20279595403	978	2	1.053814066622	0.291968052033807	0.385841505469228	320.291550460002	2.42981366459627	2.1774	0.2494	2.1866	0.2823	1174212631
1836	6	115363553	116002958	0.341694	0.218023005763	948	2	0.916063507551737	0.359633586480322	0.340894099415253	310.466656274112	2.35527950310559	2.1774	0.2494	2.1866	0.2823	1174839823
1837	6	116002958	116594010	0.361666	0.15405074342	903	4	0.454426983345746	0.649521534712227	0.177152608032256	295.729314995277	2.13727810650888	2.1774	0.2494	2.1866	0.2823	1175479228
1838	6	116594010	117202245	0.36323	0.177949312355	983	4	0.802832199451181	0.422071728414858	0.299618036891978	321.929032824316	2.32662721893491	2.1774	0.2494	2.1866	0.2823	1176070280
1839	6	117202245	117816765	0.36827	0.186356831348	1030	4	1.00752026391312	0.313684824820575	0.366999052621979	337.321367048877	2.43786982248521	2.1774	0.2494	2.1866	0.2823	1176678515
1840	6	117816765	118451301	0.374154	0.212022643317	841	5	0.18293234042454	0.854851107058658	0.0748929249483864	275.424533677772	2.03385731559855	2.1774	0.2494	2.1866	0.2823	1177293035
1841	6	118451301	119051583	0.375642	0.167058149336	818	5	0.0840360908046729	0.933027736931825	0.034887967634991	267.892114801924	1.9782345828295	2.1774	0.2494	2.1866	0.2823	1177927571
1842	6	119051583	119651053	0.379046	0.165929904749	778	5	-0.0879573867950964	0.929910545230302	-0.0374427203205657	254.792255887404	1.88149939540508	2.1774	0.2494	2.1866	0.2823	1178527853
1843	6	119651053	120231128	0.364064	0.138042494505	1044	4	1.06849117673158	0.285299008308166	0.386476427121283	341.906317668959	2.47100591715976	2.1774	0.2494	2.1866	0.2823	1179127323
1844	6	120231128	120835950	0.331536	0.173310494658	984	1	1.1450342862822	0.252194954821071	0.529340383211923	322.256529297179	2.64161073825503	2.1774	0.2494	2.1866	0.2823	1179707398
1845	6	120835950	121458003	0.340378	0.196209969247	981	2	1.06758912252903	0.28570589240938	0.390260176736233	321.27403987859	2.43726708074534	2.1774	0.2494	2.1866	0.2823	1180312220
1846	6	121458003	122121399	0.35375	0.246302359375	757	3	-0.140053596695564	0.888617643611312	-0.0645560568347687	247.914829957281	1.84184914841849	2.1774	0.2494	2.1866	0.2823	1180934273
1847	6	122121399	122694598	0.34973	0.127702595434	893	2	0.663520815922919	0.506997052324462	0.254667215638217	292.454350266648	2.21863354037267	2.1774	0.2494	2.1866	0.2823	1181597669
1848	6	122694598	123323176	0.36145	0.204553770574	869	4	0.306354766500936	0.759334544719705	0.121782797365798	284.594434917936	2.05680473372781	2.1774	0.2494	2.1866	0.2823	1182170868
1849	6	123323176	123910263	0.341332	0.148337469574	877	2	0.590053851085444	0.555154546891184	0.228583882961727	287.21440670084	2.17888198757764	2.1774	0.2494	2.1866	0.2823	1182799446
1850	6	123910263	124461077	0.353756	0.0922525571245	761	3	-0.123882367395357	0.901408414173821	-0.0569529033169548	249.224815848733	1.85158150851582	2.1774	0.2494	2.1866	0.2823	1183386533
1851	6	124461077	125025303	0.347148	0.113830273685	816	2	0.309961047642573	0.756590577960545	0.12457619248849	267.237121856198	2.02732919254658	2.1774	0.2494	2.1866	0.2823	1183937347
1852	6	125025303	125622700	0.369982	0.163035636269	856	4	0.249738918883803	0.802789258708216	0.100037416952545	280.336980770717	2.02603550295858	2.1774	0.2494	2.1866	0.2823	1184501573
1853	6	125622700	126203631	0.380098	0.139312586176	899	6	0.513812994781905	0.60738274172849	0.201527532264921	294.419329103826	2.24469413233458	2.1774	0.2494	2.1866	0.2823	1185098970
1854	6	126203631	126791342	0.364972	0.149241719144	1194	4	1.72175095692927	0.0851146421636556	0.580157551816203	391.030788598407	2.82603550295858	2.1774	0.2494	2.1866	0.2823	1185679901
1855	6	126791342	127402843	0.34821	0.182339848995	959	2	0.966572045877501	0.333758014623458	0.357537855535125	314.069117475605	2.38260869565217	2.1774	0.2494	2.1866	0.2823	1186267612
1856	6	127402843	128004721	0.356274	0.169266861391	918	3	0.510838382637786	0.609464230157277	0.213644796593308	300.641762088222	2.23357664233577	2.1774	0.2494	2.1866	0.2823	1186879113
1857	6	128004721	128556556	0.344622	0.0939320630261	820	2	0.328327788851941	0.742663835225099	0.13163095002244	268.54710774765	2.03726708074534	2.1774	0.2494	2.1866	0.2823	1187480991
1858	6	128556556	129126530	0.35134	0.122767003407	1118	3	1.31939984764816	0.187035472681065	0.49799892602269	366.14105666082	2.72019464720195	2.1774	0.2494	2.1866	0.2823	1188032826
1859	6	129126530	129708501	0.34642	0.140850660944	889	2	0.64515407471355	0.5188273441932	0.248190459346764	291.144364375196	2.20869565217391	2.1774	0.2494	2.1866	0.2823	1188602800
1860	6	129708501	130283575	0.367104	0.130546677471	821	4	0.0973116368376748	0.922478915001293	0.0398088423292029	268.874604220513	1.94319526627219	2.1774	0.2494	2.1866	0.2823	1189184771
1861	6	130283575	130884823	0.376926	0.16839640215	783	5	-0.0664582020951252	0.94701303400111	-0.028200568015717	256.429738251719	1.89359129383313	2.1774	0.2494	2.1866	0.2823	1189759845
1862	6	130884823	131476973	0.374212	0.155619353204	1031	5	0.999901359023445	0.317358246674428	0.368759552061351	337.64886352174	2.49334945586457	2.1774	0.2494	2.1866	0.2823	1190361093
1863	6	131476973	132117348	0.374602	0.219207495608	809	5	0.0453375583447248	0.963838250973964	0.0189268271232199	264.944646546157	1.95646916565901	2.1774	0.2494	2.1866	0.2823	1190953243
1864	6	132117348	132697509	0.364326	0.138170266529	819	4	0.0886015064350389	0.929398610833792	0.0362900721924067	268.219611274787	1.93846153846154	2.1774	0.2494	2.1866	0.2823	1191593618
1865	6	132697509	133286040	0.371126	0.150427080307	951	5	0.655914403823906	0.51187919995984	0.252232465553806	311.449145692701	2.29987908101572	2.1774	0.2494	2.1866	0.2823	1192173779
1866	6	133286040	133857443	0.361022	0.124960841998	1042	4	1.05978104632894	0.289244221509439	0.383709992829906	341.251324723233	2.46627218934911	2.1774	0.2494	2.1866	0.2823	1192762310
1867	6	133857443	134459809	0.378484	0.169939870444	1023	5	0.965502663503491	0.33429310255911	0.357521364438571	335.028891738836	2.47400241837969	2.1774	0.2494	2.1866	0.2823	1193333713
1868	6	134459809	135084581	0.387122	0.199708053498	756	6	-0.113091608798764	0.909957927521591	-0.0484073490284536	247.587333484418	1.8876404494382	2.1774	0.2494	2.1866	0.2823	1193936079
1869	6	135084581	135683262	0.382168	0.164830686125	885	6	0.452437718906875	0.650953679267048	0.178883871720833	289.834378483744	2.20973782771536	2.1774	0.2494	2.1866	0.2823	1194560851
1870	6	135683262	136272540	0.359	0.151504043932	720	3	-0.289637467722483	0.772093599933042	-0.136852450490826	235.797460461351	1.75182481751825	2.1774	0.2494	2.1866	0.2823	1195159532
1871	6	136272540	136871024	0.381278	0.164555777598	452	6	-1.44581188494228	0.1482299716883	-0.790470810834339	148.02840573407	1.12858926342072	1.232	0.1456	1.2297	0.1707	1195748810
1872	6	136871024	137478177	0.387566	0.176484345791	408	6	-1.63870560912095	0.10127458531978	-0.938224431278031	133.618560928099	1.0187265917603	1.232	0.1456	1.2297	0.1707	1196347294
1873	6	137478177	138058633	0.390412	0.138608266604	452	7	-1.48032686347041	0.138786037510928	-0.748593101198552	148.02840573407	1.16270096463023	1.232	0.1456	1.2297	0.1707	1196954447
1874	6	138058633	138659324	0.400658	0.16762528488	521	8	-0.984518363695096	0.324860706846316	-0.472197682096752	170.625662361616	1.42935528120713	1.232	0.1456	1.2297	0.1707	1197534903
1875	6	138659324	139278258	0.389998	0.192159422491	422	6	-1.57733033324592	0.114719536300158	-0.889550584542341	138.203511548181	1.05368289637953	1.232	0.1456	1.2297	0.1707	1198135594
1876	6	139278258	139901940	0.391184	0.198309394852	469	7	-1.39846886382574	0.161972316342142	-0.695327951098363	153.595845772741	1.2064308681672	1.232	0.1456	1.2297	0.1707	1198754528
1877	6	139901940	140476801	0.361544	0.130224523841	465	4	-1.45309157483151	0.146198329992679	-0.780342663453208	152.285859881289	1.10059171597633	1.232	0.1456	1.2297	0.1707	1199378210
1878	6	140476801	141078599	0.33979	0.169156427904	474	1	-0.787260491122785	0.431129392719651	-0.524430873229057	155.233328137056	1.27248322147651	1.232	0.1456	1.2297	0.1707	1199953071
1879	6	141078599	141659230	0.335176	0.138867886833	486	1	-0.741794731654432	0.458211713045592	-0.488361618521536	159.163285811412	1.30469798657718	1.232	0.1456	1.2297	0.1707	1200554869
1880	6	141659230	142270565	0.337798	0.182117824106	536	1	-0.552354067202963	0.580705794110266	-0.347084931669544	175.538109454561	1.43892617449664	1.232	0.1456	1.2297	0.1707	1201135500
1881	6	142270565	142870688	0.358422	0.166837464986	515	3	-1.11841296935812	0.263390657735089	-0.620276924749919	168.660683524438	1.25304136253041	1.232	0.1456	1.2297	0.1707	1201746835
1882	6	142870688	143454540	0.379852	0.143618588272	585	5	-0.917825916213983	0.358710011918271	-0.448776250835991	191.585436624848	1.41475211608222	1.232	0.1456	1.2297	0.1707	1202346958
1883	6	143454540	144028599	0.390162	0.129009387537	1020	7	1.25469335995157	0.20959009713236	0.425581373245118	334.046402320247	2.62379421221865	2.2058	0.3206	2.1785	0.2912	1202930810
1884	6	144028599	144657203	0.390892	0.204586671418	968	7	1.00430418456787	0.315232017283185	0.350091173660855	317.016585731372	2.49003215434084	2.2058	0.3206	2.1785	0.2912	1203504869
1885	6	144657203	145244125	0.36415	0.148098043692	1122	4	1.40818626243437	0.159075923004772	0.490427391160191	367.451042552272	2.65562130177515	2.2058	0.3206	2.1785	0.2912	1204133473
1886	6	145244125	145843887	0.370868	0.166335979939	978	5	0.77201000120375	0.440108504053169	0.292621589645476	320.291550460002	2.36517533252721	2.2058	0.3206	2.1785	0.2912	1204720395
1887	6	145843887	146447149	0.359972	0.171172724289	1064	3	1.10108825209536	0.270858249497592	0.426576888680689	348.456247126218	2.58880778588808	2.2058	0.3206	2.1785	0.2912	1205320157
1888	6	146447149	147026482	0.36277	0.136938513774	853	4	0.236673723279849	0.812909921639443	0.0949723618696882	279.354491352128	2.0189349112426	2.2058	0.3206	2.1785	0.2912	1205923419
1889	6	147026482	147593775	0.363716	0.118621241581	999	4	0.872513242672268	0.382928446978557	0.322911298343816	327.168976390124	2.36449704142012	2.2058	0.3206	2.1785	0.2912	1206502752
1890	6	147593775	148175234	0.369718	0.140094142493	803	4	0.0189204632139518	0.984904555178162	0.00782660806871241	262.979667708979	1.90059171597633	2.2058	0.3206	2.1785	0.2912	1207070045
1891	6	148175234	148782514	0.396994	0.176656566987	700	7	-0.286163103948139	0.774753201366498	-0.117560951781411	229.247531004091	1.80064308681672	2.2058	0.3206	2.1785	0.2912	1207651504
1892	6	148782514	149383695	0.403424	0.168303722174	748	8	0.123260338832914	0.901900946307157	0.0495572155123762	244.967361701514	2.05212620027435	2.2058	0.3206	2.1785	0.2912	1208258784
1893	6	149383695	149991519	0.396354	0.177393456	927	7	0.806881950130717	0.419734498876737	0.287653465011791	303.589230343989	2.38456591639871	2.2058	0.3206	2.1785	0.2912	1208859965
1894	6	149991519	150676696	0.435996	0.270261552854	619	11	0.12660671890169	0.899251678825329	0.0431284843260151	202.720316702189	2.02287581699346	2.2058	0.3206	2.1785	0.2912	1209467789
1895	6	150676696	151290699	0.411002	0.185671731246	596	9	-0.406506091968363	0.684370781747522	-0.172083269194577	195.18789782634	1.7542310522443	2.2058	0.3206	2.1785	0.2912	1210152966
1896	6	151290699	151950283	0.406338	0.241946438968	747	8	0.118380256442923	0.905766368845319	0.0476271884139765	244.639865228651	2.04938271604938	2.2058	0.3206	2.1785	0.2912	1210766969
1897	6	151950283	152555367	0.383492	0.173668449339	894	6	0.491893253397966	0.622794807919018	0.193481247933791	292.781846739511	2.23220973782772	2.2058	0.3206	2.1785	0.2912	1211426553
1898	6	152555367	153139896	0.3663	0.144610447044	881	4	0.358615548916751	0.719882713164773	0.141568639471812	288.524392592292	2.08520710059172	2.2058	0.3206	2.1785	0.2912	1212031637
1899	6	153139896	153743909	0.360724	0.172203247281	942	4	0.624274526197145	0.532447310390501	0.238153680164181	308.501677436934	2.22958579881657	2.2058	0.3206	2.1785	0.2912	1212616166
1900	6	153743909	154359324	0.35102	0.187540115207	1090	3	1.20620124254671	0.227739904959663	0.461406872843789	356.971155420656	2.65206812652068	2.2058	0.3206	2.1785	0.2912	1213220179
1901	6	154359324	154966997	0.391318	0.177189047399	1192	7	2.08290370929766	0.0372600014507066	0.650396456848422	390.375795652681	3.06623794212219	2.2058	0.3206	2.1785	0.2912	1213835594
1902	6	154966997	155599031	0.402424	0.208903318492	844	8	0.591748248272073	0.554019182578562	0.223761944331925	276.407023096361	2.31550068587106	2.2058	0.3206	2.1785	0.2912	1214443267
1903	6	155599031	156170072	0.369824	0.124406128457	1020	4	0.963969611899945	0.335061161343955	0.352923867410256	334.046402320247	2.41420118343195	2.2058	0.3206	2.1785	0.2912	1215075301
1904	6	156170072	156755748	0.384598	0.146285659648	852	6	0.307767425772874	0.75825930971121	0.124059846976312	279.026994879265	2.12734082397004	2.2058	0.3206	2.1785	0.2912	1215646342
1905	6	156755748	157337864	0.401964	0.141064667523	711	8	-0.0573027095967615	0.954304061955703	-0.0236314947558453	232.849992205584	1.95061728395062	2.2058	0.3206	2.1785	0.2912	1216232018
1906	6	157337864	158006609	0.432472	0.252330858548	560	11	-0.283128949442597	0.77707799068427	-0.101384097943283	183.398024803273	1.83006535947712	2.2058	0.3206	2.1785	0.2912	1216814134
1907	6	158006609	158614534	0.43955	0.177530122959	684	11	0.578010421314887	0.563257083394164	0.187185399997649	224.007587438283	2.23529411764706	2.2058	0.3206	2.1785	0.2912	1217482879
1908	6	158614534	159261531	0.434348	0.227198889639	644	11	0.30022352752215	0.764006659993412	0.100249763226367	210.907728523764	2.10457516339869	2.2058	0.3206	2.1785	0.2912	1218090804
1909	6	159261531	159861732	0.42281	0.166945739844	557	10	-0.574160194819101	0.565859402653486	-0.244559679516481	182.415535384684	1.67392937640872	2.2058	0.3206	2.1785	0.2912	1218737801
1910	6	159861732	160476597	0.427704	0.186813365536	663	10	0.0173247152453743	0.986177568646225	0.00677186325607541	217.130161508161	1.99248685199098	2.2058	0.3206	2.1785	0.2912	1219338002
1911	6	160476597	161195893	0.419786	0.304875878637	626	9	-0.244988657792277	0.806465213572607	-0.10123294272412	205.01279201223	1.84253127299485	2.2058	0.3206	2.1785	0.2912	1219952867
1912	6	161195893	161834356	0.411868	0.216869262588	799	9	0.686428545956485	0.49244290862447	0.250799903271238	261.669681817527	2.35172921265637	2.2058	0.3206	2.1785	0.2912	1220672163
1913	6	161834356	162410287	0.404366	0.131840446165	595	8	-0.623392266835745	0.533026778510061	-0.280591386179955	194.860401353477	1.6323731138546	1.6139	0.3852	1.681	0.2154	1221310626
1914	6	162410287	162975966	0.382162	0.11610648442	611	6	-0.748764108933009	0.453999395769424	-0.355621203430797	200.100344919285	1.52559300873908	1.6139	0.3852	1.681	0.2154	1221886557
1915	6	162975966	163558855	0.373136	0.142203747197	780	5	-0.0793577129151079	0.936748102723858	-0.0337387515571471	255.44724883313	1.8863361547763	1.6139	0.3852	1.681	0.2154	1222452236
1916	6	163558855	164116917	0.41077	0.104042203196	691	9	0.104965782922576	0.916402959962908	0.0412901107315199	226.300062748324	2.03384841795438	1.6139	0.3852	1.681	0.2154	1223035125
1917	6	164116917	164673311	0.414584	0.101356233173	601	9	-0.379586519605682	0.70425236896176	-0.160030608945553	196.825380190655	1.76894775570272	1.6139	0.3852	1.681	0.2154	1223593187
1918	6	164673311	165272063	0.360604	0.164929720485	719	4	-0.346905013696755	0.728662679901884	-0.151581609009304	235.469963988488	1.70177514792899	1.6139	0.3852	1.681	0.2154	1224149581
1919	6	165272063	165857247	0.377178	0.145567889758	812	5	0.0582370691647075	0.953559793891288	0.0242668518784185	265.927135964746	1.96372430471584	1.6139	0.3852	1.681	0.2154	1224748333
1920	6	165857247	166417299	0.4157	0.107225757608	685	9	0.0726622960873585	0.942074852567031	0.0287083881911504	224.335083911146	2.01618837380427	1.6139	0.3852	1.681	0.2154	1225333517
1921	6	166417299	167006546	0.443544	0.151459404969	501	12	-0.458240315416743	0.646779798608901	-0.191559976820649	164.075732904357	1.78291814946619	1.6139	0.3852	1.681	0.2154	1225893569
1922	6	167006546	167643169	0.446936	0.214605818514	505	12	-0.43247510522916	0.665396141929452	-0.1800871923767	165.385718795809	1.79715302491103	1.6139	0.3852	1.681	0.2154	1226482816
1923	6	167643169	168358476	0.449492	0.300999431014	440	12	-0.851159770777382	0.394680606612788	-0.378867056491198	144.098448059714	1.56583629893238	1.6139	0.3852	1.681	0.2154	1227119439
1924	6	168358476	168927128	0.486222	0.120727615484	250	14	-1.61663575042418	0.105956930145588	-0.825930795224261	81.8741182157468	1.12107623318386	1.6139	0.3852	1.681	0.2154	1227834746
1925	6	168927128	169513893	0.439782	0.147870101318	473	11	-0.887315443441799	0.374909093290052	-0.344970741548854	154.905831664193	1.54575163398693	1.6139	0.3852	1.681	0.2154	1228403398
1926	6	169513893	170119763	0.431062	0.174740455873	508	11	-0.644251911373154	0.519412093513742	-0.241982428116084	166.368208214398	1.66013071895425	1.6139	0.3852	1.681	0.2154	1228990163
1927	6	170119763	170756306	0.484842	0.214507111067	296	14	-1.23166188227098	0.218075414313794	-0.582261714257399	96.9389559674442	1.32735426008969	1.6139	0.3852	1.681	0.2154	1229596033
1928	6	170756306	171115067	0.106368	0.319125757473	184	1	-1.88601634494131	0.0592927521131832	-1.8896121660703	60.2593510067897	0.493959731543624	1.6139	0.3852	1.681	0.2154	1230232576
1929	7	0	683041	0.555266	0.267979520995	190	16	0.100390806872346	0.920034067949319	0.069707068533604	62.2243298439676	2.12290502793296	2.2338	0.2839	2.2196	0.2534	1230232576
1930	7	683041	1330600	0.55157	0.227869584084	157	16	-0.269268562500825	0.787723022512015	-0.205527790905717	51.416946239489	1.75418994413408	2.2338	0.2839	2.2196	0.2534	1230915617
1931	7	1330600	1949982	0.57086	0.192743734884	147	16	-0.381286553219968	0.702990630389401	-0.300476194960979	48.1419815108591	1.64245810055866	2.2338	0.2839	2.2196	0.2534	1231563176
1932	7	1949982	2570397	0.543282	0.194087828308	204	16	0.257215993879146	0.797012037950722	0.172276802174152	66.8092804640494	2.27932960893855	2.2338	0.2839	2.2196	0.2534	1232182558
1933	7	2570397	3212524	0.499034	0.221337835039	425	15	0.711288743526277	0.476905325546228	0.244865404228647	139.18600096677	2.42857142857143	2.2338	0.2839	2.2196	0.2534	1232802973
1934	7	3212524	3787974	0.39527	0.131114779738	875	7	0.556492774747015	0.57787403237337	0.204367143105951	286.559413755114	2.2508038585209	2.2338	0.2839	2.2196	0.2534	1233445100
1935	7	3787974	4367688	0.458402	0.137505735587	488	13	-0.269634729877495	0.78744127901005	-0.118125106155916	159.818278757138	1.92125984251968	2.2338	0.2839	2.2196	0.2534	1234020550
1936	7	4367688	5127560	0.47171	0.341994441169	388	14	-0.461714145964572	0.644286325369187	-0.191802237699221	127.068631470839	1.73991031390135	2.2338	0.2839	2.2196	0.2534	1234600264
1937	7	5127560	6098775	0.490678	0.485180933161	385	15	0.282445218323324	0.777602146554253	0.102261008785846	126.08614205225	2.2	2.2338	0.2839	2.2196	0.2534	1235360136
1938	7	6098775	7089517	0.460876	0.495327744256	565	13	0.228994982589179	0.818872815837692	0.0932446135837476	185.035507167588	2.2244094488189	2.2338	0.2839	2.2196	0.2534	1236331351
1939	7	7089517	7713071	0.375106	0.198144827874	875	5	0.329126796384344	0.742059850939617	0.132070141412933	286.559413755114	2.11608222490931	2.2338	0.2839	2.2196	0.2534	1237322093
1940	7	7713071	8288668	0.371072	0.131336681741	949	5	0.647314729943918	0.517428270170012	0.249195211714352	310.794152746975	2.2950423216445	2.2338	0.2839	2.2196	0.2534	1237945647
1941	7	8288668	8853838	0.369972	0.115310437567	861	4	0.271514244890392	0.78599554521975	0.108439857948242	281.974463135032	2.03786982248521	2.2338	0.2839	2.2196	0.2534	1238521244
1942	7	8853838	9421183	0.33767	0.118702024341	942	1	0.985904128142969	0.324180160953449	0.466409127485467	308.501677436934	2.52885906040268	2.2338	0.2839	2.2196	0.2534	1239086414
1943	7	9421183	10025064	0.33489	0.172022302407	796	1	0.432737387944678	0.665205564693287	0.223450498416332	260.687192398938	2.13691275167785	2.2338	0.2839	2.2196	0.2534	1239653759
1944	7	10025064	10632802	0.342868	0.177277050308	878	2	0.594645536387786	0.5520804347585	0.230227980052352	287.541903173703	2.18136645962733	2.2338	0.2839	2.2196	0.2534	1240257640
1945	7	10632802	11253726	0.35377	0.194748471633	890	3	0.397639777536334	0.690895734939826	0.16895597903326	291.471860848059	2.1654501216545	2.2338	0.2839	2.2196	0.2534	1240865378
1946	7	11253726	11824243	0.351364	0.123601925972	922	3	0.527009611937994	0.598186913620827	0.219917393608838	301.951747979674	2.24330900243309	2.2338	0.2839	2.2196	0.2534	1241486302
1947	7	11824243	12400616	0.346158	0.132506206918	879	2	0.599237221690128	0.549014704795578	0.231870205660398	287.869399646566	2.18385093167702	2.2338	0.2839	2.2196	0.2534	1242056819
1948	7	12400616	13010231	0.356742	0.179810208082	832	3	0.163156952683326	0.870394858747572	0.0717341713205918	272.477065422005	2.02433090024331	2.2338	0.2839	2.2196	0.2534	1242633192
1949	7	13010231	13601725	0.33861	0.154682887739	825	1	0.54261297332653	0.587396304717901	0.275076187005862	270.184590111964	2.21476510067114	2.2338	0.2839	2.2196	0.2534	1243242807
1950	7	13601725	14185475	0.34788	0.143468950749	947	2	0.911471822249395	0.362046825784516	0.339371465985379	310.139159801249	2.3527950310559	2.2338	0.2839	2.2196	0.2534	1243834301
1951	7	14185475	14766268	0.336568	0.139108081537	908	1	0.85708447631597	0.391398199797514	0.413374365163599	297.366797359592	2.43758389261745	2.2338	0.2839	2.2196	0.2534	1244418051
1952	7	14766268	15320920	0.34761	0.0985338554625	920	2	0.787496319086157	0.430991382347824	0.297640901461369	301.296755033948	2.28571428571429	2.2338	0.2839	2.2196	0.2534	1244998844
1953	7	15320920	15882323	0.341488	0.10937419287	748	2	-0.00227355291669386	0.998185968792403	-0.000954689595369192	244.967361701514	1.8583850931677	2.2338	0.2839	2.2196	0.2534	1245553496
1954	7	15882323	16471244	0.353984	0.150989691317	1040	3	1.00406087629411	0.315349271764382	0.393662266207954	340.596331777507	2.53041362530414	2.2338	0.2839	2.2196	0.2534	1246114899
1955	7	16471244	17061333	0.369442	0.152670190429	816	4	0.0755363108310851	0.939788008182176	0.0309957725228935	267.237121856198	1.93136094674556	2.2338	0.2839	2.2196	0.2534	1246703820
1956	7	17061333	17644697	0.359344	0.142902201713	1158	3	1.48111214065023	0.138576693202153	0.548713991168736	379.240915575339	2.81751824817518	2.2338	0.2839	2.2196	0.2534	1247293909
1957	7	17644697	18236219	0.36364	0.154722901261	971	4	0.750571417035366	0.452910628389451	0.28189791597059	317.999075149961	2.29822485207101	2.2338	0.2839	2.2196	0.2534	1247877273
1958	7	18236219	18766309	0.349684	0.0567639457451	951	2	0.929838563458764	0.352454676325182	0.345452381377557	311.449145692701	2.36273291925466	2.2338	0.2839	2.2196	0.2534	1248468795
1959	7	18766309	19354791	0.354946	0.150356340551	980	3	0.761492436791002	0.446362994597484	0.30793239218207	320.946543405728	2.38442822384428	2.2338	0.2839	2.2196	0.2534	1248998885
1960	7	19354791	19962497	0.347246	0.177233728151	1065	2	1.45329068792577	0.146143061698985	0.508788565630195	348.783743599081	2.64596273291925	2.2338	0.2839	2.2196	0.2534	1249587367
1961	7	19962497	20543175	0.360334	0.138937586752	873	4	0.323775027306208	0.746108363956116	0.128408274180838	285.904420809388	2.06627218934911	2.2338	0.2839	2.2196	0.2534	1250195073
1962	7	20543175	21142357	0.367536	0.165529004543	863	4	0.280224375293028	0.779305366748784	0.111787179730353	282.629456080758	2.04260355029586	2.2338	0.2839	2.2196	0.2534	1250775751
1963	7	21142357	21743581	0.3768	0.168363205727	881	5	0.35492581802431	0.7226451660692	0.141929143613656	288.524392592292	2.13059250302297	2.2338	0.2839	2.2196	0.2534	1251374933
1964	7	21743581	22319108	0.391446	0.131231028258	776	7	0.0797903062280421	0.936404034252003	0.0311407785733877	254.137262941678	1.99614147909968	2.2338	0.2839	2.2196	0.2534	1251976157
1965	7	22319108	22961577	0.406458	0.221752333576	870	8	0.718630390411845	0.47236868329077	0.26753434636083	284.921931390799	2.38683127572016	2.2338	0.2839	2.2196	0.2534	1252551684
1966	7	22961577	23620882	0.382852	0.241625651254	746	6	-0.156931091566643	0.875299155915959	-0.0676179529942885	244.312368755788	1.86267166042447	2.2338	0.2839	2.2196	0.2534	1253194153
1967	7	23620882	24279827	0.384196	0.241211330232	965	6	0.803153581049906	0.421885971473344	0.303735358905916	316.034096312783	2.40948813982522	2.2338	0.2839	2.2196	0.2534	1253853458
1968	7	24279827	24870183	0.392266	0.15305341184	902	7	0.686502538888553	0.492396263857116	0.248211559641641	295.401818522414	2.32025723472669	2.2338	0.2839	2.2196	0.2534	1254512403
1969	7	24870183	25454321	0.400462	0.14403788146	975	8	1.23103904136092	0.218308262761034	0.431921164261712	319.309061041413	2.67489711934156	2.2338	0.2839	2.2196	0.2534	1255102759
1970	7	25454321	26013718	0.406722	0.106180404972	742	8	0.0939798444929668	0.925125167627902	0.0379381322455426	243.002382864337	2.03566529492455	2.2338	0.2839	2.2196	0.2534	1255686897
1971	7	26013718	26629172	0.413184	0.187591599047	545	9	-0.681085730067709	0.495817245879353	-0.30113936999245	178.485577710328	1.60412067696836	2.2338	0.2839	2.2196	0.2534	1256246294
1972	7	26629172	27238555	0.399696	0.179497951206	788	7	0.137572423624281	0.890578351019851	0.0532797558426365	258.067220616034	2.02700964630225	2.2338	0.2839	2.2196	0.2534	1256861748
1973	7	27238555	27832979	0.396014	0.158849575387	919	7	0.768360538533225	0.442273017693759	0.275148987675295	300.969258561085	2.36398713826367	2.2338	0.2839	2.2196	0.2534	1257471131
1974	7	27832979	28398319	0.398942	0.115576467259	751	7	-0.0405891050141226	0.967623469939468	-0.0161029660994681	245.949851120103	1.93183279742765	2.2338	0.2839	2.2196	0.2534	1258065555
1975	7	28398319	28942537	0.4004	0.0812505282809	854	8	0.640549072171985	0.521815696829472	0.24075501524523	279.681987824991	2.34293552812071	2.2338	0.2839	2.2196	0.2534	1258630895
1976	7	28942537	29506437	0.409662	0.113317964178	569	8	-0.750274408975517	0.45308945213295	-0.345052402068679	186.34549305904	1.56104252400549	2.2338	0.2839	2.2196	0.2534	1259175113
1977	7	29506437	30191291	0.406338	0.269917383851	777	8	0.26478272814266	0.791176843090297	0.10443354403245	254.464759414541	2.13168724279835	2.2338	0.2839	2.2196	0.2534	1259739013
1978	7	30191291	30812599	0.429714	0.195246158105	756	10	0.536269023132131	0.591772636131501	0.19614922736456	247.587333484418	2.27197595792637	2.2338	0.2839	2.2196	0.2534	1260423867
1979	7	30812599	31370178	0.457948	0.103266084268	545	13	0.0994807715588741	0.920756554234227	0.0412499759454861	178.485577710328	2.14566929133858	2.2338	0.2839	2.2196	0.2534	1261045175
1980	7	31370178	31939322	0.387078	0.121487707856	830	6	0.21132056368354	0.83263713773182	0.0863177529847609	271.822072476279	2.07240948813983	2.2338	0.2839	2.2196	0.2534	1261602754
1981	7	31939322	32538381	0.403628	0.165357669278	850	8	0.62102874261202	0.534580711871239	0.233981786649803	278.372001933539	2.33196159122085	2.2338	0.2839	2.2196	0.2534	1262171898
1982	7	32538381	33405816	0.374652	0.423587934543	849	5	0.217331035944494	0.827950371875651	0.0885516782462808	278.044505460676	2.05320435308343	2.2338	0.2839	2.2196	0.2534	1262770957
1983	7	33405816	33967245	0.393608	0.109415438105	901	7	0.681687362438866	0.495436660170108	0.246611232199799	295.074322049552	2.31768488745981	2.2338	0.2839	2.2196	0.2534	1263638392
1984	7	33967245	34547801	0.392064	0.138756640186	911	7	0.729839126935732	0.465488524811616	0.262535180188311	298.349286778181	2.34340836012862	2.2338	0.2839	2.2196	0.2534	1264199821
1985	7	34547801	35412535	0.387642	0.421787509222	830	6	0.21132056368354	0.83263713773182	0.0863177529847609	271.822072476279	2.07240948813983	2.2338	0.2839	2.2196	0.2534	1264780377
1986	7	35412535	36089030	0.403388	0.260896237223	761	8	0.1867014099028	0.851894750596318	0.0744153991282849	249.224815848733	2.0877914951989	2.2338	0.2839	2.2196	0.2534	1265645111
1987	7	36089030	36700737	0.422602	0.1826152063	727	10	0.374447679812605	0.708071275325819	0.139718357063082	238.089935771392	2.18482344102179	2.2338	0.2839	2.2196	0.2534	1266321606
1988	7	36700737	37273601	0.404618	0.127192492459	743	8	0.098859926882958	0.921249486702625	0.0398811561633358	243.3298793372	2.03840877914952	2.2338	0.2839	2.2196	0.2534	1266933313
1989	7	37273601	37869332	0.391688	0.160695011675	795	7	0.171278658772087	0.864004660324262	0.0660389865579777	260.359695926075	2.04501607717042	2.2338	0.2839	2.2196	0.2534	1267506177
1990	7	37869332	38491882	0.37907	0.196851658501	1077	5	1.19769385826318	0.231036221209314	0.43173346923745	352.713701273437	2.60459492140266	2.2338	0.2839	2.2196	0.2534	1268101908
1991	7	38491882	39058515	0.381238	0.117594633564	1007	6	0.987279408674998	0.323505682318945	0.365198194757258	329.788948173028	2.5143570536829	2.2338	0.2839	2.2196	0.2534	1268724458
1992	7	39058515	39617167	0.393158	0.104988436451	828	7	0.330179481611745	0.741264349586869	0.124714893885585	271.167079530553	2.12990353697749	2.2338	0.2839	2.2196	0.2534	1269291091
1993	7	39617167	40356337	0.376112	0.323565620899	908	5	0.471021415404154	0.637625441928071	0.185479421984157	297.366797359592	2.19588875453446	2.2338	0.2839	2.2196	0.2534	1269849743
1994	7	40356337	40920441	0.373098	0.113638619829	931	5	0.569917665024021	0.568733542987365	0.221568292252036	304.899216235441	2.25151148730351	2.2338	0.2839	2.2196	0.2534	1270588913
1995	7	40920441	41489224	0.388624	0.120930126252	995	6	0.934672029353543	0.349957345883588	0.347902942181485	325.858990498672	2.48439450686642	2.2338	0.2839	2.2196	0.2534	1271153017
1996	7	41489224	42039837	0.398424	0.0919211860236	763	7	0.0171930123821165	0.986282636677969	0.00676718322079069	249.879808794459	1.96270096463023	2.2338	0.2839	2.2196	0.2534	1271721800
1997	7	42039837	42603518	0.396948	0.112973472585	938	7	0.85984889107727	0.389872344668718	0.304672048901637	307.191691545482	2.4128617363344	2.2338	0.2839	2.2196	0.2534	1272272413
1998	7	42603518	43210147	0.388682	0.175773001291	995	6	0.934672029353543	0.349957345883588	0.347902942181485	325.858990498672	2.48439450686642	2.2338	0.2839	2.2196	0.2534	1272836094
1999	7	43210147	43812012	0.406508	0.169248917947	875	8	0.743030802361801	0.457463031961836	0.27580196234443	286.559413755114	2.40054869684499	2.2338	0.2839	2.2196	0.2534	1273442723
[truncated: 2,506 more rows]
