# Supplementary material for: Digital microfluidic isolation of single cells for -Omics
Source: Nat Commun. 2020 Nov 11;11:5632. doi: 10.1038/s41467-020-19394-5 (PMC7658233; doi:10.1038/s41467-020-19394-5)
Supplement: Supplementary file 8 — Source Data [file 41467_2020_19394_MOESM8_ESM.zip › Source Data/Figure 3_Processed Sequencing Data/1Cell-5.txt]

Chrom	Start	End	GCfrac	Nfrac	Count	bin	zscore	pvalue	Log2_foldchange	rpkm	est_copy	seg.mean	seg.sd	seg.median	seg.mad	Position
1	1	0	1477506	0.611508	0.661591898781	58	16	-1.52018816269595	0.128463691606574	-1.73658286567454	16.0780350201779	0.610526315789474	0.9056	0.4747	0.7895	0.2965	0
2	1	1477506	2199916	0.550532	0.307872260904	183	16	-0.115541215549863	0.908016153923063	-0.0788640225180658	50.7289725636649	1.92631578947368	0.9056	0.4747	0.7895	0.2965	1477506
3	1	2199916	2860961	0.595166	0.243621841176	56	16	-1.54266251385029	0.122912681651254	-1.7872089387445	15.5236200194821	0.589473684210526	0.9056	0.4747	0.7895	0.2965	2199916
4	1	2860961	3395484	0.56922	0.0645865566122	26	16	-1.87977778116535	0.060138369816949	-2.89412414266102	7.20739500904528	0.273684210526316	0.9056	0.4747	0.7895	0.2965	2860961
5	1	3395484	4129575	0.556132	0.318885533265	75	16	-1.32915617788408	0.183796449366079	-1.36574517030623	20.7905625260922	0.789473684210526	0.9056	0.4747	0.7895	0.2965	3395484
6	1	4129575	4714168	0.479562	0.144704093275	186	14	-2.17461589321318	0.029658912327166	-1.48486613130272	51.5605950647085	0.74251497005988	0.9056	0.4747	0.7895	0.2965	4129575
7	1	4714168	5292119	0.456362	0.134874755818	272	13	-1.73866957118881	0.0820929013416274	-1.22237689424503	75.4004400946276	0.912751677852349	0.9056	0.4747	0.7895	0.2965	4714168
8	1	5292119	5860233	0.480376	0.119894950661	269	14	-1.63518255220303	0.102010784633443	-0.952562579854131	74.5688175935839	1.07385229540918	0.9056	0.4747	0.7895	0.2965	5292119
9	1	5860233	6446979	0.540016	0.147842507661	117	16	-0.857194803642998	0.391337233810823	-0.724199141218704	32.4332775407038	1.23157894736842	0.9056	0.4747	0.7895	0.2965	5860233
10	1	6446979	7094704	0.4825	0.228067466903	380	14	-0.913771698562938	0.360836820512656	-0.454169334079807	105.3388501322	1.51696606786427	1.6341	0.3098	1.6207	0.2713	6446979
11	1	7094704	7655639	0.487108	0.108631124818	469	14	-0.335343176274939	0.737366227380497	-0.150580829895379	130.010317663163	1.87225548902196	1.6341	0.3098	1.6207	0.2713	7094704
12	1	7655639	8303803	0.447464	0.228590295049	525	12	-0.819347326620335	0.412588278014629	-0.405187112932552	145.533937682645	1.57303370786517	1.6341	0.3098	1.6207	0.2713	7655639
13	1	8303803	8949515	0.418338	0.225660975791	691	9	-0.447427134311972	0.654566687795609	-0.207952378219929	191.550382740396	1.70406905055487	1.6341	0.3098	1.6207	0.2713	8303803
14	1	8949515	9634621	0.495134	0.270185927433	333	15	-0.649447487534463	0.516049178196677	-0.293242052317999	92.3100976158492	1.67758186397985	1.6341	0.3098	1.6207	0.2713	8949515
15	1	9634621	10359005	0.453716	0.309758360207	405	13	-1.10103884958252	0.270879749208008	-0.648061637723383	112.269037640898	1.35906040268456	1.6341	0.3098	1.6207	0.2713	9634621
16	1	10359005	10962865	0.491486	0.171993508429	396	15	-0.104312616761026	0.916921265808921	-0.0432637993096519	109.774170137767	1.99496221662469	1.6341	0.3098	1.6207	0.2713	10359005
17	1	10962865	11614386	0.48336	0.232565028602	341	14	-1.16724037686892	0.243113309298303	-0.610397013386583	94.5277576186323	1.36127744510978	1.6341	0.3098	1.6207	0.2713	10962865
18	1	11614386	12254539	0.517524	0.21893672294	190	15	-1.8868171148456	0.0591849283230796	-1.10276481105831	52.6694250661001	0.957178841309824	1.6341	0.3098	1.6207	0.2713	11614386
19	1	12254539	13787191	0.441146	0.673768083035	550	12	-0.699022707623687	0.484537839937359	-0.338072917074015	152.464125191342	1.64794007490637	1.6341	0.3098	1.6207	0.2713	12254539
20	1	13787191	14407453	0.43416	0.193889033989	602	11	-0.635977071068847	0.524791366890158	-0.284375619512003	166.878915209433	1.67688022284123	1.6341	0.3098	1.6207	0.2713	13787191
21	1	14407453	14989912	0.424528	0.141570479639	587	10	-0.980570392201961	0.326804640931223	-0.417484261256772	162.720802704215	1.53263707571802	1.6341	0.3098	1.6207	0.2713	14407453
22	1	14989912	15573437	0.48865	0.143138683004	322	14	-1.29072511758208	0.19679901175191	-0.693108064296138	89.2608151120223	1.28542914171657	1.6341	0.3098	1.6207	0.2713	14989912
23	1	15573437	16262580	0.46305	0.274461178594	391	13	-1.16815787290949	0.242743089713722	-0.698814938188018	108.388132636027	1.31208053691275	1.6341	0.3098	1.6207	0.2713	15573437
24	1	16262580	17334882	0.51144	0.533713450129	325	15	-0.718670963188232	0.472343678271912	-0.328324511473445	90.092437613066	1.63727959697733	1.6341	0.3098	1.6207	0.2713	16262580
25	1	17334882	17969314	0.502812	0.211893473217	254	15	-1.33302930961544	0.182522185570974	-0.683935732617096	70.4107050883654	1.27959697732997	1.6341	0.3098	1.6207	0.2713	17334882
26	1	17969314	18521200	0.499378	0.0940157931167	330	15	-0.675406290904626	0.499417669767408	-0.306298205143446	91.4784751148055	1.6624685138539	1.6341	0.3098	1.6207	0.2713	17969314
27	1	18521200	19077495	0.493372	0.101196307714	409	15	0.00817553117635029	0.993476942564218	0.00333661355248735	113.377867642289	2.06045340050378	1.6341	0.3098	1.6207	0.2713	18521200
28	1	19077495	19661460	0.4832	0.143784302141	318	14	-1.31672190510065	0.187931858304122	-0.7111419871264	88.1519851106307	1.26946107784431	1.6341	0.3098	1.6207	0.2713	19077495
29	1	19661460	20294778	0.465174	0.210507201753	595	13	-0.190137818716384	0.849201135552672	-0.0930938773000644	164.938462706998	1.99664429530201	1.6341	0.3098	1.6207	0.2713	19661460
30	1	20294778	20906339	0.477008	0.182420069298	555	14	0.223587755374139	0.823078092275596	0.0923190188267133	153.850162693082	2.21556886227545	1.6341	0.3098	1.6207	0.2713	20294778
31	1	20906339	21563446	0.40862	0.239088915504	718	8	-0.522941258713275	0.601015131669104	-0.251111354659313	199.034985249789	1.69339622641509	1.6341	0.3098	1.6207	0.2713	20906339
32	1	21563446	22254740	0.50199	0.276718733274	339	15	-0.597529880794135	0.550153663309783	-0.267478956252918	93.9733426179365	1.70780856423174	1.6341	0.3098	1.6207	0.2713	21563446
33	1	22254740	22885971	0.480082	0.207896950562	439	14	-0.530319082664152	0.595890718178889	-0.245947812875397	121.694092652726	1.75249500998004	1.6341	0.3098	1.6207	0.2713	22254740
34	1	22885971	23471767	0.485198	0.146460542578	446	14	-0.484824704506669	0.627800696951903	-0.22312504249045	123.634545155161	1.78043912175649	1.6341	0.3098	1.6207	0.2713	22885971
35	1	23471767	24145905	0.454474	0.258312096336	505	13	-0.621617254389815	0.534193572622565	-0.329700157856213	139.989787675687	1.69463087248322	1.6341	0.3098	1.6207	0.2713	23471767
36	1	24145905	24796802	0.45735	0.231829306327	436	13	-0.952418155072779	0.340884955663433	-0.541655410718444	120.862470151682	1.46308724832215	1.6341	0.3098	1.6207	0.2713	24145905
37	1	24796802	25427884	0.463804	0.207709933099	509	13	-0.602440390582107	0.546881030879226	-0.318317889419675	141.098617677079	1.70805369127517	1.6341	0.3098	1.6207	0.2713	24796802
38	1	25427884	26166886	0.467966	0.323411844623	411	13	-1.07227355387095	0.283597181588615	-0.626845151813687	113.932282642985	1.37919463087248	1.6341	0.3098	1.6207	0.2713	25427884
39	1	26166886	26827376	0.47554	0.242986267771	447	14	-0.478325507627029	0.632418544124055	-0.219893921227437	123.911752655509	1.78443113772455	1.6341	0.3098	1.6207	0.2713	26166886
40	1	26827376	27548159	0.473618	0.306309943492	377	14	-0.93326928920186	0.350680947432857	-0.465604229142091	104.507227631157	1.50499001996008	1.6341	0.3098	1.6207	0.2713	26827376
41	1	27548159	28223466	0.476064	0.259596005965	479	14	-0.270351207478535	0.786890073613002	-0.120143096674575	132.782392666642	1.91217564870259	1.6341	0.3098	1.6207	0.2713	27548159
42	1	28223466	28995833	0.419896	0.352639354089	430	9	-1.53740974763908	0.124193000845761	-0.892301429018727	119.199225149595	1.06041923551171	1.6341	0.3098	1.6207	0.2713	28223466
43	1	28995833	29679015	0.443604	0.268130600631	439	12	-1.23326401596881	0.217477278510877	-0.663283595950679	121.694092652726	1.31535580524345	1.6341	0.3098	1.6207	0.2713	28995833
44	1	29679015	30404383	0.478374	0.310694709444	557	14	0.23658614913342	0.812977866575005	0.0975085749292768	154.404577693778	2.22355289421158	1.6341	0.3098	1.6207	0.2713	29679015
45	1	30404383	30996073	0.480618	0.154962902871	353	14	-1.08925001431323	0.276043648951007	-0.560500569139575	97.8542476228071	1.40918163672655	1.6341	0.3098	1.6207	0.2713	30404383
46	1	30996073	31602503	0.468036	0.175502531207	375	13	-1.24486532814033	0.213181257584524	-0.759092950112127	103.952812630461	1.25838926174497	1.6341	0.3098	1.6207	0.2713	30996073
47	1	31602503	32239335	0.48294	0.214863574695	566	14	0.295078921050184	0.767933591742365	0.120633300421127	156.899445196909	2.25948103792415	1.6341	0.3098	1.6207	0.2713	31602503
48	1	32239335	32948488	0.455718	0.294933533384	411	13	-1.07227355387095	0.283597181588615	-0.626845151813687	113.932282642985	1.37919463087248	1.6341	0.3098	1.6207	0.2713	32239335
49	1	32948488	33647449	0.453358	0.284652505648	498	13	-0.655176766053304	0.512353951458216	-0.349837803427289	138.049335173252	1.67114093959732	1.6341	0.3098	1.6207	0.2713	32948488
50	1	33647449	34220418	0.451892	0.127352439661	663	13	0.135868866014653	0.891924948515371	0.0630253246172174	183.788572730655	2.2248322147651	1.6341	0.3098	1.6207	0.2713	33647449
51	1	34220418	34781660	0.449912	0.109118704587	816	12	0.581231238500653	0.561084616544736	0.231064616485458	226.201320283883	2.44494382022472	1.6341	0.3098	1.6207	0.2713	34220418
52	1	34781660	35341725	0.449814	0.107246480319	515	12	-0.867477174218995	0.385680613060979	-0.432932103415457	142.761862679166	1.54307116104869	1.6341	0.3098	1.6207	0.2713	34781660
53	1	35341725	36027950	0.394368	0.271376006412	629	7	-1.00522486896007	0.314788582797989	-0.532885562539886	174.363517718826	1.37938596491228	1.6341	0.3098	1.6207	0.2713	35341725
54	1	36027950	36688308	0.431336	0.242834947104	518	11	-1.04326428581444	0.296825907068479	-0.501187008585151	143.59348518021	1.44289693593315	1.6341	0.3098	1.6207	0.2713	36027950
55	1	36688308	37287390	0.48005	0.165389712927	403	14	-0.764290170331208	0.444694341821345	-0.369388913882788	111.714622640202	1.60878243512974	1.6341	0.3098	1.6207	0.2713	36688308
56	1	37287390	37834007	0.478924	0.0852827482497	616	14	0.620038765032206	0.535232265590986	0.242761598284146	170.759820214304	2.45908183632735	1.6341	0.3098	1.6207	0.2713	37287390
57	1	37834007	38495340	0.465712	0.24395123183	422	13	-1.01953717839976	0.307948012135254	-0.588740546788185	116.981565146812	1.41610738255034	1.6341	0.3098	1.6207	0.2713	37834007
58	1	38495340	39061225	0.456718	0.116428249556	604	13	-0.146989875149041	0.88314001197474	-0.0714349961702913	167.433330210129	2.02684563758389	1.6341	0.3098	1.6207	0.2713	38495340
59	1	39061225	39735315	0.425748	0.258259282885	532	10	-1.25434041317453	0.209718300730834	-0.559418518865634	147.47439018508	1.38903394255875	1.6341	0.3098	1.6207	0.2713	39061225
60	1	39735315	40405957	0.438614	0.254445740052	551	11	-0.883258594307242	0.377096569673898	-0.412086787700547	152.74133269169	1.53481894150418	1.6341	0.3098	1.6207	0.2713	39735315
61	1	40405957	41088519	0.406074	0.267465812629	627	8	-0.871546518139856	0.383455817916758	-0.446629755680325	173.80910271813	1.47877358490566	1.6341	0.3098	1.6207	0.2713	40405957
62	1	41088519	41704921	0.442154	0.188841048537	482	12	-1.02630567129457	0.304747524890957	-0.528471389256076	133.614015167686	1.44419475655431	1.6341	0.3098	1.6207	0.2713	41088519
63	1	41704921	42252912	0.500038	0.0875762558144	464	15	0.484086926296017	0.628324179222834	0.185360575738311	128.624280161423	2.3375314861461	1.6341	0.3098	1.6207	0.2713	41704921
64	1	42252912	42844135	0.411788	0.154295418142	821	9	0.095476083054019	0.923936686422316	0.0407441331696173	227.587357785622	2.02466091245376	1.6341	0.3098	1.6207	0.2713	42252912
65	1	42844135	43487604	0.424556	0.222961789923	602	10	-0.905905841027625	0.364985692439032	-0.381081277607122	166.878915209433	1.57180156657963	1.6341	0.3098	1.6207	0.2713	42844135
66	1	43487604	44097015	0.47732	0.179535649996	490	14	-0.19886004180249	0.842372227217902	-0.0873870034081845	135.831675170469	1.9560878243513	1.6341	0.3098	1.6207	0.2713	43487604
67	1	44097015	44709720	0.45591	0.183946597465	583	13	-0.247668410139508	0.804390975534943	-0.122487662294874	161.611972702823	1.95637583892617	1.6341	0.3098	1.6207	0.2713	44097015
68	1	44709720	45306909	0.471	0.162744122882	589	14	0.444560449281914	0.65663743490029	0.178098881419705	163.27521770491	2.35129740518962	1.6341	0.3098	1.6207	0.2713	44709720
69	1	45306909	46057641	0.407858	0.333983365569	577	8	-1.06308786947314	0.287742105023546	-0.566523879836882	159.948727700736	1.36084905660377	1.6341	0.3098	1.6207	0.2713	45306909
70	1	46057641	46739291	0.4057	0.266485733148	681	8	-0.664681858699906	0.506253999492235	-0.327440400470293	188.778307736917	1.6061320754717	1.6341	0.3098	1.6207	0.2713	46057641
71	1	46739291	47487093	0.463986	0.331373812854	580	13	-0.262051057995289	0.793282078566309	-0.129930645480436	160.780350201779	1.94630872483221	1.6341	0.3098	1.6207	0.2713	46739291
72	1	47487093	48167635	0.450778	0.265291488255	597	13	-0.18054938681253	0.85672128630424	-0.0882526142305652	165.492877707694	2.00335570469799	1.6341	0.3098	1.6207	0.2713	47487093
73	1	48167635	48734785	0.462736	0.118399012607	566	13	-0.329170081322267	0.742027135601601	-0.165181492663488	156.899445196909	1.8993288590604	1.6341	0.3098	1.6207	0.2713	48167635
74	1	48734785	49331543	0.405004	0.162139426702	725	8	-0.496125469526615	0.619805890597762	-0.237114203580067	200.975437752224	1.70990566037736	1.6341	0.3098	1.6207	0.2713	48734785
75	1	49331543	49933878	0.378948	0.169897150257	637	5	-1.03224807781802	0.301955917704491	-0.563327933476904	176.581177721609	1.30199284619315	1.6341	0.3098	1.6207	0.2713	49331543
76	1	49933878	50601492	0.361516	0.251064237718	847	4	-0.235593230905104	0.813748326583605	-0.11690361937826	234.794752794667	1.74639175257732	1.6341	0.3098	1.6207	0.2713	49933878
77	1	50601492	51202463	0.399144	0.168013098802	900	7	-0.0359450909443659	0.971326141706103	-0.0160205782021382	249.486750313106	1.97368421052632	1.6341	0.3098	1.6207	0.2713	50601492
78	1	51202463	51884419	0.382758	0.266814867821	502	6	-1.45163969953455	0.146601814092313	-0.892969763825157	139.158165174643	1.08189655172414	1.6341	0.3098	1.6207	0.2713	51202463
79	1	51884419	52515583	0.385642	0.207812866387	734	6	-0.668814269307057	0.503613963156697	-0.344877064932716	203.470305255355	1.58189655172414	1.6341	0.3098	1.6207	0.2713	51884419
80	1	52515583	53202684	0.396282	0.272304944979	570	7	-1.21624887967197	0.223890128698425	-0.674983660367071	158.0082751983	1.25	1.6341	0.3098	1.6207	0.2713	52515583
81	1	53202684	53830948	0.4457	0.204156214585	417	12	-1.33914968068586	0.180521949857479	-0.737457152041374	115.595527645072	1.24943820224719	1.6341	0.3098	1.6207	0.2713	53202684
82	1	53830948	54415206	0.469264	0.144213686419	442	13	-0.923652859361217	0.355667083177546	-0.521937176103939	122.52571515377	1.48322147651007	1.6341	0.3098	1.6207	0.2713	53830948
83	1	54415206	55037497	0.477002	0.196517384953	478	14	-0.276850404358175	0.781894976115587	-0.123158134430006	132.505185166294	1.90818363273453	1.6341	0.3098	1.6207	0.2713	54415206
84	1	55037497	55654887	0.459782	0.190139134097	404	13	-1.10583306553444	0.268798780353308	-0.651628252743576	111.99183014055	1.35570469798658	1.6341	0.3098	1.6207	0.2713	55037497
85	1	55654887	56247615	0.412656	0.156442752831	583	9	-0.898454422585257	0.368943333400616	-0.453142205407691	161.611972702823	1.43773119605425	1.6341	0.3098	1.6207	0.2713	55654887
86	1	56247615	56824574	0.38886	0.133387294418	662	6	-0.911760092481105	0.361895022551188	-0.493825910968711	183.511365230307	1.42672413793103	1.6341	0.3098	1.6207	0.2713	56247615
87	1	56824574	57393964	0.401412	0.121867261455	601	8	-0.971148020833165	0.331474573675854	-0.507730207771178	166.601707709085	1.41745283018868	1.6341	0.3098	1.6207	0.2713	56824574
88	1	57393964	57935864	0.405422	0.0773205388448	775	8	-0.304584118193328	0.760682917468058	-0.140898888320764	214.835812769619	1.82783018867925	1.6341	0.3098	1.6207	0.2713	57393964
89	1	57935864	58502738	0.397714	0.117969778116	658	7	-0.901501202677945	0.367321894657908	-0.467857995683934	182.402535228915	1.44298245614035	1.6341	0.3098	1.6207	0.2713	57935864
90	1	58502738	59094223	0.410758	0.154670025444	710	9	-0.368079741004635	0.712813776443487	-0.168819064216143	196.817325247006	1.75092478421702	1.6341	0.3098	1.6207	0.2713	58502738
91	1	59094223	59653371	0.414602	0.10578236889	673	9	-0.522598349024186	0.601253789683536	-0.24603158399787	186.560647734134	1.6596794081381	1.6341	0.3098	1.6207	0.2713	59094223
92	1	59653371	60255843	0.39864	0.170085912706	749	7	-0.576023491240938	0.564599303481879	-0.280979860960424	207.628417760574	1.64254385964912	1.6341	0.3098	1.6207	0.2713	59653371
93	1	60255843	60821076	0.37104	0.115409043704	849	5	-0.313049217791255	0.754243269595112	-0.148856752180166	235.349167795363	1.73530914665304	1.6341	0.3098	1.6207	0.2713	60255843
94	1	60821076	61417341	0.382734	0.161446672201	973	6	0.13763089372902	0.890532138205225	0.061782677005183	269.722897838502	2.09698275862069	1.6341	0.3098	1.6207	0.2713	60821076
95	1	61417341	61970030	0.39004	0.0953320945414	616	7	-1.05172168487964	0.292927258987132	-0.563015228724274	170.759820214304	1.35087719298246	1.6341	0.3098	1.6207	0.2713	61417341
96	1	61970030	62620848	0.381812	0.231736061387	427	6	-1.70470826534085	0.0882488475675051	-1.12642105815544	118.367602648551	0.920258620689655	1.6341	0.3098	1.6207	0.2713	61970030
97	1	62620848	63280408	0.38627	0.241918854994	678	6	-0.857772131775761	0.391018300990031	-0.459371854639585	187.946685235873	1.46120689655172	1.6341	0.3098	1.6207	0.2713	62620848
98	1	63280408	63869089	0.386228	0.150643557377	752	6	-0.608077813513545	0.543135866338925	-0.309924466098291	208.460040261617	1.62068965517241	1.6341	0.3098	1.6207	0.2713	63280408
99	1	63869089	64446262	0.393574	0.133708610763	831	7	-0.282735883132866	0.777379307299583	-0.131097102648831	230.359432789101	1.82236842105263	1.6341	0.3098	1.6207	0.2713	63869089
100	1	64446262	65033617	0.394434	0.148726068562	689	7	-0.790624180100503	0.429163332313533	-0.401441596714884	190.9959677397	1.5109649122807	1.6341	0.3098	1.6207	0.2713	64446262
101	1	65033617	65629394	0.399178	0.160759814494	689	7	-0.790624180100503	0.429163332313533	-0.401441596714884	190.9959677397	1.5109649122807	1.6341	0.3098	1.6207	0.2713	65033617
102	1	65629394	66254847	0.377892	0.200579420036	838	5	-0.350366139773776	0.726063934429119	-0.167671062033853	232.299885291536	1.71282575370465	1.6341	0.3098	1.6207	0.2713	65629394
103	1	66254847	66835865	0.365906	0.139441463087	810	4	-0.357523952674869	0.720699597879552	-0.181343680938472	224.538075281795	1.67010309278351	1.6341	0.3098	1.6207	0.2713	66254847
104	1	66835865	67427162	0.36773	0.154401256898	734	4	-0.607976246039791	0.543203228507032	-0.323485525867246	203.470305255355	1.51340206185567	1.6341	0.3098	1.6207	0.2713	66835865
105	1	67427162	68073033	0.388648	0.225851601945	733	6	-0.672188516851141	0.501463690445013	-0.346843929642117	203.193097755007	1.57974137931034	1.6341	0.3098	1.6207	0.2713	67427162
106	1	68073033	68649348	0.405242	0.132418902857	714	8	-0.538264566819938	0.590394409996003	-0.259171124453264	197.926155248397	1.68396226415094	1.6341	0.3098	1.6207	0.2713	68073033
107	1	68649348	69258553	0.36887	0.179258213573	858	4	-0.199343556865444	0.841994009371385	-0.098287941210913	237.844035298494	1.76907216494845	1.6341	0.3098	1.6207	0.2713	68649348
108	1	69258553	69884622	0.36436	0.201365983622	866	4	-0.172980157563873	0.862667024469086	-0.0848985639837338	240.061695301277	1.78556701030928	1.6341	0.3098	1.6207	0.2713	69258553
109	1	69884622	70472166	0.345444	0.148999904688	763	2	-0.420599106782073	0.67404784609265	-0.218604070733907	211.509322765444	1.63121325494388	1.6341	0.3098	1.6207	0.2713	69884622
110	1	70472166	71088560	0.35187	0.188830520738	603	3	-1.00146777810873	0.316600710493013	-0.631696640377641	167.156122709781	1.25103734439834	1.6341	0.3098	1.6207	0.2713	70472166
111	1	71088560	71693782	0.3683	0.173856865745	744	4	-0.575021996912828	0.565276420358221	-0.303962967602427	206.242380258834	1.5340206185567	1.6341	0.3098	1.6207	0.2713	71088560
112	1	71693782	72257723	0.349438	0.113382428304	626	2	-0.882195159938169	0.377671278881915	-0.504124470635819	173.531895217783	1.33832175307322	1.6341	0.3098	1.6207	0.2713	71693782
113	1	72257723	72815082	0.334444	0.102912126654	471	1	-0.999384469664501	0.317608480182683	-0.769157280657406	130.564732663859	1.0852534562212	1.6341	0.3098	1.6207	0.2713	72257723
114	1	72815082	73397012	0.340498	0.140790129397	797	2	-0.306042422057202	0.759572346249962	-0.155707403577966	220.934377777273	1.70390165686799	1.6341	0.3098	1.6207	0.2713	72815082
115	1	73397012	73987386	0.335486	0.153079234519	640	1	-0.490221569097495	0.623977119571663	-0.326812435382827	177.412800222653	1.47465437788018	1.6341	0.3098	1.6207	0.2713	73397012
116	1	73987386	74559395	0.345768	0.125887879387	721	2	-0.562110305559854	0.574040867316184	-0.300287868327615	199.866607750833	1.54142169962587	1.6341	0.3098	1.6207	0.2713	73987386
117	1	74559395	75131647	0.352786	0.126259060694	665	3	-0.814040092229831	0.415621983540553	-0.490500301889174	184.34298773135	1.37966804979253	1.6341	0.3098	1.6207	0.2713	74559395
118	1	75131647	75753124	0.362604	0.195464997096	707	4	-0.696952718682593	0.485832383791271	-0.37755537390106	195.985702745962	1.45773195876289	1.6341	0.3098	1.6207	0.2713	75131647
119	1	75753124	76418971	0.36001	0.249076739852	1053	4	0.443264301110344	0.657574573971508	0.197167942315258	291.899497866334	2.17113402061856	1.6341	0.3098	1.6207	0.2713	75753124
120	1	76418971	76984893	0.384012	0.116486017508	777	6	-0.523721624911445	0.600472172553105	-0.262742529368219	215.390227770315	1.67456896551724	1.6341	0.3098	1.6207	0.2713	76418971
121	1	76984893	77560331	0.38038	0.131096660283	780	6	-0.513598882279193	0.607532461198148	-0.257183004026318	216.221850271358	1.68103448275862	1.6341	0.3098	1.6207	0.2713	76984893
122	1	77560331	78159735	0.368906	0.165838065812	861	4	-0.189457282127355	0.849734432643304	-0.0932523513136148	238.675657799538	1.77525773195876	1.6341	0.3098	1.6207	0.2713	77560331
123	1	78159735	78823021	0.368596	0.24617736542	471	4	-1.47467299807893	0.140300478901136	-0.963538529097675	130.564732663859	0.971134020618557	0.8231	0.1344	0.8111	0.1197	78159735
124	1	78823021	79414170	0.355418	0.154189552888	386	3	-1.65746467868489	0.0974255643008289	-1.27525379500965	107.002095134288	0.800829875518672	0.8231	0.1344	0.8111	0.1197	78823021
125	1	79414170	79994588	0.34357	0.138551871238	310	2	-1.94689846502814	0.0515469087162013	-1.5180189122942	85.9343251078476	0.662747194013896	0.8231	0.1344	0.8111	0.1197	79414170
126	1	79994588	80592222	0.33944	0.163367546023	352	1	-1.35790745882115	0.174493050322918	-1.18930891163289	97.5770401224592	0.811059907834101	0.8231	0.1344	0.8111	0.1197	79994588
127	1	80592222	81178536	0.337664	0.147214632432	386	1	-1.25547231906211	0.209307350628627	-1.05628349300211	107.002095134288	0.889400921658986	0.8231	0.1344	0.8111	0.1197	80592222
128	1	81178536	81751251	0.347042	0.1269654191	410	2	-1.60996703936676	0.107405052107575	-1.11466321806299	113.655075142637	0.876536611437734	0.8231	0.1344	0.8111	0.1197	81178536
129	1	81751251	82317801	0.360556	0.117465360515	307	4	-2.01512268376113	0.0438917960072825	-1.58102693334028	85.1027026068039	0.632989690721649	0.8231	0.1344	0.8111	0.1197	81751251
130	1	82317801	82887691	0.354842	0.122637702013	498	3	-1.31888563322623	0.187207349871458	-0.907708900209645	138.049335173252	1.03319502074689	0.8231	0.1344	0.8111	0.1197	82317801
131	1	82887691	83437906	0.351738	0.0912643239461	352	3	-1.76024760319913	0.0783658339249728	-1.40827921364043	97.5770401224592	0.730290456431535	0.8231	0.1344	0.8111	0.1197	82887691
132	1	83437906	84323614	0.376434	0.435479864696	574	5	-1.24597226735428	0.212774576742785	-0.713570569057517	159.117105199692	1.17322432294328	1.1812	0.05	1.1732	0.0642	83437906
133	1	84323614	84898459	0.361144	0.130200314867	548	4	-1.22092527980131	0.222114311936597	-0.745089695749932	151.909710190647	1.12989690721649	1.1812	0.05	1.1732	0.0642	84323614
134	1	84898459	85493549	0.390158	0.15979095599	519	7	-1.3986594652026	0.161915125029915	-0.810211041061294	143.870692680558	1.13815789473684	1.1812	0.05	1.1732	0.0642	84898459
135	1	85493549	86076328	0.38686	0.142041837472	567	6	-1.23231360916908	0.217831958038223	-0.7173083928337	157.176652697257	1.22198275862069	1.1812	0.05	1.1732	0.0642	85493549
136	1	86076328	86705911	0.353796	0.205823537167	599	3	-1.01355988687511	0.310792806485921	-0.64129863948894	166.047292708389	1.24273858921162	1.1812	0.05	1.1732	0.0642	86076328
137	1	86705911	87352671	0.369278	0.226915702888	403	4	-1.69876189214228	0.08936405652004	-1.18848575018249	111.714622640202	0.830927835051546	0.8458	0.1289	0.8309	0.1038	86705911
138	1	87352671	87941933	0.38997	0.151481005054	447	6	-1.63722331445917	0.101583817264536	-1.06038229659261	123.911752655509	0.963362068965517	0.8458	0.1289	0.8309	0.1038	87352671
139	1	87941933	88509158	0.374164	0.118515580237	524	5	-1.4155946400021	0.156894221542507	-0.845054494195754	145.256730182297	1.07102708226878	0.8458	0.1289	0.8309	0.1038	87941933
140	1	88509158	89069043	0.367756	0.10695946489	494	4	-1.39887822508691	0.161849503344096	-0.894754547125781	136.94050517186	1.01855670103093	0.8458	0.1289	0.8309	0.1038	88509158
141	1	89069043	89742054	0.363584	0.257070092465	257	4	-2.17989392939595	0.0292653250316361	-1.83749722951658	71.2423275894091	0.529896907216495	0.8458	0.1289	0.8309	0.1038	89069043
142	1	89742054	90375436	0.390364	0.210586975948	403	7	-1.8135541303311	0.0697463977780816	-1.17516574089121	111.714622640202	0.883771929824561	0.8458	0.1289	0.8309	0.1038	89742054
143	1	90375436	90983596	0.378064	0.177847934754	381	5	-1.90071462577487	0.0573394017739639	-1.30483030823988	105.616057632548	0.778742973939704	0.8458	0.1289	0.8309	0.1038	90375436
144	1	90983596	91585996	0.379654	0.169986719788	384	5	-1.890537283416	0.0586861391002955	-1.29351499501205	106.447680133592	0.784874808380174	0.8458	0.1289	0.8309	0.1038	90983596
145	1	91585996	92243357	0.392796	0.239382926581	363	7	-1.95662125623747	0.050392014011695	-1.32597603142342	100.626322626286	0.796052631578947	0.8458	0.1289	0.8309	0.1038	91585996
146	1	92243357	92910060	0.375026	0.250040872772	354	5	-1.9923107070047	0.0463369776511874	-1.41087194565021	98.131455123155	0.723556463975473	0.8458	0.1289	0.8309	0.1038	92243357
147	1	92910060	93580843	0.372672	0.254602457128	433	5	-1.72430735822114	0.0846523716497495	-1.12025428100648	120.030847650639	0.885028104241185	0.8458	0.1289	0.8309	0.1038	92910060
148	1	93580843	94201415	0.386922	0.194291717963	454	6	-1.61360358165058	0.106613439475417	-1.03796483048501	125.852205157945	0.978448275862069	0.8458	0.1289	0.8309	0.1038	93580843
149	1	94201415	94806788	0.413288	0.174062933101	364	9	-1.8130375349172	0.0698260323076743	-1.13269963840949	100.903530126634	0.897657213316893	0.8458	0.1289	0.8309	0.1038	94201415
150	1	94806788	95410928	0.406776	0.172377263548	346	8	-1.94800891263292	0.0514138967206407	-1.30432316084564	95.9137951203718	0.816037735849057	0.8458	0.1289	0.8309	0.1038	94806788
151	1	95410928	96009931	0.383672	0.165279639668	453	6	-1.61697782919466	0.105883066734537	-1.04114607772969	125.574997657597	0.976293103448276	0.8458	0.1289	0.8309	0.1038	95410928
152	1	96009931	96583810	0.362702	0.128736197003	350	4	-1.87341941251519	0.0610104914225562	-1.39191066687813	97.0226251217634	0.721649484536082	0.8458	0.1289	0.8309	0.1038	96009931
153	1	96583810	97211807	0.360224	0.203817852633	387	4	-1.75148869074542	0.0798617676534476	-1.24693202256605	107.279302634636	0.797938144329897	0.8458	0.1289	0.8309	0.1038	96583810
154	1	97211807	97779353	0.356408	0.119014141585	345	3	-1.78140879354029	0.0748456927254754	-1.43725828061219	95.6365876200239	0.715767634854772	0.8458	0.1289	0.8309	0.1038	97211807
155	1	97779353	98339028	0.337656	0.106624380221	391	1	-1.24040832792107	0.214824402271271	-1.03771573296284	108.388132636027	0.900921658986175	0.8458	0.1289	0.8309	0.1038	97779353
156	1	98339028	98890282	0.350664	0.092977103114	1528	3	1.79483237411682	0.0726804110896172	0.709717995758023	423.573060531584	3.1701244813278	3.487	0.4897	3.4451	0.4077	98339028
157	1	98890282	99480635	0.355304	0.153049107907	1473	3	1.62856587857909	0.103404952496704	0.656830882758124	408.32664801245	3.05601659751037	3.487	0.4897	3.4451	0.4077	98890282
158	1	99480635	100092722	0.359968	0.183122660668	1821	3	2.68057934125422	0.00734948394762788	0.962804374699113	504.794858133518	3.77800829875519	3.487	0.4897	3.4451	0.4077	99480635
159	1	100092722	100714084	0.36035	0.195316095931	1447	4	1.74166171671271	0.0815676551204709	0.655727427821266	401.119253003405	2.98350515463918	3.487	0.4897	3.4451	0.4077	100092722
160	1	100714084	101338271	0.37512	0.198958004572	1942	5	3.39489584829014	0.000686547124865246	1.04484998968599	538.336965675613	3.96934082779765	3.487	0.4897	3.4451	0.4077	100714084
161	1	101338271	101931812	0.37346	0.157598211413	1684	5	2.51964440542738	0.0117473443386571	0.839198927333192	466.817430585856	3.44200306591722	3.487	0.4897	3.4451	0.4077	101338271
162	1	101931812	102500573	0.347242	0.120896123328	1570	2	2.2984374983053	0.021536901350206	0.822405526210552	435.215775546196	3.35649385355425	3.487	0.4897	3.4451	0.4077	101931812
163	1	102500573	103106117	0.33507	0.174296170055	1890	1	3.27577621616142	0.00105372018407147	1.23542998883825	523.922175657522	4.35483870967742	3.487	0.4897	3.4451	0.4077	102500573
164	1	103106117	103706599	0.32876	0.167335573756	1297	1	1.48918686683459	0.136438168161546	0.69222223398151	359.53812795122	2.98847926267281	3.487	0.4897	3.4451	0.4077	103106117
165	1	103706599	104687799	0.3364	0.490419894007	1553	1	2.26046321325562	0.0237925170761877	0.952101584117112	430.503248040282	3.57834101382488	3.487	0.4897	3.4451	0.4077	103706599
166	1	104687799	105307751	0.33468	0.193485947299	1454	1	1.96219618866311	0.0497396475063944	0.857071023649405	403.05970550584	3.35023041474654	3.487	0.4897	3.4451	0.4077	104687799
167	1	105307751	105929325	0.326226	0.195590549154	1631	1	2.49546147505578	0.012579341411231	1.02280053644169	452.125433067417	3.75806451612903	3.487	0.4897	3.4451	0.4077	105307751
168	1	105929325	106529817	0.332166	0.167349440126	1302	1	1.50425085797563	0.132516787113827	0.697773202895446	360.92416545296	3	3.487	0.4897	3.4451	0.4077	105929325
169	1	106529817	107116785	0.337458	0.148164806259	1448	1	1.94411939929387	0.0518810544158679	0.851105356813016	401.396460503753	3.33640552995392	3.487	0.4897	3.4451	0.4077	106529817
170	1	107116785	107698214	0.355332	0.140049773919	1902	3	2.92544454377343	0.00343964475978294	1.02559069858284	527.248665661697	3.94605809128631	3.487	0.4897	3.4451	0.4077	107116785
171	1	107698214	108245993	0.372992	0.0872231319565	1436	5	1.67831743709418	0.0932851457696438	0.609362538089847	398.069970499578	2.93510475217169	3.487	0.4897	3.4451	0.4077	107698214
172	1	108245993	109071839	0.37898	0.394560244888	1614	5	2.28217308372043	0.0224791235461756	0.777947367544576	447.412905561503	3.29892692897292	3.487	0.4897	3.4451	0.4077	108245993
173	1	109071839	109720252	0.389442	0.228886527568	1291	6	1.21064161274773	0.226032788606817	0.469759967531262	357.874882949133	2.7823275862069	3.487	0.4897	3.4451	0.4077	109071839
174	1	109720252	110351181	0.461202	0.207517803113	983	13	1.6700179706313	0.0949158081529257	0.63120787084521	272.494972841981	3.29865771812081	3.487	0.4897	3.4451	0.4077	109720252
175	1	110351181	110922127	0.469932	0.12426043794	869	13	1.12347735211162	0.261234814024392	0.45337263131903	240.893317802321	2.91610738255034	3.487	0.4897	3.4451	0.4077	110351181
176	1	110922127	111499781	0.426074	0.134429952878	1357	10	2.85220990141397	0.00434164211848231	0.79150405105203	376.170577972094	3.54308093994778	3.487	0.4897	3.4451	0.4077	110922127
177	1	111499781	112130318	0.397814	0.20702512303	1682	7	2.7610172205253	0.00576216380631742	0.886160220835969	466.26301558516	3.68859649122807	3.487	0.4897	3.4451	0.4077	111499781
178	1	112130318	112681414	0.440542	0.092717058371	986	12	1.39943864767786	0.161681484251279	0.504083110891874	273.326595343025	2.95430711610487	3.487	0.4897	3.4451	0.4077	112130318
179	1	112681414	113311583	0.416242	0.206562049228	1273	9	1.98310880804962	0.0473552769581057	0.67352242529317	352.885147942871	3.13933415536375	3.487	0.4897	3.4451	0.4077	112681414
180	1	113311583	114007463	0.398336	0.28148531356	1448	7	1.92407453397299	0.0543452416210833	0.67004411766403	401.396460503753	3.17543859649123	3.487	0.4897	3.4451	0.4077	113311583
181	1	114007463	114649045	0.38319	0.220676390547	1698	6	2.58396036318992	0.00976730185856266	0.86510742577711	470.698335590726	3.65948275862069	3.487	0.4897	3.4451	0.4077	114007463
182	1	114649045	115265452	0.40239	0.188847628272	1475	8	2.37699480047268	0.0174543341621196	0.787547850654202	408.881063013146	3.47877358490566	3.487	0.4897	3.4451	0.4077	114649045
183	1	115265452	115866443	0.386776	0.168040785969	1607	6	2.27690383667828	0.022791968734202	0.785640895899165	445.472453059068	3.46336206896552	3.487	0.4897	3.4451	0.4077	115265452
184	1	115866443	116456524	0.41609	0.152658702788	1424	9	2.61371177591319	0.00895645575215556	0.83523915235821	394.743480495403	3.51171393341554	3.487	0.4897	3.4451	0.4077	115866443
185	1	116456524	117032962	0.412266	0.132604026799	1574	9	3.24013856518165	0.00119471626914203	0.979725546899299	436.324605547587	3.88162762022195	3.487	0.4897	3.4451	0.4077	116456524
186	1	117032962	117684148	0.425704	0.23217022479	1646	10	4.29074692070619	1.78073162304571e-05	1.0700476660548	456.283545572636	4.2976501305483	3.487	0.4897	3.4451	0.4077	117032962
187	1	117684148	118287849	0.402334	0.171775431878	1509	8	2.50724291937932	0.0121677057257501	0.820425702044319	418.306118024974	3.55896226415094	3.487	0.4897	3.4451	0.4077	117684148
188	1	118287849	118872569	0.376144	0.144889861814	1747	5	2.73336859496363	0.0062690132620492	0.892186397183555	484.281503107773	3.57077158916709	3.487	0.4897	3.4451	0.4077	118287849
189	1	118872569	119506670	0.365906	0.211482082507	1854	4	3.08289965618012	0.00204994264404983	1.01330374991507	513.942705644998	3.82268041237113	3.487	0.4897	3.4451	0.4077	118872569
190	1	119506670	120187786	0.409656	0.265910652517	1357	8	1.92495721132612	0.0542347115303269	0.66725361693649	376.170577972094	3.20047169811321	3.487	0.4897	3.4451	0.4077	119506670
191	1	120187786	145035037	0.402788	0.979877049578	2259	8	5.38036318937861	7.43357139451838e-08	1.40251716691072	626.211743285896	5	3.487	0.4897	3.4451	0.4077	120187786
192	1	145035037	146737129	0.410546	0.706243845809	1397	9	2.50095495384487	0.0123858931507058	0.807622026801276	387.25887798601	3.44512946979038	3.487	0.4897	3.4451	0.4077	145035037
193	1	146737129	147374311	0.40698	0.215294845115	1136	8	1.078344438433	0.280880072472715	0.410795731022318	314.907720395209	2.67924528301887	2.4952	0.3915	2.4365	0.3138	146737129
194	1	147374311	150270836	0.41762	0.82737935975	988	9	0.792897908439562	0.427837306026801	0.30787295297649	273.881010343721	2.43649815043157	2.4952	0.3915	2.4365	0.3138	147374311
195	1	150270836	151011108	0.409924	0.324572589535	767	8	-0.335230734406654	0.737451039320722	-0.155868620979431	212.618152766836	1.80896226415094	2.4952	0.3915	2.4365	0.3138	150270836
196	1	151011108	151701010	0.439724	0.275259384666	670	11	-0.306268373417654	0.759400317289311	-0.12997801092657	185.72902523309	1.86629526462396	2.4952	0.3915	2.4365	0.3138	151011108
197	1	151701010	152341794	0.416488	0.219705860321	921	9	0.51309394256632	0.607885608555113	0.206563067483148	255.308107820412	2.27127003699137	2.4952	0.3915	2.4365	0.3138	151701010
198	1	152341794	152955472	0.413262	0.185240468128	1078	9	1.16875398200063	0.242502765785389	0.433647184144318	298.829685375031	2.65844636251541	2.4952	0.3915	2.4365	0.3138	152341794
199	1	152955472	153611727	0.435116	0.23810104304	929	11	0.949533872047918	0.342349153112237	0.341539490110948	257.525767823195	2.58774373259053	2.4952	0.3915	2.4365	0.3138	152955472
200	1	153611727	154358028	0.443378	0.330029036542	764	12	0.330956030987624	0.740677697860556	0.136068102549711	211.786530265792	2.28913857677903	2.4952	0.3915	2.4365	0.3138	153611727
201	1	154358028	154964096	0.46911	0.175010064877	677	13	0.202987889341631	0.839144498068584	0.0931722880796266	187.669477735525	2.27181208053691	2.4952	0.3915	2.4365	0.3138	154358028
202	1	154964096	155740245	0.461494	0.355793797325	663	13	0.135868866014653	0.891924948515371	0.0630253246172174	183.788572730655	2.2248322147651	2.4952	0.3915	2.4365	0.3138	154964096
203	1	155740245	156424280	0.477374	0.269043250711	642	14	0.789017883902858	0.430101554022918	0.302404544711548	177.967215223349	2.56287425149701	2.4952	0.3915	2.4365	0.3138	155740245
204	1	156424280	157011936	0.502404	0.149162094831	715	15	2.65597347493304	0.00790798342692518	0.80917901227649	198.203362748745	3.60201511335013	2.4952	0.3915	2.4365	0.3138	156424280
205	1	157011936	157691696	0.422196	0.264446275156	840	10	0.278771704271846	0.780420030660079	0.0995445632992986	232.854300292232	2.19321148825065	2.4952	0.3915	2.4365	0.3138	157011936
206	1	157691696	158325621	0.41886	0.211263162046	1015	9	0.905654730507883	0.365118630437654	0.346769733464351	281.365612853114	2.50308261405672	2.4952	0.3915	2.4365	0.3138	157691696
207	1	158325621	158913505	0.358822	0.149492076668	1055	3	0.364940512492296	0.715155812190274	0.175316451316822	292.45391286703	2.18879668049793	2.4952	0.3915	2.4365	0.3138	158325621
208	1	158913505	159545020	0.381576	0.208253168967	1365	6	1.46033593100995	0.144197771616988	0.550171918031286	378.388237974877	2.94181034482759	2.4952	0.3915	2.4365	0.3138	158913505
209	1	159545020	160119603	0.446652	0.129803701119	998	12	1.45719446479625	0.145062708102285	0.521535279851223	276.6530853472	2.99026217228464	2.4952	0.3915	2.4365	0.3138	159545020
210	1	160119603	160746787	0.425056	0.202785785352	1158	10	1.86166018916778	0.0626510034828558	0.562718583622413	321.006285402863	3.02349869451697	2.4952	0.3915	2.4365	0.3138	160119603
211	1	160746787	161571226	0.442676	0.393526992294	809	12	0.547540345181591	0.584007560526684	0.21863516694394	224.260867781447	2.42397003745318	2.4952	0.3915	2.4365	0.3138	160746787
212	1	161571226	162214601	0.40472	0.222848261123	1022	8	0.641630157393106	0.521113347204326	0.258228092455257	283.306065355549	2.41037735849057	2.4952	0.3915	2.4365	0.3138	161571226
213	1	162214601	162849228	0.40032	0.212135632427	1058	8	0.779539930353072	0.435661725379177	0.308172523631662	293.285535368073	2.49528301886792	2.4952	0.3915	2.4365	0.3138	162214601
214	1	162849228	163417199	0.375318	0.119673363605	1125	5	0.623266279224725	0.533109553216135	0.257231790371195	311.858437891382	2.29943791517629	2.4952	0.3915	2.4365	0.3138	162849228
215	1	163417199	164008069	0.36648	0.153790173811	1291	4	1.22757543033207	0.219606389762721	0.491151506596732	357.874882949133	2.66185567010309	2.4952	0.3915	2.4365	0.3138	163417199
216	1	164008069	164614377	0.373468	0.175336627589	685	5	-0.869410600076112	0.384622587279384	-0.458517317885316	189.887137738308	1.40010219724067	1.15	0.1843	1.1545	0.1962	164008069
217	1	164614377	165175954	0.407162	0.109650145928	490	8	-1.39636982079306	0.162603158215516	-0.802313449479793	135.831675170469	1.15566037735849	1.15	0.1843	1.1545	0.1962	164614377
218	1	165175954	165737902	0.4166	0.110237957961	382	9	-1.73786632020498	0.0822343714149819	-1.06306545057244	105.893265132896	0.942046855733662	1.15	0.1843	1.1545	0.1962	165175954
219	1	165737902	166368037	0.420072	0.206519237941	553	10	-1.14981004153046	0.250222118497018	-0.503565284132117	153.295747692386	1.44386422976501	1.15	0.1843	1.1545	0.1962	165737902
220	1	166368037	167003472	0.38465	0.213137457018	606	6	-1.10071795494981	0.271019429312784	-0.621339334302978	167.987745210825	1.30603448275862	1.15	0.1843	1.1545	0.1962	166368037
221	1	167003472	167586870	0.4115	0.142952152733	410	9	-1.62093331954154	0.105031940050626	-0.961014179102741	113.655075142637	1.01109741060419	1.15	0.1843	1.1545	0.1962	167003472
222	1	167586870	168200169	0.399112	0.184736971689	478	7	-1.54530326925664	0.122272925072223	-0.928934961438427	132.505185166294	1.04824561403509	1.15	0.1843	1.1545	0.1962	167586870
223	1	168200169	168802725	0.40208	0.170201607817	498	8	-1.36572320457973	0.172025858205537	-0.778949456414283	138.049335173252	1.17452830188679	1.15	0.1843	1.1545	0.1962	168200169
224	1	168802725	169419841	0.373302	0.189779555221	623	5	-1.07974234215941	0.280256932981062	-0.595389142709203	172.700272716739	1.27337761880429	1.15	0.1843	1.1545	0.1962	168802725
225	1	169419841	170011904	0.366926	0.155495276685	269	4	-2.14034883044359	0.0323265864945316	-1.77165941615383	74.5688175935839	0.554639175257732	1.15	0.1843	1.1545	0.1962	169419841
226	1	170011904	170641128	0.370912	0.205370424523	473	5	-1.58860946010288	0.112148591085635	-0.992781122393809	131.119147664555	0.966785896780787	1.15	0.1843	1.1545	0.1962	170011904
227	1	170641128	171250621	0.370408	0.179646033671	518	5	-1.43594932471984	0.151016761539665	-0.861669208046651	143.59348518021	1.05876341338784	1.15	0.1843	1.1545	0.1962	170641128
228	1	171250621	171907984	0.387702	0.239385240727	620	6	-1.05347848933263	0.292121747892932	-0.588388912501691	171.868650215695	1.33620689655172	1.15	0.1843	1.1545	0.1962	171250621
229	1	171907984	172498734	0.368874	0.153618281845	624	4	-0.970472986436389	0.331810783612749	-0.55771955984821	172.977480217087	1.28659793814433	1.15	0.1843	1.1545	0.1962	171907984
230	1	172498734	173110211	0.37644	0.182307756465	589	5	-1.19508555555993	0.232053604885615	-0.676353671902744	163.27521770491	1.20388349514563	1.15	0.1843	1.1545	0.1962	172498734
231	1	173110211	173810641	0.379776	0.286152791856	500	5	-1.49701337887305	0.134389776876588	-0.912693211071117	138.603750173948	1.02197240674502	1.15	0.1843	1.1545	0.1962	173110211
232	1	173810641	174477598	0.361262	0.250326482817	447	4	-1.55376319598364	0.120240912496814	-1.03899075752714	123.911752655509	0.921649484536082	1.15	0.1843	1.1545	0.1962	173810641
233	1	174477598	175140831	0.382188	0.246117126259	503	6	-1.44826545199046	0.147542825782707	-0.890098727970402	139.435372674991	1.08405172413793	1.15	0.1843	1.1545	0.1962	174477598
234	1	175140831	175695810	0.431134	0.099065009667	547	11	-0.902653223580841	0.366709969506263	-0.422598273479148	151.632502690299	1.52367688022284	1.15	0.1843	1.1545	0.1962	175140831
235	1	175695810	176315233	0.381172	0.192797167687	519	6	-1.39427749128512	0.163233825278209	-0.844922589418048	143.870692680558	1.11853448275862	1.15	0.1843	1.1545	0.1962	175695810
236	1	176315233	176885374	0.395226	0.123023953724	450	7	-1.6454502573911	0.0998769926501	-1.01602057820214	124.743375156553	0.986842105263158	1.15	0.1843	1.1545	0.1962	176315233
237	1	176885374	177436960	0.409208	0.0935230408313	501	8	-1.35423072349974	0.17566277996552	-0.770284595287155	138.880957674296	1.18160377358491	1.15	0.1843	1.1545	0.1962	176885374
238	1	177436960	178033641	0.403418	0.162031303159	634	8	-0.844730728953196	0.398261198436883	-0.430612358342957	175.749555220566	1.49528301886792	1.15	0.1843	1.1545	0.1962	177436960
239	1	178033641	178635967	0.383454	0.169884746798	571	6	-1.21881661899275	0.222913802323469	-0.707166382413086	158.285482698648	1.23060344827586	1.15	0.1843	1.1545	0.1962	178033641
240	1	178635967	179290609	0.385878	0.236223768105	563	6	-1.24581059934542	0.212833937349548	-0.727522205695699	156.067822695865	1.21336206896552	1.15	0.1843	1.1545	0.1962	178635967
241	1	179290609	179957482	0.3858	0.25023205318	465	6	-1.57648685866565	0.114913644958524	-1.00342641178053	128.901487661771	1.00215517241379	1.15	0.1843	1.1545	0.1962	179290609
242	1	179957482	180555664	0.400752	0.164133992664	351	8	-1.9288547774996	0.0537488932777208	-1.2836241681778	97.2998326221113	0.827830188679245	1.15	0.1843	1.1545	0.1962	179957482
243	1	180555664	181174706	0.413636	0.19230036088	454	9	-1.43718146135613	0.150666439202346	-0.813945791317273	125.852205157945	1.11960542540074	1.15	0.1843	1.1545	0.1962	180555664
244	1	181174706	181734945	0.436322	0.107523753255	422	11	-1.50873538838083	0.131366418145792	-0.796896107564519	116.981565146812	1.17548746518106	1.15	0.1843	1.1545	0.1962	181174706
245	1	181734945	182365150	0.412262	0.206607373791	453	9	-1.44135763995125	0.149483671002706	-0.817127038561952	125.574997657597	1.11713933415536	1.15	0.1843	1.1545	0.1962	181734945
246	1	182365150	182968342	0.40148	0.171076539477	454	8	-1.53427959375303	0.124960883726922	-0.912402901191449	125.852205157945	1.07075471698113	1.15	0.1843	1.1545	0.1962	182365150
247	1	182968342	183553816	0.403842	0.145991111475	489	8	-1.40020064781973	0.161453241927233	-0.80526073353013	135.554467670121	1.15330188679245	1.15	0.1843	1.1545	0.1962	182968342
248	1	183553816	184145025	0.392438	0.154275391613	421	7	-1.74917392367323	0.0802609600950028	-1.11212534635278	116.704357646464	0.923245614035088	1.15	0.1843	1.1545	0.1962	183553816
249	1	184145025	184721667	0.389152	0.132910887518	602	6	-1.11421494512614	0.265186985402629	-0.630893641016227	166.878915209433	1.29741379310345	1.15	0.1843	1.1545	0.1962	184145025
250	1	184721667	185345081	0.375066	0.197964755363	491	5	-1.52754540594966	0.126625445441685	-0.938898281418511	136.108882670817	1.00357690342361	1.15	0.1843	1.1545	0.1962	184721667
251	1	185345081	185947636	0.364852	0.170200230684	453	4	-1.53399064650747	0.125031953882705	-1.01975453866422	125.574997657597	0.934020618556701	1.15	0.1843	1.1545	0.1962	185345081
252	1	185947636	186531620	0.351844	0.143812159237	445	3	-1.47910607438077	0.139111966988158	-1.07004930642397	123.357337654813	0.923236514522822	1.15	0.1843	1.1545	0.1962	185947636
253	1	186531620	187128463	0.35383	0.162258751464	532	3	-1.21610270871199	0.223945798829798	-0.812428396776536	147.47439018508	1.10373443983402	1.15	0.1843	1.1545	0.1962	186531620
254	1	187128463	187719554	0.344872	0.154106558889	542	2	-1.16521755749373	0.243930940396237	-0.711994276214566	150.246465188559	1.1587386424372	1.15	0.1843	1.1545	0.1962	187128463
255	1	187719554	188303765	0.33367	0.144144838081	614	1	-0.56855432303088	0.569658630275712	-0.38664568490001	170.205405213608	1.4147465437788	1.15	0.1843	1.1545	0.1962	187719554
256	1	188303765	188888807	0.328932	0.145360504032	459	1	-1.03553804840299	0.300417706986543	-0.806390186856382	127.238242659684	1.05760368663594	1.15	0.1843	1.1545	0.1962	188303765
257	1	188888807	189490516	0.323614	0.169033536145	478	1	-0.978294882067051	0.327928500444667	-0.747873722289441	132.505185166294	1.10138248847926	1.15	0.1843	1.1545	0.1962	188888807
258	1	189490516	190060588	0.327752	0.122917806874	573	1	-0.692079050387373	0.488887687114073	-0.486349201513285	158.839897699344	1.32027649769585	1.15	0.1843	1.1545	0.1962	189490516
259	1	190060588	190610383	0.32528	0.0905701215908	373	1	-1.2946386960288	0.195444896922127	-1.10570871001495	103.398397629765	0.859447004608295	1.15	0.1843	1.1545	0.1962	190060588
260	1	190610383	191200583	0.326592	0.152829549305	629	1	-0.523362349607773	0.600722119702835	-0.3518243233909	174.363517718826	1.44930875576037	1.15	0.1843	1.1545	0.1962	190610383
261	1	191200583	191781618	0.330868	0.139466641424	543	1	-0.782462997233587	0.433942523375324	-0.563932142465828	150.523672688907	1.25115207373272	1.15	0.1843	1.1545	0.1962	191200583
262	1	191781618	192350659	0.333602	0.121328691606	535	1	-0.806565383059244	0.419916924444891	-0.58534544898168	148.306012686124	1.23271889400922	1.15	0.1843	1.1545	0.1962	191781618
263	1	192350659	192946632	0.359664	0.161035818737	561	3	-1.12843492015573	0.259136287133323	-0.735853871668933	155.513407695169	1.16390041493776	1.15	0.1843	1.1545	0.1962	192350659
264	1	192946632	193539023	0.357784	0.155962869119	674	3	-0.786832847505474	0.43137972210536	-0.471106051095867	186.837855234482	1.39834024896266	1.15	0.1843	1.1545	0.1962	192946632
265	1	193539023	194130454	0.345412	0.154592843459	520	2	-1.23934247113924	0.215218696504055	-0.771775504539983	144.147900180906	1.11170497060396	1.15	0.1843	1.1545	0.1962	193539023
266	1	194130454	194721839	0.32878	0.154527084725	483	1	-0.963230890926015	0.335431666070044	-0.732861151434416	133.891222668033	1.11290322580645	1.15	0.1843	1.1545	0.1962	194130454
267	1	194721839	195304540	0.32491	0.141926991716	596	1	-0.622784691138609	0.533426019725188	-0.429572009808028	165.215670207346	1.37327188940092	1.15	0.1843	1.1545	0.1962	194721839
268	1	195304540	195884769	0.329234	0.138271268758	431	1	-1.11989639879279	0.262757913088479	-0.897196471181091	119.476432649943	0.993087557603687	1.15	0.1843	1.1545	0.1962	195304540
269	1	195884769	196459548	0.33624	0.130100438603	502	1	-0.905987724590079	0.364942349789462	-0.677196976319418	139.158165174643	1.15668202764977	1.15	0.1843	1.1545	0.1962	195884769
270	1	196459548	197191179	0.34106	0.316595387566	532	2	-1.19891070005987	0.230562670695753	-0.738860882067248	147.47439018508	1.13735970069482	1.15	0.1843	1.1545	0.1962	196459548
271	1	197191179	197770816	0.344972	0.13739116033	576	2	-1.05066087276886	0.293414372477622	-0.624218316126125	159.671520200388	1.2314270443613	1.15	0.1843	1.1545	0.1962	197191179
272	1	197770816	198356448	0.363732	0.14622151795	696	4	-0.733202392722252	0.463434996216412	-0.40017828286173	192.936420242135	1.43505154639175	1.15	0.1843	1.1545	0.1962	197770816
273	1	198356448	198909725	0.348318	0.0962935383181	450	2	-1.47519446910221	0.140160268016211	-0.980362126351401	124.743375156553	0.962052378407269	1.15	0.1843	1.1545	0.1962	198356448
274	1	198909725	199485293	0.348812	0.13129291413	552	2	-1.13152441492759	0.25783443325843	-0.685618860790269	153.018540192038	1.18011758417958	1.15	0.1843	1.1545	0.1962	198909725
275	1	199485293	200120632	0.37051	0.213018561744	639	5	-1.02546318291211	0.305144688811193	-0.55880537478621	177.135592722305	1.30608073582013	1.15	0.1843	1.1545	0.1962	199485293
276	1	200120632	200746733	0.385968	0.201406801778	871	6	-0.206542355767548	0.836367282793316	-0.0979844091770641	241.447732803017	1.87715517241379	2.1808	0.3169	2.1421	0.3343	200120632
277	1	200746733	201321553	0.4812	0.130162485648	502	14	-0.120869679246804	0.903794258512537	-0.052481388459983	139.158165174643	2.00399201596806	2.1808	0.3169	2.1421	0.3343	200746733
278	1	201321553	201903800	0.479672	0.141257919749	555	14	0.223587755374139	0.823078092275596	0.0923190188267133	153.850162693082	2.21556886227545	2.1808	0.3169	2.1421	0.3343	201321553
279	1	201903800	202697511	0.472774	0.370047788175	522	14	0.00911425834600439	0.992727974663527	0.00388105415912954	144.702315181601	2.08383233532934	2.1808	0.3169	2.1421	0.3343	201903800
280	1	202697511	203305393	0.456966	0.177471943568	519	13	-0.554498231062837	0.579237915948519	-0.290249007137489	143.870692680558	1.74161073825503	2.1808	0.3169	2.1421	0.3343	202697511
281	1	203305393	203964546	0.440008	0.241450770914	648	12	-0.227350201156825	0.820151440071011	-0.101510722601413	179.630460225436	1.94157303370787	2.1808	0.3169	2.1421	0.3343	203305393
282	1	203964546	204560510	0.474552	0.161023149049	592	14	0.464058039920835	0.642606163179624	0.185428423218195	164.106840205954	2.36327345309381	2.1808	0.3169	2.1421	0.3343	203964546
283	1	204560510	205122961	0.470414	0.111033672267	686	14	1.07498254660704	0.282382542506862	0.398039823762057	190.164345238656	2.73852295409182	2.1808	0.3169	2.1421	0.3343	204560510
284	1	205122961	205736766	0.468962	0.185409046847	528	13	-0.511350287495494	0.609105798246967	-0.265445616136917	146.365560183689	1.77181208053691	2.1808	0.3169	2.1421	0.3343	205122961
285	1	205736766	206863148	0.45866	0.556100860987	762	13	0.610496245255426	0.54153312990181	0.263807451997952	211.232115265096	2.55704697986577	2.1808	0.3169	2.1421	0.3343	205736766
286	1	206863148	207443791	0.425538	0.13888568363	1001	10	1.08017122020972	0.280065941669554	0.352525304469169	277.484707848243	2.61357702349869	2.1808	0.3169	2.1421	0.3343	206863148
287	1	207443791	208141565	0.396358	0.283435610957	1074	7	0.586396906748373	0.557608822506995	0.238976508566237	297.72085537364	2.35526315789474	2.1808	0.3169	2.1421	0.3343	207443791
288	1	208141565	208679247	0.443688	0.0700823163134	785	12	0.432028710944808	0.66572054616921	0.175188118292952	217.607887773098	2.35205992509363	2.1808	0.3169	2.1421	0.3343	208141565
289	1	208679247	209255545	0.393952	0.132393310405	975	7	0.23230577013009	0.816300531103191	0.0994566392177978	270.277312839198	2.13815789473684	2.1808	0.3169	2.1421	0.3343	208679247
290	1	209255545	209816933	0.420718	0.109350395805	1083	10	1.4883374332961	0.136661927706715	0.466116573241503	300.215722876771	2.82767624020888	2.1808	0.3169	2.1421	0.3343	209255545
291	1	209816933	210416295	0.390638	0.165779612321	1083	7	0.618587010077307	0.536188461467843	0.251015758189152	300.215722876771	2.375	2.1808	0.3169	2.1421	0.3343	209816933
292	1	210416295	210994618	0.424874	0.135431238253	952	10	0.836267019706891	0.403004702493209	0.28011680894112	263.901540331196	2.48563968668407	2.1808	0.3169	2.1421	0.3343	210416295
293	1	210994618	211687066	0.392766	0.27792411849	1204	7	1.0513650659441	0.293090953950587	0.403817907340527	333.757830418866	2.64035087719298	2.1808	0.3169	2.1421	0.3343	210994618
294	1	211687066	212316012	0.40907	0.205019190837	955	8	0.384964746606503	0.70026353457518	0.160405534440747	264.73316283224	2.25235849056604	2.1808	0.3169	2.1421	0.3343	211687066
295	1	212316012	212928493	0.427624	0.18364814582	658	10	-0.627158183310102	0.530555551024202	-0.252757180631583	182.402535228915	1.71801566579634	2.1808	0.3169	2.1421	0.3343	212316012
296	1	212928493	213576892	0.39125	0.228869877961	750	7	-0.572446813093278	0.567019308861233	-0.279054984035932	207.905625260922	1.64473684210526	2.1808	0.3169	2.1421	0.3343	212928493
297	1	213576892	214144279	0.412636	0.118767261146	881	9	0.3460467987614	0.729307544532062	0.142503930312226	244.219807806496	2.17262638717633	2.1808	0.3169	2.1421	0.3343	213576892
298	1	214144279	214704502	0.404234	0.107498264084	1000	8	0.55735196280646	0.577286979323635	0.226832896179723	277.207500347895	2.35849056603774	2.1808	0.3169	2.1421	0.3343	214144279
299	1	214704502	215295930	0.375306	0.154588555158	1135	5	0.657190753754289	0.511058270134815	0.269999086445073	314.630512894861	2.31987736331119	2.1808	0.3169	2.1421	0.3343	214704502
300	1	215295930	215892610	0.360918	0.162029898773	991	4	0.23894795652317	0.811145938488462	0.10961946847603	274.712632844764	2.04329896907216	2.1808	0.3169	2.1421	0.3343	215295930
301	1	215892610	216454419	0.351284	0.110017817443	958	3	0.0717068749075615	0.94283518486474	0.0361710134584546	265.564785333284	1.98755186721992	2.1808	0.3169	2.1421	0.3343	215892610
302	1	216454419	217000444	0.357908	0.0842910123163	1010	3	0.228904288870512	0.818943307030687	0.112428745361431	279.979575351374	2.0954356846473	2.1808	0.3169	2.1421	0.3343	216454419
303	1	217000444	217552799	0.380902	0.0947850567117	1143	6	0.7112529762233	0.476927485564373	0.29409637043855	316.848172897644	2.46336206896552	2.1808	0.3169	2.1421	0.3343	217000444
304	1	217552799	218133162	0.350968	0.138470233285	750	3	-0.557082780944239	0.57747087162442	-0.316964046894482	207.905625260922	1.55601659751037	2.1808	0.3169	2.1421	0.3343	217552799
305	1	218133162	218713443	0.375546	0.138348489783	1004	5	0.212780137416995	0.831498457025941	0.0930660582175676	278.316330349287	2.052120592744	2.1808	0.3169	2.1421	0.3343	218133162
306	1	218713443	219299415	0.365698	0.146716907975	1156	4	0.782693067118068	0.433807374416799	0.33180390379022	320.451870402167	2.38350515463918	2.1808	0.3169	2.1421	0.3343	218713443
307	1	219299415	219877178	0.370658	0.134593250174	1044	5	0.348478035535252	0.727481206428327	0.14942850083668	289.404630363203	2.1338783852836	2.1808	0.3169	2.1421	0.3343	219299415
308	1	219877178	220519371	0.376382	0.221417860363	832	5	-0.370720824491514	0.710845478154822	-0.178037777592112	230.636640289449	1.70056208482371	2.1808	0.3169	2.1421	0.3343	219877178
309	1	220519371	221114673	0.402784	0.160090172719	839	8	-0.0594111884867217	0.952624601678419	-0.0264243880425408	232.577092791884	1.97877358490566	2.1808	0.3169	2.1421	0.3343	220519371
310	1	221114673	221702465	0.376338	0.14935895691	1119	5	0.602911594506986	0.546567502328347	0.24951682524319	310.195192889295	2.28717424629535	2.1808	0.3169	2.1421	0.3343	221114673
311	1	221702465	222271496	0.391524	0.121313250069	1025	7	0.411139677513061	0.680970117393296	0.171606424973633	284.137687856593	2.24780701754386	2.1808	0.3169	2.1421	0.3343	221702465
312	1	222271496	222913998	0.39083	0.221792305705	1019	7	0.389679608627105	0.696773476846802	0.163136566746639	282.474442854505	2.23464912280702	2.1808	0.3169	2.1421	0.3343	222271496
313	1	222913998	223523051	0.413476	0.179053382875	918	9	0.500565406780951	0.61667701349667	0.20185606480562	254.476485319368	2.26387176325524	2.1808	0.3169	2.1421	0.3343	222913998
314	1	223523051	224373409	0.431744	0.412012352444	769	11	0.173748701103935	0.862062961631609	0.0688444916901219	213.172567767532	2.14206128133705	2.1808	0.3169	2.1421	0.3343	223523051
315	1	224373409	225002935	0.415194	0.205751629003	881	9	0.3460467987614	0.729307544532062	0.142503930312226	244.219807806496	2.17262638717633	2.1808	0.3169	2.1421	0.3343	224373409
316	1	225002935	225695542	0.37943	0.278089883585	1195	5	0.860737600931676	0.389382578919739	0.344317407134906	331.262962915735	2.44251405212059	2.1808	0.3169	2.1421	0.3343	225002935
317	1	225695542	226358227	0.4311	0.24549371119	783	11	0.241629903561533	0.80906694886529	0.094873201019336	217.053472772402	2.18105849582173	2.1808	0.3169	2.1421	0.3343	225695542
318	1	226358227	226970538	0.453284	0.183421496592	545	13	-0.429848616312735	0.667305765386589	-0.219727315831082	151.078087689603	1.82885906040268	2.1808	0.3169	2.1421	0.3343	226358227
319	1	226970538	227580663	0.395332	0.180495800041	882	7	-0.100325297602235	0.920086074227154	-0.0451669238616546	244.497015306844	1.93421052631579	2.1808	0.3169	2.1421	0.3343	226970538
320	1	227580663	228266773	0.472358	0.271253880573	710	14	1.23096327171841	0.218336601349948	0.447650271981289	196.817325247006	2.83433133732535	2.1808	0.3169	2.1421	0.3343	227580663
321	1	228266773	228906733	0.499332	0.218701168823	350	15	-0.502347601770202	0.615423030378054	-0.221409307556933	97.0226251217634	1.7632241813602	2.1808	0.3169	2.1421	0.3343	228266773
322	1	228906733	229496991	0.440392	0.152912794066	846	12	0.725620781296631	0.468071277795486	0.283153127633912	234.51754529432	2.53483146067416	2.1808	0.3169	2.1421	0.3343	228906733
323	1	229496991	230108568	0.419716	0.182441458721	927	9	0.538151014137058	0.590472795713006	0.215931250017343	256.971352822499	2.28606658446362	2.1808	0.3169	2.1421	0.3343	229496991
324	1	230108568	230682839	0.452012	0.129330925643	759	13	0.596113597399645	0.551099341083235	0.258116339920096	210.400492764053	2.54697986577181	2.1808	0.3169	2.1421	0.3343	230108568
325	1	230682839	231272270	0.429698	0.151724290036	989	10	1.02043957927025	0.307520030901763	0.335125756392287	274.158217844069	2.5822454308094	2.1808	0.3169	2.1421	0.3343	230682839
326	1	231272270	231895935	0.407194	0.19828754219	1072	8	0.833171508726393	0.404748008636094	0.327137801975408	297.166440372944	2.52830188679245	2.1808	0.3169	2.1421	0.3343	231272270
327	1	231895935	232490999	0.413336	0.159754244922	772	9	-0.109156668107008	0.913078228712991	-0.0480372413401071	214.004190268575	1.90382244143033	2.1808	0.3169	2.1421	0.3343	231895935
328	1	232490999	233052992	0.406902	0.11030920314	784	8	-0.270106674953337	0.787078187043044	-0.124241544367156	217.33068027275	1.84905660377358	2.1808	0.3169	2.1421	0.3343	232490999
329	1	233052992	233629427	0.3979	0.132599512521	1146	7	0.843917733379851	0.398715377985082	0.33258955933773	317.679795398688	2.51315789473684	2.1808	0.3169	2.1421	0.3343	233052992
330	1	233629427	234236314	0.393906	0.176123396942	1269	7	1.28384914554196	0.199194743901851	0.479674584421931	351.776317941479	2.78289473684211	2.1808	0.3169	2.1421	0.3343	233629427
331	1	234236314	234816376	0.419636	0.138023176833	861	9	0.262523226858939	0.792918080684018	0.109375148788656	238.675657799538	2.1233045622688	2.1808	0.3169	2.1421	0.3343	234236314
332	1	234816376	235524537	0.424044	0.293945868242	641	10	-0.71177800797435	0.476602253089835	-0.290520407748083	177.690007723001	1.67362924281984	2.1808	0.3169	2.1421	0.3343	234816376
333	1	235524537	236178352	0.404924	0.235257679925	824	8	-0.116873593886708	0.906960223746533	-0.0524508612991456	228.418980286666	1.94339622641509	2.1808	0.3169	2.1421	0.3343	235524537
334	1	236178352	236828852	0.41155	0.231360491929	836	9	0.158118761980864	0.874363216665432	0.0668648534726953	231.745470290841	2.0616522811344	2.1808	0.3169	2.1421	0.3343	236178352
335	1	236828852	237428664	0.406068	0.166405473715	1082	8	0.87147977899305	0.383492242093583	0.340533395344451	299.938515376423	2.55188679245283	2.1808	0.3169	2.1421	0.3343	236828852
336	1	237428664	238007532	0.358696	0.136245223436	1106	3	0.519114899263651	0.603680618959749	0.243424837956981	306.591495384772	2.29460580912863	2.1808	0.3169	2.1421	0.3343	237428664
337	1	238007532	238605385	0.374912	0.163674013512	994	5	0.17885566288743	0.858051037220544	0.0786245458290818	275.544255345808	2.0316811446091	2.1808	0.3169	2.1421	0.3343	238007532
338	1	238605385	239186212	0.343758	0.13915847576	1081	2	0.650842826821129	0.515147951241207	0.284007490166213	299.661307876075	2.31106360235168	2.1808	0.3169	2.1421	0.3343	238605385
339	1	239186212	239759216	0.362902	0.127405742368	1239	4	1.05621333487186	0.290870759826751	0.431838693430143	343.460092931042	2.55463917525773	2.1808	0.3169	2.1421	0.3343	239186212
340	1	239759216	240347054	0.387338	0.149425521998	981	6	0.164624874081692	0.86923925165212	0.0735960084433101	271.940557841285	2.11422413793103	2.1808	0.3169	2.1421	0.3343	239759216
341	1	240347054	240958965	0.37826	0.182887707526	1048	5	0.362047825347078	0.717316291754451	0.154945505804246	290.513460364594	2.14205416453756	2.1808	0.3169	2.1421	0.3343	240347054
342	1	240958965	241542129	0.378638	0.142608254282	1047	5	0.358655377894122	0.719852913603486	0.153568231197604	290.236252864246	2.14001021972407	2.1808	0.3169	2.1421	0.3343	240958965
343	1	241542129	242151661	0.38137	0.179698522801	837	6	-0.321266772266405	0.748008234701658	-0.155429505225585	232.022677791188	1.80387931034483	2.1808	0.3169	2.1421	0.3343	241542129
344	1	242151661	242902919	0.398024	0.334449683065	872	7	-0.13609207907883	0.891748489249598	-0.0616174446422488	241.724940303365	1.91228070175439	2.1808	0.3169	2.1421	0.3343	242151661
345	1	242902919	243816822	0.3764	0.452895985679	959	5	0.0601200020339545	0.952060059456904	0.0269095092849262	265.841992833632	1.96014307613694	2.1808	0.3169	2.1421	0.3343	242902919
346	1	243816822	244387282	0.396996	0.123514356835	840	7	-0.250545779803931	0.802165306150594	-0.115556251753052	232.854300292232	1.84210526315789	2.1808	0.3169	2.1421	0.3343	243816822
347	1	244387282	245047729	0.404808	0.24293698056	790	8	-0.247121712793342	0.804814030380453	-0.113242545417899	218.993925274837	1.86320754716981	2.1808	0.3169	2.1421	0.3343	244387282
348	1	245047729	245671145	0.422578	0.197967328397	722	10	-0.308589431632934	0.757633861097636	-0.118845927479653	200.14381525118	1.88511749347258	2.1808	0.3169	2.1421	0.3343	245047729
349	1	245671145	246268341	0.422042	0.162753936731	1015	10	1.1498581346391	0.250202306486853	0.372563057705715	281.365612853114	2.65013054830287	2.1808	0.3169	2.1421	0.3343	245671145
350	1	246268341	246921274	0.389638	0.234224644795	709	6	-0.753170457909157	0.451347489272299	-0.394871500536413	196.540117746658	1.52801724137931	2.1808	0.3169	2.1421	0.3343	246268341
351	1	246921274	247616229	0.415174	0.280528955112	865	9	0.279227941239431	0.780069902055341	0.1160620439159	239.78448780093	2.13316892725031	2.1808	0.3169	2.1421	0.3343	246921274
352	1	247616229	248317745	0.36905	0.287257881502	1313	4	1.30007477841139	0.193575341074791	0.515529422182428	363.973447956787	2.70721649484536	2.1808	0.3169	2.1421	0.3343	247616229
353	1	248317745	249250621	0.327578	0.507393530501	899	1	0.290093172008153	0.771744959263926	0.163436775244258	249.209542812758	2.07142857142857	2.1808	0.3169	2.1421	0.3343	248317745
354	2	0	616099	0.426734	0.188442117257	630	10	-0.766532012168863	0.443359811690102	-0.315492935979545	174.640725219174	1.64490861618799	2.0509	0.3151	2.0378	0.2895	248317745
355	2	616099	1202949	0.434058	0.147993524751	620	11	-0.548701239337649	0.583210495537304	-0.241870890997467	171.868650215695	1.72701949860724	2.0509	0.3151	2.0378	0.2895	248933844
356	2	1202949	1825762	0.476658	0.197190810083	482	14	-0.250853616839613	0.801927286315172	-0.111135606180794	133.614015167686	1.92415169660679	2.0509	0.3151	2.0378	0.2895	249520694
357	2	1825762	2396479	0.431262	0.123909047742	505	11	-1.10629683095364	0.268598063007865	-0.537855718632547	139.989787675687	1.4066852367688	2.0509	0.3151	2.0378	0.2895	250143507
358	2	2396479	2956121	0.463072	0.106571701195	541	13	-0.449025480120443	0.653413275945997	-0.230354951668555	149.969257688211	1.81543624161074	2.0509	0.3151	2.0378	0.2895	250714224
359	2	2956121	3598691	0.46405	0.22187465957	559	13	-0.362729592985756	0.716806891156537	-0.18313526265218	154.958992694474	1.8758389261745	2.0509	0.3151	2.0378	0.2895	251273866
360	2	3598691	4216080	0.43719	0.190137822345	511	11	-1.07720488704324	0.281388742479954	-0.520815815334083	141.653032677775	1.42339832869081	2.0509	0.3151	2.0378	0.2895	251916436
361	2	4216080	4796180	0.367372	0.138079641441	982	4	0.209289132308903	0.834222535087828	0.0964574356042343	272.217765341633	2.02474226804124	2.0509	0.3151	2.0378	0.2895	252533825
362	2	4796180	5460124	0.375352	0.246924439411	1008	5	0.22634992722882	0.820929269534441	0.098802427766712	279.425160350679	2.06029637199796	2.0509	0.3151	2.0378	0.2895	253113925
363	2	5460124	6047249	0.409114	0.148392591016	946	8	0.350487303366511	0.725973017080055	0.146744984857031	262.238295329109	2.2311320754717	2.0509	0.3151	2.0378	0.2895	253777869
364	2	6047249	6611512	0.39118	0.113888381836	772	7	-0.493759893844771	0.621475760552236	-0.237344732151095	214.004190268575	1.69298245614035	2.0509	0.3151	2.0378	0.2895	254364994
365	2	6611512	7158709	0.409698	0.0862523003598	798	8	-0.216475096580016	0.828617435003528	-0.0987064522600182	221.211585277621	1.88207547169811	2.0509	0.3151	2.0378	0.2895	254929257
366	2	7158709	7714640	0.40255	0.100607809243	682	8	-0.660851031673241	0.508707852235786	-0.325323459458191	189.055515237265	1.60849056603774	2.0509	0.3151	2.0378	0.2895	255476454
367	2	7714640	8272364	0.406738	0.103499221837	742	8	-0.431001410073297	0.66646734520192	-0.203676011861561	205.687965258138	1.75	2.0509	0.3151	2.0378	0.2895	256032385
368	2	8272364	8816269	0.45691	0.0807218172291	493	13	-0.679147845812939	0.497044189147296	-0.364395899117459	136.663297671512	1.65436241610738	2.0509	0.3151	2.0378	0.2895	256590109
369	2	8816269	9417012	0.417464	0.1676973348	800	9	0.00777633255643582	0.993795446846563	0.00336191116653707	221.766000278316	1.97287299630086	2.0509	0.3151	2.0378	0.2895	257134014
370	2	9417012	10030167	0.44274	0.184545506438	603	12	-0.443934515350792	0.65708992937192	-0.205346533585953	167.156122709781	1.80674157303371	2.0509	0.3151	2.0378	0.2895	257734757
371	2	10030167	10629284	0.493218	0.165438470282	404	15	-0.0350891411072558	0.972008660222552	-0.0144089366374668	111.99183014055	2.0352644836272	2.0509	0.3151	2.0378	0.2895	258347912
372	2	10629284	11238703	0.459752	0.179546420443	564	13	-0.338758513226121	0.734791656847978	-0.170288383096577	156.345030196213	1.89261744966443	2.0509	0.3151	2.0378	0.2895	258947029
373	2	11238703	11837086	0.429468	0.164414764457	792	10	0.0398451405139696	0.96821658786076	0.0146556657127856	219.548340275533	2.06788511749347	2.0509	0.3151	2.0378	0.2895	259556448
374	2	11837086	12408724	0.426494	0.125320570011	985	10	1.00052903229043	0.317054554931288	0.329278959976915	273.049387842677	2.57180156657963	2.0509	0.3151	2.0378	0.2895	260154831
375	2	12408724	12971186	0.398736	0.111051057671	891	7	-0.0681351942733006	0.945678014463623	-0.0305201478972531	246.991882809975	1.95394736842105	2.0509	0.3151	2.0378	0.2895	260726469
376	2	12971186	13584183	0.357856	0.184335323011	1000	3	0.19867401695456	0.842517750303189	0.0980734523843614	277.207500347895	2.0746887966805	2.0509	0.3151	2.0378	0.2895	261288931
377	2	13584183	14197791	0.342092	0.185147520893	1036	2	0.499223685273507	0.617621810495137	0.222664970118116	287.18697036042	2.21485836451096	2.0509	0.3151	2.0378	0.2895	261901928
378	2	14197791	14778882	0.365704	0.13954957141	1205	4	0.944168887840189	0.345083351196654	0.391695652406865	334.035037919214	2.48453608247423	2.0509	0.3151	2.0378	0.2895	262515536
379	2	14778882	15347169	0.398208	0.120162875448	997	7	0.310992689378597	0.755806179293414	0.131647924979021	276.375877846852	2.18640350877193	2.0509	0.3151	2.0378	0.2895	263096627
380	2	15347169	15928375	0.39847	0.139719823952	1073	7	0.582820228600713	0.560014325883315	0.237632591337347	297.443647873292	2.3530701754386	2.0509	0.3151	2.0378	0.2895	263664914
381	2	15928375	16564119	0.443736	0.213519907384	624	12	-0.342861835393608	0.731702404292579	-0.155958506623789	172.977480217087	1.86966292134831	2.0509	0.3151	2.0378	0.2895	264246120
382	2	16564119	17130248	0.405544	0.116809066485	912	8	0.220239184459876	0.825684880950845	0.0939386256823777	252.813240317281	2.15094339622642	2.0509	0.3151	2.0378	0.2895	264881864
383	2	17130248	17711983	0.36681	0.140502118662	1151	4	0.766215942554586	0.443547823841666	0.325550339421772	319.065832900428	2.37319587628866	2.0509	0.3151	2.0378	0.2895	265447993
384	2	17711983	18300635	0.396756	0.150601713746	822	7	-0.3149259864618	0.752817850441037	-0.146807185737492	227.86456528597	1.80263157894737	2.0509	0.3151	2.0378	0.2895	266029728
385	2	18300635	18873016	0.382936	0.126455979496	867	6	-0.220039345943884	0.825840511919316	-0.104625134554094	240.338902801625	1.86853448275862	2.0509	0.3151	2.0378	0.2895	266618380
386	2	18873016	19495246	0.381806	0.196438615946	930	6	-0.00746175066659238	0.994046439593398	-0.00342641178053504	257.802975323543	2.00431034482759	2.0509	0.3151	2.0378	0.2895	267190761
387	2	19495246	20055399	0.421074	0.107386731839	829	10	0.224017700077333	0.822743530543546	0.0805273371289265	229.805017788405	2.1644908616188	2.0509	0.3151	2.0378	0.2895	267812991
388	2	20055399	20650180	0.431148	0.15935445147	716	11	-0.0832301367712594	0.933668550187705	-0.0341795190074482	198.480570249093	1.99442896935933	2.0509	0.3151	2.0378	0.2895	268373144
389	2	20650180	21248614	0.449088	0.164485975062	752	12	0.273200213869233	0.78469931558745	0.1132281261916	208.460040261617	2.25318352059925	2.0509	0.3151	2.0378	0.2895	268967925
390	2	21248614	21820644	0.38623	0.125919969232	959	6	0.0903914281118437	0.927976168184981	0.0408736872422022	265.841992833632	2.06681034482759	2.0509	0.3151	2.0378	0.2895	269566359
391	2	21820644	22375089	0.364668	0.0981972963955	1056	4	0.453150575848433	0.650440318874616	0.201272340647995	292.731120367378	2.17731958762887	2.0509	0.3151	2.0378	0.2895	270138389
392	2	22375089	22946708	0.363716	0.125291496609	1002	4	0.27519763056283	0.78316440725405	0.12554501448475	277.761915348591	2.0659793814433	2.0509	0.3151	2.0378	0.2895	270692834
393	2	22946708	23509419	0.404064	0.111444418183	968	8	0.434765497953157	0.663732650798411	0.179911848792231	268.336860336763	2.28301886792453	2.0509	0.3151	2.0378	0.2895	271264453
394	2	23509419	24059871	0.464264	0.0916555848648	460	13	-0.83735697222653	0.402391943996683	-0.464349684550995	127.515450160032	1.54362416107383	2.0509	0.3151	2.0378	0.2895	271827164
395	2	24059871	24740986	0.397206	0.265909574741	789	7	-0.432956365334561	0.665046470105296	-0.205920279405717	218.716717774489	1.73026315789474	2.0509	0.3151	2.0378	0.2895	272377616
396	2	24740986	25367687	0.415544	0.202171370398	837	9	0.162294940575987	0.871073598698966	0.0685895339421562	232.022677791188	2.06411837237978	2.0509	0.3151	2.0378	0.2895	273058731
397	2	25367687	25990943	0.44079	0.197761433504	671	12	-0.116651551679908	0.907136184218839	-0.0511917692858538	186.006232733438	2.01048689138577	2.0509	0.3151	2.0378	0.2895	273685432
398	2	25990943	26667421	0.407016	0.260877663427	779	8	-0.289260810086665	0.772381799991665	-0.133471870420695	215.944642771011	1.8372641509434	2.0509	0.3151	2.0378	0.2895	274308688
399	2	26667421	27249054	0.485998	0.140351389966	467	14	-0.34834157003422	0.727583678039324	-0.156746202701093	129.455902662467	1.86427145708583	2.0509	0.3151	2.0378	0.2895	274985166
400	2	27249054	27895223	0.460862	0.226208623441	682	13	0.226958969101266	0.820455647534688	0.103788193528802	189.055515237265	2.28859060402685	2.0509	0.3151	2.0378	0.2895	275566799
401	2	27895223	28491184	0.385058	0.161018925735	884	6	-0.162677137694456	0.870772648657005	-0.0766107583844971	245.05143030754	1.9051724137931	2.0509	0.3151	2.0378	0.2895	276212968
402	2	28491184	29082759	0.450746	0.154798630774	608	13	-0.127813011341333	0.898296952959322	-0.0619122220517848	168.54216021152	2.04026845637584	2.0509	0.3151	2.0378	0.2895	276808929
403	2	29082759	29654518	0.437902	0.125505676343	828	11	0.459819482889529	0.645645797556446	0.17549166122762	229.527810288057	2.30640668523677	2.0509	0.3151	2.0378	0.2895	277400504
404	2	29654518	30203382	0.420582	0.0890275186567	999	10	1.07021594671981	0.284522118032079	0.349639913425594	276.930292847547	2.60835509138381	2.0509	0.3151	2.0378	0.2895	277972263
405	2	30203382	30790655	0.418766	0.148607206529	898	9	0.417041834878491	0.676647808148621	0.170077356132959	248.93233531241	2.21454993834772	2.0509	0.3151	2.0378	0.2895	278521127
406	2	30790655	31361844	0.443002	0.124633002386	910	12	1.03365180592805	0.301298971080176	0.388362009600021	252.258825316585	2.72659176029963	2.0509	0.3151	2.0378	0.2895	279108400
407	2	31361844	31996845	0.417292	0.212599665197	817	9	0.078771368673527	0.937214477752234	0.033697989537496	226.478527784231	2.01479654747226	2.0509	0.3151	2.0378	0.2895	279679589
408	2	31996845	32700888	0.362038	0.289816104982	778	4	-0.462977549881152	0.643380459151983	-0.239495433724267	215.667435270663	1.60412371134021	2.0509	0.3151	2.0378	0.2895	280314590
409	2	32700888	33329162	0.379308	0.20416888173	973	5	0.107614266375345	0.914301679784149	0.0478184990479069	269.722897838502	1.9887583035258	2.0509	0.3151	2.0378	0.2895	281018633
410	2	33329162	33941659	0.384382	0.183669471034	1047	6	0.387325211991236	0.698515462911691	0.16753240915488	290.236252864246	2.25646551724138	2.0509	0.3151	2.0378	0.2895	281646907
411	2	33941659	34554683	0.371936	0.184371248108	900	5	-0.140034397690476	0.888632812718626	-0.0646963045161674	249.486750313106	1.83955033214103	2.0509	0.3151	2.0378	0.2895	282259404
412	2	34554683	35183775	0.35133	0.205203690398	957	3	0.0686838477159663	0.945241275493698	0.0346642822083001	265.287577832936	1.98547717842324	2.0509	0.3151	2.0378	0.2895	282872428
413	2	35183775	35786926	0.338338	0.17102019229	1108	1	0.919768001703444	0.357694008120389	0.465001635778999	307.145910385468	2.55299539170507	2.0509	0.3151	2.0378	0.2895	283501520
414	2	35786926	36399642	0.357206	0.183961247952	1092	3	0.476792518581318	0.633509873670684	0.225046308642127	302.710590379902	2.2655601659751	2.0509	0.3151	2.0378	0.2895	284104671
415	2	36399642	36967517	0.388388	0.119524543253	940	6	0.0262807247742476	0.979033429003323	0.012003628789071	260.575050327022	2.02586206896552	2.0509	0.3151	2.0378	0.2895	284717387
416	2	36967517	37597557	0.374914	0.206399593677	916	5	-0.0857552384431727	0.931660989886253	-0.0392737076362606	253.922070318672	1.87225344915687	2.0509	0.3151	2.0378	0.2895	285285262
417	2	37597557	38194752	0.402064	0.162752534767	1336	8	1.84450984376614	0.0651088725708487	0.644752903991688	370.349220464788	3.15094339622642	2.0509	0.3151	2.0378	0.2895	285915302
418	2	38194752	38814174	0.402052	0.192795864532	871	8	0.0631752763665816	0.949626932044942	0.0275775201165005	241.447732803017	2.05424528301887	2.0509	0.3151	2.0378	0.2895	286512497
419	2	38814174	39475263	0.386118	0.243672183322	706	6	-0.763293200541409	0.445288556240437	-0.400988944504748	195.708495245614	1.52155172413793	2.0509	0.3151	2.0378	0.2895	287131919
420	2	39475263	40076997	0.377434	0.169068059973	1075	5	0.453643906576902	0.650085146260561	0.191643448743618	297.998062873988	2.19724067450179	2.0509	0.3151	2.0378	0.2895	287793008
421	2	40076997	40654319	0.377444	0.133932190355	896	5	-0.153604187502302	0.877921834979025	-0.0711225736756004	248.377920311714	1.83137455288707	2.0509	0.3151	2.0378	0.2895	288394742
422	2	40654319	41214960	0.343372	0.108163691203	935	2	0.158922945355508	0.873729582658478	0.0746792372065613	259.189012825282	1.99893105291288	2.0509	0.3151	2.0378	0.2895	288972064
423	2	41214960	41814385	0.349934	0.165867289486	1062	2	0.586825855945466	0.557320669770045	0.258424733235716	294.394365369465	2.27044361304115	2.0509	0.3151	2.0378	0.2895	289532705
424	2	41814385	42386818	0.4198	0.126535332519	844	9	0.191528190741848	0.848111796316099	0.0806049100989976	233.963130293624	2.08138101109741	2.0509	0.3151	2.0378	0.2895	290132130
425	2	42386818	43042110	0.398268	0.236981376241	806	7	-0.372152836824351	0.709779058847422	-0.175165740891208	223.429245280404	1.76754385964912	2.0509	0.3151	2.0378	0.2895	290704563
426	2	43042110	43640475	0.473032	0.164389628404	693	14	1.12047692476452	0.262510580458007	0.412686599726459	192.104797741092	2.76646706586826	2.0509	0.3151	2.0378	0.2895	291359855
427	2	43640475	44256189	0.375298	0.187934657974	874	5	-0.228238031467343	0.819461196753519	-0.106988026232606	242.279355304061	1.78640776699029	2.0509	0.3151	2.0378	0.2895	291958220
428	2	44256189	44885853	0.369506	0.205925700056	895	4	-0.0774128350956791	0.938295130494086	-0.0373779065588398	248.100712811366	1.84536082474227	2.0509	0.3151	2.0378	0.2895	292573934
429	2	44885853	45463911	0.438754	0.135034892692	780	11	0.227083931606334	0.820358478410353	0.0893350174779061	216.221850271358	2.17270194986072	2.0509	0.3151	2.0378	0.2895	293203598
430	2	45463911	46019151	0.404396	0.0994885094734	913	8	0.224070011486542	0.822702826586225	0.0955196615018581	253.090447817629	2.15330188679245	2.0509	0.3151	2.0378	0.2895	293781656
431	2	46019151	46575185	0.439442	0.100774413075	854	11	0.585884573167926	0.557953084885155	0.220096963348786	236.735205297103	2.37883008356546	2.0509	0.3151	2.0378	0.2895	294336896
432	2	46575185	47148856	0.42418	0.128420296651	801	10	0.0846438712185714	0.932544520007625	0.030957478041886	222.043207778664	2.09138381201044	2.0509	0.3151	2.0378	0.2895	294892930
433	2	47148856	47782132	0.452894	0.210454841175	666	13	0.150251513870434	0.880566184958083	0.0695386315758918	184.620195231698	2.23489932885906	2.0509	0.3151	2.0378	0.2895	295466601
434	2	47782132	48439149	0.40535	0.238984683806	696	8	-0.607219453299921	0.54370528391264	-0.296007892633636	192.936420242135	1.64150943396226	2.0509	0.3151	2.0378	0.2895	296099877
435	2	48439149	49070749	0.385374	0.208359721343	1159	6	0.765240936928644	0.444128087074581	0.314151533230543	321.283492903211	2.49784482758621	2.0509	0.3151	2.0378	0.2895	296756894
436	2	49070749	49661349	0.385576	0.153403318659	1215	6	0.954198799397348	0.339983022276612	0.382227280717215	336.807112922693	2.61853448275862	2.0509	0.3151	2.0378	0.2895	297388494
437	2	49661349	50244505	0.354328	0.142596492191	1072	3	0.416331974749414	0.677167098199012	0.198378358180047	297.166440372944	2.22406639004149	2.0509	0.3151	2.0378	0.2895	297979094
438	2	50244505	50789013	0.349628	0.0817398458792	967	2	0.266741001567151	0.789668582599994	0.123228761908403	268.059652836415	2.06734366648851	2.0509	0.3151	2.0378	0.2895	298562250
439	2	50789013	51322685	0.348566	0.0630949347165	991	2	0.347604543725884	0.728137193448552	0.158597929618051	274.712632844764	2.11865312667023	2.0509	0.3151	2.0378	0.2895	299106758
440	2	51322685	51913523	0.342074	0.153744342781	1132	2	0.822677853908436	0.41069121236723	0.350514925263445	313.798890393818	2.42009620523784	2.0509	0.3151	2.0378	0.2895	299640430
441	2	51913523	52516164	0.335714	0.17031864742	1088	1	0.859512037139302	0.390058081876602	0.43872231098015	301.60176037851	2.50691244239631	2.0509	0.3151	2.0378	0.2895	300231268
442	2	52516164	53106277	0.353292	0.152704651482	794	3	-0.424069584514051	0.671515066520797	-0.234715635134768	220.102755276229	1.64730290456432	2.0509	0.3151	2.0378	0.2895	300833909
443	2	53106277	53704899	0.359264	0.164748372095	1202	3	0.80932550965679	0.418327936720203	0.36351034843346	333.20341541817	2.49377593360996	2.0509	0.3151	2.0378	0.2895	301424022
444	2	53704899	54339151	0.377724	0.211669809476	794	5	-0.499633827703859	0.617332934188676	-0.245482298590247	220.102755276229	1.62289218191109	2.0509	0.3151	2.0378	0.2895	302022644
445	2	54339151	54909490	0.397988	0.123328406439	851	7	-0.211202320179677	0.832729400348395	-0.0967864477332125	235.903582796059	1.86622807017544	2.0509	0.3151	2.0378	0.2895	302656896
446	2	54909490	55492677	0.391416	0.142642068496	712	7	-0.708360582704336	0.478721364016522	-0.354068338452777	197.371740247702	1.56140350877193	2.0509	0.3151	2.0378	0.2895	303227235
447	2	55492677	56157960	0.364048	0.248440137505	905	4	-0.0444585859687156	0.964538862923923	-0.0213477967398909	250.872787814845	1.8659793814433	2.0509	0.3151	2.0378	0.2895	303810422
448	2	56157960	56742242	0.379368	0.144248838746	1003	5	0.209387689964038	0.83414560176803	0.0916283948789763	278.039122848939	2.05007664793051	2.0509	0.3151	2.0378	0.2895	304475705
449	2	56742242	57363074	0.346474	0.194629142828	1136	2	0.836155110934891	0.403067647924306	0.355603801936244	314.907720395209	2.42864778193479	2.0509	0.3151	2.0378	0.2895	305059987
450	2	57363074	57978189	0.343382	0.187143867407	1465	2	1.94465950136085	0.0518159728300999	0.722541631741173	406.108988009667	3.13201496525922	3.3235	0.3485	3.132	0.0285	305680819
451	2	57978189	58561399	0.343574	0.142675880043	1456	2	1.91433567305132	0.0555772791164811	0.713651322630259	403.614120506536	3.11277391769107	3.3235	0.3485	3.132	0.0285	306295934
452	2	58561399	59114769	0.36381	0.0964454162676	1807	4	2.92801468528339	0.00341133932437634	0.976259012154141	500.913953128647	3.72577319587629	3.3235	0.3485	3.132	0.0285	306879144
453	2	59114769	59682896	0.372622	0.119915089408	1241	5	1.01679018376767	0.309253252839092	0.398809904397152	344.014507931738	2.53653551354113	2.0818	0.3173	2.0456	0.2833	307432514
454	2	59682896	60229917	0.383076	0.0859583087304	1085	6	0.515546618666428	0.606171101682071	0.218966009555913	300.770137877467	2.33836206896552	2.0818	0.3173	2.0456	0.2833	308000641
455	2	60229917	60804512	0.42132	0.129821874538	1007	10	1.11003704067946	0.266983065380209	0.361147013639961	279.147952850331	2.62924281984334	2.0818	0.3173	2.0456	0.2833	308547662
456	2	60804512	61457641	0.391244	0.234454449274	700	7	-0.751280720476249	0.452483729549177	-0.378590657586846	194.045250243527	1.53508771929825	2.0818	0.3173	2.0456	0.2833	309122257
457	2	61457641	62149146	0.379414	0.276939429216	818	5	-0.418215088832904	0.67578986472363	-0.202520462791456	226.755735284578	1.67194685743485	2.0818	0.3173	2.0456	0.2833	309775386
458	2	62149146	62802126	0.411118	0.234279763546	793	9	-0.0214569176094252	0.982881170310004	-0.00931722290420912	219.825547775881	1.95561035758323	2.0818	0.3173	2.0456	0.2833	310466891
459	2	62802126	63444030	0.359544	0.221067324709	986	3	0.156351636272227	0.875755856906898	0.0777330041001858	273.326595343025	2.04564315352697	2.0818	0.3173	2.0456	0.2833	311119871
460	2	63444030	64100152	0.363776	0.237946601394	1218	4	0.987009411705241	0.323638024697278	0.407176639195874	337.638735423737	2.51134020618557	2.0818	0.3173	2.0456	0.2833	311761775
461	2	64100152	64693219	0.392452	0.156924934282	1012	7	0.364642861593489	0.715378015656345	0.153191805275135	280.53399035207	2.21929824561404	2.0818	0.3173	2.0456	0.2833	312417897
462	2	64693219	65282302	0.420952	0.151223172286	790	10	0.0298898670240581	0.976154887183703	0.0110078886976413	218.993925274837	2.06266318537859	2.0818	0.3173	2.0456	0.2833	313010964
463	2	65282302	65919382	0.416494	0.215169209518	771	9	-0.113332846702131	0.909766677088318	-0.0499072286931533	213.726982768227	1.90135635018496	2.0818	0.3173	2.0456	0.2833	313600047
464	2	65919382	66508419	0.399588	0.151156888277	1032	7	0.436176424546677	0.662708731464361	0.181425486004079	286.078140359028	2.26315789473684	2.0818	0.3173	2.0456	0.2833	314237127
465	2	66508419	67091838	0.383566	0.142983001925	764	6	-0.567586842984537	0.570315543103886	-0.28708448974018	211.786530265792	1.64655172413793	2.0818	0.3173	2.0456	0.2833	314826164
466	2	67091838	67661697	0.364592	0.122589974011	804	4	-0.377296502151047	0.705953271323418	-0.19207008753153	222.874830279708	1.65773195876289	2.0818	0.3173	2.0456	0.2833	315409583
467	2	67661697	68234810	0.39735	0.12757170052	1147	7	0.84749441152751	0.396719600696082	0.33384790659665	317.957002899036	2.51535087719298	2.0818	0.3173	2.0456	0.2833	315979442
468	2	68234810	68855598	0.372514	0.194572060027	841	5	-0.340188797414906	0.733714354006449	-0.16251550547806	233.13150779258	1.71895758814512	2.0818	0.3173	2.0456	0.2833	316552555
469	2	68855598	69415572	0.410132	0.107101401136	937	9	0.579912800088288	0.561973423406781	0.231410959050999	259.743427825978	2.31072749691739	2.0818	0.3173	2.0456	0.2833	317173343
470	2	69415572	70046550	0.403962	0.20757934508	984	8	0.496058730379809	0.619852975229174	0.203563116856876	272.772180342329	2.32075471698113	2.0818	0.3173	2.0456	0.2833	317733317
471	2	70046550	70708663	0.418528	0.244841892547	692	9	-0.443250955716849	0.657584225740883	-0.205866050971463	191.827590240744	1.70653514180025	2.0818	0.3173	2.0456	0.2833	318364295
472	2	70708663	71341013	0.447768	0.209298647901	626	12	-0.333235865873876	0.738956246727349	-0.151341878553419	173.531895217783	1.87565543071161	2.0818	0.3173	2.0456	0.2833	319026408
473	2	71341013	71953120	0.442322	0.183149351339	871	12	0.845945400293279	0.397583203903363	0.325168183112827	241.447732803017	2.60973782771536	2.0818	0.3173	2.0456	0.2833	319658758
474	2	71953120	72519106	0.445348	0.11658592262	897	12	0.971083004049794	0.331506946568321	0.367603449433224	248.655127812062	2.6876404494382	2.0818	0.3173	2.0456	0.2833	320270865
475	2	72519106	73134358	0.35972	0.187324868509	1437	3	1.51973689968166	0.128577113672827	0.621133514179611	398.347177999926	2.98132780082988	2.0818	0.3173	2.0456	0.2833	320836851
476	2	73134358	73731601	0.457066	0.162819823757	740	13	0.505023494313032	0.613542334521901	0.221541725020942	205.133550257443	2.48322147651007	2.0818	0.3173	2.0456	0.2833	321452103
477	2	73731601	74439703	0.421868	0.293887038873	744	10	-0.199081423243907	0.842199052474499	-0.0755421432587926	206.242380258834	1.94255874673629	2.0818	0.3173	2.0456	0.2833	322049346
478	2	74439703	75036542	0.450382	0.162253136943	864	13	1.09950627235198	0.271547299596249	0.445047766668098	239.507280300582	2.8993288590604	2.0818	0.3173	2.0456	0.2833	322757448
479	2	75036542	75633395	0.405266	0.162272787437	1120	8	1.01705120600635	0.309129070568935	0.390331628462602	310.472400389643	2.64150943396226	2.0818	0.3173	2.0456	0.2833	323354287
480	2	75633395	76228029	0.382676	0.159146634737	889	6	-0.145805899974036	0.884074618178035	-0.0684737089461588	246.437467809279	1.91594827586207	2.0818	0.3173	2.0456	0.2833	323951140
481	2	76228029	76827430	0.34962	0.165833890834	890	2	0.00730380380788536	0.994172459518827	0.00351820828532259	246.714675309627	1.90272581507215	2.0818	0.3173	2.0456	0.2833	324545774
482	2	76827430	77426537	0.339332	0.165424540191	894	1	0.275029180867118	0.783293819383882	0.155390490913128	247.823505311018	2.05990783410138	2.0818	0.3173	2.0456	0.2833	325145175
483	2	77426537	78027312	0.33732	0.167741667013	908	1	0.317208356062017	0.751085509870233	0.177807957020725	251.704410315889	2.09216589861751	2.0818	0.3173	2.0456	0.2833	325744282
484	2	78027312	78618802	0.33568	0.154677171212	888	1	0.256952391497875	0.79721552540227	0.145675336079916	246.160260308931	2.04608294930876	2.0818	0.3173	2.0456	0.2833	326345057
485	2	78618802	79201843	0.345732	0.142427376462	989	2	0.340865915212656	0.733204525479418	0.155683393190673	274.158217844069	2.11437733832175	2.0818	0.3173	2.0456	0.2833	326936547
486	2	79201843	79797018	0.378938	0.159910950561	952	5	0.0363728698632593	0.970985046572928	0.0163402675747389	263.901540331196	1.94583546244251	2.0818	0.3173	2.0456	0.2833	327519588
487	2	79797018	80355685	0.37482	0.105012467176	778	5	-0.553912986951162	0.57963839671999	-0.274851150747013	215.667435270663	1.59018906489525	2.0818	0.3173	2.0456	0.2833	328114763
488	2	80355685	80906998	0.386328	0.0930741702082	859	6	-0.247033326296556	0.804882432526794	-0.117998996637465	238.121242798842	1.85129310344828	2.0818	0.3173	2.0456	0.2833	328673430
489	2	80906998	81499880	0.353112	0.156661865262	935	3	0.002177249500872	0.998262807610741	0.00111172249727342	259.189012825282	1.93983402489627	2.0818	0.3173	2.0456	0.2833	329224743
490	2	81499880	82087300	0.34546	0.148820264887	1179	2	0.981035623969286	0.326575174423627	0.409204685411325	326.827642910169	2.52057723142704	2.0818	0.3173	2.0456	0.2833	329817625
491	2	82087300	82672633	0.340582	0.145785390538	881	2	-0.0230200245016392	0.981634299938469	-0.011145108648024	244.219807806496	1.88348476750401	2.0818	0.3173	2.0456	0.2833	330405045
492	2	82672633	83254426	0.338066	0.140587803566	858	1	0.166568444651661	0.867709624294092	0.0960933072293561	237.844035298494	1.97695852534562	2.0818	0.3173	2.0456	0.2833	330990378
493	2	83254426	83838444	0.342	0.143862004253	750	2	-0.464400192118053	0.642361052474381	-0.243396532185194	207.905625260922	1.60342063067878	2.0818	0.3173	2.0456	0.2833	331572171
494	2	83838444	84427819	0.35776	0.15164369035	1011	3	0.231927316062107	0.816594467765463	0.113856449625289	280.256782851722	2.09751037344398	2.0818	0.3173	2.0456	0.2833	332156189
495	2	84427819	85053313	0.386914	0.200631820609	1228	6	0.99806401747044	0.318248316966152	0.397581527594251	340.410810427216	2.64655172413793	2.0818	0.3173	2.0456	0.2833	332745564
496	2	85053313	85702752	0.448476	0.230104751947	711	12	0.075867838714729	0.93952424407761	0.0323450241333779	197.094532747354	2.13033707865169	2.0818	0.3173	2.0456	0.2833	333371058
497	2	85702752	86326605	0.466368	0.198529140679	599	13	-0.170960954908676	0.864254467007301	-0.0834275427065845	166.047292708389	2.01006711409396	2.0818	0.3173	2.0456	0.2833	334020497
498	2	86326605	86975038	0.39966	0.228910311474	914	7	0.0141284031228659	0.988727540299995	0.00624858563889448	253.367655317976	2.00438596491228	2.0818	0.3173	2.0456	0.2833	334644350
499	2	86975038	88809039	0.422464	0.727372013429	781	10	-0.0149088636805437	0.988104888514576	-0.00552221622484474	216.499057771706	2.03916449086162	2.0818	0.3173	2.0456	0.2833	335292783
500	2	88809039	95541489	0.407006	0.925732831287	919	8	0.247054973646536	0.804865679544573	0.104969662806671	254.753692819716	2.16745283018868	2.0818	0.3173	2.0456	0.2833	337126784
501	2	95541489	96740240	0.462642	0.582899200918	673	13	0.183811025533923	0.854161706389049	0.084622959114947	186.560647734134	2.25838926174497	2.0818	0.3173	2.0456	0.2833	343859234
502	2	96740240	97380358	0.47655	0.218894016416	700	14	1.165971302922	0.243626048233074	0.427186169421574	194.045250243527	2.79441117764471	2.0818	0.3173	2.0456	0.2833	345057985
503	2	97380358	98551867	0.460402	0.573200035168	648	13	0.0639556267357474	0.949005559167294	0.0300102673892546	179.630460225436	2.1744966442953	2.0818	0.3173	2.0456	0.2833	345698103
504	2	98551867	99149896	0.420854	0.163920144341	760	10	-0.119439235324615	0.904927378464696	-0.0448453460358762	210.6777002644	1.98433420365535	2.0818	0.3173	2.0456	0.2833	346869612
505	2	99149896	99771850	0.41287	0.196082025359	737	9	-0.255322918936314	0.79847369966883	-0.114973469513118	204.301927756399	1.81750924784217	2.0818	0.3173	2.0456	0.2833	347467641
506	2	99771850	100407187	0.399614	0.213016084377	726	7	-0.658287088637104	0.510353672897084	-0.325976031423424	201.252645252572	1.59210526315789	2.0818	0.3173	2.0456	0.2833	348089595
507	2	100407187	101000650	0.410204	0.157487492902	770	9	-0.117509025297254	0.906456692441966	-0.0517796430259238	213.449775267879	1.89889025893958	2.0818	0.3173	2.0456	0.2833	348724932
508	2	101000650	101601235	0.439208	0.167478375251	707	11	-0.126868052636858	0.899044832582004	-0.0524288914623058	195.985702745962	1.96935933147632	2.0818	0.3173	2.0456	0.2833	349318395
509	2	101601235	102255660	0.427014	0.235970508462	660	10	-0.617202909820191	0.537100896678495	-0.248378740121008	182.956950229611	1.72323759791123	2.0818	0.3173	2.0456	0.2833	349918980
510	2	102255660	102830966	0.412344	0.130897296395	768	9	-0.1258613824875	0.899841651832872	-0.0555317778870314	212.895360267184	1.89395807644883	2.0818	0.3173	2.0456	0.2833	350573405
511	2	102830966	103394457	0.393638	0.112674381667	845	7	-0.232662389065634	0.816023576938252	-0.106994238249628	234.240337793972	1.8530701754386	2.0818	0.3173	2.0456	0.2833	351148711
512	2	103394457	103974157	0.371598	0.137484905986	971	5	0.100829371469432	0.919685910590137	0.0448499896859876	269.168482837806	1.98467041389882	2.0818	0.3173	2.0456	0.2833	351712202
513	2	103974157	104555738	0.349706	0.140274527538	885	2	-0.00954276747518386	0.992386088723786	-0.00460967259807783	245.328637807887	1.89203634420096	2.0818	0.3173	2.0456	0.2833	352291902
514	2	104555738	105100960	0.362738	0.0829423610933	947	4	0.093949260364531	0.925149462739823	0.0440988367579264	262.515502829457	1.95257731958763	2.0818	0.3173	2.0456	0.2833	352873483
515	2	105100960	105682950	0.406984	0.140878709256	804	8	-0.193490134420022	0.846575131662259	-0.0878996973034354	222.874830279708	1.89622641509434	2.0818	0.3173	2.0456	0.2833	353418705
516	2	105682950	106260408	0.427124	0.134136162284	648	10	-0.67693455075966	0.498447481257244	-0.274850951482199	179.630460225436	1.69190600522193	2.0818	0.3173	2.0456	0.2833	354000695
517	2	106260408	106850260	0.434696	0.152329736951	669	11	-0.311117030736054	0.75571165453917	-0.132132895630244	185.451817732742	1.86350974930362	2.0818	0.3173	2.0456	0.2833	354578153
518	2	106850260	107606696	0.404836	0.339005547065	724	8	-0.49995629655328	0.617105850724688	-0.239105501399159	200.698230251876	1.70754716981132	2.0818	0.3173	2.0456	0.2833	355168005
519	2	107606696	108179170	0.375818	0.126597889162	865	5	-0.258770058543951	0.795812660998402	-0.121921173209118	239.78448780093	1.76801226366888	2.0818	0.3173	2.0456	0.2833	355924441
520	2	108179170	108855419	0.371868	0.260627372462	901	5	-0.136641950237519	0.891313815978692	-0.0630941999196659	249.763957813454	1.84159427695452	2.0818	0.3173	2.0456	0.2833	356496915
521	2	108855419	109602612	0.404092	0.330828848771	878	8	0.0899910655532417	0.928294314676962	0.0391257410529942	243.388185305452	2.07075471698113	2.0818	0.3173	2.0456	0.2833	357173164
522	2	109602612	110317438	0.478238	0.300529079804	502	14	-0.120869679246804	0.903794258512537	-0.052481388459983	139.158165174643	2.00399201596806	2.0818	0.3173	2.0456	0.2833	357920357
523	2	110317438	111714785	0.416914	0.642179072199	798	9	-0.000576024633810201	0.999540398863457	-0.000249342385841802	221.211585277621	1.96794081381011	2.0818	0.3173	2.0456	0.2833	358635183
524	2	111714785	112792600	0.42732	0.536098495567	674	10	-0.54751599539081	0.58402428441869	-0.218096173184966	186.837855234482	1.7597911227154	2.0818	0.3173	2.0456	0.2833	360032530
525	2	112792600	113543645	0.411696	0.334260929771	761	9	-0.155094632653362	0.876746713508711	-0.0687416351046421	210.954907764748	1.8766954377312	2.0818	0.3173	2.0456	0.2833	361110345
526	2	113543645	114470301	0.440974	0.460425443746	923	12	1.09622060780631	0.272982243277116	0.408826112159737	255.862522821107	2.76554307116105	2.0818	0.3173	2.0456	0.2833	361861390
527	2	114470301	115076004	0.387232	0.174512921349	932	6	-0.000713255578424379	0.999430904434322	-0.00032717312164846	258.357390324239	2.00862068965517	2.0818	0.3173	2.0456	0.2833	362788046
528	2	115076004	115642440	0.3721	0.117287743011	893	5	-0.163781529861171	0.86990313235927	-0.0759611306119816	247.546297810671	1.8252427184466	2.0818	0.3173	2.0456	0.2833	363393749
529	2	115642440	116236341	0.353764	0.158108843056	811	3	-0.372678122256932	0.70938802122018	-0.204152728060453	224.815282782143	1.68257261410788	2.0818	0.3173	2.0456	0.2833	363960185
530	2	116236341	116825300	0.343266	0.151044469989	877	2	-0.0364972815280946	0.97088584629321	-0.0177102851237046	243.110977805104	1.87493319080706	2.0818	0.3173	2.0456	0.2833	364554086
531	2	116825300	117440683	0.351124	0.187497867182	912	3	-0.0673523759058175	0.946301181569655	-0.0348208181129839	252.813240317281	1.89211618257261	2.0818	0.3173	2.0456	0.2833	365143045
532	2	117440683	118052731	0.356094	0.183070608841	961	3	0.0807759564823471	0.935620129520861	0.0406817884960247	266.396407834327	1.99377593360996	2.0818	0.3173	2.0456	0.2833	365758428
533	2	118052731	118701714	0.392908	0.229563794429	893	7	-0.0609818379779818	0.951373673326308	-0.0272854042979523	247.546297810671	1.95833333333333	2.0818	0.3173	2.0456	0.2833	366370476
534	2	118701714	119270482	0.40582	0.120906942725	691	8	-0.626373588433249	0.531069929021283	-0.306409488094105	191.550382740396	1.62971698113208	2.0818	0.3173	2.0456	0.2833	367019459
535	2	119270482	119840104	0.4369	0.122224914066	519	11	-1.03841562849604	0.299076596640797	-0.498404567913824	143.870692680558	1.44568245125348	2.0818	0.3173	2.0456	0.2833	367588227
536	2	119840104	120427480	0.450026	0.1487565035	568	13	-0.319581649418413	0.749285487054963	-0.160092615990688	157.453860197605	1.90604026845638	2.0818	0.3173	2.0456	0.2833	368157849
537	2	120427480	121047400	0.394528	0.193444315396	832	7	-0.279159204985206	0.780122649266375	-0.129362051278083	230.636640289449	1.82456140350877	2.0818	0.3173	2.0456	0.2833	368745225
538	2	121047400	121585282	0.510306	0.0704280864576	464	15	0.484086926296017	0.628324179222834	0.185360575738311	128.624280161423	2.3375314861461	2.0818	0.3173	2.0456	0.2833	369365145
539	2	121585282	122152639	0.487216	0.118720664414	528	14	0.048109439623847	0.961629023186465	0.0203691769476982	146.365560183689	2.10778443113772	2.0818	0.3173	2.0456	0.2833	369903027
540	2	122152639	122785262	0.41502	0.209639864501	987	9	0.788721729844439	0.430274664614236	0.30641199584821	273.603802843373	2.43403205918619	2.0818	0.3173	2.0456	0.2833	370470384
541	2	122785262	123370390	0.399902	0.145486115858	871	7	-0.139668757226489	0.888921712520533	-0.0632728608203106	241.447732803017	1.91008771929825	2.0818	0.3173	2.0456	0.2833	371103007
542	2	123370390	123934155	0.35537	0.113105637987	960	3	0.0777529292907519	0.938024590019918	0.0391797633307929	266.11920033398	1.99170124481328	2.0818	0.3173	2.0456	0.2833	371688135
543	2	123934155	124536545	0.345342	0.169972941118	1061	2	0.583456541688853	0.559586004346716	0.257065623346327	294.117157869117	2.26830571886692	2.0818	0.3173	2.0456	0.2833	372251900
544	2	124536545	125123665	0.371878	0.148385338602	1173	5	0.786103756966634	0.431806703467517	0.317509802295304	325.164397908081	2.39754726622381	2.0818	0.3173	2.0456	0.2833	372854290
545	2	125123665	125691358	0.384136	0.119242266507	1160	6	0.768615184472728	0.442121788585915	0.315395772239006	321.560700403559	2.5	2.0818	0.3173	2.0456	0.2833	373441410
546	2	125691358	126284537	0.353908	0.157084117948	1371	3	1.32021710503638	0.186762542627914	0.5533020235015	380.051482976965	2.84439834024896	2.0818	0.3173	2.0456	0.2833	374009103
547	2	126284537	126875066	0.36137	0.153301531339	1130	4	0.697012019387963	0.485795271892611	0.298985278592091	313.244475393122	2.3298969072165	2.0818	0.3173	2.0456	0.2833	374602282
548	2	126875066	127475626	0.389722	0.167443719195	1136	6	0.687633243414712	0.491683768306332	0.285233801728753	314.907720395209	2.44827586206897	2.0818	0.3173	2.0456	0.2833	375192811
549	2	127475626	128059838	0.468866	0.144146303054	591	13	-0.209314682524092	0.834202590641162	-0.102825415317838	163.829632705606	1.98322147651007	2.0818	0.3173	2.0456	0.2833	375793371
550	2	128059838	128689942	0.441804	0.206480200094	612	12	-0.400617652511999	0.68870164704637	-0.183972882793385	169.650990212912	1.83370786516854	2.0818	0.3173	2.0456	0.2833	376377583
551	2	128689942	129315430	0.460542	0.200624152662	690	13	0.265312696716682	0.790768584325001	0.120612816170161	191.273175240048	2.31543624161074	2.0818	0.3173	2.0456	0.2833	377007687
552	2	129315430	129927206	0.429084	0.182707396171	837	10	0.263838794036979	0.791904140062447	0.0943828581835199	232.022677791188	2.18537859007833	2.0818	0.3173	2.0456	0.2833	377633175
553	2	129927206	130511810	0.414086	0.144720186656	907	9	0.454627442234598	0.649377288689196	0.184464461920335	251.427202815541	2.2367447595561	2.0818	0.3173	2.0456	0.2833	378244951
554	2	130511810	131734160	0.467156	0.590951855033	629	13	-0.0271344763508658	0.978352476725808	-0.0129235286160811	174.363517718826	2.11073825503356	2.0818	0.3173	2.0456	0.2833	378829555
555	2	131734160	133330192	0.43239	0.686723073222	751	11	0.0864728693727368	0.931090522373689	0.0346738012425671	208.182832761269	2.09192200557103	2.0818	0.3173	2.0456	0.2833	380051905
556	2	133330192	133883305	0.397702	0.0960255860918	919	7	0.032011793861163	0.974462645577423	0.0141192818698592	254.753692819716	2.01535087719298	2.0818	0.3173	2.0456	0.2833	381647937
557	2	133883305	134454502	0.38702	0.124645262493	937	6	0.0161579821419956	0.987108356476827	0.0073919198832581	259.743427825978	2.01939655172414	2.0818	0.3173	2.0456	0.2833	382201050
558	2	134454502	135041554	0.41668	0.148286693513	907	9	0.454627442234598	0.649377288689196	0.184464461920335	251.427202815541	2.2367447595561	2.0818	0.3173	2.0456	0.2833	382772247
559	2	135041554	135630814	0.423558	0.151478125106	820	10	0.179218969372731	0.857765769459424	0.0647791451386219	227.310150285274	2.14099216710183	2.0818	0.3173	2.0456	0.2833	383359299
560	2	135630814	136314476	0.362578	0.26864444711	900	4	-0.0609357105321973	0.951410409384593	-0.0293405874934216	249.486750313106	1.85567010309278	2.0818	0.3173	2.0456	0.2833	383948559
561	2	136314476	136921865	0.388456	0.176804321448	730	6	-0.682311259483393	0.495042154911258	-0.352760664008549	202.361475253964	1.57327586206897	2.0818	0.3173	2.0456	0.2833	384632221
562	2	136921865	137510871	0.410058	0.151112212779	862	9	0.266699405454062	0.789700611721671	0.111049780480911	238.952865299886	2.12577065351418	2.0818	0.3173	2.0456	0.2833	385239610
563	2	137510871	138097764	0.371232	0.14805594887	1095	5	0.521492855636031	0.602023481213597	0.218237658755331	303.542212880945	2.23811957077159	2.0818	0.3173	2.0456	0.2833	385828616
564	2	138097764	138718177	0.363382	0.194085230322	881	4	-0.123548783873428	0.901672546218021	-0.060123569790045	244.219807806496	1.81649484536082	2.0818	0.3173	2.0456	0.2833	386415509
565	2	138718177	139309852	0.366338	0.154941479697	979	4	0.199402857570814	0.841947625351068	0.0920432708932362	271.38614284059	2.01855670103093	2.0818	0.3173	2.0456	0.2833	387035922
566	2	139309852	139882730	0.366774	0.12721382214	1202	4	0.9342826131021	0.350158130654175	0.388099402000727	333.20341541817	2.47835051546392	2.0818	0.3173	2.0456	0.2833	387627597
567	2	139882730	140468081	0.349868	0.145811658304	965	2	0.260002373053924	0.794861943102179	0.120241814587005	267.505237835719	2.06306787814003	2.0818	0.3173	2.0456	0.2833	388200475
568	2	140468081	141036787	0.34636	0.120811104507	973	2	0.286956887106834	0.774145331616641	0.132152677212674	269.722897838502	2.08017103153394	2.0818	0.3173	2.0456	0.2833	388785826
569	2	141036787	141594816	0.332272	0.103989219198	928	1	0.37746432062616	0.705828574728159	0.209240464857383	257.248560322847	2.13824884792627	2.0818	0.3173	2.0456	0.2833	389354532
570	2	141594816	142159950	0.338958	0.115254081333	861	1	0.175606839336282	0.860602828843612	0.101128897126654	238.675657799538	1.98387096774194	2.0818	0.3173	2.0456	0.2833	389912561
571	2	142159950	142713573	0.341962	0.0968583313916	716	2	-0.578956876842923	0.562618270922174	-0.310327540304181	198.480570249093	1.53073222875468	2.0818	0.3173	2.0456	0.2833	390477695
572	2	142713573	143269100	0.343872	0.0999537376221	1096	2	0.701382540670337	0.483064314855159	0.303888765392089	303.819420381293	2.34313201496526	2.0818	0.3173	2.0456	0.2833	391031318
573	2	143269100	143882170	0.350014	0.18443244654	1115	3	0.546322143988007	0.584844517220229	0.255117162529941	309.086362887903	2.31327800829876	2.0818	0.3173	2.0456	0.2833	391586845
574	2	143882170	144419098	0.354734	0.0687764467489	863	3	-0.215480708293982	0.829392551348864	-0.114494083098771	239.230072800234	1.79045643153527	2.0818	0.3173	2.0456	0.2833	392199915
575	2	144419098	144974298	0.367626	0.0994236311239	1058	4	0.459741425673826	0.645701831167413	0.204002133403567	293.285535368073	2.18144329896907	2.0818	0.3173	2.0456	0.2833	392736843
576	2	144974298	145525086	0.370884	0.09220970682	1088	5	0.497745723465336	0.618663276208453	0.208985345517135	301.60176037851	2.22381195707716	2.0818	0.3173	2.0456	0.2833	393292043
577	2	145525086	146075464	0.35638	0.091533455189	1166	3	0.700496530759362	0.483617270976115	0.319641240922771	323.223945405646	2.41908713692946	2.0818	0.3173	2.0456	0.2833	393842831
578	2	146075464	146625498	0.34791	0.0909652857823	906	2	0.0612128319137069	0.95118971050835	0.0292239224777974	251.149995315193	1.93693212185997	2.0818	0.3173	2.0456	0.2833	394393209
579	2	146625498	147197476	0.340024	0.125840504355	886	2	-0.00617345321857001	0.995074328277561	-0.00298042901341933	245.605845308235	1.8941742383752	2.0818	0.3173	2.0456	0.2833	394943243
580	2	147197476	147785150	0.34681	0.149188155338	1010	2	0.411621514601547	0.680616859732432	0.18599626007072	279.979575351374	2.15927311598076	2.0818	0.3173	2.0456	0.2833	395515221
581	2	147785150	148363577	0.373152	0.13558668596	978	5	0.124576503640127	0.900858830843097	0.0552131592190291	271.108935340242	1.99897802759325	2.0818	0.3173	2.0456	0.2833	396102895
582	2	148363577	148941442	0.35738	0.13474600469	1111	3	0.534230035221627	0.59318239130988	0.249932269111366	307.977532886512	2.30497925311203	2.0818	0.3173	2.0456	0.2833	396681322
583	2	148941442	149573619	0.371028	0.209082266517	1127	5	0.630051174130637	0.528661103279677	0.259794304439017	312.412852892078	2.30352580480327	2.0818	0.3173	2.0456	0.2833	397259187
584	2	149573619	150238420	0.406824	0.247895234815	1169	8	1.20476173031297	0.228295297691285	0.452107826049292	324.05556790669	2.75707547169811	2.0818	0.3173	2.0456	0.2833	397891364
585	2	150238420	150863336	0.37173	0.199892465547	1197	5	0.867522495837589	0.385655791446734	0.346729941210297	331.817377916431	2.44660194174757	2.0818	0.3173	2.0456	0.2833	398556165
586	2	150863336	151441929	0.369308	0.135834688633	896	4	-0.0741174101829827	0.940916962040368	-0.0357668566528545	248.377920311714	1.84742268041237	2.0818	0.3173	2.0456	0.2833	399181081
587	2	151441929	152017444	0.373886	0.131212913651	846	5	-0.323226560150124	0.746523667487065	-0.153963642613255	234.51754529432	1.72917731221257	2.0818	0.3173	2.0456	0.2833	399759674
588	2	152017444	152669980	0.374332	0.233758750475	737	5	-0.693003332522377	0.488307460150298	-0.352956686638135	204.301927756399	1.50638732754216	2.0818	0.3173	2.0456	0.2833	400335189
589	2	152669980	153291176	0.390136	0.195101063111	824	7	-0.307772630166481	0.758255349288971	-0.143301242235957	228.418980286666	1.80701754385965	2.0818	0.3173	2.0456	0.2833	400987725
590	2	153291176	153881790	0.375736	0.15342338651	1000	5	0.199210347605169	0.842098205426735	0.0873067889288826	277.207500347895	2.04394481349004	2.0818	0.3173	2.0456	0.2833	401608921
591	2	153881790	154511854	0.362762	0.206429823002	1177	4	0.851896990284691	0.394271267460141	0.357776826327986	326.273227909473	2.42680412371134	2.0818	0.3173	2.0456	0.2833	402199535
592	2	154511854	155111335	0.344714	0.165945209273	767	2	-0.407121849755617	0.683918496294186	-0.211060550065504	212.618152766836	1.63976483164083	2.0818	0.3173	2.0456	0.2833	402829599
593	2	155111335	155665806	0.345904	0.0982395833145	876	2	-0.0398665957847084	0.968199482622639	-0.0193562579672643	242.833770304756	1.87279529663282	2.0818	0.3173	2.0456	0.2833	403429080
594	2	155665806	156251115	0.333928	0.145750364337	970	1	0.50400184621086	0.614260079617855	0.2731004068043	268.891275337459	2.23502304147465	2.0818	0.3173	2.0456	0.2833	403983551
595	2	156251115	156842326	0.332652	0.154278252604	1018	1	0.648616161164802	0.516586506856739	0.342781315805506	282.197235354157	2.34562211981567	2.0818	0.3173	2.0456	0.2833	404568860
596	2	156842326	157442824	0.36492	0.167357759726	1009	4	0.298265604951705	0.765500453474301	0.135588680395899	279.702367851026	2.08041237113402	2.0818	0.3173	2.0456	0.2833	405160071
597	2	157442824	158038566	0.3525	0.160710508912	1400	3	1.40788489359264	0.159165156944638	0.583500279554603	388.090500487054	2.9045643153527	2.0818	0.3173	2.0456	0.2833	405760569
598	2	158038566	158647934	0.367258	0.179477754001	1048	4	0.426787176546862	0.669534347445719	0.190301222826991	290.513460364594	2.16082474226804	2.0818	0.3173	2.0456	0.2833	406356311
599	2	158647934	159271171	0.38296	0.197736976463	1106	6	0.586405817092192	0.557602836119161	0.246622352458778	306.591495384772	2.38362068965517	2.0818	0.3173	2.0456	0.2833	406965679
600	2	159271171	159891567	0.397232	0.194063146764	808	7	-0.364999480529032	0.715111794014037	-0.17159028666738	223.983660281099	1.7719298245614	2.0818	0.3173	2.0456	0.2833	407588916
601	2	159891567	160499681	0.37428	0.17778574412	881	5	-0.204490899296648	0.837969903052623	-0.0954792868127908	244.219807806496	1.80071538068472	2.0818	0.3173	2.0456	0.2833	408209312
602	2	160499681	161106410	0.381042	0.175908848926	887	6	-0.152554395062204	0.878749691383928	-0.0717230234748648	245.883052808583	1.91163793103448	2.0818	0.3173	2.0456	0.2833	408817426
603	2	161106410	161693616	0.376588	0.148510062908	1163	5	0.752179282437069	0.451943250810821	0.305157885740014	322.392322904602	2.37710781808891	2.0818	0.3173	2.0456	0.2833	409424155
604	2	161693616	162288619	0.366994	0.159668102514	978	4	0.196107432658118	0.844526078798713	0.090568876241775	271.108935340242	2.01649484536082	2.0818	0.3173	2.0456	0.2833	410011361
605	2	162288619	162899682	0.34944	0.181753763524	1088	2	0.674428026617426	0.500039229431126	0.293319523681902	301.60176037851	2.32602886157135	2.0818	0.3173	2.0456	0.2833	410606364
606	2	162899682	163447883	0.360976	0.0879257790482	794	4	-0.41025075127801	0.681622015060389	-0.210126581567501	220.102755276229	1.63711340206186	2.0818	0.3173	2.0456	0.2833	411217427
607	2	163447883	164016877	0.34258	0.121256111664	1092	2	0.687905283643882	0.491512429088328	0.298613823351415	302.710590379902	2.33458043826831	2.0818	0.3173	2.0456	0.2833	411765628
608	2	164016877	164568884	0.351334	0.0942143849625	1150	3	0.652128095693839	0.514318540772689	0.299707313554012	318.78862540008	2.38589211618257	2.0818	0.3173	2.0456	0.2833	412334622
609	2	164568884	165132739	0.350836	0.113247200078	922	3	-0.0371221039898656	0.970387647738108	-0.0190878918483877	255.58531532076	1.91286307053942	2.0818	0.3173	2.0456	0.2833	412886629
610	2	165132739	165699697	0.353162	0.118100458941	918	3	-0.0492142127562463	0.960748584850258	-0.0253604888639176	254.476485319368	1.9045643153527	2.0818	0.3173	2.0456	0.2833	413450484
611	2	165699697	166284638	0.350856	0.145212936006	768	3	-0.502668291495526	0.61519750660123	-0.282748331556569	212.895360267184	1.59336099585062	2.0818	0.3173	2.0456	0.2833	414017442
612	2	166284638	166862141	0.35626	0.134203631843	1027	3	0.28029575112763	0.779250610299508	0.136509634040469	284.692102857289	2.13070539419087	2.0818	0.3173	2.0456	0.2833	414602383
613	2	166862141	167429245	0.340052	0.118327502539	867	2	-0.070190424094233	0.944042095993893	-0.0342551343466026	240.338902801625	1.85355424906467	2.0818	0.3173	2.0456	0.2833	415179886
614	2	167429245	168067437	0.347028	0.216536716223	1036	2	0.499223685273507	0.617621810495137	0.222664970118116	287.18697036042	2.21485836451096	2.0818	0.3173	2.0456	0.2833	415746990
615	2	168067437	168639459	0.357416	0.125907744807	813	3	-0.366632067873742	0.713893484753894	-0.200599290202698	225.369697782839	1.68672199170124	2.0818	0.3173	2.0456	0.2833	416385182
616	2	168639459	169231641	0.389302	0.155664981374	1036	6	0.350208489006312	0.726182236384431	0.152294969910625	287.18697036042	2.23275862068966	2.0818	0.3173	2.0456	0.2833	416957204
617	2	169231641	169817536	0.384626	0.146604767066	794	6	-0.466359416662017	0.640958255482367	-0.231518120632971	220.102755276229	1.71120689655172	2.0818	0.3173	2.0456	0.2833	417549386
618	2	169817536	170436762	0.378548	0.192540364907	874	5	-0.228238031467343	0.819461196753519	-0.106988026232606	242.279355304061	1.78640776699029	2.0818	0.3173	2.0456	0.2833	418135281
619	2	170436762	171075851	0.36628	0.217636354248	865	4	-0.17627558247657	0.86007744400757	-0.0865654561863717	239.78448780093	1.78350515463918	2.0818	0.3173	2.0456	0.2833	418754507
620	2	171075851	171681989	0.39803	0.175105339048	790	7	-0.429379687186902	0.667646933760171	-0.20409292635471	218.993925274837	1.73245614035088	2.0818	0.3173	2.0456	0.2833	419393596
621	2	171681989	172320062	0.377218	0.216390601075	1051	5	0.372225167705947	0.70972520911203	0.159069458228974	291.345082865638	2.14818599897803	2.0818	0.3173	2.0456	0.2833	419999734
622	2	172320062	172965870	0.379562	0.225776082055	964	5	0.0770822392987367	0.938558121944498	0.034411840496757	267.228030335371	1.97036280020439	2.0818	0.3173	2.0456	0.2833	420637807
623	2	172965870	173599153	0.412066	0.21046356842	737	9	-0.255322918936314	0.79847369966883	-0.114973469513118	204.301927756399	1.81750924784217	2.0818	0.3173	2.0456	0.2833	421283615
624	2	173599153	174164347	0.391252	0.115348004402	963	7	0.189385632358177	0.849790584420731	0.0815902184242841	266.950822835023	2.11184210526316	2.0818	0.3173	2.0456	0.2833	421916898
625	2	174164347	174760175	0.404528	0.160831649402	958	8	0.3964572276865	0.691767755600748	0.164930457253816	265.564785333284	2.25943396226415	2.0818	0.3173	2.0456	0.2833	422482092
626	2	174760175	175377613	0.37698	0.190202093166	930	5	-0.0382609741017825	0.969479606142831	-0.0173905897378108	257.802975323543	1.90086867654573	2.0818	0.3173	2.0456	0.2833	423077920
627	2	175377613	175956929	0.39168	0.136913187276	1024	7	0.407562999365402	0.683594533465059	0.170198230580825	283.860480356245	2.24561403508772	2.0818	0.3173	2.0456	0.2833	423695358
628	2	175956929	176573949	0.376134	0.189653495835	1028	5	0.294198876287949	0.768605939262519	0.127147053460674	284.969310357636	2.10117526826776	2.0818	0.3173	2.0456	0.2833	424274674
629	2	176573949	177163737	0.405472	0.152237753227	705	8	-0.572742010059929	0.566819388462312	-0.277471941196208	195.431287745266	1.6627358490566	2.0818	0.3173	2.0456	0.2833	424891694
630	2	177163737	177715265	0.384592	0.0934277135522	836	6	-0.324641019810489	0.745452777983044	-0.157154185695046	231.745470290841	1.80172413793103	2.0818	0.3173	2.0456	0.2833	425481482
631	2	177715265	178302064	0.383468	0.147919474982	923	6	-0.0310814834751804	0.975204556581189	-0.0143264801301544	255.862522821107	1.98922413793103	2.0818	0.3173	2.0456	0.2833	426033010
632	2	178302064	178891798	0.374406	0.15216012643	1005	5	0.216172584869951	0.828853222421874	0.0945022903330865	278.593537849635	2.05416453755749	2.0818	0.3173	2.0456	0.2833	426619809
633	2	178891798	179477040	0.381638	0.145652567656	819	6	-0.382003228059917	0.702458970247195	-0.18679367613492	227.032942784926	1.76508620689655	2.0818	0.3173	2.0456	0.2833	427209543
634	2	179477040	180090047	0.362346	0.184348628972	1069	4	0.495991099713486	0.619900690419995	0.218924359010032	296.3348178719	2.20412371134021	2.0818	0.3173	2.0456	0.2833	427794785
635	2	180090047	180681373	0.361794	0.154442727024	953	4	0.113721809840709	0.909458322927954	0.0532106251994831	264.178747831544	1.96494845360825	2.0818	0.3173	2.0456	0.2833	428407792
636	2	180681373	181259871	0.358466	0.135692776812	1072	3	0.416331974749414	0.677167098199012	0.198378358180047	297.166440372944	2.22406639004149	2.0818	0.3173	2.0456	0.2833	428999118
637	2	181259871	181844733	0.352196	0.145097475986	975	3	0.12309833716468	0.902029228017105	0.0615475763592474	270.277312839198	2.02282157676349	2.0818	0.3173	2.0456	0.2833	429577616
638	2	181844733	182404705	0.353044	0.107098212053	902	3	-0.0975826478217695	0.922263703768628	-0.0507272090223447	250.041165313802	1.87136929460581	2.0818	0.3173	2.0456	0.2833	430162478
639	2	182404705	182979307	0.364286	0.129832475348	1039	4	0.397128352332595	0.691272813269202	0.177858160193753	288.018592861463	2.14226804123711	2.0818	0.3173	2.0456	0.2833	430722450
640	2	182979307	183583489	0.354674	0.172434796138	1053	3	0.358894458109105	0.719674045613517	0.172578888747991	291.899497866334	2.18464730290456	2.0818	0.3173	2.0456	0.2833	431297052
641	2	183583489	184210526	0.357536	0.202598889699	1071	3	0.413308947557819	0.679380275188984	0.19703193247253	296.889232872596	2.22199170124481	2.0818	0.3173	2.0456	0.2833	431901234
642	2	184210526	184860196	0.349294	0.230378499854	1073	2	0.623888312768219	0.532700936196442	0.273291043188084	297.443647873292	2.29396044895778	2.0818	0.3173	2.0456	0.2833	432528271
643	2	184860196	185442336	0.330512	0.141100079019	909	1	0.320221154290225	0.748800688032805	0.179395953923917	251.981617816237	2.09447004608295	2.0818	0.3173	2.0456	0.2833	433177941
644	2	185442336	186014860	0.331088	0.126674165624	966	1	0.491950653298031	0.622754228638452	0.267138848565584	267.782445336067	2.2258064516129	2.0818	0.3173	2.0456	0.2833	433760081
645	2	186014860	186611216	0.328954	0.161574629919	957	1	0.464835469244167	0.642049285298951	0.253634584215836	265.287577832936	2.20506912442396	2.0818	0.3173	2.0456	0.2833	434332605
646	2	186611216	187222440	0.338678	0.181969294399	1083	1	0.844448045998266	0.398419083765095	0.432076997338138	300.215722876771	2.49539170506912	2.0818	0.3173	2.0456	0.2833	434928961
647	2	187222440	187835923	0.357596	0.18498149093	972	3	0.114029255589894	0.909214602088123	0.0571016713280554	269.445690338154	2.01659751037344	2.0818	0.3173	2.0456	0.2833	435540185
648	2	187835923	188432074	0.339888	0.161286318399	884	1	0.244901198585046	0.806532933610696	0.139162029121242	245.05143030754	2.036866359447	2.0818	0.3173	2.0456	0.2833	436153668
649	2	188432074	189045974	0.3398	0.185535103437	881	1	0.235862803900425	0.813539132175131	0.134257678650224	244.219807806496	2.02995391705069	2.0818	0.3173	2.0456	0.2833	436749819
650	2	189045974	189623543	0.341042	0.134302568178	1148	2	0.876586882014257	0.380711066873525	0.37076360910725	318.234210399384	2.45430251202565	2.0818	0.3173	2.0456	0.2833	437363719
651	2	189623543	190200501	0.342406	0.13338579238	967	2	0.266741001567151	0.789668582599994	0.123228761908403	268.059652836415	2.06734366648851	2.0818	0.3173	2.0456	0.2833	437941288
652	2	190200501	190803980	0.356598	0.171470755403	1031	3	0.292387859894011	0.769990089291625	0.142117785090383	285.80093285868	2.13900414937759	2.0818	0.3173	2.0456	0.2833	438518246
653	2	190803980	191435474	0.374268	0.208226839843	1019	5	0.263666849211341	0.792036642297675	0.114460840432609	282.474442854505	2.08277976494635	2.0818	0.3173	2.0456	0.2833	439121725
654	2	191435474	192018755	0.377024	0.142780237998	1079	5	0.467213696388728	0.640346995441216	0.197001653754812	299.106892875379	2.20541645375575	2.0818	0.3173	2.0456	0.2833	439753219
655	2	192018755	192584199	0.387414	0.115739135971	1001	6	0.232109824963372	0.816452714031607	0.102712941060065	277.484707848243	2.1573275862069	2.0818	0.3173	2.0456	0.2833	440336500
656	2	192584199	193132801	0.3608	0.0885924586494	820	4	-0.324569703547905	0.745506759878169	-0.163641679205013	227.310150285274	1.69072164948454	2.0818	0.3173	2.0456	0.2833	440901944
657	2	193132801	193708774	0.334676	0.131903752433	847	1	0.133427664141382	0.893855168185087	0.0774776290620089	234.794752794667	1.95161290322581	2.0818	0.3173	2.0456	0.2833	441450546
658	2	193708774	194301005	0.320948	0.155734839953	1078	1	0.82938405485723	0.406887121253839	0.425400932482316	298.829685375031	2.48387096774194	2.0818	0.3173	2.0456	0.2833	442026519
659	2	194301005	194898333	0.32735	0.162938954812	931	1	0.386502715310782	0.699124392025021	0.213896827288604	258.080182823891	2.14516129032258	2.0818	0.3173	2.0456	0.2833	442618750
660	2	194898333	195492195	0.32873	0.15805355453	789	1	-0.0413146330946316	0.967045067508191	-0.0248590402567309	218.716717774489	1.81797235023041	2.0818	0.3173	2.0456	0.2833	443216078
661	2	195492195	196103074	0.334948	0.18150730341	992	1	0.570283407231417	0.568485493054822	0.305455780116686	274.989840345112	2.28571428571429	2.0818	0.3173	2.0456	0.2833	443809940
662	2	196103074	196723070	0.360976	0.19354318415	955	4	0.120312659666102	0.904235475995581	0.0562351442126523	264.73316283224	1.96907216494845	2.0818	0.3173	2.0456	0.2833	444420819
663	2	196723070	197320761	0.370098	0.163447333154	1051	5	0.372225167705947	0.70972520911203	0.159069458228974	291.345082865638	2.14818599897803	2.0818	0.3173	2.0456	0.2833	445040815
664	2	197320761	197942802	0.368218	0.196194463066	988	4	0.229061681785081	0.818820975189476	0.105245452874219	273.881010343721	2.03711340206186	2.0818	0.3173	2.0456	0.2833	445638506
665	2	197942802	198622302	0.386548	0.264164827079	964	6	0.107262665832264	0.914580601970422	0.0483760184540329	267.228030335371	2.07758620689655	2.0818	0.3173	2.0456	0.2833	446260547
666	2	198622302	199199800	0.372428	0.134196135744	952	5	0.0363728698632593	0.970985046572928	0.0163402675747389	263.901540331196	1.94583546244251	2.0818	0.3173	2.0456	0.2833	446940047
667	2	199199800	199773017	0.349062	0.127729987073	1088	2	0.674428026617426	0.500039229431126	0.293319523681902	301.60176037851	2.32602886157135	2.0818	0.3173	2.0456	0.2833	447517545
668	2	199773017	200353982	0.371222	0.13936295646	983	5	0.141538740904909	0.887444357264381	0.0625701106073763	272.494972841981	2.00919775166071	2.0818	0.3173	2.0456	0.2833	448090762
669	2	200353982	200950170	0.381902	0.161338369776	913	6	-0.0648239589160204	0.948314165110896	-0.0300422677917067	253.090447817629	1.9676724137931	2.0818	0.3173	2.0456	0.2833	448671727
670	2	200950170	201531306	0.392634	0.139616199994	1225	7	1.12647530704494	0.259964386797441	0.428764264470758	339.579187926172	2.68640350877193	2.0818	0.3173	2.0456	0.2833	449267915
671	2	201531306	202214538	0.39646	0.268184159993	1227	7	1.13362866334026	0.256950344445448	0.43111776424373	340.133602926868	2.69078947368421	2.0818	0.3173	2.0456	0.2833	449849051
672	2	202214538	202831133	0.384704	0.189094948872	1122	6	0.640393777797536	0.521916627043659	0.267343642832864	311.026815390339	2.41810344827586	2.0818	0.3173	2.0456	0.2833	450532283
673	2	202831133	203532395	0.398718	0.286999723356	809	7	-0.361422802381373	0.717783404572431	-0.169805876989198	224.260867781447	1.77412280701754	2.0818	0.3173	2.0456	0.2833	451148878
674	2	203532395	204230789	0.356918	0.284071741739	791	3	-0.433138666088836	0.664914033856296	-0.240176947804934	219.271132775185	1.64107883817427	2.0818	0.3173	2.0456	0.2833	451850140
675	2	204230789	204852031	0.385374	0.195160662029	851	6	-0.274027306649228	0.78406363688336	-0.131497996089966	235.903582796059	1.83405172413793	2.0818	0.3173	2.0456	0.2833	452548534
676	2	204852031	205409401	0.395324	0.102929831171	1019	7	0.389679608627105	0.696773476846802	0.163136566746639	282.474442854505	2.23464912280702	2.0818	0.3173	2.0456	0.2833	453169776
677	2	205409401	205973578	0.361622	0.113753307916	1180	4	0.86178326502278	0.38880679564813	0.361449365538745	327.104850410517	2.43298969072165	2.0818	0.3173	2.0456	0.2833	453727146
678	2	205973578	206537852	0.381348	0.113905655763	1024	6	0.309717518477304	0.756775779598243	0.135486682224071	283.860480356245	2.20689655172414	2.0818	0.3173	2.0456	0.2833	454291323
679	2	206537852	207159956	0.417146	0.196275863843	885	9	0.362751513141892	0.716790515025044	0.149039366362172	245.328637807887	2.18249075215783	2.0818	0.3173	2.0456	0.2833	454855597
680	2	207159956	207764421	0.379604	0.172822247773	1027	5	0.290806428834993	0.771199368244626	0.125742970584991	284.692102857289	2.09913132345427	2.0818	0.3173	2.0456	0.2833	455477701
681	2	207764421	208350772	0.398188	0.14726844501	1191	7	1.00486825002452	0.31496029454102	0.388155928444939	330.154132914343	2.61184210526316	2.0818	0.3173	2.0456	0.2833	456082166
682	2	208350772	208991255	0.396976	0.219339154981	873	7	-0.13251540093117	0.894576642267087	-0.0599639257897351	242.002147803713	1.91447368421053	2.0818	0.3173	2.0456	0.2833	456668517
683	2	208991255	209632446	0.370758	0.22020115691	925	5	-0.0552232113665647	0.955960637152166	-0.0251679403295301	256.416937821803	1.89064895247828	2.0818	0.3173	2.0456	0.2833	457309000
684	2	209632446	210303583	0.347752	0.254995626824	1070	2	0.613780369998377	0.53936047062935	0.269251763720072	296.612025372248	2.28754676643506	2.0818	0.3173	2.0456	0.2833	457950191
685	2	210303583	210869348	0.35867	0.116240842046	895	3	-0.118743838162936	0.905478304392836	-0.0619669601261069	248.100712811366	1.85684647302905	2.0818	0.3173	2.0456	0.2833	458621328
686	2	210869348	211488843	0.356618	0.192890983785	998	3	0.192627962571369	0.8472503440775	0.0951851730595349	276.6530853472	2.07053941908714	2.0818	0.3173	2.0456	0.2833	459187093
687	2	211488843	212060920	0.347936	0.125991780827	1027	2	0.468899856963982	0.63914121855608	0.210077148749757	284.692102857289	2.19561731694281	2.0818	0.3173	2.0456	0.2833	459806588
688	2	212060920	212630013	0.345942	0.121408978849	892	2	0.014042432321113	0.988796128271143	0.0067565823518672	247.269090310323	1.90700160342063	2.0818	0.3173	2.0456	0.2833	460378665
689	2	212630013	213199370	0.33294	0.121816364776	759	1	-0.131698579940846	0.895222708777864	-0.0807844548547233	210.400492764053	1.74884792626728	2.0818	0.3173	2.0456	0.2833	460947758
690	2	213199370	213782136	0.349412	0.142022698647	757	2	-0.440814992321756	0.659346938911836	-0.229993827582706	209.846077763357	1.61838588989845	2.0818	0.3173	2.0456	0.2833	461517115
691	2	213782136	214355289	0.349418	0.127632586761	878	2	-0.0331279672714808	0.973572540328101	-0.0160661880330795	243.388185305452	1.87707108498129	2.0818	0.3173	2.0456	0.2833	462099881
692	2	214355289	214952002	0.344066	0.162076241007	1048	2	0.539655456352873	0.589434664235754	0.239279683969013	290.513460364594	2.24051309460182	2.0818	0.3173	2.0456	0.2833	462673034
693	2	214952002	215520919	0.354394	0.121137178182	1001	3	0.201697044146155	0.840153573541171	0.099515426558268	277.484707848243	2.07676348547718	2.0818	0.3173	2.0456	0.2833	463269747
694	2	215520919	216157126	0.364154	0.214092268711	1114	4	0.644285220784821	0.519390497523848	0.278411738629573	308.809155387556	2.29690721649485	2.0818	0.3173	2.0456	0.2833	463838664
695	2	216157126	216737308	0.382986	0.138201460921	921	6	-0.0378299785633484	0.96982324203674	-0.0174559716845932	255.308107820412	1.98491379310345	2.0818	0.3173	2.0456	0.2833	464474871
696	2	216737308	217344293	0.41421	0.176256414903	1017	9	0.914007087698129	0.360713121440993	0.349609685249312	281.92002785381	2.50801479654747	2.0818	0.3173	2.0456	0.2833	465055053
697	2	217344293	217916126	0.449148	0.125618843264	914	12	1.05290374496751	0.292385109559029	0.394689629572032	253.367655317976	2.73857677902622	2.0818	0.3173	2.0456	0.2833	465662038
698	2	217916126	218471660	0.407198	0.0999650786451	1351	8	1.90197224916613	0.0571747826596231	0.660860570843321	374.507332970007	3.18632075471698	2.0818	0.3173	2.0456	0.2833	466233871
699	2	218471660	219052240	0.482766	0.138792242241	651	14	0.847510655819621	0.39671055019642	0.32248879075488	180.46208272648	2.59880239520958	2.0818	0.3173	2.0456	0.2833	466789405
700	2	219052240	219724242	0.448788	0.255954595373	773	12	0.374272893826417	0.708201296605061	0.15296387843881	214.281397768923	2.31610486891386	2.0818	0.3173	2.0456	0.2833	467369985
701	2	219724242	220317777	0.491116	0.157589695637	663	15	2.20602088318354	0.0273825375524314	0.700244640723326	183.788572730655	3.34005037783375	2.0818	0.3173	2.0456	0.2833	468041987
702	2	220317777	220890415	0.468714	0.126848026153	585	13	-0.238079978235654	0.811819063362915	-0.117546921024603	162.166387703519	1.96308724832215	2.0818	0.3173	2.0456	0.2833	468635522
703	2	220890415	221459315	0.390856	0.121110915802	1032	7	0.436176424546677	0.662708731464361	0.181425486004079	286.078140359028	2.26315789473684	2.0818	0.3173	2.0456	0.2833	469208160
704	2	221459315	222026369	0.371978	0.118249761046	959	5	0.0601200020339545	0.952060059456904	0.0269095092849262	265.841992833632	1.96014307613694	2.0818	0.3173	2.0456	0.2833	469777060
705	2	222026369	222580742	0.377906	0.0980801734572	1168	5	0.769141519701852	0.441809302479116	0.311347063146813	323.778360406342	2.38732754215636	2.0818	0.3173	2.0456	0.2833	470344114
706	2	222580742	223156478	0.378522	0.131546403213	858	5	-0.282517190714647	0.777546966948539	-0.133643658233659	237.844035298494	1.75370464997445	2.0818	0.3173	2.0456	0.2833	470898487
707	2	223156478	223768296	0.396616	0.182763501564	901	7	-0.0323684127967065	0.974178252218936	-0.0144184736056366	249.763957813454	1.97587719298246	2.0818	0.3173	2.0456	0.2833	471474223
708	2	223768296	224375760	0.380902	0.176905956567	980	6	0.161250626537608	0.871896008582553	0.0721246212266419	271.663350340937	2.11206896551724	2.0818	0.3173	2.0456	0.2833	472086041
709	2	224375760	224992645	0.401294	0.189476158441	873	8	0.070836930419913	0.943527539412206	0.0308864551470762	242.002147803713	2.05896226415094	2.0818	0.3173	2.0456	0.2833	472693505
710	2	224992645	225604581	0.387942	0.182921089787	1034	6	0.343459993918144	0.731252432572039	0.149507152539006	286.632555359724	2.22844827586207	2.0818	0.3173	2.0456	0.2833	473310390
711	2	225604581	226176660	0.374314	0.125994836377	984	5	0.144931188357866	0.884765201655553	0.0640370096060355	272.772180342329	2.0112416964742	2.0818	0.3173	2.0456	0.2833	473922326
712	2	226176660	226749805	0.364058	0.127620410193	892	4	-0.0872991098337681	0.930433761570607	-0.0422218787901539	247.269090310323	1.83917525773196	2.0818	0.3173	2.0456	0.2833	474494405
713	2	226749805	227314135	0.36183	0.113993585314	1246	4	1.07928130926074	0.28046234240186	0.439966574313543	345.400545433478	2.56907216494845	2.0818	0.3173	2.0456	0.2833	475067550
714	2	227314135	227886891	0.392438	0.127027914155	919	7	0.032011793861163	0.974462645577423	0.0141192818698592	254.753692819716	2.01535087719298	2.0818	0.3173	2.0456	0.2833	475631880
715	2	227886891	228498134	0.385424	0.18199472223	676	6	-0.864520626863929	0.387301954186203	-0.463633881493744	187.392270235177	1.45689655172414	2.0818	0.3173	2.0456	0.2833	476204636
716	2	228498134	229145504	0.382872	0.227644160217	897	6	-0.118811919621364	0.905424365086311	-0.0555491428566675	248.655127812062	1.93318965517241	2.0818	0.3173	2.0456	0.2833	476815879
717	2	229145504	229751825	0.363324	0.175354309021	1086	4	0.552013323229324	0.580939225129401	0.241686609093903	301.047345377814	2.23917525773196	2.0818	0.3173	2.0456	0.2833	477463249
718	2	229751825	230318340	0.386486	0.11741083643	889	6	-0.145805899974036	0.884074618178035	-0.0684737089461588	246.437467809279	1.91594827586207	2.0818	0.3173	2.0456	0.2833	478069570
719	2	230318340	230926341	0.3907	0.177632931525	966	7	0.200115666801156	0.84139012085327	0.0860776094165981	267.782445336067	2.11842105263158	2.0818	0.3173	2.0456	0.2833	478636085
720	2	230926341	231624433	0.410218	0.283762025636	1141	9	1.43185323349338	0.152185828669789	0.515588797680494	316.293757896949	2.81381011097411	2.0818	0.3173	2.0456	0.2833	479244086
721	2	231624433	232230041	0.438314	0.174383429545	568	11	-0.800831419894444	0.423229246747839	-0.368248176767023	157.453860197605	1.58217270194986	2.0818	0.3173	2.0456	0.2833	479942178
722	2	232230041	232928933	0.463962	0.284581881035	638	13	0.0160134672164773	0.987223647787794	0.00757287826949929	176.858385221957	2.14093959731544	2.0818	0.3173	2.0456	0.2833	480547786
723	2	232928933	233581947	0.465464	0.234319631738	677	13	0.202987889341631	0.839144498068584	0.0931722880796266	187.669477735525	2.27181208053691	2.0818	0.3173	2.0456	0.2833	481246678
724	2	233581947	234240782	0.451154	0.24108464183	625	13	-0.0463113401585738	0.963062100868791	-0.0221273559459208	173.254687717435	2.09731543624161	2.0818	0.3173	2.0456	0.2833	481899692
725	2	234240782	234885564	0.43269	0.224544109482	862	11	0.624673831715125	0.532185151315419	0.233548762817394	238.952865299886	2.40111420612813	2.0818	0.3173	2.0456	0.2833	482558527
726	2	234885564	235474973	0.426532	0.1516926277	965	10	0.900976297391316	0.367600922297294	0.299684177788619	267.505237835719	2.51958224543081	2.0818	0.3173	2.0456	0.2833	483203309
727	2	235474973	236071757	0.445962	0.16217592965	782	12	0.417589756665211	0.676247087337934	0.169664071821315	216.776265272054	2.34307116104869	2.0818	0.3173	2.0456	0.2833	483792718
728	2	236071757	236653705	0.45795	0.140816705273	574	13	-0.290816353706851	0.771191777217335	-0.144932808819682	159.117105199692	1.9261744966443	2.0818	0.3173	2.0456	0.2833	484389502
729	2	236653705	237223660	0.46059	0.122737759999	473	13	-0.775032164851479	0.438320653524949	-0.424143362155975	131.119147664555	1.58724832214765	2.0818	0.3173	2.0456	0.2833	484971450
730	2	237223660	237789319	0.4524	0.116075232605	613	13	-0.103841931581698	0.917294789734459	-0.0500964718045888	169.92819771326	2.05704697986577	2.0818	0.3173	2.0456	0.2833	485541405
731	2	237789319	238341970	0.433242	0.0952698900391	843	11	0.532549342665527	0.594345576653017	0.201393524670378	233.685922793276	2.34818941504178	2.0818	0.3173	2.0456	0.2833	486107064
732	2	238341970	238939047	0.469736	0.162587070009	545	13	-0.429848616312735	0.667305765386589	-0.219727315831082	151.078087689603	1.82885906040268	2.0818	0.3173	2.0456	0.2833	486659715
733	2	238939047	239537131	0.489332	0.163997030517	481	14	-0.257352813719254	0.796906425524267	-0.114131858640713	133.336807667338	1.92015968063872	2.0818	0.3173	2.0456	0.2833	487256792
734	2	239537131	240122576	0.488292	0.145948808172	455	14	-0.426331932589905	0.669865992591036	-0.194302207324697	126.129412658292	1.81636726546906	2.0818	0.3173	2.0456	0.2833	487854876
735	2	240122576	240668735	0.496364	0.0845156813309	327	15	-0.70136509427479	0.483075199783374	-0.319473593891179	90.6468526137618	1.64735516372796	2.0818	0.3173	2.0456	0.2833	488440321
736	2	240668735	241262815	0.485042	0.1583625101	380	14	-0.913771698562938	0.360836820512656	-0.454169334079807	105.3388501322	1.51696606786427	2.0818	0.3173	2.0456	0.2833	488986480
737	2	241262815	241850118	0.552276	0.148650696489	191	16	-0.0256438109325131	0.979541441476568	-0.0171350327663596	52.946632566448	2.01052631578947	2.0818	0.3173	2.0456	0.2833	489580560
738	2	241850118	242445289	0.49306	0.159905304526	460	15	0.449475188469133	0.653088902660671	0.172869631555114	127.515450160032	2.31738035264484	2.0818	0.3173	2.0456	0.2833	490167863
739	2	242445289	243199373	0.458276	0.386378084371	291	13	-1.64757946810219	0.0994389965502893	-1.12496439258709	80.6673826012376	0.976510067114094	2.0818	0.3173	2.0456	0.2833	490763034
740	3	0	689954	0.364856	0.275314006441	1032	4	0.374060377943721	0.708359396177163	0.168105476712795	286.078140359028	2.12783505154639	2.3064	0.3767	2.281	0.3417	490763034
741	3	689954	1289491	0.351878	0.166023114503	917	3	-0.0522372399478415	0.958339660238908	-0.0269329086826712	254.19927781902	1.90248962655602	2.3064	0.3767	2.281	0.3417	491452988
742	3	1289491	1871868	0.35472	0.141449610819	977	3	0.12914439154787	0.897243396716183	0.0645039196906596	270.831727839894	2.02697095435685	2.3064	0.3767	2.281	0.3417	492052525
743	3	1871868	2452339	0.359794	0.138630525901	977	3	0.12914439154787	0.897243396716183	0.0645039196906596	270.831727839894	2.02697095435685	2.3064	0.3767	2.281	0.3417	492634902
744	3	2452339	3029251	0.370802	0.133316693014	914	5	-0.0925401333490856	0.926268906202246	-0.0424271406751348	253.367655317976	1.86816555952989	2.3064	0.3767	2.281	0.3417	493215373
745	3	3029251	3599660	0.383846	0.123435990666	1526	6	2.00358978560747	0.045114020926924	0.711025929058602	423.018645530888	3.28879310344828	2.3064	0.3767	2.281	0.3417	493792285
746	3	3599660	4233532	0.38879	0.211197213318	699	6	-0.786912933349997	0.431332835909992	-0.415364672400492	193.768042743179	1.50646551724138	2.3064	0.3767	2.281	0.3417	494362694
747	3	4233532	4827506	0.40451	0.158212312323	1414	8	2.14331435184607	0.0320878651789704	0.726615016327035	391.971405491924	3.33490566037736	2.3064	0.3767	2.281	0.3417	494996566
748	3	4827506	5450846	0.414786	0.197869541502	1306	9	2.12092270168868	0.0339283078870366	0.710444902938243	362.032995454351	3.22071516646116	2.3064	0.3767	2.281	0.3417	495590540
749	3	5450846	6063481	0.380168	0.183853354771	1039	6	0.360331231638564	0.718599446291387	0.156466621128283	288.018592861463	2.23922413793103	2.3064	0.3767	2.281	0.3417	496213880
750	3	6063481	6671501	0.357546	0.17765862965	1214	3	0.845601835955932	0.397774901005433	0.377841873977956	336.529905422345	2.51867219917012	2.3064	0.3767	2.281	0.3417	496826515
751	3	6671501	7240735	0.363582	0.121626606984	1105	4	0.614626396570554	0.538801477881817	0.266708875568335	306.314287884424	2.27835051546392	2.3064	0.3767	2.281	0.3417	497434535
752	3	7240735	7789365	0.375208	0.0886389734429	953	5	0.0397653173162158	0.968280227121037	0.0178549081767373	264.178747831544	1.947879407256	2.3064	0.3767	2.281	0.3417	498003769
753	3	7789365	8380848	0.387718	0.154667167104	1205	6	0.920456323956508	0.357334346887886	0.370304113341395	334.035037919214	2.59698275862069	2.3064	0.3767	2.281	0.3417	498552399
754	3	8380848	8971643	0.432318	0.153682749515	918	11	0.896198641545519	0.370146681104089	0.324355047142103	254.476485319368	2.55710306406685	2.3064	0.3767	2.281	0.3417	499143882
755	3	8971643	9550350	0.430384	0.136004921316	938	11	0.993171787913517	0.320626244385879	0.355448816243672	260.020635326326	2.61281337047354	2.3064	0.3767	2.281	0.3417	499734677
756	3	9550350	10288849	0.461272	0.322951012798	549	13	-0.410671752505027	0.681313242433796	-0.209177396490172	152.186917690995	1.84228187919463	2.3064	0.3767	2.281	0.3417	500313384
757	3	10288849	10833677	0.490212	0.0822791780158	564	15	1.34938037196814	0.177214822025677	0.466930933009532	156.345030196213	2.84130982367758	2.3064	0.3767	2.281	0.3417	501051883
758	3	10833677	11413402	0.45673	0.137522100996	903	13	1.28648069447713	0.198275352161018	0.508742441985488	250.31837281415	3.03020134228188	2.3064	0.3767	2.281	0.3417	501596711
759	3	11413402	12060972	0.427974	0.22788269994	808	10	0.119487328433262	0.904889278559079	0.0435105283849708	223.983660281099	2.10966057441253	2.3064	0.3767	2.281	0.3417	502176436
760	3	12060972	12651136	0.402716	0.152777871914	860	8	0.0210361790732586	0.983216795327901	0.00924146110709634	238.39845029919	2.02830188679245	2.3064	0.3767	2.281	0.3417	502824006
761	3	12651136	13262437	0.505088	0.182072334251	366	15	-0.363900650462662	0.715932198911159	-0.156920581105219	101.45794512733	1.84382871536524	2.3064	0.3767	2.281	0.3417	503414170
762	3	13262437	13843650	0.514106	0.139730184975	349	15	-0.511000536226923	0.609350681292981	-0.225537193179609	96.7454176214155	1.75818639798489	2.3064	0.3767	2.281	0.3417	504025471
763	3	13843650	14480179	0.469322	0.214489834713	667	13	0.155045729822361	0.876785265993538	0.0717032156892149	184.897402732046	2.23825503355705	2.3064	0.3767	2.281	0.3417	504606684
764	3	14480179	15046678	0.474138	0.11738590889	634	14	0.737024308865734	0.461107566684377	0.284314087728652	175.749555220566	2.53093812375249	2.3064	0.3767	2.281	0.3417	505243213
765	3	15046678	15695348	0.422856	0.229192039095	636	10	-0.736666191699129	0.461325371298923	-0.301817999082469	176.303970221261	1.66057441253264	2.3064	0.3767	2.281	0.3417	505809712
766	3	15695348	16306587	0.39935	0.181989369134	1070	7	0.572090194157735	0.567260871986674	0.233593311869334	296.612025372248	2.34649122807018	2.3064	0.3767	2.281	0.3417	506458382
767	3	16306587	16914961	0.407988	0.178137132751	1226	8	1.42311887083291	0.154701698770999	0.520791875208418	339.85639542652	2.89150943396226	2.3064	0.3767	2.281	0.3417	507069621
768	3	16914961	17481154	0.377852	0.116908898556	1386	5	1.50869506444636	0.131376727411048	0.558234046404009	384.209595482183	2.83290751149719	2.3064	0.3767	2.281	0.3417	507677995
769	3	17481154	18093718	0.36712	0.183758758269	1559	4	2.1107493069347	0.0347938654459153	0.763283433987326	432.166493042369	3.21443298969072	2.3064	0.3767	2.281	0.3417	508244188
770	3	18093718	18644435	0.36554	0.0920926719168	1700	4	2.57540421962488	0.0100122999408841	0.888197252314605	471.252750591422	3.50515463917526	2.3064	0.3767	2.281	0.3417	508856752
771	3	18644435	19238469	0.362598	0.158297336516	1300	4	1.25723425454634	0.20866882288723	0.501174129205358	360.369750452264	2.68041237113402	2.3064	0.3767	2.281	0.3417	509407469
772	3	19238469	19865081	0.360334	0.202058051873	1495	4	1.89984211252213	0.0574538425710664	0.702807990375009	414.425213020104	3.08247422680412	2.3064	0.3767	2.281	0.3417	510001503
773	3	19865081	20533922	0.372584	0.252438172899	1116	5	0.592734252148116	0.553359014770394	0.245643816095983	309.363570388251	2.28104241185488	2.3064	0.3767	2.281	0.3417	510628115
774	3	20533922	21147674	0.35402	0.185338703581	1052	3	0.35587143091751	0.721936851851772	0.171208157014577	291.622290365986	2.18257261410788	2.3064	0.3767	2.281	0.3417	511296956
775	3	21147674	21751987	0.35587	0.172614191652	1028	3	0.283318778319225	0.776932483744069	0.137913716916153	284.969310357636	2.13278008298755	2.3064	0.3767	2.281	0.3417	511910708
776	3	21751987	22337730	0.350918	0.146383311452	902	3	-0.0975826478217695	0.922263703768628	-0.0507272090223447	250.041165313802	1.87136929460581	2.3064	0.3767	2.281	0.3417	512515021
777	3	22337730	22953336	0.359824	0.187792191759	1065	3	0.395170784408248	0.69271685237301	0.188926882835475	295.225987870509	2.20954356846473	2.3064	0.3767	2.281	0.3417	513100764
778	3	22953336	23559657	0.37245	0.175354309021	1063	5	0.412934537141425	0.67965457629259	0.1754483857979	294.671572869813	2.17271333673991	2.3064	0.3767	2.281	0.3417	513716370
779	3	23559657	24189210	0.400786	0.205785692388	910	8	0.212577530406545	0.831656499006292	0.0907713466036947	252.258825316585	2.14622641509434	2.3064	0.3767	2.281	0.3417	514322691
780	3	24189210	24745615	0.37474	0.101373999155	1052	5	0.375617615158904	0.707201193185199	0.160441493559098	291.622290365986	2.15022994379152	2.3064	0.3767	2.281	0.3417	514952244
781	3	24745615	25296049	0.370044	0.0916258806687	953	5	0.0397653173162158	0.968280227121037	0.0178549081767373	264.178747831544	1.947879407256	2.3064	0.3767	2.281	0.3417	515508649
782	3	25296049	25865040	0.38684	0.121251478494	1166	6	0.788860669737232	0.430193445202265	0.322838755424568	323.223945405646	2.51293103448276	2.3064	0.3767	2.281	0.3417	516059083
783	3	25865040	26491092	0.371398	0.201344297279	1478	5	1.82080023011835	0.0686372293225792	0.650953058412946	409.712685514189	3.02095043433827	2.3064	0.3767	2.281	0.3417	516628074
784	3	26491092	27120314	0.375488	0.20536789877	1195	5	0.860737600931676	0.389382578919739	0.344317407134906	331.262962915735	2.44251405212059	2.3064	0.3767	2.281	0.3417	517254126
785	3	27120314	27751639	0.375394	0.20801488932	1027	5	0.290806428834993	0.771199368244626	0.125742970584991	284.692102857289	2.09913132345427	2.3064	0.3767	2.281	0.3417	517883348
786	3	27751639	28343645	0.372678	0.155413965399	1014	5	0.246704611946559	0.805136837056234	0.107364441270136	281.088405352766	2.0725600408789	2.3064	0.3767	2.281	0.3417	518514673
787	3	28343645	28940680	0.365892	0.162528159991	1088	4	0.558604173054716	0.576431891391976	0.244341062539881	301.60176037851	2.24329896907216	2.3064	0.3767	2.281	0.3417	519106679
788	3	28940680	29511882	0.358734	0.124652924885	1204	3	0.81537156403998	0.4148596561858	0.365908844481976	333.757830418866	2.49792531120332	2.3064	0.3767	2.281	0.3417	519703714
789	3	29511882	30089246	0.35218	0.133995191941	964	3	0.0898450380571327	0.928410357693193	0.045178503952236	267.228030335371	2	2.3064	0.3767	2.281	0.3417	520274916
790	3	30089246	30680478	0.368942	0.154308291838	1214	4	0.973827712054456	0.330142090997149	0.402430927545224	336.529905422345	2.50309278350515	2.3064	0.3767	2.281	0.3417	520852280
791	3	30680478	31231545	0.385868	0.092669312443	1188	6	0.86309411570708	0.38808572294807	0.349805803024837	329.3225104133	2.56034482758621	2.3064	0.3767	2.281	0.3417	521443512
792	3	31231545	31786629	0.391434	0.0992354310339	1006	7	0.343182792707532	0.731460948929157	0.144612820386352	278.870745349983	2.20614035087719	2.3064	0.3767	2.281	0.3417	521994579
793	3	31786629	32421922	0.411682	0.212961578358	858	9	0.24999469107357	0.802591454222047	0.104339558891358	237.844035298494	2.11590628853268	2.3064	0.3767	2.281	0.3417	522549663
794	3	32421922	33098976	0.410542	0.261506467726	677	9	-0.505893634643694	0.612931321090295	-0.237482255033191	187.669477735525	1.66954377311961	2.3064	0.3767	2.281	0.3417	523184956
795	3	33098976	33743209	0.375872	0.223883284464	1087	5	0.49435327601238	0.62105670590354	0.207658729294105	301.324552878162	2.22176801226367	2.3064	0.3767	2.281	0.3417	523862010
796	3	33743209	34373536	0.392974	0.206760935197	1151	7	0.861801124118148	0.388796966240441	0.338870348713055	319.065832900428	2.52412280701754	2.3064	0.3767	2.281	0.3417	524506243
797	3	34373536	34980908	0.365628	0.176781280665	1026	4	0.354287828467543	0.723123188447293	0.159693236896595	284.414895356941	2.11546391752577	2.3064	0.3767	2.281	0.3417	525136570
798	3	34980908	35575317	0.345634	0.158828348831	1159	2	0.913649338837009	0.360901132141683	0.384521533438034	321.283492903211	2.47781934794228	2.3064	0.3767	2.281	0.3417	525743942
799	3	35575317	36156284	0.35675	0.139365919235	1069	3	0.407262893174628	0.683814913253944	0.194335305442765	296.3348178719	2.21784232365145	2.3064	0.3767	2.281	0.3417	526338351
800	3	36156284	36757185	0.382318	0.167916179204	1148	6	0.72812421394372	0.466537552577348	0.300393608899759	318.234210399384	2.47413793103448	2.3064	0.3767	2.281	0.3417	526919318
801	3	36757185	37372097	0.397422	0.1868755204	873	7	-0.13251540093117	0.894576642267087	-0.0599639257897351	242.002147803713	1.91447368421053	2.3064	0.3767	2.281	0.3417	527520219
802	3	37372097	37958959	0.433176	0.148010946355	819	11	0.416181567023929	0.677277146962651	0.159724345369304	227.032942784926	2.28133704735376	2.3064	0.3767	2.281	0.3417	528135131
803	3	37958959	38576345	0.44555	0.190133887066	707	12	0.0566158996752653	0.954851168750944	0.0242056793233616	195.985702745962	2.11835205992509	2.3064	0.3767	2.281	0.3417	528721993
804	3	38576345	39152088	0.433366	0.131556962047	1140	11	1.9726005662303	0.0485410884547865	0.636822812780399	316.016550396601	3.17548746518106	2.3064	0.3767	2.281	0.3417	529339379
805	3	39152088	39793199	0.4189	0.220103850971	956	9	0.659260193395625	0.509728699545192	0.260372529372561	265.010370332588	2.35758323057953	2.3064	0.3767	2.281	0.3417	529915122
806	3	39793199	40419561	0.397272	0.201739569131	963	7	0.189385632358177	0.849790584420731	0.0815902184242841	266.950822835023	2.11184210526316	2.3064	0.3767	2.281	0.3417	530556233
807	3	40419561	41031737	0.412038	0.183241420768	1212	9	1.72836191374712	0.0839233592688559	0.602679704864763	335.975490421649	2.98890258939581	2.3064	0.3767	2.281	0.3417	531182595
808	3	41031737	41626672	0.401782	0.15957205409	986	8	0.50372038443314	0.614457881768259	0.206492447895548	273.326595343025	2.32547169811321	2.3064	0.3767	2.281	0.3417	531794771
809	3	41626672	42308941	0.402866	0.267151226276	1205	8	1.34267150327293	0.179378365974687	0.49586604263496	334.035037919214	2.84198113207547	2.3064	0.3767	2.281	0.3417	532389706
810	3	42308941	42908150	0.445158	0.165566605308	819	12	0.59567019278025	0.551395574520229	0.236358916154971	227.032942784926	2.45393258426966	2.3064	0.3767	2.281	0.3417	533071975
811	3	42908150	43487485	0.42783	0.136941493264	792	10	0.0398451405139696	0.96821658786076	0.0146556657127856	219.548340275533	2.06788511749347	2.3064	0.3767	2.281	0.3417	533671184
812	3	43487485	44101094	0.414376	0.18514884886	1132	9	1.39426762613727	0.163236803179504	0.504163964223695	313.798890393818	2.79161528976572	2.3064	0.3767	2.281	0.3417	534250519
813	3	44101094	44715393	0.406266	0.186064115358	980	8	0.480735422273146	0.630704552286521	0.197686550520207	271.663350340937	2.31132075471698	2.3064	0.3767	2.281	0.3417	534864128
814	3	44715393	45332109	0.43911	0.189254048865	575	11	-0.766890818665644	0.443146432955206	-0.350577150439967	159.39431270004	1.6016713091922	2.3064	0.3767	2.281	0.3417	535478427
815	3	45332109	45923637	0.426152	0.154731475095	742	10	-0.209036696733818	0.834419591520975	-0.0794255777460207	205.687965258138	1.93733681462141	2.3064	0.3767	2.281	0.3417	536095143
816	3	45923637	46540524	0.436106	0.189478786228	957	11	1.08529627696311	0.277790454318808	0.384379818214321	265.287577832936	2.66573816155989	2.3064	0.3767	2.281	0.3417	536686671
817	3	46540524	47155486	0.470326	0.186941632166	697	14	1.14647371228308	0.251599198179885	0.420989903457668	193.213627742483	2.78243512974052	2.3064	0.3767	2.281	0.3417	537303558
818	3	47155486	47854910	0.427056	0.285126046575	699	10	-0.423075076766916	0.672240485755244	-0.165552308991388	193.768042743179	1.82506527415144	2.3064	0.3767	2.281	0.3417	537918520
819	3	47854910	48556863	0.44237	0.287701598255	575	12	-0.578698088627039	0.562792905915978	-0.2739425796543	159.39431270004	1.72284644194757	2.3064	0.3767	2.281	0.3417	538617944
820	3	48556863	49275401	0.489708	0.304142578402	377	14	-0.93326928920186	0.350680947432857	-0.465604229142091	104.507227631157	1.50499001996008	2.3064	0.3767	2.281	0.3417	539319897
821	3	49275401	49993329	0.486862	0.303551331053	446	14	-0.484824704506669	0.627800696951903	-0.22312504249045	123.634545155161	1.78043912175649	2.3064	0.3767	2.281	0.3417	540038435
822	3	49993329	50592402	0.532352	0.165377174401	280	16	0.974464815435503	0.329825800808421	0.534719156142858	77.6181000974107	2.94736842105263	2.3064	0.3767	2.281	0.3417	540756363
823	3	50592402	51297612	0.410786	0.290991335914	1073	9	1.14787308902502	0.251020959051697	0.426940082148334	297.443647873292	2.64611590628853	2.3064	0.3767	2.281	0.3417	541355436
824	3	51297612	52001019	0.44341	0.289173977512	931	12	1.13472448588524	0.256490774590825	0.421276632072756	258.080182823891	2.78951310861423	2.3064	0.3767	2.281	0.3417	542060646
825	3	52001019	52574770	0.543118	0.128541823892	331	16	1.54756076987111	0.121728082712429	0.776123546005109	91.7556826151534	3.48421052631579	2.3064	0.3767	2.281	0.3417	542764053
826	3	52574770	53195998	0.43467	0.195142524162	733	11	-0.000802962358461234	0.999359328800123	-0.000325908137892844	203.193097755007	2.04178272980501	2.3064	0.3767	2.281	0.3417	543337804
827	3	53195998	53803498	0.44236	0.17695473251	709	12	0.0662418691949972	0.947185263159681	0.0282810917534788	196.540117746658	2.12434456928839	2.3064	0.3767	2.281	0.3417	543959032
828	3	53803498	54377756	0.428748	0.129311215516	861	10	0.383302075915917	0.701495800228607	0.13516847303002	238.675657799538	2.24804177545692	2.3064	0.3767	2.281	0.3417	544566532
829	3	54377756	54958599	0.416436	0.139182188647	1125	9	1.36503437597141	0.172242245867371	0.495215007496212	311.858437891382	2.77435265104809	2.3064	0.3767	2.281	0.3417	545140790
830	3	54958599	55533527	0.409332	0.130325884285	1221	8	1.40396473569959	0.160329350840127	0.514896096505039	338.47035792478	2.87971698113208	2.3064	0.3767	2.281	0.3417	545721633
831	3	55533527	56080110	0.407964	0.0852258485902	1098	8	0.932773011419701	0.350937178649585	0.361710950522835	304.373835381989	2.58962264150943	2.3064	0.3767	2.281	0.3417	546296561
832	3	56080110	56678591	0.388646	0.164551589775	1166	6	0.788860669737232	0.430193445202265	0.322838755424568	323.223945405646	2.51293103448276	2.3064	0.3767	2.281	0.3417	546843144
833	3	56678591	57302461	0.413066	0.198550980172	688	9	-0.459955670097341	0.645548039968445	-0.21422952390609	190.718760239352	1.69667077681874	2.3064	0.3767	2.281	0.3417	547441625
834	3	57302461	58003448	0.375196	0.286720010499	857	5	-0.285909638167603	0.774947331566505	-0.135326101620705	237.566827798146	1.75166070516096	2.3064	0.3767	2.281	0.3417	548065495
835	3	58003448	58633446	0.450224	0.206346686815	749	13	0.548171437880375	0.583574192047938	0.238982172963381	207.628417760574	2.51342281879195	2.3064	0.3767	2.281	0.3417	548766482
836	3	58633446	59272412	0.382806	0.217485750416	915	6	-0.0580754638278524	0.953688518427275	-0.0268853846045238	253.644862818324	1.97198275862069	2.3064	0.3767	2.281	0.3417	549396480
837	3	59272412	59843182	0.404942	0.123990398935	997	8	0.545859481726463	0.585162532167079	0.222498305915832	276.375877846852	2.35141509433962	2.3064	0.3767	2.281	0.3417	550035446
838	3	59843182	60383744	0.383184	0.0750367210422	1101	6	0.569534579371772	0.568993410858879	0.24008543578844	305.205457883033	2.37284482758621	2.3064	0.3767	2.281	0.3417	550606216
839	3	60383744	60969647	0.376014	0.146616419441	1027	5	0.290806428834993	0.771199368244626	0.125742970584991	284.692102857289	2.09913132345427	2.3064	0.3767	2.281	0.3417	551146778
840	3	60969647	61590771	0.386732	0.195007760125	1095	6	0.549289094107268	0.582807070488541	0.232201836712607	303.542212880945	2.35991379310345	2.3064	0.3767	2.281	0.3417	551732681
841	3	61590771	62155912	0.393658	0.115265040052	1073	7	0.582820228600713	0.560014325883315	0.237632591337347	297.443647873292	2.3530701754386	2.3064	0.3767	2.281	0.3417	552353805
842	3	62155912	62694989	0.399016	0.0724887168252	881	7	-0.103901975749895	0.917247139174389	-0.0468035604987615	244.219807806496	1.93201754385965	2.3064	0.3767	2.281	0.3417	552918946
843	3	62694989	63280413	0.384034	0.145918172128	1143	6	0.7112529762233	0.476927485564373	0.29409637043855	316.848172897644	2.46336206896552	2.3064	0.3767	2.281	0.3417	553458023
844	3	63280413	63866113	0.384474	0.146320641967	1180	6	0.836100135354408	0.403098572247778	0.340057826473275	327.104850410517	2.54310344827586	2.3064	0.3767	2.281	0.3417	554043447
845	3	63866113	64412453	0.40687	0.0848189771937	1029	8	0.668445946579766	0.503848974801152	0.268075878411605	285.246517857984	2.42688679245283	2.3064	0.3767	2.281	0.3417	554629147
846	3	64412453	64969310	0.39981	0.102103412546	949	7	0.139312138290946	0.889203498446225	0.0604625076019342	263.069917830153	2.08114035087719	2.3064	0.3767	2.281	0.3417	555175487
847	3	64969310	65546774	0.390794	0.134145158832	971	7	0.217999057539453	0.827429845742721	0.0935257160000172	269.168482837806	2.12938596491228	2.3064	0.3767	2.281	0.3417	555732344
848	3	65546774	66135134	0.392782	0.150180161806	1083	7	0.618587010077307	0.536188461467843	0.251015758189152	300.215722876771	2.375	2.3064	0.3767	2.281	0.3417	556309808
849	3	66135134	66824982	0.409252	0.275202653338	994	8	0.534367000646466	0.593087645301591	0.218150653079922	275.544255345808	2.34433962264151	2.3064	0.3767	2.281	0.3417	556898168
850	3	66824982	67433818	0.380094	0.178760782871	1050	6	0.397447954623488	0.691037158689578	0.171660294777556	291.06787536529	2.26293103448276	2.3064	0.3767	2.281	0.3417	557588016
851	3	67433818	68030487	0.376294	0.162014450223	1293	5	1.19319745132141	0.232792052601519	0.45802906407705	358.429297949829	2.64282064384262	2.3064	0.3767	2.281	0.3417	558196852
852	3	68030487	68597333	0.37493	0.117926209235	840	5	-0.343581244867863	0.731161231395161	-0.164231978067082	232.854300292232	1.71691364333163	2.3064	0.3767	2.281	0.3417	558793521
853	3	68597333	69210684	0.38447	0.184806089825	1079	6	0.495301133401924	0.620387570995678	0.210965831712088	299.106892875379	2.32543103448276	2.3064	0.3767	2.281	0.3417	559360367
854	3	69210684	69821367	0.395326	0.181244606449	969	7	0.210845701244134	0.833007675639643	0.090551085995906	268.614067837111	2.125	2.3064	0.3767	2.281	0.3417	559973718
855	3	69821367	70374510	0.372252	0.0960746136171	1089	5	0.501138170918292	0.616273884587683	0.210310742983702	301.878967878858	2.22585590189065	2.3064	0.3767	2.281	0.3417	560584401
856	3	70374510	70968285	0.365456	0.157930192413	1044	4	0.413605476896077	0.679163061551605	0.184784217859426	289.404630363203	2.15257731958763	2.3064	0.3767	2.281	0.3417	561137544
857	3	70968285	71522747	0.397586	0.0982249459837	982	7	0.257342517163706	0.796914373395818	0.109777444895518	272.217765341633	2.15350877192982	2.3064	0.3767	2.281	0.3417	561731319
858	3	71522747	72096579	0.417004	0.128664835701	840	9	0.174823476361356	0.861218340944006	0.0737512390579352	232.854300292232	2.07151664611591	2.3064	0.3767	2.281	0.3417	562285781
859	3	72096579	72654105	0.444814	0.103180838203	849	12	0.740059735576229	0.459263748863338	0.288260018067001	235.349167795363	2.5438202247191	2.3064	0.3767	2.281	0.3417	562859613
860	3	72654105	73289808	0.407172	0.213469182936	888	8	0.128299335819899	0.89791209070151	0.0554644778677421	246.160260308931	2.09433962264151	2.3064	0.3767	2.281	0.3417	563417139
861	3	73289808	73865494	0.404092	0.131470975497	875	8	0.0784985844732445	0.93743145617665	0.0341878182373272	242.556562804408	2.06367924528302	2.3064	0.3767	2.281	0.3417	564052842
862	3	73865494	74440033	0.366326	0.129737058755	1029	4	0.364174103205632	0.71572800382134	0.16390548818351	285.246517857984	2.12164948453608	2.3064	0.3767	2.281	0.3417	564628528
863	3	74440033	75027878	0.356242	0.149435650554	1203	3	0.812348536848385	0.416591667146725	0.364710094898351	333.480622918518	2.49585062240664	2.3064	0.3767	2.281	0.3417	565203067
864	3	75027878	76161084	0.367692	0.558773956368	828	4	-0.298206304246334	0.765545710481157	-0.149634821211133	229.527810288057	1.70721649484536	2.3064	0.3767	2.281	0.3417	565790912
865	3	76161084	76727868	0.348566	0.117829719964	916	2	0.0949059744798453	0.924389510994068	0.0450604705285062	253.922070318672	1.95831106360235	2.3064	0.3767	2.281	0.3417	566924118
866	3	76727868	77283725	0.344014	0.10048807517	1004	2	0.391405629061864	0.695497432159693	0.177400236382334	278.316330349287	2.14644575093533	2.3064	0.3767	2.281	0.3417	567490902
867	3	77283725	77847709	0.35059	0.113450026951	750	3	-0.557082780944239	0.57747087162442	-0.316964046894482	207.905625260922	1.55601659751037	2.3064	0.3767	2.281	0.3417	568046759
868	3	77847709	78423607	0.352576	0.131790699047	858	3	-0.230595844251958	0.817628796419442	-0.12287699477818	237.844035298494	1.78008298755187	2.3064	0.3767	2.281	0.3417	568610743
869	3	78423607	79005715	0.346248	0.141052863043	1181	2	0.987774252482514	0.323263220027534	0.41164993182872	327.382057910864	2.52485301977552	2.3064	0.3767	2.281	0.3417	569186641
870	3	79005715	79575165	0.338994	0.121959785758	1189	1	1.16380465818822	0.244503183972901	0.566792469475466	329.599717913648	2.73963133640553	2.3064	0.3767	2.281	0.3417	569768749
871	3	79575165	80144347	0.335734	0.121546359512	911	1	0.326246750746639	0.744237672664562	0.182566713531861	252.536032816933	2.09907834101382	2.3064	0.3767	2.281	0.3417	570338199
872	3	80144347	80729598	0.33327	0.145665705825	1090	1	0.865537633595716	0.386743769462467	0.441371889394099	302.156175379206	2.51152073732719	2.3064	0.3767	2.281	0.3417	570907381
873	3	80729598	81325035	0.33931	0.160280600634	1131	1	0.989062360952208	0.32263263160345	0.494642683719631	313.52168289347	2.60599078341014	2.3064	0.3767	2.281	0.3417	571492632
874	3	81325035	81892940	0.349792	0.119571055018	1207	2	1.07537642315447	0.282206233052446	0.443066643186584	334.58945291991	2.58043826830572	2.3064	0.3767	2.281	0.3417	572088069
875	3	81892940	82485973	0.34815	0.156876598773	1309	2	1.41904647732909	0.155885466425701	0.560106064376803	362.864617955395	2.79850347407803	2.3064	0.3767	2.281	0.3417	572655974
876	3	82485973	83068201	0.336972	0.141229896192	824	1	0.0641333048926181	0.948864082953088	0.0377599969130289	228.418980286666	1.89861751152074	2.3064	0.3767	2.281	0.3417	573249007
877	3	83068201	83645414	0.327814	0.133768643464	948	1	0.437720285190303	0.66158906277844	0.240002718628069	262.792710329805	2.18433179723502	2.3064	0.3767	2.281	0.3417	573831235
878	3	83645414	84223959	0.327324	0.135762991643	876	1	0.220798812759389	0.825249088049737	0.126046529330984	242.833770304756	2.0184331797235	2.3064	0.3767	2.281	0.3417	574408448
879	3	84223959	84825507	0.332992	0.168811133941	1126	1	0.973998369811173	0.330057348647724	0.48825058181004	312.13564539173	2.59447004608295	2.3064	0.3767	2.281	0.3417	574986993
880	3	84825507	85405757	0.33104	0.138302455838	1005	1	0.609449784198109	0.542226347821538	0.324239255796101	278.593537849635	2.31566820276498	2.3064	0.3767	2.281	0.3417	575588541
881	3	85405757	85962858	0.330372	0.10249667475	929	1	0.380477118854367	0.703591278242079	0.210794256112463	257.525767823195	2.14055299539171	2.3064	0.3767	2.281	0.3417	576168791
882	3	85962858	86553224	0.333386	0.153067757967	926	1	0.371438724169746	0.7103107874998	0.206127852990047	256.694145322151	2.13364055299539	2.3064	0.3767	2.281	0.3417	576725892
883	3	86553224	87150266	0.347974	0.162537978903	1103	2	0.724967740466634	0.468471821309814	0.313073758022945	305.759872883729	2.35809727418493	2.3064	0.3767	2.281	0.3417	577316258
884	3	87150266	87746385	0.344756	0.161241295782	771	2	-0.393644592729162	0.693843453656582	-0.203556267653403	213.726982768227	1.64831640833779	2.3064	0.3767	2.281	0.3417	577913300
885	3	87746385	88366926	0.351224	0.194251467671	1271	3	1.01791438587686	0.308718644372827	0.444037482727233	352.330732942175	2.63692946058091	2.3064	0.3767	2.281	0.3417	578509419
886	3	88366926	88985640	0.339776	0.191872173573	1153	1	1.05534392197277	0.291268060179258	0.522436267381582	319.620247901123	2.65668202764977	2.3064	0.3767	2.281	0.3417	579129960
887	3	88985640	89550336	0.337256	0.114567838271	1005	1	0.609449784198109	0.542226347821538	0.324239255796101	278.593537849635	2.31566820276498	2.3064	0.3767	2.281	0.3417	579748674
888	3	89550336	90176748	0.346988	0.201803286016	1122	2	0.788984711342297	0.430120942330231	0.337713643040355	311.026815390339	2.39871726349546	2.3064	0.3767	2.281	0.3417	580313370
889	3	90176748	94073538	0.362048	0.871689262188	1033	4	0.377355802856417	0.705909207358102	0.169502760154601	286.355347859376	2.12989690721649	2.3064	0.3767	2.281	0.3417	580939782
890	3	94073538	94683742	0.345574	0.18060189707	1186	2	1.00462082376558	0.315079466257558	0.417744976977566	328.768095412604	2.53554249064671	2.3064	0.3767	2.281	0.3417	584836572
891	3	94683742	95273141	0.32644	0.151678234948	1021	1	0.657654555849424	0.510760129796117	0.347026620607612	283.028857855201	2.35253456221198	2.3064	0.3767	2.281	0.3417	585446776
892	3	95273141	95888037	0.329326	0.186854362364	1122	1	0.961947176898344	0.336076138831079	0.483116430338603	311.026815390339	2.5852534562212	2.3064	0.3767	2.281	0.3417	586036175
893	3	95888037	96506299	0.339242	0.191281366152	1021	1	0.657654555849424	0.510760129796117	0.347026620607612	283.028857855201	2.35253456221198	2.3064	0.3767	2.281	0.3417	586651071
894	3	96506299	97095884	0.341012	0.151945860224	1070	2	0.613780369998377	0.53936047062935	0.269251763720072	296.612025372248	2.28754676643506	2.3064	0.3767	2.281	0.3417	587269333
895	3	97095884	97673841	0.349468	0.134883737025	992	2	0.350973857982497	0.725607960692904	0.160052992818438	274.989840345112	2.12079102084447	2.3064	0.3767	2.281	0.3417	587858918
896	3	97673841	98316732	0.363302	0.222263183028	1145	4	0.746443393078408	0.455399614639562	0.318010104273848	317.40258789834	2.36082474226804	2.3064	0.3767	2.281	0.3417	588436875
897	3	98316732	98956970	0.367608	0.219040419344	1328	4	1.34950615210184	0.177174445623845	0.531917652636466	368.131560462005	2.73814432989691	2.3064	0.3767	2.281	0.3417	589079766
898	3	98956970	99562088	0.371196	0.173714878751	1209	5	0.908231865273066	0.363755731843239	0.361121033515919	335.143867920606	2.47112927950945	2.3064	0.3767	2.281	0.3417	589720004
899	3	99562088	100141287	0.376228	0.136738841055	949	5	0.02619552750439	0.979101383194351	0.0117867812879048	263.069917830153	1.93970362800204	2.3064	0.3767	2.281	0.3417	590325122
900	3	100141287	100757697	0.373196	0.188851576061	1127	5	0.630051174130637	0.528661103279677	0.259794304439017	312.412852892078	2.30352580480327	2.3064	0.3767	2.281	0.3417	590904321
901	3	100757697	101443332	0.371584	0.270749013688	1212	5	0.918409207631935	0.358404672001546	0.364696487739746	335.975490421649	2.47726111394992	2.3064	0.3767	2.281	0.3417	591520731
902	3	101443332	102077203	0.373892	0.211195968896	1295	5	1.19998234622732	0.230146196748984	0.460258886840712	358.983712950525	2.6469085334696	2.3064	0.3767	2.281	0.3417	592206366
903	3	102077203	102649621	0.352674	0.126512443704	1010	3	0.228904288870512	0.818943307030687	0.112428745361431	279.979575351374	2.0954356846473	2.3064	0.3767	2.281	0.3417	592840237
904	3	102649621	103243876	0.335546	0.158610360872	1179	1	1.13367667590615	0.256930196804124	0.554607472709573	326.827642910169	2.71658986175115	2.3064	0.3767	2.281	0.3417	593412655
905	3	103243876	103819232	0.3329	0.130972823782	1110	1	0.925793598159859	0.35455325476963	0.467603430967279	307.700325386164	2.55760368663594	2.3064	0.3767	2.281	0.3417	594006910
906	3	103819232	104431112	0.33982	0.182846309734	1218	1	1.25117580680623	0.210870342847876	0.601557887636143	337.638735423737	2.80645161290323	2.3064	0.3767	2.281	0.3417	594582266
907	3	104431112	104993514	0.343136	0.110956219928	831	2	-0.191485737332331	0.848145053753276	-0.0954386507980932	230.359432789101	1.77659005879209	2.3064	0.3767	2.281	0.3417	595194146
908	3	104993514	105567517	0.347852	0.128924413287	1094	2	0.694643912157109	0.487278485732885	0.301253705224119	303.265005380598	2.33885622661678	2.3064	0.3767	2.281	0.3417	595756548
909	3	105567517	106159330	0.354888	0.155138531935	1089	3	0.467723437006532	0.639982378541605	0.221077406439181	301.878967878858	2.25933609958506	2.3064	0.3767	2.281	0.3417	596330551
910	3	106159330	106770486	0.352268	0.181878276578	1235	3	0.909085406979431	0.363305044976443	0.402584494194314	342.351262929651	2.56224066390041	2.3064	0.3767	2.281	0.3417	596922364
911	3	106770486	107361480	0.372704	0.153967722177	1174	5	0.78949620441959	0.429822047299418	0.318739197376848	325.441605408429	2.3995912110373	2.3064	0.3767	2.281	0.3417	597533520
912	3	107361480	107912340	0.384604	0.0923283592927	888	6	-0.14918014751812	0.881411484678538	-0.0700974514258227	246.160260308931	1.91379310344828	2.3064	0.3767	2.281	0.3417	598124514
913	3	107912340	108499976	0.370854	0.14913313684	974	5	0.111006713828301	0.911611022774331	0.0493004663491375	270.00010533885	1.99080224833929	2.3064	0.3767	2.281	0.3417	598675374
914	3	108499976	109139549	0.37064	0.218228411768	1211	5	0.915016760178979	0.360182831512563	0.363505653961124	335.698282921301	2.47521716913643	2.3064	0.3767	2.281	0.3417	599263010
915	3	109139549	109807480	0.352864	0.251419682572	1477	3	1.64065798734547	0.100868430577108	0.660743278487064	409.435478013842	3.0643153526971	2.3064	0.3767	2.281	0.3417	599902583
916	3	109807480	110398483	0.347592	0.153980605851	1275	2	1.30448979260422	0.192066637555173	0.522138214177783	353.439562943567	2.72581507215393	2.3064	0.3767	2.281	0.3417	600570514
917	3	110398483	110988759	0.358224	0.152938625321	1243	3	0.933269624512193	0.350680774350215	0.411899748774759	344.568922932434	2.57883817427386	2.3064	0.3767	2.281	0.3417	601161517
918	3	110988759	111606980	0.379516	0.191227732478	1259	5	1.07785423792089	0.281098810342936	0.419585071985812	349.004242938	2.57332652018396	2.3064	0.3767	2.281	0.3417	601751793
919	3	111606980	112216321	0.374946	0.179441396525	1155	5	0.725039702813418	0.468427673802325	0.295199640570215	320.174662901819	2.36075625958099	2.3064	0.3767	2.281	0.3417	602370014
920	3	112216321	112849943	0.37944	0.210885985651	1138	5	0.667368096113158	0.504537039418499	0.273807346573377	315.462135395905	2.32600919775166	2.3064	0.3767	2.281	0.3417	602979355
921	3	112849943	113450892	0.394092	0.16798264079	1068	7	0.564936837862416	0.57211672630965	0.230894162268379	296.057610371552	2.34210526315789	2.3064	0.3767	2.281	0.3417	603612977
922	3	113450892	114067040	0.38407	0.188506657491	1059	6	0.427816182520244	0.66878495426289	0.183973556216408	293.562742868421	2.2823275862069	2.3064	0.3767	2.281	0.3417	604213926
923	3	114067040	114605064	0.360948	0.0706734272077	1021	4	0.337810703904061	0.735505843053916	0.152645372167343	283.028857855201	2.10515463917526	2.3064	0.3767	2.281	0.3417	604830074
924	3	114605064	115183886	0.352862	0.136176579328	1216	3	0.851647890339122	0.394409550791389	0.38021668116586	337.084320423041	2.52282157676349	2.3064	0.3767	2.281	0.3417	605368098
925	3	115183886	115752878	0.37642	0.12125302289	1316	5	1.27122374273941	0.203649062255851	0.483466278002037	364.80507045783	2.68983137455289	2.3064	0.3767	2.281	0.3417	605946920
926	3	115752878	116335167	0.36119	0.141319860069	1114	4	0.644285220784821	0.519390497523848	0.278411738629573	308.809155387556	2.29690721649485	2.3064	0.3767	2.281	0.3417	606515912
927	3	116335167	116898839	0.36165	0.112959309669	1187	4	0.884851239411655	0.376236869600186	0.369982440931448	329.045302912952	2.44742268041237	2.3064	0.3767	2.281	0.3417	607098201
928	3	116898839	117445235	0.361974	0.0849127738856	1074	4	0.512468224276967	0.608323353607345	0.225656499274954	297.72085537364	2.21443298969072	2.3064	0.3767	2.281	0.3417	607661873
929	3	117445235	118003952	0.357308	0.105092560276	1273	3	1.02396044026005	0.305853960501962	0.446305871623632	352.885147942871	2.64107883817427	2.3064	0.3767	2.281	0.3417	608208269
930	3	118003952	118604899	0.373938	0.167979871769	1379	5	1.48494793227566	0.137557617366756	0.550929245780776	382.269142979748	2.81859989780276	2.3064	0.3767	2.281	0.3417	608766986
931	3	118604899	119237863	0.39068	0.210065659342	944	7	0.121428747552648	0.903351448094947	0.0528412799426661	261.683880328413	2.07017543859649	2.3064	0.3767	2.281	0.3417	609367933
932	3	119237863	119846964	0.385426	0.179118077298	1162	6	0.775363679560896	0.438124790626419	0.3178810356286	322.115115404254	2.50431034482759	2.3064	0.3767	2.281	0.3417	610000897
933	3	119846964	120490997	0.40166	0.223642266778	1227	8	1.42694969785958	0.153594394324247	0.521968145180541	340.133602926868	2.8938679245283	2.3064	0.3767	2.281	0.3417	610609998
934	3	120490997	121196916	0.35263	0.291703439063	1506	3	1.72832577590173	0.083929834362626	0.688795222394203	417.47449552393	3.12448132780083	2.3064	0.3767	2.281	0.3417	611254031
935	3	121196916	121829671	0.378878	0.209804742752	1079	5	0.467213696388728	0.640346995441216	0.197001653754812	299.106892875379	2.20541645375575	2.3064	0.3767	2.281	0.3417	611959950
936	3	121829671	122467735	0.388432	0.216379548133	1050	6	0.397447954623488	0.691037158689578	0.171660294777556	291.06787536529	2.26293103448276	2.3064	0.3767	2.281	0.3417	612592705
937	3	122467735	123027981	0.436394	0.10753490431	953	11	1.06590164768952	0.286468104093747	0.378337107638237	264.178747831544	2.65459610027855	2.3064	0.3767	2.281	0.3417	613230769
938	3	123027981	123603622	0.45505	0.13140307935	729	13	0.452287118841835	0.651062154352	0.199935268831567	202.084267753616	2.44630872483221	2.3064	0.3767	2.281	0.3417	613791015
939	3	123603622	124203285	0.411356	0.166198348072	1169	9	1.54878623415683	0.121433115797132	0.550564935923469	324.05556790669	2.88286066584464	2.3064	0.3767	2.281	0.3417	614366656
940	3	124203285	124789364	0.434738	0.146872691224	911	11	0.86225804031672	0.388545537114113	0.313311947530346	252.536032816933	2.53760445682451	2.3064	0.3767	2.281	0.3417	614966319
941	3	124789364	125605997	0.39645	0.387729861517	997	7	0.310992689378597	0.755806179293414	0.131647924979021	276.375877846852	2.18640350877193	2.3064	0.3767	2.281	0.3417	615552398
942	3	125605997	126268561	0.485484	0.245355920334	475	14	-0.296347994997096	0.766964336389422	-0.132241239192445	131.67356266525	1.89620758483034	2.3064	0.3767	2.281	0.3417	616369031
943	3	126268561	126838087	0.483938	0.122076955222	613	14	0.600541174393285	0.548145628821654	0.235718321280026	169.92819771326	2.44710578842315	2.3064	0.3767	2.281	0.3417	617031595
944	3	126838087	127395860	0.483122	0.103577978855	536	14	0.100103014660971	0.920262542003133	0.0420642480470173	148.583220186472	2.13972055888224	2.3064	0.3767	2.281	0.3417	617601121
945	3	127395860	127969909	0.44669	0.12899421478	858	12	0.783376598415022	0.433405994135826	0.303473112013508	237.844035298494	2.57078651685393	2.3064	0.3767	2.281	0.3417	618158894
946	3	127969909	128577677	0.490984	0.177317660686	508	15	0.864816042391751	0.387139764603256	0.316064267382904	140.821410176731	2.55919395465995	2.3064	0.3767	2.281	0.3417	618732943
947	3	128577677	129266673	0.471426	0.27430638204	476	14	-0.289848798117456	0.771931913984276	-0.129207179102812	131.950770165598	1.9001996007984	2.3064	0.3767	2.281	0.3417	619340711
948	3	129266673	130066701	0.425108	0.375021874234	1024	10	1.19465686534371	0.232221121845172	0.385299045633176	283.860480356245	2.67362924281984	2.3064	0.3767	2.281	0.3417	620029707
949	3	130066701	130665494	0.37669	0.164986898644	1116	5	0.592734252148116	0.553359014770394	0.245643816095983	309.363570388251	2.28104241185488	2.3064	0.3767	2.281	0.3417	620829735
950	3	130665494	131283290	0.380006	0.190671354298	1149	6	0.731498461487804	0.464474743918364	0.301649764870185	318.511417899732	2.47629310344828	2.3064	0.3767	2.281	0.3417	621428528
951	3	131283290	131880749	0.381776	0.163122490414	1055	6	0.414319192343908	0.678640360042431	0.178513965818619	292.45391286703	2.27370689655172	2.3064	0.3767	2.281	0.3417	622046324
952	3	131880749	132496566	0.371198	0.188070481978	1028	5	0.294198876287949	0.768605939262519	0.127147053460674	284.969310357636	2.10117526826776	2.3064	0.3767	2.281	0.3417	622643783
953	3	132496566	133114917	0.39311	0.191397765994	892	7	-0.0645585161256412	0.948525515106242	-0.0289018694988703	247.269090310323	1.95614035087719	2.3064	0.3767	2.281	0.3417	623259600
954	3	133114917	133726593	0.437124	0.182573780891	865	11	0.639219803670325	0.522679950761204	0.238561026252382	239.78448780093	2.40947075208914	2.3064	0.3767	2.281	0.3417	623877951
955	3	133726593	134324468	0.423146	0.16370478779	1030	10	1.22452268581344	0.220755113720668	0.393727667703757	285.523725358332	2.68929503916449	2.3064	0.3767	2.281	0.3417	624489627
956	3	134324468	134872263	0.450278	0.0872497923493	912	13	1.32962863804448	0.183640657644973	0.523050278669371	252.813240317281	3.06040268456376	2.3064	0.3767	2.281	0.3417	625087502
957	3	134872263	135469191	0.411166	0.162378042243	1199	9	1.67407159201052	0.0941165300653568	0.587121664806036	332.371792917127	2.95684340320592	2.3064	0.3767	2.281	0.3417	625635297
958	3	135469191	136130074	0.391064	0.243436432773	1050	7	0.500556631204547	0.616683190914979	0.20637184313431	291.06787536529	2.30263157894737	2.3064	0.3767	2.281	0.3417	626232225
959	3	136130074	136812055	0.37695	0.266841744858	1195	5	0.860737600931676	0.389382578919739	0.344317407134906	331.262962915735	2.44251405212059	2.3064	0.3767	2.281	0.3417	626893108
960	3	136812055	137469172	0.382762	0.239100495041	1482	6	1.85512289366778	0.063578679249783	0.668816414529905	410.821515515581	3.19396551724138	2.3064	0.3767	2.281	0.3417	627575089
961	3	137469172	138087206	0.408376	0.190983020352	968	8	0.434765497953157	0.663732650798411	0.179911848792231	268.336860336763	2.28301886792453	2.3064	0.3767	2.281	0.3417	628232206
962	3	138087206	138772525	0.412998	0.270412756687	958	9	0.667612550585871	0.5043809442203	0.263387567127993	265.564785333284	2.36251541307028	2.3064	0.3767	2.281	0.3417	628850240
963	3	138772525	139367867	0.423568	0.160146604809	1144	10	1.7919732747384	0.073137247109776	0.545170382411565	317.125380397992	2.98694516971279	2.3064	0.3767	2.281	0.3417	629535559
964	3	139367867	139921185	0.422054	0.0963605015561	932	10	0.736714284807776	0.461296118031061	0.249485190287456	258.357390324239	2.43342036553525	2.3064	0.3767	2.281	0.3417	630130901
965	3	139921185	140492003	0.421314	0.124064062451	902	10	0.587385182459103	0.556945043157136	0.202282668888557	250.041165313802	2.35509138381201	2.3064	0.3767	2.281	0.3417	630684219
966	3	140492003	141119641	0.421062	0.20336244778	904	10	0.597340455949015	0.550280099354679	0.205478008048364	250.595580314497	2.36031331592689	2.3064	0.3767	2.281	0.3417	631255037
967	3	141119641	141759888	0.395776	0.219051397351	857	7	-0.189742251293721	0.849511110438207	-0.0866503753066754	237.566827798146	1.87938596491228	2.3064	0.3767	2.281	0.3417	631882675
968	3	141759888	142424834	0.360334	0.248059240901	1005	4	0.285083905300919	0.775579860353871	0.129858007355832	278.593537849635	2.07216494845361	2.3064	0.3767	2.281	0.3417	632522922
969	3	142424834	143006829	0.390854	0.140886090087	1163	7	0.904721261890061	0.365613074156947	0.353833612054043	322.392322904602	2.55043859649123	2.3064	0.3767	2.281	0.3417	633187868
970	3	143006829	143573004	0.385698	0.116880823067	1151	6	0.738246956575972	0.460364393209788	0.304158800356302	319.065832900428	2.48060344827586	2.3064	0.3767	2.281	0.3417	633769863
971	3	143573004	144152183	0.362126	0.136709031232	983	4	0.2125845572216	0.831651017681348	0.0979258276301219	272.494972841981	2.02680412371134	2.3064	0.3767	2.281	0.3417	634336038
972	3	144152183	144733174	0.339352	0.139401470935	927	1	0.374451522397953	0.708068416966477	0.207684998355341	256.971352822499	2.13594470046083	2.3064	0.3767	2.281	0.3417	634915217
973	3	144733174	145318893	0.33167	0.14634833427	982	1	0.540155424949345	0.589089850288947	0.290838684044503	272.217765341633	2.26267281105991	2.3064	0.3767	2.281	0.3417	635496208
974	3	145318893	145905641	0.344552	0.147845412341	1043	2	0.522808885069803	0.601107255902827	0.232380124951328	289.127422862855	2.22982362373063	2.3064	0.3767	2.281	0.3417	636081927
975	3	145905641	146519943	0.349698	0.186068090288	813	2	-0.252133393951381	0.800937958931176	-0.12703177549341	225.369697782839	1.7381079636558	2.3064	0.3767	2.281	0.3417	636668675
976	3	146519943	147106719	0.344526	0.147886075777	1035	2	0.495854371016893	0.619997160953806	0.22127173481825	286.909762860072	2.21272047033672	2.3064	0.3767	2.281	0.3417	637282977
977	3	147106719	147681659	0.356	0.130344035899	859	3	-0.227572817060363	0.819978354317436	-0.121196511139262	238.121242798842	1.78215767634855	2.3064	0.3767	2.281	0.3417	637869753
978	3	147681659	148269792	0.340214	0.149852159291	851	2	-0.124099452200055	0.901236531888504	-0.0611279958824749	235.903582796059	1.81934794227686	2.3064	0.3767	2.281	0.3417	638444693
979	3	148269792	148865475	0.36602	0.160627380671	869	4	-0.163093882825784	0.870444516109608	-0.0799094118960584	240.893317802321	1.79175257731959	2.3064	0.3767	2.281	0.3417	639032826
980	3	148865475	149456071	0.387428	0.153397584813	1079	6	0.495301133401924	0.620387570995678	0.210965831712088	299.106892875379	2.32543103448276	2.3064	0.3767	2.281	0.3417	639628509
981	3	149456071	150045161	0.37941	0.151233258076	1640	5	2.37037671749729	0.0177699690381444	0.801002603772242	454.620300570548	3.35206949412366	2.3064	0.3767	2.281	0.3417	640219105
982	3	150045161	150656010	0.386798	0.181467105619	841	6	-0.307769782090068	0.758257516607957	-0.148551327520784	233.13150779258	1.8125	2.3064	0.3767	2.281	0.3417	640808195
983	3	150656010	151240238	0.381746	0.14416974195	1098	6	0.55941183673952	0.575880684957013	0.23614902122927	304.373835381989	2.36637931034483	2.3064	0.3767	2.281	0.3417	641419044
984	3	151240238	151854175	0.352396	0.185584188606	1184	3	0.754911020208076	0.450302373050635	0.341742533351224	328.213680411908	2.45643153526971	2.3064	0.3767	2.281	0.3417	642003272
985	3	151854175	152445676	0.353926	0.154692891474	907	3	-0.0824675118637935	0.934274952087711	-0.0427520917492032	251.427202815541	1.88174273858921	2.3064	0.3767	2.281	0.3417	642617209
986	3	152445676	153079868	0.362728	0.211595226682	927	4	0.0280407621106041	0.977629640454444	0.0133037499150719	256.971352822499	1.91134020618557	2.3064	0.3767	2.281	0.3417	643208710
987	3	153079868	153722227	0.356142	0.221619063483	1013	3	0.237973370445297	0.811901748253795	0.116707626523412	280.811197852418	2.10165975103734	2.3064	0.3767	2.281	0.3417	643842902
988	3	153722227	154319294	0.359286	0.162573044566	1054	3	0.3619174853007	0.717413693068526	0.173948319359489	292.176705366682	2.18672199170124	2.3064	0.3767	2.281	0.3417	644485261
989	3	154319294	154947887	0.359694	0.204572752162	809	3	-0.378724176640123	0.704892698082438	-0.207714939847748	224.260867781447	1.67842323651452	2.3064	0.3767	2.281	0.3417	645082328
990	3	154947887	155599567	0.381452	0.232752271053	921	6	-0.0378299785633484	0.96982324203674	-0.0174559716845932	255.308107820412	1.98491379310345	2.3064	0.3767	2.281	0.3417	645710921
991	3	155599567	156201719	0.390518	0.16964487372	809	7	-0.361422802381373	0.717783404572431	-0.169805876989198	224.260867781447	1.77412280701754	2.3064	0.3767	2.281	0.3417	646362601
992	3	156201719	156788302	0.375472	0.147605709678	1236	5	0.99982794650289	0.317393778844533	0.39298553217117	342.628470429999	2.52631578947368	2.3064	0.3767	2.281	0.3417	646964753
993	3	156788302	157367953	0.389926	0.137411994459	880	6	-0.176174127870792	0.860157145834799	-0.0831536042512691	243.942600306148	1.89655172413793	2.3064	0.3767	2.281	0.3417	647551336
994	3	157367953	157995233	0.366488	0.202907792373	1282	4	1.19791660611781	0.230949484222807	0.481058767908282	355.380015446002	2.64329896907216	2.3064	0.3767	2.281	0.3417	648130987
995	3	157995233	158608668	0.36662	0.184917717444	984	4	0.215879982134296	0.829081301135457	0.0993927266287812	272.772180342329	2.02886597938144	2.3064	0.3767	2.281	0.3417	648758267
996	3	158608668	159200582	0.379722	0.155282693094	1061	5	0.406149642235512	0.684632652403722	0.17273144518156	294.117157869117	2.16862544711293	2.3064	0.3767	2.281	0.3417	649371702
997	3	159200582	159809083	0.396138	0.17830866342	940	7	0.107122034962011	0.914692166377118	0.0467151771458244	260.575050327022	2.06140350877193	2.3064	0.3767	2.281	0.3417	649963616
998	3	159809083	160419036	0.37657	0.18026470892	950	5	0.0295879749573464	0.976395655710049	0.0133062074851056	263.347125330501	1.94174757281553	2.3064	0.3767	2.281	0.3417	650572117
999	3	160419036	161038147	0.374894	0.192390379108	1187	5	0.833598021308024	0.404507541020021	0.334626723908702	329.045302912952	2.42616249361267	2.3064	0.3767	2.281	0.3417	651182070
1000	3	161038147	161621688	0.362712	0.143162177122	1175	4	0.845306140459298	0.397939933537822	0.355323262741903	325.718812908777	2.42268041237113	2.3064	0.3767	2.281	0.3417	651801181
1001	3	161621688	162224600	0.337864	0.17069157688	982	1	0.540155424949345	0.589089850288947	0.290838684044503	272.217765341633	2.26267281105991	2.3064	0.3767	2.281	0.3417	652384722
1002	3	162224600	162818019	0.333134	0.157425023466	872	1	0.208747619846561	0.834645263692055	0.119443794506737	241.724940303365	2.00921658986175	2.3064	0.3767	2.281	0.3417	652987634
1003	3	162818019	163439789	0.325358	0.195844122425	1069	1	0.802268870803366	0.422397445173002	0.413305607450301	296.3348178719	2.463133640553	2.3064	0.3767	2.281	0.3417	653581053
1004	3	163439789	164066585	0.335706	0.202292292867	1143	1	1.02521593969069	0.305261308788792	0.509869157944289	316.848172897644	2.63364055299539	2.3064	0.3767	2.281	0.3417	654202823
1005	3	164066585	164644362	0.331108	0.134614219673	973	1	0.513040240895481	0.60792317209298	0.277555464510922	269.722897838502	2.24193548387097	2.3064	0.3767	2.281	0.3417	654829619
1006	3	164644362	165226876	0.328652	0.141651531122	954	1	0.455797074559546	0.648535907993101	0.249104925735322	264.455955331892	2.19815668202765	2.3064	0.3767	2.281	0.3417	655407396
1007	3	165226876	165835352	0.333588	0.178274903201	965	1	0.488937855069824	0.624885694343957	0.265644601885253	267.505237835719	2.22350230414747	2.3064	0.3767	2.281	0.3417	655989910
1008	3	165835352	166427574	0.329518	0.155722009652	1015	1	0.639577766480181	0.522447140838338	0.338523481802349	281.365612853114	2.33870967741935	2.3064	0.3767	2.281	0.3417	656598386
1009	3	166427574	167054703	0.346662	0.202715868665	1022	2	0.452053285680913	0.651230595694454	0.203036163369184	283.306065355549	2.18492784607162	2.3064	0.3767	2.281	0.3417	657190608
1010	3	167054703	167640216	0.35188	0.146047995518	997	3	0.189604935379774	0.849618719495852	0.0937388621204704	276.375877846852	2.06846473029046	2.3064	0.3767	2.281	0.3417	657817737
1011	3	167640216	168210038	0.361688	0.122533001534	974	4	0.182925733007332	0.854856291540841	0.0846561833718836	270.00010533885	2.00824742268041	2.3064	0.3767	2.281	0.3417	658403250
1012	3	168210038	168779314	0.348796	0.121691411547	867	2	-0.070190424094233	0.944042095993893	-0.0342551343466026	240.338902801625	1.85355424906467	2.3064	0.3767	2.281	0.3417	658973072
1013	3	168779314	169326062	0.364392	0.08550191313	1057	4	0.456446000761129	0.64806929313418	0.202637882672224	293.008327867725	2.17938144329897	2.3064	0.3767	2.281	0.3417	659542348
1014	3	169326062	169951180	0.384224	0.200151011489	899	6	-0.112063424533196	0.910773117698442	-0.0523360122614813	249.209542812758	1.9375	2.3064	0.3767	2.281	0.3417	660089096
1015	3	169951180	170606996	0.395606	0.237591031631	940	7	0.107122034962011	0.914692166377118	0.0467151771458244	260.575050327022	2.06140350877193	2.3064	0.3767	2.281	0.3417	660714214
1016	3	170606996	171183600	0.385706	0.132853743644	1190	6	0.869842610795248	0.384386421543376	0.352232540419377	329.876925413996	2.56465517241379	2.3064	0.3767	2.281	0.3417	661370030
1017	3	171183600	171783491	0.382536	0.16651525027	1094	6	0.545914846563184	0.585124472431084	0.230883705016628	303.265005380598	2.35775862068966	2.3064	0.3767	2.281	0.3417	661946634
1018	3	171783491	172377703	0.387338	0.158549473925	1023	6	0.30634327093322	0.759343296396641	0.1340771119694	283.583272855897	2.20474137931034	2.3064	0.3767	2.281	0.3417	662546525
1019	3	172377703	172977845	0.360604	0.166863842224	1302	4	1.26382510437173	0.206292808459117	0.503391954455177	360.92416545296	2.68453608247423	2.3064	0.3767	2.281	0.3417	663140737
1020	3	172977845	173543792	0.34648	0.116525045631	1061	2	0.583456541688853	0.559586004346716	0.257065623346327	294.117157869117	2.26830571886692	2.3064	0.3767	2.281	0.3417	663740879
1021	3	173543792	174097863	0.345848	0.0975885761933	828	2	-0.201593680102173	0.840234386342509	-0.100656360069112	229.527810288057	1.77017637626937	2.3064	0.3767	2.281	0.3417	664306826
1022	3	174097863	174699975	0.342138	0.169589710884	907	2	0.0645821461703207	0.948506700321833	0.0308154229600847	251.427202815541	1.93907001603421	2.3064	0.3767	2.281	0.3417	664860897
1023	3	174699975	175268985	0.338892	0.121280821075	932	1	0.389515513538989	0.696894836876772	0.215445614384091	258.357390324239	2.14746543778802	2.3064	0.3767	2.281	0.3417	665463009
1024	3	175268985	175865831	0.339764	0.162262962305	939	1	0.410605101136439	0.681362122627063	0.226240817383585	260.297842826674	2.16359447004608	2.3064	0.3767	2.281	0.3417	666032019
1025	3	175865831	176459626	0.35054	0.15795855472	1182	3	0.748864965824886	0.453938598210345	0.339303487899807	327.659265411212	2.45228215767635	2.3064	0.3767	2.281	0.3417	666628865
1026	3	176459626	177113818	0.380024	0.235698388241	957	6	0.0836429330236757	0.93334033089894	0.037861796710097	265.287577832936	2.0625	2.3064	0.3767	2.281	0.3417	667222660
1027	3	177113818	177702758	0.385322	0.151017081536	1054	6	0.410944944799824	0.681112905059094	0.177145833861286	292.176705366682	2.27155172413793	2.3064	0.3767	2.281	0.3417	667876852
1028	3	177702758	178266818	0.35537	0.113569478424	1045	3	0.334710240576344	0.737843675746403	0.16157639469052	289.681837863551	2.16804979253112	2.3064	0.3767	2.281	0.3417	668465792
1029	3	178266818	178911919	0.372672	0.224927569481	1098	5	0.5316701979949	0.594954436247404	0.222184843271994	304.373835381989	2.24425140521206	2.3064	0.3767	2.281	0.3417	669029852
1030	3	178911919	179565235	0.38276	0.234673572972	934	6	0.00603523950974362	0.995184604807198	0.00276542193373314	258.911805324934	2.01293103448276	2.3064	0.3767	2.281	0.3417	669674953
1031	3	179565235	180154508	0.364956	0.151496844417	944	4	0.084062985626442	0.933006353631608	0.0395212706513827	261.683880328413	1.94639175257732	2.3064	0.3767	2.281	0.3417	670328269
1032	3	180154508	180804923	0.360372	0.231260041666	1291	4	1.22757543033207	0.219606389762721	0.491151506596732	357.874882949133	2.66185567010309	2.3064	0.3767	2.281	0.3417	670917542
1033	3	180804923	181401898	0.35868	0.162443988442	992	3	0.174489799421798	0.861480546680744	0.0864854781091495	274.989840345112	2.05809128630705	2.3064	0.3767	2.281	0.3417	671567957
1034	3	181401898	181998158	0.382064	0.161439640425	1122	6	0.640393777797536	0.521916627043659	0.267343642832864	311.026815390339	2.41810344827586	2.3064	0.3767	2.281	0.3417	672164932
1035	3	181998158	182585775	0.370722	0.149105624922	1334	5	1.33228779689262	0.182765635569117	0.50306545545138	369.794805464092	2.72662238119571	2.3064	0.3767	2.281	0.3417	672761192
1036	3	182585775	183233765	0.39899	0.228383154061	1008	7	0.350336149002851	0.72608643915629	0.147478154080741	279.425160350679	2.21052631578947	2.3064	0.3767	2.281	0.3417	673348809
1037	3	183233765	183901925	0.425604	0.251676245211	692	10	-0.457918533981606	0.647010970790206	-0.180072726730099	191.827590240744	1.80678851174935	2.3064	0.3767	2.281	0.3417	673996799
1038	3	183901925	184518282	0.494558	0.188781826117	520	15	0.968651255872406	0.332719220551831	0.349747393639193	144.147900180906	2.61964735516373	2.3064	0.3767	2.281	0.3417	674664959
1039	3	184518282	185151249	0.38037	0.210069403302	1026	6	0.316466013565472	0.751648817814097	0.138301697831125	284.414895356941	2.21120689655172	2.3064	0.3767	2.281	0.3417	675281316
1040	3	185151249	185817942	0.406092	0.25002962383	749	8	-0.404185620886637	0.686076226699743	-0.190129480023613	207.628417760574	1.76650943396226	2.3064	0.3767	2.281	0.3417	675914283
1041	3	185817942	186400177	0.428284	0.141240220873	759	10	-0.12441687206957	0.900985215161358	-0.0467448789513577	210.400492764053	1.98172323759791	2.3064	0.3767	2.281	0.3417	676580976
1042	3	186400177	187050157	0.419884	0.230745561402	925	9	0.529798656946812	0.596251536512378	0.212815276795487	256.416937821803	2.28113440197287	2.3064	0.3767	2.281	0.3417	677163211
1043	3	187050157	187645017	0.404784	0.159466092862	1086	8	0.886803087099713	0.375184925277318	0.345856999321997	301.047345377814	2.56132075471698	2.3064	0.3767	2.281	0.3417	677813191
1044	3	187645017	188208123	0.402934	0.112067710165	981	8	0.484566249299812	0.627984059657758	0.199157937736875	271.940557841285	2.31367924528302	2.3064	0.3767	2.281	0.3417	678408051
1045	3	188208123	188783936	0.379498	0.131662536275	1027	5	0.290806428834993	0.771199368244626	0.125742970584991	284.692102857289	2.09913132345427	2.3064	0.3767	2.281	0.3417	678971157
1046	3	188783936	189352663	0.374718	0.120843568179	1052	5	0.375617615158904	0.707201193185199	0.160441493559098	291.622290365986	2.15022994379152	2.3064	0.3767	2.281	0.3417	679546970
1047	3	189352663	189923746	0.365038	0.124470523549	1002	4	0.27519763056283	0.78316440725405	0.12554501448475	277.761915348591	2.0659793814433	2.3064	0.3767	2.281	0.3417	680115697
1048	3	189923746	190485047	0.363256	0.109212347742	1090	4	0.565195022880109	0.571941121627708	0.24699064095383	302.156175379206	2.24742268041237	2.3064	0.3767	2.281	0.3417	680686780
1049	3	190485047	191090926	0.351586	0.174752714651	1119	3	0.558414252754388	0.57656154247794	0.260283488698668	310.195192889295	2.32157676348548	2.3064	0.3767	2.281	0.3417	681248081
1050	3	191090926	191700105	0.351962	0.17922318399	1099	3	0.497953708922484	0.618516670073658	0.234264838671506	304.651042882337	2.28008298755187	2.3064	0.3767	2.281	0.3417	681853960
1051	3	191700105	192262856	0.360992	0.111507576175	1165	4	0.812351891332335	0.416589742870027	0.342992460831184	322.946737905298	2.4020618556701	2.3064	0.3767	2.281	0.3417	682463139
1052	3	192262856	192869050	0.381456	0.175181542542	1014	6	0.275975043036464	0.782567234899281	0.121328619227412	281.088405352766	2.18534482758621	2.3064	0.3767	2.281	0.3417	683025890
1053	3	192869050	193454215	0.381244	0.145540146796	1149	6	0.731498461487804	0.464474743918364	0.301649764870185	318.511417899732	2.47629310344828	2.3064	0.3767	2.281	0.3417	683632084
1054	3	193454215	194021920	0.452256	0.119260883734	767	13	0.634467325015062	0.525775884425783	0.273243032007563	212.618152766836	2.5738255033557	2.3064	0.3767	2.281	0.3417	684217249
1055	3	194021920	194630740	0.451456	0.17873920042	868	13	1.11868313615969	0.263275342064808	0.451711496949109	240.616110301973	2.91275167785235	2.3064	0.3767	2.281	0.3417	684784954
1056	3	194630740	195278252	0.43761	0.227813538591	745	11	0.0573809254623375	0.954241757239983	0.0231013190778193	206.519587759182	2.07520891364903	2.3064	0.3767	2.281	0.3417	685393774
1057	3	195278252	196158785	0.46335	0.432162110903	525	13	-0.525732935351275	0.599073776874457	-0.273666122941885	145.533937682645	1.76174496644295	2.3064	0.3767	2.281	0.3417	686041286
1058	3	196158785	196847680	0.416714	0.274199986936	687	9	-0.464131848692464	0.642553284820239	-0.216327989790088	190.441552739004	1.69420468557337	2.3064	0.3767	2.281	0.3417	686921819
1059	3	196847680	197534897	0.418574	0.272427777543	1118	9	1.33580112580555	0.181614284918297	0.486210194235003	309.917985388947	2.75709001233046	2.3064	0.3767	2.281	0.3417	687610714
1060	3	197534897	198022430	0.159226	0.359926263506	261	1	-1.632072097588	0.102664298907104	-1.62083453370031	72.3511575908007	0.601382488479263	2.3064	0.3767	2.281	0.3417	688297931
1061	4	0	785667	0.451598	0.363598063811	1111	13	2.28367761247795	0.0223904847198211	0.807803365893722	307.977532886512	3.72818791946309	2.1825	0.4973	2.1207	0.4307	688297931
1062	4	785667	1384066	0.549956	0.164437106345	229	16	0.401368860999898	0.688148571801692	0.244639927294836	63.480517579668	2.41052631578947	2.1825	0.4973	2.1207	0.4307	689083598
1063	4	1384066	2062508	0.550886	0.263017324989	173	16	-0.22791297132155	0.819713898431657	-0.159935633165384	47.9568975601859	1.82105263157895	2.1825	0.4973	2.1207	0.4307	689681997
1064	4	2062508	2699468	0.483592	0.215021351419	604	14	0.542048402476521	0.587785162327906	0.214379796914324	167.433330210129	2.41117764471058	2.1825	0.4973	2.1207	0.4307	690360439
1065	4	2699468	3331001	0.481712	0.208275735393	526	14	0.0351110458645662	0.971991193517836	0.0148940468815471	145.811145182993	2.0998003992016	2.1825	0.4973	2.1207	0.4307	690997399
1066	4	3331001	4184323	0.549872	0.414054717914	323	16	1.45766336525376	0.144933354515407	0.740826493891817	89.5380226123702	3.4	2.1825	0.4973	2.1207	0.4307	691628932
1067	4	4184323	4798212	0.449686	0.185520509408	623	12	-0.347674820153474	0.728084408905435	-0.158272372462035	172.700272716739	1.86666666666667	2.1825	0.4973	2.1207	0.4307	692482254
1068	4	4798212	5412422	0.440524	0.185946174761	768	12	0.350207970027088	0.726182625839926	0.143601775235119	212.895360267184	2.30112359550562	2.1825	0.4973	2.1207	0.4307	693096143
1069	4	5412422	6011375	0.467836	0.165209958043	674	13	0.18860524148585	0.850402224435222	0.0867650456864883	186.837855234482	2.26174496644295	2.1825	0.4973	2.1207	0.4307	693710353
1070	4	6011375	6565265	0.508394	0.097293686472	350	15	-0.502347601770202	0.615423030378054	-0.221409307556933	97.0226251217634	1.7632241813602	2.1825	0.4973	2.1207	0.4307	694309306
1071	4	6565265	7179404	0.48876	0.185852062807	422	14	-0.64080542961804	0.521649104827688	-0.30292575370357	116.981565146812	1.68463073852295	2.1825	0.4973	2.1207	0.4307	694863196
1072	4	7179404	7720949	0.535088	0.0767156930634	245	16	0.581163670234598	0.561130150205184	0.342074078200462	67.9158375852344	2.57894736842105	2.1825	0.4973	2.1207	0.4307	695477335
1073	4	7720949	8287769	0.521776	0.117885748562	336	15	-0.623488684164299	0.532963436069206	-0.280302996610501	93.1417201168929	1.69269521410579	2.1825	0.4973	2.1207	0.4307	696018880
1074	4	8287769	8901947	0.528204	0.185903760799	297	15	-0.960953127976427	0.336575735878875	-0.458301298588496	82.3306276033249	1.49622166246851	2.1825	0.4973	2.1207	0.4307	696585700
1075	4	8901947	10234780	0.466434	0.624859228425	453	13	-0.870916483890019	0.383799755659955	-0.486472495449135	125.574997657597	1.52013422818792	2.1825	0.4973	2.1207	0.4307	697199878
1076	4	10234780	10813483	0.41199	0.135998949375	789	9	-0.0381616319899173	0.96955881183472	-0.0166127885947289	218.716717774489	1.94574599260173	2.1825	0.4973	2.1207	0.4307	698532711
1077	4	10813483	11413645	0.390696	0.166891605933	1121	7	0.754500779688365	0.450548577372472	0.300768793386252	310.749607889991	2.45833333333333	2.1825	0.4973	2.1207	0.4307	699111414
1078	4	11413645	12002132	0.373674	0.150363559433	1054	5	0.382402510064817	0.702162828838726	0.16318165590401	292.176705366682	2.1543178334185	2.1825	0.4973	2.1207	0.4307	699711576
1079	4	12002132	12603666	0.357248	0.168791788993	1050	3	0.34982537653432	0.726469753192679	0.168462780275759	291.06787536529	2.17842323651452	2.1825	0.4973	2.1207	0.4307	700300063
1080	4	12603666	13182605	0.379996	0.136351152712	1075	5	0.453643906576902	0.650085146260561	0.191643448743618	297.998062873988	2.19724067450179	2.1825	0.4973	2.1207	0.4307	700901597
1081	4	13182605	13776965	0.390038	0.158759001279	1304	7	1.40903288071004	0.158825445746974	0.518926384811902	361.478580453656	2.85964912280702	2.1825	0.4973	2.1207	0.4307	701480536
1082	4	13776965	14347121	0.387054	0.123047025726	1127	6	0.657265015517956	0.511010527223613	0.273758482396292	312.412852892078	2.42887931034483	2.1825	0.4973	2.1207	0.4307	702074896
1083	4	14347121	14949615	0.38863	0.170116216925	984	6	0.174747616713944	0.861277950657678	0.078001187563311	272.772180342329	2.12068965517241	2.1825	0.4973	2.1207	0.4307	702645052
1084	4	14949615	15526655	0.385518	0.133508942188	1109	6	0.596528559724444	0.55082218052778	0.250530332385781	307.423117885816	2.39008620689655	2.1825	0.4973	2.1207	0.4307	703247546
1085	4	15526655	16126824	0.404856	0.166901322794	737	8	-0.450155545206626	0.652598288019676	-0.213430579387294	204.301927756399	1.73820754716981	2.1825	0.4973	2.1207	0.4307	703824586
1086	4	16126824	16709185	0.396862	0.14142602269	933	7	0.0820852879283949	0.934578892172809	0.0359315014325834	258.634597824586	2.04605263157895	2.1825	0.4973	2.1207	0.4307	704424755
1087	4	16709185	17284317	0.393048	0.130634358721	947	7	0.132158781995627	0.89485870228944	0.0574188460492097	262.515502829457	2.07675438596491	2.1825	0.4973	2.1207	0.4307	705007116
1088	4	17284317	17907279	0.403832	0.197382825919	822	8	-0.124535247940039	0.900891493774915	-0.055956804800681	227.86456528597	1.93867924528302	2.1825	0.4973	2.1207	0.4307	705582248
1089	4	17907279	18514105	0.369278	0.176040578354	1202	4	0.9342826131021	0.350158130654175	0.388099402000727	333.20341541817	2.47835051546392	2.1825	0.4973	2.1207	0.4307	706205210
1090	4	18514105	19096995	0.361778	0.142205218823	982	4	0.209289132308903	0.834222535087828	0.0964574356042343	272.217765341633	2.02474226804124	2.1825	0.4973	2.1207	0.4307	706812036
1091	4	19096995	19680816	0.346964	0.143573115732	741	2	-0.494724020427577	0.620794943477092	-0.260813585262604	205.41075775779	1.58417958311064	2.1825	0.4973	2.1207	0.4307	707394926
1092	4	19680816	20265895	0.358208	0.145414550856	430	3	-1.5244514822547	0.127395967991004	-1.11951798268827	119.199225149595	0.892116182572614	0.962	0.1592	0.9216	0.159	707978747
1093	4	20265895	20838558	0.359778	0.126886144207	422	3	-1.54863569978746	0.121469318987441	-1.14661164357054	116.981565146812	0.87551867219917	0.962	0.1592	0.9216	0.159	708563826
1094	4	20838558	21421220	0.36951	0.141869557308	356	4	-1.85364686303901	0.0637896984206096	-1.36738834774406	98.6858701238508	0.734020618556701	0.962	0.1592	0.9216	0.159	709136489
1095	4	21421220	21983998	0.365836	0.111550202744	499	4	-1.38240110052343	0.166848578389733	-0.880225773373198	138.3265426736	1.02886597938144	0.962	0.1592	0.9216	0.159	709719151
1096	4	21983998	22638577	0.374616	0.23615025841	512	5	-1.45630400943758	0.145308597660641	-0.878477495733204	141.930240178122	1.0464997445069	0.962	0.1592	0.9216	0.159	710281929
1097	4	22638577	23207235	0.369842	0.120736892825	447	4	-1.55376319598364	0.120240912496814	-1.03899075752714	123.911752655509	0.921649484536082	0.962	0.1592	0.9216	0.159	710936508
1098	4	23207235	23784895	0.360448	0.134438943323	599	4	-1.0528586092538	0.292405798577944	-0.616709585921673	166.047292708389	1.23505154639175	0.962	0.1592	0.9216	0.159	711505166
1099	4	23784895	24318769	0.392208	0.0634494281422	812	7	-0.350692767938394	0.72581885175302	-0.164465852233999	225.092490282491	1.78070175438596	2.0788	0.3129	2.0879	0.409	712082826
1100	4	24318769	24906400	0.40862	0.149125897034	995	8	0.538197827673132	0.590440479624994	0.219601326948647	275.821462846156	2.34669811320755	2.0788	0.3129	2.0879	0.409	712616700
1101	4	24906400	25519246	0.408726	0.184134350228	933	8	0.300686552019857	0.763653524439984	0.126781882369395	258.634597824586	2.20047169811321	2.0788	0.3129	2.0879	0.409	713204331
1102	4	25519246	26138397	0.43329	0.192442554401	753	11	0.0961701840095366	0.92338541074272	0.0385107584002234	208.737247761965	2.0974930362117	2.0788	0.3129	2.0879	0.409	713817177
1103	4	26138397	26769756	0.384506	0.208057539371	821	6	-0.375254732971749	0.707471028198544	-0.183274905998124	227.587357785622	1.76939655172414	2.0788	0.3129	2.0879	0.409	714436328
1104	4	26769756	27351719	0.390798	0.14083885058	830	7	-0.286312561280525	0.774638738146566	-0.132834243184888	230.082225288753	1.82017543859649	2.0788	0.3129	2.0879	0.409	715067687
1105	4	27351719	27914888	0.349424	0.112167040444	913	2	0.0847980317100038	0.932421958373585	0.0403277324157843	253.090447817629	1.95189738107964	2.0788	0.3129	2.0879	0.409	715649650
1106	4	27914888	28507492	0.342032	0.156266241875	1144	2	0.863109624987802	0.3880771964833	0.365728019209952	317.125380397992	2.4457509353287	2.0788	0.3129	2.0879	0.409	716212819
1107	4	28507492	29067553	0.342642	0.107240104203	1014	2	0.425098771628002	0.67076467334098	0.191698619434903	281.088405352766	2.16782469267771	2.0788	0.3129	2.0879	0.409	716805423
1108	4	29067553	29632918	0.329504	0.115615575778	850	1	0.142466058826004	0.886711887007457	0.0825785007548746	235.626375295711	1.95852534562212	2.0788	0.3129	2.0879	0.409	717365484
1109	4	29632918	30217098	0.332956	0.144099421411	985	1	0.549193819633967	0.582872445328652	0.295239384073549	273.049387842677	2.26958525345622	2.0788	0.3129	2.0879	0.409	717930849
1110	4	30217098	30783975	0.346176	0.117974445956	1118	2	0.775507454315842	0.43803986241221	0.332561155274752	309.917985388947	2.3901656867985	2.0788	0.3129	2.0879	0.409	718515029
1111	4	30783975	31340443	0.344128	0.101475736251	746	2	-0.477877449144508	0.632737432746003	-0.2511114973132	206.79679525953	1.59486905398183	2.0788	0.3129	2.0879	0.409	719081906
1112	4	31340443	31921170	0.335042	0.139010240612	881	1	0.235862803900425	0.813539132175131	0.134257678650224	244.219807806496	2.02995391705069	2.0788	0.3129	2.0879	0.409	719638374
1113	4	31921170	32493466	0.337834	0.126326236773	777	1	-0.0774682118331173	0.938251078539049	-0.0469697418624795	215.390227770315	1.79032258064516	2.0788	0.3129	2.0879	0.409	720219101
1114	4	32493466	33075991	0.334798	0.141667739582	811	1	0.0249669279259253	0.980081343072855	0.0148175739470835	224.815282782143	1.86866359447005	2.0788	0.3129	2.0879	0.409	720791397
1115	4	33075991	33644489	0.341106	0.120489430042	1017	2	0.435206714397843	0.663412389332283	0.195960646289062	281.92002785381	2.17423837520043	2.0788	0.3129	2.0879	0.409	721373922
1116	4	33644489	34261024	0.332638	0.189016033153	1053	1	0.754064099152052	0.450810733316863	0.391549190755527	291.899497866334	2.42626728110599	2.0788	0.3129	2.0879	0.409	721942420
1117	4	34261024	34854157	0.332442	0.157018746217	1073	1	0.814320063716195	0.415461618645913	0.418693830486332	297.443647873292	2.47235023041475	2.0788	0.3129	2.0879	0.409	722558955
1118	4	34854157	35442427	0.332358	0.150050147041	902	1	0.299131566692775	0.764839661600249	0.168243092985191	250.041165313802	2.07834101382488	2.0788	0.3129	2.0879	0.409	723152088
1119	4	35442427	36015173	0.339926	0.127012672284	1072	1	0.811307265487987	0.417189238722577	0.417348660187583	297.166440372944	2.47004608294931	2.0788	0.3129	2.0879	0.409	723740358
1120	4	36015173	36579776	0.353578	0.11442199209	844	3	-0.272918224934291	0.784916076683676	-0.14661164357054	233.963130293624	1.75103734439834	2.0788	0.3129	2.0879	0.409	724313104
1121	4	36579776	37194970	0.357582	0.187248250145	1170	3	0.712588639525743	0.476100343638553	0.324581982193041	324.332775407038	2.42738589211618	2.0788	0.3129	2.0879	0.409	724877707
1122	4	37194970	37809704	0.394896	0.18664007522	1002	7	0.328876080116895	0.742249354831699	0.138865023776033	277.761915348591	2.19736842105263	2.0788	0.3129	2.0879	0.409	725492901
1123	4	37809704	38401590	0.413214	0.155242732553	985	9	0.780369372654193	0.435173490033412	0.303485635735551	273.049387842677	2.42909987669544	2.0788	0.3129	2.0879	0.409	726107635
1124	4	38401590	39032107	0.400826	0.206999969866	707	8	-0.565080356006598	0.572019109202429	-0.273384983672965	195.985702745962	1.66745283018868	2.0788	0.3129	2.0879	0.409	726699521
1125	4	39032107	39720984	0.374782	0.274181022156	736	5	-0.696395779975333	0.486181005124788	-0.354915539676192	204.024720256051	1.50434338272867	2.0788	0.3129	2.0879	0.409	727330038
1126	4	39720984	40427015	0.391712	0.291815798456	685	7	-0.80493089269114	0.420859560166574	-0.409841591571286	189.887137738308	1.50219298245614	2.0788	0.3129	2.0879	0.409	728018915
1127	4	40427015	41080389	0.405228	0.234741510988	702	8	-0.584234491139926	0.559062559124953	-0.283624168177803	194.599665244223	1.65566037735849	2.0788	0.3129	2.0879	0.409	728724946
1128	4	41080389	41672931	0.396248	0.156177958693	980	7	0.250189160868387	0.80244106714039	0.106836169583396	271.663350340937	2.14912280701754	2.0788	0.3129	2.0879	0.409	729378320
1129	4	41672931	42279612	0.389544	0.17584364765	837	6	-0.321266772266405	0.748008234701658	-0.155429505225585	232.022677791188	1.80387931034483	2.0788	0.3129	2.0879	0.409	729970862
1130	4	42279612	42882321	0.379976	0.170412255334	922	5	-0.0654005537254341	0.947855083216318	-0.0298545553038666	255.58531532076	1.88451711803781	2.0788	0.3129	2.0879	0.409	730577543
1131	4	42882321	43481772	0.354442	0.16590346834	923	3	-0.0340990767982704	0.972798144666609	-0.0175239946319514	255.862522821107	1.9149377593361	2.0788	0.3129	2.0879	0.409	731180252
1132	4	43481772	44092459	0.340778	0.181249969297	1032	2	0.485746428247051	0.627146961260842	0.217083937854816	286.078140359028	2.206306787814	2.0788	0.3129	2.0879	0.409	731779703
1133	4	44092459	44679895	0.349604	0.148843448478	903	2	0.0511048891438653	0.959241940112317	0.0244388599124206	250.31837281415	1.93051843933725	2.0788	0.3129	2.0879	0.409	732390390
1134	4	44679895	45287200	0.34658	0.176690460312	910	2	0.0746900889401622	0.940461293526861	0.0355794175176209	252.258825316585	1.94548369855692	2.0788	0.3129	2.0879	0.409	732977826
1135	4	45287200	45899033	0.337304	0.182783537338	1033	1	0.693808134587909	0.487802540532697	0.36388400859487	286.355347859376	2.38018433179723	2.0788	0.3129	2.0879	0.409	733585131
1136	4	45899033	46484926	0.34097	0.146601853922	1180	2	0.9844049382259	0.324916450983288	0.410427826680766	327.104850410517	2.52271512560128	2.0788	0.3129	2.0879	0.409	734196964
1137	4	46484926	47082490	0.351294	0.163269541003	1311	3	1.13883547354067	0.254771783064234	0.488741137944029	363.419032956091	2.71991701244813	2.0788	0.3129	2.0879	0.409	734782857
1138	4	47082490	47654014	0.361372	0.125146100601	1239	4	1.05621333487186	0.290870759826751	0.431838693430143	343.460092931042	2.55463917525773	2.0788	0.3129	2.0879	0.409	735380421
1139	4	47654014	48259932	0.374566	0.174805831812	1079	5	0.467213696388728	0.640346995441216	0.197001653754812	299.106892875379	2.20541645375575	2.0788	0.3129	2.0879	0.409	735951945
1140	4	48259932	48900564	0.365846	0.219520723286	900	4	-0.0609357105321973	0.951410409384593	-0.0293405874934216	249.486750313106	1.85567010309278	2.0788	0.3129	2.0879	0.409	736557863
1141	4	48900564	53126902	0.396484	0.881694270548	531	7	-1.35573932743069	0.17518212173883	-0.777233718615022	147.197182684732	1.16447368421053	0.9293	0.1685	0.919	0.1577	737198495
1142	4	53126902	53799895	0.406166	0.257050221919	442	8	-1.58024951807302	0.114049735704194	-0.951048829090932	122.52571515377	1.04245283018868	0.9293	0.1685	0.919	0.1577	741424833
1143	4	53799895	54451545	0.379112	0.232716949283	416	5	-1.7819789649214	0.0747526620649954	-1.17803777759211	115.318320144724	0.850281042411855	0.9293	0.1685	0.919	0.1577	742097826
1144	4	54451545	55084107	0.399878	0.209563647516	417	7	-1.76348063626386	0.0778194603306218	-1.12589819597451	115.595527645072	0.914473684210526	0.9293	0.1685	0.919	0.1577	742749476
1145	4	55084107	55700432	0.408606	0.188739707135	431	8	-1.62238861536634	0.104720165254638	-0.987407329393266	119.476432649943	1.01650943396226	0.9293	0.1685	0.919	0.1577	743382038
1146	4	55700432	56315527	0.390616	0.187117437144	560	7	-1.25201566114857	0.210564157326217	-0.700518752474209	155.236200194821	1.2280701754386	0.9293	0.1685	0.919	0.1577	743998363
1147	4	56315527	56943366	0.36878	0.203617487923	441	4	-1.57353574545982	0.115594818168214	-1.05848693315294	122.248507653422	0.909278350515464	0.9293	0.1685	0.919	0.1577	744613458
1148	4	56943366	57587710	0.390942	0.224016984716	419	7	-1.75632727996854	0.0790325418185254	-1.11899533571982	116.149942645768	0.918859649122807	0.9293	0.1685	0.919	0.1577	745241297
1149	4	57587710	58249202	0.406166	0.244132960036	367	8	-1.86756154507294	0.0618232107367777	-1.21931513563915	101.735152627678	0.865566037735849	0.9293	0.1685	0.919	0.1577	745885641
1150	4	58249202	58884686	0.3642	0.2131981293	509	4	-1.34944685139647	0.17719348075793	-0.851599932634763	141.098617677079	1.04948453608247	0.9293	0.1685	0.919	0.1577	746547133
1151	4	58884686	59502381	0.344098	0.190539020067	384	2	-1.69756921003872	0.0895890981839614	-1.20918081684728	106.447680133592	0.820951362907536	0.9293	0.1685	0.919	0.1577	747182617
1152	4	59502381	60141321	0.332016	0.217453908035	399	1	-1.21630594209541	0.223868398800562	-1.00849559404784	110.60579263881	0.919354838709677	0.9293	0.1685	0.919	0.1577	747800312
1153	4	60141321	60765123	0.331782	0.198463615057	423	1	-1.14399878461844	0.25262414103884	-0.92422667715024	117.25877264716	0.974654377880184	0.9293	0.1685	0.919	0.1577	748439252
1154	4	60765123	61364712	0.334264	0.166095442044	362	1	-1.32777947653908	0.184250968908733	-1.14889464318698	100.349115125938	0.834101382488479	0.9293	0.1685	0.919	0.1577	749063054
1155	4	61364712	61961177	0.341638	0.161727846563	543	2	-1.16184824323712	0.245297113735449	-0.709334929764076	150.523672688907	1.16087653661144	0.9293	0.1685	0.919	0.1577	749662643
1156	4	61961177	62524227	0.3409	0.111979397922	422	2	-1.56953526828739	0.116523268260845	-1.07304412886125	116.981565146812	0.902191341528594	0.9293	0.1685	0.919	0.1577	750259108
1157	4	62524227	63122155	0.340484	0.163778916525	480	2	-1.37411504140379	0.169405970530641	-0.887252721959919	133.05960016699	1.02618920363442	0.9293	0.1685	0.919	0.1577	750822158
1158	4	63122155	63733821	0.338636	0.18256041696	334	1	-1.41213782692888	0.157909382693366	-1.26503623779614	92.5873051161971	0.769585253456221	0.9293	0.1685	0.919	0.1577	751420086
1159	4	63733821	64359478	0.329406	0.200840076911	517	1	-0.860795751166972	0.389350545525221	-0.634720059955255	143.316277679862	1.19124423963134	0.9293	0.1685	0.919	0.1577	752031752
1160	4	64359478	64957105	0.32762	0.163357746554	458	1	-1.03855084663119	0.299013676002644	-0.809536742173245	126.961035159336	1.05529953917051	0.9293	0.1685	0.919	0.1577	752657409
1161	4	64957105	65549166	0.330058	0.155492423923	280	1	-1.57482893125206	0.115295936483307	-1.51945751332522	77.6181000974107	0.645161290322581	0.9293	0.1685	0.919	0.1577	753255036
1162	4	65549166	66151946	0.335886	0.17050997047	421	1	-1.15002438107486	0.250133829519912	-0.931064107203793	116.704357646464	0.970046082949309	0.9293	0.1685	0.919	0.1577	753847097
1163	4	66151946	66721277	0.330916	0.121776260207	360	1	-1.33380507299549	0.182267747997534	-1.15688743394051	99.7947001252423	0.829493087557604	0.9293	0.1685	0.919	0.1577	754449877
1164	4	66721277	67331479	0.331944	0.180599211409	404	1	-1.20124195095438	0.229657360701072	-0.990529047518395	111.99183014055	0.930875576036866	0.9293	0.1685	0.919	0.1577	755019208
1165	4	67331479	67917399	0.340876	0.146641179683	331	2	-1.87614286563925	0.0606356649609319	-1.42345591076122	91.7556826151534	0.707642971672902	0.9293	0.1685	0.919	0.1577	755629410
1166	4	67917399	68561245	0.356154	0.223416779789	392	3	-1.63932651553532	0.101145276665253	-1.25300098816252	108.665340136375	0.813278008298755	0.9293	0.1685	0.919	0.1577	756215330
1167	4	68561245	69183311	0.35464	0.196226766935	497	3	-1.32190866041782	0.186198568208482	-0.91060879071544	137.772127672904	1.03112033195021	0.9293	0.1685	0.919	0.1577	756859176
1168	4	69183311	70014499	0.352774	0.398451373215	377	3	-1.68467192340925	0.0920518863343622	-1.30929011900906	104.507227631157	0.782157676348548	0.9293	0.1685	0.919	0.1577	757481242
1169	4	70014499	70843067	0.343912	0.3965492271	387	2	-1.68746126726888	0.0915146916152492	-1.19795356142403	107.279302634636	0.827365045430251	0.9293	0.1685	0.919	0.1577	758312430
1170	4	70843067	71475987	0.34634	0.210010743854	362	2	-1.77169412368422	0.0764453456485307	-1.29429743048523	100.349115125938	0.773917691074292	0.9293	0.1685	0.919	0.1577	759140998
1171	4	71475987	72153411	0.372772	0.261909823095	395	5	-1.85322036143348	0.0638507803898199	-1.25276865266874	109.496962637419	0.807358201328564	0.9293	0.1685	0.919	0.1577	759773918
1172	4	72153411	72769797	0.360418	0.188819992667	389	4	-1.74489784092003	0.0810026532713627	-1.23949543372427	107.833717635331	0.802061855670103	0.9293	0.1685	0.919	0.1577	760451342
1173	4	72769797	73370774	0.349092	0.168021405145	340	2	-1.84581903732973	0.0649184854382714	-1.38475238143074	94.2505501182844	0.726884019241048	0.9293	0.1685	0.919	0.1577	761067728
1174	4	73370774	74034468	0.363316	0.246640771199	461	4	-1.50762724720589	0.131649955122025	-0.994498838281121	127.79265766038	0.950515463917526	0.9293	0.1685	0.919	0.1577	761668705
1175	4	74034468	74652780	0.361712	0.191346763446	430	4	-1.60978541949948	0.107444709357286	-1.094928929121	119.199225149595	0.88659793814433	0.9293	0.1685	0.919	0.1577	762332399
1176	4	74652780	75249918	0.360996	0.16267261504	491	4	-1.408764499825	0.158904815557426	-0.903542564395766	136.108882670817	1.01237113402062	0.9293	0.1685	0.919	0.1577	762950711
1177	4	75249918	75942525	0.371184	0.278089883585	431	5	-1.73109225312705	0.0834353118504758	-1.12693343664411	119.476432649943	0.880940214614205	0.9293	0.1685	0.919	0.1577	763547849
1178	4	75942525	76639006	0.38165	0.282105326635	580	6	-1.18844839109599	0.234656801073763	-0.684604227760994	160.780350201779	1.25	0.9293	0.1685	0.919	0.1577	764240456
1179	4	76639006	77277690	0.385012	0.217140244628	406	6	-1.77556746376661	0.0758042367207264	-1.19917740059075	112.546245141246	0.875	0.9293	0.1685	0.919	0.1577	764936937
1180	4	77277690	77887560	0.39998	0.180153147392	466	7	-1.58822340702855	0.112235829968145	-0.965615624764895	129.178695162119	1.0219298245614	0.9293	0.1685	0.919	0.1577	765575621
1181	4	77887560	78514960	0.413436	0.203060248645	259	9	-2.25153628740511	0.0243515912499314	-1.62368599092163	71.7967425901049	0.638717632552404	0.9293	0.1685	0.919	0.1577	766185491
1182	4	78514960	79138545	0.371096	0.198184690138	343	5	-2.02962762898722	0.0423944042893396	-1.45641272956039	95.0821726193281	0.701073071027082	0.9293	0.1685	0.919	0.1577	766812891
1183	4	79138545	79730142	0.388052	0.154830061681	364	6	-1.91728586061814	0.0552016252325932	-1.35671867757723	100.903530126634	0.78448275862069	0.9293	0.1685	0.919	0.1577	767436476
1184	4	79730142	80321721	0.354744	0.154804345658	365	3	-1.72094824970839	0.085260214993839	-1.35595817851035	101.180737626982	0.757261410788382	0.9293	0.1685	0.919	0.1577	768028073
1185	4	80321721	80913210	0.345034	0.154675742068	436	2	-1.5223648686948	0.127917682425056	-1.02595899279151	120.862470151682	0.932121859967932	0.9293	0.1685	0.919	0.1577	768619652
1186	4	80913210	81490745	0.364112	0.134251603799	386	4	-1.75478411565812	0.0792962416051513	-1.25066474144238	107.002095134288	0.795876288659794	0.9293	0.1685	0.919	0.1577	769211141
1187	4	81490745	82094057	0.347436	0.171241414061	378	2	-1.7177850955784	0.085835821073103	-1.23190089334736	104.784435131504	0.808123997862106	0.9293	0.1685	0.919	0.1577	769788676
1188	4	82094057	82692659	0.380732	0.164720465351	453	6	-1.61697782919466	0.105883066734537	-1.04114607772969	125.574997657597	0.976293103448276	0.9293	0.1685	0.919	0.1577	770391988
1189	4	82692659	83348081	0.382012	0.237132717547	480	6	-1.52587314550439	0.127041459788142	-0.95762272216741	133.05960016699	1.03448275862069	0.9293	0.1685	0.919	0.1577	770990590
1190	4	83348081	83981242	0.397166	0.210311437375	343	7	-2.02815481919066	0.0425444494636731	-1.40773700324636	95.0821726193281	0.75219298245614	0.9293	0.1685	0.919	0.1577	771646012
1191	4	83981242	84643974	0.38669	0.245547219691	461	6	-1.58998384884199	0.111838445692583	-1.01589037734659	127.79265766038	0.993534482758621	0.9293	0.1685	0.919	0.1577	772279173
1192	4	84643974	85236407	0.36817	0.156022706365	459	4	-1.51421809703129	0.12997053325774	-1.00077143529665	127.238242659684	0.94639175257732	0.9293	0.1685	0.919	0.1577	772941905
1193	4	85236407	85815645	0.370916	0.136796964288	344	5	-2.02623518153426	0.0427406899869845	-1.45221274103111	95.359380119676	0.703117015840572	0.9293	0.1685	0.919	0.1577	773534338
1194	4	85815645	86445678	0.363584	0.206390776356	422	4	-1.63614881880105	0.101808445053922	-1.12202259000327	116.981565146812	0.870103092783505	0.9293	0.1685	0.919	0.1577	774113576
1195	4	86445678	87028491	0.354858	0.142091888822	287	3	-1.95674437065282	0.0503775303829143	-1.70280390560204	79.558552599846	0.595435684647303	0.9293	0.1685	0.919	0.1577	774743609
1196	4	87028491	87665368	0.356422	0.214919050303	394	3	-1.63328046115213	0.102410024219742	-1.24565901282135	109.219755137071	0.817427385892116	0.9293	0.1685	0.919	0.1577	775326422
1197	4	87665368	88304742	0.379592	0.217985091668	404	5	-1.82268833435687	0.0683506081369784	-1.22026601298141	111.99183014055	0.825753704649974	0.9293	0.1685	0.919	0.1577	775963299
1198	4	88304742	88949230	0.377814	0.224190365065	417	5	-1.77858651746844	0.0753075761337902	-1.17457392228854	115.595527645072	0.852324987225345	0.9293	0.1685	0.919	0.1577	776602673
1199	4	88949230	89600533	0.384876	0.232308157647	368	6	-1.9037888704418	0.0569376865918833	-1.34095136171892	102.012360128026	0.793103448275862	0.9293	0.1685	0.919	0.1577	777247161
1200	4	89600533	90208006	0.37265	0.176918151095	533	5	-1.38506261292549	0.166033322691596	-0.820485772974029	147.751597685428	1.08942258559019	0.9293	0.1685	0.919	0.1577	777898464
1201	4	90208006	90788897	0.36089	0.13925331947	353	4	-1.8635331377771	0.0623872947769298	-1.37959740543928	97.8542476228071	0.727835051546392	0.9293	0.1685	0.919	0.1577	778505937
1202	4	90788897	91378371	0.341672	0.151786168686	314	2	-1.93342120800169	0.0531843307454315	-1.49952256867681	87.0431551092392	0.67129877071085	0.9293	0.1685	0.919	0.1577	779086828
1203	4	91378371	91973584	0.334598	0.159964584107	390	1	-1.24342112614928	0.213712689293835	-1.04141021652058	108.110925135679	0.898617511520737	0.9293	0.1685	0.919	0.1577	779676302
1204	4	91973584	92624648	0.333758	0.232026344568	375	1	-1.28861309957239	0.197532627023408	-1.09799374488695	103.952812630461	0.86405529953917	0.9293	0.1685	0.919	0.1577	780271515
1205	4	92624648	93256758	0.3411	0.208998433817	356	2	-1.79191000922391	0.0731473823816976	-1.31840988660204	98.6858701238508	0.761090326028862	0.9293	0.1685	0.919	0.1577	780922579
1206	4	93256758	93815236	0.330612	0.104709585695	440	1	-1.09278121473892	0.274489871412263	-0.86738081674553	121.971300153074	1.01382488479263	0.9293	0.1685	0.919	0.1577	781554689
1207	4	93815236	94379967	0.334916	0.114622714177	188	1	-1.85200636824712	0.0640249084516378	-2.09415167859255	52.1150100654043	0.433179723502304	0.9293	0.1685	0.919	0.1577	782113167
1208	4	94379967	94983137	0.354118	0.171046305353	175	3	-2.29532341611148	0.0217145966357905	-2.4164997204454	48.5113125608817	0.363070539419087	0.9293	0.1685	0.919	0.1577	782677898
1209	4	94983137	95607321	0.354414	0.198954154544	443	3	-1.48515212876396	0.137503529788028	-1.07654794372271	122.802922654118	0.919087136929461	0.9293	0.1685	0.919	0.1577	783281068
1210	4	95607321	96193925	0.363382	0.147636224779	551	4	-1.21103900506322	0.225880456124365	-0.737213270139301	152.74133269169	1.1360824742268	0.9293	0.1685	0.919	0.1577	783905252
1211	4	96193925	96769565	0.357714	0.131401570426	499	3	-1.31586260603463	0.188220161599877	-0.904814826940465	138.3265426736	1.03526970954357	0.9293	0.1685	0.919	0.1577	784491856
1212	4	96769565	97337358	0.342984	0.119397386019	385	2	-1.69419989578211	0.0902273046492459	-1.20542868198617	106.72488763394	0.823089257081774	0.9293	0.1685	0.919	0.1577	785067496
1213	4	97337358	97922430	0.344058	0.145404326305	463	2	-1.43139338376623	0.152317503537896	-0.939274934308201	128.347072661076	0.989845002672368	0.9293	0.1685	0.919	0.1577	785635289
1214	4	97922430	98538632	0.34342	0.188577771575	432	2	-1.53584212572126	0.124577105172573	-1.03925581540497	119.753640150291	0.923570283270978	0.9293	0.1685	0.919	0.1577	786220361
1215	4	98538632	99213574	0.344744	0.259195604956	598	2	-0.976535959123357	0.328798937220004	-0.570141643370333	165.770085208041	1.27846071619455	0.9293	0.1685	0.919	0.1577	786836563
1216	4	99213574	99840114	0.381104	0.201966354902	404	6	-1.78231595885478	0.0746977216739649	-1.20630183502413	111.99183014055	0.870689655172414	0.9293	0.1685	0.919	0.1577	787511505
1217	4	99840114	100530483	0.36878	0.27574963534	393	4	-1.73171614126925	0.083324115281621	-1.22473627645185	108.942547636723	0.810309278350515	0.9293	0.1685	0.919	0.1577	788138045
1218	4	100530483	101148004	0.377328	0.190310936794	468	5	-1.60557169736766	0.108368048219962	-1.0081127761498	129.733110162815	0.956566172713337	0.9293	0.1685	0.919	0.1577	788828414
1219	4	101148004	101732977	0.356438	0.145259695747	473	3	-1.39446131301611	0.163178344197832	-0.982014458938331	131.119147664555	0.981327800829875	0.9293	0.1685	0.919	0.1577	789445935
1220	4	101732977	102307728	0.353628	0.130058059925	559	3	-1.13448097453892	0.256592849863505	-0.741006359434535	154.958992694474	1.1597510373444	0.9293	0.1685	0.919	0.1577	790030908
1221	4	102307728	102933552	0.350248	0.201053331288	594	3	-1.02867502283309	0.3036324107603	-0.65339171147696	164.66125520665	1.23236514522822	0.9293	0.1685	0.919	0.1577	790605659
1222	4	102933552	103549343	0.369034	0.188036200594	413	4	-1.66580764301532	0.095751733356866	-1.15312380729101	114.486697643681	0.851546391752577	0.9293	0.1685	0.919	0.1577	791231483
1223	4	103549343	104265510	0.36395	0.301838816924	469	4	-1.48126384790432	0.138536278145088	-0.969677666195082	130.010317663163	0.967010309278351	0.9293	0.1685	0.919	0.1577	791847274
1224	4	104265510	104928834	0.346154	0.246220549837	494	2	-1.3269446418112	0.184526995560655	-0.84577608598376	136.94050517186	1.05611972207376	0.9293	0.1685	0.919	0.1577	792563441
1225	4	104928834	105526221	0.340402	0.163021625847	551	2	-1.13489372918421	0.256419847666585	-0.68823480899728	152.74133269169	1.17797969000534	0.9293	0.1685	0.919	0.1577	793226765
1226	4	105526221	106140482	0.356006	0.186013762879	508	3	-1.28865536131028	0.19751792769667	-0.87902614550556	140.821410176731	1.05394190871369	0.9293	0.1685	0.919	0.1577	793824152
1227	4	106140482	106745991	0.353058	0.17424844222	408	3	-1.5909580804698	0.111619010080731	-1.19528549030623	113.100660141941	0.846473029045643	0.9293	0.1685	0.919	0.1577	794438413
1228	4	106745991	107370672	0.353404	0.199591471487	525	3	-1.23726389905316	0.215989125728696	-0.831537219724241	145.533937682645	1.08921161825726	0.9293	0.1685	0.919	0.1577	795043922
1229	4	107370672	107990746	0.349362	0.193644629512	377	2	-1.72115440983502	0.0852228081756796	-1.23572260429977	104.507227631157	0.805986103687867	0.9293	0.1685	0.919	0.1577	795668603
1230	4	107990746	108606537	0.360188	0.188036200594	522	4	-1.30660632753142	0.191346446542334	-0.815215782140574	144.702315181601	1.07628865979381	0.9293	0.1685	0.919	0.1577	796288677
1231	4	108606537	109192152	0.391098	0.146196733349	419	7	-1.75632727996854	0.0790325418185254	-1.11899533571982	116.149942645768	0.918859649122807	0.9293	0.1685	0.919	0.1577	796904468
1232	4	109192152	109800045	0.384382	0.177486827452	441	6	-1.65746879972367	0.0974247317692175	-1.07987847221841	122.248507653422	0.950431034482759	0.9293	0.1685	0.919	0.1577	797490083
1233	4	109800045	110383329	0.365162	0.14278464693	431	4	-1.60648999458678	0.108166291569585	-1.09157771962136	119.476432649943	0.888659793814433	0.9293	0.1685	0.919	0.1577	798097976
1234	4	110383329	111025901	0.376794	0.221877081479	431	5	-1.73109225312705	0.0834353118504758	-1.12693343664411	119.476432649943	0.880940214614205	0.9293	0.1685	0.919	0.1577	798681260
1235	4	111025901	111675174	0.383672	0.229907912388	329	6	-2.03538452466108	0.0418121972292447	-1.50256954404069	91.2012676144576	0.709051724137931	0.9293	0.1685	0.919	0.1577	799323832
1236	4	111675174	112277179	0.346818	0.169442114268	378	2	-1.7177850955784	0.085835821073103	-1.23190089334736	104.784435131504	0.808123997862106	0.9293	0.1685	0.919	0.1577	799973105
1237	4	112277179	112869528	0.342722	0.155903023387	508	2	-1.2797742422186	0.200624545232568	-0.805458630796272	140.821410176731	1.08605024051309	0.9293	0.1685	0.919	0.1577	800575110
1238	4	112869528	113491181	0.37644	0.195692773943	436	5	-1.71413001586227	0.0865048502991587	-1.11029317095628	120.862470151682	0.891159938681656	0.9293	0.1685	0.919	0.1577	801167459
1239	4	113491181	114110801	0.360856	0.193053807172	387	4	-1.75148869074542	0.0798617676534476	-1.24693202256605	107.279302634636	0.797938144329897	0.9293	0.1685	0.919	0.1577	801789112
1240	4	114110801	114671626	0.354474	0.10845629207	416	3	-1.56677386293704	0.117167558788423	-1.16727111413663	115.318320144724	0.863070539419087	0.9293	0.1685	0.919	0.1577	802408732
1241	4	114671626	115280386	0.351338	0.178658256127	471	3	-1.4005073673993	0.16136143875193	-0.988127582664942	130.564732663859	0.977178423236514	0.9293	0.1685	0.919	0.1577	802969557
1242	4	115280386	115860403	0.349552	0.137956301281	319	2	-1.91657463671862	0.0552919927789739	-1.47673070380357	88.4291926109786	0.681988241582042	0.9293	0.1685	0.919	0.1577	803578317
1243	4	115860403	116444504	0.33163	0.14398366036	450	1	-1.06265323245685	0.287939236910519	-0.834959339053153	124.743375156553	1.036866359447	0.9293	0.1685	0.919	0.1577	804158334
1244	4	116444504	117038083	0.325638	0.157652140659	377	1	-1.28258750311597	0.199636630692755	-1.09031981700153	104.507227631157	0.868663594470046	0.9293	0.1685	0.919	0.1577	804742435
1245	4	117038083	117625947	0.332236	0.149463141135	401	1	-1.210280345639	0.226171336817541	-1.00128210381527	111.160207639506	0.923963133640553	0.9293	0.1685	0.919	0.1577	805336014
1246	4	117625947	118212697	0.330546	0.147848317	379	1	-1.27656190665956	0.201756957794782	-1.0826864920991	105.061642631852	0.873271889400922	0.9293	0.1685	0.919	0.1577	805923878
1247	4	118212697	118801982	0.337456	0.151514123047	535	1	-0.806565383059244	0.419916924444891	-0.58534544898168	148.306012686124	1.23271889400922	0.9293	0.1685	0.919	0.1577	806510628
1248	4	118801982	119640901	0.35804	0.403994902964	579	3	-1.07402043070702	0.282813524732896	-0.690291294288489	160.503142701431	1.20124481327801	0.9293	0.1685	0.919	0.1577	807099913
1249	4	119640901	120237851	0.366744	0.162408911969	724	4	-0.640930495166755	0.521567841831302	-0.343275891627253	200.698230251876	1.49278350515464	0.9293	0.1685	0.919	0.1577	807938832
1250	4	120237851	120960023	0.356356	0.307644162333	352	3	-1.76024760319913	0.0783658339249728	-1.40827921364043	97.5770401224592	0.730290456431535	0.9293	0.1685	0.919	0.1577	808535782
1251	4	120960023	121553967	0.349556	0.158169793785	441	2	-1.50551829741173	0.132190876260451	-1.00950847201092	122.248507653422	0.942811330839123	0.9293	0.1685	0.919	0.1577	809257954
1252	4	121553967	122140689	0.365568	0.14780764996	516	4	-1.3263788770076	0.184714231849525	-0.831894523287205	143.039070179514	1.0639175257732	0.9293	0.1685	0.919	0.1577	809851898
1253	4	122140689	122754322	0.374342	0.185180718768	451	5	-1.66324330406792	0.096263742565526	-1.06149387247782	125.020582656901	0.921819110884006	0.9293	0.1685	0.919	0.1577	810438620
1254	4	122754322	123343802	0.355402	0.151794802199	449	3	-1.46701396561439	0.142372256293467	-1.05713919753658	124.466167656205	0.931535269709544	0.9293	0.1685	0.919	0.1577	811052253
1255	4	123343802	123983357	0.372362	0.218206409144	391	5	-1.86679015124531	0.0619308983891528	-1.26745269842585	108.388132636027	0.799182422074604	0.9293	0.1685	0.919	0.1577	811641733
1256	4	123983357	124592554	0.370226	0.179247435559	324	5	-2.09408413059339	0.0362524864739382	-1.53862749284858	89.8152301127181	0.662238119570772	0.9293	0.1685	0.919	0.1577	812281288
1257	4	124592554	125201379	0.352576	0.178745945058	482	3	-1.36725406829175	0.17154568325967	-0.954821496047764	133.614015167686	1	0.9293	0.1685	0.919	0.1577	812890485
1258	4	125201379	125787613	0.3491	0.147098257692	532	2	-1.19891070005987	0.230562670695753	-0.738860882067248	147.47439018508	1.13735970069482	0.9293	0.1685	0.919	0.1577	813499310
1259	4	125787613	126353553	0.342466	0.116514118104	418	2	-1.58301252531385	0.113418609577648	-1.08678418548755	115.87273514542	0.893639764831641	0.9293	0.1685	0.919	0.1577	814085544
1260	4	126353553	126931689	0.339056	0.135151590629	479	1	-0.975282083838843	0.329420355054617	-0.744858684534009	132.782392666642	1.1036866359447	0.9293	0.1685	0.919	0.1577	814651484
1261	4	126931689	127528291	0.33507	0.161920342205	485	1	-0.957205294469601	0.338463645271268	-0.7268995931957	134.445637668729	1.11751152073733	0.9293	0.1685	0.919	0.1577	815229620
1262	4	127528291	128131442	0.348444	0.17102019229	518	2	-1.24608109965246	0.212734622872397	-0.777335029881884	143.59348518021	1.10742918225548	0.9293	0.1685	0.919	0.1577	815826222
1263	4	128131442	128763284	0.359294	0.208662925225	546	3	-1.17378032802966	0.240483025464472	-0.774953691357873	151.355295189951	1.13278008298755	0.9293	0.1685	0.919	0.1577	816429373
1264	4	128763284	129448609	0.37349	0.270419144202	525	5	-1.41220219254914	0.157890435113287	-0.842303883179719	145.533937682645	1.07307102708227	0.9293	0.1685	0.919	0.1577	817061215
1265	4	129448609	130089480	0.37694	0.219811787396	483	5	-1.55468498557331	0.120021112193474	-0.962598116897431	133.891222668033	0.987225344915687	0.9293	0.1685	0.919	0.1577	817746540
1266	4	130089480	130674765	0.355488	0.145715335264	367	3	-1.7149021953252	0.0863631601046544	-1.34807457943451	101.735152627678	0.761410788381743	0.9293	0.1685	0.919	0.1577	818387411
1267	4	130674765	131261624	0.341646	0.148006591021	440	2	-1.50888761166834	0.131327506210748	-1.01278360404378	121.971300153074	0.940673436664885	0.9293	0.1685	0.919	0.1577	818972696
1268	4	131261624	131853210	0.334586	0.154814346519	337	1	-1.40309943224426	0.160587190465114	-1.25213574908833	93.4189276172408	0.776497695852535	0.9293	0.1685	0.919	0.1577	819559555
1269	4	131853210	132458855	0.326848	0.174433868025	435	1	-1.10784520587996	0.26792867305783	-0.883868939534099	120.585262651335	1.00230414746544	0.9293	0.1685	0.919	0.1577	820151141
1270	4	132458855	133343458	0.328682	0.434774695541	430	1	-1.12290919702099	0.261476061074637	-0.900547680680729	119.199225149595	0.990783410138249	0.9293	0.1685	0.919	0.1577	820756786
1271	4	133343458	133928201	0.328832	0.144923496305	503	1	-0.902974926361872	0.366539202498695	-0.674325940464662	139.435372674991	1.15898617511521	0.9293	0.1685	0.919	0.1577	821641389
1272	4	133928201	134495537	0.332344	0.118688043769	378	1	-1.27957470488776	0.200694750729379	-1.08649810604912	104.784435131504	0.870967741935484	0.9293	0.1685	0.919	0.1577	822226132
1273	4	134495537	135098350	0.334044	0.170555379529	415	1	-1.1681011704441	0.242765958273891	-0.951773004035903	115.041112644377	0.956221198156682	0.9293	0.1685	0.919	0.1577	822793468
1274	4	135098350	135689255	0.331498	0.153840295817	428	1	-1.12893479347741	0.25892534188633	-0.907273543869043	118.644810148899	0.986175115207373	0.9293	0.1685	0.919	0.1577	823396281
1275	4	135689255	136292645	0.328296	0.171348547374	389	1	-1.24643392437749	0.212605133195739	-1.045114185284	107.833717635331	0.896313364055299	0.9293	0.1685	0.919	0.1577	823987186
1276	4	136292645	136888910	0.32847	0.161446672201	385	1	-1.25848511729031	0.208216366227938	-1.06002589468793	106.72488763394	0.887096774193548	0.9293	0.1685	0.919	0.1577	824590576
1277	4	136888910	137454536	0.330554	0.116023662279	389	1	-1.24643392437749	0.212605133195739	-1.045114185284	107.833717635331	0.896313364055299	0.9293	0.1685	0.919	0.1577	825186841
1278	4	137454536	138017914	0.343224	0.11249640561	494	2	-1.3269446418112	0.184526995560655	-0.84577608598376	136.94050517186	1.05611972207376	0.9293	0.1685	0.919	0.1577	825752467
1279	4	138017914	138603352	0.33982	0.145938596401	334	1	-1.41213782692888	0.157909382693366	-1.26503623779614	92.5873051161971	0.769585253456221	0.9293	0.1685	0.919	0.1577	826315845
1280	4	138603352	139175211	0.344986	0.125658597661	386	2	-1.69083058152549	0.0908691645974995	-1.20168628030036	107.002095134288	0.825227151256013	0.9293	0.1685	0.919	0.1577	826901283
1281	4	139175211	139773094	0.378088	0.163715977875	508	5	-1.4698737992494	0.141595936875934	-0.889792808961039	140.821410176731	1.03832396525294	0.9293	0.1685	0.919	0.1577	827473142
1282	4	139773094	140454703	0.384046	0.266441610953	447	6	-1.63722331445917	0.101583817264536	-1.06038229659261	123.911752655509	0.963362068965517	0.9293	0.1685	0.919	0.1577	828071025
1283	4	140454703	141035166	0.410352	0.138618654419	418	9	-1.58752389078055	0.112394040454376	-0.933135146527305	115.87273514542	1.0308261405672	0.9293	0.1685	0.919	0.1577	828752634
1284	4	141035166	141626199	0.390324	0.154023548601	333	7	-2.06392160066725	0.039025150335943	-1.45042340234791	92.3100976158492	0.730263157894737	0.9293	0.1685	0.919	0.1577	829333097
1285	4	141626199	142232713	0.380348	0.175616721131	480	6	-1.52587314550439	0.127041459788142	-0.95762272216741	133.05960016699	1.03448275862069	0.9293	0.1685	0.919	0.1577	829924130
1286	4	142232713	142844628	0.359612	0.182893048871	427	3	-1.53352056382949	0.125147643873611	-1.12961857265724	118.367602648551	0.885892116182573	0.9293	0.1685	0.919	0.1577	830530644
1287	4	142844628	143436368	0.355534	0.155034305607	416	3	-1.56677386293704	0.117167558788423	-1.16727111413663	115.318320144724	0.863070539419087	0.9293	0.1685	0.919	0.1577	831142559
1288	4	143436368	144045630	0.359774	0.179334998736	541	3	-1.18889546398764	0.234480805327638	-0.78822604845091	149.969257688211	1.12240663900415	0.9293	0.1685	0.919	0.1577	831734299
1289	4	144045630	144668515	0.37289	0.197283607729	562	5	-1.28668163678975	0.1982052761191	-0.744051175512278	155.790615195517	1.1486969851814	0.9293	0.1685	0.919	0.1577	832343561
1290	4	144668515	145572107	0.36288	0.446652914147	559	4	-1.18467560576165	0.236145731080012	-0.716417305867268	154.958992694474	1.15257731958763	0.9293	0.1685	0.919	0.1577	832966446
1291	4	145572107	146237007	0.3617	0.248007219131	526	4	-1.29342462788063	0.195864236828307	-0.804202789418156	145.811145182993	1.08453608247423	0.9293	0.1685	0.919	0.1577	833870038
1292	4	146237007	146858625	0.388246	0.195647487685	416	6	-1.74182498832577	0.0815390727860781	-1.16407359963484	115.318320144724	0.896551724137931	0.9293	0.1685	0.919	0.1577	834534938
1293	4	146858625	147437874	0.379488	0.136813356605	446	5	-1.6802055413327	0.0929173315769978	-1.0775775958129	123.634545155161	0.911599386816556	0.9293	0.1685	0.919	0.1577	835156556
1294	4	147437874	148044344	0.371436	0.175556911306	412	5	-1.79554875473322	0.0725663121770328	-1.19197696854999	114.209490143333	0.842105263157895	0.9293	0.1685	0.919	0.1577	835735805
1295	4	148044344	148657713	0.37344	0.184830012603	548	5	-1.33417590113114	0.182146215456897	-0.780445412772678	151.909710190647	1.12008175779254	0.9293	0.1685	0.919	0.1577	836342275
1296	4	148657713	149251803	0.391786	0.158376676934	457	7	-1.62041351035749	0.105143479607392	-0.993751414361105	126.683827658988	1.00219298245614	0.9293	0.1685	0.919	0.1577	836955644
1297	4	149251803	149841908	0.366928	0.152693164776	574	4	-1.13524423207121	0.256273001317372	-0.678214852034771	159.117105199692	1.18350515463918	0.9293	0.1685	0.919	0.1577	837549734
1298	4	149841908	150443585	0.358318	0.168989341457	334	3	-1.81466209264784	0.0695758539191084	-1.48400653980367	92.5873051161971	0.692946058091286	0.9293	0.1685	0.919	0.1577	838139839
1299	4	150443585	151039008	0.356676	0.160260856568	540	3	-1.19191849117923	0.233293206910969	-0.790895235226895	149.692050187864	1.12033195020747	0.9293	0.1685	0.919	0.1577	838741516
1300	4	151039008	151620554	0.356518	0.140222785472	360	3	-1.73606338566637	0.0825526275090696	-1.37585773594805	99.7947001252423	0.746887966804979	0.9293	0.1685	0.919	0.1577	839336939
1301	4	151620554	152273938	0.363348	0.234753223219	465	4	-1.49444554755511	0.13505920422978	-0.982034872715065	128.901487661771	0.958762886597938	0.9293	0.1685	0.919	0.1577	839918485
1302	4	152273938	152865223	0.402594	0.154384095656	609	8	-0.940501404619839	0.346960429504599	-0.488652970576032	168.819367711868	1.43632075471698	0.9293	0.1685	0.919	0.1577	840571869
1303	4	152865223	153421479	0.395634	0.101133291147	454	7	-1.63114354480047	0.102860034336558	-1.00325328212826	125.852205157945	0.995614035087719	0.9293	0.1685	0.919	0.1577	841163154
1304	4	153421479	154022009	0.402096	0.16740212812	433	8	-1.61472696131301	0.106369836208607	-0.980728173755639	120.030847650639	1.02122641509434	0.9293	0.1685	0.919	0.1577	841719410
1305	4	154022009	154638581	0.401826	0.189064699662	397	8	-1.75263673427297	0.0796643816186325	-1.10595619133941	110.051377638114	0.936320754716981	0.9293	0.1685	0.919	0.1577	842319940
1306	4	154638581	155241292	0.388496	0.170415008188	414	6	-1.74857348341394	0.0803647731999258	-1.1710263602766	114.763905144029	0.892241379310345	0.9293	0.1685	0.919	0.1577	842936512
1307	4	155241292	155799699	0.372122	0.104595751844	438	5	-1.70734512095635	0.0877579241743557	-1.10369043613203	121.416885152378	0.895247828308636	0.9293	0.1685	0.919	0.1577	843539223
1308	4	155799699	156394126	0.364528	0.15885382057	402	4	-1.70205731705498	0.0887446241745078	-1.19207008753153	111.437415139854	0.828865979381443	0.9293	0.1685	0.919	0.1577	844097630
1309	4	156394126	156973504	0.359156	0.137005547328	386	3	-1.65746467868489	0.0974255643008289	-1.27525379500965	107.002095134288	0.800829875518672	0.9293	0.1685	0.919	0.1577	844692057
1310	4	156973504	157559190	0.34397	0.146300235963	469	2	-1.41117749822654	0.158192283302496	-0.920699205053061	130.010317663163	1.0026723677178	0.9293	0.1685	0.919	0.1577	845271435
1311	4	157559190	158114615	0.34999	0.0997884502858	393	2	-1.6672453817292	0.0954656222236776	-1.17575781530983	108.942547636723	0.840192410475681	0.9293	0.1685	0.919	0.1577	845857121
1312	4	158114615	158697310	0.339824	0.141918156154	409	1	-1.18617795981334	0.235552028265733	-0.972783497328441	113.377867642289	0.942396313364055	0.9293	0.1685	0.919	0.1577	846412546
1313	4	158697310	159297258	0.355214	0.166594438185	475	3	-1.38841525863292	0.165010632662491	-0.975927129059415	131.67356266525	0.985477178423237	0.9293	0.1685	0.919	0.1577	846995241
1314	4	159297258	159949459	0.374956	0.233365174233	299	5	-2.1788953169173	0.0293394457531351	-1.6544758215351	82.8850426040207	0.611139499233521	0.9293	0.1685	0.919	0.1577	847595189
1315	4	159949459	160563380	0.37115	0.185562963313	417	5	-1.77858651746844	0.0753075761337902	-1.17457392228854	115.595527645072	0.852324987225345	0.9293	0.1685	0.919	0.1577	848247390
1316	4	160563380	161188499	0.351268	0.200152291004	389	3	-1.64839559711011	0.0992715189384685	-1.26408448729153	107.833717635331	0.807053941908714	0.9293	0.1685	0.919	0.1577	848861311
1317	4	161188499	161792859	0.333994	0.172678535972	360	1	-1.33380507299549	0.182267747997534	-1.15688743394051	99.7947001252423	0.829493087557604	0.9293	0.1685	0.919	0.1577	849486430
1318	4	161792859	162371423	0.33291	0.135791373124	505	1	-0.896949329905458	0.36974595555143	-0.668600952631032	139.989787675687	1.16359447004608	0.9293	0.1685	0.919	0.1577	850090790
1319	4	162371423	162944498	0.322732	0.127513850718	329	1	-1.42720181806991	0.153521730617568	-1.28679675653495	91.2012676144576	0.758064516129032	0.9293	0.1685	0.919	0.1577	850669354
1320	4	162944498	163516594	0.332548	0.126020807697	398	1	-1.21931874032362	0.222723238449627	-1.01211590972654	110.328585138462	0.91705069124424	0.9293	0.1685	0.919	0.1577	851242429
1321	4	163516594	164120789	0.353974	0.172452602223	411	3	-1.58188899889501	0.11367491277936	-1.18471624859604	113.932282642985	0.852697095435685	0.9293	0.1685	0.919	0.1577	851814525
1322	4	164120789	164716331	0.356662	0.160428651548	471	3	-1.4005073673993	0.16136143875193	-0.988127582664942	130.564732663859	0.977178423236514	0.9293	0.1685	0.919	0.1577	852418720
1323	4	164716331	165320976	0.3396	0.173068494737	536	1	-0.803552584831037	0.42165541601114	-0.582651339812417	148.583220186472	1.23502304147465	0.9293	0.1685	0.919	0.1577	853014262
1324	4	165320976	166012100	0.37169	0.276540823354	387	5	-1.88035994105713	0.0600590391828839	-1.28228773958879	107.279302634636	0.791006642820644	0.9293	0.1685	0.919	0.1577	853618907
1325	4	166012100	166671467	0.373678	0.241696960873	365	5	-1.95499378502217	0.05058380383799	-1.36672484196582	101.180737626982	0.746039856923863	0.9293	0.1685	0.919	0.1577	854310031
1326	4	166671467	167249937	0.343774	0.135650941276	454	2	-1.46171721207575	0.143818718603617	-0.967594830277523	125.852205157945	0.970603955104222	0.9293	0.1685	0.919	0.1577	854969398
1327	4	167249937	167858346	0.334258	0.178184412131	438	1	-1.09880681119534	0.271852340647657	-0.873953470669016	121.416885152378	1.00921658986175	0.9293	0.1685	0.919	0.1577	855547868
1328	4	167858346	168453349	0.34042	0.159668102514	433	2	-1.53247281146464	0.125405801881417	-1.03592010284171	120.030847650639	0.925708177445216	0.9293	0.1685	0.919	0.1577	856156277
1329	4	168453349	169054167	0.34281	0.167801230988	542	2	-1.16521755749373	0.243930940396237	-0.711994276214566	150.246465188559	1.1587386424372	0.9293	0.1685	0.919	0.1577	856751280
1330	4	169054167	169645481	0.371008	0.154425567465	441	5	-1.69716777859748	0.0896649449841957	-1.09384265017568	122.248507653422	0.901379662749106	0.9293	0.1685	0.919	0.1577	857352098
1331	4	169645481	170262768	0.391078	0.19000400138	491	7	-1.49880645333707	0.133923849974787	-0.890222555104482	136.108882670817	1.07675438596491	0.9293	0.1685	0.919	0.1577	857943412
1332	4	170262768	170923452	0.372098	0.24320855356	445	5	-1.68359798878566	0.0922593876876981	-1.08081596987944	123.357337654813	0.909555442003066	0.9293	0.1685	0.919	0.1577	858560699
1333	4	170923452	171573429	0.368598	0.230742010871	476	4	-1.45819587351545	0.144786560890893	-0.948304015402515	131.950770165598	0.981443298969072	0.9293	0.1685	0.919	0.1577	859221383
1334	4	171573429	172148068	0.337078	0.129888503913	415	1	-1.1681011704441	0.242765958273891	-0.951773004035903	115.041112644377	0.956221198156682	0.9293	0.1685	0.919	0.1577	859871360
1335	4	172148068	172731508	0.33996	0.143013848896	352	1	-1.35790745882115	0.174493050322918	-1.18930891163289	97.5770401224592	0.811059907834101	0.9293	0.1685	0.919	0.1577	860445999
1336	4	172731508	173313457	0.340336	0.140818181662	419	2	-1.57964321105723	0.114188597601864	-1.08333688386909	116.149942645768	0.895777659005879	0.9293	0.1685	0.919	0.1577	861029439
1337	4	173313457	173893332	0.359916	0.137745203708	489	3	-1.34609287795059	0.178272565231762	-0.934020177325492	135.554467670121	1.01452282157676	0.9293	0.1685	0.919	0.1577	861611388
1338	4	173893332	174481482	0.390384	0.149876732126	390	7	-1.86005094625067	0.0628783183873741	-1.22247145566956	108.110925135679	0.855263157894737	0.9293	0.1685	0.919	0.1577	862191263
1339	4	174481482	175079709	0.360094	0.164196868413	443	4	-1.56694489563443	0.117127572394555	-1.05195889015544	122.802922654118	0.91340206185567	0.9293	0.1685	0.919	0.1577	862779413
1340	4	175079709	175661655	0.351726	0.140813752479	407	3	-1.59398110766139	0.110940266429322	-1.19882584801148	112.823452641593	0.844398340248963	0.9293	0.1685	0.919	0.1577	863377640
1341	4	175661655	176251567	0.344276	0.152415953566	564	2	-1.09109264384823	0.27523211937193	-0.654591965169644	156.345030196213	1.20577231427044	0.9293	0.1685	0.919	0.1577	863959586
1342	4	176251567	176835020	0.347926	0.143032943528	347	2	-1.82223383753343	0.0684195123544	-1.35535146499018	96.1910026207197	0.741849278460716	0.9293	0.1685	0.919	0.1577	864549498
1343	4	176835020	177420691	0.35537	0.146278371304	506	3	-1.29470141569347	0.195423251404387	-0.884717257583415	140.266995176035	1.04979253112033	0.9293	0.1685	0.919	0.1577	865132951
1344	4	177420691	177990302	0.355708	0.122207962978	336	3	-1.80861603826465	0.0705106750822334	-1.47539340949897	93.1417201168929	0.697095435684647	0.9293	0.1685	0.919	0.1577	865718622
1345	4	177990302	178586700	0.359984	0.161633674157	478	3	-1.37934617705813	0.167788045504976	-0.966844024296977	132.505185166294	0.991701244813278	0.9293	0.1685	0.919	0.1577	866288233
1346	4	178586700	179176367	0.342442	0.152063791937	450	2	-1.47519446910221	0.140160268016211	-0.980362126351401	124.743375156553	0.962052378407269	0.9293	0.1685	0.919	0.1577	866884631
1347	4	179176367	179744530	0.337068	0.119970853435	545	1	-0.776437400777172	0.437490768742964	-0.558628110605901	151.078087689603	1.25576036866359	0.9293	0.1685	0.919	0.1577	867474298
1348	4	179744530	180321883	0.338738	0.133978692412	504	1	-0.899962128133665	0.36814040532703	-0.671460606770273	139.712580175339	1.16129032258065	0.9293	0.1685	0.919	0.1577	868042461
1349	4	180321883	180904740	0.345482	0.142156652489	374	2	-1.73126235260486	0.0834049828413233	-1.2472488576808	103.675605130113	0.799572421165152	0.9293	0.1685	0.919	0.1577	868619814
1350	4	180904740	181466482	0.345642	0.109911667634	347	2	-1.82223383753343	0.0684195123544	-1.35535146499018	96.1910026207197	0.741849278460716	0.9293	0.1685	0.919	0.1577	869202671
1351	4	181466482	182031572	0.3575	0.115185191739	351	3	-1.76327063039072	0.0778548562781432	-1.41238361197316	97.2998326221113	0.728215767634855	0.9293	0.1685	0.919	0.1577	869764413
1352	4	182031572	182590631	0.37329	0.10564001295	333	5	-2.06355210351678	0.0390602028310165	-1.49909912866194	92.3100976158492	0.680633622892182	0.9293	0.1685	0.919	0.1577	870329503
1353	4	182590631	183160621	0.37815	0.122791627923	502	5	-1.49022848396714	0.136164169302307	-0.906933941782432	139.158165174643	1.026060296372	0.9293	0.1685	0.919	0.1577	870888562
1354	4	183160621	183730057	0.37582	0.121938198498	320	5	-2.10765392040521	0.0350609358652107	-1.55654940084584	88.7064001113265	0.654062340316811	0.9293	0.1685	0.919	0.1577	871458552
1355	4	183730057	184344563	0.417346	0.1863382945	375	9	-1.76709957037084	0.0772115544650469	-1.08974749322494	103.952812630461	0.92478421701603	0.9293	0.1685	0.919	0.1577	872027988
1356	4	184344563	184962175	0.408502	0.190430237754	295	8	-2.14338109099288	0.0320825101794735	-1.53438024423316	81.7762126026291	0.695754716981132	0.9293	0.1685	0.919	0.1577	872642494
1357	4	184962175	185573696	0.42911	0.182366590845	356	10	-2.13040448028674	0.0331382342363567	-1.13896752340043	98.6858701238508	0.929503916449086	0.9293	0.1685	0.919	0.1577	873260106
1358	4	185573696	186195052	0.417614	0.195308325662	342	9	-1.9049134640099	0.0567913207756963	-1.22264176372229	94.8049651189802	0.843403205918619	0.9293	0.1685	0.919	0.1577	873871627
1359	4	186195052	186769384	0.39127	0.129423399706	306	7	-2.16049191065406	0.0307346091632229	-1.57241392672652	84.825495106456	0.671052631578947	0.9293	0.1685	0.919	0.1577	874492983
1360	4	186769384	187395397	0.403146	0.201294541807	396	8	-1.75646756129964	0.0790086056028197	-1.10959476840275	109.774170137767	0.933962264150943	0.9293	0.1685	0.919	0.1577	875067315
1361	4	187395397	187995488	0.398858	0.166793036389	421	7	-1.74917392367323	0.0802609600950028	-1.11212534635278	116.704357646464	0.923245614035088	0.9293	0.1685	0.919	0.1577	875693328
1362	4	187995488	188562447	0.376238	0.118102014431	640	5	-1.02207073545915	0.306747422778326	-0.556549400845842	177.412800222653	1.30812468063362	0.9293	0.1685	0.919	0.1577	876293419
1363	4	188562447	189221945	0.387588	0.241847587104	391	6	-1.82618117692787	0.0678229756910448	-1.25348852046858	108.388132636027	0.842672413793103	0.9293	0.1685	0.919	0.1577	876860378
1364	4	189221945	189846936	0.36847	0.199988479834	374	4	-1.79432921461048	0.0727606377422612	-1.29622731882282	103.675605130113	0.771134020618557	0.9293	0.1685	0.919	0.1577	877519876
1365	4	189846936	190463962	0.378474	0.189661375696	474	5	-1.58521701264992	0.112917036451037	-0.989734246834945	131.396355164902	0.968829841594277	0.9293	0.1685	0.919	0.1577	878144867
1366	4	190463962	191154276	0.267834	0.421795533024	690	1	-0.339581657687138	0.734171593179414	-0.218287978604658	191.273175240048	1.58986175115207	0.9293	0.1685	0.919	0.1577	878761893
1367	5	0	808805	0.525106	0.38180401951	319	15	-0.77058856992856	0.440950838299435	-0.355207805624392	88.4291926109786	1.60705289672544	2.1965	0.3167	2.1586	0.2993	878761893
1368	5	808805	1433631	0.55535	0.199777217977	302	16	1.22168267813321	0.221827649235342	0.643840878522971	83.7166651050644	3.17894736842105	2.1965	0.3167	2.1586	0.2993	879570698
1369	5	1433631	2064878	0.507534	0.207917027724	351	15	-0.493694667313481	0.621521831918797	-0.217293199084701	97.2998326221113	1.76826196473552	2.1965	0.3167	2.1586	0.2993	880195524
1370	5	2064878	2620428	0.456156	0.09999099991	614	13	-0.0990477156297709	0.921100384743644	-0.0477448901251908	170.205405213608	2.06040268456376	2.1965	0.3167	2.1586	0.2993	880826771
1371	5	2620428	3164182	0.443186	0.0804665344991	701	12	0.0277379911160697	0.97787112282267	0.0119099085245859	194.322457743875	2.10037453183521	2.1965	0.3167	2.1586	0.2993	881382321
1372	5	3164182	3728917	0.445718	0.114628985276	659	12	-0.1744073687983	0.861545323609686	-0.0772260704779856	182.679742729263	1.97453183520599	2.1965	0.3167	2.1586	0.2993	881926075
1373	5	3728917	4283073	0.415968	0.0977269938429	728	9	-0.292908526292421	0.769592071510261	-0.132699638409491	201.807060253268	1.79531442663379	2.1965	0.3167	2.1586	0.2993	882490810
1374	5	4283073	4856870	0.379124	0.128611686712	935	5	-0.0212987368370003	0.983007351469592	-0.00965494095820555	259.189012825282	1.91108840061318	2.1965	0.3167	2.1586	0.2993	883044966
1375	5	4856870	5430056	0.42139	0.127682811513	670	10	-0.567426542370633	0.570424421062894	-0.226683669021689	185.72902523309	1.74934725848564	2.1965	0.3167	2.1586	0.2993	883618763
1376	5	5430056	5989998	0.411608	0.107050373074	1010	9	0.884773837532268	0.376278622674922	0.339645299030969	279.979575351374	2.49075215782984	2.1965	0.3167	2.1586	0.2993	884191949
1377	5	5989998	6552065	0.43948	0.110426337074	850	11	0.566489943894326	0.571060767080183	0.213323734753359	235.626375295711	2.36768802228412	2.1965	0.3167	2.1586	0.2993	884751891
1378	5	6552065	7138448	0.426296	0.147314980141	913	10	0.642139186653616	0.52078281431239	0.219770095617398	253.090447817629	2.38381201044386	2.1965	0.3167	2.1586	0.2993	885313958
1379	5	7138448	7748349	0.393936	0.180194818503	908	7	-0.00733166576309055	0.994150229490144	-0.00325328212826021	251.704410315889	1.99122807017544	2.1965	0.3167	2.1586	0.2993	885900341
1380	5	7748349	8327660	0.395306	0.136905738023	839	7	-0.25412245795159	0.799400953810657	-0.117274768979352	232.577092791884	1.83991228070175	2.1965	0.3167	2.1586	0.2993	886510242
1381	5	8327660	8905946	0.376528	0.135375921257	1051	5	0.372225167705947	0.70972520911203	0.159069458228974	291.345082865638	2.14818599897803	2.1965	0.3167	2.1586	0.2993	887089553
1382	5	8905946	9473745	0.390212	0.119406691452	990	7	0.285955942344982	0.774911866007801	0.121482945547797	274.435425344416	2.17105263157895	2.1965	0.3167	2.1586	0.2993	887667839
1383	5	9473745	10071720	0.404946	0.163844642335	932	8	0.296855724993191	0.76657665954848	0.125234756171916	258.357390324239	2.19811320754717	2.1965	0.3167	2.1586	0.2993	888235638
1384	5	10071720	10679382	0.439632	0.177174152736	827	11	0.454970825571129	0.649130227770728	0.17374822289957	229.25060278771	2.30362116991643	2.1965	0.3167	2.1586	0.2993	888833613
1385	5	10679382	11249933	0.419878	0.123654151864	836	9	0.158118761980864	0.874363216665432	0.0668648534726953	231.745470290841	2.0616522811344	2.1965	0.3167	2.1586	0.2993	889441275
1386	5	11249933	11810058	0.377412	0.107342111136	1017	5	0.256881954305428	0.797269901618454	0.111626468124296	281.92002785381	2.07869187531937	2.1965	0.3167	2.1586	0.2993	890011826
1387	5	11810058	12389070	0.353502	0.136460038825	1267	3	1.00582227711048	0.314501069139073	0.439489976863084	351.221902940783	2.62863070539419	2.1965	0.3167	2.1586	0.2993	890571951
1388	5	12389070	12976418	0.340938	0.148715923098	980	2	0.310542086903131	0.756148759557054	0.142494621434133	271.663350340937	2.09513629075361	2.1965	0.3167	2.1586	0.2993	891150963
1389	5	12976418	13556510	0.36105	0.13806775477	1007	4	0.291674755126312	0.770535312809202	0.132726189296326	279.147952850331	2.07628865979381	2.1965	0.3167	2.1586	0.2993	891738311
1390	5	13556510	14149486	0.394882	0.156795553277	923	7	0.0463185064518007	0.963056389123406	0.020385068226599	255.862522821107	2.02412280701754	2.1965	0.3167	2.1586	0.2993	892318403
1391	5	14149486	14714111	0.423228	0.114456497675	876	10	0.457966627090253	0.646976417877898	0.160086105234349	242.833770304756	2.28720626631854	2.1965	0.3167	2.1586	0.2993	892911379
1392	5	14714111	15318674	0.401618	0.172956333749	979	8	0.47690459524648	0.6334300596233	0.196213661121331	271.38614284059	2.30896226415094	2.1965	0.3167	2.1586	0.2993	893476004
1393	5	15318674	15904427	0.384538	0.146397884433	869	6	-0.213290850855716	0.831100109333218	-0.101300950961529	240.893317802321	1.87284482758621	2.1965	0.3167	2.1586	0.2993	894080567
1394	5	15904427	16488756	0.389352	0.144317670354	1033	6	0.34008574637406	0.733791955476641	0.148111221089131	286.355347859376	2.22629310344828	2.1965	0.3167	2.1586	0.2993	894666320
1395	5	16488756	17155959	0.418522	0.250602889975	872	9	0.308461191405292	0.757731426212146	0.127690046168739	241.724940303365	2.15043156596794	2.1965	0.3167	2.1586	0.2993	895250649
1396	5	17155959	17894119	0.387798	0.322640078032	928	6	-0.0142102457547604	0.98866224588251	-0.00653232264835658	257.248560322847	2	2.1965	0.3167	2.1586	0.2993	895917852
1397	5	17894119	18488899	0.347558	0.159353038098	1125	2	0.799092654112139	0.424236688816099	0.341565968535962	311.858437891382	2.40513094601817	2.1965	0.3167	2.1586	0.2993	896656012
1398	5	18488899	19089691	0.337086	0.167765216581	1000	1	0.594385793057074	0.552254108442919	0.317043754391897	277.207500347895	2.30414746543779	2.1965	0.3167	2.1586	0.2993	897250792
1399	5	19089691	19678860	0.33443	0.151347066801	942	1	0.41964349582106	0.674745908528076	0.230842719342594	261.129465327717	2.1705069124424	2.1965	0.3167	2.1586	0.2993	897851584
1400	5	19678860	20263369	0.334716	0.144581178391	982	1	0.540155424949345	0.589089850288947	0.290838684044503	272.217765341633	2.26267281105991	2.1965	0.3167	2.1586	0.2993	898440753
1401	5	20263369	21076455	0.340602	0.385058899059	1000	2	0.377928372035408	0.705483805007945	0.171640967093649	277.207500347895	2.13789417423838	2.1965	0.3167	2.1586	0.2993	899025262
1402	5	21076455	21850532	0.33636	0.354069427202	1134	1	0.99810075563683	0.318230503751234	0.498464394672039	314.353305394513	2.61290322580645	2.1965	0.3167	2.1586	0.2993	899838348
1403	5	21850532	22591827	0.340986	0.325504691115	891	2	0.0106731180644992	0.991484245560349	0.00513830395348446	246.991882809975	1.90486370924639	2.1965	0.3167	2.1586	0.2993	900612425
1404	5	22591827	23161990	0.341108	0.123057792245	889	2	0.00393448955127152	0.996860739631803	0.00189629126133246	246.437467809279	1.90058792089792	2.1965	0.3167	2.1586	0.2993	901353720
1405	5	23161990	23762512	0.339642	0.167391036465	910	1	0.323233952518432	0.746518069439397	0.180982204815869	252.258825316585	2.09677419354839	2.1965	0.3167	2.1586	0.2993	901923883
1406	5	23762512	24374223	0.338184	0.182620551208	990	1	0.564257810775002	0.572578689209644	0.302544184696783	274.435425344416	2.28110599078341	2.1965	0.3167	2.1586	0.2993	902524405
1407	5	24374223	24954515	0.336666	0.138364823227	885	1	0.247913996813253	0.804200950022428	0.14079311470017	245.328637807887	2.03917050691244	2.1965	0.3167	2.1586	0.2993	903136116
1408	5	24954515	25568937	0.330146	0.186227055672	1005	1	0.609449784198109	0.542226347821538	0.324239255796101	278.593537849635	2.31566820276498	2.1965	0.3167	2.1586	0.2993	903716408
1409	5	25568937	26157302	0.33318	0.150187383682	848	1	0.136440462369589	0.891473088398135	0.0791799242930096	235.071960295015	1.95391705069124	2.1965	0.3167	2.1586	0.2993	904330830
1410	5	26157302	26751437	0.338136	0.15844042179	990	1	0.564257810775002	0.572578689209644	0.302544184696783	274.435425344416	2.28110599078341	2.1965	0.3167	2.1586	0.2993	904919195
1411	5	26751437	27330233	0.329956	0.136137775658	808	1	0.0159285332413039	0.987291406652978	0.00947095248160506	223.983660281099	1.86175115207373	2.1965	0.3167	2.1586	0.2993	905513330
1412	5	27330233	27920391	0.32995	0.152769258402	1150	1	1.04630552728814	0.295419994307591	0.518677615561548	318.78862540008	2.64976958525346	2.1965	0.3167	2.1586	0.2993	906092126
1413	5	27920391	28505588	0.333226	0.145586870746	868	1	0.196696426933732	0.844065106367427	0.11281070217429	240.616110301973	2	2.1965	0.3167	2.1586	0.2993	906682284
1414	5	28505588	29106121	0.333798	0.167406287415	1126	1	0.973998369811173	0.330057348647724	0.48825058181004	312.13564539173	2.59447004608295	2.1965	0.3167	2.1586	0.2993	907267481
1415	5	29106121	29719676	0.330904	0.185077132449	982	1	0.540155424949345	0.589089850288947	0.290838684044503	272.217765341633	2.26267281105991	2.1965	0.3167	2.1586	0.2993	907868014
1416	5	29719676	30303537	0.338812	0.143631789073	1188	1	1.16079185996002	0.245726554099752	0.565578590530576	329.3225104133	2.73732718894009	2.1965	0.3167	2.1586	0.2993	908481569
1417	5	30303537	30897798	0.343206	0.158618856025	1138	2	0.842893739448119	0.399287875214615	0.358141524738144	315.462135395905	2.43292357028327	2.1965	0.3167	2.1586	0.2993	909065430
1418	5	30897798	31465302	0.376004	0.118948941329	1057	5	0.392579852423686	0.694629822698669	0.167282165649478	293.008327867725	2.16044966785897	2.1965	0.3167	2.1586	0.2993	909659691
1419	5	31465302	32106838	0.425024	0.220620510774	706	10	-0.388231619552226	0.697844635683425	-0.151176581095644	195.708495245614	1.84334203655352	2.1965	0.3167	2.1586	0.2993	910227195
1420	5	32106838	32783199	0.405004	0.260749806686	819	8	-0.136027729020036	0.891799360113749	-0.0612317468413553	227.032942784926	1.93160377358491	2.1965	0.3167	2.1586	0.2993	910868731
1421	5	32783199	33413701	0.373964	0.206981103946	1409	5	1.58672135586436	0.112575767341665	0.581978400576432	390.585367990185	2.87991824220746	2.1965	0.3167	2.1586	0.2993	911545092
1422	5	33413701	34000962	0.401088	0.148589809301	1085	8	0.882972260073047	0.377251259501108	0.344527938849478	300.770137877467	2.55896226415094	2.1965	0.3167	2.1586	0.2993	912175594
1423	5	34000962	34958210	0.403188	0.477669318714	853	8	-0.00577961011340151	0.99538856399639	-0.00254945716407385	236.457997796755	2.01179245283019	2.1965	0.3167	2.1586	0.2993	912762855
1424	5	34958210	35584463	0.386792	0.201600631055	991	6	0.198367349522532	0.842757661127727	0.0882279294105595	274.712632844764	2.13577586206897	2.1965	0.3167	2.1586	0.2993	913720103
1425	5	35584463	36179477	0.381948	0.159683637696	1034	6	0.343459993918144	0.731252432572039	0.149507152539006	286.632555359724	2.22844827586207	2.1965	0.3167	2.1586	0.2993	914346356
1426	5	36179477	36773835	0.39008	0.158756170523	1145	7	0.840341055232191	0.400717188466736	0.331330113565131	317.40258789834	2.5109649122807	2.1965	0.3167	2.1586	0.2993	914941370
1427	5	36773835	37477353	0.352452	0.289286130561	984	3	0.150305581889037	0.880523529310422	0.0748036730615141	272.772180342329	2.04149377593361	2.1965	0.3167	2.1586	0.2993	915535728
1428	5	37477353	38096725	0.394128	0.19273070142	1259	7	1.24808236406536	0.212000896049629	0.468260798299841	349.004242938	2.7609649122807	2.1965	0.3167	2.1586	0.2993	916239246
1429	5	38096725	38670169	0.408604	0.128075278493	872	8	0.0670061033932473	0.946576844317624	0.0292329362945624	241.724940303365	2.05660377358491	2.1965	0.3167	2.1586	0.2993	916858618
1430	5	38670169	39255825	0.377128	0.146256505525	1139	5	0.670760543566115	0.502373086781693	0.275074535974907	315.739342896253	2.32805314256515	2.1965	0.3167	2.1586	0.2993	917432062
1431	5	39255825	39843847	0.365482	0.149691678203	1032	4	0.374060377943721	0.708359396177163	0.168105476712795	286.078140359028	2.12783505154639	2.1965	0.3167	2.1586	0.2993	918017718
1432	5	39843847	40457547	0.358832	0.185269675737	1146	3	0.640035986927459	0.522149203670916	0.294680496479179	317.679795398688	2.37759336099585	2.1965	0.3167	2.1586	0.2993	918605740
1433	5	40457547	41114627	0.37431	0.239057648993	1130	5	0.640228516489507	0.522024046075364	0.263629561569346	313.244475393122	2.30965763924374	2.1965	0.3167	2.1586	0.2993	919219440
1434	5	41114627	41715173	0.367264	0.167424310544	1174	4	0.842010715546602	0.39978195550192	0.354094914399593	325.441605408429	2.42061855670103	2.1965	0.3167	2.1586	0.2993	919876520
1435	5	41715173	42318091	0.36169	0.170699829828	1067	4	0.489400249888093	0.624558359193568	0.216222682113966	295.780402871204	2.2	2.1965	0.3167	2.1586	0.2993	920477066
1436	5	42318091	42954016	0.376638	0.213743759091	1026	5	0.287413981382036	0.773795357022515	0.12433751987385	284.414895356941	2.09708737864078	2.1965	0.3167	2.1586	0.2993	921079984
1437	5	42954016	43660551	0.395072	0.292320974899	863	7	-0.168282182407764	0.866361290345743	-0.0765850202402201	239.230072800234	1.89254385964912	2.1965	0.3167	2.1586	0.2993	921715909
1438	5	43660551	44343861	0.355832	0.268267696946	1128	3	0.585621497478745	0.558129898670505	0.271840520121068	312.690060392426	2.3402489626556	2.1965	0.3167	2.1586	0.2993	922422444
1439	5	44343861	44936279	0.351076	0.156001336894	987	3	0.159374663463822	0.873373699383005	0.0791954421786721	273.603802843373	2.04771784232365	2.1965	0.3167	2.1586	0.2993	923105754
1440	5	44936279	45545825	0.340516	0.179717363415	996	2	0.364451115008953	0.715521171810376	0.165858614499643	276.098670346504	2.12934259754142	2.1965	0.3167	2.1586	0.2993	923698172
1441	5	45545825	46321786	0.351704	0.355637718906	931	3	-0.00991485926550878	0.992089216480579	-0.00507347471893191	258.080182823891	1.93153526970954	2.1965	0.3167	2.1586	0.2993	924307718
1442	5	46321786	50291890	0.359608	0.874058714835	900	3	-0.10362870220496	0.91746400922111	-0.0539296410606886	249.486750313106	1.86721991701245	2.1965	0.3167	2.1586	0.2993	925083679
1443	5	50291890	50863722	0.34919	0.125617314176	1159	2	0.913649338837009	0.360901132141683	0.384521533438034	321.283492903211	2.47781934794228	2.1965	0.3167	2.1586	0.2993	929053783
1444	5	50863722	51466760	0.334686	0.170864854288	1011	1	0.627526573567352	0.530314122787614	0.332826751632825	280.256782851722	2.3294930875576	2.1965	0.3167	2.1586	0.2993	929625615
1445	5	51466760	52066402	0.34653	0.166169147591	1038	2	0.505962313786734	0.612883105971104	0.225447410789443	287.741385361115	2.21913415285943	2.1965	0.3167	2.1586	0.2993	930228653
1446	5	52066402	52659080	0.372462	0.156371587945	1004	5	0.212780137416995	0.831498457025941	0.0930660582175676	278.316330349287	2.052120592744	2.1965	0.3167	2.1586	0.2993	930828295
1447	5	52659080	53305755	0.370868	0.226814087447	1164	5	0.755571729890026	0.449906010864282	0.306397847175079	322.66953040495	2.3791517629024	2.1965	0.3167	2.1586	0.2993	931420973
1448	5	53305755	53906994	0.386416	0.168383953802	1095	6	0.549289094107268	0.582807070488541	0.232201836712607	303.542212880945	2.35991379310345	2.1965	0.3167	2.1586	0.2993	932067648
1449	5	53906994	54507003	0.399894	0.166679166479	990	7	0.285955942344982	0.774911866007801	0.121482945547797	274.435425344416	2.17105263157895	2.1965	0.3167	2.1586	0.2993	932668887
1450	5	54507003	55143421	0.370108	0.214352831001	888	5	-0.180743767125953	0.856568703310166	-0.0840616293830985	246.160260308931	1.81502299437915	2.1965	0.3167	2.1586	0.2993	933268896
1451	5	55143421	55776205	0.400768	0.209840956788	1134	8	1.07068278437967	0.284312086158032	0.408253536459865	314.353305394513	2.67452830188679	2.1965	0.3167	2.1586	0.2993	933905314
1452	5	55776205	56351237	0.397386	0.13048317311	1012	7	0.364642861593489	0.715378015656345	0.153191805275135	280.53399035207	2.21929824561404	2.1965	0.3167	2.1586	0.2993	934538098
1453	5	56351237	56986061	0.390502	0.212380124255	1076	7	0.593550263043691	0.552812955530522	0.241660593137449	298.275270374335	2.35964912280702	2.1965	0.3167	2.1586	0.2993	935113130
1454	5	56986061	57568800	0.368672	0.141982946053	891	4	-0.0905945347464645	0.927814774715933	-0.0438401571885367	246.991882809975	1.83711340206186	2.1965	0.3167	2.1586	0.2993	935747954
1455	5	57568800	58173035	0.37137	0.172507385372	1082	5	0.477391038747597	0.633083694190586	0.201007288093611	299.938515376423	2.21154828819622	2.1965	0.3167	2.1586	0.2993	936330693
1456	5	58173035	58749287	0.37316	0.132324052671	988	5	0.158500978169691	0.8740620499384	0.0698897358514733	273.881010343721	2.01941747572816	2.1965	0.3167	2.1586	0.2993	936934928
1457	5	58749287	59304106	0.362074	0.0988051959288	840	4	-0.258661205293978	0.795896654749332	-0.128876261044336	232.854300292232	1.7319587628866	2.1965	0.3167	2.1586	0.2993	937511180
1458	5	59304106	59922486	0.36772	0.191435686795	1458	4	1.77791139075237	0.0754184091175962	0.666653225616478	404.168535507232	3.00618556701031	2.1965	0.3167	2.1586	0.2993	938065999
1459	5	59922486	60573536	0.370738	0.232009830274	1216	5	0.931978997443761	0.351347379615401	0.369450017710381	337.084320423041	2.48543689320388	2.1965	0.3167	2.1586	0.2993	938684379
1460	5	60573536	61126135	0.40471	0.095184754225	909	8	0.208746703379879	0.834645979167064	0.0891850957117431	251.981617816237	2.1438679245283	2.1965	0.3167	2.1586	0.2993	939335429
1461	5	61126135	61778956	0.387244	0.234093265995	901	6	-0.105314929445028	0.916125916869963	-0.0491300219623901	249.763957813454	1.94181034482759	2.1965	0.3167	2.1586	0.2993	939888028
1462	5	61778956	62425622	0.374452	0.226803326601	1050	5	0.368832720252991	0.712252414261002	0.15769611682028	291.06787536529	2.14614205416454	2.1965	0.3167	2.1586	0.2993	940540849
1463	5	62425622	63031396	0.347858	0.174609672914	963	2	0.253263744540696	0.800064410621698	0.117248670275022	266.950822835023	2.05879208979156	2.1965	0.3167	2.1586	0.2993	941187515
1464	5	63031396	63641913	0.362302	0.181021986284	1060	4	0.466332275499218	0.640977679705867	0.206726770740103	293.839950368769	2.18556701030928	2.1965	0.3167	2.1586	0.2993	941793289
1465	5	63641913	64249411	0.360202	0.176952022887	986	4	0.222470831959689	0.823947377069994	0.102322057667453	273.326595343025	2.03298969072165	2.1965	0.3167	2.1586	0.2993	942403806
1466	5	64249411	64855087	0.357448	0.174476122547	1038	3	0.313549050235177	0.753863561269283	0.151879896080155	287.741385361115	2.15352697095436	2.1965	0.3167	2.1586	0.2993	943011304
1467	5	64855087	65480365	0.360102	0.200355681793	1111	4	0.634398946046732	0.525820497244919	0.274521322678633	307.977532886512	2.29072164948454	2.1965	0.3167	2.1586	0.2993	943616980
1468	5	65480365	66081267	0.39768	0.167917563929	1088	7	0.636470400815604	0.524469867345231	0.257661071831164	301.60176037851	2.3859649122807	2.1965	0.3167	2.1586	0.2993	944242258
1469	5	66081267	66631350	0.390006	0.0910462602916	846	7	-0.229085710917974	0.818802299208978	-0.105287916299225	234.51754529432	1.85526315789474	2.1965	0.3167	2.1586	0.2993	944843160
1470	5	66631350	67253476	0.369298	0.196304285627	1254	4	1.10564470856231	0.268880330518512	0.44919985409158	347.618205436261	2.58556701030928	2.1965	0.3167	2.1586	0.2993	945393243
1471	5	67253476	67828674	0.39644	0.130734112427	934	7	0.0856619660760543	0.931735137623806	0.0374769702904868	258.911805324934	2.04824561403509	2.1965	0.3167	2.1586	0.2993	946015369
1472	5	67828674	68455176	0.391028	0.201917950781	1115	7	0.733040710802409	0.463533599640631	0.293026225388492	309.086362887903	2.44517543859649	2.1965	0.3167	2.1586	0.2993	946590567
1473	5	68455176	71072621	0.38554	0.808974018556	709	6	-0.753170457909157	0.451347489272299	-0.394871500536413	196.540117746658	1.52801724137931	2.1965	0.3167	2.1586	0.2993	947217069
1474	5	71072621	71649919	0.401126	0.133896185332	1087	8	0.890633914126378	0.373125598863167	0.347184836544945	301.324552878162	2.56367924528302	2.1965	0.3167	2.1586	0.2993	949834514
1475	5	71649919	72239325	0.393452	0.151688309926	869	7	-0.146822113521808	0.88327242977095	-0.0665894026047749	240.893317802321	1.90570175438596	2.1965	0.3167	2.1586	0.2993	950411812
1476	5	72239325	72831185	0.40839	0.155205622951	869	8	0.0555136223132501	0.955729277649236	0.0242609783320362	240.893317802321	2.04952830188679	2.1965	0.3167	2.1586	0.2993	951001218
1477	5	72831185	73395004	0.389428	0.113190580665	954	6	0.0735201903914237	0.941392177942058	0.0333321382295829	264.455955331892	2.05603448275862	2.1965	0.3167	2.1586	0.2993	951593078
1478	5	73395004	73951072	0.411104	0.100829394966	954	9	0.650907836205379	0.515105982674295	0.257351177397324	264.455955331892	2.35265104808878	2.1965	0.3167	2.1586	0.2993	952156897
1479	5	73951072	74627867	0.376902	0.261223856559	920	5	-0.0721854486313469	0.942454325271896	-0.0329874447888293	255.030900320064	1.88042922841083	2.1965	0.3167	2.1586	0.2993	952712965
1480	5	74627867	75286328	0.368382	0.240653584647	1046	4	0.42019632672147	0.674342037964351	0.187545357536483	289.959045363899	2.15670103092783	2.1965	0.3167	2.1586	0.2993	953389760
1481	5	75286328	75899148	0.401954	0.184099735648	878	8	0.0899910655532417	0.928294314676962	0.0391257410529942	243.388185305452	2.07075471698113	2.1965	0.3167	2.1586	0.2993	954048221
1482	5	75899148	76532540	0.400572	0.21059943921	1082	8	0.87147977899305	0.383492242093583	0.340533395344451	299.938515376423	2.55188679245283	2.1965	0.3167	2.1586	0.2993	954661041
1483	5	76532540	77144123	0.385108	0.182449479466	902	6	-0.101940681900944	0.918803758656509	-0.0475296945205478	250.041165313802	1.94396551724138	2.1965	0.3167	2.1586	0.2993	955294433
1484	5	77144123	77757364	0.368648	0.184659864556	1104	4	0.611330971657858	0.540980490937954	0.26540267806771	306.037080384077	2.27628865979381	2.1965	0.3167	2.1586	0.2993	955906016
1485	5	77757364	78373341	0.408354	0.188281380636	950	8	0.365810611473174	0.714506401094526	0.152832314735946	263.347125330501	2.24056603773585	2.1965	0.3167	2.1586	0.2993	956519257
1486	5	78373341	79025591	0.372866	0.233422767344	1014	5	0.246704611946559	0.805136837056234	0.107364441270136	281.088405352766	2.0725600408789	2.1965	0.3167	2.1586	0.2993	957135234
1487	5	79025591	79664376	0.413118	0.217264024672	1057	9	1.08105423150305	0.279672990752369	0.405265382774495	293.008327867725	2.60665844636252	2.1965	0.3167	2.1586	0.2993	957787484
1488	5	79664376	80313335	0.376198	0.229535301922	898	5	-0.146819292596389	0.883274656414867	-0.0679058609920575	248.93233531241	1.83546244251405	2.1965	0.3167	2.1586	0.2993	958426269
1489	5	80313335	80928670	0.375636	0.187434486906	930	5	-0.0382609741017825	0.969479606142831	-0.0173905897378108	257.802975323543	1.90086867654573	2.1965	0.3167	2.1586	0.2993	959075228
1490	5	80928670	81540222	0.370088	0.182408037256	1110	5	0.572379567430378	0.567064855313826	0.237866465504264	307.700325386164	2.26877874297394	2.1965	0.3167	2.1586	0.2993	959690563
1491	5	81540222	82129490	0.382204	0.15148964478	1084	6	0.512172371122344	0.608530377835974	0.217635723577943	300.492930377119	2.33620689655172	2.1965	0.3167	2.1586	0.2993	960302115
1492	5	82129490	82729349	0.352662	0.166470787302	1092	3	0.476792518581318	0.633509873670684	0.225046308642127	302.710590379902	2.2655601659751	2.1965	0.3167	2.1586	0.2993	960891383
1493	5	82729349	83297370	0.359016	0.119750854282	945	3	0.032407521416824	0.974147064416739	0.0164596868307095	261.961087828761	1.96058091286307	2.1965	0.3167	2.1586	0.2993	961491242
1494	5	83297370	83872392	0.342912	0.130468051657	871	2	-0.0567131670677777	0.954773685095075	-0.027614408969573	241.447732803017	1.86210582576162	2.1965	0.3167	2.1586	0.2993	962059263
1495	5	83872392	84451092	0.331994	0.135994470365	821	1	0.0550949102079967	0.956062851053296	0.0324978815076151	227.587357785622	1.89170506912442	2.1965	0.3167	2.1586	0.2993	962634285
1496	5	84451092	85056406	0.328992	0.173982428954	900	1	0.29310597023636	0.769441153495917	0.165040660946847	249.486750313106	2.07373271889401	2.1965	0.3167	2.1586	0.2993	963212985
1497	5	85056406	85678454	0.331428	0.196203508411	906	1	0.311182759605603	0.755661688689659	0.174626709776046	251.149995315193	2.08755760368664	2.1965	0.3167	2.1586	0.2993	963818299
1498	5	85678454	86276610	0.345518	0.164097660142	976	2	0.297064829876676	0.766417014659706	0.136594019994449	270.554520339546	2.08658471405665	2.1965	0.3167	2.1586	0.2993	964440347
1499	5	86276610	86923247	0.354386	0.226768650727	1057	3	0.370986566875486	0.710647537003453	0.178048829104958	293.008327867725	2.19294605809129	2.1965	0.3167	2.1586	0.2993	965038503
1500	5	86923247	87527006	0.352572	0.171854995122	1203	3	0.812348536848385	0.416591667146725	0.364710094898351	333.480622918518	2.49585062240664	2.1965	0.3167	2.1586	0.2993	965685140
1501	5	87527006	88102198	0.36346	0.130725044855	1199	4	0.924396338364011	0.355280000449089	0.384494164703765	332.371792917127	2.47216494845361	2.1965	0.3167	2.1586	0.2993	966288899
1502	5	88102198	88677066	0.353464	0.130235114844	952	3	0.0535687117579904	0.957278785104698	0.0271069310302179	263.901540331196	1.97510373443983	2.1965	0.3167	2.1586	0.2993	966864091
1503	5	88677066	89253564	0.346932	0.132694302495	1071	2	0.617149684254991	0.537135999944905	0.270599447181818	296.889232872596	2.2896846606093	2.1965	0.3167	2.1586	0.2993	967438959
1504	5	89253564	89858984	0.35972	0.174127052294	1053	3	0.358894458109105	0.719674045613517	0.172578888747991	291.899497866334	2.18464730290456	2.1965	0.3167	2.1586	0.2993	968015457
1505	5	89858984	90459075	0.356896	0.166793036389	1093	3	0.479815545772913	0.63135855779365	0.226366853394179	302.98779788025	2.26763485477178	2.1965	0.3167	2.1586	0.2993	968620877
1506	5	90459075	91076648	0.360594	0.190379113077	860	4	-0.192752707040051	0.84715264312985	-0.0949289291209983	238.39845029919	1.77319587628866	2.1965	0.3167	2.1586	0.2993	969220968
1507	5	91076648	91716879	0.336396	0.219031880681	829	1	0.0791972960336538	0.93687569529136	0.046487761225561	229.805017788405	1.91013824884793	2.1965	0.3167	2.1586	0.2993	969838541
1508	5	91716879	92273830	0.341454	0.102254956002	899	2	0.03762763211741	0.969984576274101	0.0180339879460097	249.209542812758	1.9219668626403	2.1965	0.3167	2.1586	0.2993	970478772
1509	5	92273830	92866384	0.36225	0.156195047202	1100	4	0.598149272007072	0.549740336065373	0.260166029701563	304.928250382685	2.2680412371134	2.1965	0.3167	2.1586	0.2993	971035723
1510	5	92866384	93464336	0.360448	0.163812479931	978	4	0.196107432658118	0.844526078798713	0.090568876241775	271.108935340242	2.01649484536082	2.1965	0.3167	2.1586	0.2993	971628277
1511	5	93464336	94068376	0.351696	0.17224024899	901	3	-0.100605675013365	0.919863491557945	-0.0523275364641871	249.763957813454	1.86929460580913	2.1965	0.3167	2.1586	0.2993	972226229
1512	5	94068376	94651057	0.364862	0.141897539134	892	4	-0.0872991098337681	0.930433761570607	-0.0422218787901539	247.269090310323	1.83917525773196	2.1965	0.3167	2.1586	0.2993	972830269
1513	5	94651057	95233813	0.378098	0.142007975894	905	5	-0.123072160425694	0.902049956419362	-0.0567035137626368	250.872787814845	1.84977005620848	2.1965	0.3167	2.1586	0.2993	973412950
1514	5	95233813	95811823	0.374	0.134963062923	1191	5	0.84716781111985	0.396901592393731	0.339480202130909	330.154132914343	2.43433827286663	2.1965	0.3167	2.1586	0.2993	973995706
1515	5	95811823	96385921	0.379986	0.12906855624	1092	5	0.511315513277162	0.609130143922547	0.214279645186648	302.710590379902	2.23198773633112	2.1965	0.3167	2.1586	0.2993	974573716
1516	5	96385921	97031923	0.36668	0.226008588209	1057	4	0.456446000761129	0.64806929313418	0.202637882672224	293.008327867725	2.17938144329897	2.1965	0.3167	2.1586	0.2993	975147814
1517	5	97031923	97685545	0.349048	0.235031868572	1296	2	1.37524539199311	0.169055379999251	0.545706685316187	359.260920450872	2.77071084981293	2.1965	0.3167	2.1586	0.2993	975793816
1518	5	97685545	98298708	0.363238	0.184556145756	879	4	-0.130139633698821	0.896455953582893	-0.0634024235670546	243.6653928058	1.81237113402062	2.1965	0.3167	2.1586	0.2993	976447438
1519	5	98298708	99037481	0.351032	0.323202120272	855	3	-0.239664925826744	0.810590027678224	-0.127930222504465	237.012412797451	1.77385892116183	2.1965	0.3167	2.1586	0.2993	977060601
1520	5	99037481	99757413	0.334686	0.305489962941	807	1	0.0129157350130968	0.989695020948685	0.00768433300759089	223.706452780752	1.85944700460829	2.1965	0.3167	2.1586	0.2993	977799374
1521	5	99757413	100373052	0.339992	0.187835728406	1022	1	0.660667354077631	0.50882566413923	0.348438950667432	283.306065355549	2.35483870967742	2.1965	0.3167	2.1586	0.2993	978519306
1522	5	100373052	100992337	0.331552	0.192617292523	1162	1	1.08245910602663	0.279048577016529	0.533653823134339	322.115115404254	2.67741935483871	2.1965	0.3167	2.1586	0.2993	979134945
1523	5	100992337	101620401	0.34334	0.203902786977	1011	2	0.41499082885816	0.678148616888336	0.187423964334577	280.256782851722	2.161411010155	2.1965	0.3167	2.1586	0.2993	979754230
1524	5	101620401	102230904	0.355864	0.181003205553	1063	3	0.389124730025057	0.697183880406072	0.186215049253379	294.671572869813	2.20539419087137	2.1965	0.3167	2.1586	0.2993	980382294
1525	5	102230904	102798905	0.357216	0.119719859648	1167	3	0.703519557950958	0.481732022711259	0.320878013429622	323.501152905994	2.42116182572614	2.1965	0.3167	2.1586	0.2993	980992797
1526	5	102798905	103359200	0.35156	0.10761295389	917	3	-0.0522372399478415	0.958339660238908	-0.0269329086826712	254.19927781902	1.90248962655602	2.1965	0.3167	2.1586	0.2993	981560798
1527	5	103359200	103953320	0.334254	0.158419174578	997	1	0.585347398372452	0.558314150298847	0.312709164128006	276.375877846852	2.29723502304147	2.1965	0.3167	2.1586	0.2993	982121093
1528	5	103953320	104547509	0.33606	0.158516902871	1065	1	0.790217677890538	0.429400653724743	0.407897184843011	295.225987870509	2.45391705069124	2.1965	0.3167	2.1586	0.2993	982715213
1529	5	104547509	105124622	0.326414	0.133618546108	914	1	0.33528514543126	0.737409998118446	0.18730982478788	253.367655317976	2.10599078341014	2.1965	0.3167	2.1586	0.2993	983309402
1530	5	105124622	105692480	0.331716	0.119498184405	817	1	0.0430437172951681	0.965666684765846	0.0254517378754938	226.478527784231	1.88248847926267	2.1965	0.3167	2.1586	0.2993	983886515
1531	5	105692480	106296859	0.332846	0.172704544665	863	1	0.181632435792696	0.855871192149731	0.104476218908766	239.230072800234	1.98847926267281	2.1965	0.3167	2.1586	0.2993	984454373
1532	5	106296859	106851514	0.36379	0.0985387312834	930	4	0.0379270368486931	0.969745856265144	0.017965127284935	257.802975323543	1.91752577319588	2.1965	0.3167	2.1586	0.2993	985058752
1533	5	106851514	107391861	0.372904	0.0746686851227	923	5	-0.0620081062724776	0.95055637655425	-0.0282906580874303	255.862522821107	1.8865610628513	2.1965	0.3167	2.1586	0.2993	985613407
1534	5	107391861	108005403	0.35773	0.185059865502	831	3	-0.312217578425029	0.754875173727478	-0.169006165507381	230.359432789101	1.72406639004149	2.1965	0.3167	2.1586	0.2993	986153754
1535	5	108005403	108590517	0.35622	0.145465669938	958	3	0.0717068749075615	0.94283518486474	0.0361710134584546	265.564785333284	1.98755186721992	2.1965	0.3167	2.1586	0.2993	986767296
1536	5	108590517	109195458	0.369012	0.17347311556	705	4	-0.703543568507985	0.48171706504552	-0.381642331424303	195.431287745266	1.45360824742268	2.1965	0.3167	2.1586	0.2993	987352410
1537	5	109195458	109785953	0.37489	0.153252779448	1225	5	0.962511024520369	0.335792968026161	0.380088538156728	339.579187926172	2.50383239652529	2.1965	0.3167	2.1586	0.2993	987957351
1538	5	109785953	110434238	0.352582	0.22873427582	1341	3	1.22952628928852	0.218874547380742	0.521382689626748	371.735257966528	2.78215767634855	2.1965	0.3167	2.1586	0.2993	988547846
1539	5	110434238	111024569	0.367046	0.153017544395	1022	4	0.341106128816757	0.733023687505936	0.154057702227163	283.306065355549	2.10721649484536	2.1965	0.3167	2.1586	0.2993	989196131
1540	5	111024569	111613224	0.373272	0.150606042589	1097	5	0.528277750541944	0.597306571936321	0.220870314669988	304.096627881641	2.24220746039857	2.1965	0.3167	2.1586	0.2993	989786462
1541	5	111613224	112244910	0.386266	0.208467498092	936	6	0.0127837345979116	0.989800333347182	0.00585140180747567	259.46622032563	2.01724137931034	2.1965	0.3167	2.1586	0.2993	990375117
1542	5	112244910	112839920	0.40329	0.159677988605	974	8	0.457750460113151	0.647131730899396	0.188826573599978	270.00010533885	2.29716981132075	2.1965	0.3167	2.1586	0.2993	991006803
1543	5	112839920	113454271	0.372098	0.186133008655	1026	5	0.287413981382036	0.773795357022515	0.12433751987385	284.414895356941	2.09708737864078	2.1965	0.3167	2.1586	0.2993	991601813
1544	5	113454271	114069401	0.365342	0.187163688976	994	4	0.248834231261259	0.803489011020457	0.113980262851828	275.544255345808	2.04948453608247	2.1965	0.3167	2.1586	0.2993	992216164
1545	5	114069401	114724496	0.379062	0.236751921477	1121	5	0.609696489412899	0.542062880499901	0.252093067072222	310.749607889991	2.29126213592233	2.1965	0.3167	2.1586	0.2993	992831294
1546	5	114724496	115322610	0.380016	0.164038962472	976	6	0.147753636361272	0.882537200442761	0.0662240197869574	270.554520339546	2.10344827586207	2.1965	0.3167	2.1586	0.2993	993486389
1547	5	115322610	115902468	0.378852	0.137719924533	929	5	-0.0416534215547389	0.966774985922808	-0.0189427093505516	257.525767823195	1.89882473173224	2.1965	0.3167	2.1586	0.2993	994084503
1548	5	115902468	116490723	0.377768	0.150028474046	790	5	-0.513203617515685	0.607808895738335	-0.252768652668739	218.993925274837	1.61471640265713	2.1965	0.3167	2.1586	0.2993	994664361
1549	5	116490723	117055419	0.345364	0.114567838271	890	2	0.00730380380788536	0.994172459518827	0.00351820828532259	246.714675309627	1.90272581507215	2.1965	0.3167	2.1586	0.2993	995252616
1550	5	117055419	117634941	0.345686	0.137219984746	901	2	0.0443662606306376	0.964612455270816	0.021239978245101	249.763957813454	1.92624265098878	2.1965	0.3167	2.1586	0.2993	995817312
1551	5	117634941	118243926	0.366674	0.178961714985	1039	4	0.397128352332595	0.691272813269202	0.177858160193753	288.018592861463	2.14226804123711	2.1965	0.3167	2.1586	0.2993	996396834
1552	5	118243926	118884402	0.36989	0.219330622849	996	4	0.255425081086652	0.798394801188477	0.116880153357622	276.098670346504	2.05360824742268	2.1965	0.3167	2.1586	0.2993	997005819
1553	5	118884402	119507447	0.356956	0.197489747932	1077	3	0.43144711070739	0.666143301314415	0.205091702266482	298.552477874683	2.2344398340249	2.1965	0.3167	2.1586	0.2993	997646295
1554	5	119507447	120117349	0.34355	0.180196162662	1058	2	0.573348598919011	0.566408685840183	0.252980594545588	293.285535368073	2.2618920363442	2.1965	0.3167	2.1586	0.2993	998269340
1555	5	120117349	120705917	0.339752	0.150480488236	676	1	-0.381760832882038	0.702638773113479	-0.247861093988005	187.392270235177	1.55760368663594	2.1965	0.3167	2.1586	0.2993	998879242
1556	5	120705917	121319466	0.34351	0.18506916318	1126	2	0.802461968368752	0.422285779527893	0.342847794511792	312.13564539173	2.40726884019241	2.1965	0.3167	2.1586	0.2993	999467810
1557	5	121319466	121909398	0.37595	0.15244468854	914	5	-0.0925401333490856	0.926268906202246	-0.0424271406751348	253.367655317976	1.86816555952989	2.1965	0.3167	2.1586	0.2993	1000081359
1558	5	121909398	122511515	0.383058	0.16959660664	1010	6	0.262478052860128	0.792952903647109	0.115626259863228	279.979575351374	2.17672413793103	2.1965	0.3167	2.1586	0.2993	1000671291
1559	5	122511515	123111368	0.361134	0.166462449967	1223	4	1.00348653626872	0.315626169823385	0.413086909816928	339.024772925476	2.52164948453608	2.1965	0.3167	2.1586	0.2993	1001273408
1560	5	123111368	123701388	0.370284	0.152571099285	1285	5	1.16605787169776	0.243591048066106	0.449075148348036	356.211637947046	2.6264690853347	2.1965	0.3167	2.1586	0.2993	1001873261
1561	5	123701388	124291275	0.389166	0.152380032108	1087	6	0.522295113754596	0.601464870762996	0.22162290725138	301.324552878162	2.3426724137931	2.1965	0.3167	2.1586	0.2993	1002463281
1562	5	124291275	124867229	0.368144	0.131875115027	1034	4	0.380651227769113	0.703462063569277	0.170898691604476	286.632555359724	2.1319587628866	2.1965	0.3167	2.1586	0.2993	1003053168
1563	5	124867229	125469483	0.356532	0.169785505783	1182	3	0.748864965824886	0.453938598210345	0.339303487899807	327.659265411212	2.45228215767635	2.1965	0.3167	2.1586	0.2993	1003629122
1564	5	125469483	126156023	0.38415	0.271710315495	810	6	-0.412371455956673	0.680067181493855	-0.202735220003942	224.538075281795	1.74568965517241	2.1965	0.3167	2.1586	0.2993	1004231376
1565	5	126156023	126770485	0.3923	0.186280030335	929	7	0.0677785753377572	0.945961898938623	0.0297330169634779	257.525767823195	2.03728070175439	2.1965	0.3167	2.1586	0.2993	1004917916
1566	5	126770485	127360714	0.37443	0.152871173731	995	5	0.182248110340387	0.855388018557713	0.0800752196978068	275.821462846156	2.03372508942259	2.1965	0.3167	2.1586	0.2993	1005532378
1567	5	127360714	127949891	0.361364	0.151358590033	1009	4	0.298265604951705	0.765500453474301	0.135588680395899	279.702367851026	2.08041237113402	2.1965	0.3167	2.1586	0.2993	1006122607
1568	5	127949891	128561778	0.360824	0.182855657989	1295	4	1.24075712998286	0.214695482472056	0.495614603863458	358.983712950525	2.6701030927835	2.1965	0.3167	2.1586	0.2993	1006711784
1569	5	128561778	129170877	0.344976	0.1791153819	1152	2	0.890064139040712	0.373431447291317	0.375781683873875	319.343040400776	2.46285408872261	2.1965	0.3167	2.1586	0.2993	1007323671
1570	5	129170877	129759502	0.34969	0.150562752177	1180	2	0.9844049382259	0.324916450983288	0.410427826680766	327.104850410517	2.52271512560128	2.1965	0.3167	2.1586	0.2993	1007932770
1571	5	129759502	130481984	0.357756	0.307941235906	1188	3	0.767003128974457	0.4430796551698	0.34660828852304	329.3225104133	2.46473029045643	2.1965	0.3167	2.1586	0.2993	1008521395
1572	5	130481984	131126898	0.360342	0.224702828594	1046	4	0.42019632672147	0.674342037964351	0.187545357536483	289.959045363899	2.15670103092783	2.1965	0.3167	2.1586	0.2993	1009243877
1573	5	131126898	131756195	0.442498	0.205462603508	826	12	0.629361086099312	0.529112687956715	0.248637245933408	228.973395287362	2.4749063670412	2.1965	0.3167	2.1586	0.2993	1009888791
1574	5	131756195	132395579	0.421682	0.217997322423	754	10	-0.149305055794349	0.881312926043818	-0.0562802410981598	209.014455262313	1.96866840731071	2.1965	0.3167	2.1586	0.2993	1010518088
1575	5	132395579	132968330	0.453144	0.127020293286	523	13	-0.535321367255129	0.592427653539576	-0.279172599248429	144.979522681949	1.75503355704698	2.1965	0.3167	2.1586	0.2993	1011157472
1576	5	132968330	133546687	0.465916	0.135482063846	587	13	-0.2284915463318	0.819264127370532	-0.112623042385318	162.720802704215	1.96979865771812	2.1965	0.3167	2.1586	0.2993	1011730223
1577	5	133546687	134261522	0.41686	0.300537886365	643	9	-0.647883706877877	0.517060169610226	-0.31181935128024	178.244422723697	1.58569667077682	2.1965	0.3167	2.1586	0.2993	1012308580
1578	5	134261522	134812983	0.464944	0.0933175691481	640	13	0.0256018991203313	0.97957487128877	0.0120883593919921	177.412800222653	2.14765100671141	2.1965	0.3167	2.1586	0.2993	1013023415
1579	5	134812983	135373113	0.442664	0.107350079446	770	12	0.359833939546819	0.71897132080463	0.147353910096226	213.449775267879	2.30711610486891	2.1965	0.3167	2.1586	0.2993	1013574876
1580	5	135373113	135956140	0.408624	0.142406783905	905	8	0.193423395273216	0.846627394605445	0.0828225934882037	250.872787814845	2.13443396226415	2.1965	0.3167	2.1586	0.2993	1014135006
1581	5	135956140	136560823	0.406778	0.173120461465	1050	8	0.748893314139747	0.453921510384825	0.297222224071121	291.06787536529	2.47641509433962	2.1965	0.3167	2.1586	0.2993	1014718033
1582	5	136560823	137138846	0.423728	0.134982517997	892	10	0.537608815009545	0.590847143233553	0.186198945553481	247.269090310323	2.3289817232376	2.1965	0.3167	2.1586	0.2993	1015322716
1583	5	137138846	137814369	0.40402	0.259832751809	773	8	-0.31224577224666	0.754853748540305	-0.144626784557517	214.281397768923	1.82311320754717	2.1965	0.3167	2.1586	0.2993	1015900739
1584	5	137814369	138456998	0.430438	0.221946099538	1016	11	1.37136705874871	0.170260560915272	0.470689390500461	281.642820353462	2.83008356545961	2.1965	0.3167	2.1586	0.2993	1016576262
1585	5	138456998	139190425	0.470114	0.318268893837	577	14	0.366570086726229	0.713939724546478	0.148402566234727	159.948727700736	2.30339321357285	2.1965	0.3167	2.1586	0.2993	1017218891
1586	5	139190425	139763868	0.445014	0.128073757985	901	12	0.990334943089257	0.322010432446703	0.374022570327501	249.763957813454	2.69962546816479	2.1965	0.3167	2.1586	0.2993	1017952318
1587	5	139763868	140434005	0.388724	0.25388390732	975	6	0.144379388817188	0.885200891614931	0.0647450908610444	270.277312839198	2.10129310344828	2.1965	0.3167	2.1586	0.2993	1018525761
1588	5	140434005	141048955	0.401718	0.186925766322	840	8	-0.055580361460056	0.955676109601874	-0.0247058708162413	232.854300292232	1.9811320754717	2.1965	0.3167	2.1586	0.2993	1019195898
1589	5	141048955	141653696	0.461306	0.173199766512	586	13	-0.233285762283727	0.815539513689483	-0.115082881073122	162.443595203867	1.96644295302013	2.1965	0.3167	2.1586	0.2993	1019810848
1590	5	141653696	142245212	0.436702	0.154714327254	894	11	0.779830865903921	0.435490435768462	0.286135724911613	247.823505311018	2.49025069637883	2.1965	0.3167	2.1586	0.2993	1020415589
1591	5	142245212	142818420	0.39803	0.127716291468	1172	7	0.936911365218995	0.34880415255193	0.364955085003073	324.887190407733	2.57017543859649	2.1965	0.3167	2.1586	0.2993	1021007105
1592	5	142818420	143386322	0.385238	0.119566404063	1138	6	0.69438173850288	0.487442842865846	0.287771524530653	315.462135395905	2.45258620689655	2.1965	0.3167	2.1586	0.2993	1021580313
1593	5	143386322	143978761	0.371436	0.156031253851	1422	5	1.63082317275279	0.102927636383688	0.595228253886211	394.189065494707	2.90648952478283	2.1965	0.3167	2.1586	0.2993	1022148215
1594	5	143978761	144594517	0.354736	0.187990048006	1514	3	1.75250999343449	0.0796861529996625	0.696438657708006	419.692155526714	3.14107883817427	2.1965	0.3167	2.1586	0.2993	1022740654
1595	5	144594517	145212387	0.373136	0.190768284591	1198	5	0.870914943290545	0.383800596909589	0.347934697055581	332.094585416779	2.44864588656106	2.1965	0.3167	2.1586	0.2993	1023356410
1596	5	145212387	145827515	0.395968	0.187161046156	1191	7	1.00486825002452	0.31496029454102	0.388155928444939	330.154132914343	2.61184210526316	2.1965	0.3167	2.1586	0.2993	1023974280
1597	5	145827515	146406506	0.38604	0.136428718236	1277	6	1.16340214713056	0.244666378805552	0.454029491926795	353.993977944262	2.75215517241379	2.1965	0.3167	2.1586	0.2993	1024589408
1598	5	146406506	147002114	0.384156	0.160521685404	981	6	0.164624874081692	0.86923925165212	0.0735960084433101	271.940557841285	2.11422413793103	2.1965	0.3167	2.1586	0.2993	1025168399
1599	5	147002114	147585951	0.36391	0.143596586033	1048	4	0.426787176546862	0.669534347445719	0.190301222826991	290.513460364594	2.16082474226804	2.1965	0.3167	2.1586	0.2993	1025764007
1600	5	147585951	148177528	0.373268	0.154801488226	1491	5	1.86490204700678	0.0621951354715118	0.663587046550238	413.316383018712	3.04752171691364	2.1965	0.3167	2.1586	0.2993	1026347844
1601	5	148177528	148741542	0.431188	0.113497182694	947	11	1.03680970377912	0.299824552265085	0.36922531919668	262.515502829457	2.63788300835655	2.1965	0.3167	2.1586	0.2993	1026939421
1602	5	148741542	149353904	0.449804	0.183489504574	628	12	-0.323609896354144	0.746233394623892	-0.14673997659441	174.086310218478	1.88164794007491	2.1965	0.3167	2.1586	0.2993	1027503435
1603	5	149353904	149920972	0.499212	0.118271530046	557	15	1.28880983077109	0.197464207490575	0.44891309795077	154.404577693778	2.80604534005038	2.1965	0.3167	2.1586	0.2993	1028115797
1604	5	149920972	150525830	0.441698	0.173359697648	931	12	1.13472448588524	0.256490774590825	0.421276632072756	258.080182823891	2.78951310861423	2.1965	0.3167	2.1586	0.2993	1028682865
1605	5	150525830	151130441	0.440634	0.173021992653	631	12	-0.309170942074546	0.757191496652946	-0.139864530503488	174.917932719522	1.89063670411985	2.1965	0.3167	2.1586	0.2993	1029287723
1606	5	151130441	151740335	0.398932	0.180185409268	1037	7	0.454059815284974	0.649785775241605	0.188398409394051	287.464177860768	2.27412280701754	2.1965	0.3167	2.1586	0.2993	1029892334
1607	5	151740335	152359269	0.367892	0.192159422491	1450	4	1.75154799145079	0.0798515622064315	0.658715406191838	401.950875504448	2.98969072164948	2.1965	0.3167	2.1586	0.2993	1030502228
1608	5	152359269	152965428	0.38154	0.175133917009	1237	6	1.0284322453672	0.303746546975347	0.408116467200441	342.905677930347	2.66594827586207	2.1965	0.3167	2.1586	0.2993	1031121162
1609	5	152965428	153541273	0.406702	0.13171079023	991	8	0.522874519566469	0.601061577374586	0.213789858704124	274.712632844764	2.3372641509434	2.1965	0.3167	2.1586	0.2993	1031727321
1610	5	153541273	154153044	0.446082	0.182700716445	668	12	-0.131090505959506	0.895703711497229	-0.057656433011985	185.174610232394	2.00149812734082	2.1965	0.3167	2.1586	0.2993	1032303166
1611	5	154153044	154788852	0.40837	0.213599073934	969	8	0.438596324979823	0.660954060375469	0.181401466932717	268.614067837111	2.28537735849057	2.1965	0.3167	2.1586	0.2993	1032914937
1612	5	154788852	155401046	0.381552	0.183265435467	975	6	0.144379388817188	0.885200891614931	0.0647450908610444	270.277312839198	2.10129310344828	2.1965	0.3167	2.1586	0.2993	1033550745
1613	5	155401046	155976085	0.37437	0.130493757815	1089	5	0.501138170918292	0.616273884587683	0.210310742983702	301.878967878858	2.22585590189065	2.1965	0.3167	2.1586	0.2993	1034162939
1614	5	155976085	156632781	0.38763	0.238612691413	977	6	0.151127883905356	0.879874836941142	0.0677014341924565	270.831727839894	2.10560344827586	2.1965	0.3167	2.1586	0.2993	1034737978
1615	5	156632781	157255569	0.41837	0.197158583659	836	9	0.158118761980864	0.874363216665432	0.0668648534726953	231.745470290841	2.0616522811344	2.1965	0.3167	2.1586	0.2993	1035394674
1616	5	157255569	157858315	0.401924	0.170463180179	949	8	0.361979784446508	0.717367137205133	0.151312888538745	263.069917830153	2.23820754716981	2.1965	0.3167	2.1586	0.2993	1036017462
1617	5	157858315	158404906	0.39718	0.0852392373822	1202	7	1.04421170964878	0.296387450529245	0.40141941129201	333.20341541817	2.6359649122807	2.1965	0.3167	2.1586	0.2993	1036620208
1618	5	158404906	158983966	0.399904	0.136531620212	1089	7	0.640047078963264	0.522141992658057	0.258986469297732	301.878967878858	2.38815789473684	2.1965	0.3167	2.1586	0.2993	1037166799
1619	5	158983966	159588853	0.413082	0.173399329131	1026	9	0.951592695054236	0.341303587687213	0.362320736998866	284.414895356941	2.53020961775586	2.1965	0.3167	2.1586	0.2993	1037745859
1620	5	159588853	160203939	0.426512	0.187105542965	734	10	-0.248857790693464	0.803470786413031	-0.0950647015236113	203.470305255355	1.91644908616188	2.1965	0.3167	2.1586	0.2993	1038350746
1621	5	160203939	160814964	0.373104	0.181702876314	1023	5	0.277236639023167	0.781598407915157	0.120112934012124	283.583272855897	2.09095554420031	2.1965	0.3167	2.1586	0.2993	1038965832
1622	5	160814964	161378073	0.346196	0.112072440682	915	2	0.0915366602232315	0.927066177851135	0.043484615602967	253.644862818324	1.95617316942811	2.1965	0.3167	2.1586	0.2993	1039576857
1623	5	161378073	161976270	0.3502	0.164154952298	1109	3	0.528183980838436	0.597371646681618	0.247332817883984	307.423117885816	2.30082987551867	2.1965	0.3167	2.1586	0.2993	1040139966
1624	5	161976270	162614960	0.3502	0.217147598992	909	3	-0.0764214574806031	0.939083798922089	-0.0395743480836185	251.981617816237	1.88589211618257	2.1965	0.3167	2.1586	0.2993	1040738163
1625	5	162614960	163227197	0.370058	0.183322798197	1126	5	0.626658726677681	0.53088296400357	0.258513616347025	312.13564539173	2.30148185998978	2.1965	0.3167	2.1586	0.2993	1041376853
1626	5	163227197	163791750	0.352844	0.114343560303	921	3	-0.0401451311814608	0.967977421302912	-0.0206534861863901	255.308107820412	1.91078838174274	2.1965	0.3167	2.1586	0.2993	1041989090
1627	5	163791750	164376679	0.34035	0.145195399784	843	2	-0.151053966252965	0.879933145336246	-0.0747544966263554	233.685922793276	1.80224478888295	2.1965	0.3167	2.1586	0.2993	1042553643
1628	5	164376679	164957732	0.346264	0.139493299234	1038	2	0.505962313786734	0.612883105971104	0.225447410789443	287.741385361115	2.21913415285943	2.1965	0.3167	2.1586	0.2993	1043138572
1629	5	164957732	165536007	0.351892	0.135359474299	1193	3	0.782118264932433	0.434145073524643	0.352667495417502	330.708547915039	2.47510373443983	2.1965	0.3167	2.1586	0.2993	1043719625
1630	5	165536007	166101907	0.359518	0.116451669906	976	3	0.126121364356275	0.899635856195539	0.0630265052851608	270.554520339546	2.02489626556017	2.1965	0.3167	2.1586	0.2993	1044297900
1631	5	166101907	166681515	0.370998	0.137348000718	882	5	-0.201098451843692	0.840621592517443	-0.0938426501756838	244.497015306844	1.80275932549821	2.1965	0.3167	2.1586	0.2993	1044863800
1632	5	166681515	167226504	0.37396	0.0825502900059	1087	5	0.49435327601238	0.62105670590354	0.207658729294105	301.324552878162	2.22176801226367	2.1965	0.3167	2.1586	0.2993	1045443408
1633	5	167226504	167797876	0.428884	0.124913366423	1066	10	1.40371760863185	0.160402956820693	0.443290768392352	295.503195370856	2.78328981723238	2.1965	0.3167	2.1586	0.2993	1045988397
1634	5	167797876	168391176	0.439818	0.157256025619	788	11	0.265873190153533	0.790336873333859	0.104056523184671	218.439510274142	2.1949860724234	2.1965	0.3167	2.1586	0.2993	1046559769
1635	5	168391176	168961158	0.421854	0.122779315838	717	10	-0.333477615357712	0.738773783750447	-0.128871645664919	198.757777749441	1.87206266318538	2.1965	0.3167	2.1586	0.2993	1047153069
1636	5	168961158	169524828	0.422076	0.112956162294	885	10	0.502765357794855	0.615129252277226	0.174832690603536	245.328637807887	2.31070496083551	2.1965	0.3167	2.1586	0.2993	1047723051
1637	5	169524828	170071993	0.461878	0.0861988614038	512	13	-0.588057742726326	0.5564935356046	-0.30983973549537	141.930240178122	1.71812080536913	2.1965	0.3167	2.1586	0.2993	1048286721
1638	5	170071993	170710286	0.381786	0.216660687177	796	6	-0.459610921573849	0.645795518425919	-0.22788869723228	220.657170276925	1.71551724137931	2.1965	0.3167	2.1586	0.2993	1048833886
1639	5	170710286	171292452	0.459832	0.141138438177	813	13	0.855001258803704	0.392550450869446	0.357271806579658	225.369697782839	2.72818791946309	2.1965	0.3167	2.1586	0.2993	1049472179
1640	5	171292452	171938591	0.437626	0.226172696587	731	11	-0.010500276995261	0.991622145052818	-0.00426770031926739	202.638682754312	2.03621169916435	2.1965	0.3167	2.1586	0.2993	1050054345
1641	5	171938591	172550231	0.47283	0.182525668694	652	14	0.854009852699262	0.393099530241562	0.324703211820322	180.739290226828	2.60279441117764	2.1965	0.3167	2.1586	0.2993	1050700484
1642	5	172550231	173130772	0.455766	0.138734387408	709	13	0.356402799803295	0.721538932920278	0.159802081744146	196.540117746658	2.37919463087248	2.1965	0.3167	2.1586	0.2993	1051312124
1643	5	173130772	173704134	0.433934	0.127950579215	847	11	0.551943971939126	0.580986740496864	0.208222863060494	234.794752794667	2.35933147632312	2.1965	0.3167	2.1586	0.2993	1051892665
1644	5	173704134	174305509	0.435592	0.168572022449	1091	11	1.7350163576287	0.0827379079187987	0.573440090051903	302.433382879554	3.03899721448468	2.1965	0.3167	2.1586	0.2993	1052466027
1645	5	174305509	174900493	0.41562	0.159641267664	1058	9	1.08523041009817	0.277819618634363	0.406629633505838	293.285535368073	2.60912453760789	2.1965	0.3167	2.1586	0.2993	1053067402
1646	5	174900493	175811412	0.459116	0.451103775418	641	13	0.0303961150722583	0.975751143148984	0.014340811123371	177.690007723001	2.1510067114094	2.1965	0.3167	2.1586	0.2993	1053662386
1647	5	175811412	176422310	0.49891	0.18153275997	438	15	0.259110630421266	0.795549882940765	0.102166640211912	121.416885152378	2.20654911838791	2.1965	0.3167	2.1586	0.2993	1054573305
1648	5	176422310	177390791	0.488674	0.483727610557	487	14	-0.218357632441411	0.827150473438248	-0.0962469803284129	135.000052669425	1.94411177644711	2.1965	0.3167	2.1586	0.2993	1055184203
1649	5	177390791	178063343	0.492402	0.256563061295	395	15	-0.112965551217747	0.910057866492774	-0.0469115763247962	109.496962637419	1.98992443324937	2.1965	0.3167	2.1586	0.2993	1056152684
1650	5	178063343	178708500	0.464058	0.224994846216	934	13	1.43510138898687	0.151258207818479	0.557439004214292	258.911805324934	3.13422818791946	2.1965	0.3167	2.1586	0.2993	1056825236
1651	5	178708500	179396367	0.489646	0.273115296998	321	14	-1.29722431446172	0.194554017044551	-0.697595455288452	88.9836076116744	1.2814371257485	2.1965	0.3167	2.1586	0.2993	1057470393
1652	5	179396367	180029039	0.460498	0.209701077335	565	13	-0.333964297274194	0.738406500055194	-0.16773267819282	156.622237696561	1.89597315436242	2.1965	0.3167	2.1586	0.2993	1058158260
1653	5	180029039	180714377	0.455668	0.270432983433	735	13	0.481052414553397	0.630479246938426	0.211760704228356	203.747512755703	2.46644295302013	2.1965	0.3167	2.1586	0.2993	1058790932
1654	5	180714377	180915260	0.00049	0.286040667124	0	1	-2.41841243515006	0.0155883969400279	-Inf	0	0	2.1965	0.3167	2.1586	0.2993	1059476270
1655	6	0	731800	0.431858	0.31675321126	449	11	-1.37782164078403	0.168258362769481	-0.707423661530558	124.466167656205	1.25069637883008	1.1281	0.1907	1.1073	0.184	1059476270
1656	6	731800	1304791	0.429646	0.12738594498	500	10	-1.41362478901311	0.157472098902253	-0.648916669704737	138.603750173948	1.30548302872063	1.1281	0.1907	1.1073	0.184	1060208070
1657	6	1304791	1874427	0.447114	0.12224648723	372	12	-1.55573399487982	0.119771359322387	-0.902201914378006	103.121190129417	1.11460674157303	1.1281	0.1907	1.1073	0.184	1060781061
1658	6	1874427	2469970	0.393814	0.160430061305	544	7	-1.30924251151112	0.190452216198068	-0.742338928168836	150.800880189255	1.19298245614035	1.1281	0.1907	1.1073	0.184	1061350697
1659	6	2469970	3072097	0.430132	0.169610397806	440	11	-1.42145955664963	0.155183203048225	-0.736635582747045	121.971300153074	1.22562674094708	1.1281	0.1907	1.1073	0.184	1061946240
1660	6	3072097	3654995	0.456072	0.142216991652	293	13	-1.63799103619834	0.101423563689122	-1.11508288107312	81.2217976019334	0.983221476510067	1.1281	0.1907	1.1073	0.184	1062548367
1661	6	3654995	4275440	0.421262	0.19412679609	402	10	-1.90143319001878	0.0572452956788337	-0.963649263187895	111.437415139854	1.04960835509138	1.1281	0.1907	1.1073	0.184	1063131265
1662	6	4275440	4877448	0.4191	0.169446253206	470	9	-1.37036260383416	0.17057373956426	-0.763977332043188	130.287525163511	1.15906288532676	1.1281	0.1907	1.1073	0.184	1063751710
1663	6	4877448	5452195	0.416398	0.130052005491	448	9	-1.46223853292686	0.143675855807829	-0.833139356550584	124.188960155857	1.10480887792848	1.1281	0.1907	1.1073	0.184	1064353718
1664	6	5452195	6088807	0.426062	0.214592247711	484	10	-1.4932669769324	0.135367316151453	-0.695837717092229	134.168430168381	1.26370757180157	1.1281	0.1907	1.1073	0.184	1064928465
1665	6	6088807	6680836	0.410524	0.1554467771	450	9	-1.45388617573662	0.145977866149751	-0.82671308739115	124.743375156553	1.10974106041924	1.1281	0.1907	1.1073	0.184	1065565077
1666	6	6680836	7281285	0.448114	0.167289811458	328	12	-1.76750532431393	0.0771436381275964	-1.08380872086795	90.9240601141097	0.982771535580524	1.1281	0.1907	1.1073	0.184	1066157106
1667	6	7281285	7880049	0.414016	0.164946456367	411	9	-1.61675714094641	0.10593071420213	-0.957499694926505	113.932282642985	1.01356350184957	1.1281	0.1907	1.1073	0.184	1066757555
1668	6	7880049	8494427	0.391732	0.186168775575	431	7	-1.71340714219663	0.0866376632546716	-1.07825771033008	119.476432649943	0.945175438596491	1.1281	0.1907	1.1073	0.184	1067356319
1669	6	8494427	9076754	0.361534	0.141375893613	439	4	-1.58012659528521	0.11407787783915	-1.0650446491751	121.694092652726	0.905154639175258	1.1281	0.1907	1.1073	0.184	1067970697
1670	6	9076754	9647975	0.358054	0.124682040751	396	3	-1.62723440676894	0.103687322863173	-1.23835421219812	109.774170137767	0.821576763485477	1.1281	0.1907	1.1073	0.184	1068553024
1671	6	9647975	10245718	0.370796	0.16352010814	517	5	-1.43934177217279	0.15005371311105	-0.86445702541827	143.316277679862	1.05671946857435	1.1281	0.1907	1.1073	0.184	1069124245
1672	6	10245718	10896383	0.414632	0.231555408697	408	9	-1.62928567673178	0.103252556874412	-0.968068936636692	113.100660141941	1.00616522811344	1.1281	0.1907	1.1073	0.184	1069721988
1673	6	10896383	11502203	0.405948	0.174672344921	463	8	-1.49980215051303	0.133665660122682	-0.884083005222128	128.347072661076	1.09198113207547	1.1281	0.1907	1.1073	0.184	1070372653
1674	6	11502203	12075330	0.395092	0.127593011671	557	7	-1.26274569559155	0.206680586229913	-0.708268252079143	154.404577693778	1.22149122807018	1.1281	0.1907	1.1073	0.184	1070978473
1675	6	12075330	12660844	0.382698	0.146049453984	498	6	-1.46513668971088	0.142883628339888	-0.904511385707848	138.049335173252	1.07327586206897	1.1281	0.1907	1.1073	0.184	1071551600
1676	6	12660844	13230225	0.397744	0.121853381128	476	7	-1.55245662555196	0.120553003412728	-0.934984006111232	131.950770165598	1.04385964912281	1.1281	0.1907	1.1073	0.184	1072137114
1677	6	13230225	13831871	0.415996	0.168946523371	448	9	-1.46223853292686	0.143675855807829	-0.833139356550584	124.188960155857	1.10480887792848	1.1281	0.1907	1.1073	0.184	1072706495
1678	6	13831871	14411474	0.417772	0.137340558969	396	9	-1.67939981987326	0.0930741483813382	-1.01113765852858	109.774170137767	0.976572133168927	1.1281	0.1907	1.1073	0.184	1073308141
1679	6	14411474	14995280	0.424674	0.143551111157	464	10	-1.59281971183152	0.111200641758359	-0.756719959239252	128.624280161423	1.21148825065274	1.1281	0.1907	1.1073	0.184	1073887744
1680	6	14995280	15630685	0.420284	0.213100306104	433	10	-1.74712645092515	0.0806154060831109	-0.856477739640099	120.030847650639	1.13054830287206	1.1281	0.1907	1.1073	0.184	1074471550
1681	6	15630685	16228964	0.407612	0.164269513053	360	8	-1.8943773342596	0.0581749427382528	-1.24709829215269	99.7947001252423	0.849056603773585	1.1281	0.1907	1.1073	0.184	1075106955
1682	6	16228964	16826186	0.411862	0.162790386155	422	9	-1.57081917640006	0.116224656458008	-0.919395089901002	116.981565146812	1.04069050554871	1.1281	0.1907	1.1073	0.184	1075705234
1683	6	16826186	17466677	0.394816	0.219348905761	569	7	-1.21982555781963	0.222531010576106	-0.677516927112593	157.731067697952	1.24780701754386	1.1281	0.1907	1.1073	0.184	1076302456
1684	6	17466677	18121975	0.392448	0.236988362547	419	7	-1.75632727996854	0.0790325418185254	-1.11899533571982	116.149942645768	0.918859649122807	1.1281	0.1907	1.1073	0.184	1076942947
1685	6	18121975	18739120	0.3866	0.189817627948	434	6	-1.68108853253226	0.0927457194749572	-1.10296208533145	120.308055150987	0.935344827586207	1.1281	0.1907	1.1073	0.184	1077598245
1686	6	18739120	19339943	0.36357	0.167808156479	621	4	-0.980359261174479	0.326908811738874	-0.564672320489977	172.145857716043	1.28041237113402	1.1281	0.1907	1.1073	0.184	1078215390
1687	6	19339943	19953454	0.375198	0.185018687521	582	5	-1.21883268773063	0.222907702148116	-0.693602152824921	161.334765202475	1.1895758814512	1.1281	0.1907	1.1073	0.184	1078816213
1688	6	19953454	20567405	0.402976	0.185602759829	389	8	-1.7832833504863	0.0745401902685547	-1.13532504349617	107.833717635331	0.917452830188679	1.1281	0.1907	1.1073	0.184	1079429724
1689	6	20567405	21152531	0.361754	0.145483195073	620	4	-0.983654686087175	0.32528532702084	-0.566997373436221	171.868650215695	1.27835051546392	1.1281	0.1907	1.1073	0.184	1080043675
1690	6	21152531	21793482	0.401466	0.219909166223	415	8	-1.68368184779299	0.0922431712748989	-1.04198386224808	115.041112644377	0.97877358490566	1.1281	0.1907	1.1073	0.184	1080628801
1691	6	21793482	22407017	0.38179	0.185050567612	520	6	-1.39090324374103	0.164254769060943	-0.842145504747474	144.147900180906	1.12068965517241	1.1281	0.1907	1.1073	0.184	1081269752
1692	6	22407017	22965029	0.36134	0.103961921966	576	4	-1.12865338224581	0.259044082056149	-0.673196777268146	159.671520200388	1.18762886597938	1.1281	0.1907	1.1073	0.184	1081883287
1693	6	22965029	23566253	0.357884	0.168363205727	631	3	-0.916823016744068	0.35923538944666	-0.566214637295177	174.917932719522	1.30912863070539	1.1281	0.1907	1.1073	0.184	1082441299
1694	6	23566253	24165068	0.367584	0.16501757638	432	4	-1.60319456967409	0.10889170401291	-1.08823427654699	119.753640150291	0.890721649484536	1.1281	0.1907	1.1073	0.184	1083042523
1695	6	24165068	24798646	0.38836	0.210831184164	456	6	-1.60685508656241	0.108086160822459	-1.03162330361119	126.40662015864	0.982758620689655	1.1281	0.1907	1.1073	0.184	1083641338
1696	6	24798646	25404978	0.395866	0.175369269641	508	7	-1.43800292482686	0.150433224268674	-0.841117082647009	140.821410176731	1.1140350877193	1.1281	0.1907	1.1073	0.184	1084274916
1697	6	25404978	25955161	0.379314	0.0912114696383	570	5	-1.2595420571661	0.20783460926995	-0.7236593866811	158.0082751983	1.16504854368932	1.1281	0.1907	1.1073	0.184	1084881248
1698	6	25955161	26593154	0.408394	0.216292341766	456	8	-1.52661793969969	0.126856043429747	-0.906061374317622	126.40662015864	1.07547169811321	1.1281	0.1907	1.1073	0.184	1085431431
1699	6	26593154	27503927	0.386482	0.451015785492	474	6	-1.5461186307689	0.122075920073321	-0.97577006887767	131.396355164902	1.02155172413793	1.1281	0.1907	1.1073	0.184	1086069424
1700	6	27503927	28141568	0.386724	0.215859707892	434	6	-1.68108853253226	0.0927457194749572	-1.10296208533145	120.308055150987	0.935344827586207	1.1281	0.1907	1.1073	0.184	1086980197
1701	6	28141568	28763732	0.39307	0.196353373066	529	7	-1.36289268372601	0.172916334847921	-0.782677857305149	146.642767684037	1.16008771929825	1.1281	0.1907	1.1073	0.184	1087617838
1702	6	28763732	29455581	0.376566	0.277298948181	481	5	-1.56146988047923	0.118412925051206	-0.968584411963163	133.336807667338	0.983137455288707	1.1281	0.1907	1.1073	0.184	1088240002
1703	6	29455581	30127161	0.443502	0.255487060365	426	12	-1.29583281784706	0.195033088943799	-0.706651105260199	118.090395148203	1.27640449438202	1.1281	0.1907	1.1073	0.184	1088931851
1704	6	30127161	30815409	0.445346	0.273517685485	534	12	-0.776030463781542	0.43773099890142	-0.380664793798483	148.028805185776	1.6	1.1281	0.1907	1.1073	0.184	1089603431
1705	6	30815409	31540254	0.459316	0.310197352537	390	13	-1.17295208886142	0.240815019330116	-0.70250942174576	108.110925135679	1.30872483221477	1.1281	0.1907	1.1073	0.184	1090291679
1706	6	31540254	32272534	0.499104	0.317201070629	349	15	-0.511000536226923	0.609350681292981	-0.225537193179609	96.7454176214155	1.75818639798489	1.1281	0.1907	1.1073	0.184	1091016524
1707	6	32272534	32940892	0.395432	0.251897934939	466	7	-1.58822340702855	0.112235829968145	-0.965615624764895	129.178695162119	1.0219298245614	1.1281	0.1907	1.1073	0.184	1091748804
1708	6	32940892	33616172	0.475282	0.259566402085	300	14	-1.43370744893417	0.151655765606024	-0.795206251914874	83.1622501043686	1.19760479041916	1.1281	0.1907	1.1073	0.184	1092417162
1709	6	33616172	34173068	0.530004	0.102166293168	145	16	-0.542553887482274	0.587436995501988	-0.414654770787174	40.1950875504448	1.52631578947368	1.1281	0.1907	1.1073	0.184	1093092442
1710	6	34173068	34863754	0.439128	0.276082040175	304	11	-2.08087695195201	0.0374451702748476	-1.27006778282812	84.2710801057602	0.846796657381616	1.1281	0.1907	1.1073	0.184	1093649338
1711	6	34863754	35475158	0.46612	0.182210126201	292	13	-1.64278525215027	0.100427372600549	-1.12001517661535	80.9445901015855	0.979865771812081	1.1281	0.1907	1.1073	0.184	1094340024
1712	6	35475158	36138893	0.414346	0.246687307434	334	9	-1.93832289277089	0.0525838411254746	-1.25678998613414	92.5873051161971	0.82367447595561	1.1281	0.1907	1.1073	0.184	1094951428
1713	6	36138893	36758811	0.451066	0.193441713259	441	13	-0.928447075313144	0.353175709038723	-0.52520488993785	122.248507653422	1.47986577181208	1.1281	0.1907	1.1073	0.184	1095615163
1714	6	36758811	37402144	0.451552	0.222797524766	299	13	-1.60922574048678	0.107566989906674	-1.08583806129727	82.8850426040207	1.00335570469799	1.1281	0.1907	1.1073	0.184	1096235081
1715	6	37402144	37980506	0.452554	0.135489537694	392	13	-1.16336365695757	0.244681988337043	-0.695129891380162	108.665340136375	1.31543624161074	1.1281	0.1907	1.1073	0.184	1096878414
1716	6	37980506	38573763	0.396154	0.157194942495	626	7	-1.01595490340305	0.309650861997663	-0.539782922486557	173.531895217783	1.37280701754386	1.1281	0.1907	1.1073	0.184	1097456776
1717	6	38573763	39153860	0.402916	0.138075183978	427	8	-1.637711923473	0.101481802131085	-1.00085912886187	118.367602648551	1.00707547169811	1.1281	0.1907	1.1073	0.184	1098050033
1718	6	39153860	39741250	0.42478	0.14877679225	629	10	-0.771509648913819	0.440404905406568	-0.317784747487535	174.363517718826	1.64229765013055	1.1281	0.1907	1.1073	0.184	1098630130
1719	6	39741250	40292846	0.443026	0.093539474543	331	12	-1.75306637003433	0.0795906153055972	-1.07067331867882	91.7556826151534	0.991760299625468	1.1281	0.1907	1.1073	0.184	1099217520
1720	6	40292846	40820927	0.466558	0.0531755545077	376	13	-1.2400711121884	0.2149490927193	-0.755250883817733	104.230020130809	1.26174496644295	1.1281	0.1907	1.1073	0.184	1099769116
1721	6	40820927	41400883	0.44439	0.137865631186	350	12	-1.66161965959687	0.0965890589502242	-0.990149613653709	97.0226251217634	1.04868913857678	1.1281	0.1907	1.1073	0.184	1100297197
1722	6	41400883	42018178	0.483554	0.19001449874	289	14	-1.50519861461022	0.132273021251641	-0.849099259910076	80.1129676005418	1.15369261477046	1.1281	0.1907	1.1073	0.184	1100877153
1723	6	42018178	42642125	0.432428	0.198649885327	472	11	-1.26630252246083	0.20540479421936	-0.635352246909863	130.841940164207	1.31476323119777	1.1281	0.1907	1.1073	0.184	1101494448
1724	6	42642125	43324689	0.473234	0.267467959049	278	14	-1.57668978028626	0.114866923054835	-0.905083869687248	77.0636850967149	1.10978043912176	1.1281	0.1907	1.1073	0.184	1102118395
1725	6	43324689	43934736	0.480738	0.180391019053	513	14	-0.0493785135707596	0.960617650957155	-0.021209926803701	142.20744767847	2.04790419161677	2.3187	0.2865	2.3474	0.3662	1102800959
1726	6	43934736	44514767	0.47925	0.13797710812	686	14	1.07498254660704	0.282382542506862	0.398039823762057	190.164345238656	2.73852295409182	2.3187	0.2865	2.3474	0.3662	1103411006
1727	6	44514767	45135943	0.392918	0.195075147784	782	7	-0.457993112368177	0.646957389624504	-0.218776972111823	216.776265272054	1.71491228070175	2.3187	0.2865	2.3474	0.3662	1103991037
1728	6	45135943	45718057	0.386736	0.141061716434	917	6	-0.0513269687396844	0.959064978475674	-0.0237353941808744	254.19927781902	1.97629310344828	2.3187	0.2865	2.3474	0.3662	1104612213
1729	6	45718057	46280952	0.405026	0.111734870624	1040	8	0.710585043873089	0.477341413800042	0.28341642454609	288.295800361811	2.45283018867925	2.3187	0.2865	2.3474	0.3662	1105194327
1730	6	46280952	46859319	0.379576	0.135497011413	1017	5	0.256881954305428	0.797269901618454	0.111626468124296	281.92002785381	2.07869187531937	2.3187	0.2865	2.3474	0.3662	1105757222
1731	6	46859319	47465987	0.3945	0.175825987196	1255	7	1.23377565147473	0.217286514802745	0.463669879418959	347.895412936609	2.75219298245614	2.3187	0.2865	2.3474	0.3662	1106335589
1732	6	47465987	48034139	0.365292	0.119953815176	922	4	0.0115636375471223	0.990773757753558	0.0055011617188794	255.58531532076	1.90103092783505	2.3187	0.2865	2.3474	0.3662	1106942257
1733	6	48034139	48627599	0.346282	0.157483233916	1195	2	1.03494465207511	0.300694759991453	0.428651585299673	331.262962915735	2.55478353821486	2.3187	0.2865	2.3474	0.3662	1107510409
1734	6	48627599	49238865	0.343576	0.182025501173	1124	2	0.795723339855525	0.426192857793724	0.340283002652488	311.581230391034	2.40299305184393	2.3187	0.2865	2.3474	0.3662	1108103869
1735	6	49238865	49867340	0.35246	0.204423405863	1163	3	0.691427449184577	0.489296959159008	0.315924549195493	322.392322904602	2.41286307053942	2.3187	0.2865	2.3474	0.3662	1108715135
1736	6	49867340	50434914	0.346062	0.119057603061	1234	2	1.16634790808305	0.243473810724585	0.47498336158098	342.074055429303	2.63816141101015	2.3187	0.2865	2.3474	0.3662	1109343610
1737	6	50434914	51018346	0.364844	0.143002097931	1075	4	0.515763649189664	0.606019493939987	0.226999165766364	297.998062873988	2.21649484536082	2.3187	0.2865	2.3474	0.3662	1109911184
1738	6	51018346	51593711	0.369522	0.130986417318	1127	4	0.687125744649874	0.492003492149909	0.295150021461762	312.412852892078	2.32371134020619	2.3187	0.2865	2.3474	0.3662	1110494616
1739	6	51593711	52179324	0.3887	0.146193817419	1091	6	0.535792103930932	0.592102239937437	0.226922068547678	302.433382879554	2.35129310344828	2.3187	0.2865	2.3474	0.3662	1111069981
1740	6	52179324	52881718	0.412064	0.288148816761	884	9	0.358575334546769	0.719912801504009	0.147408280783244	245.05143030754	2.18002466091245	2.3187	0.2865	2.3474	0.3662	1111655594
1741	6	52881718	53498600	0.398626	0.189472216729	968	7	0.207269023096474	0.835799764818456	0.0890614678554192	268.336860336763	2.12280701754386	2.3187	0.2865	2.3474	0.3662	1112357988
1742	6	53498600	54058432	0.377478	0.106874919619	1267	5	1.10499381754454	0.269162268052412	0.428723313407605	351.221902940783	2.58967807869188	2.3187	0.2865	2.3474	0.3662	1112974870
1743	6	54058432	54657115	0.347932	0.164833476147	1098	2	0.708121169183565	0.478870014580919	0.306519021436761	304.373835381989	2.34740780331374	2.3187	0.2865	2.3474	0.3662	1113534702
1744	6	54657115	55273567	0.344508	0.188906841084	1236	2	1.17308653659628	0.240761104961114	0.477319710335937	342.628470429999	2.64243719935863	2.3187	0.2865	2.3474	0.3662	1114133385
1745	6	55273567	55842418	0.339244	0.121035209572	877	1	0.223811610987596	0.822903894876719	0.127692502174544	243.110977805104	2.02073732718894	2.3187	0.2865	2.3474	0.3662	1114749837
1746	6	55842418	56416948	0.360592	0.129723426105	1270	4	1.15837150716545	0.246712461546154	0.467491002949069	352.053525441827	2.61855670103093	2.3187	0.2865	2.3474	0.3662	1115318688
1747	6	56416948	57023946	0.365594	0.176274056916	1126	4	0.683830319737177	0.494082318454109	0.293869333369771	312.13564539173	2.32164948453608	2.3187	0.2865	2.3474	0.3662	1115893218
1748	6	57023946	57681063	0.363996	0.239100495041	2062	4	3.76834803802096	0.00016433147672215	1.16670683865765	571.60186571736	4.25154639175258	2.3187	0.2865	2.3474	0.3662	1116500216
1749	6	57681063	62533304	0.356196	0.896954829737	948	3	0.0414766029916096	0.96691594490769	0.0210324166205334	262.792710329805	1.96680497925311	2.3187	0.2865	2.3474	0.3662	1117157333
1750	6	62533304	63116659	0.339918	0.142888978409	381	1	-1.27053631020314	0.203893657391056	-1.07509334277687	105.616057632548	0.877880184331797	1.1173	0.1522	1.1221	0.1505	1122009574
1751	6	63116659	63735622	0.342568	0.192197271889	562	2	-1.09783127236146	0.272278173228048	-0.659716997347512	155.790615195517	1.20149652592197	1.1173	0.1522	1.1221	0.1505	1122592929
1752	6	63735622	64411760	0.360376	0.26050599138	610	4	-1.01660893521414	0.309339501882374	-0.59045634626021	169.096575212216	1.25773195876289	1.1173	0.1522	1.1221	0.1505	1123211892
1753	6	64411760	65043300	0.350418	0.208284510878	503	3	-1.30377049726825	0.192311844610574	-0.893296242472199	139.435372674991	1.04356846473029	1.1173	0.1522	1.1221	0.1505	1123888030
1754	6	65043300	65642963	0.334192	0.166198348072	465	1	-1.01746125903374	0.308934052929572	-0.787653624274796	128.901487661771	1.07142857142857	1.1173	0.1522	1.1221	0.1505	1124519570
1755	6	65642963	66245918	0.323604	0.170750719374	565	1	-0.71618143621303	0.473879324163252	-0.50663347296764	156.622237696561	1.30184331797235	1.1173	0.1522	1.1221	0.1505	1125119233
1756	6	66245918	66837329	0.33616	0.154564253962	587	1	-0.649899875192473	0.515756898806928	-0.451523837160137	162.720802704215	1.35253456221198	1.1173	0.1522	1.1221	0.1505	1125722188
1757	6	66837329	67447320	0.333074	0.180315775151	487	1	-0.951179698013186	0.341513162594389	-0.720962568187847	135.000052669425	1.1221198156682	1.1173	0.1522	1.1221	0.1505	1126313599
1758	6	67447320	68034964	0.327958	0.149144720273	539	1	-0.794514190146415	0.426896151343248	-0.574599067517684	149.414842687516	1.24193548387097	1.1173	0.1522	1.1221	0.1505	1126923590
1759	6	68034964	68641852	0.329252	0.176124754485	477	1	-0.981307680295258	0.326441036457613	-0.750895074264678	132.227977665946	1.09907834101382	1.1173	0.1522	1.1221	0.1505	1127511234
1760	6	68641852	69249230	0.338202	0.176789412853	502	1	-0.905987724590079	0.364942349789462	-0.677196976319418	139.158165174643	1.15668202764977	1.1173	0.1522	1.1221	0.1505	1128118122
1761	6	69249230	69817058	0.338988	0.119451664941	405	1	-1.19822915272617	0.230827819031118	-0.986962432498202	112.269037640898	0.933179723502304	1.1173	0.1522	1.1221	0.1505	1128725500
1762	6	69817058	70418143	0.352288	0.168170890972	555	3	-1.1465730833053	0.251558106270883	-0.751366871040257	153.850162693082	1.15145228215768	1.1173	0.1522	1.1221	0.1505	1129293328
1763	6	70418143	70987040	0.354106	0.121106281102	482	3	-1.36725406829175	0.17154568325967	-0.954821496047764	133.614015167686	1	1.1173	0.1522	1.1221	0.1505	1129894413
1764	6	70987040	71632665	0.365758	0.225556631171	409	4	-1.6789893426661	0.0931541208026797	-1.16716474576871	113.377867642289	0.843298969072165	1.1173	0.1522	1.1221	0.1505	1130463310
1765	6	71632665	72247133	0.372412	0.18628797594	625	5	-1.0729574472535	0.283290208932293	-0.590765116183755	173.254687717435	1.27746550843127	1.1173	0.1522	1.1221	0.1505	1131108935
1766	6	72247133	72836840	0.357462	0.1521213077	571	3	-1.09820464823978	0.272115136979974	-0.710363896914883	158.285482698648	1.18464730290456	1.1173	0.1522	1.1221	0.1505	1131723403
1767	6	72836840	73416225	0.349408	0.137015973834	586	2	-1.01696773020272	0.309168780897974	-0.59938646314619	162.443595203867	1.25280598610369	1.1173	0.1522	1.1221	0.1505	1132313110
1768	6	73416225	74046820	0.371366	0.207098058183	672	5	-0.913512416964546	0.360973106082915	-0.486160072954444	186.283440233786	1.3735309146653	1.1173	0.1522	1.1221	0.1505	1132892495
1769	6	74046820	74771534	0.38404	0.310072663147	379	6	-1.86667214745688	0.0619473855638257	-1.29845927960484	105.061642631852	0.816810344827586	1.1173	0.1522	1.1221	0.1505	1133523090
1770	6	74771534	75429044	0.350406	0.239555291935	562	3	-1.12541189296414	0.260414533712354	-0.733284512056799	155.790615195517	1.16597510373444	1.1173	0.1522	1.1221	0.1505	1134247804
1771	6	75429044	76026361	0.358678	0.162923539762	500	3	-1.31283957884304	0.189237010201078	-0.901926547615639	138.603750173948	1.03734439834025	1.1173	0.1522	1.1221	0.1505	1134905314
1772	6	76026361	76651856	0.359274	0.200633098586	525	3	-1.23726389905316	0.215989125728696	-0.831537219724241	145.533937682645	1.08921161825726	1.1173	0.1522	1.1221	0.1505	1135502631
1773	6	76651856	77307552	0.359486	0.237451501916	548	3	-1.16773427364647	0.242913967313421	-0.769678749317199	151.909710190647	1.13692946058091	1.1173	0.1522	1.1221	0.1505	1136128126
1774	6	77307552	77938252	0.347118	0.207230061836	607	2	-0.946212130813832	0.344040400068483	-0.548590611312756	168.264952711172	1.29770176376269	1.1173	0.1522	1.1221	0.1505	1136783822
1775	6	77938252	78577932	0.351984	0.21835917959	537	3	-1.20098757275402	0.229756021969311	-0.798932554292313	148.86042768682	1.11410788381743	1.1173	0.1522	1.1221	0.1505	1137414522
1776	6	78577932	79196889	0.347736	0.19218944127	443	2	-1.4987796688985	0.133930800654086	-1.00298042901342	122.802922654118	0.9470871191876	1.1173	0.1522	1.1221	0.1505	1138054202
1777	6	79196889	79835303	0.351362	0.216809155188	546	3	-1.17378032802966	0.240483025464472	-0.774953691357873	151.355295189951	1.13278008298755	1.1173	0.1522	1.1221	0.1505	1138673159
1778	6	79835303	80451178	0.371052	0.188146945403	503	5	-1.48683603651419	0.137058121217735	-0.904062905927677	139.435372674991	1.02810424118549	1.1173	0.1522	1.1221	0.1505	1139311573
1779	6	80451178	81041473	0.366058	0.152965889936	495	4	-1.39558280017422	0.162840164863069	-0.891837063743487	137.217712672208	1.02061855670103	1.1173	0.1522	1.1221	0.1505	1139927448
1780	6	81041473	81694980	0.347518	0.234897254352	522	2	-1.23260384262601	0.217723602589308	-0.766237320998553	144.702315181601	1.11598075895243	1.1173	0.1522	1.1221	0.1505	1140517743
1781	6	81694980	82328988	0.339034	0.211366418089	572	1	-0.69509184861558	0.486997742821059	-0.4888691934918	158.562690198996	1.31797235023041	1.1173	0.1522	1.1221	0.1505	1141171250
1782	6	82328988	82924972	0.36356	0.161051303391	511	4	-1.34285600157108	0.179318605669938	-0.845942297772837	141.653032677775	1.05360824742268	1.1173	0.1522	1.1221	0.1505	1141805258
1783	6	82924972	83585903	0.369308	0.243491378071	673	4	-0.808997165714268	0.418516776565194	-0.448659084100142	186.560647734134	1.38762886597938	1.1173	0.1522	1.1221	0.1505	1142401242
1784	6	83585903	84214469	0.360642	0.204538584651	442	4	-1.57024032054712	0.116359212436622	-1.05521921931903	122.52571515377	0.911340206185567	1.1173	0.1522	1.1221	0.1505	1143062173
1785	6	84214469	84848881	0.370954	0.211868627958	430	5	-1.73448470058001	0.0828321180389169	-1.13028464614374	119.199225149595	0.878896269800715	1.1173	0.1522	1.1221	0.1505	1143690739
1786	6	84848881	85463400	0.363604	0.186355507315	556	4	-1.19456188049974	0.232258250172282	-0.724180705986951	154.12737019343	1.14639175257732	1.1173	0.1522	1.1221	0.1505	1144325151
1787	6	85463400	86110508	0.382938	0.227331450083	1041	6	0.367079726726732	0.713559549050743	0.159241035523488	288.573007862159	2.24353448275862	2.181	0.249	2.1642	0.263	1144939670
1788	6	86110508	86850705	0.37861	0.324504152273	998	5	0.192425452699256	0.847408956560837	0.0844185096040561	276.6530853472	2.03985692386306	2.181	0.249	2.1642	0.263	1145586778
1789	6	86850705	87556077	0.374246	0.291154171132	1215	5	0.928586549990805	0.35310339487774	0.368263102759939	336.807112922693	2.48339294839039	2.181	0.249	2.1642	0.263	1146326975
1790	6	87556077	88202979	0.372262	0.22708540088	919	5	-0.0755778960843034	0.939754922526545	-0.03455644444417	254.753692819716	1.87838528359734	2.181	0.249	2.1642	0.263	1147032347
1791	6	88202979	88812541	0.378068	0.179738894485	830	5	-0.377505719397427	0.705797814813261	-0.181509969498917	230.082225288753	1.69647419519673	2.181	0.249	2.1642	0.263	1147679249
1792	6	88812541	89422503	0.384236	0.180276804129	1177	6	0.825977392722156	0.408816916236529	0.336385287262515	326.273227909473	2.53663793103448	2.181	0.249	2.1642	0.263	1148288811
1793	6	89422503	90073803	0.383806	0.232304621526	1126	6	0.653890767973872	0.513182182203334	0.272477794304301	312.13564539173	2.42672413793103	2.181	0.249	2.1642	0.263	1148898773
1794	6	90073803	90697068	0.408758	0.197773017898	843	8	-0.0440878803800588	0.964834353447747	-0.0195625675402817	233.685922793276	1.98820754716981	2.181	0.249	2.1642	0.263	1149550073
1795	6	90697068	91259337	0.394648	0.110745924104	1165	7	0.911874618185379	0.361834724336761	0.356312470122467	322.946737905298	2.55482456140351	2.181	0.249	2.1642	0.263	1150173338
1796	6	91259337	91823919	0.372058	0.114389052432	1114	5	0.585949357242204	0.557909547538741	0.243056021606827	308.809155387556	2.2769545222279	2.181	0.249	2.1642	0.263	1150735607
1797	6	91823919	92397926	0.356172	0.128930483426	957	3	0.0686838477159663	0.945241275493698	0.0346642822083001	265.287577832936	1.98547717842324	2.181	0.249	2.1642	0.263	1151300189
1798	6	92397926	92973740	0.341914	0.131664044292	1168	2	0.943973167146534	0.345183360399003	0.39568124131158	323.778360406342	2.49706039551042	2.181	0.249	2.1642	0.263	1151874196
1799	6	92973740	93560045	0.337618	0.14720154186	981	1	0.537142626721138	0.591169098275052	0.289368795949049	271.940557841285	2.26036866359447	2.181	0.249	2.1642	0.263	1152450010
1800	6	93560045	94133020	0.33896	0.12736157773	908	1	0.317208356062017	0.751085509870233	0.177807957020725	251.704410315889	2.09216589861751	2.181	0.249	2.1642	0.263	1153036315
1801	6	94133020	94703896	0.336766	0.124153056005	1087	1	0.856499238911095	0.391721693641753	0.43739569475712	301.324552878162	2.50460829493088	2.181	0.249	2.1642	0.263	1153609290
1802	6	94703896	95271377	0.335412	0.118913232337	884	1	0.244901198585046	0.806532933610696	0.139162029121242	245.05143030754	2.036866359447	2.181	0.249	2.1642	0.263	1154180166
1803	6	95271377	96036415	0.333528	0.346437693291	997	1	0.585347398372452	0.558314150298847	0.312709164128006	276.375877846852	2.29723502304147	2.181	0.249	2.1642	0.263	1154747647
1804	6	96036415	96620016	0.341122	0.143250268591	1046	2	0.532916827839645	0.594091155914221	0.236523818678504	289.959045363899	2.23623730625334	2.181	0.249	2.1642	0.263	1155512685
1805	6	96620016	97234898	0.357176	0.186835848179	987	3	0.159374663463822	0.873373699383005	0.0791954421786721	273.603802843373	2.04771784232365	2.181	0.249	2.1642	0.263	1156096286
1806	6	97234898	97805389	0.36661	0.123561984326	881	4	-0.123548783873428	0.901672546218021	-0.060123569790045	244.219807806496	1.81649484536082	2.181	0.249	2.1642	0.263	1156711168
1807	6	97805389	98386376	0.341674	0.139395545856	975	2	0.293695515620062	0.768990581291703	0.135115091068535	270.277312839198	2.08444681988242	2.181	0.249	2.1642	0.263	1157281659
1808	6	98386376	98975027	0.347308	0.150600270789	1132	2	0.822677853908436	0.41069121236723	0.350514925263445	313.798890393818	2.42009620523784	2.181	0.249	2.1642	0.263	1157862646
1809	6	98975027	99535359	0.375852	0.107671880242	1001	5	0.202602795058125	0.839445505171606	0.0887487631027891	277.484707848243	2.04598875830353	2.181	0.249	2.1642	0.263	1158451297
1810	6	99535359	100159224	0.383772	0.198544556915	879	6	-0.179548375414876	0.857507136334227	-0.0847939626325246	243.6653928058	1.89439655172414	2.181	0.249	2.1642	0.263	1159011629
1811	6	100159224	100761366	0.36695	0.169631083698	705	4	-0.703543568507985	0.48171706504552	-0.381642331424303	195.431287745266	1.45360824742268	1.0172	0.2498	1.0553	0.2118	1159635494
1812	6	100761366	101330690	0.349228	0.121765462197	346	2	-1.82560315179005	0.0679100607160817	-1.35951508993171	95.9137951203718	0.739711384286478	1.0172	0.2498	1.0553	0.2118	1160237636
1813	6	101330690	101944564	0.354454	0.185500607617	359	3	-1.73908641285796	0.0820195642294643	-1.37987079845467	99.5174926248944	0.744813278008299	1.0172	0.2498	1.0553	0.2118	1160806960
1814	6	101944564	102497881	0.328368	0.0963588684244	461	1	-1.02951245194657	0.303238931520595	-0.800117589840852	127.79265766038	1.06221198156682	1.0172	0.2498	1.0553	0.2118	1161420834
1815	6	102497881	103097183	0.327976	0.165696093122	396	1	-1.22534433678004	0.220445509957084	-1.01938391019058	109.774170137767	0.912442396313364	1.0172	0.2498	1.0553	0.2118	1161974151
1816	6	103097183	103707593	0.328836	0.180878425976	458	1	-1.03855084663119	0.299013676002644	-0.809536742173245	126.961035159336	1.05529953917051	1.0172	0.2498	1.0553	0.2118	1162573453
1817	6	103707593	104315804	0.333038	0.177916874243	500	1	-0.912013321046494	0.361761705189314	-0.682956245608103	138.603750173948	1.15207373271889	1.0172	0.2498	1.0553	0.2118	1163183863
1818	6	104315804	104915254	0.355272	0.165902076904	1127	3	0.58259847028715	0.560163635432801	0.270560967894495	312.412852892078	2.33817427385892	2.1078	0.2698	2.1412	0.2975	1163792074
1819	6	104915254	105542557	0.361448	0.202937017677	1166	4	0.815647316245031	0.414701879054245	0.344230294490038	323.223945405646	2.40412371134021	2.1078	0.2698	2.1412	0.2975	1164391524
1820	6	105542557	106147043	0.391714	0.172850984142	1022	7	0.400409643070083	0.68885482288404	0.167377711518446	283.306065355549	2.24122807017544	2.1078	0.2698	2.1412	0.2975	1165018827
1821	6	106147043	106730535	0.391564	0.143090222317	883	7	-0.096748619454576	0.922926028160378	-0.0435321417707091	244.774222807192	1.93640350877193	2.1078	0.2698	2.1412	0.2975	1165623313
1822	6	106730535	107361637	0.394188	0.207735041245	922	7	0.0427418283041413	0.96590733585437	0.0188211710101629	255.58531532076	2.0219298245614	2.1078	0.2698	2.1412	0.2975	1166206805
1823	6	107361637	107992090	0.395196	0.206919469017	714	7	-0.701207226409017	0.483173700704341	-0.350021505390076	197.926155248397	1.56578947368421	2.1078	0.2698	2.1412	0.2975	1166837907
1824	6	107992090	108635870	0.408462	0.22333716487	730	8	-0.476971334393286	0.633382534170048	-0.227198734714985	202.361475253964	1.72169811320755	2.1078	0.2698	2.1412	0.2975	1167468360
1825	6	108635870	109244096	0.403836	0.177937148363	914	8	0.227900838513208	0.819723330836506	0.0970989665757056	253.367655317976	2.15566037735849	2.1078	0.2698	2.1412	0.2975	1168112140
1826	6	109244096	109851753	0.396298	0.177167382257	764	7	-0.522373319026046	0.601410429129352	-0.252372941383427	211.786530265792	1.67543859649123	2.1078	0.2698	2.1412	0.2975	1168720366
1827	6	109851753	110505516	0.390904	0.235196852682	1055	7	0.518440021942844	0.604151297113028	0.213225514175372	292.45391286703	2.31359649122807	2.1078	0.2698	2.1412	0.2975	1169328023
1828	6	110505516	111141026	0.391332	0.213230318956	913	7	0.0105517249752065	0.991581097777953	0.00466928056504693	253.090447817629	2.00219298245614	2.1078	0.2698	2.1412	0.2975	1169981786
1829	6	111141026	111834090	0.376992	0.278565904447	1038	5	0.328123350817514	0.742818399117343	0.141113232624676	287.741385361115	2.12161471640266	2.1078	0.2698	2.1412	0.2975	1170617296
1830	6	111834090	112405381	0.414966	0.124789293022	867	9	0.287580298429677	0.773668027647156	0.119393904613647	240.338902801625	2.13810110974106	2.1078	0.2698	2.1412	0.2975	1171310360
1831	6	112405381	112986679	0.371526	0.139855977485	1300	5	1.2169445834921	0.223625301143678	0.465818412182612	360.369750452264	2.65712825753705	2.1078	0.2698	2.1412	0.2975	1171881651
1832	6	112986679	113578305	0.346816	0.154871489759	1076	2	0.63399625553806	0.526083265804522	0.277319044988187	298.275270374335	2.30037413148049	2.1078	0.2698	2.1412	0.2975	1172462949
1833	6	113578305	114170955	0.368922	0.156331730364	974	4	0.182925733007332	0.854856291540841	0.0846561833718836	270.00010533885	2.00824742268041	2.1078	0.2698	2.1412	0.2975	1173054575
1834	6	114170955	114736361	0.370488	0.115679706264	921	5	-0.0687930011783905	0.945154389141723	-0.031420149641869	255.308107820412	1.88247317322432	2.1078	0.2698	2.1412	0.2975	1173647225
1835	6	114736361	115363553	0.345392	0.20279595403	1171	2	0.954081109916375	0.340042587193595	0.399382042932777	324.609982907386	2.50347407803314	2.1078	0.2698	2.1412	0.2975	1174212631
1836	6	115363553	116002958	0.341694	0.218023005763	800	2	-0.295934479287361	0.767280119093123	-0.150287127793713	221.766000278316	1.7103153393907	2.1078	0.2698	2.1412	0.2975	1174839823
1837	6	116002958	116594010	0.361666	0.15405074342	1104	4	0.611330971657858	0.540980490937954	0.26540267806771	306.037080384077	2.27628865979381	2.1078	0.2698	2.1412	0.2975	1175479228
1838	6	116594010	117202245	0.36323	0.177949312355	1008	4	0.294970180039008	0.768016659606583	0.134158144789458	279.425160350679	2.07835051546392	2.1078	0.2698	2.1412	0.2975	1176070280
1839	6	117202245	117816765	0.36827	0.186356831348	1069	4	0.495991099713486	0.619900690419995	0.218924359010032	296.3348178719	2.20412371134021	2.1078	0.2698	2.1412	0.2975	1176678515
1840	6	117816765	118451301	0.374154	0.212022643317	869	5	-0.245200268732126	0.806301368320624	-0.115265128918804	240.893317802321	1.77618804292284	2.1078	0.2698	2.1412	0.2975	1177293035
1841	6	118451301	119051583	0.375642	0.167058149336	950	5	0.0295879749573464	0.976395655710049	0.0133062074851056	263.347125330501	1.94174757281553	2.1078	0.2698	2.1412	0.2975	1177927571
1842	6	119051583	119651053	0.379046	0.165929904749	947	5	0.0194106325984771	0.984513528420207	0.0087431197351804	262.515502829457	1.93561573837506	2.1078	0.2698	2.1412	0.2975	1178527853
1843	6	119651053	120231128	0.364064	0.138042494505	1100	4	0.598149272007072	0.549740336065373	0.260166029701563	304.928250382685	2.2680412371134	2.1078	0.2698	2.1412	0.2975	1179127323
1844	6	120231128	120835950	0.331536	0.173310494658	886	1	0.25092679504146	0.801870707575693	0.142422358284829	245.605845308235	2.04147465437788	2.1078	0.2698	2.1412	0.2975	1179707398
1845	6	120835950	121458003	0.340378	0.196209969247	1116	2	0.768768825802614	0.442030558401948	0.32997799426075	309.363570388251	2.38588989845003	2.1078	0.2698	2.1412	0.2975	1180312220
1846	6	121458003	122121399	0.35375	0.246302359375	798	3	-0.41197747574767	0.680355932695657	-0.22746589605538	221.211585277621	1.65560165975104	2.1078	0.2698	2.1412	0.2975	1180934273
1847	6	122121399	122694598	0.34973	0.127702595434	833	2	-0.184747108819104	0.853427394630799	-0.0919706322028901	230.913847789797	1.78086584714057	2.1078	0.2698	2.1412	0.2975	1181597669
1848	6	122694598	123323176	0.36145	0.204553770574	1162	4	0.802465616594246	0.422283669976191	0.33927257469407	322.115115404254	2.39587628865979	2.1078	0.2698	2.1412	0.2975	1182170868
1849	6	123323176	123910263	0.341332	0.148337469574	909	2	0.0713207746835484	0.943142461523714	0.0339931666256694	251.981617816237	1.94334580438268	2.1078	0.2698	2.1412	0.2975	1182799446
1850	6	123910263	124461077	0.353756	0.0922525571245	806	3	-0.387793258214908	0.698169035045418	-0.213074803749758	223.429245280404	1.67219917012448	2.1078	0.2698	2.1412	0.2975	1183386533
1851	6	124461077	125025303	0.347148	0.113830273685	916	2	0.0949059744798453	0.924389510994068	0.0450604705285062	253.922070318672	1.95831106360235	2.1078	0.2698	2.1412	0.2975	1183937347
1852	6	125025303	125622700	0.369982	0.163035636269	794	4	-0.41025075127801	0.681622015060389	-0.210126581567501	220.102755276229	1.63711340206186	2.1078	0.2698	2.1412	0.2975	1184501573
1853	6	125622700	126203631	0.380098	0.139312586176	995	6	0.211864339698868	0.83221287183309	0.0940393976550824	275.821462846156	2.14439655172414	2.1078	0.2698	2.1412	0.2975	1185098970
1854	6	126203631	126791342	0.364972	0.149241719144	1087	4	0.55530874814202	0.578683496182417	0.243014446316851	301.324552878162	2.24123711340206	2.1078	0.2698	2.1412	0.2975	1185679901
1855	6	126791342	127402843	0.34821	0.182339848995	1096	2	0.701382540670337	0.483064314855159	0.303888765392089	303.819420381293	2.34313201496526	2.1078	0.2698	2.1412	0.2975	1186267612
1856	6	127402843	128004721	0.356274	0.169266861391	922	3	-0.0371221039898656	0.970387647738108	-0.0190878918483877	255.58531532076	1.91286307053942	2.1078	0.2698	2.1412	0.2975	1186879113
1857	6	128004721	128556556	0.344622	0.0939320630261	958	2	0.236417173257627	0.813108971516983	0.109738528167743	265.564785333284	2.04810261892036	2.1078	0.2698	2.1412	0.2975	1187480991
1858	6	128556556	129126530	0.35134	0.122767003407	1139	3	0.618874796586292	0.535998843074417	0.285841199430386	315.739342896253	2.36307053941909	2.1078	0.2698	2.1412	0.2975	1188032826
1859	6	129126530	129708501	0.34642	0.140850660944	1122	2	0.788984711342297	0.430120942330231	0.337713643040355	311.026815390339	2.39871726349546	2.1078	0.2698	2.1412	0.2975	1188602800
1860	6	129708501	130283575	0.367104	0.130546677471	1065	4	0.4828094000627	0.629231075775084	0.213515936402742	295.225987870509	2.19587628865979	2.1078	0.2698	2.1412	0.2975	1189184771
1861	6	130283575	130884823	0.376926	0.16839640215	1075	5	0.453643906576902	0.650085146260561	0.191643448743618	297.998062873988	2.19724067450179	2.1078	0.2698	2.1412	0.2975	1189759845
1862	6	130884823	131476973	0.374212	0.155619353204	1321	5	1.28818598000419	0.197681231158447	0.488937255513623	366.19110795957	2.70005109862034	2.1078	0.2698	2.1412	0.2975	1190361093
1863	6	131476973	132117348	0.374602	0.219207495608	977	5	0.12118405618717	0.903545252360056	0.0537372562351806	270.831727839894	1.99693408277977	2.1078	0.2698	2.1412	0.2975	1190953243
1864	6	132117348	132697509	0.364326	0.138170266529	1162	4	0.802465616594246	0.422283669976191	0.33927257469407	322.115115404254	2.39587628865979	2.1078	0.2698	2.1412	0.2975	1191593618
1865	6	132697509	133286040	0.371126	0.150427080307	1174	5	0.78949620441959	0.429822047299418	0.318739197376848	325.441605408429	2.3995912110373	2.1078	0.2698	2.1412	0.2975	1192173779
1866	6	133286040	133857443	0.361022	0.124960841998	1044	4	0.413605476896077	0.679163061551605	0.184784217859426	289.404630363203	2.15257731958763	2.1078	0.2698	2.1412	0.2975	1192762310
1867	6	133857443	134459809	0.378484	0.169939870444	1163	5	0.752179282437069	0.451943250810821	0.305157885740014	322.392322904602	2.37710781808891	2.1078	0.2698	2.1412	0.2975	1193333713
1868	6	134459809	135084581	0.387122	0.199708053498	874	6	-0.196419613135296	0.844281746193959	-0.0930238482753304	242.279355304061	1.88362068965517	2.1078	0.2698	2.1412	0.2975	1193936079
1869	6	135084581	135683262	0.382168	0.164830686125	1024	6	0.309717518477304	0.756775779598243	0.135486682224071	283.860480356245	2.20689655172414	2.1078	0.2698	2.1412	0.2975	1194560851
1870	6	135683262	136272540	0.359	0.151504043932	679	3	-0.771717711547498	0.440281638254425	-0.460443068032994	188.223892736221	1.40871369294606	1.0981	0.1614	1.0935	0.1411	1195159532
1871	6	136272540	136871024	0.381278	0.164555777598	462	6	-1.58660960129791	0.112601091531867	-1.01276427635987	128.069865160728	0.995689655172414	1.0981	0.1614	1.0935	0.1411	1195748810
1872	6	136871024	137478177	0.387566	0.176484345791	473	6	-1.54949287831298	0.121263282182871	-0.978816944436533	131.119147664555	1.01939655172414	1.0981	0.1614	1.0935	0.1411	1196347294
1873	6	137478177	138058633	0.390412	0.138608266604	478	7	-1.54530326925664	0.122272925072223	-0.928934961438427	132.505185166294	1.04824561403509	1.0981	0.1614	1.0935	0.1411	1196954447
1874	6	138058633	138659324	0.400658	0.16762528488	504	8	-1.34273824241974	0.17935674698352	-0.761671464982447	139.712580175339	1.18867924528302	1.0981	0.1614	1.0935	0.1411	1197534903
1875	6	138659324	139278258	0.389998	0.192159422491	398	6	-1.80256144411928	0.0714571167829079	-1.22788869723228	110.328585138462	0.857758620689655	1.0981	0.1614	1.0935	0.1411	1198135594
1876	6	139278258	139901940	0.391184	0.198309394852	367	7	-1.94231454364683	0.0520990334356606	-1.31016551657596	101.735152627678	0.804824561403509	1.0981	0.1614	1.0935	0.1411	1198754528
1877	6	139901940	140476801	0.361544	0.130224523841	522	4	-1.30660632753142	0.191346446542334	-0.815215782140574	144.702315181601	1.07628865979381	1.0981	0.1614	1.0935	0.1411	1199378210
1878	6	140476801	141078599	0.33979	0.169156427904	529	1	-0.824642172428487	0.409574771237893	-0.601616618156164	146.642767684037	1.21889400921659	1.0981	0.1614	1.0935	0.1411	1199953071
1879	6	141078599	141659230	0.335176	0.138867886833	502	1	-0.905987724590079	0.364942349789462	-0.677196976319418	139.158165174643	1.15668202764977	1.0981	0.1614	1.0935	0.1411	1200554869
1880	6	141659230	142270565	0.337798	0.182117824106	542	1	-0.785475795461794	0.432174656286783	-0.566591488916318	150.246465188559	1.24884792626728	1.0981	0.1614	1.0935	0.1411	1201135500
1881	6	142270565	142870688	0.358422	0.166837464986	558	3	-1.13750400173052	0.255327652660067	-0.743589520448538	154.681785194126	1.15767634854772	1.0981	0.1614	1.0935	0.1411	1201746835
1882	6	142870688	143454540	0.379852	0.143618588272	535	5	-1.37827771801958	0.168117559964246	-0.815082414444695	148.306012686124	1.09351047521717	1.0981	0.1614	1.0935	0.1411	1202346958
1883	6	143454540	144028599	0.390162	0.129009387537	1222	7	1.11574527260197	0.264531185721964	0.425226800399554	338.747565425128	2.67982456140351	2.0888	0.4593	2.0394	0.4125	1202930810
1884	6	144028599	144657203	0.390892	0.204586671418	1049	7	0.496979953056887	0.619203188190176	0.204997193158092	290.790667864942	2.30043859649123	2.0888	0.4593	2.0394	0.4125	1203504869
1885	6	144657203	145244125	0.36415	0.148098043692	1230	4	1.0265545106576	0.304630283281746	0.421320821516144	340.965225427911	2.5360824742268	2.0888	0.4593	2.0394	0.4125	1204133473
1886	6	145244125	145843887	0.370868	0.166335979939	979	5	0.127968951093083	0.898173544418603	0.0566875538704907	271.38614284059	2.00102197240675	2.0888	0.4593	2.0394	0.4125	1204720395
1887	6	145843887	146447149	0.359972	0.171172724289	1263	3	0.993730168344097	0.320354251277393	0.434928091509827	350.113072939392	2.62033195020747	2.0888	0.4593	2.0394	0.4125	1205320157
1888	6	146447149	147026482	0.36277	0.136938513774	1094	4	0.578376722530894	0.563009806007409	0.252275244082098	303.265005380598	2.25567010309278	2.0888	0.4593	2.0394	0.4125	1205923419
1889	6	147026482	147593775	0.363716	0.118621241581	1070	4	0.499286524626182	0.617577546910158	0.220273302578051	296.612025372248	2.20618556701031	2.0888	0.4593	2.0394	0.4125	1206502752
1890	6	147593775	148175234	0.369718	0.140094142493	781	4	-0.453091275143063	0.650483017663718	-0.233943040568479	216.499057771706	1.61030927835052	2.0888	0.4593	2.0394	0.4125	1207070045
1891	6	148175234	148782514	0.396994	0.176656566987	807	7	-0.368576158676692	0.712443668925605	-0.173376906141395	223.706452780752	1.76973684210526	2.0888	0.4593	2.0394	0.4125	1207651504
1892	6	148782514	149383695	0.403424	0.168303722174	682	8	-0.660851031673241	0.508707852235786	-0.325323459458191	189.055515237265	1.60849056603774	2.0888	0.4593	2.0394	0.4125	1208258784
1893	6	149383695	149991519	0.396354	0.177393456	940	7	0.107122034962011	0.914692166377118	0.0467151771458244	260.575050327022	2.06140350877193	2.0888	0.4593	2.0394	0.4125	1208859965
1894	6	149991519	150676696	0.435996	0.270261552854	828	11	0.459819482889529	0.645645797556446	0.17549166122762	229.527810288057	2.30640668523677	2.0888	0.4593	2.0394	0.4125	1209467789
1895	6	150676696	151290699	0.411002	0.185671731246	826	9	0.116356976029634	0.907369631872146	0.0495036928112577	228.973395287362	2.03699136868064	2.0888	0.4593	2.0394	0.4125	1210152966
1896	6	151290699	151950283	0.406338	0.241946438968	821	8	-0.128366074966705	0.897859277261977	-0.0577129767045592	227.587357785622	1.93632075471698	2.0888	0.4593	2.0394	0.4125	1210766969
1897	6	151950283	152555367	0.383492	0.173668449339	1246	6	1.05880047326395	0.289690658091291	0.418575035248073	345.400545433478	2.68534482758621	2.0888	0.4593	2.0394	0.4125	1211426553
1898	6	152555367	153139896	0.3663	0.144610447044	830	4	-0.291615454420942	0.770580657877112	-0.146154252476172	230.082225288753	1.71134020618557	2.0888	0.4593	2.0394	0.4125	1212031637
1899	6	153139896	153743909	0.360724	0.172203247281	1112	4	0.637694370959428	0.523672650516799	0.275819294013049	308.25474038686	2.29278350515464	2.0888	0.4593	2.0394	0.4125	1212616166
1900	6	153743909	154359324	0.35102	0.187540115207	1313	3	1.14488152792386	0.252258236867286	0.490940368615161	363.973447956787	2.72406639004149	2.0888	0.4593	2.0394	0.4125	1213220179
1901	6	154359324	154966997	0.391318	0.177189047399	1566	7	2.34612255539681	0.0189698687814776	0.783066727871866	434.106945544804	3.43421052631579	2.0888	0.4593	2.0394	0.4125	1213835594
1902	6	154966997	155599031	0.402424	0.208903318492	915	8	0.231731665539874	0.816746435193298	0.0986765446890408	253.644862818324	2.15801886792453	2.0888	0.4593	2.0394	0.4125	1214443267
1903	6	155599031	156170072	0.369824	0.124406128457	1171	4	0.832124440808513	0.405338707520789	0.350403581790756	324.609982907386	2.41443298969072	2.0888	0.4593	2.0394	0.4125	1215075301
1904	6	156170072	156755748	0.384598	0.146285659648	1271	6	1.14315666186605	0.252973552235369	0.44723499722903	352.330732942175	2.73922413793103	2.0888	0.4593	2.0394	0.4125	1215646342
1905	6	156755748	157337864	0.401964	0.141064667523	996	8	0.542028654699797	0.587798766094069	0.221050543585717	276.098670346504	2.34905660377358	2.0888	0.4593	2.0394	0.4125	1216232018
1906	6	157337864	158006609	0.432472	0.252330858548	682	11	-0.248084485596856	0.804069039168733	-0.104367367247532	189.055515237265	1.89972144846797	2.0888	0.4593	2.0394	0.4125	1216814134
1907	6	158006609	158614534	0.43955	0.177530122959	707	11	-0.126868052636858	0.899044832582004	-0.0524288914623058	195.985702745962	1.96935933147632	2.0888	0.4593	2.0394	0.4125	1217482879
1908	6	158614534	159261531	0.434348	0.227198889639	733	11	-0.000802962358461234	0.999359328800123	-0.000325908137892844	203.193097755007	2.04178272980501	2.0888	0.4593	2.0394	0.4125	1218090804
1909	6	159261531	159861732	0.42281	0.166945739844	693	10	-0.45294089723665	0.650591300684399	-0.17798941222961	192.104797741092	1.80939947780679	2.0888	0.4593	2.0394	0.4125	1218737801
1910	6	159861732	160476597	0.427704	0.186813365536	764	10	-0.0995286883447916	0.920718510974301	-0.0372721263310753	211.786530265792	1.99477806788512	2.0888	0.4593	2.0394	0.4125	1219338002
1911	6	160476597	161195893	0.419786	0.304875878637	1031	9	0.972473588029851	0.330814998309746	0.369334338759921	285.80093285868	2.54254007398274	2.0888	0.4593	2.0394	0.4125	1219952867
1912	6	161195893	161834356	0.411868	0.216869262588	881	9	0.3460467987614	0.729307544532062	0.142503930312226	244.219807806496	2.17262638717633	2.0888	0.4593	2.0394	0.4125	1220672163
1913	6	161834356	162410287	0.404366	0.131840446165	709	8	-0.557418701953266	0.577241390566492	-0.269309571242848	196.540117746658	1.67216981132075	2.0888	0.4593	2.0394	0.4125	1221310626
1914	6	162410287	162975966	0.382162	0.11610648442	794	6	-0.466359416662017	0.640958255482367	-0.231518120632971	220.102755276229	1.71120689655172	2.0888	0.4593	2.0394	0.4125	1221886557
1915	6	162975966	163558855	0.373136	0.142203747197	1214	5	0.925194102537848	0.354864950622995	0.367075210522477	336.529905422345	2.4813490035769	2.0888	0.4593	2.0394	0.4125	1222452236
1916	6	163558855	164116917	0.41077	0.104042203196	911	9	0.47133215661509	0.63740355557915	0.190812965193863	252.536032816933	2.24660912453761	2.0888	0.4593	2.0394	0.4125	1223035125
1917	6	164116917	164673311	0.414584	0.101356233173	1023	9	0.939064159268867	0.347697804376434	0.358096151137141	283.583272855897	2.52281134401973	2.0888	0.4593	2.0394	0.4125	1223593187
1918	6	164673311	165272063	0.360604	0.164929720485	850	4	-0.225706956167015	0.821429347451819	-0.111802747685395	235.626375295711	1.75257731958763	2.0888	0.4593	2.0394	0.4125	1224149581
1919	6	165272063	165857247	0.377178	0.145567889758	942	5	0.00244839533369487	0.998046465116293	0.00110575387957861	261.129465327717	1.92539601430761	2.0888	0.4593	2.0394	0.4125	1224748333
1920	6	165857247	166417299	0.4157	0.107225757608	857	9	0.245818512478447	0.805822725810586	0.102657115504312	237.566827798146	2.1134401972873	2.0888	0.4593	2.0394	0.4125	1225333517
1921	6	166417299	167006546	0.443544	0.151459404969	571	12	-0.597950027666502	0.549873277523659	-0.284013790123195	158.285482698648	1.71086142322097	2.0888	0.4593	2.0394	0.4125	1225893569
1922	6	167006546	167643169	0.446936	0.214605818514	582	12	-0.545007195307977	0.585748568919456	-0.256485382577753	161.334765202475	1.7438202247191	2.0888	0.4593	2.0394	0.4125	1226482816
1923	6	167643169	168358476	0.449492	0.300999431014	506	12	-0.910794037057788	0.36240390492797	-0.458367150791727	140.266995176035	1.51610486891386	2.0888	0.4593	2.0394	0.4125	1227119439
1924	6	168358476	168927128	0.486222	0.120727615484	468	14	-0.34184237315458	0.732469519256639	-0.153660222827351	129.733110162815	1.86826347305389	2.0888	0.4593	2.0394	0.4125	1227834746
1925	6	168927128	169513893	0.439782	0.147870101318	652	11	-0.393544205148853	0.693917581326001	-0.169267142040627	180.739290226828	1.81615598885794	2.0888	0.4593	2.0394	0.4125	1228403398
1926	6	169513893	170119763	0.431062	0.174740455873	718	11	-0.0735328221344596	0.94138212647592	-0.0301552624486533	199.034985249789	2	2.0888	0.4593	2.0394	0.4125	1228990163
1927	6	170119763	170756306	0.484842	0.214507111067	405	14	-0.751291776571927	0.45247707716672	-0.362246844638768	112.269037640898	1.61676646706587	2.0888	0.4593	2.0394	0.4125	1229596033
1928	6	170756306	171115067	0.106368	0.319125757473	226	1	-1.73752003557525	0.082295420666075	-1.828561567855	62.6488950786244	0.52073732718894	2.0888	0.4593	2.0394	0.4125	1230232576
1929	7	0	683041	0.555266	0.267979520995	214	16	0.232811227342367	0.815907994299521	0.146903125599039	59.3224050744496	2.25263157894737	2.2376	0.3276	2.2191	0.3276	1230232576
1930	7	683041	1330600	0.55157	0.227869584084	169	16	-0.272861673630225	0.78495954891821	-0.193684424519924	46.8480675587943	1.77894736842105	2.2376	0.3276	2.2191	0.3276	1230915617
1931	7	1330600	1949982	0.57086	0.192743734884	153	16	-0.452656482864924	0.650796119865801	-0.337176018109456	42.412747553228	1.61052631578947	2.2376	0.3276	2.2191	0.3276	1231563176
1932	7	1949982	2570397	0.543282	0.194087828308	297	16	1.16549680024737	0.243817954673916	0.619755259998658	82.3306276033249	3.12631578947368	2.2376	0.3276	2.2191	0.3276	1232182558
1933	7	2570397	3212524	0.499034	0.221337835039	481	15	0.631186812060278	0.527918383904121	0.23727266438078	133.336807667338	2.42317380352645	2.2376	0.3276	2.2191	0.3276	1232802973
1934	7	3212524	3787974	0.39527	0.131114779738	1108	7	0.708003963768793	0.478942795980715	0.283940396630013	307.145910385468	2.42982456140351	2.2376	0.3276	2.2191	0.3276	1233445100
1935	7	3787974	4367688	0.458402	0.137505735587	523	13	-0.535321367255129	0.592427653539576	-0.279172599248429	144.979522681949	1.75503355704698	2.2376	0.3276	2.2191	0.3276	1234020550
1936	7	4367688	5127560	0.47171	0.341994441169	543	14	0.145597392818454	0.884239226281896	0.0607834453936064	150.523672688907	2.16766467065868	2.2376	0.3276	2.2191	0.3276	1234600264
1937	7	5127560	6098775	0.490678	0.485180933161	402	15	-0.0523950100206983	0.958213950084412	-0.0215687282103328	111.437415139854	2.02518891687657	2.2376	0.3276	2.2191	0.3276	1235360136
1938	7	6098775	7089517	0.460876	0.495327744256	587	13	-0.2284915463318	0.819264127370532	-0.112623042385318	162.720802704215	1.96979865771812	2.2376	0.3276	2.2191	0.3276	1236331351
1939	7	7089517	7713071	0.375106	0.198144827874	1052	5	0.375617615158904	0.707201193185199	0.160441493559098	291.622290365986	2.15022994379152	2.2376	0.3276	2.2191	0.3276	1237322093
1940	7	7713071	8288668	0.371072	0.131336681741	1339	5	1.3492500341574	0.177256668707798	0.508462749591106	371.180842965832	2.73684210526316	2.2376	0.3276	2.2191	0.3276	1237945647
1941	7	8288668	8853838	0.369972	0.115310437567	1073	4	0.509172799364271	0.610631107317866	0.224312582046063	297.443647873292	2.21237113402062	2.2376	0.3276	2.2191	0.3276	1238521244
1942	7	8853838	9421183	0.33767	0.118702024341	1198	1	1.19091984224209	0.233685054183116	0.577671662518596	332.094585416779	2.76036866359447	2.2376	0.3276	2.2191	0.3276	1239086414
1943	7	9421183	10025064	0.33489	0.172022302407	985	1	0.549193819633967	0.582872445328652	0.295239384073549	273.049387842677	2.26958525345622	2.2376	0.3276	2.2191	0.3276	1239653759
1944	7	10025064	10632802	0.342868	0.177277050308	1107	2	0.738444997493089	0.460244079218785	0.318296189213115	306.86870288512	2.36664885088188	2.2376	0.3276	2.2191	0.3276	1240257640
1945	7	10632802	11253726	0.35377	0.194748471633	1136	3	0.609805715011507	0.541990515272533	0.282036287226956	314.907720395209	2.35684647302905	2.2376	0.3276	2.2191	0.3276	1240865378
1946	7	11253726	11824243	0.351364	0.123601925972	1080	3	0.440516192282176	0.659563287328439	0.209104764773105	299.384100375727	2.24066390041494	2.2376	0.3276	2.2191	0.3276	1241486302
1947	7	11824243	12400616	0.346158	0.132506206918	1019	2	0.441945342911071	0.658528757981867	0.198795018597376	282.474442854505	2.1785141635489	2.2376	0.3276	2.2191	0.3276	1242056819
1948	7	12400616	13010231	0.356742	0.179810208082	973	3	0.117052282781489	0.906818622532156	0.0585851625033859	269.722897838502	2.01867219917012	2.2376	0.3276	2.2191	0.3276	1242633192
1949	7	13010231	13601725	0.33861	0.154682887739	1171	1	1.10957429008049	0.267182515182639	0.544784830231026	324.609982907386	2.69815668202765	2.2376	0.3276	2.2191	0.3276	1243242807
1950	7	13601725	14185475	0.34788	0.143468950749	1111	2	0.751922254519545	0.452097814026321	0.323499783820654	307.977532886512	2.37520042757883	2.2376	0.3276	2.2191	0.3276	1243834301
1951	7	14185475	14766268	0.336568	0.139108081537	938	1	0.407592302908231	0.683573016164239	0.224703582245187	260.020635326326	2.16129032258065	2.2376	0.3276	2.2191	0.3276	1244418051
1952	7	14766268	15320920	0.34761	0.0985338554625	1263	2	1.26405802152485	0.206209202287901	0.508495606219115	350.113072939392	2.70016034206307	2.2376	0.3276	2.2191	0.3276	1244998844
1953	7	15320920	15882323	0.341488	0.10937419287	1021	2	0.448683971424299	0.653659648910656	0.201623833309364	283.028857855201	2.18278995189738	2.2376	0.3276	2.2191	0.3276	1245553496
1954	7	15882323	16471244	0.353984	0.150989691317	1177	3	0.73374982986691	0.463101222692959	0.333187772760719	326.273227909473	2.44190871369295	2.2376	0.3276	2.2191	0.3276	1246114899
1955	7	16471244	17061333	0.369442	0.152670190429	1108	4	0.624512671308643	0.53229095130959	0.27062038733873	307.145910385468	2.28453608247423	2.2376	0.3276	2.2191	0.3276	1246703820
1956	7	17061333	17644697	0.359344	0.142902201713	1312	3	1.14185850073226	0.25351284086133	0.489841172340358	363.696240456439	2.72199170124481	2.2376	0.3276	2.2191	0.3276	1247293909
1957	7	17644697	18236219	0.36364	0.154722901261	1253	4	1.10234928364961	0.270309851169693	0.448048920611402	347.340997935913	2.58350515463918	2.2376	0.3276	2.2191	0.3276	1247877273
1958	7	18236219	18766309	0.349684	0.0567639457451	1240	2	1.18656379362273	0.23539972442886	0.4819810877058	343.73730043139	2.65098877605559	2.2376	0.3276	2.2191	0.3276	1248468795
1959	7	18766309	19354791	0.354946	0.150356340551	1153	3	0.661197177268625	0.508485871257755	0.303465965374046	319.620247901123	2.39211618257261	2.2376	0.3276	2.2191	0.3276	1248998885
1960	7	19354791	19962497	0.347246	0.177233728151	1169	2	0.947342481403148	0.343464290348996	0.396915896963219	324.05556790669	2.49919828968466	2.2376	0.3276	2.2191	0.3276	1249587367
1961	7	19962497	20543175	0.360334	0.138937586752	834	4	-0.278433754770156	0.780679410975394	-0.139218205265795	231.191055290145	1.71958762886598	2.2376	0.3276	2.2191	0.3276	1250195073
1962	7	20543175	21142357	0.367536	0.165529004543	936	4	0.0576995863248712	0.953987923213847	0.0272429408729458	259.46622032563	1.92989690721649	2.2376	0.3276	2.2191	0.3276	1250775751
1963	7	21142357	21743581	0.3768	0.168363205727	967	5	0.087259581657606	0.930465180593792	0.0388945837436366	268.059652836415	1.97649463464486	2.2376	0.3276	2.2191	0.3276	1251374933
1964	7	21743581	22319108	0.391446	0.131231028258	1214	7	1.08713184742069	0.276978544911654	0.415750936836507	336.529905422345	2.66228070175439	2.2376	0.3276	2.2191	0.3276	1251976157
1965	7	22319108	22961577	0.406458	0.221752333576	1033	8	0.683769254686429	0.494120883922486	0.273673150382696	286.355347859376	2.43632075471698	2.2376	0.3276	2.2191	0.3276	1252551684
1966	7	22961577	23620882	0.382852	0.241625651254	994	6	0.208490092154784	0.834846317985128	0.0925887237863575	275.544255345808	2.14224137931034	2.2376	0.3276	2.2191	0.3276	1253194153
1967	7	23620882	24279827	0.384196	0.241211330232	1181	6	0.839474382898492	0.401203158578736	0.341279931621229	327.382057910864	2.54525862068966	2.2376	0.3276	2.2191	0.3276	1253853458
1968	7	24279827	24870183	0.392266	0.15305341184	1317	7	1.45552969662961	0.145522675068901	0.533237860837339	365.082277958178	2.88815789473684	2.2376	0.3276	2.2191	0.3276	1254512403
1969	7	24870183	25454321	0.400462	0.14403788146	1109	8	0.974912108713024	0.329603859198435	0.376092261679346	307.423117885816	2.61556603773585	2.2376	0.3276	2.2191	0.3276	1255102759
1970	7	25454321	26013718	0.406722	0.106180404972	1149	8	1.12814518977965	0.259258607086286	0.427211694163749	318.511417899732	2.70990566037736	2.2376	0.3276	2.2191	0.3276	1255686897
1971	7	26013718	26629172	0.413184	0.187591599047	772	9	-0.109156668107008	0.913078228712991	-0.0480372413401071	214.004190268575	1.90382244143033	2.2376	0.3276	2.2191	0.3276	1256246294
1972	7	26629172	27238555	0.399696	0.179497951206	922	7	0.0427418283041413	0.96590733585437	0.0188211710101629	255.58531532076	2.0219298245614	2.2376	0.3276	2.2191	0.3276	1256861748
1973	7	27238555	27832979	0.396014	0.158849575387	955	7	0.160772207176902	0.87227281590336	0.0695551535039359	264.73316283224	2.09429824561404	2.2376	0.3276	2.2191	0.3276	1257471131
1974	7	27832979	28398319	0.398942	0.115576467259	909	7	-0.00375498761543113	0.997003960396302	-0.00166528522506807	251.981617816237	1.99342105263158	2.2376	0.3276	2.2191	0.3276	1258065555
1975	7	28398319	28942537	0.4004	0.0812505282809	1190	8	1.28520909787295	0.198719225256857	0.477794469712942	329.876925413996	2.80660377358491	2.2376	0.3276	2.2191	0.3276	1258630895
1976	7	28942537	29506437	0.409662	0.113317964178	940	8	0.327502341206517	0.743287972488	0.137565558082636	260.575050327022	2.21698113207547	2.2376	0.3276	2.2191	0.3276	1259175113
1977	7	29506437	30191291	0.406338	0.269917383851	914	8	0.227900838513208	0.819723330836506	0.0970989665757056	253.367655317976	2.15566037735849	2.2376	0.3276	2.2191	0.3276	1259739013
1978	7	30191291	30812599	0.429714	0.195246158105	817	10	0.164286059137864	0.869505955780983	0.0594913137788594	226.478527784231	2.1331592689295	2.2376	0.3276	2.2191	0.3276	1260423867
1979	7	30812599	31370178	0.457948	0.103266084268	785	13	0.720763212149748	0.471055213047065	0.306709108283619	217.607887773098	2.63422818791946	2.2376	0.3276	2.2191	0.3276	1261045175
1980	7	31370178	31939322	0.387078	0.121487707856	1006	6	0.248981062683792	0.803375430015619	0.109901272029598	278.870745349983	2.16810344827586	2.2376	0.3276	2.2191	0.3276	1261602754
1981	7	31939322	32538381	0.403628	0.165357669278	998	8	0.549690308753129	0.582531805084668	0.223944616854897	276.6530853472	2.35377358490566	2.2376	0.3276	2.2191	0.3276	1262171898
1982	7	32538381	33405816	0.374652	0.423587934543	1036	5	0.321338455911601	0.747953916814659	0.138330791953349	287.18697036042	2.11752682677568	2.2376	0.3276	2.2191	0.3276	1262770957
1983	7	33405816	33967245	0.393608	0.109415438105	1054	7	0.514863343795184	0.606648517464386	0.211857382218039	292.176705366682	2.31140350877193	2.2376	0.3276	2.2191	0.3276	1263638392
1984	7	33967245	34547801	0.392064	0.138756640186	1082	7	0.615010331929648	0.538547897202057	0.24968301440764	299.938515376423	2.37280701754386	2.2376	0.3276	2.2191	0.3276	1264199821
1985	7	34547801	35412535	0.387642	0.421787509222	1185	6	0.852971373074828	0.393675179497722	0.346158026009693	328.490887912256	2.55387931034483	2.2376	0.3276	2.2191	0.3276	1264780377
1986	7	35412535	36089030	0.403388	0.260896237223	894	8	0.151284297979893	0.879751455115558	0.0651796327009538	247.823505311018	2.10849056603774	2.2376	0.3276	2.2191	0.3276	1265645111
1987	7	36089030	36700737	0.422602	0.1826152063	844	10	0.298682251251669	0.765182500669803	0.106398234340361	233.963130293624	2.20365535248042	2.2376	0.3276	2.2191	0.3276	1266321606
1988	7	36700737	37273601	0.404618	0.127192492459	1124	8	1.03237451411301	0.301896706314262	0.395474931738562	311.581230391034	2.65094339622642	2.2376	0.3276	2.2191	0.3276	1266933313
1989	7	37273601	37869332	0.391688	0.160695011675	1070	7	0.572090194157735	0.567260871986674	0.233593311869334	296.612025372248	2.34649122807018	2.2376	0.3276	2.2191	0.3276	1267506177
1990	7	37869332	38491882	0.37907	0.196851658501	1250	5	1.04732221084428	0.294950995509079	0.409234883816245	346.509375434869	2.55493101686254	2.2376	0.3276	2.2191	0.3276	1268101908
1991	7	38491882	39058515	0.381238	0.117594633564	960	6	0.0937656756559277	0.92529529837806	0.0423772778325897	266.11920033398	2.06896551724138	2.2376	0.3276	2.2191	0.3276	1268724458
1992	7	39058515	39617167	0.393158	0.104988436451	1145	7	0.840341055232191	0.400717188466736	0.331330113565131	317.40258789834	2.5109649122807	2.2376	0.3276	2.2191	0.3276	1269291091
1993	7	39617167	40356337	0.376112	0.323565620899	953	5	0.0397653173162158	0.968280227121037	0.0178549081767373	264.178747831544	1.947879407256	2.2376	0.3276	2.2191	0.3276	1269849743
1994	7	40356337	40920441	0.373098	0.113638619829	1475	5	1.81062288775948	0.0701992467980173	0.648021743403361	408.881063013146	3.0148185998978	2.2376	0.3276	2.2191	0.3276	1270588913
1995	7	40920441	41489224	0.388624	0.120930126252	1208	6	0.93057906658876	0.352071347073414	0.37389142154915	334.866660420258	2.60344827586207	2.2376	0.3276	2.2191	0.3276	1271153017
1996	7	41489224	42039837	0.398424	0.0919211860236	998	7	0.314569367526257	0.75308864038255	0.133094235918085	276.6530853472	2.18859649122807	2.2376	0.3276	2.2191	0.3276	1271721800
1997	7	42039837	42603518	0.396948	0.112973472585	1080	7	0.607856975634329	0.543282337026518	0.247013827631656	299.384100375727	2.36842105263158	2.2376	0.3276	2.2191	0.3276	1272272413
1998	7	42603518	43210147	0.388682	0.175773001291	1151	6	0.738246956575972	0.460364393209788	0.304158800356302	319.065832900428	2.48060344827586	2.2376	0.3276	2.2191	0.3276	1272836094
1999	7	43210147	43812012	0.406508	0.169248917947	905	8	0.193423395273216	0.846627394605445	0.0828225934882037	250.872787814845	2.13443396226415	2.2376	0.3276	2.2191	0.3276	1273442723
[truncated: 2,506 more rows]
