# Supplementary material for: Digital microfluidic isolation of single cells for -Omics
Source: Nat Commun. 2020 Nov 11;11:5632. doi: 10.1038/s41467-020-19394-5 (PMC7658233; doi:10.1038/s41467-020-19394-5)
Supplement: Supplementary file 8 — Source Data [file 41467_2020_19394_MOESM8_ESM.zip › Source Data/Figure 3_Processed Sequencing Data/1Cell-6.txt]

Chrom	Start	End	GCfrac	Nfrac	Count	bin	zscore	pvalue	Log2_foldchange	rpkm	est_copy	seg.mean	seg.sd	seg.median	seg.mad	Position
1	1	0	1477506	0.611508	0.661591898781	54	16	-1.37204009133874	0.170050957537301	-1.40795566728464	25.3734955044274	0.710526315789474	0.9126	0.6688	0.7105	0.1253	0
2	1	1477506	2199916	0.550532	0.307872260904	201	16	0.886655054000817	0.375264643668544	0.488208521730819	94.4457888220355	2.64473684210526	0.9126	0.6688	0.7105	0.1253	1477506
3	1	2199916	2860961	0.595166	0.243621841176	57	16	-1.3259442720461	0.184858157072016	-1.32995315528337	26.7831341435623	0.75	0.9126	0.6688	0.7105	0.1253	2199916
4	1	2860961	3395484	0.56922	0.0645865566122	33	16	-1.69471082638725	0.0901302908759392	-2.11844905008966	15.5060250304834	0.434210526315789	0.9126	0.6688	0.7105	0.1253	2860961
5	1	3395484	4129575	0.556132	0.318885533265	78	16	-1.00327353699759	0.315728900589237	-0.877440950585861	36.6506046175063	1.02631578947368	0.9126	0.6688	0.7105	0.1253	3395484
6	1	4129575	4714168	0.479562	0.144704093275	133	14	-1.93566362940068	0.052908911743971	-1.40752892065153	62.493979668312	0.756756756756757	0.9126	0.6688	0.7105	0.1253	4129575
7	1	4714168	5292119	0.456362	0.134874755818	131	13	-2.11814318117893	0.0341629434559735	-1.69714457506873	61.5542205755555	0.626045400238949	0.9126	0.6688	0.7105	0.1253	4714168
8	1	5292119	5860233	0.480376	0.119894950661	102	14	-2.2086326447925	0.0272002028094224	-1.79038601418122	47.9277137305852	0.580369843527738	0.9126	0.6688	0.7105	0.1253	5292119
9	1	5860233	6446979	0.540016	0.147842507661	52	16	-1.40277063753384	0.160685245497025	-1.46240345130702	24.4337364116709	0.684210526315789	0.9126	0.6688	0.7105	0.1253	5860233
10	1	6446979	7094704	0.4825	0.228067466903	327	14	-0.2274059201745	0.820108117239829	-0.109664530654638	153.6506116657	1.86059743954481	2.2769	0.5048	2.2792	0.5057	6446979
11	1	7094704	7655639	0.487108	0.108631124818	479	14	1.11102280045632	0.266558535244003	0.44107048958346	225.072302715199	2.72546230440967	2.2769	0.5048	2.2792	0.5057	7094704
12	1	7655639	8303803	0.447464	0.228590295049	443	12	-0.0812969144941729	0.935205827746783	-0.0439317778708644	208.156639045581	2.01135073779796	2.2769	0.5048	2.2792	0.5057	7655639
13	1	8303803	8949515	0.418338	0.225660975791	797	9	1.63802996682323	0.101415442710563	0.68297455852826	374.493998463494	3.20080321285141	2.2769	0.5048	2.2792	0.5057	8303803
14	1	8949515	9634621	0.495134	0.270185927433	286	15	-0.153456939200642	0.878037945571261	-0.0681895751522671	134.38555026419	1.85413290113452	2.2769	0.5048	2.2792	0.5057	8949515
15	1	9634621	10359005	0.453716	0.309758360207	399	13	-0.185864242203279	0.852551224132059	-0.0903226403838307	187.481939004936	1.90681003584229	2.2769	0.5048	2.2792	0.5057	9634621
16	1	10359005	10962865	0.491486	0.171993508429	410	15	1.22120136227805	0.222009788587609	0.45141918757479	192.650614015097	2.6580226904376	2.2769	0.5048	2.2792	0.5057	10359005
17	1	10962865	11614386	0.48336	0.232565028602	369	14	0.14242306842086	0.886745842151986	0.064665649907676	173.385552613588	2.09957325746799	2.2769	0.5048	2.2792	0.5057	10962865
18	1	11614386	12254539	0.517524	0.21893672294	217	15	-0.918387768249267	0.358415892140655	-0.466509679486177	101.963861564088	1.40680713128039	2.2769	0.5048	2.2792	0.5057	11614386
19	1	12254539	13787191	0.441146	0.673768083035	490	12	0.197658492396495	0.843312267187926	0.101543272576688	230.24097772536	2.22474460839955	2.2769	0.5048	2.2792	0.5057	12254539
20	1	13787191	14407453	0.43416	0.193889033989	303	11	-1.06434717629365	0.287171453987299	-0.612226777776776	142.373502552621	1.3217011995638	2.2769	0.5048	2.2792	0.5057	13787191
21	1	14407453	14989912	0.424528	0.141570479639	283	10	-1.23330615827614	0.217461561167831	-0.787612761684723	132.975911625055	1.13883299798793	2.2769	0.5048	2.2792	0.5057	14407453
22	1	14989912	15573437	0.48865	0.143138683004	249	14	-0.914231184708738	0.360595381207043	-0.502809424084639	117.000007048193	1.41678520625889	2.2769	0.5048	2.2792	0.5057	14989912
23	1	15573437	16262580	0.46305	0.274461178594	316	13	-0.784293913602455	0.432867669974746	-0.426786828429074	148.481936655538	1.51015531660693	2.2769	0.5048	2.2792	0.5057	15573437
24	1	16262580	17334882	0.51144	0.533713450129	402	15	1.13251372992458	0.257418515372964	0.422990779248272	188.891577644071	2.60615883306321	2.2769	0.5048	2.2792	0.5057	16262580
25	1	17334882	17969314	0.502812	0.211893473217	339	15	0.434098625141055	0.664216823839389	0.177080551205687	159.289166222239	2.19773095623987	2.2769	0.5048	2.2792	0.5057	17334882
26	1	17969314	18521200	0.499378	0.0940157931167	400	15	1.11034182183622	0.266851757819665	0.415795277844068	187.951818551314	2.59319286871961	2.2769	0.5048	2.2792	0.5057	17969314
27	1	18521200	19077495	0.493372	0.101196307714	283	15	-0.186714801333191	0.851884250402999	-0.0834026690987743	132.975911625055	1.83468395461912	2.2769	0.5048	2.2792	0.5057	18521200
28	1	19077495	19661460	0.4832	0.143784302141	548	14	1.71859899600584	0.0856874146248491	0.635220726807807	257.493991415301	3.11806543385491	2.2769	0.5048	2.2792	0.5057	19077495
29	1	19661460	20294778	0.465174	0.210507201753	412	13	-0.0921342936708784	0.92659134190995	-0.044067049422958	193.590373107854	1.9689366786141	2.2769	0.5048	2.2792	0.5057	19661460
30	1	20294778	20906339	0.477008	0.182420069298	499	14	1.28713184264459	0.198048338388249	0.500084649184541	234.469893642765	2.83926031294452	2.2769	0.5048	2.2792	0.5057	20294778
31	1	20906339	21563446	0.40862	0.239088915504	607	8	0.331295987306258	0.740420922001437	0.162876946684977	285.21688465162	2.20727272727273	2.2769	0.5048	2.2792	0.5057	20906339
32	1	21563446	22254740	0.50199	0.276718733274	315	15	0.168035728080663	0.866555171743143	0.0711471064566223	148.01205710916	2.04213938411669	2.2769	0.5048	2.2792	0.5057	21563446
33	1	22254740	22885971	0.480082	0.207896950562	440	14	0.767610168189205	0.442718819629414	0.31854835737194	206.747000406446	2.50355618776671	2.2769	0.5048	2.2792	0.5057	22254740
34	1	22885971	23471767	0.485198	0.146460542578	491	14	1.21668822576928	0.223722860540552	0.476767858161973	230.710857271738	2.79374110953058	2.2769	0.5048	2.2792	0.5057	22885971
35	1	23471767	24145905	0.454474	0.258312096336	553	13	0.924475148103624	0.35523898476575	0.380568093628531	259.843389147192	2.64277180406213	2.2769	0.5048	2.2792	0.5057	23471767
36	1	24145905	24796802	0.45735	0.231829306327	436	13	0.0809056113120157	0.935517017415969	0.0376167481707498	204.867482220933	2.08363201911589	2.2769	0.5048	2.2792	0.5057	24145905
37	1	24796802	25427884	0.463804	0.207709933099	460	13	0.25394551629491	0.799537650164104	0.114922474338199	216.144591334012	2.19832735961768	2.2769	0.5048	2.2792	0.5057	24796802
38	1	25427884	26166886	0.467966	0.323411844623	478	13	0.38372544503208	0.701181951330981	0.170299231374572	224.602423168821	2.28434886499403	2.2769	0.5048	2.2792	0.5057	25427884
39	1	26166886	26827376	0.47554	0.242986267771	467	14	1.00535737514336	0.314724796854917	0.404467383556942	219.43374815866	2.65718349928876	2.2769	0.5048	2.2792	0.5057	26166886
40	1	26827376	27548159	0.473618	0.306309943492	340	14	-0.112935042752126	0.910082053944354	-0.0534204200150183	159.759045768617	1.93456614509246	2.2769	0.5048	2.2792	0.5057	26827376
41	1	27548159	28223466	0.476064	0.259596005965	404	14	0.450613892250326	0.652267852322716	0.195400126599075	189.831336736828	2.29871977240398	2.2769	0.5048	2.2792	0.5057	27548159
42	1	28223466	28995833	0.419896	0.352639354089	454	9	-0.231264504128876	0.817109320849838	-0.128912868171297	213.325314055742	1.82329317269076	2.2769	0.5048	2.2792	0.5057	28223466
43	1	28995833	29679015	0.443604	0.268130600631	338	12	-0.70449516393077	0.481124460703181	-0.434215230143698	158.819286675861	1.53461975028377	2.2769	0.5048	2.2792	0.5057	28995833
44	1	29679015	30404383	0.478374	0.310694709444	348	14	-0.0424914258768199	0.966106946737931	-0.0198678603039918	163.518082139643	1.9800853485064	2.2769	0.5048	2.2792	0.5057	29679015
45	1	30404383	30996073	0.480618	0.154962902871	212	14	-1.24003291275703	0.214963220805997	-0.734890901589521	99.6144638321966	1.20625889046942	2.2769	0.5048	2.2792	0.5057	30404383
46	1	30996073	31602503	0.468036	0.175502531207	332	13	-0.668933976947192	0.503537595078163	-0.355528145259252	156.000009397591	1.58661887694146	2.2769	0.5048	2.2792	0.5057	30996073
47	1	31602503	32239335	0.48294	0.214863574695	406	14	0.468224796469152	0.639623841461381	0.202524561032456	190.771095829584	2.31009957325747	2.2769	0.5048	2.2792	0.5057	31602503
48	1	32239335	32948488	0.455718	0.294933533384	428	13	0.0232256429843843	0.981470283978654	0.0108994097949706	201.108445849906	2.04540023894863	2.2769	0.5048	2.2792	0.5057	32239335
49	1	32948488	33647449	0.453358	0.284652505648	465	13	0.289995496499679	0.771819682913478	0.130519329389217	218.493989065903	2.22222222222222	2.2769	0.5048	2.2792	0.5057	32948488
50	1	33647449	34220418	0.451892	0.127352439661	730	13	2.20064444735247	0.0277612044126503	0.781185077161203	343.012068856149	3.48864994026284	2.2769	0.5048	2.2792	0.5057	33647449
51	1	34220418	34781660	0.449912	0.109118704587	689	12	1.37876755561443	0.167966433012545	0.593265506278409	323.747007454639	3.12826333711691	2.2769	0.5048	2.2792	0.5057	34220418
52	1	34781660	35341725	0.449814	0.107246480319	548	12	0.541901334942425	0.587886477093782	0.262937416534644	257.493991415301	2.48808172531215	2.2769	0.5048	2.2792	0.5057	34781660
53	1	35341725	36027950	0.394368	0.271376006412	652	7	0.482279992359819	0.629607058345249	0.21083555961548	306.361464238642	2.25996533795494	2.2769	0.5048	2.2792	0.5057	35341725
54	1	36027950	36688308	0.431336	0.242834947104	551	11	0.583630843854544	0.559468704036141	0.250507747321431	258.903630054436	2.40348964013086	2.2769	0.5048	2.2792	0.5057	36027950
55	1	36688308	37287390	0.48005	0.165389712927	311	14	-0.368293153925113	0.712654656719723	-0.182040586022117	146.132538923647	1.76955903271693	2.2769	0.5048	2.2792	0.5057	36688308
56	1	37287390	37834007	0.478924	0.0852827482497	394	14	0.362559371156193	0.716934065077033	0.159240463303656	185.132541273045	2.24182076813656	2.2769	0.5048	2.2792	0.5057	37287390
57	1	37834007	38495340	0.465712	0.24395123183	465	13	0.289995496499679	0.771819682913478	0.130519329389217	218.493989065903	2.22222222222222	2.2769	0.5048	2.2792	0.5057	37834007
58	1	38495340	39061225	0.456718	0.116428249556	493	13	0.491875385646389	0.622807439890958	0.214876259771735	231.650616364495	2.35603345280765	2.2769	0.5048	2.2792	0.5057	38495340
59	1	39061225	39735315	0.425748	0.258259282885	457	10	-0.189143711893922	0.849980182621276	-0.0962206494585359	214.734952694877	1.83903420523139	2.2769	0.5048	2.2792	0.5057	39061225
60	1	39735315	40405957	0.438614	0.254445740052	586	11	0.816208387020619	0.414380960755178	0.339356093172521	275.349414177676	2.55616139585605	2.2769	0.5048	2.2792	0.5057	39735315
61	1	40405957	41088519	0.406074	0.267465812629	626	8	0.428432119896937	0.668336543906535	0.207343087361913	294.144596032807	2.27636363636364	2.2769	0.5048	2.2792	0.5057	40405957
62	1	41088519	41704921	0.442154	0.188841048537	670	12	1.26599834857352	0.205513673496865	0.552922618919252	314.819296073452	3.04199772985244	2.2769	0.5048	2.2792	0.5057	41088519
63	1	41704921	42252912	0.500038	0.0875762558144	403	15	1.14359968396876	0.252789692807111	0.426575116597311	189.361457190449	2.61264181523501	2.2769	0.5048	2.2792	0.5057	41704921
64	1	42252912	42844135	0.411788	0.154295418142	761	9	1.44183579494488	0.149348702283212	0.616291288041334	357.578334793876	3.05622489959839	2.2769	0.5048	2.2792	0.5057	42252912
65	1	42844135	43487604	0.424556	0.222961789923	726	10	1.42510742647859	0.154126150250563	0.571554733479145	341.132550670636	2.9215291750503	2.2769	0.5048	2.2792	0.5057	42844135
66	1	43487604	44097015	0.47732	0.179535649996	462	14	0.961330114596298	0.33638621072865	0.388937685263337	217.084350426768	2.62873399715505	2.2769	0.5048	2.2792	0.5057	43487604
67	1	44097015	44709720	0.45591	0.183946597465	618	13	1.39312489076563	0.163582027422071	0.540895451298198	290.385559661781	2.95340501792115	2.2769	0.5048	2.2792	0.5057	44097015
68	1	44709720	45306909	0.471	0.162744122882	727	14	3.29477492359083	0.000985005400623538	1.04300019776687	341.602430217014	4.13655761024182	2.2769	0.5048	2.2792	0.5057	44709720
69	1	45306909	46057641	0.407858	0.333983365569	645	8	0.525568252487616	0.599188219768783	0.250479590739911	303.072307413994	2.34545454545455	2.2769	0.5048	2.2792	0.5057	45306909
70	1	46057641	46739291	0.4057	0.266485733148	648	8	0.540905536580881	0.588572694548487	0.257174243313919	304.481946053129	2.35636363636364	2.2769	0.5048	2.2792	0.5057	46057641
71	1	46739291	47487093	0.463986	0.331373812854	548	13	0.888425167898855	0.374312092269266	0.36746450635435	257.493991415301	2.61887694145759	2.2769	0.5048	2.2792	0.5057	46739291
72	1	47487093	48167635	0.450778	0.265291488255	473	13	0.347675464827311	0.728083924697634	0.155128796733219	222.253025436929	2.26045400238949	2.2769	0.5048	2.2792	0.5057	47487093
73	1	48167635	48734785	0.462736	0.118399012607	531	13	0.765855235202638	0.443762444127336	0.322000474197977	249.50603912687	2.53763440860215	2.2769	0.5048	2.2792	0.5057	48167635
74	1	48734785	49331543	0.405004	0.162139426702	455	8	-0.445793073419174	0.655746725661488	-0.252953024484647	213.79519360212	1.65454545454545	2.2769	0.5048	2.2792	0.5057	48734785
75	1	49331543	49933878	0.378948	0.169897150257	421	5	-0.676360615644746	0.498811716166177	-0.394863330043994	197.819289025258	1.51166965888689	2.2769	0.5048	2.2792	0.5057	49331543
76	1	49933878	50601492	0.361516	0.251064237718	585	4	0.24948725243635	0.80298390030226	0.126790373041887	274.879534631297	2.19924812030075	2.2769	0.5048	2.2792	0.5057	49933878
77	1	50601492	51202463	0.399144	0.168013098802	520	7	-0.235851173609951	0.813548157254786	-0.115524781587143	244.337364116709	1.80242634315425	2.2769	0.5048	2.2792	0.5057	50601492
78	1	51202463	51884419	0.382758	0.266814867821	454	6	-0.52990366940723	0.596178721908834	-0.287561608519884	213.325314055742	1.64195298372514	2.2769	0.5048	2.2792	0.5057	51202463
79	1	51884419	52515583	0.385642	0.207812866387	752	6	1.04698105874523	0.295108314225863	0.440478755866838	353.349418876471	2.71971066907776	2.2769	0.5048	2.2792	0.5057	51884419
80	1	52515583	53202684	0.396282	0.272304944979	655	7	0.498601155222768	0.618060391152933	0.217458501809215	307.771102877777	2.27036395147314	2.2769	0.5048	2.2792	0.5057	52515583
81	1	53202684	53830948	0.4457	0.204156214585	355	12	-0.603596399736274	0.546112007026018	-0.363419452033838	166.807238964292	1.61180476730988	2.2769	0.5048	2.2792	0.5057	53202684
82	1	53830948	54415206	0.469264	0.144213686419	499	13	0.535135361892113	0.592556259023212	0.232328428731084	234.469893642765	2.38470728793309	2.2769	0.5048	2.2792	0.5057	53830948
83	1	54415206	55037497	0.477002	0.196517384953	425	14	0.635528386548005	0.525083859058338	0.268507674872344	199.698807210772	2.41820768136558	2.2769	0.5048	2.2792	0.5057	54415206
84	1	55037497	55654887	0.459782	0.190139134097	595	13	1.22729498182369	0.219711741032565	0.486178281589129	279.57833009508	2.84348864994026	2.2769	0.5048	2.2792	0.5057	55037497
85	1	55654887	56247615	0.412656	0.156442752831	702	9	1.12029534658868	0.262587924409938	0.499865864842349	329.855441557557	2.81927710843373	2.2769	0.5048	2.2792	0.5057	55654887
86	1	56247615	56824574	0.38886	0.133387294418	631	6	0.406702360401446	0.684226606662902	0.18738609917175	296.493993764698	2.28209764918626	2.2769	0.5048	2.2792	0.5057	56247615
87	1	56824574	57393964	0.401412	0.121867261455	721	8	0.914112782850333	0.360657586361016	0.411179689670117	338.783152938744	2.62181818181818	2.2769	0.5048	2.2792	0.5057	56824574
88	1	57393964	57935864	0.405422	0.0773205388448	419	8	-0.629840482538356	0.528798956319541	-0.371869325871354	196.879529932502	1.52363636363636	2.2769	0.5048	2.2792	0.5057	57393964
89	1	57935864	58502738	0.397714	0.117969778116	549	7	-0.078079932601441	0.937764469918446	-0.037230255610399	257.963870961679	1.90294627383016	2.2769	0.5048	2.2792	0.5057	57935864
90	1	58502738	59094223	0.410758	0.154670025444	546	9	0.270120601782477	0.787067473109526	0.137295785457641	256.554232322544	2.19277108433735	2.2769	0.5048	2.2792	0.5057	58502738
91	1	59094223	59653371	0.414602	0.10578236889	675	9	0.973149717679917	0.330478897132274	0.443282336475981	317.168693805343	2.71084337349398	2.2769	0.5048	2.2792	0.5057	59094223
92	1	59653371	60255843	0.39864	0.170085912706	654	7	0.493160767601785	0.621898996330502	0.215254230882485	307.301223331399	2.26689774696707	2.2769	0.5048	2.2792	0.5057	59653371
93	1	60255843	60821076	0.37104	0.115409043704	480	5	-0.375276116399523	0.707455126708842	-0.205649157501871	225.542182261577	1.72351885098743	2.2769	0.5048	2.2792	0.5057	60255843
94	1	60821076	61417341	0.382734	0.161446672201	457	6	-0.514028990935896	0.607231721792519	-0.278059740752729	214.734952694877	1.65280289330922	2.2769	0.5048	2.2792	0.5057	60821076
95	1	61417341	61970030	0.39004	0.0953320945414	437	7	-0.687403346151549	0.491828589592141	-0.366403125114999	205.337361767311	1.51473136915078	2.2769	0.5048	2.2792	0.5057	61417341
96	1	61970030	62620848	0.381812	0.231736061387	492	6	-0.328824408770339	0.742288412561708	-0.171595590471559	231.180736818117	1.77938517179024	2.2769	0.5048	2.2792	0.5057	61970030
97	1	62620848	63280408	0.38627	0.241918854994	632	6	0.41199391989189	0.680343879715093	0.189670652366304	296.963873311077	2.28571428571429	2.2769	0.5048	2.2792	0.5057	62620848
98	1	63280408	63869089	0.386228	0.150643557377	582	6	0.147415945369665	0.882803720435051	0.0707652470974851	273.469895992162	2.10488245931284	2.2769	0.5048	2.2792	0.5057	63280408
99	1	63869089	64446262	0.393574	0.133708610763	757	7	1.05352069256305	0.292102415642243	0.426256895370134	355.698816608362	2.62391681109185	2.2769	0.5048	2.2792	0.5057	63869089
100	1	64446262	65033617	0.394434	0.148726068562	714	7	0.819584024860772	0.412453283690712	0.341887669413502	335.493996114096	2.47487001733102	2.2769	0.5048	2.2792	0.5057	64446262
101	1	65033617	65629394	0.399178	0.160759814494	733	7	0.922951389659451	0.356032538101949	0.379776793518214	344.421707495284	2.54072790294627	2.2769	0.5048	2.2792	0.5057	65033617
102	1	65629394	66254847	0.377892	0.200579420036	862	5	1.57411843803565	0.115460070683408	0.639004305978708	405.036168978083	3.0951526032316	2.2769	0.5048	2.2792	0.5057	65629394
103	1	66254847	66835865	0.365906	0.139441463087	755	4	1.11122233118238	0.266472661320969	0.494830392783561	354.759057515606	2.83834586466165	2.2769	0.5048	2.2792	0.5057	66254847
104	1	66835865	67427162	0.36773	0.154401256898	547	4	0.0568641171872378	0.954653438376649	0.0298945813636761	257.024111868922	2.05639097744361	2.2769	0.5048	2.2792	0.5057	66835865
105	1	67427162	68073033	0.388648	0.225851601945	572	6	0.0945003504652205	0.924711704061528	0.0457612409675907	268.77110052838	2.06871609403255	2.2769	0.5048	2.2792	0.5057	67427162
106	1	68073033	68649348	0.405242	0.132418902857	707	8	0.842538790415095	0.399486436442317	0.382890645238693	332.204839289448	2.57090909090909	2.2769	0.5048	2.2792	0.5057	68073033
107	1	68649348	69258553	0.36887	0.179258213573	743	4	1.05039397268266	0.293537015649078	0.471715959109716	349.120502959066	2.79323308270677	2.2769	0.5048	2.2792	0.5057	68649348
108	1	69258553	69884622	0.36436	0.201365983622	679	4	0.725976060684152	0.467853446376122	0.341765322815852	319.048211990856	2.55263157894737	2.2769	0.5048	2.2792	0.5057	69258553
109	1	69884622	70472166	0.345444	0.148999904688	551	2	0.726188942876384	0.467722949450067	0.33369505110829	258.903630054436	2.46808510638298	2.2769	0.5048	2.2792	0.5057	69884622
110	1	70472166	71088560	0.35187	0.188830520738	638	3	0.764086579421565	0.444815649406483	0.35406818600319	299.783150589346	2.57258064516129	2.2769	0.5048	2.2792	0.5057	70472166
111	1	71088560	71693782	0.3683	0.173856865745	452	4	-0.424693720935542	0.671059961726703	-0.245323479013693	212.385554962985	1.69924812030075	2.2769	0.5048	2.2792	0.5057	71088560
112	1	71693782	72257723	0.349438	0.113382428304	354	2	-0.531135811644505	0.59532466947134	-0.30460790737987	166.337359417913	1.58566629339306	2.2769	0.5048	2.2792	0.5057	71693782
113	1	72257723	72815082	0.334444	0.102912126654	448	1	0.469457805530264	0.638742438099067	0.251598773860616	210.506036777472	2.26835443037975	2.2769	0.5048	2.2792	0.5057	72257723
114	1	72815082	73397012	0.340498	0.140790129397	511	2	0.470894576476204	0.637716021247762	0.224966023474754	240.108448199304	2.28891377379619	2.2769	0.5048	2.2792	0.5057	72815082
115	1	73397012	73987386	0.335486	0.153079234519	478	1	0.66589557740163	0.505477847546943	0.345110659783761	224.602423168821	2.42025316455696	2.2769	0.5048	2.2792	0.5057	73397012
116	1	73987386	74559395	0.345768	0.125887879387	547	2	0.700659506236366	0.483515532698655	0.323183565329689	257.024111868922	2.4501679731243	2.2769	0.5048	2.2792	0.5057	73987386
117	1	74559395	75131647	0.352786	0.126259060694	426	3	-0.40258489068779	0.687253626708545	-0.228634807535841	200.16868675715	1.71774193548387	2.2769	0.5048	2.2792	0.5057	74559395
118	1	75131647	75753124	0.362604	0.195464997096	587	4	0.259625312186303	0.795152809385016	0.131714251681172	275.819293724054	2.20676691729323	2.2769	0.5048	2.2792	0.5057	75131647
119	1	75753124	76418971	0.36001	0.249076739852	689	4	0.776666359433919	0.43735563922859	0.362857731275411	323.747007454639	2.59022556390977	2.2769	0.5048	2.2792	0.5057	75753124
120	1	76418971	76984893	0.384012	0.116486017508	653	6	0.523116669191224	0.60089306616574	0.236829085735632	306.831343785021	2.36166365280289	2.2769	0.5048	2.2792	0.5057	76418971
121	1	76984893	77560331	0.38038	0.131096660283	746	6	1.01523170180256	0.30999539221218	0.428921724444439	350.530141598201	2.69801084990958	2.2769	0.5048	2.2792	0.5057	76984893
122	1	77560331	78159735	0.368906	0.165838065812	740	4	1.03518688305773	0.300581643315056	0.465879019087432	347.710864319932	2.78195488721805	2.2769	0.5048	2.2792	0.5057	77560331
123	1	78159735	78823021	0.368596	0.24617736542	547	4	0.0568641171872378	0.954653438376649	0.0298945813636761	257.024111868922	2.05639097744361	2.2769	0.5048	2.2792	0.5057	78159735
124	1	78823021	79414170	0.355418	0.154189552888	290	3	-1.15101564509757	0.24972579922263	-0.783435337746745	136.265068449703	1.16935483870968	1.0396	0.2895	0.9651	0.2117	78823021
125	1	79414170	79994588	0.34357	0.138551871238	188	2	-1.59060743220525	0.111697950816593	-1.21762460578523	88.3373547191178	0.842105263157895	1.0396	0.2895	0.9651	0.2117	79414170
126	1	79994588	80592222	0.33944	0.163367546023	213	1	-1.06930474079543	0.284932375104721	-0.82104652797115	100.084343378575	1.07848101265823	1.0396	0.2895	0.9651	0.2117	79994588
127	1	80592222	81178536	0.337664	0.147214632432	175	1	-1.31812591849916	0.187461499435443	-1.10454503636466	82.2289206162	0.886075949367089	1.0396	0.2895	0.9651	0.2117	80592222
128	1	81178536	81751251	0.347042	0.1269654191	206	2	-1.47572496732517	0.140017740570957	-1.08571293027965	96.7951865539269	0.922732362821948	1.0396	0.2895	0.9651	0.2117	81178536
129	1	81751251	82317801	0.360556	0.117465360515	190	4	-1.75277954817942	0.0796398550205625	-1.49564683309793	89.2771138118743	0.714285714285714	1.0396	0.2895	0.9651	0.2117	81751251
130	1	82317801	82887691	0.354842	0.122637702013	199	3	-1.65180387047469	0.098574539428516	-1.32671980721803	93.5060297292789	0.80241935483871	1.0396	0.2895	0.9651	0.2117	82317801
131	1	82887691	83437906	0.351738	0.0912643239461	181	3	-1.75086088208775	0.0799698763910009	-1.46349854067847	85.0481978944698	0.729838709677419	1.0396	0.2895	0.9651	0.2117	82887691
132	1	83437906	84323614	0.376434	0.435479864696	249	5	-1.55409847785116	0.120160928249665	-1.15253782104231	117.000007048193	0.894075403949731	1.0396	0.2895	0.9651	0.2117	83437906
133	1	84323614	84898459	0.361144	0.130200314867	437	4	-0.500729169060191	0.61656174079357	-0.294012971928282	205.337361767311	1.64285714285714	1.0396	0.2895	0.9651	0.2117	84323614
134	1	84898459	85493549	0.390158	0.15979095599	395	7	-0.915899626232839	0.359719542866687	-0.512183751551132	185.602420819423	1.36915077989601	1.0396	0.2895	0.9651	0.2117	84898459
135	1	85493549	86076328	0.38686	0.142041837472	358	6	-1.0378933804899	0.299319695659141	-0.630294318546542	168.216877603426	1.29475587703436	1.0396	0.2895	0.9651	0.2117	85493549
136	1	86076328	86705911	0.353796	0.205823537167	330	3	-0.930888952624102	0.351911009672529	-0.597022213515863	155.060250304834	1.33064516129032	1.0396	0.2895	0.9651	0.2117	86076328
137	1	86705911	87352671	0.369278	0.226915702888	229	4	-1.55508738305533	0.119925259411321	-1.22629865333194	107.602416120627	0.860902255639098	1.0396	0.2895	0.9651	0.2117	86705911
138	1	87352671	87941933	0.38997	0.151481005054	163	6	-2.06974748112658	0.0384759978344438	-1.76538194157972	76.5903660596606	0.589511754068716	1.0396	0.2895	0.9651	0.2117	87352671
139	1	87941933	88509158	0.374164	0.118515580237	254	5	-1.52858284232191	0.126367892152817	-1.12385506633822	119.349404780085	0.912028725314183	1.0396	0.2895	0.9651	0.2117	87941933
140	1	88509158	89069043	0.367756	0.10695946489	195	4	-1.72743439880453	0.0840896772664918	-1.45817212767927	91.6265115437658	0.733082706766917	1.0396	0.2895	0.9651	0.2117	88509158
141	1	89069043	89742054	0.363584	0.257070092465	339	4	-0.9974940968079	0.318524737750716	-0.660360978292536	159.289166222239	1.27443609022556	1.0396	0.2895	0.9651	0.2117	89069043
142	1	89742054	90375436	0.390364	0.210586975948	246	7	-1.72651738175932	0.0842543750063172	-1.19537808927636	115.590368409058	0.852686308492201	1.0396	0.2895	0.9651	0.2117	89742054
143	1	90375436	90983596	0.378064	0.177847934754	274	5	-1.42652030020488	0.153718211451918	-1.01450767014986	128.74699570765	0.983842010771993	1.0396	0.2895	0.9651	0.2117	90375436
144	1	90983596	91585996	0.379654	0.169986719788	282	5	-1.38569528335807	0.165839969042548	-0.972988400711597	132.506032078677	1.01256732495512	1.0396	0.2895	0.9651	0.2117	90983596
145	1	91585996	92243357	0.392796	0.239382926581	273	7	-1.57962691599278	0.11419233148015	-1.04513545369575	128.277116161272	0.946273830155979	1.0396	0.2895	0.9651	0.2117	91585996
146	1	92243357	92910060	0.375026	0.250040872772	214	5	-1.73270792655596	0.0831475949429249	-1.37107276670924	100.554222924953	0.768402154398564	1.0396	0.2895	0.9651	0.2117	92243357
147	1	92910060	93580843	0.372672	0.254602457128	301	5	-1.2887358683469	0.19748992824167	-0.878920076350688	141.433743459864	1.08078994614004	1.0396	0.2895	0.9651	0.2117	92910060
148	1	93580843	94201415	0.386922	0.194291717963	323	6	-1.22309796265546	0.221292698046694	-0.778719741116874	151.771093480186	1.16817359855335	1.0396	0.2895	0.9651	0.2117	93580843
149	1	94201415	94806788	0.413288	0.174062933101	323	9	-0.94519329624178	0.344560201308733	-0.620071000768287	151.771093480186	1.29718875502008	1.0396	0.2895	0.9651	0.2117	94201415
150	1	94806788	95410928	0.406776	0.172377263548	336	8	-1.05417200911869	0.291804172708491	-0.690358336791945	157.879527583104	1.22181818181818	1.0396	0.2895	0.9651	0.2117	94806788
151	1	95410928	96009931	0.383672	0.165279639668	296	6	-1.36597006889746	0.171948358123357	-0.904656730181849	139.084345727973	1.07052441229656	1.0396	0.2895	0.9651	0.2117	95410928
152	1	96009931	96583810	0.362702	0.128736197003	281	4	-1.29149782955654	0.196531107240293	-0.931076121207954	132.036152532298	1.05639097744361	1.0396	0.2895	0.9651	0.2117	96009931
153	1	96583810	97211807	0.360224	0.203817852633	239	4	-1.50439708430556	0.132479154578789	-1.16463563344813	112.30121158441	0.898496240601504	1.0396	0.2895	0.9651	0.2117	96583810
154	1	97211807	97779353	0.356408	0.119014141585	215	3	-1.56375319348531	0.117875540314915	-1.21515157817222	101.024102471331	0.866935483870968	1.0396	0.2895	0.9651	0.2117	97211807
155	1	97779353	98339028	0.337656	0.106624380221	394	1	0.115869816161806	0.907755717746497	0.0662956712593882	185.132541273045	1.99493670886076	1.0396	0.2895	0.9651	0.2117	97779353
156	1	98339028	98890282	0.350664	0.092977103114	880	3	2.09585306888602	0.0360952269934279	0.81801528576298	413.494000812892	3.54838709677419	3.5873	0.6313	3.5484	0.5774	98339028
157	1	98890282	99480635	0.355304	0.153049107907	911	3	2.26645125555295	0.0234237684099097	0.867962816040372	428.060266750618	3.67338709677419	3.5873	0.6313	3.5484	0.5774	98890282
158	1	99480635	100092722	0.359968	0.183122660668	942	3	2.43704944221989	0.0148076545677821	0.916238821851104	442.626532688345	3.79838709677419	3.5873	0.6313	3.5484	0.5774	99480635
159	1	100092722	100714084	0.36035	0.195316095931	959	4	2.14530442567761	0.0319285148855797	0.83988456358925	450.614484976776	3.60526315789474	3.5873	0.6313	3.5484	0.5774	100092722
160	1	100714084	101338271	0.37512	0.198958004572	1094	5	2.75804392659314	0.00581483834891175	0.982857269682166	514.048223737845	3.92818671454219	3.5873	0.6313	3.5484	0.5774	100714084
161	1	101338271	101931812	0.37346	0.157598211413	1154	5	3.06423155294422	0.00218229929371501	1.05988775553509	542.240996520542	4.14362657091562	3.5873	0.6313	3.5484	0.5774	101338271
162	1	101931812	102500573	0.347242	0.120896123328	653	2	1.37718957719684	0.168453643430805	0.578725724083564	306.831343785021	2.92497200447928	3.5873	0.6313	3.5484	0.5774	101931812
163	1	102500573	103106117	0.33507	0.174296170055	608	1	1.51712592217755	0.129234894637992	0.692171365246597	285.686764197998	3.07848101265823	3.5873	0.6313	3.5484	0.5774	102500573
164	1	103106117	103706599	0.32876	0.167335573756	544	1	1.09805867551863	0.272178868664226	0.531706693053351	255.614473229788	2.75443037974684	3.5873	0.6313	3.5484	0.5774	103106117
165	1	103706599	104687799	0.3364	0.490419894007	669	1	1.91654939164933	0.0552952026621138	0.830106252444473	314.349416527073	3.3873417721519	3.5873	0.6313	3.5484	0.5774	103706599
166	1	104687799	105307751	0.33468	0.193485947299	616	1	1.56950932800991	0.116529307665264	0.711030392497913	289.445800569024	3.11898734177215	3.5873	0.6313	3.5484	0.5774	104687799
167	1	105307751	105929325	0.326226	0.195590549154	692	1	2.06715168341737	0.0387198633436037	0.878872079439737	325.156646093774	3.50379746835443	3.5873	0.6313	3.5484	0.5774	105307751
168	1	105929325	106529817	0.332166	0.167349440126	636	1	1.70046784259082	0.0890429601777259	0.757126807087367	298.84339149659	3.22025316455696	3.5873	0.6313	3.5484	0.5774	105929325
169	1	106529817	107116785	0.337458	0.148164806259	624	1	1.62189273384228	0.1048263176247	0.72964607066526	293.20483694005	3.15949367088608	3.5873	0.6313	3.5484	0.5774	106529817
170	1	107116785	107698214	0.355332	0.140049773919	749	3	1.37493815103543	0.169150620214243	0.585477480697072	351.939780237336	3.02016129032258	3.5873	0.6313	3.5484	0.5774	107116785
171	1	107698214	108245993	0.372992	0.0872231319565	631	5	0.395296076584016	0.69262439457243	0.188956441872159	296.493993764698	2.2657091561939	3.5873	0.6313	3.5484	0.5774	107698214
172	1	108245993	109071839	0.37898	0.394560244888	959	5	2.06912176730323	0.0385346615841568	0.792847251907741	450.614484976776	3.44344703770197	3.5873	0.6313	3.5484	0.5774	108245993
173	1	109071839	109720252	0.389442	0.228886527568	896	6	1.80896562536924	0.0704563438479162	0.693244826246805	421.012073554944	3.24050632911392	3.5873	0.6313	3.5484	0.5774	109071839
174	1	109720252	110351181	0.461202	0.207517803113	683	13	1.86177463342763	0.0626348634825802	0.685174191683914	320.927730176369	3.26403823178017	3.5873	0.6313	3.5484	0.5774	109720252
175	1	110351181	110922127	0.469932	0.12426043794	653	13	1.64547475219902	0.0998719451333321	0.620371604940254	306.831343785021	3.12066905615293	3.5873	0.6313	3.5484	0.5774	110351181
176	1	110922127	111499781	0.426074	0.134429952878	785	10	1.77916250887256	0.0752131229645896	0.684277839262384	368.855443906954	3.158953722334	3.5873	0.6313	3.5484	0.5774	110922127
177	1	111499781	112130318	0.397814	0.20702512303	1124	7	3.05014294946385	0.00228732469256081	0.996533725605328	528.144610129193	3.89601386481802	3.5873	0.6313	3.5484	0.5774	111499781
178	1	112130318	112681414	0.440542	0.092717058371	623	12	0.987042941682852	0.323621587642837	0.447993686598119	292.734957393672	2.82860385925085	3.5873	0.6313	3.5484	0.5774	112130318
179	1	112681414	113311583	0.416242	0.206562049228	994	9	2.71164807404646	0.00669496311679822	1.00164068610007	467.060269100016	3.99196787148594	3.5873	0.6313	3.5484	0.5774	112681414
180	1	113311583	114007463	0.398336	0.28148531356	1084	7	2.83252744462452	0.00461816016123965	0.944256446738274	509.349428274062	3.75736568457539	3.5873	0.6313	3.5484	0.5774	113311583
181	1	114007463	114649045	0.38319	0.220676390547	1067	6	2.71382229823524	0.00665118338395214	0.945234365013626	501.361475985631	3.85895117540687	3.5873	0.6313	3.5484	0.5774	114007463
182	1	114649045	115265452	0.40239	0.188847628272	1011	8	2.39671691186596	0.0165426988610713	0.898891522332309	475.048221388447	3.67636363636364	3.5873	0.6313	3.5484	0.5774	114649045
183	1	115265452	115866443	0.386776	0.168040785969	1399	6	4.47062004906282	7.79931499446908e-06	1.33607015135395	657.361485383222	5	3.5873	0.6313	3.5484	0.5774	115265452
184	1	115866443	116456524	0.41609	0.152658702788	978	9	2.62445066432274	0.00867888650340022	0.978229299490022	459.542196357964	3.92771084337349	3.5873	0.6313	3.5484	0.5774	115866443
185	1	116456524	117032962	0.412266	0.132604026799	1177	9	3.70896844776143	0.000208105356068938	1.24543724957623	553.048226087243	4.72690763052209	3.5873	0.6313	3.5484	0.5774	116456524
186	1	117032962	117684148	0.425704	0.23217022479	1098	10	3.65745472564057	0.000254732235801346	1.16839133448859	515.927741923358	4.41851106639839	3.5873	0.6313	3.5484	0.5774	117032962
187	1	117684148	118287849	0.402334	0.171775431878	1065	8	2.67278802554473	0.00752237670300883	0.973961955542495	500.421716892875	3.87272727272727	3.5873	0.6313	3.5484	0.5774	117684148
188	1	118287849	118872569	0.376144	0.144889861814	1175	5	3.1713972221671	0.0015170754083082	1.08590528834197	552.108466994486	4.21903052064632	3.5873	0.6313	3.5484	0.5774	118287849
189	1	118872569	119506670	0.365906	0.211482082507	1145	4	3.08814398242326	0.00201410861341497	1.09562944155543	538.012080603137	4.30451127819549	3.5873	0.6313	3.5484	0.5774	118872569
190	1	119506670	120187786	0.409656	0.265910652517	864	8	1.64518999129597	0.0999306368872078	0.672211742592763	405.975928070839	3.14181818181818	3.5873	0.6313	3.5484	0.5774	119506670
191	1	120187786	145035037	0.402788	0.979877049578	1373	8	4.24741585911995	2.16250338861533e-05	1.34044015057639	645.144617177387	4.99272727272727	3.5873	0.6313	3.5484	0.5774	120187786
192	1	145035037	146737129	0.410546	0.706243845809	672	9	0.956800203356721	0.338668109599858	0.436856067316549	315.759055166208	2.69879518072289	3.5873	0.6313	3.5484	0.5774	145035037
193	1	146737129	147374311	0.40698	0.215294845115	214	8	-1.67788822891147	0.0933689208990093	-1.34120877316956	100.554222924953	0.778181818181818	1.49	0.3724	1.6129	0.3788	146737129
194	1	147374311	150270836	0.41762	0.82737935975	338	9	-0.863445724625799	0.387892448594596	-0.554581919180027	158.819286675861	1.3574297188755	1.49	0.3724	1.6129	0.3788	147374311
195	1	150270836	151011108	0.409924	0.324572589535	258	8	-1.45294139554358	0.146240026193969	-1.07144850414745	121.228922965598	0.938181818181818	1.49	0.3724	1.6129	0.3788	150270836
196	1	151011108	151701010	0.439724	0.275259384666	272	11	-1.27034442881217	0.203961968794097	-0.767937919999387	127.807236614894	1.18647764449291	1.49	0.3724	1.6129	0.3788	151011108
197	1	151701010	152341794	0.416488	0.219705860321	501	9	0.0248778869345327	0.980152365444782	0.0132054377329967	235.409652735521	2.01204819277108	1.49	0.3724	1.6129	0.3788	151701010
198	1	152341794	152955472	0.413262	0.185240468128	246	9	-1.36483083053715	0.172306226305813	-1.01294685012297	115.590368409058	0.987951807228916	1.49	0.3724	1.6129	0.3788	152341794
199	1	152955472	153611727	0.435116	0.23810104304	400	11	-0.419775128090524	0.674649736082222	-0.211544571475002	187.951818551314	1.74482006543075	1.49	0.3724	1.6129	0.3788	152955472
200	1	153611727	154358028	0.443378	0.330029036542	247	12	-1.24460031344249	0.213278705110633	-0.886727434841205	116.060247955437	1.12145289443814	1.49	0.3724	1.6129	0.3788	153611727
201	1	154358028	154964096	0.46911	0.175010064877	236	13	-1.36109359687877	0.173484112913994	-0.847924527244335	110.891572945275	1.12783751493429	1.49	0.3724	1.6129	0.3788	154358028
202	1	154964096	155740245	0.461494	0.355793797325	317	13	-0.777083917561501	0.437109261727641	-0.422228546466769	148.951816201917	1.51493428912784	1.49	0.3724	1.6129	0.3788	154964096
203	1	155740245	156424280	0.477374	0.269043250711	191	14	-1.42494740705471	0.154172404451287	-0.885382528116971	89.7469933582526	1.08677098150782	1.49	0.3724	1.6129	0.3788	155740245
204	1	156424280	157011936	0.502404	0.149162094831	256	15	-0.486035560526131	0.626941953484466	-0.228060911930657	120.289163872841	1.65964343598055	1.49	0.3724	1.6129	0.3788	156424280
205	1	157011936	157691696	0.422196	0.264446275156	300	10	-1.13129028707788	0.257932931104783	-0.703452314020725	140.963863913486	1.20724346076459	1.49	0.3724	1.6129	0.3788	157011936
206	1	157691696	158325621	0.41886	0.211263162046	468	9	-0.154966770620626	0.876847513997105	-0.0850966358788072	219.903627705038	1.87951807228916	1.49	0.3724	1.6129	0.3788	157691696
207	1	158325621	158913505	0.358822	0.149492076668	400	3	-0.545667240795541	0.585294694274673	-0.319488237986954	187.951818551314	1.61290322580645	1.49	0.3724	1.6129	0.3788	158325621
208	1	158913505	159545020	0.381576	0.208253168967	512	6	-0.222993218961449	0.823540784122959	-0.114110095810799	240.578327745682	1.85171790235081	1.49	0.3724	1.6129	0.3788	158913505
209	1	159545020	160119603	0.446652	0.129803701119	395	12	-0.366187542808046	0.714225137014316	-0.209385823361418	185.602420819423	1.79341657207719	1.49	0.3724	1.6129	0.3788	159545020
210	1	160119603	160746787	0.425056	0.202785785352	421	10	-0.405177321490243	0.685347173783089	-0.21459458145021	197.819289025258	1.69416498993964	1.49	0.3724	1.6129	0.3788	160119603
211	1	160746787	161571226	0.442676	0.393526992294	312	12	-0.858810920934118	0.390444841380285	-0.549692447563635	146.602418470025	1.41657207718502	1.49	0.3724	1.6129	0.3788	160746787
212	1	161571226	162214601	0.40472	0.222848261123	576	8	0.172810718342519	0.862800211783495	0.087249241871607	270.650618713893	2.09454545454545	1.49	0.3724	1.6129	0.3788	161571226
213	1	162214601	162849228	0.40032	0.212135632427	497	8	-0.231071096113463	0.81725956947107	-0.125573718008419	233.530134550008	1.80727272727273	1.49	0.3724	1.6129	0.3788	162214601
214	1	162849228	163417199	0.375318	0.119673363605	494	5	-0.303832336917605	0.761255629328008	-0.164172521525712	232.120495910873	1.7737881508079	1.49	0.3724	1.6129	0.3788	162849228
215	1	163417199	164008069	0.36648	0.153790173811	432	4	-0.526074318435074	0.598836571436831	-0.310614939265412	202.98796403542	1.62406015037594	1.49	0.3724	1.6129	0.3788	163417199
216	1	164008069	164614377	0.373468	0.175336627589	297	5	-1.3091483767703	0.190484094942246	-0.898220632309624	139.554225274351	1.06642728904847	1.1948	0.2548	1.1957	0.265	164008069
217	1	164614377	165175954	0.407162	0.109650145928	282	8	-1.33024312279746	0.183438180289986	-0.943124407171912	132.506032078677	1.02545454545455	1.1948	0.2548	1.1957	0.265	164614377
218	1	165175954	165737902	0.4166	0.110237957961	227	9	-1.46837775458406	0.142001640740474	-1.1289128681713	106.662657027871	0.911646586345382	1.1948	0.2548	1.1957	0.265	165175954
219	1	165737902	166368037	0.420072	0.206519237941	330	10	-0.951262279080944	0.341471250333233	-0.56594879027079	155.060250304834	1.32796780684105	1.1948	0.2548	1.1957	0.265	165737902
220	1	166368037	167003472	0.38465	0.213137457018	397	6	-0.831522560362566	0.405678488864997	-0.481114898667841	186.54217991218	1.43580470162749	1.1948	0.2548	1.1957	0.265	166368037
221	1	167003472	167586870	0.4115	0.142952152733	335	9	-0.879795238948995	0.378970244330092	-0.567444070117077	157.409648036726	1.34538152610442	1.1948	0.2548	1.1957	0.265	167003472
222	1	167586870	168200169	0.399112	0.184736971689	385	7	-0.970303502442671	0.331895231993148	-0.549177959033334	180.90362535564	1.33448873483536	1.1948	0.2548	1.1957	0.265	167586870
223	1	168200169	168802725	0.40208	0.170201607817	352	8	-0.972373160621277	0.330864939204518	-0.623244140933408	165.397600325157	1.28	1.1948	0.2548	1.1957	0.265	168200169
224	1	168802725	169419841	0.373302	0.189779555221	342	5	-1.079507657007	0.280361482248262	-0.694687238224492	160.698804861374	1.22800718132855	1.1948	0.2548	1.1957	0.265	168802725
225	1	169419841	170011904	0.366926	0.155495276685	369	4	-0.845423200558602	0.397874595432647	-0.538025435368484	173.385552613588	1.38721804511278	1.1948	0.2548	1.1957	0.265	169419841
226	1	170011904	170641128	0.370912	0.205370424523	286	5	-1.36528277493467	0.17216419069944	-0.952668416332001	134.38555026419	1.02692998204668	1.1948	0.2548	1.1957	0.265	170011904
227	1	170641128	171250621	0.370408	0.179646033671	282	5	-1.38569528335807	0.165839969042548	-0.972988400711597	132.506032078677	1.01256732495512	1.1948	0.2548	1.1957	0.265	170641128
228	1	171250621	171907984	0.387702	0.239385240727	364	6	-1.00614402354723	0.314346294306157	-0.606315455612103	171.036154881696	1.31645569620253	1.1948	0.2548	1.1957	0.265	171250621
229	1	171907984	172498734	0.368874	0.153618281845	444	4	-0.465245959935355	0.641755329191853	-0.271086575078774	208.626518591959	1.66917293233083	1.1948	0.2548	1.1957	0.265	171907984
230	1	172498734	173110211	0.37644	0.182307756465	556	5	0.0125615436451723	0.9899776018427	0.00640131961311735	261.253027786327	1.99640933572711	1.1948	0.2548	1.1957	0.265	172498734
231	1	173110211	173810641	0.379776	0.286152791856	387	5	-0.849866937243689	0.395399069299276	-0.51634999696598	181.843384448397	1.38958707360862	1.1948	0.2548	1.1957	0.265	173110211
232	1	173810641	174477598	0.361262	0.250326482817	234	4	-1.52974223368045	0.126080545267951	-1.19513772184548	109.951813852519	0.879699248120301	1.1948	0.2548	1.1957	0.265	173810641
233	1	174477598	175140831	0.382188	0.246117126259	195	6	-1.90041757743235	0.0573783419997664	-1.50677978206119	91.6265115437658	0.705244122965642	1.1948	0.2548	1.1957	0.265	174477598
234	1	175140831	175695810	0.431134	0.099065009667	163	11	-1.99465734895795	0.0460802641519848	-1.50667260701865	76.5903660596606	0.711014176663032	1.1948	0.2548	1.1957	0.265	175140831
235	1	175695810	176315233	0.381172	0.192797167687	334	6	-1.16489080826057	0.244063194622926	-0.730405803336746	156.939768490348	1.20795660036166	1.1948	0.2548	1.1957	0.265	175695810
236	1	176315233	176885374	0.395226	0.123023953724	290	7	-1.48714032643607	0.136977752689199	-0.957983504600663	136.265068449703	1.0051993067591	1.1948	0.2548	1.1957	0.265	176315233
237	1	176885374	177436960	0.409208	0.0935230408313	209	8	-1.70345036906691	0.0884838184480572	-1.37531662748982	98.2048251930618	0.76	1.1948	0.2548	1.1957	0.265	176885374
238	1	177436960	178033641	0.403418	0.162031303159	303	8	-1.22288213414461	0.221374217401977	-0.839501776097754	142.373502552621	1.10181818181818	1.1948	0.2548	1.1957	0.265	177436960
239	1	178033641	178635967	0.383454	0.169884746798	410	6	-0.762732286986787	0.445623071072764	-0.434629996305353	192.650614015097	1.48282097649186	1.1948	0.2548	1.1957	0.265	178033641
240	1	178635967	179290609	0.385878	0.236223768105	384	6	-0.900312833738344	0.367953793243524	-0.529147595089643	180.433745809262	1.38878842676311	1.1948	0.2548	1.1957	0.265	178635967
241	1	179290609	179957482	0.3858	0.25023205318	371	6	-0.969103107114123	0.332493747608877	-0.578834719189996	174.325311706344	1.34177215189873	1.1948	0.2548	1.1957	0.265	179290609
242	1	179957482	180555664	0.400752	0.164133992664	268	8	-1.4018171152327	0.160969866203544	-1.01658656911293	125.927718429381	0.974545454545454	1.1948	0.2548	1.1957	0.265	179957482
243	1	180555664	181174706	0.413636	0.19230036088	352	9	-0.787147991117549	0.431195238586279	-0.496029736824914	165.397600325157	1.4136546184739	1.1948	0.2548	1.1957	0.265	180555664
244	1	181174706	181734945	0.436322	0.107523753255	282	11	-1.20389370219329	0.228630666265145	-0.715849408850933	132.506032078677	1.23009814612868	1.1948	0.2548	1.1957	0.265	181174706
245	1	181734945	182365150	0.412262	0.206607373791	240	9	-1.39752985918354	0.162254294044454	-1.04857075985369	112.771091130789	0.963855421686747	1.1948	0.2548	1.1957	0.265	181734945
246	1	182365150	182968342	0.40148	0.171076539477	262	8	-1.43249168341923	0.152003156534133	-1.04925275803326	123.108441151111	0.952727272727273	1.1948	0.2548	1.1957	0.265	182365150
247	1	182968342	183553816	0.403842	0.145991111475	305	8	-1.21265727808243	0.225260880007686	-0.830010327120457	143.313261645377	1.10909090909091	1.1948	0.2548	1.1957	0.265	182968342
248	1	183553816	184145025	0.392438	0.154275391613	304	7	-1.4109748997423	0.158252015233771	-0.889965081172012	142.843382098999	1.05372616984402	1.1948	0.2548	1.1957	0.265	183553816
249	1	184145025	184721667	0.389152	0.132910887518	274	6	-1.48238437768724	0.138238048374337	-1.01607801285027	128.74699570765	0.990958408679928	1.1948	0.2548	1.1957	0.265	184145025
250	1	184721667	185345081	0.375066	0.197964755363	271	5	-1.44182968152243	0.1493504273307	-1.03039071175652	127.337357068515	0.973070017953321	1.1948	0.2548	1.1957	0.265	184721667
251	1	185345081	185947636	0.364852	0.170200230684	334	4	-1.02283924618278	0.306383858518849	-0.681798148954828	156.939768490348	1.25563909774436	1.1948	0.2548	1.1957	0.265	185345081
252	1	185947636	186531620	0.351844	0.143812159237	361	3	-0.760290765957168	0.447080800237731	-0.467489400874508	169.626516242561	1.45564516129032	1.1948	0.2548	1.1957	0.265	185947636
253	1	186531620	187128463	0.35383	0.162258751464	262	3	-1.30510432982899	0.191857324609989	-0.929921426224229	123.108441151111	1.05645161290323	1.1948	0.2548	1.1957	0.265	186531620
254	1	187128463	187719554	0.344872	0.154106558889	279	2	-1.00981274864484	0.312585011061269	-0.64809214563368	131.096393439542	1.24972004479283	1.1948	0.2548	1.1957	0.265	187128463
255	1	187719554	188303765	0.33367	0.144144838081	287	1	-0.584758236846066	0.558710289482174	-0.3908492215213	134.855429810568	1.45316455696203	1.1948	0.2548	1.1957	0.265	187719554
256	1	188303765	188888807	0.328932	0.145360504032	226	1	-0.984181706317843	0.325026178827081	-0.7355771857818	106.192777481493	1.14430379746835	1.1948	0.2548	1.1957	0.265	188303765
257	1	188888807	189490516	0.323614	0.169033536145	243	1	-0.872866968924069	0.382735592106128	-0.630943644591207	114.180729769923	1.23037974683544	1.1948	0.2548	1.1957	0.265	188888807
258	1	189490516	190060588	0.327752	0.122917806874	237	1	-0.912154523298342	0.361687379742571	-0.667012899298729	111.361452491654	1.2	1.1948	0.2548	1.1957	0.265	189490516
259	1	190060588	190610383	0.32528	0.0905701215908	208	1	-1.10204436944066	0.270442382646878	-0.855316430055896	97.7349456466835	1.05316455696203	1.1948	0.2548	1.1957	0.265	190060588
260	1	190610383	191200583	0.326592	0.152829549305	241	1	-0.88596282038216	0.375637562346705	-0.642866811967026	113.240970677167	1.22025316455696	1.1948	0.2548	1.1957	0.265	190610383
261	1	191200583	191781618	0.330868	0.139466641424	181	1	-1.27883836412489	0.200953981063491	-1.05591026111378	85.0481978944698	0.916455696202532	1.1948	0.2548	1.1957	0.265	191200583
262	1	191781618	192350659	0.333602	0.121328691606	202	1	-1.14133192381494	0.253731822141876	-0.897544665445193	94.9156683684138	1.02278481012658	1.1948	0.2548	1.1957	0.265	191781618
263	1	192350659	192946632	0.359664	0.161035818737	325	3	-0.958404789183285	0.337858681200867	-0.619048519845862	152.710852572943	1.31048387096774	1.1948	0.2548	1.1957	0.265	192350659
264	1	192946632	193539023	0.357784	0.155962869119	460	3	-0.215477202085347	0.829395284699922	-0.117854376817304	216.144591334012	1.85483870967742	1.1948	0.2548	1.1957	0.265	192946632
265	1	193539023	194130454	0.345412	0.154592843459	299	2	-0.882165565444753	0.377687280276212	-0.548211783264762	140.493984367107	1.33930571108623	1.1948	0.2548	1.1957	0.265	193539023
266	1	194130454	194721839	0.32878	0.154527084725	272	1	-0.682977122781748	0.494621298595204	-0.468293306946649	127.807236614894	1.37721518987342	1.1948	0.2548	1.1957	0.265	194130454
267	1	194721839	195304540	0.32491	0.141926991716	212	1	-1.07585266652448	0.281993153766827	-0.827835693633789	99.6144638321966	1.07341772151899	1.1948	0.2548	1.1957	0.265	194721839
268	1	195304540	195884769	0.329234	0.138271268758	278	1	-0.643689568407475	0.519776755699189	-0.436815075473481	130.626513893163	1.40759493670886	1.1948	0.2548	1.1957	0.265	195304540
269	1	195884769	196459548	0.33624	0.130100438603	173	1	-1.33122176995726	0.183116050214545	-1.12112792056026	81.2891615234435	0.875949367088608	1.1948	0.2548	1.1957	0.265	195884769
270	1	196459548	197191179	0.34106	0.316595387566	200	2	-1.5140191222852	0.130020989626608	-1.12835726768814	93.9759092756572	0.895856662933931	1.1948	0.2548	1.1957	0.265	196459548
271	1	197191179	197770816	0.344972	0.13739116033	219	2	-1.39275429824511	0.163694102773682	-0.997426397861694	102.903620656845	0.980963045912654	1.1948	0.2548	1.1957	0.265	197191179
272	1	197770816	198356448	0.363732	0.14622151795	311	4	-1.13942693330725	0.25452512762887	-0.784731671298278	146.132538923647	1.16917293233083	1.1948	0.2548	1.1957	0.265	197770816
273	1	198356448	198909725	0.348318	0.0962935383181	266	2	-1.0927834177249	0.27448890393586	-0.716931021961678	124.987959336624	1.19148936170213	1.1948	0.2548	1.1957	0.265	198356448
274	1	198909725	199485293	0.348812	0.13129291413	361	2	-0.486459297524473	0.626641556964136	-0.276358430575696	169.626516242561	1.61702127659574	1.1948	0.2548	1.1957	0.265	198909725
275	1	199485293	200120632	0.37051	0.213018561744	284	5	-1.37548902914637	0.168979884638353	-0.962792633605708	133.445791171433	1.0197486535009	1.1948	0.2548	1.1957	0.265	199485293
276	1	200120632	200746733	0.385968	0.201406801778	423	6	-0.693942013611009	0.487718574367937	-0.389596242690849	198.759048118015	1.52983725135624	1.1948	0.2548	1.1957	0.265	200120632
277	1	200746733	201321553	0.4812	0.130162485648	207	14	-1.2840601733041	0.199120901836254	-0.769324398653395	97.2650661003052	1.1778093883357	1.1948	0.2548	1.1957	0.265	200746733
278	1	201321553	201903800	0.479672	0.141257919749	396	14	0.380170275375019	0.703819022509429	0.166545263926889	186.072300365801	2.25320056899004	1.6789	0.3628	1.6104	0.343	201321553
279	1	201903800	202697511	0.472774	0.370047788175	287	14	-0.579624004551032	0.562168201689323	-0.297904429477032	134.855429810568	1.63300142247511	1.6789	0.3628	1.6104	0.343	201903800
280	1	202697511	203305393	0.456966	0.177471943568	255	13	-1.22410367210064	0.22091312097062	-0.736214139747319	119.819284326463	1.21863799283154	1.6789	0.3628	1.6104	0.343	202697511
281	1	203305393	203964546	0.440008	0.241450770914	295	12	-0.959709685128615	0.337201347483456	-0.630523522176679	138.614466181594	1.33938706015891	1.6789	0.3628	1.6104	0.343	203305393
282	1	203964546	204560510	0.474552	0.161023149049	362	14	0.0807849036549665	0.935613013964085	0.0370345309304852	170.09639578894	2.0597439544808	1.6789	0.3628	1.6104	0.343	203964546
283	1	204560510	205122961	0.470414	0.111033672267	277	14	-0.667678525645165	0.504338820536373	-0.349069190103532	130.156634346785	1.57610241820768	1.6789	0.3628	1.6104	0.343	204560510
284	1	205122961	205736766	0.468962	0.185409046847	274	13	-1.08711374732252	0.276986543043708	-0.63253549364565	128.74699570765	1.30943847072879	1.6789	0.3628	1.6104	0.343	205122961
285	1	205736766	206863148	0.45866	0.556100860987	323	13	-0.733823941315777	0.463056047094836	-0.395177221912251	151.771093480186	1.54360812425329	1.6789	0.3628	1.6104	0.343	205736766
286	1	206863148	207443791	0.425538	0.13888568363	444	10	-0.267155848692593	0.789349168624657	-0.1378551381665	208.626518591959	1.78672032193159	1.6789	0.3628	1.6104	0.343	206863148
287	1	207443791	208141565	0.396358	0.283435610957	421	7	-0.774449548087279	0.43866499249948	-0.420216171549202	197.819289025258	1.45927209705373	1.6789	0.3628	1.6104	0.343	207443791
288	1	208141565	208679247	0.443688	0.0700823163134	304	12	-0.906292692319764	0.364780952401081	-0.587167152982297	142.843382098999	1.38024971623156	1.6789	0.3628	1.6104	0.343	208141565
289	1	208679247	209255545	0.393952	0.132393310405	453	7	-0.600357144215819	0.548268242526479	-0.314525354569363	212.855434509364	1.57019064124783	1.6789	0.3628	1.6104	0.343	208679247
290	1	209255545	209816933	0.420718	0.109350395805	470	10	-0.11113157509525	0.911512010509878	-0.0557540579516059	220.843386797794	1.89134808853119	1.6789	0.3628	1.6104	0.343	209255545
291	1	209816933	210416295	0.390638	0.165779612321	575	7	0.0633701455441198	0.949471759859092	0.0295255512161398	270.180739167514	1.99306759098787	1.6789	0.3628	1.6104	0.343	209816933
292	1	210416295	210994618	0.424874	0.135431238253	583	10	0.566973921693202	0.57073189951428	0.255081068683891	273.939775538541	2.34607645875252	1.6789	0.3628	1.6104	0.343	210416295
293	1	210994618	211687066	0.392766	0.27792411849	678	7	0.62373007050538	0.532804871316695	0.267248868520746	318.578332444478	2.35008665511265	1.6789	0.3628	1.6104	0.343	210994618
294	1	211687066	212316012	0.40907	0.205019190837	487	8	-0.282195376424347	0.777793703395082	-0.154897797488363	228.831339086225	1.77090909090909	1.6789	0.3628	1.6104	0.343	211687066
295	1	212316012	212928493	0.427624	0.18364814582	380	10	-0.651215599086053	0.51490732212545	-0.362415396185658	178.554227623749	1.52917505030181	1.6789	0.3628	1.6104	0.343	212316012
296	1	212928493	213576892	0.39125	0.228869877961	439	7	-0.676522570909583	0.498708920603619	-0.359815465080239	206.277120860068	1.52166377816291	1.6789	0.3628	1.6104	0.343	212928493
297	1	213576892	214144279	0.412636	0.118767261146	262	9	-1.27763342081344	0.20137871077245	-0.922038353924762	123.108441151111	1.05220883534137	1.6789	0.3628	1.6104	0.343	213576892
298	1	214144279	214704502	0.404234	0.107498264084	427	8	-0.588941058289649	0.555900813675345	-0.344583499950215	200.638566303528	1.55272727272727	1.6789	0.3628	1.6104	0.343	214144279
299	1	214704502	215295930	0.375306	0.154588555158	564	5	0.0533865604919823	0.957423913116214	0.0270115992884034	265.012064157353	2.02513464991023	1.6789	0.3628	1.6104	0.343	214704502
300	1	215295930	215892610	0.360918	0.162029898773	397	4	-0.703490364059256	0.481750209738143	-0.432507244285923	186.54217991218	1.49248120300752	1.6789	0.3628	1.6104	0.343	215295930
301	1	215892610	216454419	0.351284	0.110017817443	383	3	-0.639221085096763	0.522679117258954	-0.382143845836722	179.963866262884	1.54435483870968	1.6789	0.3628	1.6104	0.343	215892610
302	1	216454419	217000444	0.357908	0.0842910123163	476	3	-0.127426525095961	0.898602823370189	-0.0685266644537357	223.662664076064	1.91935483870968	1.6789	0.3628	1.6104	0.343	216454419
303	1	217000444	217552799	0.380902	0.0947850567117	351	6	-1.07493429692301	0.282404145462106	-0.658782875506238	164.927720778778	1.26943942133816	1.6789	0.3628	1.6104	0.343	217000444
304	1	217552799	218133162	0.350968	0.138470233285	388	3	-0.61170524853758	0.540732788720696	-0.363431585574552	182.313263994775	1.56451612903226	1.6789	0.3628	1.6104	0.343	217552799
305	1	218133162	218713443	0.375546	0.138348489783	457	5	-0.492648039834101	0.622261297671955	-0.27648939805232	214.734952694877	1.64093357271095	1.6789	0.3628	1.6104	0.343	218133162
306	1	218713443	219299415	0.365698	0.146716907975	633	4	0.492800686435228	0.622153425659906	0.240559247999461	297.433752857455	2.3796992481203	1.6789	0.3628	1.6104	0.343	218713443
307	1	219299415	219877178	0.370658	0.134593250174	522	5	-0.16094477795377	0.872136894286654	-0.0846337565405056	245.277123209465	1.87432675044883	1.6789	0.3628	1.6104	0.343	219299415
308	1	219877178	220519371	0.376382	0.221417860363	401	5	-0.778423157761772	0.436319591004388	-0.46508132665547	188.421698097693	1.43985637342908	1.6789	0.3628	1.6104	0.343	219877178
309	1	220519371	221114673	0.402784	0.160090172719	292	8	-1.27911884248658	0.200855209267765	-0.892851200690688	137.204827542459	1.06181818181818	1.6789	0.3628	1.6104	0.343	220519371
310	1	221114673	221702465	0.376338	0.14935895691	586	5	0.16565535682071	0.868428180628587	0.0822171013118578	275.349414177676	2.10412926391382	1.6789	0.3628	1.6104	0.343	221114673
311	1	221702465	222271496	0.391524	0.121313250069	656	7	0.504041542843752	0.614232184377342	0.219659410002486	308.240982424156	2.2738301559792	1.6789	0.3628	1.6104	0.343	221702465
312	1	222271496	222913998	0.39083	0.221792305705	648	7	0.460518441875887	0.645144137375485	0.201957408269027	304.481946053129	2.24610051993068	1.6789	0.3628	1.6104	0.343	222271496
313	1	222913998	223523051	0.413476	0.179053382875	576	9	0.43361574501444	0.664567499253231	0.214463645980101	270.650618713893	2.31325301204819	1.6789	0.3628	1.6104	0.343	222913998
314	1	223523051	224373409	0.431744	0.412012352444	355	11	-0.718803397875477	0.472262063793552	-0.383725546857682	166.807238964292	1.54852780806979	1.6789	0.3628	1.6104	0.343	223523051
315	1	224373409	225002935	0.415194	0.205751629003	400	9	-0.525555761946409	0.599196900212007	-0.311605165687487	187.951818551314	1.60642570281124	1.6789	0.3628	1.6104	0.343	224373409
316	1	225002935	225695542	0.37943	0.278089883585	594	5	0.20648037366752	0.836415693974802	0.101779367690376	279.108450548702	2.13285457809695	1.6789	0.3628	1.6104	0.343	225002935
317	1	225695542	226358227	0.4311	0.24549371119	306	11	-1.04441195830798	0.296294833323226	-0.598012918557075	143.783141191756	1.33478735005453	1.6789	0.3628	1.6104	0.343	225695542
318	1	226358227	226970538	0.453284	0.183421496592	321	13	-0.748243933397685	0.454313035769025	-0.404138089483873	150.83133438743	1.53405017921147	1.6789	0.3628	1.6104	0.343	226358227
319	1	226970538	227580663	0.395332	0.180495800041	328	7	-1.28040559683871	0.200402526611154	-0.780340589997514	154.120491212078	1.1369150779896	1.6789	0.3628	1.6104	0.343	226970538
320	1	227580663	228266773	0.472358	0.271253880573	245	14	-0.949452993146392	0.342390268923556	-0.52617341715015	115.12048886268	1.39402560455192	1.6789	0.3628	1.6104	0.343	227580663
321	1	228266773	228906733	0.499332	0.218701168823	144	15	-1.72766241347462	0.0840487659433873	-1.05813591048834	67.6626546784732	0.93354943273906	1.6789	0.3628	1.6104	0.343	228266773
322	1	228906733	229496991	0.440392	0.152912794066	412	12	-0.265288778613549	0.79078700828575	-0.148594139242664	193.590373107854	1.87060158910329	1.6789	0.3628	1.6104	0.343	228906733
323	1	229496991	230108568	0.419716	0.182441458721	395	9	-0.552804952485069	0.580396976906626	-0.329752512397746	185.602420819423	1.5863453815261	1.6789	0.3628	1.6104	0.343	229496991
324	1	230108568	230682839	0.452012	0.129330925643	290	13	-0.971753810667257	0.33117303951187	-0.550658486591242	136.265068449703	1.38590203106332	1.6789	0.3628	1.6104	0.343	230108568
325	1	230682839	231272270	0.429698	0.151724290036	362	10	-0.759232403884214	0.447713545285264	-0.4324251174334	170.09639578894	1.45674044265594	1.6789	0.3628	1.6104	0.343	230682839
326	1	231272270	231895935	0.407194	0.19828754219	473	8	-0.353769368859584	0.72351173097729	-0.19697938623131	222.253025436929	1.72	1.6789	0.3628	1.6104	0.343	231272270
327	1	231895935	232490999	0.413336	0.159754244922	431	9	-0.356610780606714	0.721383205700698	-0.203917296373114	202.518084489041	1.73092369477912	1.6789	0.3628	1.6104	0.343	231895935
328	1	232490999	233052992	0.406902	0.11030920314	422	8	-0.614503198445091	0.538882860160066	-0.36157657086352	198.289168571637	1.53454545454545	1.6789	0.3628	1.6104	0.343	232490999
329	1	233052992	233629427	0.3979	0.132599512521	542	7	-0.116162645948323	0.907523640501756	-0.0557435532617262	254.674714137031	1.87868284228769	1.6789	0.3628	1.6104	0.343	233052992
330	1	233629427	234236314	0.393906	0.176123396942	491	7	-0.393622414618461	0.693859830048454	-0.198313380300905	230.710857271738	1.70190641247834	1.6789	0.3628	1.6104	0.343	233629427
331	1	234236314	234816376	0.419636	0.138023176833	465	9	-0.171316284943823	0.863975076222914	-0.0943744494668179	218.493989065903	1.86746987951807	1.6789	0.3628	1.6104	0.343	234236314
332	1	234816376	235524537	0.424044	0.293945868242	386	10	-0.615209997486666	0.53841604624903	-0.339813967248525	181.373504902018	1.5533199195171	1.6789	0.3628	1.6104	0.343	234816376
333	1	235524537	236178352	0.404924	0.235257679925	526	8	-0.0828106832119	0.934002074332483	-0.0437567702784032	247.156641394978	1.91272727272727	1.6789	0.3628	1.6104	0.343	235524537
334	1	236178352	236828852	0.41155	0.231360491929	337	9	-0.868895562733531	0.384904256811856	-0.558856574280353	158.349407129482	1.35341365461847	1.6789	0.3628	1.6104	0.343	236178352
335	1	236828852	237428664	0.406068	0.166405473715	348	8	-0.99282287274563	0.320796281310813	-0.639732263721977	163.518082139643	1.26545454545455	1.6789	0.3628	1.6104	0.343	236828852
336	1	237428664	238007532	0.358696	0.136245223436	328	3	-0.941895287247775	0.346246253194578	-0.605792423143595	154.120491212078	1.32258064516129	1.6789	0.3628	1.6104	0.343	237428664
337	1	238007532	238605385	0.374912	0.163674013512	506	5	-0.24259481164739	0.808319300877259	-0.12954617841608	237.759050467413	1.81687612208259	1.6789	0.3628	1.6104	0.343	238007532
338	1	238605385	239186212	0.343758	0.13915847576	232	2	-1.30978362916505	0.190269042816326	-0.914232462335295	109.012054759762	1.03919372900336	1.6789	0.3628	1.6104	0.343	238605385
339	1	239186212	239759216	0.362902	0.127405742368	409	4	-0.642662005559536	0.520443439709136	-0.389545408487131	192.180734468719	1.53759398496241	1.6789	0.3628	1.6104	0.343	239186212
340	1	239759216	240347054	0.387338	0.149425521998	356	6	-1.04847649947079	0.294419124152609	-0.638376664844401	167.27711851067	1.2875226039783	1.6789	0.3628	1.6104	0.343	239759216
341	1	240347054	240958965	0.37826	0.182887707526	498	5	-0.2834198284942	0.776855030322682	-0.152537821042309	234.000014096386	1.78815080789946	1.6789	0.3628	1.6104	0.343	240347054
342	1	240958965	241542129	0.378638	0.142608254282	465	5	-0.451823022987291	0.651396482456839	-0.251452847114996	218.493989065903	1.66965888689408	1.6789	0.3628	1.6104	0.343	240958965
343	1	241542129	242151661	0.38137	0.179698522801	593	6	0.205623099764555	0.837085332085513	0.0977781987352049	278.638571002324	2.14466546112116	1.6789	0.3628	1.6104	0.343	241542129
344	1	242151661	242902919	0.398024	0.334449683065	404	7	-0.866936137643992	0.385977001780718	-0.479681111863803	189.831336736828	1.40034662045061	1.6789	0.3628	1.6104	0.343	242151661
345	1	242902919	243816822	0.3764	0.452895985679	536	5	-0.0895009984718527	0.928683760103856	-0.0464505626526176	251.855436858761	1.9245960502693	1.6789	0.3628	1.6104	0.343	242902919
346	1	243816822	244387282	0.396996	0.123514356835	491	7	-0.393622414618461	0.693859830048454	-0.198313380300905	230.710857271738	1.70190641247834	1.6789	0.3628	1.6104	0.343	243816822
347	1	244387282	245047729	0.404808	0.24293698056	497	8	-0.231071096113463	0.81725956947107	-0.125573718008419	233.530134550008	1.80727272727273	1.6789	0.3628	1.6104	0.343	244387282
348	1	245047729	245671145	0.422578	0.197967328397	416	10	-0.435181989489732	0.66343033453366	-0.231831286375513	195.469891293367	1.67404426559356	1.6789	0.3628	1.6104	0.343	245047729
349	1	245671145	246268341	0.422042	0.162753936731	422	10	-0.399176387890345	0.689763240140574	-0.21117181580942	198.289168571637	1.69818913480885	1.6789	0.3628	1.6104	0.343	245671145
350	1	246268341	246921274	0.389638	0.234224644795	381	6	-0.916187512209678	0.359568554132737	-0.540462908317477	179.024107170127	1.37793851717902	1.6789	0.3628	1.6104	0.343	246268341
351	1	246921274	247616229	0.415174	0.280528955112	402	9	-0.514656085730945	0.606793365413875	-0.304409664283283	188.891577644071	1.6144578313253	1.6789	0.3628	1.6104	0.343	246921274
352	1	247616229	248317745	0.36905	0.287257881502	658	4	0.619526433309643	0.535569613819668	0.296441332306361	309.180741516912	2.47368421052632	1.6789	0.3628	1.6104	0.343	247616229
353	1	248317745	249250621	0.327578	0.507393530501	512	1	0.888525052189178	0.374258386144193	0.444243851803012	240.578327745682	2.59240506329114	1.6789	0.3628	1.6104	0.343	248317745
354	2	0	616099	0.426734	0.188442117257	349	10	-0.837244540682885	0.402455125835813	-0.485187778306953	163.987961686022	1.40442655935614	2.1953	0.4994	2.1263	0.4742	248317745
355	2	616099	1202949	0.434058	0.147993524751	382	11	-0.539386436004505	0.58962023833159	-0.277971933213978	179.493986716505	1.66630316248637	2.1953	0.4994	2.1263	0.4742	248933844
356	2	1202949	1825762	0.476658	0.197190810083	370	14	0.151228520530273	0.879795452890168	0.0685701043635921	173.855432159966	2.10526315789474	2.1953	0.4994	2.1263	0.4742	249520694
357	2	1825762	2396479	0.431262	0.123909047742	430	11	-0.220422948233888	0.825541774773665	-0.107207911660266	202.048204942663	1.87568157033806	2.1953	0.4994	2.1263	0.4742	250143507
358	2	2396479	2956121	0.463072	0.106571701195	219	13	-1.48366352957498	0.137898206220901	-0.955780517005003	102.903620656845	1.04659498207885	2.1953	0.4994	2.1263	0.4742	250714224
359	2	2956121	3598691	0.46405	0.22187465957	419	13	-0.0416643213842009	0.966766296660378	-0.0197611429068248	196.879529932502	2.00238948626045	2.1953	0.4994	2.1263	0.4742	251273866
360	2	3598691	4216080	0.43719	0.190137822345	414	11	-0.326744110824093	0.743861434157088	-0.161913803750401	194.53013220061	1.80588876772083	2.1953	0.4994	2.1263	0.4742	251916436
361	2	4216080	4796180	0.367372	0.138079641441	485	4	-0.257415735061313	0.796857857240406	-0.14366150435439	227.891579993469	1.82330827067669	2.1953	0.4994	2.1263	0.4742	252533825
362	2	4796180	5460124	0.375352	0.246924439411	491	5	-0.319141718235159	0.749619049807288	-0.172960538795697	230.710857271738	1.76301615798923	2.1953	0.4994	2.1263	0.4742	253113925
363	2	5460124	6047249	0.409114	0.148392591016	361	8	-0.926361308341481	0.354258244559718	-0.586820732683535	169.626516242561	1.31272727272727	2.1953	0.4994	2.1263	0.4742	253777869
364	2	6047249	6611512	0.39118	0.113888381836	763	7	1.08616301828894	0.277406875626086	0.437646652218933	358.518093886632	2.64471403812825	2.1953	0.4994	2.1263	0.4742	254364994
365	2	6611512	7158709	0.409698	0.0862523003598	721	8	0.914112782850333	0.360657586361016	0.411179689670117	338.783152938744	2.62181818181818	2.1953	0.4994	2.1263	0.4742	254929257
366	2	7158709	7714640	0.40255	0.100607809243	372	8	-0.870124599999509	0.384232315386212	-0.543516948462674	174.795191252722	1.35272727272727	2.1953	0.4994	2.1263	0.4742	255476454
367	2	7714640	8272364	0.406738	0.103499221837	353	8	-0.967260732590189	0.333413708394023	-0.619151386299525	165.867479871535	1.28363636363636	2.1953	0.4994	2.1263	0.4742	256032385
368	2	8272364	8816269	0.45691	0.0807218172291	337	13	-0.632883996742422	0.526809399097716	-0.333962795424318	158.349407129482	1.610513739546	2.1953	0.4994	2.1263	0.4742	256590109
369	2	8816269	9417012	0.417464	0.1676973348	707	9	1.14754453712734	0.251156637223579	0.510105049347187	332.204839289448	2.83935742971888	2.1953	0.4994	2.1263	0.4742	257134014
370	2	9417012	10030167	0.44274	0.184545506438	477	12	0.120500613894821	0.904086593371785	0.0627507895796288	224.132543622442	2.16572077185017	2.1953	0.4994	2.1263	0.4742	257734757
371	2	10030167	10629284	0.493218	0.165438470282	319	15	0.212379544257395	0.831810943096604	0.0893517018342127	149.891575294673	2.06807131280389	2.1953	0.4994	2.1263	0.4742	258347912
372	2	10629284	11238703	0.459752	0.179546420443	400	13	-0.178654246162325	0.858209197350397	-0.0867113868314517	187.951818551314	1.9115890083632	2.1953	0.4994	2.1263	0.4742	258947029
373	2	11238703	11837086	0.429468	0.164414764457	448	10	-0.243152114293002	0.807887560979917	-0.124916082459002	210.506036777472	1.80281690140845	2.1953	0.4994	2.1263	0.4742	259556448
374	2	11837086	12408724	0.426494	0.125320570011	726	10	1.42510742647859	0.154126150250563	0.571554733479145	341.132550670636	2.9215291750503	2.1953	0.4994	2.1263	0.4742	260154831
375	2	12408724	12971186	0.398736	0.111051057671	528	7	-0.192328072642086	0.847485230069279	-0.0934984752571443	248.096400487735	1.83015597920277	2.1953	0.4994	2.1263	0.4742	260726469
376	2	12971186	13584183	0.357856	0.184335323011	484	3	-0.0834011866012686	0.933532545029361	-0.0444811904870847	227.42170044709	1.95161290322581	2.1953	0.4994	2.1263	0.4742	261288931
377	2	13584183	14197791	0.342092	0.185147520893	487	2	0.317717956636095	0.750698889042055	0.155564504619475	228.831339086225	2.18141097424412	2.1953	0.4994	2.1263	0.4742	261901928
378	2	14197791	14778882	0.365704	0.13954957141	574	4	0.193727923811607	0.846388925997081	0.0994044852468075	269.710859621136	2.15789473684211	2.1953	0.4994	2.1263	0.4742	262515536
379	2	14778882	15347169	0.398208	0.120162875448	503	7	-0.328337763166664	0.742656294482219	-0.163478004810071	236.349411828278	1.74350086655113	2.1953	0.4994	2.1263	0.4742	263096627
380	2	15347169	15928375	0.39847	0.139719823952	585	7	0.117774021753951	0.90624671390189	0.0544002198551692	274.879534631297	2.02772963604853	2.1953	0.4994	2.1263	0.4742	263664914
381	2	15928375	16564119	0.443736	0.213519907384	289	12	-0.995321013667849	0.319580160713222	-0.660168983925204	135.795188903325	1.31214528944381	2.1953	0.4994	2.1263	0.4742	264246120
382	2	16564119	17130248	0.405544	0.116809066485	528	8	-0.0725858271497233	0.942135705263653	-0.0382816402122521	248.096400487735	1.92	2.1953	0.4994	2.1263	0.4742	264881864
383	2	17130248	17711983	0.36681	0.140502118662	577	4	0.208935013436537	0.834498970545414	0.106925067216602	271.120498260271	2.16917293233083	2.1953	0.4994	2.1263	0.4742	265447993
384	2	17711983	18300635	0.396756	0.150601713746	485	7	-0.42626474034436	0.669914947583681	-0.216051657541108	227.891579993469	1.68110918544194	2.1953	0.4994	2.1263	0.4742	266029728
385	2	18300635	18873016	0.382936	0.126455979496	520	6	-0.180660743037893	0.856633874192412	-0.0917422827823443	244.337364116709	1.88065099457505	2.1953	0.4994	2.1263	0.4742	266618380
386	2	18873016	19495246	0.381806	0.196438615946	534	6	-0.10657891017167	0.915123050515478	-0.0534141641232449	250.915677766005	1.93128390596745	2.1953	0.4994	2.1263	0.4742	267190761
387	2	19495246	20055399	0.421074	0.107386731839	713	10	1.34709528967992	0.177949544995287	0.545487261927282	335.024116567718	2.8692152917505	2.1953	0.4994	2.1263	0.4742	267812991
388	2	20055399	20650180	0.431148	0.15935445147	421	11	-0.280228602190878	0.779302124025294	-0.13772433818333	197.819289025258	1.83642311886587	2.1953	0.4994	2.1263	0.4742	268373144
389	2	20650180	21248614	0.449088	0.164485975062	400	12	-0.336511435692018	0.736485229463262	-0.191238476651158	187.951818551314	1.8161180476731	2.1953	0.4994	2.1263	0.4742	268967925
390	2	21248614	21820644	0.38623	0.125919969232	582	6	0.147415945369665	0.882803720435051	0.0707652470974851	273.469895992162	2.10488245931284	2.1953	0.4994	2.1263	0.4742	269566359
391	2	21820644	22375089	0.364668	0.0981972963955	510	4	-0.130689988186897	0.896020552682015	-0.0711490045700224	239.638568652926	1.91729323308271	2.1953	0.4994	2.1263	0.4742	270138389
392	2	22375089	22946708	0.363716	0.125291496609	539	4	0.0163118781874248	0.986985581379496	0.00863902132362509	253.265075497896	2.02631578947368	2.1953	0.4994	2.1263	0.4742	270692834
393	2	22946708	23509419	0.404064	0.111444418183	545	8	0.0143254493787791	0.988570336045195	0.00743666009358324	256.084352776166	1.98181818181818	2.1953	0.4994	2.1263	0.4742	271264453
394	2	23509419	24059871	0.464264	0.0916555848648	389	13	-0.257964202612818	0.796434534573156	-0.126941231619985	182.783143541153	1.85902031063321	2.1953	0.4994	2.1263	0.4742	271827164
395	2	24059871	24740986	0.397206	0.265909574741	551	7	-0.0671991573594748	0.946423155939772	-0.03198408604444	258.903630054436	1.90987868284229	2.1953	0.4994	2.1263	0.4742	272377616
396	2	24740986	25367687	0.415544	0.202171370398	559	9	0.340968497182994	0.733127297751241	0.171243117380978	262.662666425462	2.24497991967871	2.1953	0.4994	2.1263	0.4742	273058731
397	2	25367687	25990943	0.44079	0.197761433504	487	12	0.179852828126878	0.857268108915426	0.0926832956564593	228.831339086225	2.211123723042	2.1953	0.4994	2.1263	0.4742	273685432
398	2	25990943	26667421	0.407016	0.260877663427	623	8	0.413094835803672	0.679537132859739	0.200412593453296	292.734957393672	2.26545454545455	2.1953	0.4994	2.1263	0.4742	274308688
399	2	26667421	27249054	0.485998	0.140351389966	387	14	0.300921206390299	0.763474579023082	0.13337839999169	181.843384448397	2.20199146514936	2.1953	0.4994	2.1263	0.4742	274985166
400	2	27249054	27895223	0.460862	0.226208623441	462	13	0.268365508376818	0.788417986345579	0.121181464809881	217.084350426768	2.2078853046595	2.1953	0.4994	2.1263	0.4742	275566799
401	2	27895223	28491184	0.385058	0.161018925735	719	6	0.872359595560561	0.383012235371172	0.375737864628499	337.843393845988	2.6003616636528	2.1953	0.4994	2.1263	0.4742	276212968
402	2	28491184	29082759	0.450746	0.154798630774	377	13	-0.344484155104266	0.730482210085757	-0.172146863337512	177.144588984614	1.80167264038232	2.1953	0.4994	2.1263	0.4742	276808929
403	2	29082759	29654518	0.437902	0.125505676343	644	11	1.20162260141011	0.229509780700144	0.47551611686489	302.602427867616	2.80916030534351	2.1953	0.4994	2.1263	0.4742	277400504
404	2	29654518	30203382	0.420582	0.0890275186567	506	10	0.104902034501071	0.916453544579372	0.0507225701777044	237.759050467413	2.03621730382294	2.1953	0.4994	2.1263	0.4742	277972263
405	2	30203382	30790655	0.418766	0.148607206529	656	9	0.869602793633007	0.384517510567571	0.402090649155872	308.240982424156	2.63453815261044	2.1953	0.4994	2.1263	0.4742	278521127
406	2	30790655	31361844	0.443002	0.124633002386	418	12	-0.229677450074315	0.818342418741552	-0.127735534345	196.409650386124	1.89784335981839	2.1953	0.4994	2.1263	0.4742	279108400
407	2	31361844	31996845	0.417292	0.212599665197	590	9	0.509913478522689	0.610112078673993	0.249109788786992	277.228932363189	2.36947791164659	2.1953	0.4994	2.1263	0.4742	279679589
408	2	31996845	32700888	0.362038	0.289816104982	533	4	-0.0141023010624349	0.988748364656359	-0.00751071866970443	250.445798219626	2.00375939849624	2.1953	0.4994	2.1263	0.4742	280314590
409	2	32700888	33329162	0.379308	0.20416888173	714	5	0.81885562636967	0.412868789400044	0.36724051091871	335.493996114096	2.56373429084381	2.1953	0.4994	2.1263	0.4742	281018633
410	2	33329162	33941659	0.384382	0.183669471034	716	6	0.856484917089228	0.391729612156737	0.369705681453458	336.433755206853	2.58951175406872	2.1953	0.4994	2.1263	0.4742	281646907
411	2	33941659	34554683	0.371936	0.184371248108	406	5	-0.752907522232515	0.451505487562678	-0.447203835925214	190.771095829584	1.45780969479354	2.1953	0.4994	2.1263	0.4742	282259404
412	2	34554683	35183775	0.35133	0.205203690398	328	3	-0.941895287247775	0.346246253194578	-0.605792423143595	154.120491212078	1.32258064516129	2.1953	0.4994	2.1263	0.4742	282872428
413	2	35183775	35786926	0.338338	0.17102019229	461	1	0.554580840007856	0.579181397360994	0.29286679223235	216.61447088039	2.33417721518987	2.1953	0.4994	2.1263	0.4742	283501520
414	2	35786926	36399642	0.357206	0.183961247952	535	3	0.197260346302397	0.84362380868254	0.10005065352683	251.385557312383	2.15725806451613	2.1953	0.4994	2.1263	0.4742	284104671
415	2	36399642	36967517	0.388388	0.119524543253	606	6	0.274413373140333	0.783766967047823	0.129063887662152	284.747005105241	2.19168173598553	2.1953	0.4994	2.1263	0.4742	284717387
416	2	36967517	37597557	0.374914	0.206399593677	676	5	0.624936796347322	0.532012540860457	0.288339683171794	317.638573351721	2.42728904847397	2.1953	0.4994	2.1263	0.4742	285285262
417	2	37597557	38194752	0.402064	0.162752534767	804	8	1.33844430943067	0.180751642995158	0.568375931608223	377.783155288142	2.92363636363636	2.1953	0.4994	2.1263	0.4742	285915302
418	2	38194752	38814174	0.402052	0.192795864532	638	8	0.489781256269998	0.624288695604587	0.234736854194164	299.783150589346	2.32	2.1953	0.4994	2.1263	0.4742	286512497
419	2	38814174	39475263	0.386118	0.243672183322	473	6	-0.429364039088784	0.667658319685045	-0.228413722471404	222.253025436929	1.71066907775769	2.1953	0.4994	2.1263	0.4742	287131919
420	2	39475263	40076997	0.377434	0.169068059973	761	5	1.05870260034468	0.289735243254229	0.459212890393155	357.578334793876	2.73249551166966	2.1953	0.4994	2.1263	0.4742	287793008
421	2	40076997	40654319	0.377444	0.133932190355	554	5	0.00235528943346976	0.998120752662298	0.00120241293879827	260.31326869357	1.98922800718133	2.1953	0.4994	2.1263	0.4742	288394742
422	2	40654319	41214960	0.343372	0.108163691203	624	2	1.19210116155671	0.233221581619269	0.513188761399381	293.20483694005	2.79507278835386	2.1953	0.4994	2.1263	0.4742	288972064
423	2	41214960	41814385	0.349934	0.165867289486	537	2	0.636835914636321	0.52423172963659	0.296564820522545	252.32531640514	2.4053751399776	2.1953	0.4994	2.1263	0.4742	289532705
424	2	41814385	42386818	0.4198	0.126535332519	469	9	-0.149516932512894	0.88114574933123	-0.0820172429468351	220.373507251416	1.88353413654618	2.1953	0.4994	2.1263	0.4742	290132130
425	2	42386818	43042110	0.398268	0.236981376241	498	7	-0.355539701271579	0.722185307843991	-0.177890662547517	234.000014096386	1.7261698440208	2.1953	0.4994	2.1263	0.4742	290704563
426	2	43042110	43640475	0.473032	0.164389628404	341	14	-0.104129590642713	0.917066508560646	-0.0491834271285477	160.228925314996	1.9402560455192	2.1953	0.4994	2.1263	0.4742	291359855
427	2	43640475	44256189	0.375298	0.187934657974	596	5	0.216686627879222	0.828452569834084	0.106628767351771	280.048209641458	2.14003590664273	2.1953	0.4994	2.1263	0.4742	291958220
428	2	44256189	44885853	0.369506	0.205925700056	579	4	0.21907307318649	0.826593125781957	0.111917096560356	272.060257353028	2.17669172932331	2.1953	0.4994	2.1263	0.4742	292573934
429	2	44885853	45463911	0.438754	0.135034892692	589	11	0.836143605006282	0.403074120008616	0.346723062580734	276.75905281681	2.56924754634678	2.1953	0.4994	2.1263	0.4742	293203598
430	2	45463911	46019151	0.404396	0.0994885094734	687	8	0.740290229793328	0.459123908023517	0.341490529247395	322.807248361882	2.49818181818182	2.1953	0.4994	2.1263	0.4742	293781656
431	2	46019151	46575185	0.439442	0.100774413075	679	11	1.43420014457619	0.151515155825906	0.551867002995005	319.048211990856	2.9618320610687	2.1953	0.4994	2.1263	0.4742	294336896
432	2	46575185	47148856	0.42418	0.128420296651	527	10	0.230921640098925	0.817375678669937	0.109388147120609	247.626520941357	2.12072434607646	2.1953	0.4994	2.1263	0.4742	294892930
433	2	47148856	47782132	0.452894	0.210454841175	436	13	0.0809056113120157	0.935517017415969	0.0376167481707498	204.867482220933	2.08363201911589	2.1953	0.4994	2.1263	0.4742	295466601
434	2	47782132	48439149	0.40535	0.238984683806	500	8	-0.215733812020198	0.829195243579784	-0.116891474908618	234.939773189143	1.81818181818182	2.1953	0.4994	2.1263	0.4742	296099877
435	2	48439149	49070749	0.385374	0.208359721343	651	6	0.512533550210336	0.608277645797965	0.232403637354837	305.891584692264	2.35443037974684	2.1953	0.4994	2.1263	0.4742	296756894
436	2	49070749	49661349	0.385576	0.153403318659	609	6	0.290288051611667	0.771595878932117	0.136188322095533	286.156643744376	2.20253164556962	2.1953	0.4994	2.1263	0.4742	297388494
437	2	49661349	50244505	0.354328	0.142596492191	497	3	-0.011860011547393	0.990537301732902	-0.00624238619939296	233.530134550008	2.00403225806452	2.1953	0.4994	2.1263	0.4742	297979094
438	2	50244505	50789013	0.349628	0.0817398458792	388	2	-0.314135600204351	0.753418052025789	-0.17230061527574	182.313263994775	1.73796192609183	2.1953	0.4994	2.1263	0.4742	298562250
439	2	50789013	51322685	0.348566	0.0630949347165	400	2	-0.237547290284297	0.812232236519108	-0.128357267688142	187.951818551314	1.79171332586786	2.1953	0.4994	2.1263	0.4742	299106758
440	2	51322685	51913523	0.342074	0.153744342781	474	2	0.234747287556037	0.814404882909859	0.116529791435392	222.722904983308	2.12318029115342	2.1953	0.4994	2.1263	0.4742	299640430
441	2	51913523	52516164	0.335714	0.17031864742	433	1	0.371238919594581	0.710459587355148	0.202467066529737	203.457843581798	2.19240506329114	2.1953	0.4994	2.1263	0.4742	300231268
442	2	52516164	53106277	0.353292	0.152704651482	441	3	-0.320037381010242	0.748939993634889	-0.178709582204159	207.216879952824	1.77822580645161	2.1953	0.4994	2.1263	0.4742	300833909
443	2	53106277	53704899	0.359264	0.164748372095	611	3	0.615501062001977	0.538223868181771	0.29168414205705	287.096402837133	2.46370967741935	2.1953	0.4994	2.1263	0.4742	301424022
444	2	53704899	54339151	0.377724	0.211669809476	535	5	-0.094604125577704	0.92462927279922	-0.0491446718218807	251.385557312383	1.92100538599641	2.1953	0.4994	2.1263	0.4742	302022644
445	2	54339151	54909490	0.397988	0.123328406439	595	7	0.172177897963782	0.863297673254309	0.0788532635797084	279.57833009508	2.06239168110919	2.1953	0.4994	2.1263	0.4742	302656896
446	2	54909490	55492677	0.391416	0.142642068496	538	7	-0.137924196432255	0.890300327176027	-0.0664302320589736	252.795195951518	1.86481802426343	2.1953	0.4994	2.1263	0.4742	303227235
447	2	55492677	56157960	0.364048	0.248440137505	550	4	0.0720712068121677	0.94254524025531	0.0377853669831418	258.433750508057	2.06766917293233	2.1953	0.4994	2.1263	0.4742	303810422
448	2	56157960	56742242	0.379368	0.144248838746	348	5	-1.04888889437189	0.294229257435568	-0.669596257261662	163.518082139643	1.24955116696589	2.1953	0.4994	2.1263	0.4742	304475705
449	2	56742242	57363074	0.346474	0.194629142828	396	2	-0.263076726924315	0.792491441526412	-0.142856837383257	186.072300365801	1.77379619260918	2.1953	0.4994	2.1263	0.4742	305059987
450	2	57363074	57978189	0.343382	0.187143867407	702	2	1.68992517603707	0.0910422703893393	0.683113762841694	329.855441557557	3.1444568868981	2.1953	0.4994	2.1263	0.4742	305680819
451	2	57978189	58561399	0.343574	0.142675880043	800	2	2.31539637371751	0.0205912497999909	0.871642732311858	375.903637102629	3.58342665173572	2.1953	0.4994	2.1263	0.4742	306295934
452	2	58561399	59114769	0.36381	0.0964454162676	951	4	2.10475218667779	0.0353128851649772	0.827799089431683	446.85544860575	3.57518796992481	2.1953	0.4994	2.1263	0.4742	306879144
453	2	59114769	59682896	0.372622	0.119915089408	479	5	-0.380379243505374	0.703663920045913	-0.20865790737421	225.072302715199	1.71992818671454	2.1953	0.4994	2.1263	0.4742	307432514
454	2	59682896	60229917	0.383076	0.0859583087304	537	6	-0.0907042317003368	0.927727608084501	-0.0453318178253861	252.32531640514	1.94213381555154	2.1953	0.4994	2.1263	0.4742	308000641
455	2	60229917	60804512	0.42132	0.129821874538	305	10	-1.10128561907839	0.27077236810676	-0.679605572066357	143.313261645377	1.22736418511066	2.1953	0.4994	2.1263	0.4742	308547662
456	2	60804512	61457641	0.391244	0.234454449274	429	7	-0.730926447119414	0.464824080866884	-0.393058757116052	201.578325396285	1.48700173310225	2.1953	0.4994	2.1263	0.4742	309122257
457	2	61457641	62149146	0.379414	0.276939429216	604	5	0.257511644726032	0.796783827150779	0.125864986214689	283.807246012485	2.16876122082585	2.1953	0.4994	2.1263	0.4742	309775386
458	2	62149146	62802126	0.411118	0.234279763546	429	9	-0.367510456822178	0.713238293323602	-0.210627517962666	201.578325396285	1.72289156626506	2.1953	0.4994	2.1263	0.4742	310466891
459	2	62802126	63444030	0.359544	0.221067324709	438	3	-0.336546882945751	0.736458503687314	-0.188557368160506	205.807241313689	1.76612903225806	2.1953	0.4994	2.1263	0.4742	311119871
460	2	63444030	64100152	0.363776	0.237946601394	627	4	0.462386507185368	0.643804173518455	0.226819191373159	294.614475579185	2.35714285714286	2.1953	0.4994	2.1263	0.4742	311761775
461	2	64100152	64693219	0.392452	0.156924934282	397	7	-0.905018850990873	0.365455400502967	-0.50489739747264	186.54217991218	1.37608318890815	2.1953	0.4994	2.1263	0.4742	312417897
462	2	64693219	65282302	0.420952	0.151223172286	407	10	-0.489190391888812	0.624706911153939	-0.263386020250359	191.240975375962	1.63782696177062	2.1953	0.4994	2.1263	0.4742	313010964
463	2	65282302	65919382	0.416494	0.215169209518	465	9	-0.171316284943823	0.863975076222914	-0.0943744494668179	218.493989065903	1.86746987951807	2.1953	0.4994	2.1263	0.4742	313600047
464	2	65919382	66508419	0.399588	0.151156888277	324	7	-1.30216714732264	0.192859253087137	-0.798042591730973	152.240973026565	1.12305025996534	2.1953	0.4994	2.1263	0.4742	314237127
465	2	66508419	67091838	0.383566	0.142983001925	387	6	-0.884438155267011	0.376459733626453	-0.517920339666388	181.843384448397	1.3996383363472	2.1953	0.4994	2.1263	0.4742	314826164
466	2	67091838	67661697	0.364592	0.122589974011	352	4	-0.931596708433204	0.351544984842877	-0.606070822791583	165.397600325157	1.32330827067669	2.1953	0.4994	2.1263	0.4742	315409583
467	2	67661697	68234810	0.39735	0.12757170052	555	7	-0.0454376068755423	0.963758505976893	-0.0215486333781293	260.783148239949	1.92374350086655	2.1953	0.4994	2.1263	0.4742	315979442
468	2	68234810	68855598	0.372514	0.194572060027	513	5	-0.206872921906431	0.836109104249483	-0.109724737503336	241.048207292061	1.84201077199282	2.1953	0.4994	2.1263	0.4742	316552555
469	2	68855598	69415572	0.410132	0.107101401136	653	9	0.853253279309811	0.393518862990936	0.395477826084219	306.831343785021	2.62248995983936	2.1953	0.4994	2.1263	0.4742	317173343
470	2	69415572	70046550	0.403962	0.20757934508	561	8	0.096124297876193	0.9234218537453	0.0491812010380875	263.602425518218	2.04	2.1953	0.4994	2.1263	0.4742	317733317
471	2	70046550	70708663	0.418528	0.244841892547	510	9	0.0739264299041215	0.941068925363144	0.0388920813966462	239.638568652926	2.04819277108434	2.1953	0.4994	2.1263	0.4742	318364295
472	2	70708663	71341013	0.447768	0.209298647901	398	12	-0.348381878538429	0.727553409975088	-0.198470045882234	187.012059458558	1.80703745743473	2.1953	0.4994	2.1263	0.4742	319026408
473	2	71341013	71953120	0.442322	0.183149351339	667	12	1.2481926843039	0.211960502407332	0.546448284758702	313.409657434317	3.02837684449489	2.1953	0.4994	2.1263	0.4742	319658758
474	2	71953120	72519106	0.445348	0.11658592262	774	12	1.88326137658691	0.0596649549148622	0.761095089718528	363.686768896793	3.51418842224745	2.1953	0.4994	2.1263	0.4742	320270865
475	2	72519106	73134358	0.35972	0.187324868509	936	3	2.40403043834887	0.0162154230661306	0.907020291821725	439.807255410076	3.7741935483871	2.1953	0.4994	2.1263	0.4742	320836851
476	2	73134358	73731601	0.457066	0.162819823757	459	13	0.246735520253956	0.805112915063178	0.111782766807632	215.674711787633	2.19354838709677	2.1953	0.4994	2.1263	0.4742	321452103
477	2	73731601	74439703	0.421868	0.293887038873	482	10	-0.0391203718964767	0.968794418975597	-0.0193816682866441	226.481941354334	1.93963782696177	2.1953	0.4994	2.1263	0.4742	322049346
478	2	74439703	75036542	0.450382	0.162253136943	646	13	1.59500477991234	0.110711166901662	0.604822778087749	303.542186960373	3.08721624850657	2.1953	0.4994	2.1263	0.4742	322757448
479	2	75036542	75633395	0.405266	0.162272787437	941	8	2.03884694968977	0.0414653048951818	0.795375153157831	442.156653141967	3.42181818181818	2.1953	0.4994	2.1263	0.4742	323354287
480	2	75633395	76228029	0.382676	0.159146634737	764	6	1.11047977263056	0.266792339675496	0.46331873222495	358.98797343301	2.76311030741411	2.1953	0.4994	2.1263	0.4742	323951140
481	2	76228029	76827430	0.34962	0.165833890834	475	2	0.241129646716041	0.809454635820354	0.119570245755443	223.192784529686	2.12765957446809	2.1953	0.4994	2.1263	0.4742	324545774
482	2	76827430	77426537	0.339332	0.165424540191	428	1	0.338499290949354	0.734986961329273	0.185710838204159	201.108445849906	2.16708860759494	2.1953	0.4994	2.1263	0.4742	325145175
483	2	77426537	78027312	0.33732	0.167741667013	506	1	0.849237497814905	0.395749151779782	0.427237426497322	237.759050467413	2.5620253164557	2.1953	0.4994	2.1263	0.4742	325744282
484	2	78027312	78618802	0.33568	0.154677171212	535	1	1.03912734395722	0.298745515412793	0.507638933091521	251.385557312383	2.70886075949367	2.1953	0.4994	2.1263	0.4742	326345057
485	2	78618802	79201843	0.345732	0.142427376462	550	2	0.719806583716379	0.471644090743565	0.331074350949155	258.433750508057	2.46360582306831	2.1953	0.4994	2.1263	0.4742	326936547
486	2	79201843	79797018	0.378938	0.159910950561	549	5	-0.0231603460957865	0.981522369347291	-0.0118774141051914	257.963870961679	1.97127468581688	2.1953	0.4994	2.1263	0.4742	327519588
487	2	79797018	80355685	0.37482	0.105012467176	650	5	0.49225549159519	0.622538740171556	0.231756154805427	305.421705145886	2.33393177737882	2.1953	0.4994	2.1263	0.4742	328114763
488	2	80355685	80906998	0.386328	0.0930741702082	440	6	-0.603985502273453	0.545853280974004	-0.332750382286139	206.747000406446	1.59132007233273	2.1953	0.4994	2.1263	0.4742	328673430
489	2	80906998	81499880	0.353112	0.156661865262	456	3	-0.237489871332693	0.812276775978549	-0.130454413596937	214.265073148498	1.83870967741935	2.1953	0.4994	2.1263	0.4742	329224743
490	2	81499880	82087300	0.34546	0.148820264887	570	2	0.84745376691647	0.396742246367785	0.382604651589237	267.831341435623	2.5531914893617	2.1953	0.4994	2.1263	0.4742	329817625
491	2	82087300	82672633	0.340582	0.145785390538	464	2	0.170923695955992	0.864283764157969	0.0857675376647051	218.024109519525	2.07838745800672	2.1953	0.4994	2.1263	0.4742	330405045
492	2	82672633	83254426	0.338066	0.140587803566	358	1	-0.119855510083833	0.904597608143927	-0.0719403709327316	168.216877603426	1.8126582278481	2.1953	0.4994	2.1263	0.4742	330990378
493	2	83254426	83838444	0.342	0.143862004253	331	2	-0.677930072324608	0.49781603164858	-0.401526050655649	155.530129851213	1.48264277715566	2.1953	0.4994	2.1263	0.4742	331572171
494	2	83838444	84427819	0.35776	0.15164369035	380	3	-0.655730587032273	0.511997484920931	-0.393488819430731	178.554227623749	1.53225806451613	2.1953	0.4994	2.1263	0.4742	332156189
495	2	84427819	85053313	0.386914	0.200631820609	857	6	1.6025948052419	0.109024141395094	0.629041298301701	402.686771246191	3.0994575045208	2.1953	0.4994	2.1263	0.4742	332745564
496	2	85053313	85702752	0.448476	0.230104751947	497	12	0.239205042358934	0.810946592912972	0.122007375136404	233.530134550008	2.25652667423383	2.1953	0.4994	2.1263	0.4742	333371058
497	2	85702752	86326605	0.466368	0.198529140679	355	13	-0.503104068005252	0.614891106764161	-0.258892362214132	166.807238964292	1.69653524492234	2.1953	0.4994	2.1263	0.4742	334020497
498	2	86326605	86975038	0.39966	0.228910311474	717	7	0.835905187723721	0.403208243731291	0.347936714086307	336.903634753231	2.48526863084922	2.1953	0.4994	2.1263	0.4742	334644350
499	2	86975038	88809039	0.422464	0.727372013429	452	10	-0.219148379893411	0.826534464900377	-0.112092042101418	212.385554962985	1.81891348088531	2.1953	0.4994	2.1263	0.4742	335292783
500	2	88809039	95541489	0.407006	0.925732831287	657	8	0.586917388860677	0.55725919061757	0.277073800751624	308.710861970534	2.38909090909091	2.1953	0.4994	2.1263	0.4742	337126784
501	2	95541489	96740240	0.462642	0.582899200918	423	13	-0.0128243372203853	0.989767939797046	-0.00605372348622675	198.759048118015	2.02150537634409	2.1953	0.4994	2.1263	0.4742	343859234
502	2	96740240	97380358	0.47655	0.218894016416	426	14	0.644333838657419	0.519358977202043	0.271898264073118	200.16868675715	2.42389758179232	2.1953	0.4994	2.1263	0.4742	345057985
503	2	97380358	98551867	0.460402	0.573200035168	360	13	-0.467054087800482	0.640461181145112	-0.238714480276502	169.156636696183	1.72043010752688	2.1953	0.4994	2.1263	0.4742	345698103
504	2	98551867	99149896	0.420854	0.163920144341	528	10	0.236922573698823	0.812716857212357	0.112123114841848	248.096400487735	2.12474849094567	2.1953	0.4994	2.1263	0.4742	346869612
505	2	99149896	99771850	0.41287	0.196082025359	431	9	-0.356610780606714	0.721383205700698	-0.203917296373114	202.518084489041	1.73092369477912	2.1953	0.4994	2.1263	0.4742	347467641
506	2	99771850	100407187	0.399614	0.213016084377	664	7	0.547564643811616	0.58399087199511	0.237146836731327	312.000018795182	2.30155979202773	2.1953	0.4994	2.1263	0.4742	348089595
507	2	100407187	101000650	0.410204	0.157487492902	654	9	0.858703117417543	0.390504330124243	0.397685470035871	307.301223331399	2.62650602409639	2.1953	0.4994	2.1263	0.4742	348724932
508	2	101000650	101601235	0.439208	0.167478375251	473	11	0.0653151762272904	0.947923059263792	0.0302956120896688	222.253025436929	2.06324972737186	2.1953	0.4994	2.1263	0.4742	349318395
509	2	101601235	102255660	0.427014	0.235970508462	377	10	-0.669218399885747	0.503356170590142	-0.373850291247941	177.144588984614	1.51710261569416	2.1953	0.4994	2.1263	0.4742	349918980
510	2	102255660	102830966	0.412344	0.130897296395	764	9	1.45818530926807	0.144789471970927	0.621967472573537	358.98797343301	3.06827309236948	2.1953	0.4994	2.1263	0.4742	350573405
511	2	102830966	103394457	0.393638	0.112674381667	438	7	-0.681962958530566	0.495262373368235	-0.363105535014424	205.807241313689	1.51819757365685	2.1953	0.4994	2.1263	0.4742	351148711
512	2	103394457	103974157	0.371598	0.137484905986	469	5	-0.431410514563886	0.666169905966827	-0.239095640595014	220.373507251416	1.68402154398564	2.1953	0.4994	2.1263	0.4742	351712202
513	2	103974157	104555738	0.349706	0.140274527538	462	2	0.158158977635983	0.874331527937027	0.0795355839531904	217.084350426768	2.06942889137738	2.1953	0.4994	2.1263	0.4742	352291902
514	2	104555738	105100960	0.362738	0.0829423610933	453	4	-0.419624691060565	0.674759647992638	-0.242135201382645	212.855434509364	1.70300751879699	2.1953	0.4994	2.1263	0.4742	352873483
515	2	105100960	105682950	0.406984	0.140878709256	404	8	-0.706526903004681	0.479860528364511	-0.424464276818911	189.831336736828	1.46909090909091	2.1953	0.4994	2.1263	0.4742	353418705
516	2	105682950	106260408	0.427124	0.134136162284	507	10	0.110902968100969	0.911693291919821	0.0535709324867348	238.228930013791	2.04024144869215	2.1953	0.4994	2.1263	0.4742	354000695
517	2	106260408	106850260	0.434696	0.152329736951	389	11	-0.49287092737129	0.622103790653616	-0.251774416263535	182.783143541153	1.69683751363141	2.1953	0.4994	2.1263	0.4742	354578153
518	2	106850260	107606696	0.404836	0.339005547065	350	8	-0.982598016683454	0.325805320932352	-0.631464647738377	164.4578412324	1.27272727272727	2.1953	0.4994	2.1263	0.4742	355168005
519	2	107606696	108179170	0.375818	0.126597889162	436	5	-0.599813709056978	0.548630395889309	-0.344355428333464	204.867482220933	1.56552962298025	2.1953	0.4994	2.1263	0.4742	355924441
520	2	108179170	108855419	0.371868	0.260627372462	653	5	0.507564872912744	0.611758530389934	0.238399428436041	306.831343785021	2.34470377019749	2.1953	0.4994	2.1263	0.4742	356496915
521	2	108855419	109602612	0.404092	0.330828848771	690	8	0.755627513886593	0.449872554893098	0.347776792094826	324.216887001017	2.50909090909091	2.1953	0.4994	2.1263	0.4742	357173164
522	2	109602612	110317438	0.478238	0.300529079804	375	14	0.19525578107734	0.845192712334353	0.0879354292305232	176.204829891857	2.13371266002845	2.1953	0.4994	2.1263	0.4742	357920357
523	2	110317438	111714785	0.416914	0.642179072199	873	9	2.05221766301087	0.0401485136530976	0.814376488167228	410.204843988244	3.50602409638554	2.1953	0.4994	2.1263	0.4742	358635183
524	2	111714785	112792600	0.42732	0.536098495567	687	10	1.19107101608257	0.233625707037385	0.491895284301494	322.807248361882	2.76458752515091	2.1953	0.4994	2.1263	0.4742	360032530
525	2	112792600	113543645	0.411696	0.334260929771	678	9	0.989499232003113	0.322418945426989	0.449680107674132	318.578332444478	2.72289156626506	2.1953	0.4994	2.1263	0.4742	361110345
526	2	113543645	114470301	0.440974	0.460425443746	707	12	1.48560154123213	0.13738454714924	0.630471738383516	332.204839289448	3.2099886492622	2.1953	0.4994	2.1263	0.4742	361861390
527	2	114470301	115076004	0.387232	0.174512921349	835	6	1.48618049645212	0.137231384911249	0.591522291550616	392.349421225869	3.01989150090416	2.1953	0.4994	2.1263	0.4742	362788046
528	2	115076004	115642440	0.3721	0.117287743011	373	5	-0.921310716725606	0.356888227581769	-0.569507932855152	175.265070799101	1.33931777378815	2.1953	0.4994	2.1263	0.4742	363393749
529	2	115642440	116236341	0.353764	0.158108843056	496	3	-0.0173631788592296	0.986146883738128	-0.0091481173748039	233.06025500363	2	2.1953	0.4994	2.1263	0.4742	363960185
530	2	116236341	116825300	0.343266	0.151044469989	584	2	0.936806795156533	0.348857949324726	0.41761110141715	274.409655084919	2.61590145576708	2.1953	0.4994	2.1263	0.4742	364554086
531	2	116825300	117440683	0.351124	0.187497867182	670	3	0.940187933400336	0.347121170147217	0.424672857583456	314.819296073452	2.70161290322581	2.1953	0.4994	2.1263	0.4742	365143045
532	2	117440683	118052731	0.356094	0.183070608841	481	3	-0.0999106885367783	0.920415230588169	-0.0534513439916372	226.012061807956	1.93951612903226	2.1953	0.4994	2.1263	0.4742	365758428
533	2	118052731	118701714	0.392908	0.229563794429	834	7	1.47243053937874	0.140904651346118	0.566010978829066	391.879541679491	2.89081455805893	2.1953	0.4994	2.1263	0.4742	366370476
534	2	118701714	119270482	0.40582	0.120906942725	573	8	0.157473434249254	0.874871743062063	0.0797155691861993	269.240980074758	2.08363636363636	2.1953	0.4994	2.1263	0.4742	367019459
535	2	119270482	119840104	0.4369	0.122224914066	431	11	-0.213777875572	0.830720278852542	-0.103856702160628	202.518084489041	1.88004362050164	2.1953	0.4994	2.1263	0.4742	367588227
536	2	119840104	120427480	0.450026	0.1487565035	530	13	0.758645239161684	0.448064802925481	0.319280972844385	249.036159580492	2.53285543608124	2.1953	0.4994	2.1263	0.4742	368157849
537	2	120427480	121047400	0.394528	0.193444315396	851	7	1.56491712893546	0.11760234181079	0.595122727070365	399.867493967921	2.94974003466205	2.1953	0.4994	2.1263	0.4742	368745225
538	2	121047400	121585282	0.510306	0.0704280864576	250	15	-0.552551284791229	0.580570707747944	-0.26227662726857	117.469886594571	1.62074554294976	2.1953	0.4994	2.1263	0.4742	369365145
539	2	121585282	122152639	0.487216	0.118720664414	327	14	-0.2274059201745	0.820108117239829	-0.109664530654638	153.6506116657	1.86059743954481	2.1953	0.4994	2.1263	0.4742	369903027
540	2	122152639	122785262	0.41502	0.209639864501	709	9	1.15844421334281	0.246682805067275	0.514180461777304	333.144598382205	2.84738955823293	2.1953	0.4994	2.1263	0.4742	370470384
541	2	122785262	123370390	0.399902	0.145486115858	559	7	-0.0236760563916099	0.981111004883065	-0.0111881217724075	262.662666425462	1.93760831889081	2.1953	0.4994	2.1263	0.4742	371103007
542	2	123370390	123934155	0.35537	0.113105637987	753	3	1.39695082028277	0.162428360653857	0.593161626910249	353.819298422849	3.03629032258065	2.1953	0.4994	2.1263	0.4742	371688135
543	2	123934155	124536545	0.345342	0.169972941118	568	2	0.834689048596461	0.403892809320515	0.377533662041815	266.891582342866	2.54423292273236	2.1953	0.4994	2.1263	0.4742	372251900
544	2	124536545	125123665	0.371878	0.148385338602	679	5	0.640246177664876	0.522012565856385	0.294728011134342	319.048211990856	2.43806104129264	2.1953	0.4994	2.1263	0.4742	372854290
545	2	125123665	125691358	0.384136	0.119242266507	690	6	0.718904370337671	0.472199843511667	0.316342455854733	324.216887001017	2.49547920433996	2.1953	0.4994	2.1263	0.4742	373441410
546	2	125691358	126284537	0.353908	0.157084117948	709	3	1.15481145856196	0.248167643713934	0.506297389477837	333.144598382205	2.85887096774194	2.1953	0.4994	2.1263	0.4742	374009103
547	2	126284537	126875066	0.36137	0.153301531339	602	4	0.335660760310952	0.737126699380094	0.168117235330822	282.867486919728	2.26315789473684	2.1953	0.4994	2.1263	0.4742	374602282
548	2	126875066	127475626	0.389722	0.167443719195	591	6	0.195039980783666	0.84536164846384	0.0929042243667337	277.698811909567	2.1374321880651	2.1953	0.4994	2.1263	0.4742	375192811
549	2	127475626	128059838	0.468866	0.144146303054	532	13	0.773065231243592	0.4394837765787	0.324714858895013	249.975918673248	2.54241338112306	2.1953	0.4994	2.1263	0.4742	375793371
550	2	128059838	128689942	0.441804	0.206480200094	633	12	1.04639515591491	0.295378628323914	0.470967023002458	297.433752857455	2.87400681044268	2.1953	0.4994	2.1263	0.4742	376377583
551	2	128689942	129315430	0.460542	0.200624152662	390	13	-0.250754206571865	0.802004148403207	-0.123237262856566	183.253023087532	1.86379928315412	2.1953	0.4994	2.1263	0.4742	377007687
552	2	129315430	129927206	0.429084	0.182707396171	425	10	-0.381173587090652	0.703074446773017	-0.200951973491541	199.698807210772	1.7102615694165	2.1953	0.4994	2.1263	0.4742	377633175
553	2	129927206	130511810	0.414086	0.144720186656	433	9	-0.34571110439125	0.729559838173266	-0.197238140735487	203.457843581798	1.73895582329317	2.1953	0.4994	2.1263	0.4742	378244951
554	2	130511810	131734160	0.467156	0.590951855033	290	13	-0.971753810667257	0.33117303951187	-0.550658486591242	136.265068449703	1.38590203106332	2.1953	0.4994	2.1263	0.4742	378829555
555	2	131734160	133330192	0.43239	0.686723073222	627	11	1.08865636615802	0.276305450281979	0.436920871552312	294.614475579185	2.7350054525627	2.1953	0.4994	2.1263	0.4742	380051905
556	2	133330192	133883305	0.397702	0.0960255860918	491	7	-0.393622414618461	0.693859830048454	-0.198313380300905	230.710857271738	1.70190641247834	2.1953	0.4994	2.1263	0.4742	381647937
557	2	133883305	134454502	0.38702	0.124645262493	507	6	-0.249451016413672	0.803011926646918	-0.128268158807458	238.228930013791	1.83363471971067	2.1953	0.4994	2.1263	0.4742	382201050
558	2	134454502	135041554	0.41668	0.148286693513	489	9	-0.0405201703582524	0.96767842662545	-0.021770700509978	229.771098178982	1.96385542168675	2.1953	0.4994	2.1263	0.4742	382772247
559	2	135041554	135630814	0.423558	0.151478125106	639	10	0.903026203287479	0.366511988146318	0.387401116430389	300.253030135725	2.57142857142857	2.1953	0.4994	2.1263	0.4742	383359299
560	2	135630814	136314476	0.362578	0.26864444711	791	4	1.29370740668153	0.195766505995206	0.562031443043912	371.674721185224	2.97368421052632	2.1953	0.4994	2.1263	0.4742	383948559
561	2	136314476	136921865	0.388456	0.176804321448	595	6	0.216206218745444	0.828827006328402	0.102635762384507	279.57833009508	2.15189873417722	2.1953	0.4994	2.1263	0.4742	384632221
562	2	136921865	137510871	0.410058	0.151112212779	600	9	0.56441185960001	0.572473869550531	0.273357335033669	281.927727826972	2.40963855421687	2.1953	0.4994	2.1263	0.4742	385239610
563	2	137510871	138097764	0.371232	0.14805594887	626	5	0.36978044105476	0.711546089674738	0.177479093822228	294.144596032807	2.24775583482944	2.1953	0.4994	2.1263	0.4742	385828616
564	2	138097764	138718177	0.363382	0.194085230322	518	4	-0.0901377491870843	0.928177751785925	-0.0486941537423264	243.397605023952	1.94736842105263	2.1953	0.4994	2.1263	0.4742	386415509
565	2	138718177	139309852	0.366338	0.154941479697	748	4	1.07573912205754	0.282043945559692	0.481392018458756	351.469900690958	2.81203007518797	2.1953	0.4994	2.1263	0.4742	387035922
566	2	139309852	139882730	0.366774	0.12721382214	688	4	0.771597329558942	0.440352956408301	0.360762313273218	323.277127908261	2.58646616541353	2.1953	0.4994	2.1263	0.4742	387627597
567	2	139882730	140468081	0.349868	0.145811658304	618	2	1.15380700659669	0.24857930097919	0.499249570441507	290.385559661781	2.76819708846585	2.1953	0.4994	2.1263	0.4742	388200475
568	2	140468081	141036787	0.34636	0.120811104507	505	2	0.432600421516177	0.665305083168208	0.20792612017629	237.289170921034	2.26203807390817	2.1953	0.4994	2.1263	0.4742	388785826
569	2	141036787	141594816	0.332272	0.103989219198	486	1	0.718278983233994	0.472585286181051	0.369056355408793	228.361459539847	2.46075949367089	2.1953	0.4994	2.1263	0.4742	389354532
570	2	141594816	142159950	0.338958	0.115254081333	478	1	0.66589557740163	0.505477847546943	0.345110659783761	224.602423168821	2.42025316455696	2.1953	0.4994	2.1263	0.4742	389912561
571	2	142159950	142713573	0.341962	0.0968583313916	505	2	0.432600421516177	0.665305083168208	0.20792612017629	237.289170921034	2.26203807390817	2.1953	0.4994	2.1263	0.4742	390477695
572	2	142713573	143269100	0.343872	0.0999537376221	588	2	0.962336231796551	0.335880734524844	0.427458887373497	276.289173270432	2.63381858902576	2.1953	0.4994	2.1263	0.4742	391031318
573	2	143269100	143882170	0.350014	0.18443244654	784	3	1.56754900694971	0.116986420631664	0.651365416353529	368.385564360576	3.16129032258065	2.1953	0.4994	2.1263	0.4742	391586845
574	2	143882170	144419098	0.354734	0.0687764467489	577	3	0.428393373399534	0.668364748370687	0.209083080883803	271.120498260271	2.32661290322581	2.1953	0.4994	2.1263	0.4742	392199915
575	2	144419098	144974298	0.367626	0.0994236311239	608	4	0.366074939560812	0.714309156870829	0.182425072014705	285.686764197998	2.28571428571429	2.1953	0.4994	2.1263	0.4742	392736843
576	2	144974298	145525086	0.370884	0.09220970682	708	5	0.788236863734562	0.430558170145506	0.355065796972607	332.674718835826	2.54219030520646	2.1953	0.4994	2.1263	0.4742	393292043
577	2	145525086	146075464	0.35638	0.091533455189	521	3	0.120216003936685	0.904312040407786	0.0617951345168292	244.807243663087	2.1008064516129	2.1953	0.4994	2.1263	0.4742	393842831
578	2	146075464	146625498	0.34791	0.0909652857823	400	2	-0.237547290284297	0.812232236519108	-0.128357267688142	187.951818551314	1.79171332586786	2.1953	0.4994	2.1263	0.4742	394393209
579	2	146625498	147197476	0.340024	0.125840504355	515	2	0.496424013116222	0.61959528645176	0.236215164607714	241.987966384817	2.30683090705487	2.1953	0.4994	2.1263	0.4742	394943243
580	2	147197476	147785150	0.34681	0.149188155338	582	2	0.924042076836524	0.355464408965284	0.412661885445417	273.469895992162	2.60694288913774	2.1953	0.4994	2.1263	0.4742	395515221
581	2	147785150	148363577	0.373152	0.13558668596	605	5	0.262614771831884	0.792847513320363	0.128251579051567	284.277125558863	2.17235188509874	2.1953	0.4994	2.1263	0.4742	396102895
582	2	148363577	148941442	0.35738	0.13474600469	588	3	0.488928213829736	0.624892520287854	0.236327917074685	276.289173270432	2.37096774193548	2.1953	0.4994	2.1263	0.4742	396681322
583	2	148941442	149573619	0.371028	0.209082266517	803	5	1.27303393879043	0.203005998886581	0.536716424406924	377.313275741764	2.88330341113106	2.1953	0.4994	2.1263	0.4742	397259187
584	2	149573619	150238420	0.406824	0.247895234815	789	8	1.26175788896434	0.207035919392332	0.541205730442753	370.734962092468	2.86909090909091	2.1953	0.4994	2.1263	0.4742	397891364
585	2	150238420	150863336	0.37173	0.199892465547	899	5	1.76293414095215	0.0779115980359312	0.699637552404057	422.421712194079	3.22800718132855	2.1953	0.4994	2.1263	0.4742	398556165
586	2	150863336	151441929	0.369308	0.135834688633	673	4	0.695561881434293	0.486703245049175	0.328960253181437	316.228934712586	2.53007518796993	2.1953	0.4994	2.1263	0.4742	399181081
587	2	151441929	152017444	0.373886	0.131212913651	566	5	0.0635928147036848	0.949294453198956	0.0321184897214922	265.95182325011	2.03231597845601	2.1953	0.4994	2.1263	0.4742	399759674
588	2	152017444	152669980	0.374332	0.233758750475	526	5	-0.140532269530365	0.888239458067669	-0.0736207638180878	247.156641394978	1.8886894075404	2.1953	0.4994	2.1263	0.4742	400335189
589	2	152669980	153291176	0.390136	0.195101063111	612	7	0.264664487520495	0.791267937011155	0.119495248077054	287.566282383511	2.1213171577123	2.1953	0.4994	2.1263	0.4742	400987725
590	2	153291176	153881790	0.375736	0.15342338651	582	5	0.145242848397305	0.884519136466124	0.0723355897978939	273.469895992162	2.08976660682226	2.1953	0.4994	2.1263	0.4742	401608921
591	2	153881790	154511854	0.362762	0.206429823002	559	4	0.117692475686957	0.906311328876426	0.0612020314143098	262.662666425462	2.1015037593985	2.1953	0.4994	2.1263	0.4742	402199535
592	2	154511854	155111335	0.344714	0.165945209273	554	2	0.745336020356397	0.456068610899119	0.341528708586321	260.31326869357	2.48152295632699	2.1953	0.4994	2.1263	0.4742	402829599
593	2	155111335	155665806	0.345904	0.0982395833145	359	2	-0.499224015844482	0.617621577639702	-0.284373423639816	168.686757149805	1.60806270996641	2.1953	0.4994	2.1263	0.4742	403429080
594	2	155665806	156251115	0.333928	0.145750364337	451	1	0.489101582717401	0.624769781001328	0.261227475058393	211.915675416607	2.28354430379747	2.1953	0.4994	2.1263	0.4742	403983551
595	2	156251115	156842326	0.332652	0.154278252604	448	1	0.469457805530264	0.638742438099067	0.251598773860616	210.506036777472	2.26835443037975	2.1953	0.4994	2.1263	0.4742	404568860
596	2	156842326	157442824	0.36492	0.167357759726	440	4	-0.485522079435261	0.62730605448847	-0.284142727904221	206.747000406446	1.65413533834586	2.1953	0.4994	2.1263	0.4742	405160071
597	2	157442824	158038566	0.3525	0.160710508912	567	3	0.373361700281168	0.708879260653155	0.18386049718055	266.421702796488	2.28629032258065	2.1953	0.4994	2.1263	0.4742	405760569
598	2	158038566	158647934	0.367258	0.179477754001	730	4	0.98449658430796	0.324871410071792	0.446250212338499	343.012068856149	2.74436090225564	2.1953	0.4994	2.1263	0.4742	406356311
599	2	158647934	159271171	0.38296	0.197736976463	791	6	1.25335187887256	0.210077675918853	0.513423788661993	371.674721185224	2.86075949367089	2.1953	0.4994	2.1263	0.4742	406965679
600	2	159271171	159891567	0.397232	0.194063146764	625	7	0.335389526593275	0.737331267486715	0.149819784933852	293.674716486429	2.16637781629116	2.1953	0.4994	2.1263	0.4742	407588916
601	2	159891567	160499681	0.37428	0.17778574412	627	5	0.374883568160611	0.707747060089893	0.179781879691649	294.614475579185	2.25134649910233	2.1953	0.4994	2.1263	0.4742	408209312
602	2	160499681	161106410	0.381042	0.175908848926	561	6	0.0362931960703311	0.971048575116673	0.017746864797994	263.602425518218	2.02893309222423	2.1953	0.4994	2.1263	0.4742	408817426
603	2	161106410	161693616	0.376588	0.148510062908	698	5	0.73720559267605	0.46099733292046	0.334543473099262	327.975923372044	2.50628366247756	2.1953	0.4994	2.1263	0.4742	409424155
604	2	161693616	162288619	0.366994	0.159668102514	690	4	0.781735389308895	0.434370099098473	0.364950110236651	324.216887001017	2.59398496240602	2.1953	0.4994	2.1263	0.4742	410011361
605	2	162288619	162899682	0.34944	0.181753763524	688	2	1.600572147797	0.109471715262352	0.654051297239231	323.277127908261	3.08174692049272	2.1953	0.4994	2.1263	0.4742	410606364
606	2	162899682	163447883	0.360976	0.0879257790482	587	4	0.259625312186303	0.795152809385016	0.131714251681172	275.819293724054	2.20676691729323	2.1953	0.4994	2.1263	0.4742	411217427
607	2	163447883	164016877	0.34258	0.121256111664	467	2	0.190070773436005	0.849253671993675	0.0950652822467948	219.43374815866	2.09182530795073	2.1953	0.4994	2.1263	0.4742	411765628
608	2	164016877	164568884	0.351334	0.0942143849625	459	3	-0.220980369397183	0.825107718101699	-0.120994084347871	215.674711787633	1.8508064516129	2.1953	0.4994	2.1263	0.4742	412334622
609	2	164568884	165132739	0.350836	0.113247200078	527	3	0.153235007807704	0.878212951428771	0.0783147238755355	247.626520941357	2.125	2.1953	0.4994	2.1263	0.4742	412886629
610	2	165132739	165699697	0.353162	0.118100458941	481	3	-0.0999106885367783	0.920415230588169	-0.0534513439916372	226.012061807956	1.93951612903226	2.1953	0.4994	2.1263	0.4742	413450484
611	2	165699697	166284638	0.350856	0.145212936006	385	3	-0.62821475047309	0.529863268686368	-0.374629792179415	180.90362535564	1.55241935483871	2.1953	0.4994	2.1263	0.4742	414017442
612	2	166284638	166862141	0.35626	0.134203631843	393	3	-0.584189411978398	0.559092884260799	-0.344958925503073	184.662661726666	1.58467741935484	2.1953	0.4994	2.1263	0.4742	414602383
613	2	166862141	167429245	0.340052	0.118327502539	408	2	-0.186488417004261	0.852061761422814	-0.0997881154913716	191.710854922341	1.82754759238522	2.1953	0.4994	2.1263	0.4742	415179886
614	2	167429245	168067437	0.347028	0.216536716223	461	2	0.151776618475978	0.879363124213382	0.0764094829664707	216.61447088039	2.06494960806271	2.1953	0.4994	2.1263	0.4742	415746990
615	2	168067437	168639459	0.357416	0.125907744807	483	3	-0.0889043539131052	0.929157923334577	-0.047465048925906	226.951820900712	1.94758064516129	2.1953	0.4994	2.1263	0.4742	416385182
616	2	168639459	169231641	0.389302	0.155664981374	540	6	-0.0748295532290033	0.940350327653634	-0.0372944987599679	253.734955044274	1.95298372513562	2.1953	0.4994	2.1263	0.4742	416957204
617	2	169231641	169817536	0.384626	0.146604767066	501	6	-0.281200373356339	0.778556718313643	-0.14544330261559	235.409652735521	1.8119349005425	2.1953	0.4994	2.1263	0.4742	417549386
618	2	169817536	170436762	0.378548	0.192540364907	767	5	1.08932136297979	0.276012195281727	0.470543014392543	360.397612072145	2.754039497307	2.1953	0.4994	2.1263	0.4742	418135281
619	2	170436762	171075851	0.36628	0.217636354248	798	4	1.32919061580637	0.183785090301833	0.574742494793466	374.963878009872	3	2.1953	0.4994	2.1263	0.4742	418754507
620	2	171075851	171681989	0.39803	0.175105339048	641	7	0.422435728529005	0.672707003868408	0.186287952003143	301.192789228481	2.22183708838821	2.1953	0.4994	2.1263	0.4742	419393596
621	2	171681989	172320062	0.377218	0.216390601075	887	5	1.70169661568194	0.0888122551738316	0.680250541190674	416.78315763754	3.18491921005386	2.1953	0.4994	2.1263	0.4742	419999734
622	2	172320062	172965870	0.379562	0.225776082055	741	5	0.956640058227654	0.338748962576623	0.420789979195444	348.18074386631	2.66068222621185	2.1953	0.4994	2.1263	0.4742	420637807
623	2	172965870	173599153	0.412066	0.21046356842	625	9	0.700657812293312	0.483516590091552	0.332251024087238	293.674716486429	2.51004016064257	2.1953	0.4994	2.1263	0.4742	421283615
624	2	173599153	174164347	0.391252	0.115348004402	662	7	0.53668386856965	0.591486000691357	0.23279481219162	311.060259702425	2.2946273830156	2.1953	0.4994	2.1263	0.4742	421916898
625	2	174164347	174760175	0.404528	0.160831649402	842	8	1.53271657461203	0.125345703527593	0.635000663495691	395.638578050517	3.06181818181818	2.1953	0.4994	2.1263	0.4742	422482092
626	2	174760175	175377613	0.37698	0.190202093166	621	5	0.344264805525503	0.730647149539816	0.165909705110091	291.795198300916	2.22980251346499	2.1953	0.4994	2.1263	0.4742	423077920
627	2	175377613	175956929	0.39168	0.136913187276	603	7	0.215700998931647	0.829220822513852	0.0981215972844873	283.337366466106	2.09012131715771	2.1953	0.4994	2.1263	0.4742	423695358
628	2	175956929	176573949	0.376134	0.189653495835	633	5	0.405502330795719	0.68510830550304	0.193521936317951	297.433752857455	2.27289048473968	2.1953	0.4994	2.1263	0.4742	424274674
629	2	176573949	177163737	0.405472	0.152237753227	577	8	0.177923146373607	0.858783332692689	0.0897517490747769	271.120498260271	2.09818181818182	2.1953	0.4994	2.1263	0.4742	424891694
630	2	177163737	177715265	0.384592	0.0934277135522	548	6	-0.0324970773054473	0.974075646772612	-0.0160780128502721	257.493991415301	1.98191681735986	2.1953	0.4994	2.1263	0.4742	425481482
631	2	177715265	178302064	0.383468	0.147919474982	652	6	0.51782510970078	0.604580297370777	0.234618058420279	306.361464238642	2.35804701627486	2.1953	0.4994	2.1263	0.4742	426033010
632	2	178302064	178891798	0.374406	0.15216012643	769	5	1.09952761719149	0.271537994614835	0.474300034851436	361.337371164902	2.76122082585278	2.1953	0.4994	2.1263	0.4742	426619809
633	2	178891798	179477040	0.381638	0.145652567656	766	6	1.12106289161145	0.262261092844114	0.467090486114158	359.927732525767	2.77034358047016	2.1953	0.4994	2.1263	0.4742	427209543
634	2	179477040	180090047	0.362346	0.184348628972	702	4	0.842563747808615	0.399472473142604	0.389824778875681	329.855441557557	2.6390977443609	2.1953	0.4994	2.1263	0.4742	427794785
635	2	180090047	180681373	0.361794	0.154442727024	558	4	0.112623445811981	0.910329096239784	0.0586188704003074	262.192786879084	2.09774436090226	2.1953	0.4994	2.1263	0.4742	428407792
636	2	180681373	181259871	0.358466	0.135692776812	697	3	1.08877345081992	0.276253802055866	0.481670418106744	327.506043825665	2.81048387096774	3.0118	0.4523	3.1342	0.7098	428999118
637	2	181259871	181844733	0.352196	0.145097475986	841	3	1.88122954372439	0.0599407005009971	0.752617562493465	395.168698504138	3.39112903225806	3.0118	0.4523	3.1342	0.7098	429577616
638	2	181844733	182404705	0.353044	0.107098212053	613	3	0.62650739662565	0.530982186890899	0.296398835929102	288.036161929889	2.47177419354839	3.0118	0.4523	3.1342	0.7098	430162478
639	2	182404705	182979307	0.364286	0.129832475348	904	4	1.86650778255389	0.0619703562428072	0.754676520986307	424.771109925971	3.3984962406015	3.0118	0.4523	3.1342	0.7098	430722450
640	2	182979307	183583489	0.354674	0.172434796138	624	3	0.687042237055853	0.492056112557211	0.322057791100569	293.20483694005	2.51612903225806	3.0118	0.4523	3.1342	0.7098	431297052
641	2	183583489	184210526	0.357536	0.202598889699	896	3	2.1839037458754	0.0289693217172572	0.844010494295925	421.012073554944	3.61290322580645	3.0118	0.4523	3.1342	0.7098	431901234
642	2	184210526	184860196	0.349294	0.230378499854	751	2	2.00266077487729	0.0452137117473244	0.780455640051405	352.879539330093	3.36394176931691	3.0118	0.4523	3.1342	0.7098	432528271
643	2	184860196	185442336	0.330512	0.141100079019	501	1	0.816497869169677	0.414215441743047	0.41291064499822	235.409652735521	2.53670886075949	3.0118	0.4523	3.1342	0.7098	433177941
644	2	185442336	186014860	0.331088	0.126674165624	482	1	0.692087280317812	0.488882519057795	0.357133188032974	226.481941354334	2.44050632911392	3.0118	0.4523	3.1342	0.7098	433760081
645	2	186014860	186611216	0.328954	0.161574629919	498	1	0.79685409198254	0.425535775637801	0.404245783871093	234.000014096386	2.52151898734177	3.0118	0.4523	3.1342	0.7098	434332605
646	2	186611216	187222440	0.338678	0.181969294399	734	1	2.34216456403728	0.0191722592836422	0.963880104646225	344.891587041662	3.71645569620253	3.0118	0.4523	3.1342	0.7098	434928961
647	2	187222440	187835923	0.357596	0.18498149093	780	3	1.54553633770236	0.122216586487892	0.643985885987932	366.506046175063	3.14516129032258	3.0118	0.4523	3.1342	0.7098	435540185
648	2	187835923	188432074	0.339888	0.161286318399	517	1	0.921264680834405	0.356912256174166	0.458264322117947	242.927725477574	2.61772151898734	3.0118	0.4523	3.1342	0.7098	436153668
649	2	188432074	189045974	0.3398	0.185535103437	619	1	1.58915310519705	0.112025830814982	0.718039451017277	290.855439208159	3.13417721518987	3.0118	0.4523	3.1342	0.7098	436749819
650	2	189045974	189623543	0.341042	0.134302568178	581	2	0.917659717676519	0.358797043041302	0.410180895941662	273.000016445784	2.60246360582307	3.0118	0.4523	3.1342	0.7098	437363719
651	2	189623543	190200501	0.342406	0.13338579238	836	2	2.54516130347767	0.0109227269032189	0.935145674618016	392.819300772247	3.74468085106383	3.0118	0.4523	3.1342	0.7098	437941288
652	2	190200501	190803980	0.356598	0.171470755403	808	3	1.69962502243378	0.0892014805894069	0.694867054990115	379.662673473655	3.25806451612903	3.0118	0.4523	3.1342	0.7098	438518246
653	2	190803980	191435474	0.374268	0.208226839843	883	5	1.68128410725853	0.0927077433577673	0.673729874538076	414.903639452026	3.1705565529623	3.0118	0.4523	3.1342	0.7098	439121725
654	2	191435474	192018755	0.377024	0.142780237998	772	5	1.11483699850904	0.264920278451592	0.47991728415769	362.747009804037	2.77199281867145	3.0118	0.4523	3.1342	0.7098	439753219
655	2	192018755	192584199	0.387414	0.115739135971	689	6	0.713612810847226	0.475466633660769	0.314250076893493	323.747007454639	2.49186256781194	2.4371	0.4166	2.4658	0.4253	440336500
656	2	192584199	193132801	0.3608	0.0885924586494	751	4	1.09094621168247	0.275296551296956	0.487166656085392	352.879539330093	2.82330827067669	2.4371	0.4166	2.4658	0.4253	440901944
657	2	193132801	193708774	0.334676	0.131903752433	410	1	0.220636627826534	0.825375378919323	0.123723951308458	192.650614015097	2.07594936708861	2.4371	0.4166	2.4658	0.4253	441450546
658	2	193708774	194301005	0.320948	0.155734839953	488	1	0.731374834692085	0.464550232105131	0.374981189365898	229.301218632604	2.47088607594937	2.4371	0.4166	2.4658	0.4253	442026519
659	2	194301005	194898333	0.32735	0.162938954812	405	1	0.187896999181307	0.850957395148666	0.106021949574999	190.301216283206	2.0506329113924	2.4371	0.4166	2.4658	0.4253	442618750
660	2	194898333	195492195	0.32873	0.15805355453	456	1	0.521841211362628	0.601780893207252	0.277133865967754	214.265073148498	2.30886075949367	2.4371	0.4166	2.4658	0.4253	443216078
661	2	195492195	196103074	0.334948	0.18150730341	588	1	1.38616740759664	0.165695791139199	0.643916196639376	276.289173270432	2.97721518987342	2.4371	0.4166	2.4658	0.4253	443809940
662	2	196103074	196723070	0.360976	0.19354318415	735	4	1.00984173368284	0.312571121842866	0.456097998294846	345.36146658804	2.76315789473684	2.4371	0.4166	2.4658	0.4253	444420819
663	2	196723070	197320761	0.370098	0.163447333154	784	5	1.17607452377926	0.239565097306845	0.502170091004818	368.385564360576	2.81508078994614	2.4371	0.4166	2.4658	0.4253	445040815
664	2	197320761	197942802	0.368218	0.196194463066	748	4	1.07573912205754	0.282043945559692	0.481392018458756	351.469900690958	2.81203007518797	2.4371	0.4166	2.4658	0.4253	445638506
665	2	197942802	198622302	0.386548	0.264164827079	646	6	0.486075752758113	0.626913457666477	0.221280258883126	303.542186960373	2.33634719710669	2.4371	0.4166	2.4658	0.4253	446260547
666	2	198622302	199199800	0.372428	0.134196135744	657	5	0.527977381336148	0.597515034960962	0.24720980721194	308.710861970534	2.35906642728905	2.4371	0.4166	2.4658	0.4253	446940047
667	2	199199800	199773017	0.349062	0.127729987073	532	2	0.604924118836298	0.545229416681602	0.283068978038322	249.975918673248	2.38297872340426	2.4371	0.4166	2.4658	0.4253	447517545
668	2	199773017	200353982	0.371222	0.13936295646	609	5	0.283027280255289	0.777155924996286	0.137758664795942	286.156643744376	2.18671454219031	2.4371	0.4166	2.4658	0.4253	448090762
669	2	200353982	200950170	0.381902	0.161338369776	567	6	0.068042553012998	0.945751760350144	0.0330948291314302	266.421702796488	2.0506329113924	2.4371	0.4166	2.4658	0.4253	448671727
670	2	200950170	201531306	0.392634	0.139616199994	783	7	1.19497077070861	0.232098450330064	0.474975902675443	367.915684814198	2.71403812824957	2.4371	0.4166	2.4658	0.4253	449267915
671	2	201531306	202214538	0.39646	0.268184159993	681	7	0.640051233368329	0.522139291862395	0.273618393396473	319.987971083613	2.36048526863085	2.4371	0.4166	2.4658	0.4253	449849051
672	2	202214538	202831133	0.384704	0.189094948872	705	6	0.798277762694338	0.424709319591015	0.347369351475357	331.265080196692	2.5497287522604	2.4371	0.4166	2.4658	0.4253	450532283
673	2	202831133	203532395	0.398718	0.286999723356	551	7	-0.0671991573594748	0.946423155939772	-0.03198408604444	258.903630054436	1.90987868284229	2.4371	0.4166	2.4658	0.4253	451148878
674	2	203532395	204230789	0.356918	0.284071741739	668	3	0.929181598776663	0.352794982052029	0.420359864712373	313.879536980695	2.69354838709677	2.4371	0.4166	2.4658	0.4253	451850140
675	2	204230789	204852031	0.385374	0.195160662029	586	6	0.168582183331443	0.866125295610336	0.0806467586114492	275.349414177676	2.11934900542495	2.4371	0.4166	2.4658	0.4253	452548534
676	2	204852031	205409401	0.395324	0.102929831171	840	7	1.50507286510464	0.132305344402801	0.576352923050525	394.69881895776	2.91161178509532	2.4371	0.4166	2.4658	0.4253	453169776
677	2	205409401	205973578	0.361622	0.113753307916	736	4	1.01491076355782	0.310148366914655	0.458059514628133	345.831346134418	2.76691729323308	2.4371	0.4166	2.4658	0.4253	453727146
678	2	205973578	206537852	0.381348	0.113905655763	756	6	1.06814729670701	0.285454073943806	0.448132328410274	355.228937061984	2.73417721518987	2.4371	0.4166	2.4658	0.4253	454291323
679	2	206537852	207159956	0.417146	0.196275863843	562	9	0.35731801150619	0.720853747594579	0.178964964758714	264.072305064597	2.2570281124498	2.4371	0.4166	2.4658	0.4253	454855597
680	2	207159956	207764421	0.379604	0.172822247773	709	5	0.793339990840414	0.427579763179856	0.357102064129126	333.144598382205	2.54578096947935	2.4371	0.4166	2.4658	0.4253	455477701
681	2	207764421	208350772	0.398188	0.14726844501	823	7	1.41258627554793	0.157777406772669	0.546856025806028	386.710866669329	2.8526863084922	2.4371	0.4166	2.4658	0.4253	456082166
682	2	208350772	208991255	0.396976	0.219339154981	633	7	0.37891262756114	0.704752746774421	0.168169094812744	297.433752857455	2.19410745233969	2.4371	0.4166	2.4658	0.4253	456668517
683	2	208991255	209632446	0.370758	0.22020115691	463	5	-0.462029277198994	0.644060325352209	-0.257671369850154	217.554229973146	1.66247755834829	2.4371	0.4166	2.4658	0.4253	457309000
684	2	209632446	210303583	0.347752	0.254995626824	656	2	1.39633665467686	0.162613140742105	0.585338547155216	308.240982424156	2.93840985442329	2.4371	0.4166	2.4658	0.4253	457950191
685	2	210303583	210869348	0.35867	0.116240842046	521	3	0.120216003936685	0.904312040407786	0.0617951345168292	244.807243663087	2.1008064516129	2.4371	0.4166	2.4658	0.4253	458621328
686	2	210869348	211488843	0.356618	0.192890983785	537	3	0.20826668092607	0.835020745979637	0.105433850223734	252.32531640514	2.16532258064516	2.4371	0.4166	2.4658	0.4253	459187093
687	2	211488843	212060920	0.347936	0.125991780827	536	2	0.630453555476316	0.52839788072715	0.293875732994905	251.855436858761	2.40089585666293	2.4371	0.4166	2.4658	0.4253	459806588
688	2	212060920	212630013	0.345942	0.121408978849	373	2	-0.409870987604419	0.681900588809242	-0.229181637207629	175.265070799101	1.67077267637178	2.4371	0.4166	2.4658	0.4253	460378665
689	2	212630013	213199370	0.33294	0.121816364776	487	1	0.72482690896304	0.468558225376869	0.372021813885354	228.831339086225	2.46582278481013	2.4371	0.4166	2.4658	0.4253	460947758
690	2	213199370	213782136	0.349412	0.142022698647	579	2	0.90489499935651	0.365521016497228	0.405206080526369	272.060257353028	2.59350503919373	2.4371	0.4166	2.4658	0.4253	461517115
691	2	213782136	214355289	0.349418	0.127632586761	553	2	0.738953661196393	0.459935136034525	0.33892221277184	259.843389147192	2.47704367301232	2.4371	0.4166	2.4658	0.4253	462099881
692	2	214355289	214952002	0.344066	0.162076241007	572	2	0.860218485236479	0.389668616782949	0.387657879315522	268.77110052838	2.56215005599104	2.4371	0.4166	2.4658	0.4253	462673034
693	2	214952002	215520919	0.354394	0.121137178182	505	3	0.0321653269472996	0.974340206950812	0.0167951498774781	237.289170921034	2.03629032258065	2.4371	0.4166	2.4658	0.4253	463269747
694	2	215520919	216157126	0.364154	0.214092268711	618	4	0.416765238310578	0.676850130935391	0.205960586475494	290.385559661781	2.32330827067669	2.4371	0.4166	2.4658	0.4253	463838664
695	2	216157126	216737308	0.382986	0.138201460921	725	6	0.904108952503228	0.365937631745918	0.387727089091498	340.662671124257	2.62206148282098	2.4371	0.4166	2.4658	0.4253	464474871
696	2	216737308	217344293	0.41421	0.176256414903	915	9	2.28111086353562	0.0225418874612634	0.882166577709193	429.939784936132	3.67469879518072	2.4371	0.4166	2.4658	0.4253	465055053
697	2	217344293	217916126	0.449148	0.125618843264	628	12	1.01671904879888	0.309287101272365	0.459526082465744	295.084355125564	2.85130533484676	2.4371	0.4166	2.4658	0.4253	465662038
698	2	217916126	218471660	0.407198	0.0999650786451	518	8	-0.123710107460607	0.901544808544859	-0.0658674718841517	243.397605023952	1.88363636363636	2.4371	0.4166	2.4658	0.4253	466233871
699	2	218471660	219052240	0.482766	0.138792242241	365	14	0.107201259983206	0.91462931586955	0.0489412976146596	171.506034428074	2.07681365576102	2.4371	0.4166	2.4658	0.4253	466789405
700	2	219052240	219724242	0.448788	0.255954595373	484	12	0.16204716385726	0.871268713270565	0.0837685708487119	227.42170044709	2.19750283768445	2.4371	0.4166	2.4658	0.4253	467369985
701	2	219724242	220317777	0.491116	0.157589695637	337	15	0.411926717052689	0.680393137552585	0.168543869251202	158.349407129482	2.18476499189627	2.4371	0.4166	2.4658	0.4253	468041987
702	2	220317777	220890415	0.468714	0.126848026153	470	13	0.326045476704449	0.744389948011572	0.145949369958823	220.843386797794	2.24611708482676	2.4371	0.4166	2.4658	0.4253	468635522
703	2	220890415	221459315	0.390856	0.121110915802	466	7	-0.529632105143039	0.596367030196885	-0.273706449961317	218.963868612281	1.61525129982669	2.4371	0.4166	2.4658	0.4253	469208160
704	2	221459315	222026369	0.371978	0.118249761046	431	5	-0.625329344586234	0.531754924269794	-0.360995694021292	202.518084489041	1.5475763016158	2.4371	0.4166	2.4658	0.4253	469777060
705	2	222026369	222580742	0.377906	0.0980801734572	468	5	-0.436513641669738	0.66246410383981	-0.242175033526986	219.903627705038	1.68043087971275	2.4371	0.4166	2.4658	0.4253	470344114
706	2	222580742	223156478	0.378522	0.131546403213	511	5	-0.217079176118134	0.828146642080094	-0.115360272172769	240.108448199304	1.83482944344704	2.4371	0.4166	2.4658	0.4253	470898487
707	2	223156478	223768296	0.396616	0.182763501564	632	7	0.373472239940157	0.708797002468713	0.165888153561505	296.963873311077	2.19064124783362	2.4371	0.4166	2.4658	0.4253	471474223
708	2	223768296	224375760	0.380902	0.176905956567	745	6	1.00994014231212	0.31252396885907	0.426986519538725	350.060262051823	2.69439421338156	2.4371	0.4166	2.4658	0.4253	472086041
709	2	224375760	224992645	0.401294	0.189476158441	688	8	0.745402657824416	0.456028337631124	0.343588995131392	323.277127908261	2.50181818181818	2.4371	0.4166	2.4658	0.4253	472693505
710	2	224992645	225604581	0.387942	0.182921089787	857	6	1.6025948052419	0.109024141395094	0.629041298301701	402.686771246191	3.0994575045208	2.4371	0.4166	2.4658	0.4253	473310390
711	2	225604581	226176660	0.374314	0.125994836377	604	5	0.257511644726032	0.796783827150779	0.125864986214689	283.807246012485	2.16876122082585	2.4371	0.4166	2.4658	0.4253	473922326
712	2	226176660	226749805	0.364058	0.127620410193	690	4	0.781735389308895	0.434370099098473	0.364950110236651	324.216887001017	2.59398496240602	2.4371	0.4166	2.4658	0.4253	474494405
713	2	226749805	227314135	0.36183	0.113993585314	758	4	1.12642942080731	0.259983799476684	0.500551596742211	356.168696154741	2.84962406015038	2.4371	0.4166	2.4658	0.4253	475067550
714	2	227314135	227886891	0.392438	0.127027914155	799	7	1.28201697264434	0.199836692373253	0.504159098312379	375.43375755625	2.76949740034662	2.4371	0.4166	2.4658	0.4253	475631880
715	2	227886891	228498134	0.385424	0.18199472223	722	6	0.888234274031895	0.374414745991446	0.381744931076372	339.253032485122	2.61121157323689	2.4371	0.4166	2.4658	0.4253	476204636
716	2	228498134	229145504	0.382872	0.227644160217	655	6	0.533699788172113	0.593549255749181	0.241241000614014	307.771102877777	2.36889692585895	2.4371	0.4166	2.4658	0.4253	476815879
717	2	229145504	229751825	0.363324	0.175354309021	745	4	1.06053203243261	0.28890262513305	0.475594173920644	350.060262051823	2.80075187969925	2.4371	0.4166	2.4658	0.4253	477463249
718	2	229751825	230318340	0.386486	0.11741083643	629	6	0.396119241420557	0.692017064259522	0.18280611106849	295.554234671942	2.2748643761302	2.4371	0.4166	2.4658	0.4253	478069570
719	2	230318340	230926341	0.3907	0.177632931525	692	7	0.699895497199143	0.483992569654368	0.296735633021127	325.156646093774	2.39861351819757	2.4371	0.4166	2.4658	0.4253	478636085
720	2	230926341	231624433	0.410218	0.283762025636	850	9	1.92687138653303	0.0539956602179485	0.775857675562853	399.397614421543	3.4136546184739	2.4371	0.4166	2.4658	0.4253	479244086
721	2	231624433	232230041	0.438314	0.174383429545	504	11	0.271312428745814	0.786150748098104	0.12187916225019	236.819291374656	2.19847328244275	2.4371	0.4166	2.4658	0.4253	479942178
722	2	232230041	232928933	0.463962	0.284581881035	523	13	0.708175266875007	0.478836423411724	0.300099559640765	245.747002755844	2.49940262843489	2.4371	0.4166	2.4658	0.4253	480547786
723	2	232928933	233581947	0.465464	0.234319631738	449	13	0.174635559844417	0.861366005213719	0.0800040581349705	210.97591632385	2.14575866188769	2.4371	0.4166	2.4658	0.4253	481246678
724	2	233581947	234240782	0.451154	0.24108464183	581	13	1.12635503725033	0.260015270393056	0.451826776798352	273.000016445784	2.77658303464755	2.4371	0.4166	2.4658	0.4253	481899692
725	2	234240782	234885564	0.43269	0.224544109482	580	11	0.776337951049292	0.437549470637699	0.324508328765208	272.530136899406	2.52998909487459	2.4371	0.4166	2.4658	0.4253	482558527
726	2	234885564	235474973	0.426532	0.1516926277	764	10	1.65314290327471	0.0983017834699366	0.645157823519143	358.98797343301	3.07444668008048	2.4371	0.4166	2.4658	0.4253	483203309
727	2	235474973	236071757	0.445962	0.16217592965	552	12	0.565642220635247	0.571637020459931	0.273429790352286	259.373509600814	2.50624290578888	2.4371	0.4166	2.4658	0.4253	483792718
728	2	236071757	236653705	0.45795	0.140816705273	576	13	1.09030505704556	0.27557878830852	0.439357424836136	270.650618713893	2.75268817204301	2.4371	0.4166	2.4658	0.4253	484389502
729	2	236653705	237223660	0.46059	0.122737759999	332	13	-0.668933976947192	0.503537595078163	-0.355528145259252	156.000009397591	1.58661887694146	2.4371	0.4166	2.4658	0.4253	484971450
730	2	237223660	237789319	0.4524	0.116075232605	511	13	0.62165531438356	0.534168540584931	0.266611904331445	240.108448199304	2.44205495818399	2.4371	0.4166	2.4658	0.4253	485541405
731	2	237789319	238341970	0.433242	0.0952698900391	706	11	1.61361710644716	0.106610504015151	0.608123612021454	331.73495974307	3.07960741548528	2.4371	0.4166	2.4658	0.4253	486107064
732	2	238341970	238939047	0.469736	0.162587070009	392	13	-0.236334214489957	0.813173339453056	-0.115857732490968	184.192782180288	1.87335722819594	1.8079	0.4746	1.9182	0.5084	486659715
733	2	238939047	239537131	0.489332	0.163997030517	396	14	0.380170275375019	0.703819022509429	0.166545263926889	186.072300365801	2.25320056899004	1.8079	0.4746	1.9182	0.5084	487256792
734	2	239537131	240122576	0.488292	0.145948808172	392	14	0.344948466937366	0.730133112900057	0.151898487962488	184.192782180288	2.23044096728307	1.8079	0.4746	1.9182	0.5084	487854876
735	2	240122576	240668735	0.496364	0.0845156813309	211	15	-0.984903492514365	0.324671477696219	-0.506961723223471	99.1445842858183	1.36790923824959	1.8079	0.4746	1.9182	0.5084	488440321
736	2	240668735	241262815	0.485042	0.1583625101	345	14	-0.0689077822050599	0.945063023942278	-0.0323588044871887	162.108443500509	1.96301564722617	1.8079	0.4746	1.9182	0.5084	488986480
737	2	241262815	241850118	0.552276	0.148650696489	116	16	-0.419393159290766	0.674928822686924	-0.304862174320537	54.5060273798812	1.52631578947368	1.8079	0.4746	1.9182	0.5084	489580560
738	2	241850118	242445289	0.49306	0.159905304526	350	15	0.556044119627067	0.578180694272357	0.223150199901672	164.4578412324	2.26904376012966	1.8079	0.4746	1.9182	0.5084	490167863
739	2	242445289	243199373	0.458276	0.386378084371	205	13	-1.58460347414834	0.113056455125249	-1.05108747710073	96.3253070075486	0.979689366786141	1.8079	0.4746	1.9182	0.5084	490763034
740	3	0	689954	0.364856	0.275314006441	467	4	-0.348658272810892	0.727345874167235	-0.198223701719218	219.43374815866	1.75563909774436	2.0021	0.5211	1.9253	0.4516	490763034
741	3	689954	1289491	0.351878	0.166023114503	422	3	-0.424597559935137	0.671130072085957	-0.242245239054494	198.289168571637	1.70161290322581	2.0021	0.5211	1.9253	0.4516	491452988
742	3	1289491	1871868	0.35472	0.141449610819	392	3	-0.589692579290234	0.555396771155525	-0.348634583646471	184.192782180288	1.58064516129032	2.0021	0.5211	1.9253	0.4516	492052525
743	3	1871868	2452339	0.359794	0.138630525901	476	3	-0.127426525095961	0.898602823370189	-0.0685266644537357	223.662664076064	1.91935483870968	2.0021	0.5211	1.9253	0.4516	492634902
744	3	2452339	3029251	0.370802	0.133316693014	376	5	-0.906001335408053	0.364935145615904	-0.557950901432753	176.674709438236	1.35008976660682	2.0021	0.5211	1.9253	0.4516	493215373
745	3	3029251	3599660	0.383846	0.123435990666	405	6	-0.78919008443901	0.430000916437187	-0.452331998038812	190.301216283206	1.46473779385172	2.0021	0.5211	1.9253	0.4516	493792285
746	3	3599660	4233532	0.38879	0.211197213318	273	6	-1.48767593717768	0.136836376427981	-1.02135295489095	128.277116161272	0.987341772151899	2.0021	0.5211	1.9253	0.4516	494362694
747	3	4233532	4827506	0.40451	0.158212312323	752	8	1.07259805181407	0.283451499238123	0.471913092106932	353.349418876471	2.73454545454545	2.0021	0.5211	1.9253	0.4516	494996566
748	3	4827506	5450846	0.414786	0.197869541502	626	9	0.706107650401045	0.48012119444599	0.334557491470407	294.144596032807	2.5140562248996	2.0021	0.5211	1.9253	0.4516	495590540
749	3	5450846	6063481	0.380168	0.183853354771	534	6	-0.10657891017167	0.915123050515478	-0.0534141641232449	250.915677766005	1.93128390596745	2.0021	0.5211	1.9253	0.4516	496213880
750	3	6063481	6671501	0.357546	0.17765862965	676	3	0.973206937271355	0.33045046366245	0.437535008520505	317.638573351721	2.7258064516129	2.0021	0.5211	1.9253	0.4516	496826515
751	3	6671501	7240735	0.363582	0.121626606984	472	4	-0.323313123436009	0.746458116207732	-0.182859392067039	221.783145890551	1.77443609022556	2.0021	0.5211	1.9253	0.4516	497434535
752	3	7240735	7789365	0.375208	0.0886389734429	412	5	-0.722288759597408	0.470116962206954	-0.426039225927172	193.590373107854	1.47935368043088	2.0021	0.5211	1.9253	0.4516	498003769
753	3	7789365	8380848	0.387718	0.154667167104	575	6	0.110375028936554	0.912111956133813	0.0533080500209388	270.180739167514	2.07956600361664	2.0021	0.5211	1.9253	0.4516	498552399
754	3	8380848	8971643	0.432318	0.153682749515	443	11	-0.134037003629346	0.893373313768819	-0.0642378726947082	208.156639045581	1.93238822246456	2.0021	0.5211	1.9253	0.4516	499143882
755	3	8971643	9550350	0.430384	0.136004921316	692	11	1.52058608918073	0.128363739870895	0.579227466386998	325.156646093774	3.0185387131952	2.0021	0.5211	1.9253	0.4516	499734677
756	3	9550350	10288849	0.461272	0.322951012798	368	13	-0.409374119472851	0.682265129428183	-0.207005620549163	172.915673067209	1.75866188769415	2.0021	0.5211	1.9253	0.4516	500313384
757	3	10288849	10833677	0.490212	0.0822791780158	481	15	2.00830409941504	0.044610986540731	0.681832171839385	226.012061807956	3.11831442463533	2.0021	0.5211	1.9253	0.4516	501051883
758	3	10833677	11413402	0.45673	0.137522100996	506	13	0.58560533417879	0.558140762950556	0.252425998088134	237.759050467413	2.41816009557945	2.0021	0.5211	1.9253	0.4516	501596711
759	3	11413402	12060972	0.427974	0.22788269994	519	10	0.182914171299742	0.854865363401258	0.0873197238412752	243.86748457033	2.08853118712274	2.0021	0.5211	1.9253	0.4516	502176436
760	3	12060972	12651136	0.402716	0.152777871914	675	8	0.678941093420268	0.497175186859264	0.316067932367488	317.168693805343	2.45454545454545	2.0021	0.5211	1.9253	0.4516	502824006
761	3	12651136	13262437	0.505088	0.182072334251	248	15	-0.574723192879595	0.565478519291448	-0.273864601543781	116.530127501815	1.60777957860616	2.0021	0.5211	1.9253	0.4516	503414170
762	3	13262437	13843650	0.514106	0.139730184975	252	15	-0.530379376702863	0.59584892192428	-0.25078098843074	118.409645687328	1.63371150729336	2.0021	0.5211	1.9253	0.4516	504025471
763	3	13843650	14480179	0.469322	0.214489834713	394	13	-0.221914222408049	0.824380658679574	-0.1085157571498	185.132541273045	1.88291517323775	2.0021	0.5211	1.9253	0.4516	504606684
764	3	14480179	15046678	0.474138	0.11738590889	375	14	0.19525578107734	0.845192712334353	0.0879354292305232	176.204829891857	2.13371266002845	2.0021	0.5211	1.9253	0.4516	505243213
765	3	15046678	15695348	0.422856	0.229192039095	499	10	0.062895499301786	0.949849718787594	0.030625000820655	234.469893642765	2.00804828973843	2.0021	0.5211	1.9253	0.4516	505809712
766	3	15695348	16306587	0.39935	0.181989369134	818	7	1.38538433744302	0.165934977637286	0.538064438326151	384.361468937438	2.83535528596187	2.4517	0.4837	2.4188	0.4826	506458382
767	3	16306587	16914961	0.407988	0.178137132751	819	8	1.41513072989699	0.157030169709201	0.595043882070303	384.831348483816	2.97818181818182	2.4517	0.4837	2.4188	0.4826	507069621
768	3	16914961	17481154	0.377852	0.116908898556	777	5	1.1403526340383	0.254139417819943	0.48923103529732	365.096407535928	2.78994614003591	2.4517	0.4837	2.4188	0.4826	507677995
769	3	17481154	18093718	0.36712	0.183758758269	832	4	1.50153763155558	0.133216560987039	0.634937276712212	390.939782586734	3.12781954887218	2.4517	0.4837	2.4188	0.4826	508244188
770	3	18093718	18644435	0.36554	0.0920926719168	728	4	0.974358524558007	0.329878555307494	0.442292198769816	342.072309763392	2.73684210526316	2.4517	0.4837	2.4188	0.4826	508856752
771	3	18644435	19238469	0.362598	0.158297336516	581	4	0.229211132936443	0.818704820074889	0.116891911975649	273.000016445784	2.18421052631579	2.4517	0.4837	2.4188	0.4826	509407469
772	3	19238469	19865081	0.360334	0.202058051873	553	4	0.0872782964370976	0.930450305113011	0.0456332288058268	259.843389147192	2.07894736842105	2.4517	0.4837	2.4188	0.4826	510001503
773	3	19865081	20533922	0.372584	0.252438172899	463	5	-0.462029277198994	0.644060325352209	-0.257671369850154	217.554229973146	1.66247755834829	2.4517	0.4837	2.4188	0.4826	510628115
774	3	20533922	21147674	0.35402	0.185338703581	587	3	0.483425046517899	0.628793967745455	0.233872265348373	275.819293724054	2.36693548387097	2.4517	0.4837	2.4188	0.4826	511296956
775	3	21147674	21751987	0.35587	0.172614191652	458	3	-0.22648353670902	0.820825362396427	-0.124140639664735	215.204832241255	1.84677419354839	2.4517	0.4837	2.4188	0.4826	511910708
776	3	21751987	22337730	0.350918	0.146383311452	471	3	-0.154942361655144	0.87686675711897	-0.0837611781488959	221.313266344173	1.8991935483871	2.4517	0.4837	2.4188	0.4826	512515021
777	3	22337730	22953336	0.359824	0.187792191759	483	3	-0.0889043539131052	0.929157923334577	-0.047465048925906	226.951820900712	1.94758064516129	2.4517	0.4837	2.4188	0.4826	513100764
778	3	22953336	23559657	0.37245	0.175354309021	618	5	0.32895542420795	0.742189380909456	0.158923274793985	290.385559661781	2.21903052064632	2.4517	0.4837	2.4188	0.4826	513716370
779	3	23559657	24189210	0.400786	0.205785692388	634	8	0.469331544145644	0.638832671278805	0.225663270568702	297.903632403833	2.30545454545455	2.4517	0.4837	2.4188	0.4826	514322691
780	3	24189210	24745615	0.37474	0.101373999155	741	5	0.956640058227654	0.338748962576623	0.420789979195444	348.18074386631	2.66068222621185	2.4517	0.4837	2.4188	0.4826	514952244
781	3	24745615	25296049	0.370044	0.0916258806687	492	5	-0.314038591129308	0.753491728815953	-0.17002524777115	231.180736818117	1.76660682226212	2.4517	0.4837	2.4188	0.4826	515508649
782	3	25296049	25865040	0.38684	0.121251478494	536	6	-0.0959957911907813	0.923523915269526	-0.0480209053530263	251.855436858761	1.93851717902351	2.4517	0.4837	2.4188	0.4826	516059083
783	3	25865040	26491092	0.371398	0.201344297279	801	5	1.26282768457873	0.206651113115535	0.53311867929832	376.373516649007	2.87612208258528	2.4517	0.4837	2.4188	0.4826	516628074
784	3	26491092	27120314	0.375488	0.20536789877	514	5	-0.20176979480058	0.840096696124776	-0.106915203916512	241.518086838439	1.84560143626571	2.4517	0.4837	2.4188	0.4826	517254126
785	3	27120314	27751639	0.375394	0.20801488932	738	5	0.9413306769101	0.34653542672732	0.414937252950006	346.771105227175	2.64991023339318	2.4517	0.4837	2.4188	0.4826	517883348
786	3	27751639	28343645	0.372678	0.155413965399	757	5	1.03829009192127	0.299135020097482	0.451609736875342	355.698816608362	2.7181328545781	2.4517	0.4837	2.4188	0.4826	518514673
787	3	28343645	28940680	0.365892	0.162528159991	612	4	0.386351059060719	0.699236690718109	0.191885401263772	287.566282383511	2.30075187969925	2.4517	0.4837	2.4188	0.4826	519106679
788	3	28940680	29511882	0.358734	0.124652924885	836	3	1.85371370716521	0.0637801296304019	0.744014704319204	392.819300772247	3.37096774193548	2.4517	0.4837	2.4188	0.4826	519703714
789	3	29511882	30089246	0.35218	0.133995191941	577	3	0.428393373399534	0.668364748370687	0.209083080883803	271.120498260271	2.32661290322581	2.4517	0.4837	2.4188	0.4826	520274916
790	3	30089246	30680478	0.368942	0.154308291838	678	4	0.720907030809176	0.470966716794501	0.339639021707464	318.578332444478	2.54887218045113	2.4517	0.4837	2.4188	0.4826	520852280
791	3	30680478	31231545	0.385868	0.092669312443	741	6	0.98877390435034	0.322773774631359	0.419219636495035	348.18074386631	2.67992766726944	2.4517	0.4837	2.4188	0.4826	521443512
792	3	31231545	31786629	0.391434	0.0992354310339	659	7	0.520362705706701	0.602810798491698	0.226242060392454	309.65062106329	2.2842287694974	2.4517	0.4837	2.4188	0.4826	521994579
793	3	31786629	32421922	0.411682	0.212961578358	744	9	1.34918854711343	0.177276412493343	0.58369745564582	349.590382505445	2.98795180722892	2.4517	0.4837	2.4188	0.4826	522549663
794	3	32421922	33098976	0.410542	0.261506467726	568	9	0.390017040152583	0.696523946537602	0.19428576404247	266.891582342866	2.28112449799197	2.4517	0.4837	2.4188	0.4826	523184956
795	3	33098976	33743209	0.375872	0.223883284464	797	5	1.24241517615532	0.214083419112869	0.525896160880082	374.493998463494	2.86175942549372	2.4517	0.4837	2.4188	0.4826	523862010
796	3	33743209	34373536	0.392974	0.206760935197	707	7	0.78150131151389	0.434507705650524	0.327673810193801	332.204839289448	2.45060658578856	2.4517	0.4837	2.4188	0.4826	524506243
797	3	34373536	34980908	0.365628	0.176781280665	502	4	-0.17124222718671	0.864033305347129	-0.0939588874781083	235.8795322819	1.88721804511278	2.4517	0.4837	2.4188	0.4826	525136570
798	3	34980908	35575317	0.345634	0.158828348831	571	2	0.853836126076474	0.393195794715593	0.385133477899976	268.301220982001	2.55767077267637	2.4517	0.4837	2.4188	0.4826	525743942
799	3	35575317	36156284	0.35675	0.139365919235	680	3	0.995219606518701	0.319629467944303	0.446046508376022	319.518091537234	2.74193548387097	2.4517	0.4837	2.4188	0.4826	526338351
800	3	36156284	36757185	0.382318	0.167916179204	1012	6	2.4227865262608	0.0154019744351561	0.868883478883511	475.518100934825	3.66003616636528	2.4517	0.4837	2.4188	0.4826	526919318
801	3	36757185	37372097	0.397422	0.1868755204	647	7	0.455078054254904	0.649053085698789	0.19972930737691	304.012066506751	2.24263431542461	2.4517	0.4837	2.4188	0.4826	527520219
802	3	37372097	37958959	0.433176	0.148010946355	593	11	0.862723895653834	0.388289290975717	0.356487533296277	278.638571002324	2.58669574700109	2.4517	0.4837	2.4188	0.4826	528135131
803	3	37958959	38576345	0.44555	0.190133887066	458	12	0.00773140685391252	0.993831291293442	0.00410912167106102	215.204832241255	2.0794551645857	2.4517	0.4837	2.4188	0.4826	528721993
804	3	38576345	39152088	0.433366	0.131556962047	435	11	-0.187197584924448	0.851505718320717	-0.0905291705136359	204.397602674554	1.89749182115594	2.4517	0.4837	2.4188	0.4826	529339379
805	3	39152088	39793199	0.4189	0.220103850971	601	9	0.569861697707742	0.568771505129566	0.275759825248974	282.39760737335	2.4136546184739	2.4517	0.4837	2.4188	0.4826	529915122
806	3	39793199	40419561	0.397272	0.201739569131	512	7	-0.279374274577816	0.779957611332143	-0.137892594615598	240.578327745682	1.77469670710572	2.4517	0.4837	2.4188	0.4826	530556233
807	3	40419561	41031737	0.412038	0.183241420768	559	9	0.340968497182994	0.733127297751241	0.171243117380978	262.662666425462	2.24497991967871	2.4517	0.4837	2.4188	0.4826	531182595
808	3	41031737	41626672	0.401782	0.15957205409	575	8	0.16769829031143	0.866820641276517	0.0847423862610321	270.180739167514	2.09090909090909	2.4517	0.4837	2.4188	0.4826	531794771
809	3	41626672	42308941	0.402866	0.267151226276	707	8	0.842538790415095	0.399486436442317	0.382890645238693	332.204839289448	2.57090909090909	2.4517	0.4837	2.4188	0.4826	532389706
810	3	42308941	42908150	0.445158	0.165566605308	553	12	0.571577442058453	0.567608281477603	0.276041003808824	259.843389147192	2.51078320090806	2.4517	0.4837	2.4188	0.4826	533071975
811	3	42908150	43487485	0.42783	0.136941493264	493	10	0.0268898977023992	0.978547551071049	0.013172831861306	231.650616364495	1.98390342052314	2.4517	0.4837	2.4188	0.4826	533671184
812	3	43487485	44101094	0.414376	0.18514884886	787	9	1.58353158574591	0.113300353339583	0.664758470045275	369.795202999711	3.16064257028112	2.4517	0.4837	2.4188	0.4826	534250519
813	3	44101094	44715393	0.406266	0.186064115358	622	8	0.407982407772584	0.683286590521891	0.198095010559897	292.265077847294	2.26181818181818	2.4517	0.4837	2.4188	0.4826	534864128
814	3	44715393	45332109	0.43911	0.189254048865	508	11	0.297892719393366	0.765785044914067	0.133283925522439	238.698809560169	2.21592148309706	2.4517	0.4837	2.4188	0.4826	535478427
815	3	45332109	45923637	0.426152	0.154731475095	747	10	1.55112703207644	0.120871244212455	0.612693428272632	351.00002114458	3.00603621730382	2.4517	0.4837	2.4188	0.4826	536095143
816	3	45923637	46540524	0.436106	0.189478786228	735	11	1.80632421364191	0.0708677117806401	0.666199678474	345.36146658804	3.20610687022901	2.4517	0.4837	2.4188	0.4826	536686671
817	3	46540524	47155486	0.470326	0.186941632166	426	14	0.644333838657419	0.519358977202043	0.271898264073118	200.16868675715	2.42389758179232	2.4517	0.4837	2.4188	0.4826	537303558
818	3	47155486	47854910	0.427056	0.285126046575	571	10	0.494962718494428	0.620626437183453	0.225075930846237	268.301220982001	2.29778672032193	2.4517	0.4837	2.4188	0.4826	537918520
819	3	47854910	48556863	0.44237	0.287701598255	568	12	0.660605763406539	0.508865171963365	0.314652453078799	266.891582342866	2.5788876276958	2.4517	0.4837	2.4188	0.4826	538617944
820	3	48556863	49275401	0.489708	0.304142578402	267	14	-0.755733046739299	0.449809266331674	-0.402115424465166	125.457838883002	1.51920341394026	2.4517	0.4837	2.4188	0.4826	539319897
821	3	49275401	49993329	0.486862	0.303551331053	295	14	-0.509180387675726	0.61062578883896	-0.258240211903516	138.614466181594	1.67852062588905	2.4517	0.4837	2.4188	0.4826	540038435
822	3	49993329	50592402	0.532352	0.165377174401	202	16	0.902020327098365	0.367046069827386	0.495368313303685	94.9156683684138	2.65789473684211	2.4517	0.4837	2.4188	0.4826	540756363
823	3	50592402	51297612	0.410786	0.290991335914	875	9	2.06311733922634	0.0391014811587485	0.81767785125748	411.144603081	3.5140562248996	2.4517	0.4837	2.4188	0.4826	541355436
824	3	51297612	52001019	0.44341	0.289173977512	706	12	1.47966631980892	0.138962318092452	0.628429706845298	331.73495974307	3.20544835414302	2.4517	0.4837	2.4188	0.4826	542060646
825	3	52001019	52574770	0.543118	0.128541823892	198	16	0.840559234708173	0.400594904194803	0.4665134506315	93.0361501829006	2.60526315789474	2.4517	0.4837	2.4188	0.4826	542764053
826	3	52574770	53195998	0.43467	0.195142524162	479	11	0.105185612198618	0.916228527188345	0.0484810844864535	225.072302715199	2.08942202835333	2.0044	0.4174	1.9816	0.4149	543337804
827	3	53195998	53803498	0.44236	0.17695473251	452	12	-0.0278799216853216	0.977757922392417	-0.0149157040106951	212.385554962985	2.0522133938706	2.0044	0.4174	1.9816	0.4149	543959032
828	3	53803498	54377756	0.428748	0.129311215516	330	10	-0.951262279080944	0.341471250333233	-0.56594879027079	155.060250304834	1.32796780684105	2.0044	0.4174	1.9816	0.4149	544566532
829	3	54377756	54958599	0.416436	0.139182188647	646	9	0.815104412555686	0.4150125460793	0.379928999231713	303.542186960373	2.59437751004016	2.0044	0.4174	1.9816	0.4149	545140790
830	3	54958599	55533527	0.409332	0.130325884285	804	8	1.33844430943067	0.180751642995158	0.568375931608223	377.783155288142	2.92363636363636	2.0044	0.4174	1.9816	0.4149	545721633
831	3	55533527	56080110	0.407964	0.0852258485902	551	8	0.0450000175653093	0.964107294954816	0.023232749000452	258.903630054436	2.00363636363636	2.0044	0.4174	1.9816	0.4149	546296561
832	3	56080110	56678591	0.388646	0.164551589775	700	6	0.771819965242116	0.44022106508752	0.33710101602153	328.9156824648	2.53164556962025	2.0044	0.4174	1.9816	0.4149	546843144
833	3	56678591	57302461	0.413066	0.198550980172	530	9	0.182923192058763	0.854858285287141	0.09438719398835	249.036159580492	2.1285140562249	2.0044	0.4174	1.9816	0.4149	547441625
834	3	57302461	58003448	0.375196	0.286720010499	615	5	0.313646042890396	0.753789885630959	0.151902847116212	288.975921022646	2.20825852782765	2.0044	0.4174	1.9816	0.4149	548065495
835	3	58003448	58633446	0.450224	0.206346686815	528	13	0.744225247079776	0.456740216473721	0.313826542752277	248.096400487735	2.52329749103943	2.0044	0.4174	1.9816	0.4149	548766482
836	3	58633446	59272412	0.382806	0.217485750416	583	6	0.15270750486011	0.878628942163027	0.0732419773896975	273.939775538541	2.10849909584087	2.0044	0.4174	1.9816	0.4149	549396480
837	3	59272412	59843182	0.404942	0.123990398935	551	8	0.0450000175653093	0.964107294954816	0.023232749000452	258.903630054436	2.00363636363636	2.0044	0.4174	1.9816	0.4149	550035446
838	3	59843182	60383744	0.383184	0.0750367210422	482	6	-0.381740003674784	0.702654224490903	-0.201220759580837	226.481941354334	1.74321880650995	2.0044	0.4174	1.9816	0.4149	550606216
839	3	60383744	60969647	0.376014	0.146616419441	665	5	0.568802398182959	0.569490246990648	0.264670777278162	312.46989834156	2.38779174147217	2.0044	0.4174	1.9816	0.4149	551146778
840	3	60969647	61590771	0.386732	0.195007760125	559	6	0.0257100770894421	0.979488586159832	0.0125943770323912	262.662666425462	2.02169981916817	2.0044	0.4174	1.9816	0.4149	551732681
841	3	61590771	62155912	0.393658	0.115265040052	531	7	-0.176006909779137	0.860288513974589	-0.085324543811444	249.50603912687	1.84055459272097	2.0044	0.4174	1.9816	0.4149	552353805
842	3	62155912	62694989	0.399016	0.0724887168252	411	7	-0.82885342429711	0.407187353322248	-0.454898010933915	193.120493561476	1.42461005199307	2.0044	0.4174	1.9816	0.4149	552918946
843	3	62694989	63280413	0.384034	0.145918172128	568	6	0.0733341125034425	0.941540246916879	0.0356370236938833	266.891582342866	2.05424954792043	2.0044	0.4174	1.9816	0.4149	553458023
844	3	63280413	63866113	0.384474	0.146320641967	493	6	-0.323532849279895	0.746291733927024	-0.168666259432887	231.650616364495	1.78300180831826	2.0044	0.4174	1.9816	0.4149	554043447
845	3	63866113	64412453	0.40687	0.0848189771937	709	8	0.852763646477272	0.39379038758323	0.386966057668811	333.144598382205	2.57818181818182	2.0044	0.4174	1.9816	0.4149	554629147
846	3	64412453	64969310	0.39981	0.102103412546	399	7	-0.894138075748907	0.371248019342435	-0.497647658393252	187.481939004936	1.38301559792028	2.0044	0.4174	1.9816	0.4149	555175487
847	3	64969310	65546774	0.390794	0.134145158832	433	7	-0.709164896635481	0.478222154451306	-0.379669379888873	203.457843581798	1.50086655112652	2.0044	0.4174	1.9816	0.4149	555732344
848	3	65546774	66135134	0.392782	0.150180161806	494	7	-0.377301251755512	0.70594974204735	-0.18952536303092	232.120495910873	1.71230502599653	2.0044	0.4174	1.9816	0.4149	556309808
849	3	66135134	66824982	0.409252	0.275202653338	472	8	-0.358881796890672	0.719683517726046	-0.200032710208864	221.783145890551	1.71636363636364	2.0044	0.4174	1.9816	0.4149	556898168
850	3	66824982	67433818	0.380094	0.178760782871	362	6	-1.01672714252812	0.309283249877771	-0.614264208727594	170.09639578894	1.30922242314647	2.0044	0.4174	1.9816	0.4149	557588016
851	3	67433818	68030487	0.376294	0.162014450223	471	5	-0.421204260352184	0.673605933644256	-0.232956503497607	221.313266344173	1.69120287253142	2.0044	0.4174	1.9816	0.4149	558196852
852	3	68030487	68597333	0.37493	0.117926209235	443	5	-0.564091819316019	0.572691645210591	-0.321376864555372	208.156639045581	1.59066427289048	2.0044	0.4174	1.9816	0.4149	558793521
853	3	68597333	69210684	0.38447	0.184806089825	497	6	-0.302366611318117	0.76237260454203	-0.157008054248513	233.530134550008	1.79746835443038	2.0044	0.4174	1.9816	0.4149	559360367
854	3	69210684	69821367	0.395326	0.181244606449	461	7	-0.556834043247954	0.577640821955088	-0.28926965418626	216.61447088039	1.59792027729636	2.0044	0.4174	1.9816	0.4149	559973718
855	3	69821367	70374510	0.372252	0.0960746136171	504	5	-0.252801065859093	0.80042194401332	-0.135259829610474	236.819291374656	1.8096947935368	2.0044	0.4174	1.9816	0.4149	560584401
856	3	70374510	70968285	0.365456	0.157930192413	480	4	-0.282760884436196	0.777360140812686	-0.158611845820362	225.542182261577	1.80451127819549	2.0044	0.4174	1.9816	0.4149	561137544
857	3	70968285	71522747	0.397586	0.0982249459837	480	7	-0.453466678449275	0.650212732204036	-0.231001999007079	225.542182261577	1.66377816291161	2.0044	0.4174	1.9816	0.4149	561731319
858	3	71522747	72096579	0.417004	0.128664835701	526	9	0.161123839627835	0.871995864246828	0.0834576338300906	247.156641394978	2.11244979919679	2.0044	0.4174	1.9816	0.4149	562285781
859	3	72096579	72654105	0.444814	0.103180838203	674	12	1.28973923426634	0.197141212362905	0.561510114755976	316.698814258965	3.06015891032917	2.0044	0.4174	1.9816	0.4149	562859613
860	3	72654105	73289808	0.407172	0.213469182936	543	8	0.00410059331660233	0.996728209071675	0.00213262823365623	255.144593683409	1.97454545454545	2.0044	0.4174	1.9816	0.4149	563417139
861	3	73289808	73865494	0.404092	0.131470975497	377	8	-0.844562459844068	0.398355176299473	-0.524255046302041	177.144588984614	1.37090909090909	2.0044	0.4174	1.9816	0.4149	564052842
862	3	73865494	74440033	0.366326	0.129737058755	436	4	-0.505798198935168	0.612998323019491	-0.297318116651954	204.867482220933	1.6390977443609	2.0044	0.4174	1.9816	0.4149	564628528
863	3	74440033	75027878	0.356242	0.149435650554	416	3	-0.457616563806156	0.647227941276332	-0.262904709620587	195.469891293367	1.67741935483871	2.0044	0.4174	1.9816	0.4149	565203067
864	3	75027878	76161084	0.367692	0.558773956368	412	4	-0.627454915934607	0.530361079962169	-0.379001914245662	193.590373107854	1.54887218045113	2.0044	0.4174	1.9816	0.4149	565790912
865	3	76161084	76727868	0.348566	0.117829719964	384	2	-0.339665036844369	0.734108794439832	-0.187250956741711	180.433745809262	1.72004479283315	2.0044	0.4174	1.9816	0.4149	566924118
866	3	76727868	77283725	0.344014	0.10048807517	416	2	-0.135429543724225	0.892272266789667	-0.071773739321775	195.469891293367	1.86338185890258	2.0044	0.4174	1.9816	0.4149	567490902
867	3	77283725	77847709	0.35059	0.113450026951	435	3	-0.353056384881261	0.724046169789603	-0.198472837025589	204.397602674554	1.75403225806452	2.0044	0.4174	1.9816	0.4149	568046759
868	3	77847709	78423607	0.352576	0.131790699047	370	3	-0.710762260150639	0.477231570915702	-0.431962967245367	173.855432159966	1.49193548387097	2.0044	0.4174	1.9816	0.4149	568610743
869	3	78423607	79005715	0.346248	0.141052863043	329	2	-0.690694790644617	0.489757363752613	-0.410269683727626	154.590370758456	1.47368421052632	2.0044	0.4174	1.9816	0.4149	569186641
870	3	79005715	79575165	0.338994	0.121959785758	489	1	0.737922760421131	0.46056138711002	0.377934506755246	229.771098178982	2.47594936708861	2.0044	0.4174	1.9816	0.4149	569768749
871	3	79575165	80144347	0.335734	0.121546359512	348	1	-0.185334767374288	0.852966469948888	-0.11281265234826	163.518082139643	1.7620253164557	2.0044	0.4174	1.9816	0.4149	570338199
872	3	80144347	80729598	0.33327	0.145665705825	515	1	0.908168829376314	0.363789029900864	0.452672473873593	241.987966384817	2.60759493670886	2.0044	0.4174	1.9816	0.4149	570907381
873	3	80729598	81325035	0.33931	0.160280600634	525	1	0.97364808666677	0.330231301555672	0.480417464356497	246.6867618486	2.65822784810127	2.0044	0.4174	1.9816	0.4149	571492632
874	3	81325035	81892940	0.349792	0.119571055018	561	2	0.790012534476429	0.429520448134534	0.359643503145926	263.602425518218	2.51287793952968	2.0044	0.4174	1.9816	0.4149	572088069
875	3	81892940	82485973	0.34815	0.156876598773	605	2	1.07083633751663	0.284243025010722	0.46857787469909	284.277125558863	2.70996640537514	2.0044	0.4174	1.9816	0.4149	572655974
876	3	82485973	83068201	0.336972	0.141229896192	360	1	-0.106759658625742	0.914979652256648	-0.0639030518673134	169.156636696183	1.82278481012658	2.0044	0.4174	1.9816	0.4149	573249007
877	3	83068201	83645414	0.327814	0.133768643464	450	1	0.482553656988355	0.629412691170838	0.258025043020049	211.445795870229	2.27848101265823	2.0044	0.4174	1.9816	0.4149	573831235
878	3	83645414	84223959	0.327324	0.135762991643	403	1	0.174801147723215	0.861235886471104	0.0988798803309793	189.361457190449	2.04050632911392	2.0044	0.4174	1.9816	0.4149	574408448
879	3	84223959	84825507	0.332992	0.168811133941	492	1	0.757566537608267	0.448710518867729	0.386758357142252	231.180736818117	2.49113924050633	2.0044	0.4174	1.9816	0.4149	574986993
880	3	84825507	85405757	0.33104	0.138302455838	388	1	0.0765822617875326	0.938955870549289	0.0441566939901395	182.313263994775	1.96455696202532	2.0044	0.4174	1.9816	0.4149	575588541
881	3	85405757	85962858	0.330372	0.10249667475	346	1	-0.19843061883238	0.842708163341604	-0.121127920560263	162.578323046887	1.75189873417722	2.0044	0.4174	1.9816	0.4149	576168791
882	3	85962858	86553224	0.333386	0.153067757967	394	1	0.115869816161806	0.907755717746497	0.0662956712593882	185.132541273045	1.99493670886076	2.0044	0.4174	1.9816	0.4149	576725892
883	3	86553224	87150266	0.347974	0.162537978903	478	2	0.260276724196055	0.794650325437368	0.128653350517881	224.602423168821	2.14109742441209	2.0044	0.4174	1.9816	0.4149	577316258
884	3	87150266	87746385	0.344756	0.161241295782	386	2	-0.32690031852436	0.743743280163966	-0.179756420194787	181.373504902018	1.72900335946249	2.0044	0.4174	1.9816	0.4149	577913300
885	3	87746385	88366926	0.351224	0.194251467671	483	3	-0.0889043539131052	0.929157923334577	-0.047465048925906	226.951820900712	1.94758064516129	2.0044	0.4174	1.9816	0.4149	578509419
886	3	88366926	88985640	0.339776	0.191872173573	496	1	0.783758240524449	0.433181981384068	0.398440162189887	233.06025500363	2.51139240506329	2.0044	0.4174	1.9816	0.4149	579129960
887	3	88985640	89550336	0.337256	0.114567838271	409	1	0.214088702097489	0.830477885973185	0.120200884744761	192.180734468719	2.07088607594937	2.0044	0.4174	1.9816	0.4149	579748674
888	3	89550336	90176748	0.346988	0.201803286016	388	2	-0.314135600204351	0.753418052025789	-0.17230061527574	182.313263994775	1.73796192609183	2.0044	0.4174	1.9816	0.4149	580313370
889	3	90176748	94073538	0.362048	0.871689262188	529	4	-0.0343784205623414	0.972575391195144	-0.0183785293148545	248.566280034113	1.98872180451128	2.0044	0.4174	1.9816	0.4149	580939782
890	3	94073538	94683742	0.345574	0.18060189707	303	2	-0.856636128804734	0.391646012315031	-0.529039473989916	142.373502552621	1.3572228443449	2.0044	0.4174	1.9816	0.4149	584836572
891	3	94683742	95273141	0.32644	0.151678234948	369	1	-0.0478283270643324	0.961853060651834	-0.0282791421365921	173.385552613588	1.86835443037975	2.0044	0.4174	1.9816	0.4149	585446776
892	3	95273141	95888037	0.329326	0.186854362364	397	1	0.135513593348942	0.892205817455239	0.0772390489459698	186.54217991218	2.01012658227848	2.0044	0.4174	1.9816	0.4149	586036175
893	3	95888037	96506299	0.339242	0.191281366152	407	1	0.200992850639398	0.840704164361008	0.113128836069259	191.240975375962	2.06075949367089	2.0044	0.4174	1.9816	0.4149	586651071
894	3	96506299	97095884	0.341012	0.151945860224	333	2	-0.665165354004599	0.505944737575591	-0.392835090391605	156.469888943969	1.49160134378499	2.0044	0.4174	1.9816	0.4149	587269333
895	3	97095884	97673841	0.349468	0.134883737025	429	2	-0.0524588746441663	0.958163063468527	-0.0273796199633216	201.578325396285	1.92161254199328	2.0044	0.4174	1.9816	0.4149	587858918
896	3	97673841	98316732	0.363302	0.222263183028	663	4	0.644871582684526	0.519010408630117	0.307362618683707	311.530139248804	2.49248120300752	2.0044	0.4174	1.9816	0.4149	588436875
897	3	98316732	98956970	0.367608	0.219040419344	762	4	1.14670554030721	0.251503339925456	0.508144746064442	358.048214340254	2.86466165413534	2.0044	0.4174	1.9816	0.4149	589079766
898	3	98956970	99562088	0.371196	0.173714878751	708	5	0.788236863734562	0.430558170145506	0.355065796972607	332.674718835826	2.54219030520646	2.0044	0.4174	1.9816	0.4149	589720004
899	3	99562088	100141287	0.376228	0.136738841055	605	5	0.262614771831884	0.792847513320363	0.128251579051567	284.277125558863	2.17235188509874	2.0044	0.4174	1.9816	0.4149	590325122
900	3	100141287	100757697	0.373196	0.188851576061	684	5	0.665761813194132	0.505563356691629	0.305312761775508	321.397609722748	2.45601436265709	2.0044	0.4174	1.9816	0.4149	590904321
901	3	100757697	101443332	0.371584	0.270749013688	650	5	0.49225549159519	0.622538740171556	0.231756154805427	305.421705145886	2.33393177737882	2.0044	0.4174	1.9816	0.4149	591520731
902	3	101443332	102077203	0.373892	0.211195968896	753	5	1.01787758349787	0.30873613587231	0.443966301561538	353.819298422849	2.70377019748654	2.0044	0.4174	1.9816	0.4149	592206366
903	3	102077203	102649621	0.352674	0.126512443704	409	3	-0.496138734989012	0.619796531967302	-0.28738739481993	192.180734468719	1.6491935483871	2.0044	0.4174	1.9816	0.4149	592840237
904	3	102649621	103243876	0.335546	0.158610360872	295	1	-0.532374831013701	0.594466413615744	-0.351185003947785	138.614466181594	1.49367088607595	2.0044	0.4174	1.9816	0.4149	593412655
905	3	103243876	103819232	0.3329	0.130972823782	423	1	0.305759662304126	0.759787643262523	0.168757704922962	198.759048118015	2.14177215189873	2.0044	0.4174	1.9816	0.4149	594006910
906	3	103819232	104431112	0.33982	0.182846309734	666	1	1.89690561446219	0.0578403963239514	0.823622218874274	312.939777887938	3.37215189873418	2.646	0.4466	2.6786	0.5057	594582266
907	3	104431112	104993514	0.343136	0.110956219928	374	2	-0.403488628444414	0.686588798595814	-0.225318997575231	175.734950345479	1.67525195968645	2.646	0.4466	2.6786	0.5057	595194146
908	3	104993514	105567517	0.347852	0.128924413287	587	2	0.955953872636546	0.339095539513745	0.425003235647185	275.819293724054	2.62933930571109	2.646	0.4466	2.6786	0.5057	595756548
909	3	105567517	106159330	0.354888	0.155138531935	550	3	0.279807855979946	0.77962492416325	0.139943380650343	258.433750508057	2.21774193548387	2.646	0.4466	2.6786	0.5057	596330551
910	3	106159330	106770486	0.352268	0.181878276578	724	3	1.23735896823951	0.215953844757479	0.536501459321526	340.192791577879	2.91935483870968	2.646	0.4466	2.6786	0.5057	596922364
911	3	106770486	107361480	0.372704	0.153967722177	710	5	0.798443117946265	0.424613389937016	0.359135461281654	333.614477928583	2.54937163375224	2.646	0.4466	2.6786	0.5057	597533520
912	3	107361480	107912340	0.384604	0.0923283592927	634	6	0.422577038872779	0.672603882016638	0.194228934328608	297.903632403833	2.29294755877034	2.646	0.4466	2.6786	0.5057	598124514
913	3	107912340	108499976	0.370854	0.14913313684	602	5	0.24730539051433	0.804671887311032	0.121079923649312	282.867486919728	2.16157989228007	2.646	0.4466	2.6786	0.5057	598675374
914	3	108499976	109139549	0.37064	0.218228411768	841	5	1.46695276881278	0.142388904183351	0.603422237144754	395.168698504138	3.0197486535009	2.646	0.4466	2.6786	0.5057	599263010
915	3	109139549	109807480	0.352864	0.251419682572	698	3	1.09427661813176	0.273833676939448	0.483738798447973	327.975923372044	2.81451612903226	2.646	0.4466	2.6786	0.5057	599902583
916	3	109807480	110398483	0.347592	0.153980605851	586	2	0.949571513476542	0.342330018693182	0.422543396959381	275.349414177676	2.62486002239642	2.646	0.4466	2.6786	0.5057	600570514
917	3	110398483	110988759	0.358224	0.152938625321	540	3	0.22477618286158	0.822153395302733	0.113471169289152	253.734955044274	2.17741935483871	2.646	0.4466	2.6786	0.5057	601161517
918	3	110988759	111606980	0.379516	0.191227732478	773	5	1.11994012561489	0.262739277709263	0.481784850814457	363.216889350415	2.77558348294434	2.646	0.4466	2.6786	0.5057	601751793
919	3	111606980	112216321	0.374946	0.179441396525	746	5	0.98215569375691	0.326023151320206	0.430492067144848	350.530141598201	2.6786355475763	2.646	0.4466	2.6786	0.5057	602370014
920	3	112216321	112849943	0.37944	0.210885985651	955	5	2.04870925887982	0.0404905532935195	0.786817169812721	448.734966791263	3.42908438061041	2.646	0.4466	2.6786	0.5057	602979355
921	3	112849943	113450892	0.394092	0.16798264079	916	7	1.91854232429936	0.055042280809507	0.701311193481346	430.40966448251	3.17504332755633	2.646	0.4466	2.6786	0.5057	603612977
922	3	113450892	114067040	0.38407	0.188506657491	758	6	1.0787304156879	0.280707922574216	0.451943942360293	356.168696154741	2.74141048824593	2.646	0.4466	2.6786	0.5057	604213926
923	3	114067040	114605064	0.360948	0.0706734272077	595	4	0.300177551186116	0.764041727511641	0.151243416766426	279.57833009508	2.23684210526316	2.646	0.4466	2.6786	0.5057	604830074
924	3	114605064	115183886	0.352862	0.136176579328	690	3	1.05025127963707	0.293602598590756	0.467108123903852	324.216887001017	2.78225806451613	2.646	0.4466	2.6786	0.5057	605368098
925	3	115183886	115752878	0.37642	0.12125302289	609	5	0.283027280255289	0.777155924996286	0.137758664795942	286.156643744376	2.18671454219031	2.0671	0.4223	2.0341	0.4163	605946920
926	3	115752878	116335167	0.36119	0.141319860069	430	4	-0.536212378185027	0.59181177963192	-0.31730959183942	202.048204942663	1.61654135338346	2.0671	0.4223	2.0341	0.4163	606515912
927	3	116335167	116898839	0.36165	0.112959309669	506	4	-0.150966107686804	0.88000245157658	-0.0825088667345702	237.759050467413	1.90225563909774	2.0671	0.4223	2.0341	0.4163	607098201
928	3	116898839	117445235	0.361974	0.0849127738856	362	4	-0.880906409683438	0.378368477946395	-0.565656554345675	170.09639578894	1.3609022556391	2.0671	0.4223	2.0341	0.4163	607661873
929	3	117445235	118003952	0.357308	0.105092560276	373	3	-0.694252758215129	0.487523711821316	-0.420312607506441	175.265070799101	1.50403225806452	2.0671	0.4223	2.0341	0.4163	608208269
930	3	118003952	118604899	0.373938	0.167979871769	515	5	-0.196666667694729	0.84408839595721	-0.104111131039809	241.987966384817	1.8491921005386	2.0671	0.4223	2.0341	0.4163	608766986
931	3	118604899	119237863	0.39068	0.210065659342	591	7	0.15041634747985	0.880436144575405	0.069121725561935	277.698811909567	2.04852686308492	2.0671	0.4223	2.0341	0.4163	609367933
932	3	119237863	119846964	0.385426	0.179118077298	750	6	1.03639793976434	0.300016531134685	0.436636689572445	352.409659783714	2.7124773960217	2.0671	0.4223	2.0341	0.4163	610000897
933	3	119846964	120490997	0.40166	0.223642266778	724	8	0.929450066943598	0.352655891241029	0.4171701275125	340.192791577879	2.63272727272727	2.0671	0.4223	2.0341	0.4163	610609998
934	3	120490997	121196916	0.35263	0.291703439063	873	3	2.05733089770316	0.0396544072025295	0.806493415867761	410.204843988244	3.52016129032258	2.0671	0.4223	2.0341	0.4163	611254031
935	3	121196916	121829671	0.378878	0.209804742752	611	5	0.293233534466991	0.769343653298548	0.14248881670834	287.096402837133	2.19389587073609	2.0671	0.4223	2.0341	0.4163	611959950
936	3	121829671	122467735	0.388432	0.216379548133	737	6	0.967607666388562	0.333240347041186	0.411410713284271	346.301225680797	2.66546112115732	2.0671	0.4223	2.0341	0.4163	612592705
937	3	122467735	123027981	0.436394	0.10753490431	582	11	0.789628096373067	0.429744994761057	0.329474581658557	273.469895992162	2.53871319520174	2.0671	0.4223	2.0341	0.4163	613230769
938	3	123027981	123603622	0.45505	0.13140307935	448	13	0.167425563803463	0.867035212051098	0.0767873454514277	210.506036777472	2.14097968936679	2.0671	0.4223	2.0341	0.4163	613791015
939	3	123603622	124203285	0.411356	0.166198348072	677	9	0.984049393895381	0.325091227311255	0.447550668112785	318.1084528981	2.71887550200803	2.0671	0.4223	2.0341	0.4163	614366656
940	3	124203285	124789364	0.434738	0.146872691224	584	11	0.802918241696843	0.422021991732244	0.334423797630291	274.409655084919	2.5474372955289	2.0671	0.4223	2.0341	0.4163	614966319
941	3	124789364	125605997	0.39645	0.387729861517	599	7	0.193939448447714	0.846223294674332	0.0885195981731882	281.457848280593	2.07625649913345	2.0671	0.4223	2.0341	0.4163	615552398
942	3	125605997	126268561	0.485484	0.245355920334	268	14	-0.746927594629885	0.455107267982931	-0.396722165694948	125.927718429381	1.524893314367	2.0671	0.4223	2.0341	0.4163	616369031
943	3	126268561	126838087	0.483938	0.122076955222	273	14	-0.702900334082819	0.482117862949592	-0.370054215232868	128.277116161272	1.55334281650071	2.0671	0.4223	2.0341	0.4163	617031595
944	3	126838087	127395860	0.483122	0.103577978855	343	14	-0.0865186864238865	0.931054102150402	-0.0407465899799077	161.168684407752	1.95163584637269	2.0671	0.4223	2.0341	0.4163	617601121
945	3	127395860	127969909	0.44669	0.12899421478	569	12	0.666540984829744	0.505065376081983	0.317190175880699	267.361461889245	2.58342792281498	2.0671	0.4223	2.0341	0.4163	618158894
946	3	127969909	128577677	0.490984	0.177317660686	325	15	0.278895268522493	0.780325199707579	0.11623499598516	152.710852572943	2.10696920583468	2.0671	0.4223	2.0341	0.4163	618732943
947	3	128577677	129266673	0.471426	0.27430638204	358	14	0.0455630952173132	0.963658484356582	0.0210044211115364	168.216877603426	2.03698435277383	2.0671	0.4223	2.0341	0.4163	619340711
948	3	129266673	130066701	0.425108	0.375021874234	472	10	-0.0991297078954548	0.921035284761003	-0.0496279551547644	221.783145890551	1.89939637826962	2.0671	0.4223	2.0341	0.4163	620029707
949	3	130066701	130665494	0.37669	0.164986898644	461	5	-0.472235531410696	0.636758680806812	-0.263916812681052	216.61447088039	1.65529622980251	2.0671	0.4223	2.0341	0.4163	620829735
950	3	130665494	131283290	0.380006	0.190671354298	467	6	-0.461113396031451	0.644717251232648	-0.246831356101137	219.43374815866	1.68896925858951	2.0671	0.4223	2.0341	0.4163	621428528
951	3	131283290	131880749	0.381776	0.163122490414	455	6	-0.524612109916785	0.599852866591003	-0.28438736072474	213.79519360212	1.64556962025316	2.0671	0.4223	2.0341	0.4163	622046324
952	3	131880749	132496566	0.371198	0.188070481978	508	5	-0.232388557435688	0.816236235530146	-0.123855066338224	238.698809560169	1.82405745062837	2.0671	0.4223	2.0341	0.4163	622643783
953	3	132496566	133114917	0.39311	0.191397765994	490	7	-0.399062802239444	0.689846929982491	-0.201254655613027	230.24097772536	1.69844020797227	2.0671	0.4223	2.0341	0.4163	623259600
954	3	133114917	133726593	0.437124	0.182573780891	464	11	0.00550952227029961	0.995604059482815	0.00258023387784546	218.024109519525	2.02399127589967	2.0671	0.4223	2.0341	0.4163	623877951
955	3	133726593	134324468	0.423146	0.16370478779	639	10	0.903026203287479	0.366511988146318	0.387401116430389	300.253030135725	2.57142857142857	2.0671	0.4223	2.0341	0.4163	624489627
956	3	134324468	134872263	0.450278	0.0872497923493	286	13	-1.00059379483107	0.317023231248943	-0.570696239827787	134.38555026419	1.36678614097969	2.0671	0.4223	2.0341	0.4163	625087502
957	3	134872263	135469191	0.411166	0.162378042243	457	9	-0.214914989805679	0.829833597782459	-0.119411000404142	214.734952694877	1.83534136546185	2.0671	0.4223	2.0341	0.4163	625635297
958	3	135469191	136130074	0.391064	0.243436432773	656	7	0.504041542843752	0.614232184377342	0.219659410002486	308.240982424156	2.2738301559792	2.0671	0.4223	2.0341	0.4163	626232225
959	3	136130074	136812055	0.37695	0.266841744858	795	5	1.23220892194362	0.217871051367038	0.522271297061328	373.554239370737	2.85457809694794	2.0671	0.4223	2.0341	0.4163	626893108
960	3	136812055	137469172	0.382762	0.239100495041	541	6	-0.0695379937385588	0.944561391202808	-0.0346253119839835	254.204834590653	1.95660036166365	2.0671	0.4223	2.0341	0.4163	627575089
961	3	137469172	138087206	0.408376	0.190983020352	479	8	-0.323094800673054	0.746623447745361	-0.178793913834525	225.072302715199	1.74181818181818	2.0671	0.4223	2.0341	0.4163	628232206
962	3	138087206	138772525	0.412998	0.270412756687	483	9	-0.073219199004645	0.941631688796369	-0.0395819766264384	226.951820900712	1.93975903614458	2.0671	0.4223	2.0341	0.4163	628850240
963	3	138772525	139367867	0.423568	0.160146604809	542	10	0.320935644097392	0.748259161477862	0.149878036837266	254.674714137031	2.18108651911469	2.0671	0.4223	2.0341	0.4163	629535559
964	3	139367867	139921185	0.422054	0.0963605015561	324	10	-0.987267880680331	0.323511332188282	-0.592421001631981	152.240973026565	1.30382293762575	2.0671	0.4223	2.0341	0.4163	630130901
965	3	139921185	140492003	0.421314	0.124064062451	351	10	-0.82524267348309	0.409233830715926	-0.476943784212045	164.927720778778	1.41247484909457	2.0671	0.4223	2.0341	0.4163	630684219
966	3	140492003	141119641	0.421062	0.20336244778	435	10	-0.321164251091674	0.748085921730501	-0.167399413780515	204.397602674554	1.75050301810865	2.0671	0.4223	2.0341	0.4163	631255037
967	3	141119641	141759888	0.395776	0.219051397351	645	7	0.444197279012937	0.65689995932923	0.195262755695019	303.072307413994	2.23570190641248	2.0671	0.4223	2.0341	0.4163	631882675
968	3	141759888	142424834	0.360334	0.248059240901	627	4	0.462386507185368	0.643804173518455	0.226819191373159	294.614475579185	2.35714285714286	2.0671	0.4223	2.0341	0.4163	632522922
969	3	142424834	143006829	0.390854	0.140886090087	586	7	0.123214409374934	0.901937315483762	0.0568642598066503	275.349414177676	2.03119584055459	2.0671	0.4223	2.0341	0.4163	633187868
970	3	143006829	143573004	0.385698	0.116880823067	433	6	-0.641026418706564	0.52150551865488	-0.355886881084074	203.457843581798	1.56600361663653	2.0671	0.4223	2.0341	0.4163	633769863
971	3	143573004	144152183	0.362126	0.136709031232	379	4	-0.794732901808835	0.426768889132561	-0.499448403257789	178.08434807737	1.42481203007519	2.0671	0.4223	2.0341	0.4163	634336038
972	3	144152183	144733174	0.339352	0.139401470935	303	1	-0.479991425181337	0.631233490298914	-0.312582164724037	142.373502552621	1.53417721518987	2.0671	0.4223	2.0341	0.4163	634915217
973	3	144733174	145318893	0.33167	0.14634833427	380	1	0.0241988559551684	0.980693990679718	0.0140994601339598	178.554227623749	1.92405063291139	2.0671	0.4223	2.0341	0.4163	635496208
974	3	145318893	145905641	0.344552	0.147845412341	459	2	0.139011900155969	0.889440745389378	0.0701368859509408	215.674711787633	2.05599104143337	2.0671	0.4223	2.0341	0.4163	636081927
975	3	145905641	146519943	0.349698	0.186068090288	367	2	-0.448165142564446	0.654034017342998	-0.252577204619654	172.445793520831	1.64389697648376	2.0671	0.4223	2.0341	0.4163	636668675
976	3	146519943	147106719	0.344526	0.147886075777	349	2	-0.563047607444527	0.573402466392069	-0.325130231253215	163.987961686022	1.56326987681971	2.0671	0.4223	2.0341	0.4163	637282977
977	3	147106719	147681659	0.356	0.130344035899	290	3	-1.15101564509757	0.24972579922263	-0.783435337746745	136.265068449703	1.16935483870968	2.0671	0.4223	2.0341	0.4163	637869753
978	3	147681659	148269792	0.340214	0.149852159291	378	2	-0.377959191804396	0.705460909419893	-0.209971033241795	177.614468530992	1.69316909294513	2.0671	0.4223	2.0341	0.4163	638444693
979	3	148269792	148865475	0.36602	0.160627380671	472	4	-0.323313123436009	0.746458116207732	-0.182859392067039	221.783145890551	1.77443609022556	2.0671	0.4223	2.0341	0.4163	639032826
980	3	148865475	149456071	0.387428	0.153397584813	630	6	0.401410800911001	0.68811769856584	0.18509792257648	296.02411421832	2.27848101265823	2.0671	0.4223	2.0341	0.4163	639628509
981	3	149456071	150045161	0.37941	0.151233258076	776	5	1.13524950693245	0.256270791812847	0.487373089076738	364.62652798955	2.78635547576302	2.0671	0.4223	2.0341	0.4163	640219105
982	3	150045161	150656010	0.386798	0.181467105619	623	6	0.36436988447789	0.71558182075995	0.168978257213203	292.734957393672	2.25316455696203	2.0671	0.4223	2.0341	0.4163	640808195
983	3	150656010	151240238	0.381746	0.14416974195	547	6	-0.0377886367958918	0.969856204425696	-0.0187130730182423	257.024111868922	1.97830018083183	2.0671	0.4223	2.0341	0.4163	641419044
984	3	151240238	151854175	0.352396	0.185584188606	616	3	0.64301689856116	0.520213134896494	0.303442112933222	289.445800569024	2.48387096774194	2.0671	0.4223	2.0341	0.4163	642003272
985	3	151854175	152445676	0.353926	0.154692891474	526	3	0.147731840495868	0.882554402259118	0.0755745615306233	247.156641394978	2.12096774193548	2.0671	0.4223	2.0341	0.4163	642617209
986	3	152445676	153079868	0.362728	0.211595226682	436	4	-0.505798198935168	0.612998323019491	-0.297318116651954	204.867482220933	1.6390977443609	2.0671	0.4223	2.0341	0.4163	643208710
987	3	153079868	153722227	0.356142	0.221619063483	485	3	-0.077898019289432	0.937909175003022	-0.041503490687189	227.891579993469	1.95564516129032	2.0671	0.4223	2.0341	0.4163	643842902
988	3	153722227	154319294	0.359286	0.162573044566	377	3	-0.672240088967783	0.501430863365685	-0.404923714493015	177.144588984614	1.52016129032258	2.0671	0.4223	2.0341	0.4163	644485261
989	3	154319294	154947887	0.359694	0.204572752162	393	3	-0.584189411978398	0.559092884260799	-0.344958925503073	184.662661726666	1.58467741935484	2.0671	0.4223	2.0341	0.4163	645082328
990	3	154947887	155599567	0.381452	0.232752271053	527	6	-0.143619826604782	0.885800683604649	-0.0724509441735842	247.626520941357	1.90596745027125	2.0671	0.4223	2.0341	0.4163	645710921
991	3	155599567	156201719	0.390518	0.16964487372	593	7	0.161297122721816	0.871859389324984	0.073995699930406	278.638571002324	2.05545927209705	2.0671	0.4223	2.0341	0.4163	646362601
992	3	156201719	156788302	0.375472	0.147605709678	748	5	0.992361947968612	0.321020994226417	0.434354706777247	351.469900690958	2.68581687612208	2.0671	0.4223	2.0341	0.4163	646964753
993	3	156788302	157367953	0.389926	0.137411994459	790	6	1.24806031938212	0.212008968354575	0.511598747253667	371.204841638846	2.85714285714286	2.0671	0.4223	2.0341	0.4163	647551336
994	3	157367953	157995233	0.366488	0.202907792373	760	4	1.13656748055726	0.25571914096804	0.504353166902068	357.108455247497	2.85714285714286	2.0671	0.4223	2.0341	0.4163	648130987
995	3	157995233	158608668	0.36662	0.184917717444	509	4	-0.135759018061874	0.89201178988316	-0.073980595353185	239.168689106548	1.91353383458647	2.0671	0.4223	2.0341	0.4163	648758267
996	3	158608668	159200582	0.379722	0.155282693094	523	5	-0.155841650847919	0.876157839063567	-0.0818726168634487	245.747002755844	1.87791741472172	2.0671	0.4223	2.0341	0.4163	649371702
997	3	159200582	159809083	0.396138	0.17830866342	610	7	0.253783712278529	0.799662657303718	0.114772837834651	286.626523290754	2.11438474870017	2.0671	0.4223	2.0341	0.4163	649963616
998	3	159809083	160419036	0.37657	0.18026470892	608	5	0.277924153149437	0.781070582504356	0.135387760333195	285.686764197998	2.18312387791741	2.0671	0.4223	2.0341	0.4163	650572117
999	3	160419036	161038147	0.374894	0.192390379108	557	5	0.0176646707510235	0.985906364904279	0.00899376422964167	261.722907332705	2	2.0671	0.4223	2.0341	0.4163	651182070
1000	3	161038147	161621688	0.362712	0.143162177122	616	4	0.406627178560625	0.684281832463882	0.201284099266021	289.445800569024	2.31578947368421	2.0671	0.4223	2.0341	0.4163	651801181
1001	3	161621688	162224600	0.337864	0.17069157688	367	1	-0.0609241785224235	0.95141959353343	-0.0361198953537753	172.445793520831	1.85822784810127	2.0671	0.4223	2.0341	0.4163	652384722
1002	3	162224600	162818019	0.333134	0.157425023466	316	1	-0.394868390703745	0.692940018895967	-0.251975400019885	148.481936655538	1.6	2.0671	0.4223	2.0341	0.4163	652987634
1003	3	162818019	163439789	0.325358	0.195844122425	457	1	0.528389137091674	0.597229275557034	0.280294206861082	214.734952694877	2.31392405063291	2.0671	0.4223	2.0341	0.4163	653581053
1004	3	163439789	164066585	0.335706	0.202292292867	408	1	0.207540776368443	0.835587550900161	0.116669193774508	191.710854922341	2.06582278481013	2.0671	0.4223	2.0341	0.4163	654202823
1005	3	164066585	164644362	0.331108	0.134614219673	487	1	0.72482690896304	0.468558225376869	0.372021813885354	228.831339086225	2.46582278481013	2.0671	0.4223	2.0341	0.4163	654829619
1006	3	164644362	165226876	0.328652	0.141651531122	469	1	0.60696424584022	0.543874640278849	0.317687964318388	220.373507251416	2.3746835443038	2.0671	0.4223	2.0341	0.4163	655407396
1007	3	165226876	165835352	0.333588	0.178274903201	368	1	-0.054376252793378	0.956635398382626	-0.0321941921399752	172.915673067209	1.86329113924051	2.0671	0.4223	2.0341	0.4163	655989910
1008	3	165835352	166427574	0.329518	0.155722009652	394	1	0.115869816161806	0.907755717746497	0.0662956712593882	185.132541273045	1.99493670886076	2.0671	0.4223	2.0341	0.4163	656598386
1009	3	166427574	167054703	0.346662	0.202715868665	420	2	-0.109900107084207	0.912488597618222	-0.0579679397967446	197.34940947888	1.88129899216125	2.0671	0.4223	2.0341	0.4163	657190608
1010	3	167054703	167640216	0.35188	0.146047995518	443	3	-0.309031046386568	0.75729791031733	-0.172181539206661	208.156639045581	1.78629032258065	2.0671	0.4223	2.0341	0.4163	657817737
1011	3	167640216	168210038	0.361688	0.122533001534	532	4	-0.0191713309374115	0.984704427996313	-0.0102200059276907	249.975918673248	2	2.0671	0.4223	2.0341	0.4163	658403250
1012	3	168210038	168779314	0.348796	0.121691411547	484	2	0.298570879156082	0.765267487520075	0.146649779811727	227.42170044709	2.16797312430011	2.0671	0.4223	2.0341	0.4163	658973072
1013	3	168779314	169326062	0.364392	0.08550191313	538	4	0.0112428483124482	0.991029693889345	0.00595992112774388	252.795195951518	2.02255639097744	2.0671	0.4223	2.0341	0.4163	659542348
1014	3	169326062	169951180	0.384224	0.200151011489	627	6	0.385536122439668	0.699840249079551	0.17821153699124	294.614475579185	2.26763110307414	2.0671	0.4223	2.0341	0.4163	660089096
1015	3	169951180	170606996	0.395606	0.237591031631	706	7	0.776060923892907	0.437713014528829	0.325631778655583	331.73495974307	2.4471403812825	2.0671	0.4223	2.0341	0.4163	660714214
1016	3	170606996	171183600	0.385706	0.132853743644	727	6	0.914692071484117	0.360353307799394	0.391701458108796	341.602430217014	2.62929475587703	2.0671	0.4223	2.0341	0.4163	661370030
1017	3	171183600	171783491	0.382536	0.16651525027	691	6	0.724195929828115	0.468945457005031	0.31843180457746	324.686766547396	2.49909584086799	2.0671	0.4223	2.0341	0.4163	661946634
1018	3	171783491	172377703	0.387338	0.158549473925	633	6	0.417285479382335	0.676469608222875	0.191951593617543	297.433752857455	2.28933092224231	2.0671	0.4223	2.0341	0.4163	662546525
1019	3	172377703	172977845	0.360604	0.166863842224	669	4	0.675285761934386	0.499494228076457	0.320359959212581	314.349416527073	2.51503759398496	2.0671	0.4223	2.0341	0.4163	663140737
1020	3	172977845	173543792	0.34648	0.116525045631	521	2	0.534718168076249	0.592844756465482	0.252926104815641	244.807243663087	2.33370660694289	2.0671	0.4223	2.0341	0.4163	663740879
1021	3	173543792	174097863	0.345848	0.0975885761933	383	2	-0.346047396004374	0.729307095695699	-0.19101287553791	179.963866262884	1.71556550951848	2.0671	0.4223	2.0341	0.4163	664306826
1022	3	174097863	174699975	0.342138	0.169589710884	447	2	0.0624235902359149	0.950225509299451	0.0319175637204507	210.036157231094	2.00223964165733	2.0671	0.4223	2.0341	0.4163	664860897
1023	3	174699975	175268985	0.338892	0.121280821075	374	1	-0.0150886984191048	0.987961417292172	-0.00886168830935141	175.734950345479	1.89367088607595	2.0671	0.4223	2.0341	0.4163	665463009
1024	3	175268985	175865831	0.339764	0.162262962305	460	1	0.54803291427881	0.583669302737689	0.289733902747387	216.144591334012	2.32911392405063	2.0671	0.4223	2.0341	0.4163	666032019
1025	3	175865831	176459626	0.35054	0.15795855472	361	3	-0.760290765957168	0.447080800237731	-0.467489400874508	169.626516242561	1.45564516129032	2.0671	0.4223	2.0341	0.4163	666628865
1026	3	176459626	177113818	0.380024	0.235698388241	488	6	-0.349990646732117	0.726345717107222	-0.183372758247912	229.301218632604	1.76491862567812	2.0671	0.4223	2.0341	0.4163	667222660
1027	3	177113818	177702758	0.385322	0.151017081536	587	6	0.173873742821888	0.861964688476191	0.0831065972992533	275.819293724054	2.12296564195298	2.0671	0.4223	2.0341	0.4163	667876852
1028	3	177702758	178266818	0.35537	0.113569478424	492	3	-0.0393758481065759	0.968590735391427	-0.0208299224224393	231.180736818117	1.98387096774194	2.0671	0.4223	2.0341	0.4163	668465792
1029	3	178266818	178911919	0.372672	0.224927569481	631	5	0.395296076584016	0.69262439457243	0.188956441872159	296.493993764698	2.2657091561939	2.0671	0.4223	2.0341	0.4163	669029852
1030	3	178911919	179565235	0.38276	0.234673572972	491	6	-0.334115968260783	0.738292050878334	-0.174530881496106	230.710857271738	1.77576853526221	2.0671	0.4223	2.0341	0.4163	669674953
1031	3	179565235	180154508	0.364956	0.151496844417	556	4	0.102485386062027	0.918371412002393	0.0534386312946272	261.253027786327	2.09022556390977	2.0671	0.4223	2.0341	0.4163	670328269
1032	3	180154508	180804923	0.360372	0.231260041666	627	4	0.462386507185368	0.643804173518455	0.226819191373159	294.614475579185	2.35714285714286	2.0671	0.4223	2.0341	0.4163	670917542
1033	3	180804923	181401898	0.35868	0.162443988442	520	3	0.114712836624848	0.908672738943964	0.0590233852667752	244.337364116709	2.09677419354839	2.0671	0.4223	2.0341	0.4163	671567957
1034	3	181401898	181998158	0.382064	0.161439640425	381	6	-0.916187512209678	0.359568554132737	-0.540462908317477	179.024107170127	1.37793851717902	2.0671	0.4223	2.0341	0.4163	672164932
1035	3	181998158	182585775	0.370722	0.149105624922	670	5	0.594318033712215	0.55229941917567	0.275477532234745	314.819296073452	2.40574506283662	2.0671	0.4223	2.0341	0.4163	672761192
1036	3	182585775	183233765	0.39899	0.228383154061	578	7	0.0796913084070692	0.93648277235461	0.0370330878850812	271.590377806649	2.00346620450607	2.0671	0.4223	2.0341	0.4163	673348809
1037	3	183233765	183901925	0.425604	0.251676245211	459	10	-0.177141844694126	0.859396974313228	-0.0899206611027977	215.674711787633	1.84708249496982	2.0671	0.4223	2.0341	0.4163	673996799
1038	3	183901925	184518282	0.494558	0.188781826117	339	15	0.434098625141055	0.664216823839389	0.177080551205687	159.289166222239	2.19773095623987	2.0671	0.4223	2.0341	0.4163	674664959
1039	3	184518282	185151249	0.38037	0.210069403302	626	6	0.380244562949223	0.703763882614177	0.17590875112182	294.144596032807	2.26401446654611	2.0671	0.4223	2.0341	0.4163	675281316
1040	3	185151249	185817942	0.406092	0.25002962383	563	8	0.10634915393837	0.91530533348218	0.0543153525095241	264.542184610975	2.04727272727273	2.0671	0.4223	2.0341	0.4163	675914283
1041	3	185817942	186400177	0.428284	0.141240220873	667	10	1.07105234408462	0.284145894400329	0.449271946667979	313.409657434317	2.6841046277666	2.0671	0.4223	2.0341	0.4163	676580976
1042	3	186400177	187050157	0.419884	0.230745561402	511	9	0.0793762680118536	0.936733344453967	0.0417181254754097	240.108448199304	2.05220883534137	2.0671	0.4223	2.0341	0.4163	677163211
1043	3	187050157	187645017	0.404784	0.159466092862	801	8	1.3231070253374	0.18579978874756	0.562982672838005	376.373516649007	2.91272727272727	2.0671	0.4223	2.0341	0.4163	677813191
1044	3	187645017	188208123	0.402934	0.112067710165	758	8	1.1032726200006	0.26990879309719	0.483378278600386	356.168696154741	2.75636363636364	2.0671	0.4223	2.0341	0.4163	678408051
1045	3	188208123	188783936	0.379498	0.131662536275	692	5	0.706586830040942	0.479823275639219	0.322088474526335	325.156646093774	2.48473967684022	2.0671	0.4223	2.0341	0.4163	678971157
1046	3	188783936	189352663	0.374718	0.120843568179	694	5	0.716793084252645	0.473501779580718	0.326252099467871	326.09640518653	2.491921005386	2.0671	0.4223	2.0341	0.4163	679546970
1047	3	189352663	189923746	0.365038	0.124470523549	697	4	0.817218598433732	0.413803515826392	0.379512404439543	327.506043825665	2.6203007518797	2.0671	0.4223	2.0341	0.4163	680115697
1048	3	189923746	190485047	0.363256	0.109212347742	638	4	0.518145835810111	0.604356522235746	0.251910172335989	299.783150589346	2.3984962406015	2.0671	0.4223	2.0341	0.4163	680686780
1049	3	190485047	191090926	0.351586	0.174752714651	512	3	0.0706874981301557	0.943646470993405	0.0366555722383209	240.578327745682	2.06451612903226	2.0671	0.4223	2.0341	0.4163	681248081
1050	3	191090926	191700105	0.351962	0.17922318399	493	3	-0.0338726807947393	0.972978678250205	-0.0179005913837675	231.650616364495	1.98790322580645	2.0671	0.4223	2.0341	0.4163	681853960
1051	3	191700105	192262856	0.360992	0.111507576175	538	4	0.0112428483124482	0.991029693889345	0.00595992112774388	252.795195951518	2.02255639097744	2.0671	0.4223	2.0341	0.4163	682463139
1052	3	192262856	192869050	0.381456	0.175181542542	685	6	0.692446572885448	0.488656926866956	0.30585008203709	321.867489269126	2.47739602169982	2.0671	0.4223	2.0341	0.4163	683025890
1053	3	192869050	193454215	0.381244	0.145540146796	417	6	-0.725691370553676	0.468027993137923	-0.410206522366135	195.939770839745	1.50813743218807	2.0671	0.4223	2.0341	0.4163	683632084
1054	3	193454215	194021920	0.452256	0.119260883734	363	13	-0.44542409967762	0.65601329932518	-0.226741838610426	170.566275335318	1.73476702508961	2.0671	0.4223	2.0341	0.4163	684217249
1055	3	194021920	194630740	0.451456	0.17873920042	484	13	0.426985421277804	0.669389946327225	0.188295660668418	227.42170044709	2.31302270011947	2.0671	0.4223	2.0341	0.4163	684784954
1056	3	194630740	195278252	0.43761	0.227813538591	379	11	-0.559321653990169	0.575942219656137	-0.289346723078635	178.08434807737	1.65321701199564	2.0671	0.4223	2.0341	0.4163	685393774
1057	3	195278252	196158785	0.46335	0.432162110903	372	13	-0.380534135309035	0.703548962622051	-0.191408765498145	174.795191252722	1.77777777777778	2.0671	0.4223	2.0341	0.4163	686041286
1058	3	196158785	196847680	0.416714	0.274199986936	479	9	-0.0950185514355734	0.924300091673743	-0.0515795097260313	225.072302715199	1.92369477911647	2.0671	0.4223	2.0341	0.4163	686921819
1059	3	196847680	197534897	0.418574	0.272427777543	745	9	1.35463838522116	0.175532797457403	0.585635259887312	350.060262051823	2.99196787148594	2.0671	0.4223	2.0341	0.4163	687610714
1060	3	197534897	198022430	0.159226	0.359926263506	189	1	-1.22645495829253	0.220027515254561	-0.993513723975915	88.807234265496	0.956962025316456	2.0671	0.4223	2.0341	0.4163	688297931
1061	4	0	785667	0.451598	0.363598063811	524	13	0.715385262915961	0.474371016212692	0.302855424931274	246.216882302222	2.50418160095579	2.3932	0.5569	2.3964	0.5439	688297931
1062	4	785667	1384066	0.549956	0.164437106345	183	16	0.610080138244952	0.541808722937236	0.352856668835933	85.9879569872263	2.40789473684211	2.3932	0.5569	2.3964	0.5439	689083598
1063	4	1384066	2062508	0.550886	0.263017324989	261	16	1.8085714398537	0.0705176088352024	0.865062827121775	122.638561604733	3.43421052631579	2.3932	0.5569	2.3964	0.5439	689681997
1064	4	2062508	2699468	0.483592	0.215021351419	484	14	1.15505006100339	0.248069926780952	0.456051881121874	227.42170044709	2.75391180654339	2.3932	0.5569	2.3964	0.5439	690360439
1065	4	2699468	3331001	0.481712	0.208275735393	461	14	0.952524662486885	0.340830964394137	0.385811584276618	216.61447088039	2.62304409672831	2.3932	0.5569	2.3964	0.5439	690997399
1066	4	3331001	4184323	0.549872	0.414054717914	201	16	0.886655054000817	0.375264643668544	0.488208521730819	94.4457888220355	2.64473684210526	2.3932	0.5569	2.3964	0.5439	691628932
1067	4	4184323	4798212	0.449686	0.185520509408	447	12	-0.0575560288013501	0.954102275507683	-0.030963645242565	210.036157231094	2.02951191827469	2.3932	0.5569	2.3964	0.5439	692482254
1068	4	4798212	5412422	0.440524	0.185946174761	600	12	0.850532848949121	0.395028905428918	0.393724024069998	281.927727826972	2.72417707150965	2.3932	0.5569	2.3964	0.5439	693096143
1069	4	5412422	6011375	0.467836	0.165209958043	698	13	1.96992457404194	0.0488470155890588	0.716515649603476	327.975923372044	3.33572281959379	2.3932	0.5569	2.3964	0.5439	693710353
1070	4	6011375	6565265	0.508394	0.097293686472	354	15	0.600387935803799	0.548247726084979	0.239544638152341	166.337359417913	2.29497568881686	2.3932	0.5569	2.3964	0.5439	694309306
1071	4	6565265	7179404	0.48876	0.185852062807	395	14	0.371364823265606	0.71036582220946	0.162897486911745	185.602420819423	2.2475106685633	2.3932	0.5569	2.3964	0.5439	694863196
1072	4	7179404	7720949	0.535088	0.0767156930634	231	16	1.34761324692726	0.177782807682098	0.688905871967948	108.542175213384	3.03947368421053	2.3932	0.5569	2.3964	0.5439	695477335
1073	4	7720949	8287769	0.521776	0.117885748562	397	15	1.07708395970367	0.281442758380559	0.404934285212301	186.54217991218	2.57374392220421	2.3932	0.5569	2.3964	0.5439	696018880
1074	4	8287769	8901947	0.528204	0.185903760799	224	15	-0.840786089939986	0.400467781152705	-0.420705989873053	105.253018388736	1.45218800648298	2.3932	0.5569	2.3964	0.5439	696585700
1075	4	8901947	10234780	0.466434	0.624859228425	241	13	-1.325043616674	0.185156685231262	-0.817678240376215	113.240970677167	1.15173237753883	2.3932	0.5569	2.3964	0.5439	697199878
1076	4	10234780	10813483	0.41199	0.135998949375	583	9	0.471764611768564	0.637094812852089	0.231890717738285	273.939775538541	2.34136546184739	2.3932	0.5569	2.3964	0.5439	698532711
1077	4	10813483	11413645	0.390696	0.166891605933	728	7	0.895749451554535	0.370386592540527	0.369902045583099	342.072309763392	2.52339688041594	2.3932	0.5569	2.3964	0.5439	699111414
1078	4	11413645	12002132	0.373674	0.150363559433	935	5	1.9466467167628	0.0515771037218728	0.756282801664609	439.337375863697	3.3572710951526	2.3932	0.5569	2.3964	0.5439	699711576
1079	4	12002132	12603666	0.357248	0.168791788993	717	3	1.19883679705665	0.230591411359665	0.522484880940226	336.903634753231	2.89112903225806	2.3932	0.5569	2.3964	0.5439	700300063
1080	4	12603666	13182605	0.379996	0.136351152712	524	5	-0.150738523742068	0.880181982881403	-0.0791167515729398	246.216882302222	1.88150807899461	2.3932	0.5569	2.3964	0.5439	700901597
1081	4	13182605	13776965	0.390038	0.158759001279	622	7	0.319068363730326	0.749674672905578	0.142878175515005	292.265077847294	2.15597920277296	2.3932	0.5569	2.3964	0.5439	701480536
1082	4	13776965	14347121	0.387054	0.123047025726	572	6	0.0945003504652205	0.924711704061528	0.0457612409675907	268.77110052838	2.06871609403255	2.3932	0.5569	2.3964	0.5439	702074896
1083	4	14347121	14949615	0.38863	0.170116216925	469	6	-0.450530277050562	0.652328127861591	-0.240665983295422	220.373507251416	1.69620253164557	2.3932	0.5569	2.3964	0.5439	702645052
1084	4	14949615	15526655	0.385518	0.133508942188	791	6	1.25335187887256	0.210077675918853	0.513423788661993	371.674721185224	2.86075949367089	2.3932	0.5569	2.3964	0.5439	703247546
1085	4	15526655	16126824	0.404856	0.166901322794	659	8	0.597142244922854	0.55041241525964	0.281458895437346	309.65062106329	2.39636363636364	2.3932	0.5569	2.3964	0.5439	703824586
1086	4	16126824	16709185	0.396862	0.14142602269	562	7	-0.00735489352866056	0.994131696914294	-0.00346627439467163	264.072305064597	1.94800693240901	2.3932	0.5569	2.3964	0.5439	704424755
1087	4	16709185	17284317	0.393048	0.130634358721	536	7	-0.148804971674221	0.881707527491823	-0.0718034041578253	251.855436858761	1.8578856152513	2.3932	0.5569	2.3964	0.5439	705007116
1088	4	17284317	17907279	0.403832	0.197382825919	505	8	-0.190171671864756	0.849174608601586	-0.102536181931548	237.289170921034	1.83636363636364	2.3932	0.5569	2.3964	0.5439	705582248
1089	4	17907279	18514105	0.369278	0.176040578354	814	4	1.410295093806	0.158452566616927	0.603382542837367	382.481950751925	3.06015037593985	2.3932	0.5569	2.3964	0.5439	706205210
1090	4	18514105	19096995	0.361778	0.142205218823	479	4	-0.287829914311173	0.773476937595206	-0.1616205956927	225.072302715199	1.80075187969925	2.3932	0.5569	2.3964	0.5439	706812036
1091	4	19096995	19680816	0.346964	0.143573115732	513	2	0.483659294796213	0.628627685985019	0.230601558144187	241.048207292061	2.29787234042553	2.3932	0.5569	2.3964	0.5439	707394926
1092	4	19680816	20265895	0.358208	0.145414550856	320	3	-0.985920625742468	0.324172064614926	-0.641416332874317	150.361454841052	1.29032258064516	1.0714	0.3763	0.9699	0.475	707978747
1093	4	20265895	20838558	0.359778	0.126886144207	159	3	-1.87193056294816	0.0612162106102114	-1.65046147247732	74.7108478741475	0.641129032258065	1.0714	0.3763	0.9699	0.475	708563826
1094	4	20838558	21421220	0.36951	0.141869557308	236	4	-1.51960417393049	0.128610488246945	-1.18285939206704	110.891572945275	0.887218045112782	1.0714	0.3763	0.9699	0.475	709136489
1095	4	21421220	21983998	0.365836	0.111550202744	186	4	-1.77305566767932	0.0762194830027174	-1.52634363032085	87.3975956263612	0.699248120300752	1.0714	0.3763	0.9699	0.475	709719151
1096	4	21983998	22638577	0.374616	0.23615025841	373	5	-0.921310716725606	0.356888227581769	-0.569507932855152	175.265070799101	1.33931777378815	1.0714	0.3763	0.9699	0.475	710281929
1097	4	22638577	23207235	0.369842	0.120736892825	258	4	-1.40808551668101	0.15910574914971	-1.05427518600563	121.228922965598	0.969924812030075	1.0714	0.3763	0.9699	0.475	710936508
1098	4	23207235	23784895	0.360448	0.134438943323	445	4	-0.460176930060378	0.645389228707498	-0.26784091557512	209.096398138337	1.67293233082707	1.0714	0.3763	0.9699	0.475	711505166
1099	4	23784895	24318769	0.392208	0.0634494281422	730	7	0.906630226796502	0.364602371787483	0.373860059151782	343.012068856149	2.53032928942808	2.3963	0.386	2.4592	0.4149	712082826
1100	4	24318769	24906400	0.40862	0.149125897034	676	8	0.684053521451356	0.49394136971366	0.318203676711479	317.638573351721	2.45818181818182	2.3963	0.386	2.4592	0.4149	712616700
1101	4	24906400	25519246	0.408726	0.184134350228	692	8	0.76585236994877	0.443764149186108	0.351952468066019	325.156646093774	2.51636363636364	2.3963	0.386	2.4592	0.4149	713204331
1102	4	25519246	26138397	0.43329	0.192442554401	564	11	0.670016788459086	0.502847088039994	0.284150591149067	265.012064157353	2.46019629225736	2.3963	0.386	2.4592	0.4149	713817177
1103	4	26138397	26769756	0.384506	0.208057539371	797	6	1.28510123581523	0.198756909796211	0.524325818179673	374.493998463494	2.88245931283906	2.3963	0.386	2.4592	0.4149	714436328
1104	4	26769756	27351719	0.390798	0.14083885058	488	7	-0.409943577481411	0.681847337513698	-0.207155257052711	229.301218632604	1.69150779896014	2.3963	0.386	2.4592	0.4149	715067687
1105	4	27351719	27914888	0.349424	0.112167040444	484	2	0.298570879156082	0.765267487520075	0.146649779811727	227.42170044709	2.16797312430011	2.3963	0.386	2.4592	0.4149	715649650
1106	4	27914888	28507492	0.342032	0.156266241875	527	2	0.573012323036276	0.566636350242829	0.269445694174348	247.626520941357	2.36058230683091	2.3963	0.386	2.4592	0.4149	716212819
1107	4	28507492	29067553	0.342642	0.107240104203	580	2	0.911277358516515	0.362149253005523	0.407695632552067	272.530136899406	2.5979843225084	2.3963	0.386	2.4592	0.4149	716805423
1108	4	29067553	29632918	0.329504	0.115615575778	465	1	0.580772542924038	0.561393762589275	0.305330757798406	218.493989065903	2.35443037974684	2.3963	0.386	2.4592	0.4149	717365484
1109	4	29632918	30217098	0.332956	0.144099421411	435	1	0.384334771052672	0.700730339723806	0.209115442539103	204.397602674554	2.20253164556962	2.3963	0.386	2.4592	0.4149	717930849
1110	4	30217098	30783975	0.346176	0.117974445956	640	2	1.29421890811679	0.195589817420191	0.549714637424495	300.722909682103	2.86674132138858	2.3963	0.386	2.4592	0.4149	718515029
1111	4	30783975	31340443	0.344128	0.101475736251	508	2	0.45174749899619	0.651450895509019	0.216471229309299	238.698809560169	2.27547592385218	2.3963	0.386	2.4592	0.4149	719081906
1112	4	31340443	31921170	0.335042	0.139010240612	419	1	0.279567959387944	0.779808991922411	0.155050285502363	196.879529932502	2.12151898734177	2.3963	0.386	2.4592	0.4149	719638374
1113	4	31921170	32493466	0.337834	0.126326236773	430	1	0.351595142407445	0.725141908690294	0.192436701392472	202.048204942663	2.17721518987342	2.3963	0.386	2.4592	0.4149	720219101
1114	4	32493466	33075991	0.334798	0.141667739582	404	1	0.181349073452261	0.856093589496141	0.102455334554807	189.831336736828	2.04556962025316	2.3963	0.386	2.4592	0.4149	720791397
1115	4	33075991	33644489	0.341106	0.120489430042	453	2	0.100717745195942	0.919774524375772	0.0511537825833678	212.855434509364	2.02911534154535	2.3963	0.386	2.4592	0.4149	721373922
1116	4	33644489	34261024	0.332638	0.189016033153	577	1	1.31414022457714	0.188799019808145	0.616671360448494	271.120498260271	2.92151898734177	2.3963	0.386	2.4592	0.4149	721942420
1117	4	34261024	34854157	0.332442	0.157018746217	361	1	-0.100211732896697	0.920176231401299	-0.0599011213098171	169.626516242561	1.82784810126582	2.3963	0.386	2.4592	0.4149	722558955
1118	4	34854157	35442427	0.332358	0.150050147041	358	1	-0.119855510083833	0.904597608143927	-0.0719403709327316	168.216877603426	1.8126582278481	2.3963	0.386	2.4592	0.4149	723152088
1119	4	35442427	36015173	0.339926	0.127012672284	538	1	1.05877112114436	0.28970402871081	0.515706214359636	252.795195951518	2.72405063291139	2.3963	0.386	2.4592	0.4149	723740358
1120	4	36015173	36579776	0.353578	0.11442199209	541	3	0.230279350173417	0.817874705636758	0.116140356065136	254.204834590653	2.18145161290323	2.3963	0.386	2.4592	0.4149	724313104
1121	4	36579776	37194970	0.357582	0.187248250145	618	3	0.654023233184833	0.513096837463245	0.308118600142696	290.385559661781	2.49193548387097	2.3963	0.386	2.4592	0.4149	724877707
1122	4	37194970	37809704	0.394896	0.18664007522	658	7	0.514922318085718	0.60660730449784	0.224051179119644	309.180741516912	2.28076256499133	2.3963	0.386	2.4592	0.4149	725492901
1123	4	37809704	38401590	0.413214	0.155242732553	697	9	1.09304615605002	0.274373534916197	0.489553490406211	327.506043825665	2.79919678714859	2.3963	0.386	2.4592	0.4149	726107635
1124	4	38401590	39032107	0.400826	0.206999969866	781	8	1.22085846471564	0.222139613066479	0.526502978571274	366.975925721441	2.84	2.3963	0.386	2.4592	0.4149	726699521
1125	4	39032107	39720984	0.374782	0.274181022156	611	5	0.293233534466991	0.769343653298548	0.14248881670834	287.096402837133	2.19389587073609	2.3963	0.386	2.4592	0.4149	727330038
1126	4	39720984	40427015	0.391712	0.291815798456	515	7	-0.263053111714867	0.792509642917854	-0.129463972545017	241.987966384817	1.78509532062392	2.3963	0.386	2.4592	0.4149	728018915
1127	4	40427015	41080389	0.405228	0.234741510988	572	8	0.152361006218165	0.878902210489188	0.077195577207684	268.77110052838	2.08	2.3963	0.386	2.4592	0.4149	728724946
1128	4	41080389	41672931	0.396248	0.156177958693	732	7	0.917511002038468	0.358874930364971	0.377807243668445	343.951827948905	2.53726169844021	2.3963	0.386	2.4592	0.4149	729378320
1129	4	41672931	42279612	0.389544	0.17584364765	712	6	0.83531867912745	0.403538303025016	0.361623335155599	334.55423702134	2.5750452079566	2.3963	0.386	2.4592	0.4149	729970862
1130	4	42279612	42882321	0.379976	0.170412255334	596	5	0.216686627879222	0.828452569834084	0.106628767351771	280.048209641458	2.14003590664273	2.3963	0.386	2.4592	0.4149	730577543
1131	4	42882321	43481772	0.354442	0.16590346834	632	3	0.731067575550546	0.4647378782387	0.340436320415424	296.963873311077	2.54838709677419	2.3963	0.386	2.4592	0.4149	731180252
1132	4	43481772	44092459	0.340778	0.181249969297	561	2	0.790012534476429	0.429520448134534	0.359643503145926	263.602425518218	2.51287793952968	2.3963	0.386	2.4592	0.4149	731779703
1133	4	44092459	44679895	0.349604	0.148843448478	554	2	0.745336020356397	0.456068610899119	0.341528708586321	260.31326869357	2.48152295632699	2.3963	0.386	2.4592	0.4149	732390390
1134	4	44679895	45287200	0.34658	0.176690460312	352	2	-0.543900529964514	0.586509924257659	-0.31278183882557	165.397600325157	1.57670772676372	2.3963	0.386	2.4592	0.4149	732977826
1135	4	45287200	45899033	0.337304	0.182783537338	493	1	0.764114463337313	0.444799033941784	0.389687688180923	231.650616364495	2.49620253164557	2.3963	0.386	2.4592	0.4149	733585131
1136	4	45899033	46484926	0.34097	0.146601853922	739	2	1.92607246495723	0.0540953262051307	0.757217096683284	347.240984773553	3.31019036954087	2.3963	0.386	2.4592	0.4149	734196964
1137	4	46484926	47082490	0.351294	0.163269541003	735	3	1.29789380866971	0.194323827882444	0.558256011962048	345.36146658804	2.96370967741935	2.3963	0.386	2.4592	0.4149	734782857
1138	4	47082490	47654014	0.361372	0.125146100601	702	4	0.842563747808615	0.399472473142604	0.389824778875681	329.855441557557	2.6390977443609	2.3963	0.386	2.4592	0.4149	735380421
1139	4	47654014	48259932	0.374566	0.174805831812	589	5	0.180964738138263	0.85639525388801	0.0895840707200706	276.75905281681	2.1149012567325	2.3963	0.386	2.4592	0.4149	735951945
1140	4	48259932	48900564	0.365846	0.219520723286	817	4	1.42550218343093	0.154012089406539	0.608689826716803	383.89158939106	3.07142857142857	2.3963	0.386	2.4592	0.4149	736557863
1141	4	48900564	53126902	0.396484	0.881694270548	424	7	-0.758128385224329	0.44837412828895	-0.409972140052399	199.228927664393	1.46967071057192	1.1168	0.2834	1.0705	0.2723	737198495
1142	4	53126902	53799895	0.406166	0.257050221919	245	8	-1.51940295994773	0.128661097379092	-1.14603782056813	115.12048886268	0.890909090909091	1.1168	0.2834	1.0705	0.2723	741424833
1143	4	53799895	54451545	0.379112	0.232716949283	413	5	-0.717185632491556	0.473259563262074	-0.422541781690945	194.060252654232	1.48294434470377	1.1168	0.2834	1.0705	0.2723	742097826
1144	4	54451545	55084107	0.399878	0.209563647516	346	7	-1.18247861966101	0.237015844075384	-0.703264366978873	162.578323046887	1.19930675909879	1.1168	0.2834	1.0705	0.2723	742749476
1145	4	55084107	55700432	0.408606	0.188739707135	287	8	-1.30468098264202	0.192001499755076	-0.917768832895018	134.855429810568	1.04363636363636	1.1168	0.2834	1.0705	0.2723	743382038
1146	4	55700432	56315527	0.390616	0.187117437144	265	7	-1.62315001696064	0.104557339685809	-1.08804404516504	124.518079790246	0.918544194107452	1.1168	0.2834	1.0705	0.2723	743998363
1147	4	56315527	56943366	0.36878	0.203617487923	362	4	-0.880906409683438	0.378368477946395	-0.565656554345675	170.09639578894	1.3609022556391	1.1168	0.2834	1.0705	0.2723	744613458
1148	4	56943366	57587710	0.390942	0.224016984716	404	7	-0.866936137643992	0.385977001780718	-0.479681111863803	189.831336736828	1.40034662045061	1.1168	0.2834	1.0705	0.2723	745241297
1149	4	57587710	58249202	0.406166	0.244132960036	243	8	-1.52962781600991	0.126108880218382	-1.15786325596492	114.180729769923	0.883636363636364	1.1168	0.2834	1.0705	0.2723	745885641
1150	4	58249202	58884686	0.3642	0.2131981293	136	4	-2.02650716142816	0.0427128396034229	-1.97803960017854	63.9036183074469	0.511278195488722	1.1168	0.2834	1.0705	0.2723	746547133
1151	4	58884686	59502381	0.344098	0.190539020067	146	2	-1.85866651692544	0.0630744223012125	-1.58238889858285	68.6024137712297	0.653975363941769	1.1168	0.2834	1.0705	0.2723	747182617
1152	4	59502381	60141321	0.332016	0.217453908035	225	1	-0.990729632046888	0.321817617761654	-0.741974956979951	105.722897935114	1.13924050632911	1.1168	0.2834	1.0705	0.2723	747800312
1153	4	60141321	60765123	0.331782	0.198463615057	239	1	-0.899058671840251	0.368621409956691	-0.654889340216239	112.30121158441	1.21012658227848	1.1168	0.2834	1.0705	0.2723	748439252
1154	4	60765123	61364712	0.334264	0.166095442044	203	1	-1.13478399808589	0.256465832509325	-0.890420231011812	95.385547914792	1.02784810126582	1.1168	0.2834	1.0705	0.2723	749063054
1155	4	61364712	61961177	0.341638	0.161727846563	188	2	-1.59060743220525	0.111697950816593	-1.21762460578523	88.3373547191178	0.842105263157895	1.1168	0.2834	1.0705	0.2723	749662643
1156	4	61961177	62524227	0.3409	0.111979397922	181	2	-1.63528394632528	0.101989537332308	-1.27236757037966	85.0481978944698	0.810750279955207	1.1168	0.2834	1.0705	0.2723	750259108
1157	4	62524227	63122155	0.340484	0.163778916525	214	2	-1.42466609404514	0.15425374457936	-1.03074647106172	100.554222924953	0.958566629339306	1.1168	0.2834	1.0705	0.2723	750822158
1158	4	63122155	63733821	0.338636	0.18256041696	165	1	-1.38360517578962	0.166479382636563	-1.18943393395117	77.5301251524172	0.835443037974684	1.1168	0.2834	1.0705	0.2723	751420086
1159	4	63733821	64359478	0.329406	0.200840076911	182	1	-1.27229043839585	0.203269944595801	-1.04796150799829	85.518077440848	0.921518987341772	1.1168	0.2834	1.0705	0.2723	752031752
1160	4	64359478	64957105	0.32762	0.163357746554	219	1	-1.03001718642116	0.303001937868898	-0.780969088595815	102.903620656845	1.10886075949367	1.1168	0.2834	1.0705	0.2723	752657409
1161	4	64957105	65549166	0.330058	0.155492423923	218	1	-1.03656511215021	0.299938579606396	-0.787571823420062	102.433741110466	1.10379746835443	1.1168	0.2834	1.0705	0.2723	753255036
1162	4	65549166	66151946	0.335886	0.17050997047	229	1	-0.964537929130706	0.334776301937716	-0.716552360100044	107.602416120627	1.15949367088608	1.1168	0.2834	1.0705	0.2723	753847097
1163	4	66151946	66721277	0.330916	0.121776260207	193	1	-1.20026325537635	0.230037115546229	-0.963299110928908	90.6867524510092	0.977215189873418	1.1168	0.2834	1.0705	0.2723	754449877
1164	4	66721277	67331479	0.331944	0.180599211409	203	1	-1.13478399808589	0.256465832509325	-0.890420231011812	95.385547914792	1.02784810126582	1.1168	0.2834	1.0705	0.2723	755019208
1165	4	67331479	67917399	0.340876	0.146641179683	223	2	-1.3672248616051	0.171554834912026	-0.971313557542562	104.783138842358	0.998880179171333	1.1168	0.2834	1.0705	0.2723	755629410
1166	4	67917399	68561245	0.356154	0.223416779789	313	3	-1.02444279692532	0.305626176463597	-0.673325580829061	147.072298016403	1.26209677419355	1.1168	0.2834	1.0705	0.2723	756215330
1167	4	68561245	69183311	0.35464	0.196226766935	318	3	-0.996926960366141	0.318799964180779	-0.650461472477324	149.421695748295	1.28225806451613	1.1168	0.2834	1.0705	0.2723	756859176
1168	4	69183311	70014499	0.352774	0.398451373215	235	3	-1.45368984724858	0.14603231425625	-1.08682748119668	110.421693398897	0.94758064516129	1.1168	0.2834	1.0705	0.2723	757481242
1169	4	70014499	70843067	0.343912	0.3965492271	122	2	-2.01184313676555	0.0442364751219513	-1.84147611989998	57.3253046581509	0.546472564389698	1.1168	0.2834	1.0705	0.2723	758312430
1170	4	70843067	71475987	0.34634	0.210010743854	341	2	-0.614106480724563	0.539144966007934	-0.358585528438695	160.228925314996	1.52743561030235	1.1168	0.2834	1.0705	0.2723	759140998
1171	4	71475987	72153411	0.372772	0.261909823095	311	5	-1.23770459728838	0.215825613891449	-0.831768982979788	146.132538923647	1.11669658886894	1.1168	0.2834	1.0705	0.2723	759773918
1172	4	72153411	72769797	0.360418	0.188819992667	212	4	-1.64126089092993	0.100743270689177	-1.33758198686568	99.6144638321966	0.796992481203007	1.1168	0.2834	1.0705	0.2723	760451342
1173	4	72769797	73370774	0.349092	0.168021405145	198	2	-1.52678384060521	0.126814771132739	-1.14285683738326	93.0361501829006	0.886898096304591	1.1168	0.2834	1.0705	0.2723	761067728
1174	4	73370774	74034468	0.363316	0.246640771199	324	4	-1.07352954493255	0.283033589907093	-0.725652438544255	152.240973026565	1.21804511278195	1.1168	0.2834	1.0705	0.2723	761668705
1175	4	74034468	74652780	0.361712	0.191346763446	417	4	-0.602109766559723	0.547101073851337	-0.361598867984217	195.939770839745	1.56766917293233	1.1168	0.2834	1.0705	0.2723	762332399
1176	4	74652780	75249918	0.360996	0.16267261504	409	4	-0.642662005559536	0.520443439709136	-0.389545408487131	192.180734468719	1.53759398496241	1.1168	0.2834	1.0705	0.2723	762950711
1177	4	75249918	75942525	0.371184	0.278089883585	371	5	-0.931516970937309	0.351586210034333	-0.577264376489587	174.325311706344	1.33213644524237	1.1168	0.2834	1.0705	0.2723	763547849
1178	4	75942525	76639006	0.38165	0.282105326635	228	6	-1.72579611424769	0.084384099150494	-1.28122008164606	107.132536574249	0.824593128390597	1.1168	0.2834	1.0705	0.2723	764240456
1179	4	76639006	77277690	0.385012	0.217140244628	219	6	-1.77342014966169	0.0761591125713623	-1.33932303620963	102.903620656845	0.792043399638336	1.1168	0.2834	1.0705	0.2723	764936937
1180	4	77277690	77887560	0.39998	0.180153147392	308	7	-1.38921334925837	0.164767883600441	-0.871106053920696	144.722900284512	1.06759098786828	1.1168	0.2834	1.0705	0.2723	765575621
1181	4	77887560	78514960	0.413436	0.203060248645	158	9	-1.84441658401758	0.0651224522564447	-1.65168060728511	74.2409683277692	0.634538152610442	1.1168	0.2834	1.0705	0.2723	766185491
1182	4	78514960	79138545	0.371096	0.198184690138	193	5	-1.83987359577883	0.0657867973385201	-1.52008271584231	90.6867524510092	0.692998204667864	1.1168	0.2834	1.0705	0.2723	766812891
1183	4	79138545	79730142	0.388052	0.154830061681	296	6	-1.36597006889746	0.171948358123357	-0.904656730181849	139.084345727973	1.07052441229656	1.1168	0.2834	1.0705	0.2723	767436476
1184	4	79730142	80321721	0.354744	0.154804345658	308	3	-1.05195863348451	0.2928185289542	-0.696557887066778	144.722900284512	1.24193548387097	1.1168	0.2834	1.0705	0.2723	768028073
1185	4	80321721	80913210	0.345034	0.154675742068	248	2	-1.20766588260498	0.227175806295199	-0.818017147075992	116.530127501815	1.11086226203807	1.1168	0.2834	1.0705	0.2723	768619652
1186	4	80913210	81490745	0.364112	0.134251603799	427	4	-0.551419467809957	0.581346158325486	-0.32741018180839	200.638566303528	1.60526315789474	1.1168	0.2834	1.0705	0.2723	769211141
1187	4	81490745	82094057	0.347436	0.171241414061	324	2	-0.72260658644464	0.469921620561379	-0.432363454578242	152.240973026565	1.45128779395297	1.1168	0.2834	1.0705	0.2723	769788676
1188	4	82094057	82692659	0.380732	0.164720465351	267	6	-1.51942529412035	0.128655479147716	-1.05341416412324	125.457838883002	0.965641952983725	1.1168	0.2834	1.0705	0.2723	770391988
1189	4	82692659	83348081	0.382012	0.237132717547	263	6	-1.54059153208213	0.123416230140737	-1.0751911065185	123.578320697489	0.951175406871609	1.1168	0.2834	1.0705	0.2723	770990590
1190	4	83348081	83981242	0.397166	0.210311437375	335	7	-1.24232288349183	0.214117455593099	-0.749875309270463	157.409648036726	1.16117850953206	1.1168	0.2834	1.0705	0.2723	771646012
1191	4	83981242	84643974	0.38669	0.245547219691	295	6	-1.3712616283879	0.170293412756113	-0.909538951561595	138.614466181594	1.06690777576854	1.1168	0.2834	1.0705	0.2723	772279173
1192	4	84643974	85236407	0.36817	0.156022706365	277	4	-1.31177394905645	0.189596417187197	-0.951760275379692	130.156634346785	1.04135338345865	1.1168	0.2834	1.0705	0.2723	772941905
1193	4	85236407	85815645	0.370916	0.136796964288	214	5	-1.73270792655596	0.0831475949429249	-1.37107276670924	100.554222924953	0.768402154398564	1.1168	0.2834	1.0705	0.2723	773534338
1194	4	85815645	86445678	0.363584	0.206390776356	301	4	-1.19011723205701	0.234000318255533	-0.831882764669178	141.433743459864	1.13157894736842	1.1168	0.2834	1.0705	0.2723	774113576
1195	4	86445678	87028491	0.354858	0.142091888822	253	3	-1.35463283563552	0.175534566455068	-0.980350853067369	118.879525233706	1.02016129032258	1.1168	0.2834	1.0705	0.2723	774743609
1196	4	87028491	87665368	0.356422	0.214919050303	262	3	-1.30510432982899	0.191857324609989	-0.929921426224229	123.108441151111	1.05645161290323	1.1168	0.2834	1.0705	0.2723	775326422
1197	4	87665368	88304742	0.379592	0.217985091668	218	5	-1.71229541813255	0.0868422406352748	-1.34435542833346	102.433741110466	0.782764811490126	1.1168	0.2834	1.0705	0.2723	775963299
1198	4	88304742	88949230	0.377814	0.224190365065	233	5	-1.63574851154478	0.101892231984356	-1.24835360845611	109.481934306141	0.836624775583483	1.1168	0.2834	1.0705	0.2723	776602673
1199	4	88949230	89600533	0.384876	0.232308157647	270	6	-1.50355061564902	0.132697114933711	-1.03729449875997	126.867477522137	0.976491862567812	1.1168	0.2834	1.0705	0.2723	777247161
1200	4	89600533	90208006	0.37265	0.176918151095	278	5	-1.40610779178148	0.159692118998797	-0.993598680386883	130.626513893163	0.998204667863555	1.1168	0.2834	1.0705	0.2723	777898464
1201	4	90208006	90788897	0.36089	0.13925331947	180	4	-1.80346984692918	0.0713144568196621	-1.57364934509921	84.5783183480915	0.676691729323308	1.1168	0.2834	1.0705	0.2723	778505937
1202	4	90788897	91378371	0.341672	0.151786168686	165	2	-1.73740169288536	0.0823162926564847	-1.40589124321705	77.5301251524172	0.739081746920493	1.1168	0.2834	1.0705	0.2723	779086828
1203	4	91378371	91973584	0.334598	0.159964584107	163	1	-1.39670102724771	0.162503495168407	-1.20702799396591	76.5903660596606	0.825316455696202	1.1168	0.2834	1.0705	0.2723	779676302
1204	4	91973584	92624648	0.333758	0.232026344568	151	1	-1.47527613599626	0.14013831953915	-1.31735140887191	70.9518115031212	0.764556962025316	1.1168	0.2834	1.0705	0.2723	780271515
1205	4	92624648	93256758	0.3411	0.208998433817	258	2	-1.14384229100494	0.252689047472463	-0.760986202039613	121.228922965598	1.15565509518477	1.1168	0.2834	1.0705	0.2723	780922579
1206	4	93256758	93815236	0.330612	0.104709585695	227	1	-0.977633780588797	0.328255483673064	-0.729207660906073	106.662657027871	1.14936708860759	1.1168	0.2834	1.0705	0.2723	781554689
1207	4	93815236	94379967	0.334916	0.114622714177	120	1	-1.67826183359667	0.0932959953532472	-1.64886555258847	56.3855455653943	0.607594936708861	1.1168	0.2834	1.0705	0.2723	782113167
1208	4	94379967	94983137	0.354118	0.171046305353	91	3	-2.24614594015305	0.0246946615795948	-2.45554978756298	42.759038720424	0.366935483870968	1.1168	0.2834	1.0705	0.2723	782677898
1209	4	94983137	95607321	0.354414	0.198954154544	390	3	-0.600698913913907	0.548040542565836	-0.356014114012068	183.253023087532	1.57258064516129	1.1168	0.2834	1.0705	0.2723	783281068
1210	4	95607321	96193925	0.363382	0.147636224779	208	4	-1.66153701042984	0.096605642183017	-1.36506272328779	97.7349456466835	0.781954887218045	1.1168	0.2834	1.0705	0.2723	783905252
1211	4	96193925	96769565	0.357714	0.131401570426	217	3	-1.55274685886164	0.120483622785428	-1.2017931953172	101.963861564088	0.875	1.1168	0.2834	1.0705	0.2723	784491856
1212	4	96769565	97337358	0.342984	0.119397386019	196	2	-1.53954855892522	0.123670432732699	-1.15750361334766	92.0963910901441	0.877939529675252	1.1168	0.2834	1.0705	0.2723	785067496
1213	4	97337358	97922430	0.344058	0.145404326305	251	2	-1.18851880512497	0.234629075519223	-0.800669903512095	117.93976614095	1.12430011198208	1.1168	0.2834	1.0705	0.2723	785635289
1214	4	97922430	98538632	0.34342	0.188577771575	220	2	-1.38637193908511	0.165633360336484	-0.990853743938208	103.373500203223	0.985442329227324	1.1168	0.2834	1.0705	0.2723	786220361
1215	4	98538632	99213574	0.344744	0.259195604956	342	2	-0.607724121564559	0.543370461939833	-0.354360942576969	160.698804861374	1.53191489361702	1.1168	0.2834	1.0705	0.2723	786836563
1216	4	99213574	99840114	0.381104	0.201966354902	244	6	-1.64113116240057	0.100770191253861	-1.18337275824791	114.650609316302	0.88245931283906	1.1168	0.2834	1.0705	0.2723	787511505
1217	4	99840114	100530483	0.36878	0.27574963534	207	4	-1.66660604030481	0.095592767029057	-1.37201548392956	97.2650661003052	0.778195488721805	1.1168	0.2834	1.0705	0.2723	788138045
1218	4	100530483	101148004	0.377328	0.190310936794	243	5	-1.58471724048627	0.11303059295994	-1.18772724950461	114.180729769923	0.872531418312388	1.1168	0.2834	1.0705	0.2723	788828414
1219	4	101148004	101732977	0.356438	0.145259695747	258	3	-1.32711699907634	0.184469982937934	-0.952117172338425	121.228922965598	1.04032258064516	1.1168	0.2834	1.0705	0.2723	789445935
1220	4	101732977	102307728	0.353628	0.130058059925	218	3	-1.5472436915498	0.121804494015801	-1.19516010298475	102.433741110466	0.879032258064516	1.1168	0.2834	1.0705	0.2723	790030908
1221	4	102307728	102933552	0.350248	0.201053331288	260	3	-1.31611066445266	0.188136902076923	-0.940976614733225	122.168682058354	1.04838709677419	1.1168	0.2834	1.0705	0.2723	790605659
1222	4	102933552	103549343	0.369034	0.188036200594	335	4	-1.01777021630781	0.308787169283738	-0.677485156083746	157.409648036726	1.2593984962406	1.1168	0.2834	1.0705	0.2723	791231483
1223	4	103549343	104265510	0.36395	0.301838816924	355	4	-0.916389618808274	0.3594625782493	-0.593827227036836	166.807238964292	1.33458646616541	1.1168	0.2834	1.0705	0.2723	791847274
1224	4	104265510	104928834	0.346154	0.246220549837	307	2	-0.831106692164717	0.40591335953428	-0.510118612092688	144.253020738134	1.37513997760358	1.1168	0.2834	1.0705	0.2723	792563441
1225	4	104928834	105526221	0.340402	0.163021625847	223	2	-1.3672248616051	0.171554834912026	-0.971313557542562	104.783138842358	0.998880179171333	1.1168	0.2834	1.0705	0.2723	793226765
1226	4	105526221	106140482	0.356006	0.186013762879	393	3	-0.584189411978398	0.559092884260799	-0.344958925503073	184.662661726666	1.58467741935484	1.1168	0.2834	1.0705	0.2723	793824152
1227	4	106140482	106745991	0.353058	0.17424844222	319	3	-0.991423793054305	0.321478686928464	-0.64593181399681	149.891575294673	1.28629032258065	1.1168	0.2834	1.0705	0.2723	794438413
1228	4	106745991	107370672	0.353404	0.199591471487	242	3	-1.41516767606572	0.157019339417793	-1.04448119048708	113.710850223545	0.975806451612903	1.1168	0.2834	1.0705	0.2723	795043922
1229	4	107370672	107990746	0.349362	0.193644629512	235	2	-1.29063655168504	0.196829735226697	-0.895696510897868	110.421693398897	1.05263157894737	1.1168	0.2834	1.0705	0.2723	795668603
1230	4	107990746	108606537	0.360188	0.188036200594	253	4	-1.43343066605589	0.151734799902853	-1.08250886673457	118.879525233706	0.951127819548872	1.1168	0.2834	1.0705	0.2723	796288677
1231	4	108606537	109192152	0.391098	0.146196733349	322	7	-1.31304792256461	0.189166800448587	-0.806975716500981	151.301213933808	1.11611785095321	1.1168	0.2834	1.0705	0.2723	796904468
1232	4	109192152	109800045	0.384382	0.177486827452	309	6	-1.29717979552168	0.194569330881252	-0.842647067906424	145.19277983089	1.11754068716094	1.1168	0.2834	1.0705	0.2723	797490083
1233	4	109800045	110383329	0.365162	0.14278464693	266	4	-1.36753327768119	0.171458213955543	-1.01022000592769	124.987959336624	1	1.1168	0.2834	1.0705	0.2723	798097976
1234	4	110383329	111025901	0.376794	0.221877081479	352	5	-1.02847638594848	0.303725793181259	-0.653108134473093	165.397600325157	1.26391382405745	1.1168	0.2834	1.0705	0.2723	798681260
1235	4	111025901	111675174	0.383672	0.229907912388	344	6	-1.11197521335612	0.266148807748292	-0.687845341108701	161.63856395413	1.24412296564195	1.1168	0.2834	1.0705	0.2723	799323832
1236	4	111675174	112277179	0.346818	0.169442114268	236	2	-1.28425419252504	0.19905302899016	-0.889570408101026	110.891572945275	1.05711086226204	1.1168	0.2834	1.0705	0.2723	799973105
1237	4	112277179	112869528	0.342722	0.155903023387	280	2	-1.00343038948484	0.315653247607202	-0.642930440517901	131.56627298592	1.2541993281075	1.1168	0.2834	1.0705	0.2723	800575110
1238	4	112869528	113491181	0.37644	0.195692773943	337	5	-1.10502329253625	0.269149496389788	-0.715934971928532	158.349407129482	1.21005385996409	1.1168	0.2834	1.0705	0.2723	801167459
1239	4	113491181	114110801	0.360856	0.193053807172	217	4	-1.61591574155505	0.106112531694917	-1.3039512089844	101.963861564088	0.815789473684211	1.1168	0.2834	1.0705	0.2723	801789112
1240	4	114110801	114671626	0.354474	0.10845629207	275	3	-1.23356315477511	0.217365729749862	-0.860056619349657	129.216875254029	1.10887096774194	1.1168	0.2834	1.0705	0.2723	802408732
1241	4	114671626	115280386	0.351338	0.178658256127	357	3	-0.782303435204515	0.434036268498314	-0.483564163732579	167.746998057048	1.43951612903226	1.1168	0.2834	1.0705	0.2723	802969557
1242	4	115280386	115860403	0.349552	0.137956301281	226	2	-1.34807778412508	0.177633365956081	-0.952034495047679	106.192777481493	1.01231802911534	1.1168	0.2834	1.0705	0.2723	803578317
1243	4	115860403	116444504	0.33163	0.14398366036	231	1	-0.951442077672615	0.341380008777084	-0.70400710678093	108.542175213384	1.16962025316456	1.1168	0.2834	1.0705	0.2723	804158334
1244	4	116444504	117038083	0.325638	0.157652140659	183	1	-1.2657425126668	0.205605282625566	-1.04005630991295	85.9879569872263	0.926582278481013	1.1168	0.2834	1.0705	0.2723	804742435
1245	4	117038083	117625947	0.332236	0.149463141135	297	1	-0.51927897955561	0.603566209723889	-0.341437027396222	139.554225274351	1.50379746835443	1.1168	0.2834	1.0705	0.2723	805336014
1246	4	117625947	118212697	0.330546	0.147848317	184	1	-1.25919458693775	0.207960056269186	-1.03219419213998	86.4578365336046	0.931645569620253	1.1168	0.2834	1.0705	0.2723	805923878
1247	4	118212697	118801982	0.337456	0.151514123047	209	1	-1.09549644371162	0.273299202684841	-0.848397016116105	98.2048251930618	1.05822784810127	1.1168	0.2834	1.0705	0.2723	806510628
1248	4	118801982	119640901	0.35804	0.403994902964	401	3	-0.540164073483705	0.589083886462846	-0.315886001306759	188.421698097693	1.61693548387097	1.1168	0.2834	1.0705	0.2723	807099913
1249	4	119640901	120237851	0.366744	0.162408911969	374	4	-0.820078051183718	0.412171613745154	-0.518607981541244	175.734950345479	1.40601503759399	1.1168	0.2834	1.0705	0.2723	807938832
1250	4	120237851	120960023	0.356356	0.307644162333	188	3	-1.7123387109049	0.0868342666892227	-1.40875557608404	88.3373547191178	0.758064516129032	1.1168	0.2834	1.0705	0.2723	808535782
1251	4	120960023	121553967	0.349556	0.158169793785	243	2	-1.23957767840501	0.215131641067498	-0.847400953857086	114.180729769923	1.08846584546473	1.1168	0.2834	1.0705	0.2723	809257954
1252	4	121553967	122140689	0.365568	0.14780764996	175	4	-1.82881499630407	0.0674273276616586	-1.61429132959655	82.2289206162	0.657894736842105	1.1168	0.2834	1.0705	0.2723	809851898
1253	4	122140689	122754322	0.374342	0.185180718768	345	5	-1.06419827568944	0.287238887993067	-0.682087201444859	162.108443500509	1.23877917414722	1.1168	0.2834	1.0705	0.2723	810438620
1254	4	122754322	123343802	0.355402	0.151794802199	344	3	-0.85384461025839	0.393191093174068	-0.537079673059581	161.63856395413	1.38709677419355	1.1168	0.2834	1.0705	0.2723	811052253
1255	4	123343802	123983357	0.372362	0.218206409144	425	5	-0.655948107221341	0.511857513580404	-0.381220722085326	199.698807210772	1.52603231597846	1.1168	0.2834	1.0705	0.2723	811641733
1256	4	123983357	124592554	0.370226	0.179247435559	334	5	-1.12033267385381	0.262572023426884	-0.728835460636338	156.939768490348	1.19928186714542	1.1168	0.2834	1.0705	0.2723	812281288
1257	4	124592554	125201379	0.352576	0.178745945058	287	3	-1.16752514703308	0.242998359004687	-0.798437501085991	134.855429810568	1.15725806451613	1.1168	0.2834	1.0705	0.2723	812890485
1258	4	125201379	125787613	0.3491	0.147098257692	378	2	-0.377959191804396	0.705460909419893	-0.209971033241795	177.614468530992	1.69316909294513	1.1168	0.2834	1.0705	0.2723	813499310
1259	4	125787613	126353553	0.342466	0.116514118104	157	2	-1.78846056616539	0.0737017323078291	-1.47759270857124	73.7710887813909	0.703247480403135	1.1168	0.2834	1.0705	0.2723	814085544
1260	4	126353553	126931689	0.339056	0.135151590629	224	1	-0.997277557775934	0.318629803907937	-0.748401226139384	105.253018388736	1.13417721518987	1.1168	0.2834	1.0705	0.2723	814651484
1261	4	126931689	127528291	0.33507	0.161920342205	280	1	-0.630593716949384	0.528306208106816	-0.426473131252022	131.56627298592	1.41772151898734	1.1168	0.2834	1.0705	0.2723	815229620
1262	4	127528291	128131442	0.348444	0.17102019229	261	2	-1.12469521352492	0.2607182106887	-0.744307460892983	122.638561604733	1.16909294512878	1.1168	0.2834	1.0705	0.2723	815826222
1263	4	128131442	128763284	0.359294	0.208662925225	367	3	-0.727271762086149	0.467059492863887	-0.443708174918466	172.445793520831	1.47983870967742	1.1168	0.2834	1.0705	0.2723	816429373
1264	4	128763284	129448609	0.37349	0.270419144202	383	5	-0.870279445667094	0.384147708827079	-0.531339171185433	179.963866262884	1.37522441651706	1.1168	0.2834	1.0705	0.2723	817061215
1265	4	129448609	130089480	0.37694	0.219811787396	306	5	-1.26322023281764	0.20651004352445	-0.855151910417738	143.783141191756	1.09874326750449	1.1168	0.2834	1.0705	0.2723	817746540
1266	4	130089480	130674765	0.355488	0.145715335264	181	3	-1.75086088208775	0.0799698763910009	-1.46349854067847	85.0481978944698	0.729838709677419	1.1168	0.2834	1.0705	0.2723	818387411
1267	4	130674765	131261624	0.341646	0.148006591021	199	2	-1.5204014814452	0.128410102382777	-1.13558883691922	93.5060297292789	0.891377379619261	1.1168	0.2834	1.0705	0.2723	818972696
1268	4	131261624	131853210	0.334586	0.154814346519	156	1	-1.44253650735103	0.149151080352853	-1.27035392933474	73.3012092350126	0.789873417721519	1.1168	0.2834	1.0705	0.2723	819559555
1269	4	131853210	132458855	0.326848	0.174433868025	136	1	-1.57349502193194	0.115604240092291	-1.46829330694665	63.9036183074469	0.688607594936709	1.1168	0.2834	1.0705	0.2723	820151141
1270	4	132458855	133343458	0.328682	0.434774695541	238	1	-0.905606597569296	0.365144115485831	-0.660938384889045	111.831332038032	1.20506329113924	1.1168	0.2834	1.0705	0.2723	820756786
1271	4	133343458	133928201	0.328832	0.144923496305	286	1	-0.591306162575111	0.55431530121491	-0.395884811418599	134.38555026419	1.44810126582278	1.1168	0.2834	1.0705	0.2723	821641389
1272	4	133928201	134495537	0.332344	0.118688043769	231	1	-0.951442077672615	0.341380008777084	-0.70400710678093	108.542175213384	1.16962025316456	1.1168	0.2834	1.0705	0.2723	822226132
1273	4	134495537	135098350	0.334044	0.170555379529	272	1	-0.682977122781748	0.494621298595204	-0.468293306946649	127.807236614894	1.37721518987342	1.1168	0.2834	1.0705	0.2723	822793468
1274	4	135098350	135689255	0.331498	0.153840295817	243	1	-0.872866968924069	0.382735592106128	-0.630943644591207	114.180729769923	1.23037974683544	1.1168	0.2834	1.0705	0.2723	823396281
1275	4	135689255	136292645	0.328296	0.171348547374	357	1	-0.126403435812879	0.899412582583694	-0.0759758841678883	167.746998057048	1.80759493670886	1.1168	0.2834	1.0705	0.2723	823987186
1276	4	136292645	136888910	0.32847	0.161446672201	171	1	-1.34431762141535	0.178845699715413	-1.13790363331109	80.3494024306869	0.865822784810127	1.1168	0.2834	1.0705	0.2723	824590576
1277	4	136888910	137454536	0.330554	0.116023662279	308	1	-0.44725179653611	0.654693266794326	-0.288969607502087	144.722900284512	1.55949367088608	1.1168	0.2834	1.0705	0.2723	825186841
1278	4	137454536	138017914	0.343224	0.11249640561	239	2	-1.26510711504502	0.205832932692695	-0.871346649482119	112.30121158441	1.07054871220605	1.1168	0.2834	1.0705	0.2723	825752467
1279	4	138017914	138603352	0.33982	0.145938596401	204	1	-1.12823607235684	0.25922023347911	-0.883330806225492	95.8554274611703	1.03291139240506	1.1168	0.2834	1.0705	0.2723	826315845
1280	4	138603352	139175211	0.344986	0.125658597661	273	2	-1.04810690360487	0.294589355955824	-0.679456316543015	128.277116161272	1.22284434490482	1.1168	0.2834	1.0705	0.2723	826901283
1281	4	139175211	139773094	0.378088	0.163715977875	434	5	-0.61001996326868	0.541848583391229	-0.350988520665911	203.927723128176	1.55834829443447	1.1168	0.2834	1.0705	0.2723	827473142
1282	4	139773094	140454703	0.384046	0.266441610953	336	6	-1.15430768927968	0.248374045179878	-0.721792673032039	157.879527583104	1.21518987341772	1.1168	0.2834	1.0705	0.2723	828071025
1283	4	140454703	141035166	0.410352	0.138618654419	308	9	-1.02694086785776	0.304448308963319	-0.68867481476731	144.722900284512	1.23694779116466	1.1168	0.2834	1.0705	0.2723	828752634
1284	4	141035166	141626199	0.390324	0.154023548601	423	7	-0.763568772845313	0.445124264253885	-0.413378741495648	198.759048118015	1.46620450606586	1.1168	0.2834	1.0705	0.2723	829333097
1285	4	141626199	142232713	0.380348	0.175616721131	416	6	-0.730982930044121	0.464789579475823	-0.413670377669707	195.469891293367	1.50452079566004	1.1168	0.2834	1.0705	0.2723	829924130
1286	4	142232713	142844628	0.359612	0.182893048871	339	3	-0.881360446817573	0.378122758708643	-0.558202964625335	159.289166222239	1.36693548387097	1.1168	0.2834	1.0705	0.2723	830530644
1287	4	142844628	143436368	0.355534	0.155034305607	324	3	-0.963907956495122	0.335092074459735	-0.623494424877055	152.240973026565	1.30645161290323	1.1168	0.2834	1.0705	0.2723	831142559
1288	4	143436368	144045630	0.359774	0.179334998736	331	3	-0.925385785312266	0.354765270160383	-0.592657020954461	155.530129851213	1.33467741935484	1.1168	0.2834	1.0705	0.2723	831734299
1289	4	144045630	144668515	0.37289	0.197283607729	263	5	-1.48265469836924	0.13816617646296	-1.07362076381809	123.578320697489	0.944344703770198	1.1168	0.2834	1.0705	0.2723	832343561
1290	4	144668515	145572107	0.36288	0.446652914147	261	4	-1.39287842705608	0.163656557039711	-1.037596444859	122.638561604733	0.981203007518797	1.1168	0.2834	1.0705	0.2723	832966446
1291	4	145572107	146237007	0.3617	0.248007219131	265	4	-1.37260230755617	0.169876014148997	-1.01565389197832	124.518079790246	0.996240601503759	1.1168	0.2834	1.0705	0.2723	833870038
1292	4	146237007	146858625	0.388246	0.195647487685	231	6	-1.70992143577635	0.0872804019840396	-1.26236105439474	108.542175213384	0.835443037974684	1.1168	0.2834	1.0705	0.2723	834534938
1293	4	146858625	147437874	0.379488	0.136813356605	456	5	-0.497751166939953	0.618659438983399	-0.279649738945648	214.265073148498	1.63734290843806	1.1168	0.2834	1.0705	0.2723	835156556
1294	4	147437874	148044344	0.371436	0.175556911306	264	5	-1.47755157126339	0.139527844987905	-1.06814563375194	124.048200243867	0.947935368043088	1.1168	0.2834	1.0705	0.2723	835735805
1295	4	148044344	148657713	0.37344	0.184830012603	340	5	-1.0897139112187	0.275839186260469	-0.703148816972688	159.759045768617	1.22082585278276	1.1168	0.2834	1.0705	0.2723	836342275
1296	4	148657713	149251803	0.391786	0.158376676934	419	7	-0.785330323329245	0.432259921299555	-0.427086160916246	196.879529932502	1.45233968804159	1.1168	0.2834	1.0705	0.2723	836955644
1297	4	149251803	149841908	0.366928	0.152693164776	395	4	-0.713628423809209	0.475456976661936	-0.439793598364415	185.602420819423	1.48496240601504	1.1168	0.2834	1.0705	0.2723	837549734
1298	4	149841908	150443585	0.358318	0.168989341457	313	3	-1.02444279692532	0.305626176463597	-0.673325580829061	147.072298016403	1.26209677419355	1.1168	0.2834	1.0705	0.2723	838139839
1299	4	150443585	151039008	0.356676	0.160260856568	470	3	-0.160445528966981	0.872530127208946	-0.0868274811966794	220.843386797794	1.89516129032258	1.1168	0.2834	1.0705	0.2723	838741516
1300	4	151039008	151620554	0.356518	0.140222785472	335	3	-0.903373116064919	0.366327903217585	-0.575327142416544	157.409648036726	1.3508064516129	1.1168	0.2834	1.0705	0.2723	839336939
1301	4	151620554	152273938	0.363348	0.234753223219	381	4	-0.784594842058882	0.432691155178345	-0.491855253935558	179.024107170127	1.43233082706767	1.1168	0.2834	1.0705	0.2723	839918485
1302	4	152273938	152865223	0.402594	0.154384095656	386	8	-0.798550607564272	0.424551037404222	-0.490218722302625	181.373504902018	1.40363636363636	1.1168	0.2834	1.0705	0.2723	840571869
1303	4	152865223	153421479	0.395634	0.101133291147	376	7	-1.01926699103152	0.308076230401541	-0.58330374293796	176.674709438236	1.30329289428076	1.1168	0.2834	1.0705	0.2723	841163154
1304	4	153421479	154022009	0.402096	0.16740212812	255	8	-1.46827867963685	0.142028539801436	-1.08832232271185	119.819284326463	0.927272727272727	1.1168	0.2834	1.0705	0.2723	841719410
1305	4	154022009	154638581	0.401826	0.189064699662	302	8	-1.2279945621757	0.219449009302784	-0.844271020245627	141.903623006242	1.09818181818182	1.1168	0.2834	1.0705	0.2723	842319940
1306	4	154638581	155241292	0.388496	0.170415008188	262	6	-1.54588309157257	0.122132804787278	-1.08068709427335	123.108441151111	0.94755877034358	1.1168	0.2834	1.0705	0.2723	842936512
1307	4	155241292	155799699	0.372122	0.104595751844	268	5	-1.45713906283999	0.145077997445495	-1.04645056265262	125.927718429381	0.96229802513465	1.1168	0.2834	1.0705	0.2723	843539223
1308	4	155799699	156394126	0.364528	0.15885382057	225	4	-1.57536350255524	0.115172563797284	-1.25172125021184	105.722897935114	0.845864661654135	1.1168	0.2834	1.0705	0.2723	844097630
1309	4	156394126	156973504	0.359156	0.137005547328	186	3	-1.72334504552857	0.0848261463750818	-1.42418561665365	87.3975956263612	0.75	1.1168	0.2834	1.0705	0.2723	844692057
1310	4	156973504	157559190	0.34397	0.146300235963	309	2	-0.818341973844708	0.413161945039696	-0.500750429558493	145.19277983089	1.38409854423292	1.1168	0.2834	1.0705	0.2723	845271435
1311	4	157559190	158114615	0.34999	0.0997884502858	409	2	-0.180106057844256	0.857069306907298	-0.0962564245211184	192.180734468719	1.83202687569989	1.1168	0.2834	1.0705	0.2723	845857121
1312	4	158114615	158697310	0.339824	0.141918156154	209	1	-1.09549644371162	0.273299202684841	-0.848397016116105	98.2048251930618	1.05822784810127	1.1168	0.2834	1.0705	0.2723	846412546
1313	4	158697310	159297258	0.355214	0.166594438185	284	3	-1.18403464896858	0.236399347297481	-0.813597308256997	133.445791171433	1.14516129032258	1.1168	0.2834	1.0705	0.2723	846995241
1314	4	159297258	159949459	0.374956	0.233365174233	327	5	-1.15605456359476	0.247658839377548	-0.759392927612307	153.6506116657	1.17414721723519	1.1168	0.2834	1.0705	0.2723	847595189
1315	4	159949459	160563380	0.37115	0.185562963313	290	5	-1.34487026651126	0.178667133723317	-0.932630663095456	136.265068449703	1.04129263913824	1.1168	0.2834	1.0705	0.2723	848247390
1316	4	160563380	161188499	0.351268	0.200152291004	341	3	-0.8703541121939	0.384106915647939	-0.549716498737507	160.228925314996	1.375	1.1168	0.2834	1.0705	0.2723	848861311
1317	4	161188499	161792859	0.333994	0.172678535972	203	1	-1.13478399808589	0.256465832509325	-0.890420231011812	95.385547914792	1.02784810126582	1.1168	0.2834	1.0705	0.2723	849486430
1318	4	161792859	162371423	0.33291	0.135791373124	184	1	-1.25919458693775	0.207960056269186	-1.03219419213998	86.4578365336046	0.931645569620253	1.1168	0.2834	1.0705	0.2723	850090790
1319	4	162371423	162944498	0.322732	0.127513850718	229	1	-0.964537929130706	0.334776301937716	-0.716552360100044	107.602416120627	1.15949367088608	1.1168	0.2834	1.0705	0.2723	850669354
1320	4	162944498	163516594	0.332548	0.126020807697	191	1	-1.21335910683444	0.22499255374161	-0.978327320161239	89.7469933582526	0.967088607594937	1.1168	0.2834	1.0705	0.2723	851242429
1321	4	163516594	164120789	0.353974	0.172452602223	262	3	-1.30510432982899	0.191857324609989	-0.929921426224229	123.108441151111	1.05645161290323	1.1168	0.2834	1.0705	0.2723	851814525
1322	4	164120789	164716331	0.356662	0.160428651548	240	3	-1.42617401068939	0.15381811954795	-1.05645383215316	112.771091130789	0.967741935483871	1.1168	0.2834	1.0705	0.2723	852418720
1323	4	164716331	165320976	0.3396	0.173068494737	173	1	-1.33122176995726	0.183116050214545	-1.12112792056026	81.2891615234435	0.875949367088608	1.1168	0.2834	1.0705	0.2723	853014262
1324	4	165320976	166012100	0.37169	0.276540823354	207	5	-1.76842981629691	0.0769890756442874	-1.41905279561106	97.2650661003052	0.74326750448833	1.1168	0.2834	1.0705	0.2723	853618907
1325	4	166012100	166671467	0.373678	0.241696960873	239	5	-1.60512974890967	0.108465253638136	-1.21167294512964	112.30121158441	0.858168761220826	1.1168	0.2834	1.0705	0.2723	854310031
1326	4	166671467	167249937	0.343774	0.135650941276	215	2	-1.41828373488513	0.156107943430597	-1.02402060787341	101.024102471331	0.963045912653975	1.1168	0.2834	1.0705	0.2723	854969398
1327	4	167249937	167858346	0.334258	0.178184412131	258	1	-0.774648082988386	0.438547636667103	-0.544528892773734	121.228922965598	1.30632911392405	1.1168	0.2834	1.0705	0.2723	855547868
1328	4	167858346	168453349	0.34042	0.159668102514	227	2	-1.34169542496508	0.179694771047966	-0.945664970171952	106.662657027871	1.01679731243001	1.1168	0.2834	1.0705	0.2723	856156277
1329	4	168453349	169054167	0.34281	0.167801230988	376	2	-0.390723910124405	0.696001323304229	-0.21762460578523	176.674709438236	1.68421052631579	1.1168	0.2834	1.0705	0.2723	856751280
1330	4	169054167	169645481	0.371008	0.154425567465	464	5	-0.456926150093143	0.647724127390585	-0.254558757982818	218.024109519525	1.66606822262118	1.1168	0.2834	1.0705	0.2723	857352098
1331	4	169645481	170262768	0.391078	0.19000400138	359	7	-1.11175358058823	0.266244115318466	-0.650052560792546	168.686757149805	1.24436741767764	1.1168	0.2834	1.0705	0.2723	857943412
1332	4	170262768	170923452	0.372098	0.24320855356	394	5	-0.81414504750273	0.4155618619165	-0.490487933654014	185.132541273045	1.41472172351885	1.1168	0.2834	1.0705	0.2723	858560699
1333	4	170923452	171573429	0.368598	0.230742010871	280	4	-1.29656685943152	0.194780261470254	-0.936219424483914	131.56627298592	1.05263157894737	1.1168	0.2834	1.0705	0.2723	859221383
1334	4	171573429	172148068	0.337078	0.129888503913	256	1	-0.787743934446477	0.430846501380532	-0.555756148196988	120.289163872841	1.29620253164557	1.1168	0.2834	1.0705	0.2723	859871360
1335	4	172148068	172731508	0.33996	0.143013848896	160	1	-1.41634480443485	0.156674575803776	-1.23382805330963	75.1807274205258	0.810126582278481	1.1168	0.2834	1.0705	0.2723	860445999
1336	4	172731508	173313457	0.340336	0.140818181662	229	2	-1.32893070664507	0.183870832038779	-0.933009669365923	107.602416120627	1.02575587905935	1.1168	0.2834	1.0705	0.2723	861029439
1337	4	173313457	173893332	0.359916	0.137745203708	244	3	-1.40416134144205	0.16027081070691	-1.03260709019879	114.650609316302	0.983870967741935	1.1168	0.2834	1.0705	0.2723	861611388
1338	4	173893332	174481482	0.390384	0.149876732126	387	7	-0.959422727200704	0.337345830303411	-0.541702838471187	181.843384448397	1.34142114384749	1.1168	0.2834	1.0705	0.2723	862191263
1339	4	174481482	175079709	0.360094	0.164196868413	313	4	-1.12928887355729	0.258775993015449	-0.775483594496262	147.072298016403	1.17669172932331	1.1168	0.2834	1.0705	0.2723	862779413
1340	4	175079709	175661655	0.351726	0.140813752479	251	3	-1.36563917025919	0.172052245731262	-0.991800873810907	117.93976614095	1.01209677419355	1.1168	0.2834	1.0705	0.2723	863377640
1341	4	175661655	176251567	0.344276	0.152415953566	243	2	-1.23957767840501	0.215131641067498	-0.847400953857086	114.180729769923	1.08846584546473	1.1168	0.2834	1.0705	0.2723	863959586
1342	4	176251567	176835020	0.347926	0.143032943528	275	2	-1.03534218528486	0.300509135424552	-0.668925649050845	129.216875254029	1.23180291153415	1.1168	0.2834	1.0705	0.2723	864549498
1343	4	176835020	177420691	0.35537	0.146278371304	508	3	0.0486748288828094	0.961178435733436	0.0253402590104868	238.698809560169	2.04838709677419	1.1168	0.2834	1.0705	0.2723	865132951
1344	4	177420691	177990302	0.355708	0.122207962978	367	3	-0.727271762086149	0.467059492863887	-0.443708174918466	172.445793520831	1.47983870967742	1.1168	0.2834	1.0705	0.2723	865718622
1345	4	177990302	178586700	0.359984	0.161633674157	302	3	-1.08497763735553	0.277931559876664	-0.7249396884366	141.903623006242	1.21774193548387	1.1168	0.2834	1.0705	0.2723	866288233
1346	4	178586700	179176367	0.342442	0.152063791937	260	2	-1.13107757268493	0.258022442907814	-0.749845644434413	122.168682058354	1.16461366181411	1.1168	0.2834	1.0705	0.2723	866884631
1347	4	179176367	179744530	0.337068	0.119970853435	208	1	-1.10204436944066	0.270442382646878	-0.855316430055896	97.7349456466835	1.05316455696203	1.1168	0.2834	1.0705	0.2723	867474298
1348	4	179744530	180321883	0.338738	0.133978692412	309	1	-0.440703870807064	0.659427393953372	-0.284293120292614	145.19277983089	1.56455696202532	1.1168	0.2834	1.0705	0.2723	868042461
1349	4	180321883	180904740	0.345482	0.142156652489	296	2	-0.901312642924766	0.367422113516104	-0.562760091833917	139.084345727973	1.32586786114222	1.1168	0.2834	1.0705	0.2723	868619814
1350	4	180904740	181466482	0.345642	0.109911667634	199	2	-1.5204014814452	0.128410102382777	-1.13558883691922	93.5060297292789	0.891377379619261	1.1168	0.2834	1.0705	0.2723	869202671
1351	4	181466482	182031572	0.3575	0.115185191739	307	3	-1.05746180079634	0.290300879350112	-0.7012495823915	144.253020738134	1.23790322580645	1.1168	0.2834	1.0705	0.2723	869764413
1352	4	182031572	182590631	0.37329	0.10564001295	289	5	-1.34997339361711	0.17702451746851	-0.937614070609711	135.795188903325	1.03770197486535	1.1168	0.2834	1.0705	0.2723	870329503
1353	4	182590631	183160621	0.37815	0.122791627923	265	5	-1.47244844415754	0.140899819458184	-1.06269120365983	124.518079790246	0.951526032315978	1.1168	0.2834	1.0705	0.2723	870888562
1354	4	183160621	183730057	0.37582	0.121938198498	282	5	-1.38569528335807	0.165839969042548	-0.972988400711597	132.506032078677	1.01256732495512	1.1168	0.2834	1.0705	0.2723	871458552
1355	4	183730057	184344563	0.417346	0.1863382945	323	9	-0.94519329624178	0.344560201308733	-0.620071000768287	151.771093480186	1.29718875502008	1.1168	0.2834	1.0705	0.2723	872027988
1356	4	184344563	184962175	0.408502	0.190430237754	171	8	-1.89772263424827	0.0577326293131958	-1.66482324468481	80.3494024306869	0.621818181818182	1.1168	0.2834	1.0705	0.2723	872642494
1357	4	184962175	185573696	0.42911	0.182366590845	229	10	-1.55735657267062	0.119385850689919	-1.09306721641966	107.602416120627	0.921529175050302	1.1168	0.2834	1.0705	0.2723	873260106
1358	4	185573696	186195052	0.417614	0.195308325662	167	9	-1.79536804104799	0.0725950808528616	-1.57175706298816	78.4698842451738	0.670682730923695	1.1168	0.2834	1.0705	0.2723	873871627
1359	4	186195052	186769384	0.39127	0.129423399706	222	7	-1.85708668466292	0.0632988222909369	-1.34347672826549	104.313259295979	0.76949740034662	1.1168	0.2834	1.0705	0.2723	874492983
1360	4	186769384	187395397	0.403146	0.201294541807	256	8	-1.46316625160576	0.143421892935821	-1.08267575957071	120.289163872841	0.930909090909091	1.1168	0.2834	1.0705	0.2723	875067315
1361	4	187395397	187995488	0.398858	0.166793036389	218	7	-1.87884823514685	0.0602652186849399	-1.36970826983867	102.433741110466	0.755632582322357	1.1168	0.2834	1.0705	0.2723	875693328
1362	4	187995488	188562447	0.376238	0.118102014431	275	5	-1.42141717309903	0.155195516908312	-1.00925194469837	129.216875254029	0.987432675044883	1.1168	0.2834	1.0705	0.2723	876293419
1363	4	188562447	189221945	0.387588	0.241847587104	224	6	-1.74696235220946	0.0806438687914398	-1.30675517375319	105.253018388736	0.810126582278481	1.1168	0.2834	1.0705	0.2723	876860378
1364	4	189221945	189846936	0.36847	0.199988479834	326	4	-1.0633914851826	0.287604452559775	-0.716774287197803	153.180732119321	1.22556390977444	1.1168	0.2834	1.0705	0.2723	877519876
1365	4	189846936	190463962	0.378474	0.189661375696	258	5	-1.5081703338985	0.131510937841766	-1.10131249768714	121.228922965598	0.926391382405745	1.1168	0.2834	1.0705	0.2723	878144867
1366	4	190463962	191154276	0.267834	0.421795533024	380	1	0.0241988559551684	0.980693990679718	0.0140994601339598	178.554227623749	1.92405063291139	1.1168	0.2834	1.0705	0.2723	878761893
1367	5	0	808805	0.525106	0.38180401951	184	15	-1.2842242517073	0.199063501944412	-0.704498955873644	86.4578365336046	1.19286871961102	1.3873	0.4398	1.3438	0.3447	878761893
1368	5	808805	1433631	0.55535	0.199777217977	126	16	-0.265740428315286	0.790439125179997	-0.185563245948193	59.204822843664	1.65789473684211	1.3873	0.4398	1.3438	0.3447	879570698
1369	5	1433631	2064878	0.507534	0.207917027724	228	15	-0.796442273763254	0.425775015466893	-0.395170897765915	107.132536574249	1.47811993517018	1.3873	0.4398	1.3438	0.3447	880195524
1370	5	2064878	2620428	0.456156	0.09999099991	260	13	-1.18805369189587	0.234812257012195	-0.708199763577722	122.168682058354	1.24253285543608	1.3873	0.4398	1.3438	0.3447	880826771
1371	5	2620428	3164182	0.443186	0.0804665344991	215	12	-1.43452739898507	0.151421816005691	-1.08690181683642	101.024102471331	0.976163450624291	1.3873	0.4398	1.3438	0.3447	881382321
1372	5	3164182	3728917	0.445718	0.114628985276	150	12	-1.82031679149344	0.0687107757146632	-1.60627597593	70.4819319567429	0.681044267877412	1.3873	0.4398	1.3438	0.3447	881926075
1373	5	3728917	4283073	0.415968	0.0977269938429	232	9	-1.4411285640454	0.149548365181513	-1.09748036033464	109.012054759762	0.931726907630522	1.3873	0.4398	1.3438	0.3447	882490810
1374	5	4283073	4856870	0.379124	0.128611686712	688	5	0.686174321617537	0.492603188405297	0.313725001591708	323.277127908261	2.47037701974865	1.3873	0.4398	1.3438	0.3447	883044966
1375	5	4856870	5430056	0.42139	0.127682811513	490	10	0.00888709690270576	0.99290921593003	0.00436693448596482	230.24097772536	1.97183098591549	1.3873	0.4398	1.3438	0.3447	883618763
1376	5	5430056	5989998	0.411608	0.107050373074	442	9	-0.296662561421661	0.766724142561361	-0.16755879607078	207.686759499202	1.77510040160643	1.3873	0.4398	1.3438	0.3447	884191949
1377	5	5989998	6552065	0.43948	0.110426337074	276	11	-1.24376413816462	0.213586382627545	-0.746876304471557	129.686754800407	1.20392584514722	1.3873	0.4398	1.3438	0.3447	884751891
1378	5	6552065	7138448	0.426296	0.147314980141	368	10	-0.723226802284827	0.469540554818779	-0.408709048459593	172.915673067209	1.48088531187123	1.3873	0.4398	1.3438	0.3447	885313958
1379	5	7138448	7748349	0.393936	0.180194818503	389	7	-0.948541951958738	0.342853626310407	-0.534266249629406	182.783143541153	1.34835355285962	1.3873	0.4398	1.3438	0.3447	885900341
1380	5	7748349	8327660	0.395306	0.136905738023	282	7	-1.53066342740393	0.125852597002339	-0.998341242216804	132.506032078677	0.977469670710572	1.3873	0.4398	1.3438	0.3447	886510242
1381	5	8327660	8905946	0.376528	0.135375921257	373	5	-0.921310716725606	0.356888227581769	-0.569507932855152	175.265070799101	1.33931777378815	1.3873	0.4398	1.3438	0.3447	887089553
1382	5	8905946	9473745	0.390212	0.119406691452	424	7	-0.758128385224329	0.44837412828895	-0.409972140052399	199.228927664393	1.46967071057192	1.3873	0.4398	1.3438	0.3447	887667839
1383	5	9473745	10071720	0.404946	0.163844642335	495	8	-0.24129595217564	0.809325747917761	-0.131391044603733	232.590375457252	1.8	2.1541	0.4296	2.1175	0.39	888235638
1384	5	10071720	10679382	0.439632	0.177174152736	485	11	0.145056048169945	0.884666619656788	0.0664401758247634	227.891579993469	2.11559432933479	2.1541	0.4296	2.1175	0.39	888833613
1385	5	10679382	11249933	0.419878	0.123654151864	519	9	0.12297497287371	0.902126916271513	0.0641293728956691	243.86748457033	2.08433734939759	2.1541	0.4296	2.1175	0.39	889441275
1386	5	11249933	11810058	0.377412	0.107342111136	433	5	-0.615123090374532	0.538473434154811	-0.354316538383665	203.457843581798	1.55475763016158	2.1541	0.4296	2.1175	0.39	890011826
1387	5	11810058	12389070	0.353502	0.136460038825	541	3	0.230279350173417	0.817874705636758	0.116140356065136	254.204834590653	2.18145161290323	2.1541	0.4296	2.1175	0.39	890571951
1388	5	12389070	12976418	0.340938	0.148715923098	402	2	-0.224782571964288	0.822148424707489	-0.121161766283939	188.891577644071	1.8006718924972	2.1541	0.4296	2.1175	0.39	891150963
1389	5	12976418	13556510	0.36105	0.13806775477	497	4	-0.196587376561593	0.844150449888248	-0.108400399866594	233.530134550008	1.86842105263158	2.1541	0.4296	2.1175	0.39	891738311
1390	5	13556510	14149486	0.394882	0.156795553277	557	7	-0.0345568316335761	0.972433124288991	-0.0163590772755659	261.722907332705	1.93067590987868	2.1541	0.4296	2.1175	0.39	892318403
1391	5	14149486	14714111	0.423228	0.114456497675	517	10	0.170912304099947	0.864292721744981	0.0817494657983289	242.927725477574	2.08048289738431	2.1541	0.4296	2.1175	0.39	892911379
1392	5	14714111	15318674	0.401618	0.172956333749	437	8	-0.537816777978765	0.590703547614011	-0.311186290070107	205.337361767311	1.58909090909091	2.1541	0.4296	2.1175	0.39	893476004
1393	5	15318674	15904427	0.384538	0.146397884433	543	6	-0.0589548747576698	0.952988050283653	-0.0293017080064372	255.144593683409	1.96383363471971	2.1541	0.4296	2.1175	0.39	894080567
1394	5	15904427	16488756	0.389352	0.144317670354	464	6	-0.476988074502785	0.633370613648266	-0.256129100683227	218.024109519525	1.67811934900542	2.1541	0.4296	2.1175	0.39	894666320
1395	5	16488756	17155959	0.418522	0.250602889975	630	9	0.727907002831973	0.466670516127175	0.343746662925067	296.02411421832	2.53012048192771	2.1541	0.4296	2.1175	0.39	895250649
1396	5	17155959	17894119	0.387798	0.322640078032	524	6	-0.159494505076115	0.873279287218434	-0.0806870942733486	246.216882302222	1.89511754068716	2.1541	0.4296	2.1175	0.39	895917852
1397	5	17894119	18488899	0.347558	0.159353038098	352	2	-0.543900529964514	0.586509924257659	-0.31278183882557	165.397600325157	1.57670772676372	2.1541	0.4296	2.1175	0.39	896656012
1398	5	18488899	19089691	0.337086	0.167765216581	378	1	0.0111030044970773	0.991141266146224	0.00648627602408465	177.614468530992	1.91392405063291	2.1541	0.4296	2.1175	0.39	897250792
1399	5	19089691	19678860	0.33443	0.151347066801	448	1	0.469457805530264	0.638742438099067	0.251598773860616	210.506036777472	2.26835443037975	2.1541	0.4296	2.1175	0.39	897851584
1400	5	19678860	20263369	0.334716	0.144581178391	376	1	-0.00199284696101374	0.998409939230236	-0.00116729651935075	176.674709438236	1.90379746835443	2.1541	0.4296	2.1175	0.39	898440753
1401	5	20263369	21076455	0.340602	0.385058899059	403	2	-0.218400212804284	0.827117299746256	-0.1175774289349	189.361457190449	1.80515117581187	2.1541	0.4296	2.1175	0.39	899025262
1402	5	21076455	21850532	0.33636	0.354069427202	478	1	0.66589557740163	0.505477847546943	0.345110659783761	224.602423168821	2.42025316455696	2.1541	0.4296	2.1175	0.39	899838348
1403	5	21850532	22591827	0.340986	0.325504691115	316	2	-0.773665459724676	0.439128650794979	-0.468432709285764	148.481936655538	1.41545352743561	2.1541	0.4296	2.1175	0.39	900612425
1404	5	22591827	23161990	0.341108	0.123057792245	489	2	0.330482674956104	0.74103528132738	0.161477197489367	229.771098178982	2.19036954087346	2.1541	0.4296	2.1175	0.39	901353720
1405	5	23161990	23762512	0.339642	0.167391036465	366	1	-0.067472104251469	0.94620586898719	-0.0400563099129456	171.975913974453	1.85316455696203	2.1541	0.4296	2.1175	0.39	901923883
1406	5	23762512	24374223	0.338184	0.182620551208	483	1	0.698635206046858	0.484780036007842	0.360123230638785	226.951820900712	2.44556962025316	2.1541	0.4296	2.1175	0.39	902524405
1407	5	24374223	24954515	0.336666	0.138364823227	371	1	-0.0347324756062414	0.97229306475378	-0.0204807715761847	174.325311706344	1.87848101265823	2.1541	0.4296	2.1175	0.39	903136116
1408	5	24954515	25568937	0.330146	0.186227055672	335	1	-0.27045780185188	0.786808076824957	-0.167738862851853	157.409648036726	1.69620253164557	2.1541	0.4296	2.1175	0.39	903716408
1409	5	25568937	26157302	0.33318	0.150187383682	333	1	-0.283553653309971	0.776752459052052	-0.176377781125726	156.469888943969	1.68607594936709	2.1541	0.4296	2.1175	0.39	904330830
1410	5	26157302	26751437	0.338136	0.15844042179	371	1	-0.0347324756062414	0.97229306475378	-0.0204807715761847	174.325311706344	1.87848101265823	2.1541	0.4296	2.1175	0.39	904919195
1411	5	26751437	27330233	0.329956	0.136137775658	355	1	-0.13949928727097	0.88905561910876	-0.0840809338049437	166.807238964292	1.79746835443038	2.1541	0.4296	2.1175	0.39	905513330
1412	5	27330233	27920391	0.32995	0.152769258402	473	1	0.633155948756402	0.526631809166722	0.329940225142407	222.253025436929	2.39493670886076	2.1541	0.4296	2.1175	0.39	906092126
1413	5	27920391	28505588	0.333226	0.145586870746	390	1	0.0896781132456236	0.928543008950182	0.0515741655526227	183.253023087532	1.9746835443038	2.1541	0.4296	2.1175	0.39	906682284
1414	5	28505588	29106121	0.333798	0.167406287415	418	1	0.273020033658898	0.784837815763234	0.151602983883895	196.409650386124	2.11645569620253	2.1541	0.4296	2.1175	0.39	907267481
1415	5	29106121	29719676	0.330904	0.185077132449	319	1	-0.375224613516609	0.707493426330359	-0.238343534432119	149.891575294673	1.61518987341772	2.1541	0.4296	2.1175	0.39	907868014
1416	5	29719676	30303537	0.338812	0.143631789073	446	1	0.456361954072173	0.648129719698639	0.245143751723317	209.566277684716	2.25822784810127	2.1541	0.4296	2.1175	0.39	908481569
1417	5	30303537	30897798	0.343206	0.158618856025	470	2	0.209217850916019	0.834278177763744	0.104303489102132	220.843386797794	2.10526315789474	2.1541	0.4296	2.1175	0.39	909065430
1418	5	30897798	31465302	0.376004	0.118948941329	516	5	-0.191563540588878	0.848084103921757	-0.101312497687136	242.457845931196	1.85278276481149	2.1541	0.4296	2.1175	0.39	909659691
1419	5	31465302	32106838	0.425024	0.220620510774	518	10	0.176913237699844	0.859576540454862	0.0845372831699482	243.397605023952	2.08450704225352	2.1541	0.4296	2.1175	0.39	910227195
1420	5	32106838	32783199	0.405004	0.260749806686	596	8	0.275059278964286	0.783270695964365	0.136492760891456	280.048209641458	2.16727272727273	2.1541	0.4296	2.1175	0.39	910868731
1421	5	32783199	33413701	0.373964	0.206981103946	859	5	1.5588090567181	0.11904157999561	0.633974568028074	403.626530338948	3.08438061041293	2.1541	0.4296	2.1175	0.39	911545092
1422	5	33413701	34000962	0.401088	0.148589809301	688	8	0.745402657824416	0.456028337631124	0.343588995131392	323.277127908261	2.50181818181818	2.1541	0.4296	2.1175	0.39	912175594
1423	5	34000962	34958210	0.403188	0.477669318714	645	8	0.525568252487616	0.599188219768783	0.250479590739911	303.072307413994	2.34545454545455	2.1541	0.4296	2.1175	0.39	912762855
1424	5	34958210	35584463	0.386792	0.201600631055	526	6	-0.148911386095226	0.881623556586666	-0.0751911065184965	247.156641394978	1.90235081374322	2.1541	0.4296	2.1175	0.39	913720103
1425	5	35584463	36179477	0.381948	0.159683637696	703	6	0.787694643713449	0.43087533937876	0.343270783261736	330.325321103935	2.54249547920434	2.1541	0.4296	2.1175	0.39	914346356
1426	5	36179477	36773835	0.39008	0.158756170523	668	7	0.569326194295549	0.569134793624124	0.245811697858454	313.879536980695	2.31542461005199	2.1541	0.4296	2.1175	0.39	914941370
1427	5	36773835	37477353	0.352452	0.289286130561	707	3	1.14380512393829	0.25270446438887	0.50222197704772	332.204839289448	2.8508064516129	2.1541	0.4296	2.1175	0.39	915535728
1428	5	37477353	38096725	0.394128	0.19273070142	726	7	0.884868676312569	0.376227463967068	0.365933143380153	341.132550670636	2.51646447140381	2.1541	0.4296	2.1175	0.39	916239246
1429	5	38096725	38670169	0.408604	0.128075278493	563	8	0.10634915393837	0.91530533348218	0.0543153525095241	264.542184610975	2.04727272727273	2.1541	0.4296	2.1175	0.39	916858618
1430	5	38670169	39255825	0.377128	0.146256505525	809	5	1.30365270142554	0.192352023015492	0.547456139319587	380.132553020033	2.9048473967684	2.1541	0.4296	2.1175	0.39	917432062
1431	5	39255825	39843847	0.365482	0.149691678203	668	4	0.67021673205941	0.502719639109573	0.318201851045172	313.879536980695	2.51127819548872	2.1541	0.4296	2.1175	0.39	918017718
1432	5	39843847	40457547	0.358832	0.185269675737	655	3	0.857640423722787	0.391091046440744	0.392006668663134	307.771102877777	2.64112903225806	2.1541	0.4296	2.1175	0.39	918605740
1433	5	40457547	41114627	0.37431	0.239057648993	726	5	0.880093151639885	0.37880884877543	0.391285984885361	341.132550670636	2.60682226211849	2.1541	0.4296	2.1175	0.39	919219440
1434	5	41114627	41715173	0.367264	0.167424310544	584	4	0.244418222561373	0.806906930119724	0.124322117451137	274.409655084919	2.19548872180451	2.1541	0.4296	2.1175	0.39	919876520
1435	5	41715173	42318091	0.36169	0.170699829828	519	4	-0.0850687193121077	0.9322067585085	-0.0459117130709995	243.86748457033	1.95112781954887	2.1541	0.4296	2.1175	0.39	920477066
1436	5	42318091	42954016	0.376638	0.213743759091	612	5	0.298336661572842	0.765446225662801	0.144848089582262	287.566282383511	2.19748653500898	2.1541	0.4296	2.1175	0.39	921079984
1437	5	42954016	43660551	0.395072	0.292320974899	688	7	0.678133946715211	0.497686768658054	0.2883721600865	323.277127908261	2.38474870017331	2.1541	0.4296	2.1175	0.39	921715909
1438	5	43660551	44343861	0.355832	0.268267696946	505	3	0.0321653269472996	0.974340206950812	0.0167951498774781	237.289170921034	2.03629032258065	2.1541	0.4296	2.1175	0.39	922422444
1439	5	44343861	44936279	0.351076	0.156001336894	426	3	-0.40258489068779	0.687253626708545	-0.228634807535841	200.16868675715	1.71774193548387	2.1541	0.4296	2.1175	0.39	923105754
1440	5	44936279	45545825	0.340516	0.179717363415	482	2	0.285806160836073	0.775026589209309	0.140675878767094	226.481941354334	2.15901455767077	2.1541	0.4296	2.1175	0.39	923698172
1441	5	45545825	46321786	0.351704	0.355637718906	334	3	-0.908876283376756	0.363415434036594	-0.579640135287627	156.939768490348	1.34677419354839	2.1541	0.4296	2.1175	0.39	924307718
1442	5	46321786	50291890	0.359608	0.874058714835	368	3	-0.721768594774312	0.470436760884604	-0.439782471704666	172.915673067209	1.48387096774194	2.1541	0.4296	2.1175	0.39	925083679
1443	5	50291890	50863722	0.34919	0.125617314176	429	2	-0.0524588746441663	0.958163063468527	-0.0273796199633216	201.578325396285	1.92161254199328	2.1541	0.4296	2.1175	0.39	929053783
1444	5	50863722	51466760	0.334686	0.170864854288	382	1	0.0372947074132594	0.970250025431257	0.0216726798387606	179.493986716505	1.93417721518987	2.1541	0.4296	2.1175	0.39	929625615
1445	5	51466760	52066402	0.34653	0.166169147591	440	2	0.0177470761158833	0.985840625241381	0.00914625606179233	206.747000406446	1.97088465845465	2.1541	0.4296	2.1175	0.39	930228653
1446	5	52066402	52659080	0.372462	0.156371587945	763	5	1.06890885455638	0.285110741684717	0.46299949372414	358.518093886632	2.73967684021544	2.1541	0.4296	2.1175	0.39	930828295
1447	5	52659080	53305755	0.370868	0.226814087447	712	5	0.808649372157967	0.418716857144143	0.363193677856008	334.55423702134	2.55655296229803	2.1541	0.4296	2.1175	0.39	931420973
1448	5	53305755	53906994	0.386416	0.168383953802	672	6	0.62365629950967	0.532853328359737	0.278207326967961	315.759055166208	2.43037974683544	2.1541	0.4296	2.1175	0.39	932067648
1449	5	53906994	54507003	0.399894	0.166679166479	630	7	0.362591464698191	0.716910087166634	0.161315423771681	296.02411421832	2.18370883882149	2.1541	0.4296	2.1175	0.39	932668887
1450	5	54507003	55143421	0.370108	0.214352831001	687	5	0.681071194511686	0.495826442834793	0.31162653570771	322.807248361882	2.46678635547576	2.1541	0.4296	2.1175	0.39	933268896
1451	5	55143421	55776205	0.400768	0.209840956788	629	8	0.443769403990202	0.657209311143719	0.214240447308584	295.554234671942	2.28727272727273	2.1541	0.4296	2.1175	0.39	933905314
1452	5	55776205	56351237	0.397386	0.13048317311	565	7	0.00896626933428876	0.992846047986085	0.00421446268695241	265.481943703732	1.95840554592721	2.1541	0.4296	2.1175	0.39	934538098
1453	5	56351237	56986061	0.390502	0.212380124255	828	7	1.43978821365285	0.149927326784496	0.555594362883728	389.060264401221	2.87001733102253	2.1541	0.4296	2.1175	0.39	935113130
1454	5	56986061	57568800	0.368672	0.141982946053	800	4	1.33932867555632	0.180463697474033	0.578353748345845	375.903637102629	3.00751879699248	2.1541	0.4296	2.1175	0.39	935747954
1455	5	57568800	58173035	0.37137	0.172507385372	630	5	0.390192949478165	0.696393874769624	0.186668265276889	296.02411421832	2.26211849192101	2.1541	0.4296	2.1175	0.39	936330693
1456	5	58173035	58749287	0.37316	0.132324052671	611	5	0.293233534466991	0.769343653298548	0.14248881670834	287.096402837133	2.19389587073609	2.1541	0.4296	2.1175	0.39	936934928
1457	5	58749287	59304106	0.362074	0.0988051959288	629	4	0.472524566935321	0.636552410641353	0.231413765450409	295.554234671942	2.36466165413534	2.1541	0.4296	2.1175	0.39	937511180
1458	5	59304106	59922486	0.36772	0.191435686795	806	4	1.36974285480618	0.170767186071007	0.589133587099087	378.722914380898	3.03007518796993	2.1541	0.4296	2.1175	0.39	938065999
1459	5	59922486	60573536	0.370738	0.232009830274	883	5	1.68128410725853	0.0927077433577673	0.673729874538076	414.903639452026	3.1705565529623	2.1541	0.4296	2.1175	0.39	938684379
1460	5	60573536	61126135	0.40471	0.095184754225	595	8	0.269946850933198	0.78720114282025	0.1340700986246	279.57833009508	2.16363636363636	2.1541	0.4296	2.1175	0.39	939335429
1461	5	61126135	61778956	0.387244	0.234093265995	443	6	-0.588110823802119	0.556457908469772	-0.322947207255781	208.156639045581	1.60216998191682	2.1541	0.4296	2.1175	0.39	939888028
1462	5	61778956	62425622	0.374452	0.226803326601	504	5	-0.252801065859093	0.80042194401332	-0.135259829610474	236.819291374656	1.8096947935368	2.1541	0.4296	2.1175	0.39	940540849
1463	5	62425622	63031396	0.347858	0.174609672914	443	2	0.0368941535958969	0.97056940133006	0.0189494310921513	208.156639045581	1.98432250839866	2.1541	0.4296	2.1175	0.39	941187515
1464	5	63031396	63641913	0.362302	0.181021986284	441	4	-0.480453049560285	0.630905280357243	-0.28086759587136	207.216879952824	1.65789473684211	2.1541	0.4296	2.1175	0.39	941793289
1465	5	63641913	64249411	0.360202	0.176952022887	716	4	0.913530166058288	0.360963775639586	0.418313335835376	336.433755206853	2.69172932330827	2.1541	0.4296	2.1175	0.39	942403806
1466	5	64249411	64855087	0.357448	0.174476122547	696	3	1.08327028350809	0.278688471333835	0.479599068087049	327.036164279287	2.80645161290323	2.1541	0.4296	2.1175	0.39	943011304
1467	5	64855087	65480365	0.360102	0.200355681793	670	4	0.680354791809363	0.496279838867807	0.322514843916254	314.819296073452	2.5187969924812	2.1541	0.4296	2.1175	0.39	943616980
1468	5	65480365	66081267	0.39768	0.167917563929	589	7	0.139535572237883	0.889026948296479	0.0642312292148631	276.75905281681	2.04159445407279	2.1541	0.4296	2.1175	0.39	944242258
1469	5	66081267	66631350	0.390006	0.0910462602916	441	7	-0.665641795667617	0.505640084713634	-0.353257749058077	207.216879952824	1.52859618717504	2.1541	0.4296	2.1175	0.39	944843160
1470	5	66631350	67253476	0.369298	0.196304285627	422	4	-0.57676461718484	0.564098474767661	-0.344403252721695	198.289168571637	1.58646616541353	2.1541	0.4296	2.1175	0.39	945393243
1471	5	67253476	67828674	0.39644	0.130734112427	603	7	0.215700998931647	0.829220822513852	0.0981215972844873	283.337366466106	2.09012131715771	2.1541	0.4296	2.1175	0.39	946015369
1472	5	67828674	68455176	0.391028	0.201917950781	711	7	0.803262861997822	0.421822818559232	0.335813155003818	334.084357474961	2.46447140381283	2.1541	0.4296	2.1175	0.39	946590567
1473	5	68455176	71072621	0.38554	0.808974018556	633	6	0.417285479382335	0.676469608222875	0.191951593617543	297.433752857455	2.28933092224231	2.1541	0.4296	2.1175	0.39	947217069
1474	5	71072621	71649919	0.401126	0.133896185332	615	8	0.372195411554965	0.709747362141633	0.181766840655897	288.975921022646	2.23636363636364	2.1541	0.4296	2.1175	0.39	949834514
1475	5	71649919	72239325	0.393452	0.151688309926	719	7	0.846785962965687	0.397114433679226	0.3519553658237	337.843393845988	2.49220103986135	2.1541	0.4296	2.1175	0.39	950411812
1476	5	72239325	72831185	0.40839	0.155205622951	514	8	-0.14415981958496	0.885374268781953	-0.0770512103768273	241.518086838439	1.86909090909091	2.1541	0.4296	2.1175	0.39	951001218
1477	5	72831185	73395004	0.389428	0.113190580665	762	6	1.09989665364967	0.271377152907035	0.459537091682523	358.048214340254	2.75587703435805	2.1541	0.4296	2.1175	0.39	951593078
1478	5	73395004	73951072	0.411104	0.100829394966	644	9	0.804204736340222	0.421278743890844	0.375455522652405	302.602427867616	2.5863453815261	2.1541	0.4296	2.1175	0.39	952156897
1479	5	73951072	74627867	0.376902	0.261223856559	622	5	0.349367932631355	0.726813104447596	0.168231017020212	292.265077847294	2.23339317773788	2.1541	0.4296	2.1175	0.39	952712965
1480	5	74627867	75286328	0.368382	0.240653584647	719	4	0.928737255683218	0.353025268240821	0.424345519010417	337.843393845988	2.70300751879699	2.1541	0.4296	2.1175	0.39	953389760
1481	5	75286328	75899148	0.401954	0.184099735648	454	8	-0.450905501450263	0.652057658295795	-0.25612727227979	213.325314055742	1.65090909090909	2.1541	0.4296	2.1175	0.39	954048221
1482	5	75899148	76532540	0.400572	0.21059943921	581	8	0.19837285849796	0.84275335123956	0.0997185938338233	273.000016445784	2.11272727272727	2.1541	0.4296	2.1175	0.39	954661041
1483	5	76532540	77144123	0.385108	0.182449479466	638	6	0.443743276834557	0.657228202869222	0.203302517954071	299.783150589346	2.30741410488246	2.1541	0.4296	2.1175	0.39	955294433
1484	5	77144123	77757364	0.368648	0.184659864556	806	4	1.36974285480618	0.170767186071007	0.589133587099087	378.722914380898	3.03007518796993	2.1541	0.4296	2.1175	0.39	955906016
1485	5	77757364	78373341	0.408354	0.188281380636	560	8	0.0910118698451047	0.927483159429128	0.046607257374261	263.13254597184	2.03636363636364	2.1541	0.4296	2.1175	0.39	956519257
1486	5	78373341	79025591	0.372866	0.233422767344	583	5	0.150345975503156	0.880491661977667	0.0748123200901064	273.939775538541	2.09335727109515	2.1541	0.4296	2.1175	0.39	957135234
1487	5	79025591	79664376	0.413118	0.217264024672	511	9	0.0793762680118536	0.936733344453967	0.0417181254754097	240.108448199304	2.05220883534137	2.1541	0.4296	2.1175	0.39	957787484
1488	5	79664376	80313335	0.376198	0.229535301922	540	5	-0.0690884900484477	0.944919182747521	-0.0357241560595592	253.734955044274	1.93895870736086	2.1541	0.4296	2.1175	0.39	958426269
1489	5	80313335	80928670	0.375636	0.187434486906	590	5	0.186067865244115	0.852391541642309	0.0920313911388135	277.228932363189	2.11849192100539	2.1541	0.4296	2.1175	0.39	959075228
1490	5	80928670	81540222	0.370088	0.182408037256	798	5	1.24751830326117	0.212207513263482	0.527705183111956	374.963878009872	2.86535008976661	2.1541	0.4296	2.1175	0.39	959690563
1491	5	81540222	82129490	0.382204	0.15148964478	498	6	-0.297075051827672	0.766409210781322	-0.154108163742718	234.000014096386	1.80108499095841	2.1541	0.4296	2.1175	0.39	960302115
1492	5	82129490	82729349	0.352662	0.166470787302	466	3	-0.182458198214327	0.855223156650142	-0.0991582831073989	218.963868612281	1.87903225806452	2.1541	0.4296	2.1175	0.39	960891383
1493	5	82729349	83297370	0.359016	0.119750854282	504	3	0.0266621596354631	0.978729194631306	0.0139354957382372	236.819291374656	2.03225806451613	2.1541	0.4296	2.1175	0.39	961491242
1494	5	83297370	83872392	0.342912	0.130468051657	423	2	-0.0907530296041933	0.927688832911791	-0.0476996043429174	198.759048118015	1.89473684210526	2.1541	0.4296	2.1175	0.39	962059263
1495	5	83872392	84451092	0.331994	0.135994470365	303	1	-0.479991425181337	0.631233490298914	-0.312582164724037	142.373502552621	1.53417721518987	2.1541	0.4296	2.1175	0.39	962634285
1496	5	84451092	85056406	0.328992	0.173982428954	386	1	0.0634864103294415	0.949379180399766	0.0367008890710922	181.373504902018	1.95443037974684	2.1541	0.4296	2.1175	0.39	963212985
1497	5	85056406	85678454	0.331428	0.196203508411	371	1	-0.0347324756062414	0.97229306475378	-0.0204807715761847	174.325311706344	1.87848101265823	2.1541	0.4296	2.1175	0.39	963818299
1498	5	85678454	86276610	0.345518	0.164097660142	416	2	-0.135429543724225	0.892272266789667	-0.071773739321775	195.469891293367	1.86338185890258	2.1541	0.4296	2.1175	0.39	964440347
1499	5	86276610	86923247	0.354386	0.226768650727	713	3	1.17682412780931	0.239265710245598	0.514413838682209	335.024116567718	2.875	2.1541	0.4296	2.1175	0.39	965038503
1500	5	86923247	87527006	0.352572	0.171854995122	553	3	0.296317357915456	0.766987731176272	0.147791242473028	259.843389147192	2.22983870967742	2.1541	0.4296	2.1175	0.39	965685140
1501	5	87527006	88102198	0.36346	0.130725044855	628	4	0.467455537060345	0.640173996244533	0.229118307462747	295.084355125564	2.3609022556391	2.1541	0.4296	2.1175	0.39	966288899
1502	5	88102198	88677066	0.353464	0.130235114844	536	3	0.202763513614234	0.83931987742371	0.102744762696093	251.855436858761	2.16129032258065	2.1541	0.4296	2.1175	0.39	966864091
1503	5	88677066	89253564	0.346932	0.132694302495	445	2	0.0496588719159059	0.960394231454378	0.0254480683908929	209.096398138337	1.993281075028	2.1541	0.4296	2.1175	0.39	967438959
1504	5	89253564	89858984	0.35972	0.174127052294	624	3	0.687042237055853	0.492056112557211	0.322057791100569	293.20483694005	2.51612903225806	2.1541	0.4296	2.1175	0.39	968015457
1505	5	89858984	90459075	0.356896	0.166793036389	604	3	0.576978890819121	0.563953715520383	0.2750603115634	283.807246012485	2.43548387096774	2.1541	0.4296	2.1175	0.39	968620877
1506	5	90459075	91076648	0.360594	0.190379113077	604	4	0.345798820060906	0.729493911971792	0.172902297896199	283.807246012485	2.27067669172932	2.1541	0.4296	2.1175	0.39	969220968
1507	5	91076648	91716879	0.336396	0.219031880681	372	1	-0.0281845498771958	0.977514959741814	-0.0165973370889566	174.795191252722	1.88354430379747	2.1541	0.4296	2.1175	0.39	969838541
1508	5	91716879	92273830	0.341454	0.102254956002	338	2	-0.633253558204577	0.526568075763342	-0.371334021180683	158.819286675861	1.51399776035834	2.1541	0.4296	2.1175	0.39	970478772
1509	5	92273830	92866384	0.36225	0.156195047202	587	4	0.259625312186303	0.795152809385016	0.131714251681172	275.819293724054	2.20676691729323	2.1541	0.4296	2.1175	0.39	971035723
1510	5	92866384	93464336	0.360448	0.163812479931	544	4	0.041657027562308	0.966772111240139	0.021960399821459	255.614473229788	2.04511278195489	2.1541	0.4296	2.1175	0.39	971628277
1511	5	93464336	94068376	0.351696	0.17224024899	544	3	0.246788852108926	0.805071638425516	0.12411841348866	255.614473229788	2.19354838709677	2.1541	0.4296	2.1175	0.39	972226229
1512	5	94068376	94651057	0.364862	0.141897539134	560	4	0.122761505561934	0.902295957739562	0.063780575516086	263.13254597184	2.10526315789474	2.1541	0.4296	2.1175	0.39	972830269
1513	5	94651057	95233813	0.378098	0.142007975894	658	5	0.533080508442	0.593977851079531	0.249404020624851	309.180741516912	2.36265709156194	2.1541	0.4296	2.1175	0.39	973412950
1514	5	95233813	95811823	0.374	0.134963062923	793	5	1.22200266773192	0.22170661815415	0.518637302593588	372.614480277981	2.84739676840215	2.1541	0.4296	2.1175	0.39	973995706
1515	5	95811823	96385921	0.379986	0.12906855624	643	5	0.456533601854231	0.648006313547437	0.216135174217557	302.132548321238	2.30879712746858	2.1541	0.4296	2.1175	0.39	974573716
1516	5	96385921	97031923	0.36668	0.226008588209	631	4	0.482662626685274	0.629335303833157	0.235993753553669	296.493993764698	2.37218045112782	2.1541	0.4296	2.1175	0.39	975147814
1517	5	97031923	97685545	0.349048	0.235031868572	492	2	0.349629752436118	0.726616579295532	0.170301047876373	231.180736818117	2.20380739081747	2.1541	0.4296	2.1175	0.39	975793816
1518	5	97685545	98298708	0.363238	0.184556145756	627	4	0.462386507185368	0.643804173518455	0.226819191373159	294.614475579185	2.35714285714286	2.1541	0.4296	2.1175	0.39	976447438
1519	5	98298708	99037481	0.351032	0.323202120272	503	3	0.0211589923236265	0.983118826337455	0.0110701620438478	236.349411828278	2.02822580645161	2.1541	0.4296	2.1175	0.39	977060601
1520	5	99037481	99757413	0.334686	0.305489962941	398	1	0.142061519077988	0.887031413166078	0.0808684723466607	187.012059458558	2.01518987341772	2.1541	0.4296	2.1175	0.39	977799374
1521	5	99757413	100373052	0.339992	0.187835728406	493	1	0.764114463337313	0.444799033941784	0.389687688180923	231.650616364495	2.49620253164557	2.1541	0.4296	2.1175	0.39	978519306
1522	5	100373052	100992337	0.331552	0.192617292523	511	1	0.881977126460132	0.377789176816011	0.441423332740633	240.108448199304	2.5873417721519	2.1541	0.4296	2.1175	0.39	979134945
1523	5	100992337	101620401	0.34334	0.203902786977	403	2	-0.218400212804284	0.827117299746256	-0.1175774289349	189.361457190449	1.80515117581187	2.1541	0.4296	2.1175	0.39	979754230
1524	5	101620401	102230904	0.355864	0.181003205553	507	3	0.0431716615709728	0.96556469481023	0.0224975092416615	238.228930013791	2.04435483870968	2.1541	0.4296	2.1175	0.39	980382294
1525	5	102230904	102798905	0.357216	0.119719859648	626	3	0.698048571679526	0.485146818748445	0.326674419170939	294.144596032807	2.5241935483871	2.1541	0.4296	2.1175	0.39	980992797
1526	5	102798905	103359200	0.35156	0.10761295389	408	3	-0.501641902300849	0.615919438657594	-0.290919085790183	191.710854922341	1.64516129032258	2.1541	0.4296	2.1175	0.39	981560798
1527	5	103359200	103953320	0.334254	0.158419174578	354	1	-0.146047213000015	0.883884117392383	-0.0881505981139907	166.337359417913	1.79240506329114	2.1541	0.4296	2.1175	0.39	982121093
1528	5	103953320	104547509	0.33606	0.158516902871	382	1	0.0372947074132594	0.970250025431257	0.0216726798387606	179.493986716505	1.93417721518987	2.1541	0.4296	2.1175	0.39	982715213
1529	5	104547509	105124622	0.326414	0.133618546108	381	1	0.0307467816842139	0.975471482392641	0.0178910392963338	179.024107170127	1.92911392405063	2.1541	0.4296	2.1175	0.39	983309402
1530	5	105124622	105692480	0.331716	0.119498184405	281	1	-0.624045791220339	0.53259751294117	-0.421329827976062	132.036152532298	1.42278481012658	2.1541	0.4296	2.1175	0.39	983886515
1531	5	105692480	106296859	0.332846	0.172704544665	423	1	0.305759662304126	0.759787643262523	0.168757704922962	198.759048118015	2.14177215189873	2.1541	0.4296	2.1175	0.39	984454373
1532	5	106296859	106851514	0.36379	0.0985387312834	549	4	0.0670021769371911	0.946579970151606	0.0351598975763183	257.963870961679	2.06390977443609	2.1541	0.4296	2.1175	0.39	985058752
1533	5	106851514	107391861	0.372904	0.0746686851227	433	5	-0.615123090374532	0.538473434154811	-0.354316538383665	203.457843581798	1.55475763016158	2.1541	0.4296	2.1175	0.39	985613407
1534	5	107391861	108005403	0.35773	0.185059865502	594	3	0.521947217700755	0.601707081249517	0.250974693039087	279.108450548702	2.39516129032258	2.1541	0.4296	2.1175	0.39	986153754
1535	5	108005403	108590517	0.35622	0.145465669938	554	3	0.301820525227292	0.762788883252445	0.150397738287509	260.31326869357	2.23387096774194	2.1541	0.4296	2.1175	0.39	986767296
1536	5	108590517	109195458	0.369012	0.17347311556	538	4	0.0112428483124482	0.991029693889345	0.00595992112774388	252.795195951518	2.02255639097744	2.1541	0.4296	2.1175	0.39	987352410
1537	5	109195458	109785953	0.37489	0.153252779448	566	5	0.0635928147036848	0.949294453198956	0.0321184897214922	265.95182325011	2.03231597845601	2.1541	0.4296	2.1175	0.39	987957351
1538	5	109785953	110434238	0.352582	0.22873427582	721	3	1.220849466304	0.222143020687914	0.530511021479143	338.783152938744	2.90725806451613	2.1541	0.4296	2.1175	0.39	988547846
1539	5	110434238	111024569	0.367046	0.153017544395	565	4	0.148106654936817	0.882258597491139	0.0766046158736697	265.481943703732	2.12406015037594	2.1541	0.4296	2.1175	0.39	989196131
1540	5	111024569	111613224	0.373272	0.150606042589	666	5	0.57390552528881	0.566031733908928	0.266838613960872	312.939777887938	2.39138240574506	2.1541	0.4296	2.1175	0.39	989786462
1541	5	111613224	112244910	0.386266	0.208467498092	519	6	-0.185952302528338	0.852482165920423	-0.094519367452918	243.86748457033	1.87703435804702	2.1541	0.4296	2.1175	0.39	990375117
1542	5	112244910	112839920	0.40329	0.159677988605	500	8	-0.215733812020198	0.829195243579784	-0.116891474908618	234.939773189143	1.81818181818182	2.1541	0.4296	2.1175	0.39	991006803
1543	5	112839920	113454271	0.372098	0.186133008655	548	5	-0.0282634732016377	0.977452013116242	-0.0145076701498633	257.493991415301	1.96768402154399	2.1541	0.4296	2.1175	0.39	991601813
1544	5	113454271	114069401	0.365342	0.187163688976	524	4	-0.0597235699372245	0.952375799144399	-0.03207943989143	246.216882302222	1.96992481203008	2.1541	0.4296	2.1175	0.39	992216164
1545	5	114069401	114724496	0.379062	0.236751921477	522	5	-0.16094477795377	0.872136894286654	-0.0846337565405056	245.277123209465	1.87432675044883	2.1541	0.4296	2.1175	0.39	992831294
1546	5	114724496	115322610	0.380016	0.164038962472	565	6	0.057459434032109	0.954179219644948	0.0279969614917513	265.481943703732	2.04339963833635	2.1541	0.4296	2.1175	0.39	993486389
1547	5	115322610	115902468	0.378852	0.137719924533	575	5	0.109520958656346	0.912789299154679	0.0548783927213476	270.180739167514	2.06463195691203	2.1541	0.4296	2.1175	0.39	994084503
1548	5	115902468	116490723	0.377768	0.150028474046	404	5	-0.763113776444218	0.445395544716252	-0.454328270358595	189.831336736828	1.45062836624776	2.1541	0.4296	2.1175	0.39	994664361
1549	5	116490723	117055419	0.345364	0.114567838271	396	2	-0.263076726924315	0.792491441526412	-0.142856837383257	186.072300365801	1.77379619260918	2.1541	0.4296	2.1175	0.39	995252616
1550	5	117055419	117634941	0.345686	0.137219984746	429	2	-0.0524588746441663	0.958163063468527	-0.0273796199633216	201.578325396285	1.92161254199328	2.1541	0.4296	2.1175	0.39	995817312
1551	5	117634941	118243926	0.366674	0.178961714985	565	4	0.148106654936817	0.882258597491139	0.0766046158736697	265.481943703732	2.12406015037594	2.1541	0.4296	2.1175	0.39	996396834
1552	5	118243926	118884402	0.36989	0.219330622849	753	4	1.10108427143242	0.270859981817576	0.491003613243048	353.819298422849	2.83082706766917	2.1541	0.4296	2.1175	0.39	997005819
1553	5	118884402	119507447	0.356956	0.197489747932	560	3	0.334839529098312	0.737746140087228	0.165938589183287	263.13254597184	2.25806451612903	2.1541	0.4296	2.1175	0.39	997646295
1554	5	119507447	120117349	0.34355	0.180196162662	496	2	0.375159189076136	0.707542079650998	0.181982852924008	233.06025500363	2.22172452407615	2.1541	0.4296	2.1175	0.39	998269340
1555	5	120117349	120705917	0.339752	0.150480488236	437	1	0.397430622510763	0.691049937529361	0.21573332130361	205.337361767311	2.2126582278481	2.1541	0.4296	2.1175	0.39	998879242
1556	5	120705917	121319466	0.34351	0.18506916318	568	2	0.834689048596461	0.403892809320515	0.377533662041815	266.891582342866	2.54423292273236	2.1541	0.4296	2.1175	0.39	999467810
1557	5	121319466	121909398	0.37595	0.15244468854	650	5	0.49225549159519	0.622538740171556	0.231756154805427	305.421705145886	2.33393177737882	2.1541	0.4296	2.1175	0.39	1000081359
1558	5	121909398	122511515	0.383058	0.16959660664	629	6	0.396119241420557	0.692017064259522	0.18280611106849	295.554234671942	2.2748643761302	2.1541	0.4296	2.1175	0.39	1000671291
1559	5	122511515	123111368	0.361134	0.166462449967	779	4	1.23287904818182	0.217620893439301	0.539977076632789	366.036166628685	2.92857142857143	2.1541	0.4296	2.1175	0.39	1001273408
1560	5	123111368	123701388	0.370284	0.152571099285	546	5	-0.0384697274133402	0.969313167634341	-0.0197826121905377	256.554232322544	1.9605026929982	2.1541	0.4296	2.1175	0.39	1001873261
1561	5	123701388	124291275	0.389166	0.152380032108	761	6	1.09460509415923	0.273689682870053	0.457642547692747	357.578334793876	2.75226039783002	2.1541	0.4296	2.1175	0.39	1002463281
1562	5	124291275	124867229	0.368144	0.131875115027	623	4	0.442110387685461	0.658409327898154	0.217585911595122	292.734957393672	2.34210526315789	2.1541	0.4296	2.1175	0.39	1003053168
1563	5	124867229	125469483	0.356532	0.169785505783	576	3	0.422890206087697	0.672375368795993	0.206580573680633	270.650618713893	2.32258064516129	2.1541	0.4296	2.1175	0.39	1003629122
1564	5	125469483	126156023	0.38415	0.271710315495	520	6	-0.180660743037893	0.856633874192412	-0.0917422827823443	244.337364116709	1.88065099457505	2.1541	0.4296	2.1175	0.39	1004231376
1565	5	126156023	126770485	0.3923	0.186280030335	436	7	-0.692843733772532	0.488407623263318	-0.369708269838671	204.867482220933	1.51126516464471	2.1541	0.4296	2.1175	0.39	1004917916
1566	5	126770485	127360714	0.37443	0.152871173731	498	5	-0.2834198284942	0.776855030322682	-0.152537821042309	234.000014096386	1.78815080789946	2.1541	0.4296	2.1175	0.39	1005532378
1567	5	127360714	127949891	0.361364	0.151358590033	567	4	0.15824471468677	0.874263970388973	0.0817024835133485	266.421702796488	2.13157894736842	2.1541	0.4296	2.1175	0.39	1006122607
1568	5	127949891	128561778	0.360824	0.182855657989	506	4	-0.150966107686804	0.88000245157658	-0.0825088667345702	237.759050467413	1.90225563909774	2.1541	0.4296	2.1175	0.39	1006711784
1569	5	128561778	129170877	0.344976	0.1791153819	446	2	0.0560412310759104	0.955308961104914	0.0286864424574376	209.566277684716	1.99776035834267	2.1541	0.4296	2.1175	0.39	1007323671
1570	5	129170877	129759502	0.34969	0.150562752177	497	2	0.38154154823614	0.702801447482864	0.184888584099419	233.530134550008	2.22620380739082	2.1541	0.4296	2.1175	0.39	1007932770
1571	5	129759502	130481984	0.357756	0.307941235906	681	3	1.00072277383054	0.316960854054019	0.448166560250392	319.987971083613	2.74596774193548	2.1541	0.4296	2.1175	0.39	1008521395
1572	5	130481984	131126898	0.360342	0.224702828594	680	4	0.731045090559129	0.464751611696144	0.343888494708821	319.518091537234	2.55639097744361	2.1541	0.4296	2.1175	0.39	1009243877
1573	5	131126898	131756195	0.442498	0.205462603508	544	12	0.518160449249602	0.604346327118277	0.252368174824457	255.614473229788	2.46992054483541	2.1541	0.4296	2.1175	0.39	1009888791
1574	5	131756195	132395579	0.421682	0.217997322423	539	10	0.302932843297698	0.761941041301878	0.1418704582359	253.265075497896	2.16901408450704	2.1541	0.4296	2.1175	0.39	1010518088
1575	5	132395579	132968330	0.453144	0.127020293286	426	13	0.00880565090247649	0.992974197893394	0.00414204361966181	200.16868675715	2.03584229390681	2.1541	0.4296	2.1175	0.39	1011157472
1576	5	132968330	133546687	0.465916	0.135482063846	347	13	-0.560784036332883	0.574944770558071	-0.291775724027916	163.048202593265	1.65830346475508	2.1541	0.4296	2.1175	0.39	1011730223
1577	5	133546687	134261522	0.41686	0.300537886365	398	9	-0.536455438161873	0.591643825679977	-0.318836734918563	187.012059458558	1.59839357429719	2.1541	0.4296	2.1175	0.39	1012308580
1578	5	134261522	134812983	0.464944	0.0933175691481	437	13	0.0881156073529696	0.929784791756982	0.040921892894422	205.337361767311	2.0884109916368	2.1541	0.4296	2.1175	0.39	1013023415
1579	5	134812983	135373113	0.442664	0.107350079446	477	12	0.120500613894821	0.904086593371785	0.0627507895796288	224.132543622442	2.16572077185017	2.1541	0.4296	2.1175	0.39	1013574876
1580	5	135373113	135956140	0.408624	0.142406783905	658	8	0.592029816891765	0.553830622153273	0.279268014164536	309.180741516912	2.39272727272727	2.1541	0.4296	2.1175	0.39	1014135006
1581	5	135956140	136560823	0.406778	0.173120461465	625	8	0.423319691865849	0.672062028950324	0.205036619978744	293.674716486429	2.27272727272727	2.1541	0.4296	2.1175	0.39	1014718033
1582	5	136560823	137138846	0.423728	0.134982517997	733	10	1.46711396167787	0.142345056724371	0.585398383617206	344.421707495284	2.94969818913481	2.1541	0.4296	2.1175	0.39	1015322716
1583	5	137138846	137814369	0.40402	0.259832751809	634	8	0.469331544145644	0.638832671278805	0.225663270568702	297.903632403833	2.30545454545455	2.1541	0.4296	2.1175	0.39	1015900739
1584	5	137814369	138456998	0.430438	0.221946099538	615	11	1.00891549421537	0.313015163713084	0.409041838976876	288.975921022646	2.68266085059978	2.1541	0.4296	2.1175	0.39	1016576262
1585	5	138456998	139190425	0.470114	0.318268893837	318	14	-0.306654989159219	0.759105993482617	-0.149928400868365	149.421695748295	1.80938833570413	2.1541	0.4296	2.1175	0.39	1017218891
1586	5	139190425	139763868	0.445014	0.128073757985	579	12	0.725893199061801	0.46790424605939	0.342324871563354	272.060257353028	2.62883087400681	2.1541	0.4296	2.1175	0.39	1017952318
1587	5	139763868	140434005	0.388724	0.25388390732	625	6	0.374953003458779	0.707695418769026	0.17360228373865	293.674716486429	2.26039783001808	2.1541	0.4296	2.1175	0.39	1018525761
1588	5	140434005	141048955	0.401718	0.186925766322	622	8	0.407982407772584	0.683286590521891	0.198095010559897	292.265077847294	2.26181818181818	2.1541	0.4296	2.1175	0.39	1019195898
1589	5	141048955	141653696	0.461306	0.173199766512	415	13	-0.0705043055480166	0.943792273748559	-0.0336000503718894	195.000011746989	1.98327359617682	2.1541	0.4296	2.1175	0.39	1019810848
1590	5	141653696	142245212	0.436702	0.154714327254	696	11	1.54716637982828	0.121823130711371	0.587542734599002	327.036164279287	3.03598691384951	2.1541	0.4296	2.1175	0.39	1020415589
1591	5	142245212	142818420	0.39803	0.127716291468	739	7	0.95559371538535	0.339277537863396	0.391537959530553	347.240984773553	2.56152512998267	2.1541	0.4296	2.1175	0.39	1021007105
1592	5	142818420	143386322	0.385238	0.119566404063	776	6	1.1739784865159	0.240403642851615	0.485802746376329	364.62652798955	2.80650994575045	2.1541	0.4296	2.1175	0.39	1021580313
1593	5	143386322	143978761	0.371436	0.156031253851	661	5	0.548389889759553	0.583424217055894	0.255966708397302	310.590380156047	2.37342908438061	2.1541	0.4296	2.1175	0.39	1022148215
1594	5	143978761	144594517	0.354736	0.187990048006	666	3	0.918175264152989	0.358527116502632	0.416033939309583	312.939777887938	2.68548387096774	2.1541	0.4296	2.1175	0.39	1022740654
1595	5	144594517	145212387	0.373136	0.190768284591	761	5	1.05870260034468	0.289735243254229	0.459212890393155	357.578334793876	2.73249551166966	2.1541	0.4296	2.1175	0.39	1023356410
1596	5	145212387	145827515	0.395968	0.187161046156	748	7	1.0045572039742	0.315110113224854	0.409001865272039	351.469900690958	2.59272097053726	2.1541	0.4296	2.1175	0.39	1023974280
1597	5	145827515	146406506	0.38604	0.136428718236	688	6	0.708321251356782	0.478745782907876	0.312154658891299	323.277127908261	2.48824593128391	2.1541	0.4296	2.1175	0.39	1024589408
1598	5	146406506	147002114	0.384156	0.160521685404	658	6	0.549574466643447	0.582611275824912	0.247833677924443	309.180741516912	2.37974683544304	2.1541	0.4296	2.1175	0.39	1025168399
1599	5	147002114	147585951	0.36391	0.143596586033	532	4	-0.0191713309374115	0.984704427996313	-0.0102200059276907	249.975918673248	2	2.1541	0.4296	2.1175	0.39	1025764007
1600	5	147585951	148177528	0.373268	0.154801488226	707	5	0.783133736628711	0.433548581774455	0.353026651699009	332.204839289448	2.53859964093357	2.1541	0.4296	2.1175	0.39	1026347844
1601	5	148177528	148741542	0.431188	0.113497182694	745	11	1.87277494026079	0.0610994698494873	0.685695854099797	350.060262051823	3.24972737186478	2.1541	0.4296	2.1175	0.39	1026939421
1602	5	148741542	149353904	0.449804	0.183489504574	418	12	-0.229677450074315	0.818342418741552	-0.127735534345	196.409650386124	1.89784335981839	2.1541	0.4296	2.1175	0.39	1027503435
1603	5	149353904	149920972	0.499212	0.118271530046	325	15	0.278895268522493	0.780325199707579	0.11623499598516	152.710852572943	2.10696920583468	2.1541	0.4296	2.1175	0.39	1028115797
1604	5	149920972	150525830	0.441698	0.173359697648	626	12	1.00484860595247	0.31496975493504	0.454924180506736	294.144596032807	2.8422247446084	2.1541	0.4296	2.1175	0.39	1028682865
1605	5	150525830	151130441	0.440634	0.173021992653	397	12	-0.354317099961635	0.723101254014542	-0.202099469282925	186.54217991218	1.80249716231555	2.1541	0.4296	2.1175	0.39	1029287723
1606	5	151130441	151740335	0.398932	0.180185409268	530	7	-0.18144729740012	0.856016496992256	-0.0880440451650362	249.036159580492	1.8370883882149	2.1541	0.4296	2.1175	0.39	1029892334
1607	5	151740335	152359269	0.367892	0.192159422491	505	4	-0.15603513756178	0.876005324650676	-0.0853628637897232	237.289170921034	1.8984962406015	2.1541	0.4296	2.1175	0.39	1030502228
1608	5	152359269	152965428	0.38154	0.175133917009	392	6	-0.857980357814788	0.390903309625223	-0.499400251695591	184.192782180288	1.41772151898734	2.1541	0.4296	2.1175	0.39	1031121162
1609	5	152965428	153541273	0.406702	0.13171079023	487	8	-0.282195376424347	0.777793703395082	-0.154897797488363	228.831339086225	1.77090909090909	2.1541	0.4296	2.1175	0.39	1031727321
1610	5	153541273	154153044	0.446082	0.182700716445	368	12	-0.5264385212346	0.59858355699038	-0.31153271036887	172.915673067209	1.67082860385925	2.1541	0.4296	2.1175	0.39	1032303166
1611	5	154153044	154788852	0.40837	0.213599073934	408	8	-0.686077190880328	0.492664433407399	-0.41025041759921	191.710854922341	1.48363636363636	2.1541	0.4296	2.1175	0.39	1032914937
1612	5	154788852	155401046	0.381552	0.183265435467	395	6	-0.842105679343455	0.399728802564146	-0.488401252746333	185.602420819423	1.42857142857143	2.1541	0.4296	2.1175	0.39	1033550745
1613	5	155401046	155976085	0.37437	0.130493757815	457	5	-0.492648039834101	0.622261297671955	-0.27648939805232	214.734952694877	1.64093357271095	2.1541	0.4296	2.1175	0.39	1034162939
1614	5	155976085	156632781	0.38763	0.238612691413	540	6	-0.0748295532290033	0.940350327653634	-0.0372944987599679	253.734955044274	1.95298372513562	2.1541	0.4296	2.1175	0.39	1034737978
1615	5	156632781	157255569	0.41837	0.197158583659	631	9	0.733356840939705	0.463340815257477	0.346034839520337	296.493993764698	2.53413654618474	2.1541	0.4296	2.1175	0.39	1035394674
1616	5	157255569	157858315	0.401924	0.170463180179	623	8	0.413094835803672	0.679537132859739	0.200412593453296	292.734957393672	2.26545454545455	2.1541	0.4296	2.1175	0.39	1036017462
1617	5	157858315	158404906	0.39718	0.0852392373822	701	7	0.748858985787991	0.453942202909285	0.315378039395026	329.385562011178	2.42980935875217	2.1541	0.4296	2.1175	0.39	1036620208
1618	5	158404906	158983966	0.399904	0.136531620212	687	7	0.672693559094228	0.501142266085534	0.286273694202503	322.807248361882	2.38128249566724	2.1541	0.4296	2.1175	0.39	1037166799
1619	5	158983966	159588853	0.413082	0.173399329131	740	9	1.3273891946825	0.184379972179056	0.575920105054101	347.710864319932	2.9718875502008	2.1541	0.4296	2.1175	0.39	1037745859
1620	5	159588853	160203939	0.426512	0.187105542965	469	10	-0.117132508695148	0.906755048829273	-0.0588268920012292	220.373507251416	1.88732394366197	2.1541	0.4296	2.1175	0.39	1038350746
1621	5	160203939	160814964	0.373104	0.181702876314	431	5	-0.625329344586234	0.531754924269794	-0.360995694021292	202.518084489041	1.5475763016158	2.1541	0.4296	2.1175	0.39	1038965832
1622	5	160814964	161378073	0.346196	0.112072440682	461	2	0.151776618475978	0.879363124213382	0.0764094829664707	216.61447088039	2.06494960806271	2.1541	0.4296	2.1175	0.39	1039576857
1623	5	161378073	161976270	0.3502	0.164154952298	390	3	-0.600698913913907	0.548040542565836	-0.356014114012068	183.253023087532	1.57258064516129	2.1541	0.4296	2.1175	0.39	1040139966
1624	5	161976270	162614960	0.3502	0.217147598992	520	3	0.114712836624848	0.908672738943964	0.0590233852667752	244.337364116709	2.09677419354839	2.1541	0.4296	2.1175	0.39	1040738163
1625	5	162614960	163227197	0.370058	0.183322798197	550	5	-0.0180572189899352	0.985593206681902	-0.00925194469836807	258.433750508057	1.97486535008977	2.1541	0.4296	2.1175	0.39	1041376853
1626	5	163227197	163791750	0.352844	0.114343560303	479	3	-0.110917023160451	0.911682146366977	-0.0594625820254988	225.072302715199	1.93145161290323	2.1541	0.4296	2.1175	0.39	1041989090
1627	5	163791750	164376679	0.34035	0.145195399784	366	2	-0.45454750172445	0.649434810632472	-0.256513619178825	171.975913974453	1.63941769316909	2.1541	0.4296	2.1175	0.39	1042553643
1628	5	164376679	164957732	0.346264	0.139493299234	390	2	-0.301370881884342	0.763131695650396	-0.164883143713256	183.253023087532	1.74692049272116	2.1541	0.4296	2.1175	0.39	1043138572
1629	5	164957732	165536007	0.351892	0.135359474299	527	3	0.153235007807704	0.878212951428771	0.0783147238755355	247.626520941357	2.125	2.1541	0.4296	2.1175	0.39	1043719625
1630	5	165536007	166101907	0.359518	0.116451669906	487	3	-0.0668916846657588	0.946667932888271	-0.0355664656793369	228.831339086225	1.96370967741935	2.1541	0.4296	2.1175	0.39	1044297900
1631	5	166101907	166681515	0.370998	0.137348000718	331	5	-1.13564205517136	0.256106400519718	-0.741852346303172	155.530129851213	1.18850987432675	2.1541	0.4296	2.1175	0.39	1044863800
1632	5	166681515	167226504	0.37396	0.0825502900059	602	5	0.24730539051433	0.804671887311032	0.121079923649312	282.867486919728	2.16157989228007	2.1541	0.4296	2.1175	0.39	1045443408
1633	5	167226504	167797876	0.428884	0.124913366423	537	10	0.290930976097903	0.771104109995871	0.136507273468807	252.32531640514	2.16096579476861	2.1541	0.4296	2.1175	0.39	1045988397
1634	5	167797876	168391176	0.439818	0.157256025619	548	11	0.56369562586888	0.572961294765877	0.2426313217108	257.493991415301	2.39040348964013	2.1541	0.4296	2.1175	0.39	1046559769
1635	5	168391176	168961158	0.421854	0.122779315838	702	10	1.28108502008104	0.200163804860062	0.523056215787955	329.855441557557	2.82494969818913	2.1541	0.4296	2.1175	0.39	1047153069
1636	5	168961158	169524828	0.422076	0.112956162294	649	10	0.963035539286457	0.335529688572245	0.409803663482533	304.951825599508	2.61167002012072	2.1541	0.4296	2.1175	0.39	1047723051
1637	5	169524828	170071993	0.461878	0.0861988614038	341	13	-0.604044012578607	0.54581438095929	-0.316939647582004	160.228925314996	1.62962962962963	2.1541	0.4296	2.1175	0.39	1048286721
1638	5	170071993	170710286	0.381786	0.216660687177	398	6	-0.826231000872121	0.408673065683617	-0.47748547526715	187.012059458558	1.43942133815552	2.1541	0.4296	2.1175	0.39	1048833886
1639	5	170710286	171292452	0.459832	0.141138438177	385	13	-0.286804186776634	0.77426225697867	-0.141852941023913	180.90362535564	1.83990442054958	2.1541	0.4296	2.1175	0.39	1049472179
1640	5	171292452	171938591	0.437626	0.226172696587	560	11	0.643436497811534	0.519940907307571	0.27388225569524	263.13254597184	2.44274809160305	2.1541	0.4296	2.1175	0.39	1050054345
1641	5	171938591	172550231	0.47283	0.182525668694	472	14	1.04938463569043	0.294001126685909	0.419831693209121	221.783145890551	2.68563300142248	2.1541	0.4296	2.1175	0.39	1050700484
1642	5	172550231	173130772	0.455766	0.138734387408	515	13	0.650495298547375	0.515372337638773	0.277861045464404	241.987966384817	2.46117084826762	2.1541	0.4296	2.1175	0.39	1051312124
1643	5	173130772	173704134	0.433934	0.127950579215	644	11	1.20162260141011	0.229509780700144	0.47551611686489	302.602427867616	2.80916030534351	2.1541	0.4296	2.1175	0.39	1051892665
1644	5	173704134	174305509	0.435592	0.168572022449	655	11	1.27471840069088	0.202408931538471	0.499950335175086	307.771102877777	2.85714285714286	2.1541	0.4296	2.1175	0.39	1052466027
1645	5	174305509	174900493	0.41562	0.159641267664	877	9	2.0740170154418	0.0380777306238091	0.820971676982521	412.084362173757	3.52208835341365	2.1541	0.4296	2.1175	0.39	1053067402
1646	5	174900493	175811412	0.459116	0.451103775418	355	13	-0.503104068005252	0.614891106764161	-0.258892362214132	166.807238964292	1.69653524492234	2.1541	0.4296	2.1175	0.39	1053662386
1647	5	175811412	176422310	0.49891	0.18153275997	338	15	0.423012671096872	0.672286016223093	0.172818524351528	158.819286675861	2.19124797406807	2.1541	0.4296	2.1175	0.39	1054573305
1648	5	176422310	177390791	0.488674	0.483727610557	364	14	0.0983958078737931	0.92161800336043	0.0449832840459763	171.036154881696	2.07112375533428	2.1541	0.4296	2.1175	0.39	1055184203
1649	5	177390791	178063343	0.492402	0.256563061295	379	15	0.877536786908373	0.380195146841863	0.337993126240435	178.08434807737	2.45705024311183	2.1541	0.4296	2.1175	0.39	1056152684
1650	5	178063343	178708500	0.464058	0.224994846216	427	13	0.0160156469434304	0.987221908840316	0.00752468301431381	200.638566303528	2.04062126642772	2.1541	0.4296	2.1175	0.39	1056825236
1651	5	178708500	179396367	0.489646	0.273115296998	230	14	-1.08153477478759	0.279459300605414	-0.617321305208345	108.072295667006	1.30867709815078	2.1541	0.4296	2.1175	0.39	1057470393
1652	5	179396367	180029039	0.460498	0.209701077335	352	13	-0.524734056128114	0.599768079120223	-0.271135957968879	165.397600325157	1.68219832735962	2.1541	0.4296	2.1175	0.39	1058158260
1653	5	180029039	180714377	0.455668	0.270432983433	483	13	0.41977542523685	0.674649518988816	0.185311802229597	226.951820900712	2.30824372759857	2.1541	0.4296	2.1175	0.39	1058790932
1654	5	180714377	180915260	0.00049	0.286040667124	1	1	-2.45746499535309	0.0139921446067214	-8.55575614819699	0.469879546378286	0.00506329113924051	2.1541	0.4296	2.1175	0.39	1059476270
1655	6	0	731800	0.431858	0.31675321126	272	11	-1.27034442881217	0.203961968794097	-0.767937919999387	127.807236614894	1.18647764449291	1.1008	0.289	1.1025	0.3095	1059476270
1656	6	731800	1304791	0.429646	0.12738594498	228	10	-1.56335750627052	0.11796852920534	-1.09938099035186	107.132536574249	0.917505030181087	1.1008	0.289	1.1025	0.3095	1060208070
1657	6	1304791	1874427	0.447114	0.12224648723	199	12	-1.52949094175636	0.126142782941823	-1.19847004588223	93.5060297292789	0.903518728717367	1.1008	0.289	1.1025	0.3095	1060781061
1658	6	1874427	2469970	0.393814	0.160430061305	235	7	-1.78636164559014	0.074040721525066	-1.2613756480506	110.421693398897	0.814558058925477	1.1008	0.289	1.1025	0.3095	1061350697
1659	6	2469970	3072097	0.430132	0.169610397806	301	11	-1.07763732161742	0.281195639895774	-0.621781084490024	141.433743459864	1.31297709923664	1.1008	0.289	1.1025	0.3095	1061946240
1660	6	3072097	3654995	0.456072	0.142216991652	276	13	-1.07269375524061	0.283408543160928	-0.622043119828007	129.686754800407	1.31899641577061	1.1008	0.289	1.1025	0.3095	1062548367
1661	6	3654995	4275440	0.421262	0.19412679609	267	10	-1.32932109587451	0.183742057245888	-0.871575072829052	125.457838883002	1.07444668008048	1.1008	0.289	1.1025	0.3095	1063131265
1662	6	4275440	4877448	0.4191	0.169446253206	429	9	-0.367510456822178	0.713238293323602	-0.210627517962666	201.578325396285	1.72289156626506	1.1008	0.289	1.1025	0.3095	1063751710
1663	6	4877448	5452195	0.416398	0.130052005491	175	9	-1.75176933618613	0.0798134789017461	-1.50425024362988	82.2289206162	0.70281124497992	1.1008	0.289	1.1025	0.3095	1064353718
1664	6	5452195	6088807	0.426062	0.214592247711	274	10	-1.28731456067522	0.1979846704564	-0.834238921556079	128.74699570765	1.10261569416499	1.1008	0.289	1.1025	0.3095	1064928465
1665	6	6088807	6680836	0.410524	0.1554467771	184	9	-1.70272079321654	0.0886203317117143	-1.4318993994052	86.4578365336046	0.738955823293173	1.1008	0.289	1.1025	0.3095	1065565077
1666	6	6680836	7281285	0.448114	0.167289811458	133	12	-1.92121555568794	0.0547045378428507	-1.77981223092469	62.493979668312	0.603859250851305	1.1008	0.289	1.1025	0.3095	1066157106
1667	6	7281285	7880049	0.414016	0.164946456367	193	9	-1.65367225024695	0.0981941238611684	-1.36300431819413	90.6867524510092	0.775100401606426	1.1008	0.289	1.1025	0.3095	1066757555
1668	6	7880049	8494427	0.391732	0.186168775575	264	7	-1.62859040458163	0.103399756912108	-1.09349847525714	124.048200243867	0.915077989601387	1.1008	0.289	1.1025	0.3095	1067356319
1669	6	8494427	9076754	0.361534	0.141375893613	278	4	-1.30670491918147	0.19131294736901	-0.946561368705373	130.626513893163	1.04511278195489	1.1008	0.289	1.1025	0.3095	1067970697
1670	6	9076754	9647975	0.358054	0.124682040751	281	3	-1.20054415090409	0.229928076402299	-0.828918107540753	132.036152532298	1.13306451612903	1.1008	0.289	1.1025	0.3095	1068553024
1671	6	9647975	10245718	0.370796	0.16352010814	254	5	-1.52858284232191	0.126367892152817	-1.12385506633822	119.349404780085	0.912028725314183	1.1008	0.289	1.1025	0.3095	1069124245
1672	6	10245718	10896383	0.414632	0.231555408697	355	9	-0.770798476794353	0.44082639025323	-0.483786141070167	166.807238964292	1.42570281124498	1.1008	0.289	1.1025	0.3095	1069721988
1673	6	10896383	11502203	0.405948	0.174672344921	372	8	-0.870124599999509	0.384232315386212	-0.543516948462674	174.795191252722	1.35272727272727	1.1008	0.289	1.1025	0.3095	1070372653
1674	6	11502203	12075330	0.395092	0.127593011671	392	7	-0.932220789095789	0.351222433826453	-0.52318275050039	184.192782180288	1.35875216637782	1.1008	0.289	1.1025	0.3095	1070978473
1675	6	12075330	12660844	0.382698	0.146049453984	408	6	-0.773315405967676	0.439335740416664	-0.441684753839303	191.710854922341	1.4755877034358	1.1008	0.289	1.1025	0.3095	1071551600
1676	6	12660844	13230225	0.397744	0.121853381128	374	7	-1.03014776627348	0.302940645298912	-0.590998134727961	175.734950345479	1.29636048526863	1.1008	0.289	1.1025	0.3095	1072137114
1677	6	13230225	13831871	0.415996	0.168946523371	332	9	-0.896144753272191	0.370175457621373	-0.580421924115287	156.000009397591	1.33333333333333	1.1008	0.289	1.1025	0.3095	1072706495
1678	6	13831871	14411474	0.417772	0.137340558969	306	9	-1.03784054407323	0.299344297601424	-0.69807351276956	143.783141191756	1.2289156626506	1.1008	0.289	1.1025	0.3095	1073308141
1679	6	14411474	14995280	0.424674	0.143551111157	279	10	-1.25730989267573	0.208641443166309	-0.808149692687418	131.096393439542	1.12273641851107	1.1008	0.289	1.1025	0.3095	1073887744
1680	6	14995280	15630685	0.420284	0.213100306104	212	10	-1.65937244386889	0.0970407654909913	-1.20435054995341	99.6144638321966	0.853118712273642	1.1008	0.289	1.1025	0.3095	1074471550
1681	6	15630685	16228964	0.407612	0.164269513053	244	8	-1.52451538797882	0.127380015855426	-1.15193842200782	114.650609316302	0.887272727272727	1.1008	0.289	1.1025	0.3095	1075106955
1682	6	16228964	16826186	0.411862	0.162790386155	244	9	-1.37573050675262	0.168905083412465	-1.02472401789933	114.650609316302	0.979919678714859	1.1008	0.289	1.1025	0.3095	1075705234
1683	6	16826186	17466677	0.394816	0.219348905761	442	7	-0.660201408046634	0.509124588829757	-0.349990035224166	207.686759499202	1.53206239168111	1.1008	0.289	1.1025	0.3095	1076302456
1684	6	17466677	18121975	0.392448	0.236988362547	294	7	-1.46537877595213	0.142817604719027	-0.938220249779233	138.144586635216	1.01906412478336	1.1008	0.289	1.1025	0.3095	1076942947
1685	6	18121975	18739120	0.3866	0.189817627948	348	6	-1.09080897539435	0.275356946268959	-0.671166599962071	163.518082139643	1.25858951175407	1.1008	0.289	1.1025	0.3095	1077598245
1686	6	18739120	19339943	0.36357	0.167808156479	261	4	-1.39287842705608	0.163656557039711	-1.037596444859	122.638561604733	0.981203007518797	1.1008	0.289	1.1025	0.3095	1078215390
1687	6	19339943	19953454	0.375198	0.185018687521	177	5	-1.92152362947245	0.0546657263109367	-1.64493420302739	83.1686797089566	0.635547576301616	1.1008	0.289	1.1025	0.3095	1078816213
1688	6	19953454	20567405	0.402976	0.185602759829	254	8	-1.47339110766794	0.14064560664901	-1.09399107279854	119.349404780085	0.923636363636364	1.1008	0.289	1.1025	0.3095	1079429724
1689	6	20567405	21152531	0.361754	0.145483195073	397	4	-0.703490364059256	0.481750209738143	-0.432507244285923	186.54217991218	1.49248120300752	1.1008	0.289	1.1025	0.3095	1080043675
1690	6	21152531	21793482	0.401466	0.219909166223	295	8	-1.26378155839331	0.206308442123654	-0.878104615321502	138.614466181594	1.07272727272727	1.1008	0.289	1.1025	0.3095	1080628801
1691	6	21793482	22407017	0.38179	0.185050567612	376	6	-0.9426453096619	0.34586235589084	-0.559521244133162	176.674709438236	1.35985533453888	1.1008	0.289	1.1025	0.3095	1081269752
1692	6	22407017	22965029	0.36134	0.103961921966	440	4	-0.485522079435261	0.62730605448847	-0.284142727904221	206.747000406446	1.65413533834586	1.1008	0.289	1.1025	0.3095	1081883287
1693	6	22965029	23566253	0.357884	0.168363205727	394	3	-0.578686244666561	0.562800899061853	-0.341292608305303	185.132541273045	1.58870967741935	1.1008	0.289	1.1025	0.3095	1082441299
1694	6	23566253	24165068	0.367584	0.16501757638	217	4	-1.61591574155505	0.106112531694917	-1.3039512089844	101.963861564088	0.815789473684211	1.1008	0.289	1.1025	0.3095	1083042523
1695	6	24165068	24798646	0.38836	0.210831184164	262	6	-1.54588309157257	0.122132804787278	-1.08068709427335	123.108441151111	0.94755877034358	1.1008	0.289	1.1025	0.3095	1083641338
1696	6	24798646	25404978	0.395866	0.175369269641	324	7	-1.30216714732264	0.192859253087137	-0.798042591730973	152.240973026565	1.12305025996534	1.1008	0.289	1.1025	0.3095	1084274916
1697	6	25404978	25955161	0.379314	0.0912114696383	307	5	-1.25811710571179	0.208349407874081	-0.850444907740211	144.253020738134	1.10233393177738	1.1008	0.289	1.1025	0.3095	1084881248
1698	6	25955161	26593154	0.408394	0.216292341766	324	8	-1.11552114549175	0.264627162212049	-0.742825756686081	152.240973026565	1.17818181818182	1.1008	0.289	1.1025	0.3095	1085431431
1699	6	26593154	27503927	0.386482	0.451015785492	192	6	-1.91629225590369	0.0553279060411307	-1.52914759508964	90.2168729046309	0.694394213381555	1.1008	0.289	1.1025	0.3095	1086069424
1700	6	27503927	28141568	0.386724	0.215859707892	98	6	-2.41369884800547	0.0157915084610512	-2.49940025169559	46.048195545072	0.354430379746835	1.1008	0.289	1.1025	0.3095	1086980197
1701	6	28141568	28763732	0.39307	0.196353373066	152	7	-2.23791381813173	0.0252266757515678	-1.88996508117201	71.4216910494995	0.52686308492201	1.1008	0.289	1.1025	0.3095	1087617838
1702	6	28763732	29455581	0.376566	0.277298948181	248	5	-1.55920160495701	0.118948671111038	-1.15834344272351	116.530127501815	0.89048473967684	1.1008	0.289	1.1025	0.3095	1088240002
1703	6	29455581	30127161	0.443502	0.255487060365	245	12	-1.2564707562889	0.208945342124727	-0.898456727423312	115.12048886268	1.11237230419977	1.1008	0.289	1.1025	0.3095	1088931851
1704	6	30127161	30815409	0.445346	0.273517685485	340	12	-0.692624721084359	0.48854509219723	-0.425703730288181	159.759045768617	1.54370034052213	1.1008	0.289	1.1025	0.3095	1089603431
1705	6	30815409	31540254	0.459316	0.310197352537	274	13	-1.08711374732252	0.276986543043708	-0.63253549364565	128.74699570765	1.30943847072879	1.1008	0.289	1.1025	0.3095	1090291679
1706	6	31540254	32272534	0.499104	0.317201070629	224	15	-0.840786089939986	0.400467781152705	-0.420705989873053	105.253018388736	1.45218800648298	1.1008	0.289	1.1025	0.3095	1091016524
1707	6	32272534	32940892	0.395432	0.251897934939	321	7	-1.31848831018559	0.187340235741751	-0.811463107493294	150.83133438743	1.11265164644714	1.1008	0.289	1.1025	0.3095	1091748804
1708	6	32940892	33616172	0.475282	0.259566402085	238	14	-1.01109115791228	0.311972801956826	-0.567993592844776	111.831332038032	1.35419630156472	1.1008	0.289	1.1025	0.3095	1092417162
1709	6	33616172	34173068	0.530004	0.102166293168	79	16	-0.987908263900043	0.323197577847778	-0.859062421271007	37.1204841638846	1.03947368421053	1.1008	0.289	1.1025	0.3095	1093092442
1710	6	34173068	34863754	0.439128	0.276082040175	166	11	-1.97472213097228	0.0482996900230438	-1.4803613299028	78.0000046987955	0.724100327153762	1.1008	0.289	1.1025	0.3095	1093649338
1711	6	34863754	35475158	0.46612	0.182210126201	278	13	-1.0582737631587	0.289930650800769	-0.611626503882669	130.626513893163	1.32855436081243	1.1008	0.289	1.1025	0.3095	1094340024
1712	6	35475158	36138893	0.414346	0.246687307434	236	9	-1.41932921161447	0.155803059530135	-1.07281830610037	110.891572945275	0.947791164658635	1.1008	0.289	1.1025	0.3095	1094951428
1713	6	36138893	36758811	0.451066	0.193441713259	232	13	-1.38993358104258	0.164549047173308	-0.872586581478604	109.012054759762	1.10872162485066	1.1008	0.289	1.1025	0.3095	1095615163
1714	6	36758811	37402144	0.451552	0.222797524766	322	13	-0.741033937356731	0.458672863356949	-0.399650698491559	151.301213933808	1.53882915173238	1.1008	0.289	1.1025	0.3095	1096235081
1715	6	37402144	37980506	0.452554	0.135489537694	236	13	-1.36109359687877	0.173484112913994	-0.847924527244335	110.891572945275	1.12783751493429	1.1008	0.289	1.1025	0.3095	1096878414
1716	6	37980506	38573763	0.396154	0.157194942495	294	7	-1.46537877595213	0.142817604719027	-0.938220249779233	138.144586635216	1.01906412478336	1.1008	0.289	1.1025	0.3095	1097456776
1717	6	38573763	39153860	0.402916	0.138075183978	241	8	-1.53985267207209	0.123596269427722	-1.16978642334074	113.240970677167	0.876363636363636	1.1008	0.289	1.1025	0.3095	1098050033
1718	6	39153860	39741250	0.42478	0.14877679225	243	10	-1.47334350227205	0.140658436173987	-1.00745850091082	114.180729769923	0.977867203219316	1.1008	0.289	1.1025	0.3095	1098630130
1719	6	39741250	40292846	0.443026	0.093539474543	181	12	-1.63632492737406	0.101771601753548	-1.33524877934268	85.0481978944698	0.821793416572077	1.1008	0.289	1.1025	0.3095	1099217520
1720	6	40292846	40820927	0.466558	0.0531755545077	199	13	-1.62786345039406	0.103553842880017	-1.09394295606253	93.5060297292789	0.951015531660693	1.1008	0.289	1.1025	0.3095	1099769116
1721	6	40820927	41400883	0.44439	0.137865631186	365	12	-0.544244185504217	0.586273449588205	-0.323342012658503	171.506034428074	1.6572077185017	1.1008	0.289	1.1025	0.3095	1100297197
1722	6	41400883	42018178	0.483554	0.19001449874	196	14	-1.38092014650764	0.167303514710814	-0.848101512037512	92.0963910901441	1.11522048364154	1.1008	0.289	1.1025	0.3095	1100877153
1723	6	42018178	42642125	0.432428	0.198649885327	242	11	-1.46969660866881	0.141643941639927	-0.936537523975132	113.710850223545	1.05561613958561	1.1008	0.289	1.1025	0.3095	1101494448
1724	6	42642125	43324689	0.473234	0.267467959049	217	14	-1.19600565220996	0.231694353372822	-0.701260123708241	101.963861564088	1.23470839260313	1.1008	0.289	1.1025	0.3095	1102118395
1725	6	43324689	43934736	0.480738	0.180391019053	462	14	0.961330114596298	0.33638621072865	0.388937685263337	217.084350426768	2.62873399715505	2.3848	0.5325	2.2399	0.2851	1102800959
1726	6	43934736	44514767	0.47925	0.13797710812	342	14	-0.0953241385332998	0.924057370175582	-0.0449588412668222	160.698804861374	1.94594594594595	2.3848	0.5325	2.2399	0.2851	1103411006
1727	6	44514767	45135943	0.392918	0.195075147784	602	7	0.210260611310664	0.833464275708892	0.0957270821441045	282.867486919728	2.08665511265165	2.3848	0.5325	2.2399	0.2851	1103991037
1728	6	45135943	45718057	0.386736	0.141061716434	579	6	0.131541266898332	0.89534714389913	0.0633094421784379	272.060257353028	2.09403254972875	2.3848	0.5325	2.2399	0.2851	1104612213
1729	6	45718057	46280952	0.405026	0.111734870624	578	8	0.183035574404695	0.854770105763309	0.0922499229299733	271.590377806649	2.10181818181818	2.3848	0.5325	2.2399	0.2851	1105194327
1730	6	46280952	46859319	0.379576	0.135497011413	508	5	-0.232388557435688	0.816236235530146	-0.123855066338224	238.698809560169	1.82405745062837	2.3848	0.5325	2.2399	0.2851	1105757222
1731	6	46859319	47465987	0.3945	0.175825987196	729	7	0.901189839175518	0.367487392444438	0.371882409711339	342.54218930977	2.52686308492201	2.3848	0.5325	2.2399	0.2851	1106335589
1732	6	47465987	48034139	0.365292	0.119953815176	660	4	0.629664493059597	0.528914118196245	0.300819772816935	310.120500609669	2.4812030075188	2.3848	0.5325	2.2399	0.2851	1106942257
1733	6	48034139	48627599	0.346282	0.157483233916	487	2	0.317717956636095	0.750698889042055	0.155564504619475	228.831339086225	2.18141097424412	2.3848	0.5325	2.2399	0.2851	1107510409
1734	6	48627599	49238865	0.343576	0.182025501173	456	2	0.119864822675955	0.90459023095329	0.0606765567018747	214.265073148498	2.04255319148936	2.3848	0.5325	2.2399	0.2851	1108103869
1735	6	49238865	49867340	0.35246	0.204423405863	570	3	0.389871202216677	0.696631789532117	0.191473681290425	267.831341435623	2.29838709677419	2.3848	0.5325	2.2399	0.2851	1108715135
1736	6	49867340	50434914	0.346062	0.119057603061	399	2	-0.243929649444302	0.807285305707015	-0.131968521240521	187.481939004936	1.78723404255319	2.3848	0.5325	2.2399	0.2851	1109343610
1737	6	50434914	51018346	0.364844	0.143002097931	578	4	0.214004043311513	0.830543904117441	0.109423241071798	271.590377806649	2.17293233082707	2.3848	0.5325	2.2399	0.2851	1109911184
1738	6	51018346	51593711	0.369522	0.130986417318	546	4	0.0517950873122612	0.958691970055912	0.0272546994909722	256.554232322544	2.05263157894737	2.3848	0.5325	2.2399	0.2851	1110494616
1739	6	51593711	52179324	0.3887	0.146193817419	589	6	0.184456861802777	0.853655065729594	0.0880137280196619	276.75905281681	2.13019891500904	2.3848	0.5325	2.2399	0.2851	1111069981
1740	6	52179324	52881718	0.412064	0.288148816761	634	9	0.749706355262901	0.453431579071501	0.352877674677195	297.903632403833	2.54618473895582	2.3848	0.5325	2.2399	0.2851	1111655594
1741	6	52881718	53498600	0.398626	0.189472216729	687	7	0.672693559094228	0.501142266085534	0.286273694202503	322.807248361882	2.38128249566724	2.3848	0.5325	2.2399	0.2851	1112357988
1742	6	53498600	54058432	0.377478	0.106874919619	662	5	0.553493016865405	0.579925861002983	0.258147653696828	311.060259702425	2.3770197486535	2.3848	0.5325	2.2399	0.2851	1112974870
1743	6	54058432	54657115	0.347932	0.164833476147	526	2	0.566629963876271	0.570965612883692	0.266705531829435	247.156641394978	2.35610302351624	2.3848	0.5325	2.2399	0.2851	1113534702
1744	6	54657115	55273567	0.344508	0.188906841084	628	2	1.21763059819673	0.223364381317639	0.52240729142876	295.084355125564	2.81298992161254	2.3848	0.5325	2.2399	0.2851	1114133385
1745	6	55273567	55842418	0.339244	0.121035209572	411	1	0.22718455355558	0.820280238171222	0.127238435484695	193.120493561476	2.08101265822785	2.3848	0.5325	2.2399	0.2851	1114749837
1746	6	55842418	56416948	0.360592	0.129723426105	700	4	0.832425688058662	0.405168707406154	0.385708670403449	328.9156824648	2.63157894736842	2.3848	0.5325	2.2399	0.2851	1115318688
1747	6	56416948	57023946	0.365594	0.176274056916	923	4	1.96281935017845	0.0496671685646978	0.784684396216894	433.698821307158	3.46992481203007	2.3848	0.5325	2.2399	0.2851	1115893218
1748	6	57023946	57681063	0.363996	0.239100495041	1124	4	2.98169435504875	0.00286658028892358	1.06892387879205	528.144610129193	4.22556390977444	2.3848	0.5325	2.2399	0.2851	1116500216
1749	6	57681063	62533304	0.356196	0.896954829737	484	3	-0.0834011866012686	0.933532545029361	-0.0444811904870847	227.42170044709	1.95161290322581	1.3351	0.2705	1.2913	0.247	1117157333
1750	6	62533304	63116659	0.339918	0.142888978409	220	1	-1.02346926069212	0.306086026633327	-0.774396434672328	103.373500203223	1.11392405063291	1.3351	0.2705	1.2913	0.247	1122009574
1751	6	63116659	63735622	0.342568	0.192197271889	223	2	-1.3672248616051	0.171554834912026	-0.971313557542562	104.783138842358	0.998880179171333	1.3351	0.2705	1.2913	0.247	1122592929
1752	6	63735622	64411760	0.360376	0.26050599138	310	4	-1.14449596318222	0.25241801107361	-0.789378036154643	145.662659377269	1.16541353383459	1.3351	0.2705	1.2913	0.247	1123211892
1753	6	64411760	65043300	0.350418	0.208284510878	296	3	-1.11799664122655	0.263568427877855	-0.753891062132729	139.084345727973	1.19354838709677	1.3351	0.2705	1.2913	0.247	1123888030
1754	6	65043300	65642963	0.334192	0.166198348072	259	1	-0.76810015725934	0.442427683501067	-0.538947860510434	121.698802511976	1.31139240506329	1.3351	0.2705	1.2913	0.247	1124519570
1755	6	65642963	66245918	0.323604	0.170750719374	242	1	-0.879414894653114	0.379176359067929	-0.636892910922394	113.710850223545	1.2253164556962	1.3351	0.2705	1.2913	0.247	1125119233
1756	6	66245918	66837329	0.33616	0.154564253962	237	1	-0.912154523298342	0.361687379742571	-0.667012899298729	111.361452491654	1.2	1.3351	0.2705	1.2913	0.247	1125722188
1757	6	66837329	67447320	0.333074	0.180315775151	216	1	-1.0496609636083	0.293874017320242	-0.80086864603352	101.49398201771	1.09367088607595	1.3351	0.2705	1.2913	0.247	1126313599
1758	6	67447320	68034964	0.327958	0.149144720273	229	1	-0.964537929130706	0.334776301937716	-0.716552360100044	107.602416120627	1.15949367088608	1.3351	0.2705	1.2913	0.247	1126923590
1759	6	68034964	68641852	0.329252	0.176124754485	272	1	-0.682977122781748	0.494621298595204	-0.468293306946649	127.807236614894	1.37721518987342	1.3351	0.2705	1.2913	0.247	1127511234
1760	6	68641852	69249230	0.338202	0.176789412853	197	1	-1.17407155246016	0.240366366855105	-0.933704328740612	92.5662706365223	0.99746835443038	1.3351	0.2705	1.2913	0.247	1128118122
1761	6	69249230	69817058	0.338988	0.119451664941	215	1	-1.05620888933734	0.290872790399315	-0.807563298607528	101.024102471331	1.08860759493671	1.3351	0.2705	1.2913	0.247	1128725500
1762	6	69817058	70418143	0.352288	0.168170890972	258	3	-1.32711699907634	0.184469982937934	-0.952117172338425	121.228922965598	1.04032258064516	1.3351	0.2705	1.2913	0.247	1129293328
1763	6	70418143	70987040	0.354106	0.121106281102	189	3	-1.70683554359306	0.0878526239517479	-1.40110200354061	88.807234265496	0.762096774193548	1.3351	0.2705	1.2913	0.247	1129894413
1764	6	70987040	71632665	0.365758	0.225556631171	397	4	-0.703490364059256	0.481750209738143	-0.432507244285923	186.54217991218	1.49248120300752	1.3351	0.2705	1.2913	0.247	1130463310
1765	6	71632665	72247133	0.372412	0.18628797594	361	5	-0.982548241995821	0.325829828703193	-0.616684726223219	169.626516242561	1.29622980251347	1.3351	0.2705	1.2913	0.247	1131108935
1766	6	72247133	72836840	0.357462	0.1521213077	272	3	-1.25007265671062	0.211273007175467	-0.87588158651134	127.807236614894	1.09677419354839	1.3351	0.2705	1.2913	0.247	1131723403
1767	6	72836840	73416225	0.349408	0.137015973834	283	2	-0.984283312004825	0.324976232381695	-0.627555214630985	132.975911625055	1.26763717805151	1.3351	0.2705	1.2913	0.247	1132313110
1768	6	73416225	74046820	0.371366	0.207098058183	341	5	-1.08461078411285	0.278094076662339	-0.698911824086218	160.228925314996	1.22441651705566	1.3351	0.2705	1.2913	0.247	1132892495
1769	6	74046820	74771534	0.38404	0.310072663147	371	6	-0.969103107114123	0.332493747608877	-0.578834719189996	174.325311706344	1.34177215189873	1.3351	0.2705	1.2913	0.247	1133523090
1770	6	74771534	75429044	0.350406	0.239555291935	361	3	-0.760290765957168	0.447080800237731	-0.467489400874508	169.626516242561	1.45564516129032	1.3351	0.2705	1.2913	0.247	1134247804
1771	6	75429044	76026361	0.358678	0.162923539762	351	3	-0.815322439075534	0.414887767738706	-0.508017207457118	164.927720778778	1.41532258064516	1.3351	0.2705	1.2913	0.247	1134905314
1772	6	76026361	76651856	0.359274	0.200633098586	453	3	-0.253999373268203	0.799496042285625	-0.139977187715444	212.855434509364	1.82661290322581	1.3351	0.2705	1.2913	0.247	1135502631
1773	6	76651856	77307552	0.359486	0.237451501916	382	3	-0.6447242524086	0.519105896890419	-0.38591559972593	179.493986716505	1.54032258064516	1.3351	0.2705	1.2913	0.247	1136128126
1774	6	77307552	77938252	0.347118	0.207230061836	446	2	0.0560412310759104	0.955308961104914	0.0286864424574376	209.566277684716	1.99776035834267	1.3351	0.2705	1.2913	0.247	1136783822
1775	6	77938252	78577932	0.351984	0.21835917959	279	3	-1.21155048552777	0.225684498082414	-0.839223115932492	131.096393439542	1.125	1.3351	0.2705	1.2913	0.247	1137414522
1776	6	78577932	79196889	0.347736	0.19218944127	395	2	-0.26945908608432	0.787576422745643	-0.146504614398402	185.602420819423	1.76931690929451	1.3351	0.2705	1.2913	0.247	1138054202
1777	6	79196889	79835303	0.351362	0.216809155188	319	3	-0.991423793054305	0.321478686928464	-0.64593181399681	149.891575294673	1.28629032258065	1.3351	0.2705	1.2913	0.247	1138673159
1778	6	79835303	80451178	0.371052	0.188146945403	316	5	-1.21218896175913	0.225440055855365	-0.808759004933287	148.481936655538	1.13464991023339	1.3351	0.2705	1.2913	0.247	1139311573
1779	6	80451178	81041473	0.366058	0.152965889936	356	4	-0.911320588933298	0.362126481270447	-0.589769010462483	167.27711851067	1.33834586466165	1.3351	0.2705	1.2913	0.247	1139927448
1780	6	81041473	81694980	0.347518	0.234897254352	349	2	-0.563047607444527	0.573402466392069	-0.325130231253215	163.987961686022	1.56326987681971	1.3351	0.2705	1.2913	0.247	1140517743
1781	6	81694980	82328988	0.339034	0.211366418089	288	1	-0.57821031111702	0.563122138153175	-0.385831146754676	135.325309356946	1.45822784810127	1.3351	0.2705	1.2913	0.247	1141171250
1782	6	82328988	82924972	0.36356	0.161051303391	443	4	-0.470314989810331	0.638129989551527	-0.274339552873862	208.156639045581	1.66541353383459	1.3351	0.2705	1.2913	0.247	1141805258
1783	6	82924972	83585903	0.369308	0.243491378071	430	4	-0.536212378185027	0.59181177963192	-0.31730959183942	202.048204942663	1.61654135338346	1.3351	0.2705	1.2913	0.247	1142401242
1784	6	83585903	84214469	0.360642	0.204538584651	395	4	-0.713628423809209	0.475456976661936	-0.439793598364415	185.602420819423	1.48496240601504	1.3351	0.2705	1.2913	0.247	1143062173
1785	6	84214469	84848881	0.370954	0.211868627958	353	5	-1.02337325884263	0.306131397970536	-0.64901537983921	165.867479871535	1.26750448833034	1.3351	0.2705	1.2913	0.247	1143690739
1786	6	84848881	85463400	0.363604	0.186355507315	370	4	-0.840354170683625	0.40070983694283	-0.534120980912568	173.855432159966	1.39097744360902	1.3351	0.2705	1.2913	0.247	1144325151
1787	6	85463400	86110508	0.382938	0.227331450083	496	6	-0.307658170808561	0.758342451656946	-0.159913785423924	233.06025500363	1.79385171790235	1.8004	0.3667	1.7671	0.3886	1144939670
1788	6	86110508	86850705	0.37861	0.324504152273	658	5	0.533080508442	0.593977851079531	0.249404020624851	309.180741516912	2.36265709156194	1.8004	0.3667	1.7671	0.3886	1145586778
1789	6	86850705	87556077	0.374246	0.291154171132	420	5	-0.681463742750598	0.495578101191181	-0.398294235444267	197.34940947888	1.508078994614	1.8004	0.3667	1.7671	0.3886	1146326975
1790	6	87556077	88202979	0.372262	0.22708540088	504	5	-0.252801065859093	0.80042194401332	-0.135259829610474	236.819291374656	1.8096947935368	1.8004	0.3667	1.7671	0.3886	1147032347
1791	6	88202979	88812541	0.378068	0.179738894485	382	5	-0.875382572772945	0.381365778877146	-0.535110925074641	179.493986716505	1.37163375224417	1.8004	0.3667	1.7671	0.3886	1147679249
1792	6	88812541	89422503	0.384236	0.180276804129	416	6	-0.730982930044121	0.464789579475823	-0.413670377669707	195.469891293367	1.50452079566004	1.8004	0.3667	1.7671	0.3886	1148288811
1793	6	89422503	90073803	0.383806	0.232304621526	519	6	-0.185952302528338	0.852482165920423	-0.094519367452918	243.86748457033	1.87703435804702	1.8004	0.3667	1.7671	0.3886	1148898773
1794	6	90073803	90697068	0.408758	0.197773017898	371	8	-0.875237028030598	0.381444949758432	-0.547400382949902	174.325311706344	1.34909090909091	1.8004	0.3667	1.7671	0.3886	1149550073
1795	6	90697068	91259337	0.394648	0.110745924104	616	7	0.286426038004427	0.774551834264931	0.128893946079304	289.445800569024	2.13518197573657	1.8004	0.3667	1.7671	0.3886	1150173338
1796	6	91259337	91823919	0.372058	0.114389052432	584	5	0.155449102609007	0.876467276315298	0.0772848057696272	274.409655084919	2.09694793536804	1.8004	0.3667	1.7671	0.3886	1150735607
1797	6	91823919	92397926	0.356172	0.128930483426	507	3	0.0431716615709728	0.96556469481023	0.0224975092416615	238.228930013791	2.04435483870968	1.8004	0.3667	1.7671	0.3886	1151300189
1798	6	92397926	92973740	0.341914	0.131664044292	486	2	0.311335597476091	0.755545508168552	0.152599046142914	228.361459539847	2.17693169092945	1.8004	0.3667	1.7671	0.3886	1151874196
1799	6	92973740	93560045	0.337618	0.14720154186	542	1	1.08496282406054	0.277938120945577	0.526392893156884	254.674714137031	2.74430379746835	1.8004	0.3667	1.7671	0.3886	1152450010
1800	6	93560045	94133020	0.33896	0.12736157773	400	1	0.155157370536079	0.876697254606603	0.0881000415777365	187.951818551314	2.0253164556962	1.8004	0.3667	1.7671	0.3886	1153036315
1801	6	94133020	94703896	0.336766	0.124153056005	424	1	0.312307588033171	0.754806773844869	0.172164306366211	199.228927664393	2.14683544303797	1.8004	0.3667	1.7671	0.3886	1153609290
1802	6	94703896	95271377	0.335412	0.118913232337	512	1	0.888525052189178	0.374258386144193	0.444243851803012	240.578327745682	2.59240506329114	1.8004	0.3667	1.7671	0.3886	1154180166
1803	6	95271377	96036415	0.333528	0.346437693291	296	1	-0.525826905284656	0.599008478884232	-0.346302782568038	139.084345727973	1.49873417721519	1.8004	0.3667	1.7671	0.3886	1154747647
1804	6	96036415	96620016	0.341122	0.143250268591	486	2	0.311335597476091	0.755545508168552	0.152599046142914	228.361459539847	2.17693169092945	1.8004	0.3667	1.7671	0.3886	1155512685
1805	6	96620016	97234898	0.357176	0.186835848179	383	3	-0.639221085096763	0.522679117258954	-0.382143845836722	179.963866262884	1.54435483870968	1.8004	0.3667	1.7671	0.3886	1156096286
1806	6	97234898	97805389	0.36661	0.123561984326	453	4	-0.419624691060565	0.674759647992638	-0.242135201382645	212.855434509364	1.70300751879699	1.8004	0.3667	1.7671	0.3886	1156711168
1807	6	97805389	98386376	0.341674	0.139395545856	319	2	-0.754518382244662	0.450538011698635	-0.454800843697998	149.891575294673	1.42889137737962	1.8004	0.3667	1.7671	0.3886	1157281659
1808	6	98386376	98975027	0.347308	0.150600270789	481	2	0.279423801676068	0.779919607131561	0.137679626307175	226.012061807956	2.1545352743561	1.8004	0.3667	1.7671	0.3886	1157862646
1809	6	98975027	99535359	0.375852	0.107671880242	428	5	-0.640638725903788	0.521757432899737	-0.371072766709243	201.108445849906	1.53680430879713	1.8004	0.3667	1.7671	0.3886	1158451297
1810	6	99535359	100159224	0.383772	0.198544556915	517	6	-0.196535421509227	0.844191110889085	-0.100089625495864	242.927725477574	1.86980108499096	1.8004	0.3667	1.7671	0.3886	1159011629
1811	6	100159224	100761366	0.36695	0.169631083698	427	4	-0.551419467809957	0.581346158325486	-0.32741018180839	200.638566303528	1.60526315789474	1.8004	0.3667	1.7671	0.3886	1159635494
1812	6	100761366	101330690	0.349228	0.121765462197	416	2	-0.135429543724225	0.892272266789667	-0.071773739321775	195.469891293367	1.86338185890258	1.8004	0.3667	1.7671	0.3886	1160237636
1813	6	101330690	101944564	0.354454	0.185500607617	369	3	-0.716265427462475	0.473827470101655	-0.435867421701283	173.385552613588	1.48790322580645	1.8004	0.3667	1.7671	0.3886	1160806960
1814	6	101944564	102497881	0.328368	0.0963588684244	205	1	-1.1216881466278	0.261995058153324	-0.876276048691542	96.3253070075486	1.0379746835443	1.8004	0.3667	1.7671	0.3886	1161420834
1815	6	102497881	103097183	0.327976	0.165696093122	296	1	-0.525826905284656	0.599008478884232	-0.346302782568038	139.084345727973	1.49873417721519	1.8004	0.3667	1.7671	0.3886	1161974151
1816	6	103097183	103707593	0.328836	0.180878425976	243	1	-0.872866968924069	0.382735592106128	-0.630943644591207	114.180729769923	1.23037974683544	1.8004	0.3667	1.7671	0.3886	1162573453
1817	6	103707593	104315804	0.333038	0.177916874243	225	1	-0.990729632046888	0.321817617761654	-0.741974956979951	105.722897935114	1.13924050632911	1.8004	0.3667	1.7671	0.3886	1163183863
1818	6	104315804	104915254	0.355272	0.165902076904	561	3	0.340342696410148	0.7335984671002	0.168512532847114	263.602425518218	2.26209677419355	1.8004	0.3667	1.7671	0.3886	1163792074
1819	6	104915254	105542557	0.361448	0.202937017677	419	4	-0.59197170680977	0.553869534646953	-0.354696007729529	196.879529932502	1.57518796992481	1.8004	0.3667	1.7671	0.3886	1164391524
1820	6	105542557	106147043	0.391714	0.172850984142	544	7	-0.105281870706357	0.916152148100595	-0.0504297533652583	255.614473229788	1.88561525129983	1.8004	0.3667	1.7671	0.3886	1165018827
1821	6	106147043	106730535	0.391564	0.143090222317	515	7	-0.263053111714867	0.792509642917854	-0.129463972545017	241.987966384817	1.78509532062392	1.8004	0.3667	1.7671	0.3886	1165623313
1822	6	106730535	107361637	0.394188	0.207735041245	667	7	0.563885806674566	0.572831850049557	0.243650356568987	313.409657434317	2.31195840554593	1.8004	0.3667	1.7671	0.3886	1166206805
1823	6	107361637	107992090	0.395196	0.206919469017	303	7	-1.41641528736329	0.156653950617556	-0.894718611142647	142.373502552621	1.05025996533795	1.8004	0.3667	1.7671	0.3886	1166837907
1824	6	107992090	108635870	0.408462	0.22333716487	406	8	-0.696302046942505	0.486239691547933	-0.417339842385529	190.771095829584	1.47636363636364	1.8004	0.3667	1.7671	0.3886	1167468360
1825	6	108635870	109244096	0.403836	0.177937148363	485	8	-0.292420232486523	0.769965340646653	-0.160834822496216	227.891579993469	1.76363636363636	1.8004	0.3667	1.7671	0.3886	1168112140
1826	6	109244096	109851753	0.396298	0.177167382257	474	7	-0.486109004175174	0.626889883225123	-0.249149345717339	222.722904983308	1.64298093587522	1.8004	0.3667	1.7671	0.3886	1168720366
1827	6	109851753	110505516	0.390904	0.235196852682	608	7	0.242902937036562	0.808080590276328	0.110034918827988	285.686764197998	2.10745233968804	1.8004	0.3667	1.7671	0.3886	1169328023
1828	6	110505516	111141026	0.391332	0.213230318956	531	7	-0.176006909779137	0.860288513974589	-0.085324543811444	249.50603912687	1.84055459272097	1.8004	0.3667	1.7671	0.3886	1169981786
1829	6	111141026	111834090	0.376992	0.278565904447	540	5	-0.0690884900484477	0.944919182747521	-0.0357241560595592	253.734955044274	1.93895870736086	1.8004	0.3667	1.7671	0.3886	1170617296
1830	6	111834090	112405381	0.414966	0.124789293022	573	9	0.417266230691243	0.676483685925068	0.206929973294693	269.240980074758	2.30120481927711	1.8004	0.3667	1.7671	0.3886	1171310360
1831	6	112405381	112986679	0.371526	0.139855977485	565	5	0.0584896875978335	0.953358576537976	0.0295673041921599	265.481943703732	2.02872531418312	1.8004	0.3667	1.7671	0.3886	1171881651
1832	6	112986679	113578305	0.346816	0.154871489759	551	2	0.726188942876384	0.467722949450067	0.33369505110829	258.903630054436	2.46808510638298	1.8004	0.3667	1.7671	0.3886	1172462949
1833	6	113578305	114170955	0.368922	0.156331730364	452	4	-0.424693720935542	0.671059961726703	-0.245323479013693	212.385554962985	1.69924812030075	1.8004	0.3667	1.7671	0.3886	1173054575
1834	6	114170955	114736361	0.370488	0.115679706264	382	5	-0.875382572772945	0.381365778877146	-0.535110925074641	179.493986716505	1.37163375224417	1.8004	0.3667	1.7671	0.3886	1173647225
1835	6	114736361	115363553	0.345392	0.20279595403	448	2	0.0688059493959194	0.9451440823806	0.0351414645947368	210.506036777472	2.006718924972	1.8004	0.3667	1.7671	0.3886	1174212631
1836	6	115363553	116002958	0.341694	0.218023005763	373	2	-0.409870987604419	0.681900588809242	-0.229181637207629	175.265070799101	1.67077267637178	1.8004	0.3667	1.7671	0.3886	1174839823
1837	6	116002958	116594010	0.361666	0.15405074342	458	4	-0.394279541685682	0.693374665867758	-0.226298653331936	215.204832241255	1.7218045112782	1.8004	0.3667	1.7671	0.3886	1175479228
1838	6	116594010	117202245	0.36323	0.177949312355	567	4	0.15824471468677	0.874263970388973	0.0817024835133485	266.421702796488	2.13157894736842	1.8004	0.3667	1.7671	0.3886	1176070280
1839	6	117202245	117816765	0.36827	0.186356831348	458	4	-0.394279541685682	0.693374665867758	-0.226298653331936	215.204832241255	1.7218045112782	1.8004	0.3667	1.7671	0.3886	1176678515
1840	6	117816765	118451301	0.374154	0.212022643317	434	5	-0.61001996326868	0.541848583391229	-0.350988520665911	203.927723128176	1.55834829443447	1.8004	0.3667	1.7671	0.3886	1177293035
1841	6	118451301	119051583	0.375642	0.167058149336	485	5	-0.349760480870266	0.726518459664484	-0.1906988160359	227.891579993469	1.74147217235189	1.8004	0.3667	1.7671	0.3886	1177927571
1842	6	119051583	119651053	0.379046	0.165929904749	425	5	-0.655948107221341	0.511857513580404	-0.381220722085326	199.698807210772	1.52603231597846	1.8004	0.3667	1.7671	0.3886	1178527853
1843	6	119651053	120231128	0.364064	0.138042494505	451	4	-0.429762750810518	0.667368231506517	-0.248518818173499	211.915675416607	1.69548872180451	1.8004	0.3667	1.7671	0.3886	1179127323
1844	6	120231128	120835950	0.331536	0.173310494658	300	1	-0.499635202368474	0.617331966068346	-0.326937457701107	140.963863913486	1.51898734177215	1.8004	0.3667	1.7671	0.3886	1179707398
1845	6	120835950	121458003	0.340378	0.196209969247	309	2	-0.818341973844708	0.413161945039696	-0.500750429558493	145.19277983089	1.38409854423292	1.8004	0.3667	1.7671	0.3886	1180312220
1846	6	121458003	122121399	0.35375	0.246302359375	570	3	0.389871202216677	0.696631789532117	0.191473681290425	267.831341435623	2.29838709677419	1.8004	0.3667	1.7671	0.3886	1180934273
1847	6	122121399	122694598	0.34973	0.127702595434	565	2	0.815541971116447	0.414762150185354	0.369893599839683	265.481943703732	2.53079507278835	1.8004	0.3667	1.7671	0.3886	1181597669
1848	6	122694598	123323176	0.36145	0.204553770574	447	4	-0.450038870310425	0.652682413231075	-0.261371420245563	210.036157231094	1.68045112781955	1.8004	0.3667	1.7671	0.3886	1182170868
1849	6	123323176	123910263	0.341332	0.148337469574	334	2	-0.658782994844595	0.510035128693548	-0.388509164988815	156.939768490348	1.49608062709966	1.8004	0.3667	1.7671	0.3886	1182799446
1850	6	123910263	124461077	0.353756	0.0922525571245	330	3	-0.930888952624102	0.351911009672529	-0.597022213515863	155.060250304834	1.33064516129032	1.8004	0.3667	1.7671	0.3886	1183386533
1851	6	124461077	125025303	0.347148	0.113830273685	339	2	-0.626871199044572	0.530743667688307	-0.367071994326523	159.289166222239	1.51847704367301	1.8004	0.3667	1.7671	0.3886	1183937347
1852	6	125025303	125622700	0.369982	0.163035636269	480	4	-0.282760884436196	0.777360140812686	-0.158611845820362	225.542182261577	1.80451127819549	1.8004	0.3667	1.7671	0.3886	1184501573
1853	6	125622700	126203631	0.380098	0.139312586176	534	6	-0.10657891017167	0.915123050515478	-0.0534141641232449	250.915677766005	1.93128390596745	1.8004	0.3667	1.7671	0.3886	1185098970
1854	6	126203631	126791342	0.364972	0.149241719144	592	4	0.284970461561186	0.775666772294386	0.14395092420007	278.168691455945	2.22556390977444	1.8004	0.3667	1.7671	0.3886	1185679901
1855	6	126791342	127402843	0.34821	0.182339848995	395	2	-0.26945908608432	0.787576422745643	-0.146504614398402	185.602420819423	1.76931690929451	1.8004	0.3667	1.7671	0.3886	1186267612
1856	6	127402843	128004721	0.356274	0.169266861391	558	3	0.323833194474638	0.746064323653846	0.160776884067509	262.192786879084	2.25	1.8004	0.3667	1.7671	0.3886	1186879113
1857	6	128004721	128556556	0.344622	0.0939320630261	282	2	-0.990665671164829	0.321848859013859	-0.632662105064074	132.506032078677	1.26315789473684	1.8004	0.3667	1.7671	0.3886	1187480991
1858	6	128556556	129126530	0.35134	0.122767003407	622	3	0.67603590243218	0.499017850687563	0.317426342368923	292.265077847294	2.50806451612903	1.8004	0.3667	1.7671	0.3886	1188032826
1859	6	129126530	129708501	0.34642	0.140850660944	331	2	-0.677930072324608	0.49781603164858	-0.401526050655649	155.530129851213	1.48264277715566	1.8004	0.3667	1.7671	0.3886	1188602800
1860	6	129708501	130283575	0.367104	0.130546677471	476	4	-0.303037003936103	0.761861661573744	-0.170684678120937	223.662664076064	1.78947368421053	1.8004	0.3667	1.7671	0.3886	1189184771
1861	6	130283575	130884823	0.376926	0.16839640215	402	5	-0.77332003065592	0.439333004114421	-0.461488061931461	188.891577644071	1.44344703770197	1.8004	0.3667	1.7671	0.3886	1189759845
1862	6	130884823	131476973	0.374212	0.155619353204	575	5	0.109520958656346	0.912789299154679	0.0548783927213476	270.180739167514	2.06463195691203	1.8004	0.3667	1.7671	0.3886	1190361093
1863	6	131476973	132117348	0.374602	0.219207495608	514	5	-0.20176979480058	0.840096696124776	-0.106915203916512	241.518086838439	1.84560143626571	1.8004	0.3667	1.7671	0.3886	1190953243
1864	6	132117348	132697509	0.364326	0.138170266529	429	4	-0.541281408060004	0.588313633214503	-0.320668603929335	201.578325396285	1.61278195488722	1.8004	0.3667	1.7671	0.3886	1191593618
1865	6	132697509	133286040	0.371126	0.150427080307	641	5	0.446327347642529	0.655360804533808	0.211640793508351	301.192789228481	2.3016157989228	1.8004	0.3667	1.7671	0.3886	1192173779
1866	6	133286040	133857443	0.361022	0.124960841998	474	4	-0.313175063686056	0.7541476624897	-0.176759192530621	222.722904983308	1.78195488721805	1.8004	0.3667	1.7671	0.3886	1192762310
1867	6	133857443	134459809	0.378484	0.169939870444	421	5	-0.676360615644746	0.498811716166177	-0.394863330043994	197.819289025258	1.51166965888689	1.8004	0.3667	1.7671	0.3886	1193333713
1868	6	134459809	135084581	0.387122	0.199708053498	531	6	-0.122453588643004	0.902539800194681	-0.0615420450066453	249.50603912687	1.92043399638336	1.8004	0.3667	1.7671	0.3886	1193936079
1869	6	135084581	135683262	0.382168	0.164830686125	488	6	-0.349990646732117	0.726345717107222	-0.183372758247912	229.301218632604	1.76491862567812	1.8004	0.3667	1.7671	0.3886	1194560851
1870	6	135683262	136272540	0.359	0.151504043932	398	3	-0.556673575419215	0.577750474284971	-0.32671980721803	187.012059458558	1.60483870967742	1.8004	0.3667	1.7671	0.3886	1195159532
1871	6	136272540	136871024	0.381278	0.164555777598	313	6	-1.2760135575599	0.201950726575244	-0.82409124887818	147.072298016403	1.13200723327306	1.2081	0.1829	1.1594	0.0992	1195748810
1872	6	136871024	137478177	0.387566	0.176484345791	246	6	-1.63054804341968	0.102985719914779	-1.17159559047156	115.590368409058	0.889692585895118	1.2081	0.1829	1.1594	0.0992	1196347294
1873	6	137478177	138058633	0.390412	0.138608266604	339	7	-1.22056133300789	0.222252154091439	-0.732751131479254	159.289166222239	1.17504332755633	1.2081	0.1829	1.1594	0.0992	1196954447
1874	6	138058633	138659324	0.400658	0.16762528488	352	8	-0.972373160621277	0.330864939204518	-0.623244140933408	165.397600325157	1.28	1.2081	0.1829	1.1594	0.0992	1197534903
1875	6	138659324	139278258	0.389998	0.192159422491	325	6	-1.21251484367457	0.225315364045153	-0.769814187894982	152.710852572943	1.1754068716094	1.2081	0.1829	1.1594	0.0992	1198135594
1876	6	139278258	139901940	0.391184	0.198309394852	330	7	-1.26952482159674	0.204253943422155	-0.771570380369782	155.060250304834	1.14384748700173	1.2081	0.1829	1.1594	0.0992	1198754528
1877	6	139901940	140476801	0.361544	0.130224523841	293	4	-1.23066947105683	0.218446510673524	-0.870745587006632	137.674707088838	1.1015037593985	1.2081	0.1829	1.1594	0.0992	1199378210
1878	6	140476801	141078599	0.33979	0.169156427904	214	1	-1.06275681506639	0.287892248211905	-0.814289161795841	100.554222924953	1.08354430379747	1.2081	0.1829	1.1594	0.0992	1199953071
1879	6	141078599	141659230	0.335176	0.138867886833	220	1	-1.02346926069212	0.306086026633327	-0.774396434672328	103.373500203223	1.11392405063291	1.2081	0.1829	1.1594	0.0992	1200554869
1880	6	141659230	142270565	0.337798	0.182117824106	279	1	-0.63714164267843	0.524032585822323	-0.431634836367801	131.096393439542	1.4126582278481	1.2081	0.1829	1.1594	0.0992	1201135500
1881	6	142270565	142870688	0.358422	0.166837464986	386	3	-0.622711583161254	0.533474069551285	-0.370887390493599	181.373504902018	1.55645161290323	1.2081	0.1829	1.1594	0.0992	1201746835
1882	6	142870688	143454540	0.379852	0.143618588272	399	5	-0.788629411973474	0.430328635341408	-0.472294816888044	187.481939004936	1.4326750448833	1.2081	0.1829	1.1594	0.0992	1202346958
1883	6	143454540	144028599	0.390162	0.129009387537	877	7	1.70636720708102	0.0879397322034857	0.638540437829135	412.084362173757	3.03986135181976	1.8603	0.4671	1.7899	0.4289	1202930810
1884	6	144028599	144657203	0.390892	0.204586671418	647	7	0.455078054254904	0.649053085698789	0.19972930737691	304.012066506751	2.24263431542461	1.8603	0.4671	1.7899	0.4289	1203504869
1885	6	144657203	145244125	0.36415	0.148098043692	695	4	0.807080538683778	0.41962008362446	0.37536672618199	326.566284732909	2.61278195488722	1.8603	0.4671	1.7899	0.4289	1204133473
1886	6	145244125	145843887	0.370868	0.166335979939	478	5	-0.385482370611225	0.699880065429937	-0.211672945129641	224.602423168821	1.71633752244165	1.8603	0.4671	1.7899	0.4289	1204720395
1887	6	145843887	146447149	0.359972	0.171172724289	537	3	0.20826668092607	0.835020745979637	0.105433850223734	252.32531640514	2.16532258064516	1.8603	0.4671	1.7899	0.4289	1205320157
1888	6	146447149	147026482	0.36277	0.136938513774	471	4	-0.328382153310986	0.742622735116341	-0.185919191816097	221.313266344173	1.77067669172932	1.8603	0.4671	1.7899	0.4289	1205923419
1889	6	147026482	147593775	0.363716	0.118621241581	455	4	-0.409486631310612	0.682182575605943	-0.235779706342822	213.79519360212	1.71052631578947	1.8603	0.4671	1.7899	0.4289	1206502752
1890	6	147593775	148175234	0.369718	0.140094142493	376	4	-0.809939991433765	0.417974665772381	-0.510913589751243	176.674709438236	1.41353383458647	1.8603	0.4671	1.7899	0.4289	1207070045
1891	6	148175234	148782514	0.396994	0.176656566987	386	7	-0.964863114821688	0.334613378322195	-0.545435557347517	181.373504902018	1.33795493934142	1.8603	0.4671	1.7899	0.4289	1207651504
1892	6	148782514	149383695	0.403424	0.168303722174	348	8	-0.99282287274563	0.320796281310813	-0.639732263721977	163.518082139643	1.26545454545455	1.8603	0.4671	1.7899	0.4289	1208258784
1893	6	149383695	149991519	0.396354	0.177393456	538	7	-0.137924196432255	0.890300327176027	-0.0664302320589736	252.795195951518	1.86481802426343	1.8603	0.4671	1.7899	0.4289	1208859965
1894	6	149991519	150676696	0.435996	0.270261552854	445	11	-0.12074685830557	0.903891542933237	-0.0577392353959664	209.096398138337	1.94111232279171	1.8603	0.4671	1.7899	0.4289	1209467789
1895	6	150676696	151290699	0.411002	0.185671731246	204	9	-1.5937240310619	0.110997859354775	-1.28303601349072	95.8554274611703	0.819277108433735	1.8603	0.4671	1.7899	0.4289	1210152966
1896	6	151290699	151950283	0.406338	0.241946438968	425	8	-0.599165914351826	0.549062250271044	-0.351356728545641	199.698807210772	1.54545454545455	1.8603	0.4671	1.7899	0.4289	1210766969
1897	6	151950283	152555367	0.383492	0.173668449339	544	6	-0.0536633152672253	0.957203410841534	-0.0266472545604595	255.614473229788	1.96745027124774	1.8603	0.4671	1.7899	0.4289	1211426553
1898	6	152555367	153139896	0.3663	0.144610447044	497	4	-0.196587376561593	0.844150449888248	-0.108400399866594	233.530134550008	1.86842105263158	1.8603	0.4671	1.7899	0.4289	1212031637
1899	6	153139896	153743909	0.360724	0.172203247281	565	4	0.148106654936817	0.882258597491139	0.0766046158736697	265.481943703732	2.12406015037594	1.8603	0.4671	1.7899	0.4289	1212616166
1900	6	153743909	154359324	0.35102	0.187540115207	533	3	0.186254011678724	0.85224556971197	0.0946472949974966	250.445798219626	2.1491935483871	1.8603	0.4671	1.7899	0.4289	1213220179
1901	6	154359324	154966997	0.391318	0.177189047399	809	7	1.33642084885417	0.181411755519117	0.52210329781438	380.132553020033	2.80415944540728	1.8603	0.4671	1.7899	0.4289	1213835594
1902	6	154966997	155599031	0.402424	0.208903318492	525	8	-0.0879231112429884	0.929937787620876	-0.0465021470172204	246.6867618486	1.90909090909091	1.8603	0.4671	1.7899	0.4289	1214443267
1903	6	155599031	156170072	0.369824	0.124406128457	645	4	0.553629044934947	0.579832744167751	0.267652908881736	303.072307413994	2.42481203007519	1.8603	0.4671	1.7899	0.4289	1215075301
1904	6	156170072	156755748	0.384598	0.146285659648	456	6	-0.519320550426341	0.603537224904502	-0.281220081646057	214.265073148498	1.64918625678119	1.8603	0.4671	1.7899	0.4289	1215646342
1905	6	156755748	157337864	0.401964	0.141064667523	495	8	-0.24129595217564	0.809325747917761	-0.131391044603733	232.590375457252	1.8	1.8603	0.4671	1.7899	0.4289	1216232018
1906	6	157337864	158006609	0.432472	0.252330858548	408	11	-0.366614546795421	0.71390655589661	-0.182975419278231	191.710854922341	1.77971646673937	1.8603	0.4671	1.7899	0.4289	1216814134
1907	6	158006609	158614534	0.43955	0.177530122959	487	11	0.15834619349372	0.874184010117902	0.0723772008326156	228.831339086225	2.12431842966194	1.8603	0.4671	1.7899	0.4289	1217482879
1908	6	158614534	159261531	0.434348	0.227198889639	377	11	-0.572611799313944	0.566907568754116	-0.296980047981062	177.144588984614	1.64449291166848	1.8603	0.4671	1.7899	0.4289	1218090804
1909	6	159261531	159861732	0.42281	0.166945739844	356	10	-0.795238005483601	0.426475067934502	-0.456537573550208	167.27711851067	1.43259557344064	1.8603	0.4671	1.7899	0.4289	1218737801
1910	6	159861732	160476597	0.427704	0.186813365536	433	10	-0.333166118291469	0.73900889218476	-0.174047789789881	203.457843581798	1.74245472837022	1.8603	0.4671	1.7899	0.4289	1219338002
1911	6	160476597	161195893	0.419786	0.304875878637	344	9	-0.830746695979406	0.406116740824709	-0.529196600760114	161.63856395413	1.38152610441767	1.8603	0.4671	1.7899	0.4289	1219952867
1912	6	161195893	161834356	0.411868	0.216869262588	389	9	-0.585503981131462	0.558208890485218	-0.35183501047602	182.783143541153	1.56224899598394	1.8603	0.4671	1.7899	0.4289	1220672163
1913	6	161834356	162410287	0.404366	0.131840446165	307	8	-1.20243242202025	0.229196033883505	-0.820580914200526	144.253020738134	1.11636363636364	1.1821	0.3055	1.1371	0.2533	1221310626
1914	6	162410287	162975966	0.382162	0.11610648442	285	6	-1.42417722329235	0.154395176471287	-0.959291986758695	133.915670717812	1.03074141048825	1.1821	0.3055	1.1371	0.2533	1221886557
1915	6	162975966	163558855	0.373136	0.142203747197	484	5	-0.354863607976118	0.722691773036915	-0.193676515835796	227.42170044709	1.73788150807899	1.1821	0.3055	1.1371	0.2533	1222452236
1916	6	163558855	164116917	0.41077	0.104042203196	449	9	-0.258513694667536	0.796010481223091	-0.144889720721065	210.97591632385	1.80321285140562	1.1821	0.3055	1.1371	0.2533	1223035125
1917	6	164116917	164673311	0.414584	0.101356233173	265	9	-1.26128390649024	0.207206577385147	-0.90561280601165	124.518079790246	1.06425702811245	1.1821	0.3055	1.1371	0.2533	1223593187
1918	6	164673311	165272063	0.360604	0.164929720485	308	4	-1.15463402293218	0.248240327929084	-0.798715900733979	144.722900284512	1.15789473684211	1.1821	0.3055	1.1371	0.2533	1224149581
1919	6	165272063	165857247	0.377178	0.145567889758	360	5	-0.987651369101673	0.323323419051044	-0.620686656780715	169.156636696183	1.29263913824057	1.1821	0.3055	1.1371	0.2533	1224748333
1920	6	165857247	166417299	0.4157	0.107225757608	297	9	-1.08688908704281	0.277085829781036	-0.741142234661446	139.554225274351	1.19277108433735	1.1821	0.3055	1.1371	0.2533	1225333517
1921	6	166417299	167006546	0.443544	0.151459404969	327	12	-0.769782599586033	0.441428863123732	-0.4819478409278	153.6506116657	1.48467650397276	1.1821	0.3055	1.1371	0.2533	1225893569
1922	6	167006546	167643169	0.446936	0.214605818514	237	12	-1.30395252767455	0.192249768888282	-0.946351417527624	111.361452491654	1.07604994324631	1.1821	0.3055	1.1371	0.2533	1226482816
1923	6	167643169	168358476	0.449492	0.300999431014	300	12	-0.930033578012587	0.352353699373455	-0.606275975930002	140.963863913486	1.36208853575482	1.1821	0.3055	1.1371	0.2533	1227119439
1924	6	168358476	168927128	0.486222	0.120727615484	122	14	-2.03252360260423	0.0421006768370826	-1.53207401858983	57.3253046581509	0.694167852062589	1.1821	0.3055	1.1371	0.2533	1227834746
1925	6	168927128	169513893	0.439782	0.147870101318	218	11	-1.62917835255411	0.103275268209011	-1.0872164364728	102.433741110466	0.95092693565976	1.1821	0.3055	1.1371	0.2533	1228403398
1926	6	169513893	170119763	0.431062	0.174740455873	286	11	-1.17731341154574	0.239070435842214	-0.695529424471337	134.38555026419	1.24754634678299	1.1821	0.3055	1.1371	0.2533	1228990163
1927	6	170119763	170756306	0.484842	0.214507111067	146	14	-1.82119275197831	0.0685775618644479	-1.2729867972727	68.6024137712297	0.83072546230441	1.1821	0.3055	1.1371	0.2533	1229596033
1928	6	170756306	171115067	0.106368	0.319125757473	172	1	-1.3377696956863	0.180971523399897	-1.12949139349489	80.8192819770652	0.870886075949367	1.1821	0.3055	1.1371	0.2533	1230232576
1929	7	0	683041	0.555266	0.267979520995	160	16	0.256678857001347	0.797426694506813	0.159084925439253	75.1807274205258	2.10526315789474	2.1947	0.6279	2.1679	0.4933	1230232576
1930	7	683041	1330600	0.55157	0.227869584084	173	16	0.456427407269472	0.648082660990238	0.271785058188615	81.2891615234435	2.27631578947368	2.1947	0.6279	2.1679	0.4933	1230915617
1931	7	1330600	1949982	0.57086	0.192743734884	75	16	-1.04936935629024	0.294008156203882	-0.934024478952229	35.2409659783714	0.986842105263158	2.1947	0.6279	2.1679	0.4933	1231563176
1932	7	1949982	2570397	0.543282	0.194087828308	249	16	1.62418816268312	0.104335656448088	0.797158762619971	117.000007048193	3.27631578947368	2.1947	0.6279	2.1679	0.4933	1232182558
1933	7	2570397	3212524	0.499034	0.221337835039	429	15	1.43183448911752	0.152191194300767	0.516772925568889	201.578325396285	2.78119935170178	2.1947	0.6279	2.1679	0.4933	1232802973
1934	7	3212524	3787974	0.39527	0.131114779738	577	7	0.0742509207860861	0.940810728710505	0.0345349140298848	271.120498260271	2	2.1947	0.6279	2.1679	0.4933	1233445100
1935	7	3787974	4367688	0.458402	0.137505735587	271	13	-1.10874373544538	0.267540748861916	-0.648418535252305	127.337357068515	1.29510155316607	2.1947	0.6279	2.1679	0.4933	1234020550
1936	7	4367688	5127560	0.47171	0.341994441169	381	14	0.24808849373382	0.804065938053716	0.110835831340602	179.024107170127	2.1678520625889	2.1947	0.6279	2.1679	0.4933	1234600264
1937	7	5127560	6098775	0.490678	0.485180933161	348	15	0.533872211538701	0.593429949013713	0.214882583918072	163.518082139643	2.25607779578606	2.1947	0.6279	2.1679	0.4933	1235360136
1938	7	6098775	7089517	0.460876	0.495327744256	384	13	-0.294014182817588	0.768747065791212	-0.14560507588502	180.433745809262	1.83512544802867	2.1947	0.6279	2.1679	0.4933	1236331351
1939	7	7089517	7713071	0.375106	0.198144827874	729	5	0.895402532957439	0.37057194711868	0.397235251216547	342.54218930977	2.61759425493716	2.1947	0.6279	2.1679	0.4933	1237322093
1940	7	7713071	8288668	0.371072	0.131336681741	817	5	1.34447771827235	0.178793956925907	0.561652515035293	383.89158939106	2.93357271095153	2.1947	0.6279	2.1679	0.4933	1237945647
1941	7	8288668	8853838	0.369972	0.115310437567	532	4	-0.0191713309374115	0.984704427996313	-0.0102200059276907	249.975918673248	2	2.1947	0.6279	2.1679	0.4933	1238521244
1942	7	8853838	9421183	0.33767	0.118702024341	694	1	2.08024753487546	0.0375028342824417	0.883035704381273	326.09640518653	3.51392405063291	2.9916	0.548	2.8436	0.6038	1239086414
1943	7	9421183	10025064	0.33489	0.172022302407	549	1	1.13079830416386	0.258139993886194	0.544906190808211	257.963870961679	2.77974683544304	2.9916	0.548	2.8436	0.6038	1239653759
1944	7	10025064	10632802	0.342868	0.177277050308	570	2	0.84745376691647	0.396742246367785	0.382604651589237	267.831341435623	2.5531914893617	2.9916	0.548	2.8436	0.6038	1240257640
1945	7	10632802	11253726	0.35377	0.194748471633	604	3	0.576978890819121	0.563953715520383	0.2750603115634	283.807246012485	2.43548387096774	2.9916	0.548	2.8436	0.6038	1240865378
1946	7	11253726	11824243	0.351364	0.123601925972	563	3	0.351349031033821	0.725326515184818	0.17364668431855	264.542184610975	2.27016129032258	2.9916	0.548	2.8436	0.6038	1241486302
1947	7	11824243	12400616	0.346158	0.132506206918	736	2	1.90692538747722	0.0565302501009785	0.751348498594146	345.831346134418	3.29675251959686	2.9916	0.548	2.8436	0.6038	1242056819
1948	7	12400616	13010231	0.356742	0.179810208082	854	3	1.95277071877827	0.0508467696452385	0.774747831858811	401.277132607056	3.44354838709677	2.9916	0.548	2.8436	0.6038	1242633192
1949	7	13010231	13601725	0.33861	0.154682887739	696	1	2.09334338633355	0.0363185122697184	0.88718734765174	327.036164279287	3.52405063291139	2.9916	0.548	2.8436	0.6038	1243242807
1950	7	13601725	14185475	0.34788	0.143468950749	568	2	0.834689048596461	0.403892809320515	0.377533662041815	266.891582342866	2.54423292273236	2.9916	0.548	2.8436	0.6038	1243834301
1951	7	14185475	14766268	0.336568	0.139108081537	542	1	1.08496282406054	0.277938120945577	0.526392893156884	254.674714137031	2.74430379746835	2.9916	0.548	2.8436	0.6038	1244418051
1952	7	14766268	15320920	0.34761	0.0985338554625	692	2	1.62610158443702	0.103928047041084	0.662414770173857	325.156646093774	3.0996640537514	2.9916	0.548	2.8436	0.6038	1244998844
1953	7	15320920	15882323	0.341488	0.10937419287	564	2	0.809159611956443	0.418423342887327	0.367337894935926	265.012064157353	2.52631578947368	2.9916	0.548	2.8436	0.6038	1245553496
1954	7	15882323	16471244	0.353984	0.150989691317	829	3	1.81519153598235	0.0694944799732905	0.731883863734071	389.530143947599	3.34274193548387	2.9916	0.548	2.8436	0.6038	1246114899
1955	7	16471244	17061333	0.369442	0.152670190429	754	4	1.1061533013074	0.268660171535898	0.492918271839784	354.289177969228	2.83458646616541	2.9916	0.548	2.8436	0.6038	1246703820
1956	7	17061333	17644697	0.359344	0.142902201713	1034	3	2.94334083490885	0.00324690733860456	1.05067604255326	485.855450955148	4.16935483870968	2.9916	0.548	2.8436	0.6038	1247293909
1957	7	17644697	18236219	0.36364	0.154722901261	1090	4	2.80934733929955	0.00496420563180711	1.02460997823541	512.168705552332	4.09774436090226	2.9916	0.548	2.8436	0.6038	1247877273
1958	7	18236219	18766309	0.349684	0.0567639457451	780	2	2.18774919051742	0.0286878767817727	0.835116856286744	366.506046175063	3.49384098544233	2.9916	0.548	2.8436	0.6038	1248468795
1959	7	18766309	19354791	0.354946	0.150356340551	747	3	1.36393181641175	0.172589026105341	0.581620005027558	351.00002114458	3.01209677419355	2.9916	0.548	2.8436	0.6038	1248998885
1960	7	19354791	19962497	0.347246	0.177233728151	885	2	2.85789690231789	0.0042645892625666	1.01732018750749	415.843398544783	3.96416573348264	2.9916	0.548	2.8436	0.6038	1249587367
1961	7	19962497	20543175	0.360334	0.138937586752	606	4	0.355936879810859	0.721887835970795	0.177671542044071	284.747005105241	2.2781954887218	2.9916	0.548	2.8436	0.6038	1250195073
1962	7	20543175	21142357	0.367536	0.165529004543	633	4	0.492800686435228	0.622153425659906	0.240559247999461	297.433752857455	2.3796992481203	2.9916	0.548	2.8436	0.6038	1250775751
1963	7	21142357	21743581	0.3768	0.168363205727	692	5	0.706586830040942	0.479823275639219	0.322088474526335	325.156646093774	2.48473967684022	2.9916	0.548	2.8436	0.6038	1251374933
1964	7	21743581	22319108	0.391446	0.131231028258	648	7	0.460518441875887	0.645144137375485	0.201957408269027	304.481946053129	2.24610051993068	2.9916	0.548	2.8436	0.6038	1251976157
1965	7	22319108	22961577	0.406458	0.221752333576	782	8	1.22597089274672	0.220209628715698	0.528349037736647	367.44580526782	2.84363636363636	2.9916	0.548	2.8436	0.6038	1252551684
1966	7	22961577	23620882	0.382852	0.241625651254	708	6	0.814152441165672	0.415557626791547	0.353495454272199	332.674718835826	2.56057866184448	2.9916	0.548	2.8436	0.6038	1253194153
1967	7	23620882	24279827	0.384196	0.241211330232	863	6	1.63434416218457	0.102186605643169	0.639106653368156	405.506048524461	3.12115732368897	2.9916	0.548	2.8436	0.6038	1253853458
1968	7	24279827	24870183	0.392266	0.15305341184	905	7	1.85869806046855	0.0630699485482991	0.68388138735497	425.240989472349	3.1369150779896	2.9916	0.548	2.8436	0.6038	1254512403
1969	7	24870183	25454321	0.400462	0.14403788146	894	8	1.79856283222862	0.0720878611688189	0.721455261612612	420.072314462188	3.25090909090909	2.9916	0.548	2.8436	0.6038	1255102759
1970	7	25454321	26013718	0.406722	0.106180404972	772	8	1.17484661243584	0.240056087820886	0.509781277697375	362.747009804037	2.80727272727273	2.9916	0.548	2.8436	0.6038	1255686897
1971	7	26013718	26629172	0.413184	0.187591599047	477	9	-0.105918227651038	0.915647231844929	-0.0576158994567001	224.132543622442	1.91566265060241	2.4495	0.4165	2.4629	0.3919	1256246294
1972	7	26629172	27238555	0.399696	0.179497951206	709	7	0.792382086755856	0.428137921121677	0.331749222623918	333.144598382205	2.45753899480069	2.4495	0.4165	2.4629	0.3919	1256861748
1973	7	27238555	27832979	0.396014	0.158849575387	731	7	0.912070614417485	0.361731546191929	0.37583500133684	343.481948402527	2.53379549393414	2.4495	0.4165	2.4629	0.3919	1257471131
1974	7	27832979	28398319	0.398942	0.115576467259	684	7	0.656372396231279	0.511584546731465	0.2799599202703	321.397609722748	2.37088388214905	2.4495	0.4165	2.4629	0.3919	1258065555
1975	7	28398319	28942537	0.4004	0.0812505282809	870	8	1.6758645594825	0.0937647250130221	0.682195831165385	408.795205349109	3.16363636363636	2.4495	0.4165	2.4629	0.3919	1258630895
1976	7	28942537	29506437	0.409662	0.113317964178	486	8	-0.287307804455435	0.773876647373635	-0.157863255964925	228.361459539847	1.76727272727273	2.4495	0.4165	2.4629	0.3919	1259175113
1977	7	29506437	30191291	0.406338	0.269917383851	848	8	1.56339114279856	0.117960622180153	0.645244694992494	398.457855328786	3.08363636363636	2.4495	0.4165	2.4629	0.3919	1259739013
1978	7	30191291	30812599	0.429714	0.195246158105	777	10	1.73115504007338	0.0834241157975525	0.669499783891104	365.096407535928	3.12676056338028	2.4495	0.4165	2.4629	0.3919	1260423867
1979	7	30812599	31370178	0.457948	0.103266084268	380	13	-0.322854166981404	0.746805688421915	-0.160711968275229	178.554227623749	1.81600955794504	2.4495	0.4165	2.4629	0.3919	1261045175
1980	7	31370178	31939322	0.387078	0.121487707856	604	6	0.263830254159444	0.79191072082736	0.12429464351428	283.807246012485	2.18444846292948	2.4495	0.4165	2.4629	0.3919	1261602754
1981	7	31939322	32538381	0.403628	0.165357669278	701	8	0.811864222228565	0.41686954593207	0.370594874439918	329.385562011178	2.54909090909091	2.4495	0.4165	2.4629	0.3919	1262171898
1982	7	32538381	33405816	0.374652	0.423587934543	782	5	1.16586826956755	0.24366770971216	0.498485044196962	367.44580526782	2.80789946140036	2.4495	0.4165	2.4629	0.3919	1262770957
1983	7	33405816	33967245	0.393608	0.109415438105	759	7	1.06440146780501	0.287146869142576	0.430063480799869	356.638575701119	2.63084922010399	2.4495	0.4165	2.4629	0.3919	1263638392
1984	7	33967245	34547801	0.392064	0.138756640186	755	7	1.04263991732108	0.297115094443357	0.422440239596844	354.759057515606	2.61698440207972	2.4495	0.4165	2.4629	0.3919	1264199821
1985	7	34547801	35412535	0.387642	0.421787509222	681	6	0.67128033492367	0.502041959803473	0.297400892201272	319.987971083613	2.4629294755877	2.4495	0.4165	2.4629	0.3919	1264780377
1986	7	35412535	36089030	0.403388	0.260896237223	708	8	0.847651218446184	0.396632240999408	0.384929790512292	332.674718835826	2.57454545454545	2.4495	0.4165	2.4629	0.3919	1265645111
1987	7	36089030	36700737	0.422602	0.1826152063	715	10	1.35909715687971	0.174115803657429	0.549528427149146	335.963875660474	2.87726358148893	2.4495	0.4165	2.4629	0.3919	1266321606
1988	7	36700737	37273601	0.404618	0.127192492459	661	8	0.60736710098503	0.543607316488724	0.285830701936986	310.590380156047	2.40363636363636	2.4495	0.4165	2.4629	0.3919	1266933313
1989	7	37273601	37869332	0.391688	0.160695011675	424	7	-0.758128385224329	0.44837412828895	-0.409972140052399	199.228927664393	1.46967071057192	2.4495	0.4165	2.4629	0.3919	1267506177
1990	7	37869332	38491882	0.37907	0.196851658501	745	5	0.977052566651059	0.328543128856773	0.428556862239134	350.060262051823	2.67504488330341	2.4495	0.4165	2.4629	0.3919	1268101908
1991	7	38491882	39058515	0.381238	0.117594633564	775	6	1.16868692702545	0.242529790929744	0.483942404350801	364.156648443172	2.80289330922242	2.4495	0.4165	2.4629	0.3919	1268724458
1992	7	39058515	39617167	0.393158	0.104988436451	562	7	-0.00735489352866056	0.994131696914294	-0.00346627439467163	264.072305064597	1.94800693240901	2.4495	0.4165	2.4629	0.3919	1269291091
1993	7	39617167	40356337	0.376112	0.323565620899	667	5	0.579008652394661	0.562583334978983	0.269003198074195	313.409657434317	2.39497307001795	2.4495	0.4165	2.4629	0.3919	1269849743
1994	7	40356337	40920441	0.373098	0.113638619829	841	5	1.46695276881278	0.142388904183351	0.603422237144754	395.168698504138	3.0197486535009	2.4495	0.4165	2.4629	0.3919	1270588913
1995	7	40920441	41489224	0.388624	0.120930126252	622	6	0.359078324987445	0.719536495950159	0.166660674319804	292.265077847294	2.249547920434	2.4495	0.4165	2.4629	0.3919	1271153017
1996	7	41489224	42039837	0.398424	0.0919211860236	536	7	-0.148804971674221	0.881707527491823	-0.0718034041578253	251.855436858761	1.8578856152513	2.4495	0.4165	2.4629	0.3919	1271721800
1997	7	42039837	42603518	0.396948	0.112973472585	673	7	0.596528132400464	0.55082246590962	0.256570099994719	316.228934712586	2.33275563258232	2.4495	0.4165	2.4629	0.3919	1272272413
1998	7	42603518	43210147	0.388682	0.175773001291	716	6	0.856484917089228	0.391729612156737	0.369705681453458	336.433755206853	2.58951175406872	2.4495	0.4165	2.4629	0.3919	1272836094
1999	7	43210147	43812012	0.406508	0.169248917947	750	8	1.0623731957519	0.288066297260007	0.468071025812538	352.409659783714	2.72727272727273	2.4495	0.4165	2.4629	0.3919	1273442723
[truncated: 2,506 more rows]
