# Supplementary material for: Digital microfluidic isolation of single cells for -Omics
Source: Nat Commun. 2020 Nov 11;11:5632. doi: 10.1038/s41467-020-19394-5 (PMC7658233; doi:10.1038/s41467-020-19394-5)
Supplement: Supplementary file 8 — Source Data [file 41467_2020_19394_MOESM8_ESM.zip › Source Data/Figure 3_Processed Sequencing Data/1Cell-7.txt]

Chrom	Start	End	GCfrac	Nfrac	Count	bin	zscore	pvalue	Log2_foldchange	rpkm	est_copy	seg.mean	seg.sd	seg.median	seg.mad	Position
1	1	0	1477506	0.611508	0.661591898781	71	16	-1.37338968535382	0.16963123463851	-1.14104970258032	30.3388983134136	0.893081761006289	1.0604	0.4869	0.9214	0.0491	0
2	1	1477506	2199916	0.550532	0.307872260904	179	16	0.35970722259798	0.719066090250947	0.193018955179256	76.4882084239583	2.25157232704403	1.0604	0.4869	0.9214	0.0491	1477506
3	1	2199916	2860961	0.595166	0.243621841176	69	16	-1.40548407253811	0.159877382269505	-1.18227236530683	29.4842814595147	0.867924528301887	1.0604	0.4869	0.9214	0.0491	2199916
4	1	2860961	3395484	0.56922	0.0645865566122	42	16	-1.83875829952606	0.0659507442294165	-1.89847939930624	17.9469539318785	0.528301886792453	1.0604	0.4869	0.9214	0.0491	2860961
5	1	3395484	4129575	0.556132	0.318885533265	75	16	-1.30920091098523	0.190466303737966	-1.06197813158912	32.0481320212116	0.943396226415094	1.0604	0.4869	0.9214	0.0491	3395484
6	1	4129575	4714168	0.479562	0.144704093275	167	14	-2.12201982512711	0.0338360732585862	-1.14331802070197	71.3605073005645	0.921379310344828	1.0604	0.4869	0.9214	0.0491	4129575
7	1	4714168	5292119	0.456362	0.134874755818	197	13	-2.19788191334358	0.0279575221107843	-1.08462269068752	84.1797601090491	0.953995157384988	1.0604	0.4869	0.9214	0.0491	4714168
8	1	5292119	5860233	0.480376	0.119894950661	161	14	-2.18508642055192	0.028882510719984	-1.1961054350614	68.7966567388675	0.888275862068965	1.0604	0.4869	0.9214	0.0491	5292119
9	1	5860233	6446979	0.540016	0.147842507661	103	16	-0.859879490405136	0.389855475232486	-0.604296294901782	44.0127679757973	1.29559748427673	1.0604	0.4869	0.9214	0.0491	5860233
10	1	6446979	7094704	0.4825	0.228067466903	376	14	0.0747999155038466	0.9403739090491	0.0275665385016154	160.667968533007	2.07448275862069	2.1312	0.2922	2.1166	0.2934	6446979
11	1	7094704	7655639	0.487108	0.108631124818	406	14	0.390132892627907	0.696438281307705	0.138313604009154	173.487221341492	2.24	2.1312	0.2922	2.1166	0.2934	7094704
12	1	7655639	8303803	0.447464	0.228590295049	449	12	-0.0912394388559222	0.927302337950356	-0.0315466471174483	191.86148370032	1.94372294372294	2.1312	0.2922	2.1166	0.2934	7655639
13	1	8303803	8949515	0.418338	0.225660975791	631	9	0.829419084291474	0.406867306162187	0.272256574641736	269.631617405127	2.32841328413284	2.1312	0.2922	2.1166	0.2934	8303803
14	1	8949515	9634621	0.495134	0.270185927433	358	15	0.871408401317142	0.383531200181687	0.272062648787672	152.976416847917	2.46471600688468	2.1312	0.2922	2.1166	0.2934	8949515
15	1	9634621	10359005	0.453716	0.309758360207	389	13	-0.286694858407859	0.774345974803327	-0.103048165157702	166.222978083351	1.88377723970944	2.1312	0.2922	2.1166	0.2934	9634621
16	1	10359005	10962865	0.491486	0.171993508429	356	15	0.8430827106197	0.399182187511842	0.263980302489813	152.121799994018	2.45094664371773	2.1312	0.2922	2.1166	0.2934	10359005
17	1	10962865	11614386	0.48336	0.232565028602	295	14	-0.776599122731116	0.437395319285281	-0.322451168926818	126.055985950099	1.62758620689655	2.1312	0.2922	2.1166	0.2934	10962865
18	1	11614386	12254539	0.517524	0.21893672294	245	15	-0.728993123088336	0.466005869105783	-0.275115189474014	104.690564602625	1.68674698795181	2.1312	0.2922	2.1166	0.2934	11614386
19	1	12254539	13787191	0.441146	0.673768083035	498	12	0.359158899945354	0.719476221188881	0.117883650209486	212.799596620845	2.15584415584416	2.1312	0.2922	2.1166	0.2934	12254539
20	1	13787191	14407453	0.43416	0.193889033989	477	11	-0.0232121363533199	0.981481057806481	-0.00746439954517366	203.826119654906	1.93705583756345	2.1312	0.2922	2.1166	0.2934	13787191
21	1	14407453	14989912	0.424528	0.141570479639	460	10	-0.43026910174689	0.66699990058798	-0.159675621484418	196.561876396764	1.78121974830591	2.1312	0.2922	2.1166	0.2934	14407453
22	1	14989912	15573437	0.48865	0.143138683004	332	14	-0.387688450944775	0.698246603458994	-0.151982881829097	141.86639774723	1.83172413793103	2.1312	0.2922	2.1166	0.2934	14989912
23	1	15573437	16262580	0.46305	0.274461178594	366	13	-0.515639141030367	0.60610646765378	-0.190974671859851	156.394884263513	1.77239709443099	2.1312	0.2922	2.1166	0.2934	15573437
24	1	16262580	17334882	0.51144	0.533713450129	299	15	0.0358005257426003	0.971441413855189	0.0122485457215204	127.765219657897	2.05851979345955	2.1312	0.2922	2.1166	0.2934	16262580
25	1	17334882	17969314	0.502812	0.211893473217	310	15	0.191591824578532	0.848061946920042	0.0643712767976528	132.465612354341	2.1342512908778	2.1312	0.2922	2.1166	0.2934	17334882
26	1	17969314	18521200	0.499378	0.0940157931167	327	15	0.43236019550679	0.66547964329052	0.141393697021498	139.729855612483	2.2512908777969	2.1312	0.2922	2.1166	0.2934	17969314
27	1	18521200	19077495	0.493372	0.101196307714	316	15	0.276568896670858	0.782111150255154	0.0920276197005182	135.029462916038	2.17555938037866	2.1312	0.2922	2.1166	0.2934	18521200
28	1	19077495	19661460	0.4832	0.143784302141	417	14	0.505754984240062	0.613028663544224	0.176881260268642	178.187614037936	2.30068965517241	2.1312	0.2922	2.1166	0.2934	19077495
29	1	19661460	20294778	0.465174	0.210507201753	430	13	0.121423210614873	0.903355833482981	0.0415183394455666	183.74262358828	2.08232445520581	2.1312	0.2922	2.1166	0.2934	19661460
30	1	20294778	20906339	0.477008	0.182420069298	346	14	-0.240533061620214	0.809917035975429	-0.0923940855392973	147.848715724523	1.90896551724138	2.1312	0.2922	2.1166	0.2934	20294778
31	1	20906339	21563446	0.40862	0.239088915504	507	8	-0.376061771400751	0.706870973779478	-0.139822525458013	216.64537246339	1.79151943462898	2.1312	0.2922	2.1166	0.2934	20906339
32	1	21563446	22254740	0.50199	0.276718733274	292	15	-0.063339391698447	0.949496248681444	-0.0219285695965674	124.77406066925	2.01032702237522	2.1312	0.2922	2.1166	0.2934	21563446
33	1	22254740	22885971	0.480082	0.207896950562	425	14	0.589843778139812	0.555295389592591	0.204296717849042	181.606081453532	2.3448275862069	2.1312	0.2922	2.1166	0.2934	22254740
34	1	22885971	23471767	0.485198	0.146460542578	340	14	-0.303599657045026	0.761432912893102	-0.11763137703832	145.284865162826	1.87586206896552	2.1312	0.2922	2.1166	0.2934	22885971
35	1	23471767	24145905	0.454474	0.258312096336	454	13	0.360321592481838	0.718606653809863	0.119873977147021	193.998025835067	2.19854721549637	2.1312	0.2922	2.1166	0.2934	23471767
36	1	24145905	24796802	0.45735	0.231829306327	360	13	-0.575363736497108	0.56504532412341	-0.214821413814219	153.831033701816	1.74334140435835	2.1312	0.2922	2.1166	0.2934	24145905
37	1	24796802	25427884	0.463804	0.207709933099	399	13	-0.18715386596329	0.851539995272649	-0.0664295739215478	170.496062352846	1.93220338983051	2.1312	0.2922	2.1166	0.2934	24796802
38	1	25427884	26166886	0.467966	0.323411844623	485	13	0.668898669060001	0.503560119282874	0.215166426930596	207.244587070502	2.34866828087167	2.1312	0.2922	2.1166	0.2934	25427884
39	1	26166886	26827376	0.47554	0.242986267771	355	14	-0.145933168482996	0.883974147212607	-0.0553470987839775	151.694491567068	1.95862068965517	2.1312	0.2922	2.1166	0.2934	26166886
40	1	26827376	27548159	0.473618	0.306309943492	283	14	-0.902732313580741	0.36666798217344	-0.382364070344139	120.928284826705	1.56137931034483	2.1312	0.2922	2.1166	0.2934	26827376
41	1	27548159	28223466	0.476064	0.259596005965	375	14	0.0642888162663779	0.948740258360494	0.0237244722072215	160.240660106058	2.06896551724138	2.1312	0.2922	2.1166	0.2934	27548159
42	1	28223466	28995833	0.419896	0.352639354089	387	9	-1.03552195175761	0.300425220163039	-0.433049864196403	165.368361229452	1.4280442804428	2.1312	0.2922	2.1166	0.2934	28223466
43	1	28995833	29679015	0.443604	0.268130600631	402	12	-0.52325417199184	0.600797387873667	-0.191066590679667	171.777987633694	1.74025974025974	2.1312	0.2922	2.1166	0.2934	28995833
44	1	29679015	30404383	0.478374	0.310694709444	358	14	-0.11439987077059	0.908920816433957	-0.0432065359117655	152.976416847917	1.9751724137931	2.1312	0.2922	2.1166	0.2934	29679015
45	1	30404383	30996073	0.480618	0.154962902871	319	14	-0.524332741031868	0.600047128259931	-0.209609699411153	136.311388196887	1.76	2.1312	0.2922	2.1166	0.2934	30404383
46	1	30996073	31602503	0.468036	0.175502531207	376	13	-0.416098148585798	0.677338184669735	-0.152085658466256	160.667968533007	1.82082324455206	2.1312	0.2922	2.1166	0.2934	30996073
47	1	31602503	32239335	0.48294	0.214863574695	428	14	0.621377075852218	0.534351551578866	0.214444673225125	182.888006734381	2.36137931034483	2.1312	0.2922	2.1166	0.2934	31602503
48	1	32239335	32948488	0.455718	0.294933533384	427	13	0.0915609128815022	0.927046907951232	0.0314177494765969	182.460698307431	2.06779661016949	2.1312	0.2922	2.1166	0.2934	32239335
49	1	32948488	33647449	0.453358	0.284652505648	372	13	-0.455914545563626	0.648451429421097	-0.167515699035862	158.958734825209	1.80145278450363	2.1312	0.2922	2.1166	0.2934	32948488
50	1	33647449	34220418	0.451892	0.127352439661	572	13	1.53490530332775	0.124807090656051	0.453196826634496	244.420420215107	2.76997578692494	2.1312	0.2922	2.1166	0.2934	33647449
51	1	34220418	34781660	0.449912	0.109118704587	653	12	1.78388833901061	0.0744418111140056	0.508820899687836	279.032402798016	2.82683982683983	2.1312	0.2922	2.1166	0.2934	34220418
52	1	34781660	35341725	0.449814	0.107246480319	523	12	0.588953970762331	0.55589215144029	0.188548854388346	223.482307294582	2.26406926406926	2.1312	0.2922	2.1166	0.2934	34781660
53	1	35341725	36027950	0.394368	0.271376006412	568	7	-0.0367410857193434	0.970691449077233	-0.0131745665335065	242.711186507309	1.90604026845638	2.1312	0.2922	2.1166	0.2934	35341725
54	1	36027950	36688308	0.431336	0.242834947104	475	11	-0.0419742776544492	0.966519203498214	-0.0135261523323749	202.971502801007	1.92893401015228	2.1312	0.2922	2.1166	0.2934	36027950
55	1	36688308	37287390	0.48005	0.165389712927	389	14	0.211444205590939	0.832540665333982	0.07660403181017	166.222978083351	2.14620689655172	2.1312	0.2922	2.1166	0.2934	36688308
56	1	37287390	37834007	0.478924	0.0852827482497	480	14	1.16795423620059	0.242825225083927	0.379868282432497	205.108044935754	2.64827586206897	2.1312	0.2922	2.1166	0.2934	37287390
57	1	37834007	38495340	0.465712	0.24395123183	409	13	-0.0876128735187214	0.930184369939913	-0.0307174772021448	174.769146622341	1.98062953995157	2.1312	0.2922	2.1166	0.2934	37834007
58	1	38495340	39061225	0.456718	0.116428249556	520	13	1.01729214261599	0.309014473364681	0.315693302884561	222.200382013734	2.5181598062954	2.1312	0.2922	2.1166	0.2934	38495340
59	1	39061225	39735315	0.425748	0.258259282885	475	10	-0.310387015887781	0.756266666736865	-0.113381969210483	202.971502801007	1.83930300096805	2.1312	0.2922	2.1166	0.2934	39061225
60	1	39735315	40405957	0.438614	0.254445740052	450	11	-0.276501043918565	0.782163257958883	-0.0915286643336481	192.28879212727	1.82741116751269	2.1312	0.2922	2.1166	0.2934	39735315
61	1	40405957	41088519	0.406074	0.267465812629	543	8	-0.11367871928249	0.909492482699409	-0.0408560746569915	232.028475833572	1.91872791519435	2.1312	0.2922	2.1166	0.2934	40405957
62	1	41088519	41704921	0.442154	0.188841048537	567	12	0.993393295400211	0.320518327653589	0.305086643083634	242.28387808036	2.45454545454545	2.1312	0.2922	2.1166	0.2934	41088519
63	1	41704921	42252912	0.500038	0.0875762558144	381	15	1.19715384433773	0.231246596206661	0.361894059016737	162.804510667755	2.62306368330465	2.1312	0.2922	2.1166	0.2934	41704921
64	1	42252912	42844135	0.411788	0.154295418142	735	9	1.62431198490256	0.104309240674399	0.492360819382914	314.071693807874	2.71217712177122	2.1312	0.2922	2.1166	0.2934	42252912
65	1	42844135	43487604	0.424556	0.222961789923	555	10	0.32898410869413	0.742167699514465	0.111178288808675	237.156176956966	2.14908034849952	2.1312	0.2922	2.1166	0.2934	42844135
66	1	43487604	44097015	0.47732	0.179535649996	419	14	0.526777182715	0.598348329814139	0.18378412052333	179.042230891835	2.31172413793103	2.1312	0.2922	2.1166	0.2934	43487604
67	1	44097015	44709720	0.45591	0.183946597465	510	13	0.917751150171422	0.358749162080137	0.287678926714964	217.927297744239	2.46973365617433	2.1312	0.2922	2.1166	0.2934	44097015
68	1	44709720	45306909	0.471	0.162744122882	494	14	1.31510962552515	0.188473062104204	0.421344918408656	211.090362913047	2.72551724137931	2.1312	0.2922	2.1166	0.2934	44709720
69	1	45306909	46057641	0.407858	0.333983365569	593	8	0.250742186437317	0.802013442267612	0.0862238320846505	253.393897181046	2.09540636042403	2.1312	0.2922	2.1166	0.2934	45306909
70	1	46057641	46739291	0.4057	0.266485733148	599	8	0.294472695123694	0.76839672507007	0.100747730327433	255.957747742743	2.11660777385159	2.1312	0.2922	2.1166	0.2934	46057641
71	1	46739291	47487093	0.463986	0.331373812854	441	13	0.230918302303898	0.817378271777656	0.0779603354136271	188.443016284724	2.13559322033898	2.1312	0.2922	2.1166	0.2934	46739291
72	1	47487093	48167635	0.450778	0.265291488255	475	13	0.569357676615432	0.569113432777649	0.185109193074416	202.971502801007	2.30024213075061	2.1312	0.2922	2.1166	0.2934	47487093
73	1	48167635	48734785	0.462736	0.118399012607	565	13	1.46522660861655	0.142859102230701	0.435432547158657	241.429261226461	2.73607748184019	2.1312	0.2922	2.1166	0.2934	48167635
74	1	48734785	49331543	0.405004	0.162139426702	672	8	0.826527217474612	0.408505085102852	0.266652960317407	287.151262910056	2.37455830388693	2.1312	0.2922	2.1166	0.2934	48734785
75	1	49331543	49933878	0.378948	0.169897150257	721	5	0.814986195579656	0.415080211883144	0.278708446686593	308.089375830581	2.31832797427653	2.1312	0.2922	2.1166	0.2934	49331543
76	1	49933878	50601492	0.361516	0.251064237718	775	4	1.04530472052092	0.295882156637873	0.374113006002246	331.164030885853	2.43328100470958	2.1312	0.2922	2.1166	0.2934	49933878
77	1	50601492	51202463	0.399144	0.168013098802	671	7	0.689523052324017	0.49049417159218	0.227247270161995	286.723954483106	2.25167785234899	2.1312	0.2922	2.1166	0.2934	50601492
78	1	51202463	51884419	0.382758	0.266814867821	493	6	-0.615633665939356	0.53813632660636	-0.256247284450001	210.663054486098	1.61639344262295	2.1312	0.2922	2.1166	0.2934	51202463
79	1	51884419	52515583	0.385642	0.207812866387	771	6	1.17042499498739	0.241829981867727	0.388895929087122	329.454797178055	2.52786885245902	2.1312	0.2922	2.1166	0.2934	51884419
80	1	52515583	53202684	0.396282	0.272304944979	613	7	0.280558780416105	0.779048835079009	0.096821577652593	261.940065720036	2.05704697986577	2.1312	0.2922	2.1166	0.2934	52515583
81	1	53202684	53830948	0.4457	0.204156214585	358	12	-0.92769349662972	0.353566582880553	-0.358302504594339	152.976416847917	1.54978354978355	2.1312	0.2922	2.1166	0.2934	53202684
82	1	53830948	54415206	0.469264	0.144213686419	414	13	-0.0378423772964371	0.96981335635762	-0.0131875526445684	176.905688757088	2.00484261501211	2.1312	0.2922	2.1166	0.2934	53830948
83	1	54415206	55037497	0.477002	0.196517384953	360	14	-0.0933776722956523	0.925603527932545	-0.0351692168463473	153.831033701816	1.98620689655172	2.1312	0.2922	2.1166	0.2934	54415206
84	1	55037497	55654887	0.459782	0.190139134097	401	13	-0.167245667474376	0.867176752959039	-0.0592160836889733	171.350679206745	1.94188861985472	2.1312	0.2922	2.1166	0.2934	55037497
85	1	55654887	56247615	0.412656	0.156442752831	582	9	0.454902236888174	0.649179573566643	0.155635722567471	248.693504484602	2.14760147601476	2.1312	0.2922	2.1166	0.2934	55654887
86	1	56247615	56824574	0.38886	0.133387294418	702	6	0.727122665476796	0.467150815184554	0.253636099476648	299.97051571854	2.30163934426229	2.1312	0.2922	2.1166	0.2934	56247615
87	1	56824574	57393964	0.401412	0.121867261455	685	8	0.921276652961762	0.356906007182894	0.294295715386536	292.706272460399	2.42049469964664	2.1312	0.2922	2.1166	0.2934	56824574
88	1	57393964	57935864	0.405422	0.0773205388448	552	8	-0.0480829562529246	0.961650129433167	-0.0171400056831841	235.874251676117	1.95053003533569	2.1312	0.2922	2.1166	0.2934	57393964
89	1	57935864	58502738	0.397714	0.117969778116	596	7	0.160689942098269	0.872337611529782	0.0562468344239731	254.675822461895	2	2.1312	0.2922	2.1166	0.2934	57935864
90	1	58502738	59094223	0.410758	0.154670025444	701	9	1.36444315201047	0.172428134475092	0.42403101366981	299.543207291591	2.58671586715867	2.1312	0.2922	2.1166	0.2934	58502738
91	1	59094223	59653371	0.414602	0.10578236889	578	9	0.424329433018517	0.671325576792371	0.145686062159866	246.984270776804	2.13284132841328	2.1312	0.2922	2.1166	0.2934	59094223
92	1	59653371	60255843	0.39864	0.170085912706	731	7	1.11258954050462	0.265884754650888	0.350805909914249	312.362460100076	2.45302013422819	2.1312	0.2922	2.1166	0.2934	59653371
93	1	60255843	60821076	0.37104	0.115409043704	562	5	-0.208097559207359	0.835152792915407	-0.0807206823333037	240.147335945612	1.80707395498392	2.1312	0.2922	2.1166	0.2934	60255843
94	1	60821076	61417341	0.382734	0.161446672201	599	6	0.0653815069319936	0.947870247902054	0.0247210719608732	255.957747742743	1.96393442622951	2.1312	0.2922	2.1166	0.2934	60821076
95	1	61417341	61970030	0.39004	0.0953320945414	535	7	-0.269427654218673	0.78760060770656	-0.0995266047496793	228.610008417976	1.79530201342282	2.1312	0.2922	2.1166	0.2934	61417341
96	1	61970030	62620848	0.381812	0.231736061387	554	6	-0.223728707966221	0.822968406383813	-0.0879489547787241	236.728868530016	1.81639344262295	2.1312	0.2922	2.1166	0.2934	61970030
97	1	62620848	63280408	0.38627	0.241918854994	554	6	-0.223728707966221	0.822968406383813	-0.0879489547787241	236.728868530016	1.81639344262295	2.1312	0.2922	2.1166	0.2934	62620848
98	1	63280408	63869089	0.386228	0.150643557377	617	6	0.181025592891279	0.856347487655884	0.0674355583215054	263.649299427834	2.02295081967213	2.1312	0.2922	2.1166	0.2934	63280408
99	1	63869089	64446262	0.393574	0.133708610763	667	7	0.661318619778644	0.508408002982131	0.218621265146396	285.014720775308	2.23825503355705	2.1312	0.2922	2.1166	0.2934	63869089
100	1	64446262	65033617	0.394434	0.148726068562	611	7	0.266456564143419	0.789887607290688	0.0921068837805408	261.085448866137	2.0503355704698	2.1312	0.2922	2.1166	0.2934	64446262
101	1	65033617	65629394	0.399178	0.160759814494	622	7	0.344018753643195	0.730832182556976	0.117849084092414	265.785841562581	2.08724832214765	2.1312	0.2922	2.1166	0.2934	65033617
102	1	65629394	66254847	0.377892	0.200579420036	762	5	1.07880024555618	0.280676785376928	0.358500184939092	325.60902133551	2.45016077170418	2.1312	0.2922	2.1166	0.2934	65629394
103	1	66254847	66835865	0.365906	0.139441463087	674	4	0.448918246017037	0.653490633258228	0.172665287022505	288.005879763955	2.11616954474097	2.1312	0.2922	2.1166	0.2934	66254847
104	1	66835865	67427162	0.36773	0.154401256898	708	4	0.649682009711415	0.515897646985312	0.243666055923644	302.534366280237	2.22291993720565	2.1312	0.2922	2.1166	0.2934	66835865
105	1	67427162	68073033	0.388648	0.225851601945	634	6	0.290245007408383	0.771628806455639	0.106647909311495	270.913542685975	2.07868852459016	2.1312	0.2922	2.1166	0.2934	67427162
106	1	68073033	68649348	0.405242	0.132418902857	732	8	1.26383230433838	0.206290223645138	0.390035375822689	312.789768527025	2.58657243816254	2.1312	0.2922	2.1166	0.2934	68073033
107	1	68649348	69258553	0.36887	0.179258213573	714	4	0.685110909186894	0.493273936745584	0.255840769869746	305.098216841934	2.24175824175824	2.1312	0.2922	2.1166	0.2934	68649348
108	1	69258553	69884622	0.36436	0.201365983622	835	4	1.39959371527571	0.161635017036091	0.481692893202061	356.802536502822	2.62166405023548	2.1312	0.2922	2.1166	0.2934	69258553
109	1	69884622	70472166	0.345444	0.148999904688	673	2	0.687992236989139	0.491457669985741	0.25715546291635	287.578571337005	2.23402489626556	2.1312	0.2922	2.1166	0.2934	69884622
110	1	70472166	71088560	0.35187	0.188830520738	671	3	0.445953426553439	0.655630888474897	0.181789343497826	286.723954483106	2.14376996805112	2.1312	0.2922	2.1166	0.2934	70472166
111	1	71088560	71693782	0.3683	0.173856865745	753	4	0.915398755777504	0.359982331338962	0.332566560512575	321.763245492964	2.36420722135008	2.1312	0.2922	2.1166	0.2934	71088560
112	1	71693782	72257723	0.349438	0.113382428304	575	2	0.0743654513003446	0.940719598526184	0.0301109141377707	245.702345495956	1.90871369294606	2.1312	0.2922	2.1166	0.2934	71693782
113	1	72257723	72815082	0.334444	0.102912126654	511	1	-0.021523143844012	0.982828341620036	-0.012036552040578	218.354606171188	1.82174688057041	2.1312	0.2922	2.1166	0.2934	72257723
114	1	72815082	73397012	0.340498	0.140790129397	663	2	0.625377258857629	0.531723484027541	0.235557828418621	283.30548706751	2.20082987551867	2.1312	0.2922	2.1166	0.2934	72815082
115	1	73397012	73987386	0.335486	0.153079234519	548	1	0.164491027563443	0.869344609511953	0.0888160499823273	234.165017968319	1.95365418894831	2.1312	0.2922	2.1166	0.2934	73397012
116	1	73987386	74559395	0.345768	0.125887879387	712	2	0.932190651702026	0.351238005782593	0.338426199272431	304.243599988035	2.36348547717842	2.1312	0.2922	2.1166	0.2934	73987386
117	1	74559395	75131647	0.352786	0.126259060694	696	3	0.586295489272066	0.557676961739017	0.234563883146371	297.406665156844	2.22364217252396	2.1312	0.2922	2.1166	0.2934	74559395
118	1	75131647	75753124	0.362604	0.195464997096	690	4	0.54339531128498	0.586857653269002	0.206513057506178	294.842814595147	2.16640502354788	2.1312	0.2922	2.1166	0.2934	75131647
119	1	75753124	76418971	0.36001	0.249076739852	822	4	1.32283109974551	0.185891552403488	0.459055089522329	351.247526952479	2.58084772370487	2.1312	0.2922	2.1166	0.2934	75753124
120	1	76418971	76984893	0.384012	0.116486017508	700	6	0.714273322592431	0.475058185014577	0.249519991004416	299.115898864642	2.29508196721311	2.1312	0.2922	2.1166	0.2934	76418971
121	1	76984893	77560331	0.38038	0.131096660283	673	6	0.540807193653502	0.588640483991342	0.192771573782405	287.578571337005	2.20655737704918	2.1312	0.2922	2.1166	0.2934	76984893
122	1	77560331	78159735	0.368906	0.165838065812	672	4	0.437108612858544	0.662032581346577	0.168377928619407	287.151262910056	2.10989010989011	2.1312	0.2922	2.1166	0.2934	77560331
123	1	78159735	78823021	0.368596	0.24617736542	447	4	-0.891475117471897	0.372674334658735	-0.419808472976036	191.006866846421	1.40345368916797	1.0992	0.1469	1.0706	0.1291	78159735
124	1	78823021	79414170	0.355418	0.154189552888	391	3	-1.12587767589518	0.260217299824637	-0.597354815395005	167.07759493725	1.24920127795527	1.0992	0.1469	1.0706	0.1291	78823021
125	1	79414170	79994588	0.34357	0.138551871238	303	2	-1.62876195387672	0.103363421737804	-0.894133248221016	129.474453365695	1.00580912863071	1.0992	0.1469	1.0706	0.1291	79414170
126	1	79994588	80592222	0.33944	0.163367546023	297	1	-1.09738889198443	0.272471427114116	-0.794896912177434	126.910602803998	1.05882352941176	1.0992	0.1469	1.0706	0.1291	79994588
127	1	80592222	81178536	0.337664	0.147214632432	334	1	-0.911374720576971	0.362097968550573	-0.625511740504147	142.721014601129	1.19073083778966	1.0992	0.1469	1.0706	0.1291	80592222
128	1	81178536	81751251	0.347042	0.1269654191	304	2	-1.62250045606357	0.104696235538849	-0.889379718250381	129.901761792644	1.00912863070539	1.0992	0.1469	1.0706	0.1291	81178536
129	1	81751251	82317801	0.360556	0.117465360515	299	4	-1.76538797120037	0.0774985836146211	-0.999937819961249	127.765219657897	0.938775510204082	1.0992	0.1469	1.0706	0.1291	81751251
130	1	82317801	82887691	0.354842	0.122637702013	280	3	-1.74899643436589	0.0802916357558867	-1.07909659575739	119.646359545857	0.894568690095847	1.0992	0.1469	1.0706	0.1291	82317801
131	1	82887691	83437906	0.351738	0.0912643239461	307	3	-1.59742700662977	0.110170556451645	-0.946284767332178	131.183687073493	0.980830670926518	1.0992	0.1469	1.0706	0.1291	82887691
132	1	83437906	84323614	0.376434	0.435479864696	300	5	-1.8939336834476	0.0582338128732564	-0.986328312058349	128.192528084846	0.964630225080386	1.0992	0.1469	1.0706	0.1291	83437906
133	1	84323614	84898459	0.361144	0.130200314867	357	4	-1.42290860960407	0.154762650078111	-0.744159230130254	152.549108420967	1.12087912087912	1.0992	0.1469	1.0706	0.1291	84323614
134	1	84898459	85493549	0.390158	0.15979095599	369	7	-1.43991160485166	0.149892409409579	-0.635444679977793	157.676809544361	1.23825503355705	1.0992	0.1469	1.0706	0.1291	84898459
135	1	85493549	86076328	0.38686	0.142041837472	418	6	-1.09748402410305	0.272429860724222	-0.49433198874703	178.614922464886	1.37049180327869	1.0992	0.1469	1.0706	0.1291	85493549
136	1	86076328	86705911	0.353796	0.205823537167	325	3	-1.49638072147236	0.134554470460882	-0.864083704786541	138.875238758584	1.03833865814696	1.0992	0.1469	1.0706	0.1291	86076328
137	1	86705911	87352671	0.369278	0.226915702888	333	4	-1.56462420750599	0.117671049385073	-0.844561127088091	142.293706174179	1.04552590266876	1.0992	0.1469	1.0706	0.1291	86705911
138	1	87352671	87941933	0.38997	0.151481005054	282	6	-1.97123934023987	0.0486965060653465	-1.06213976842912	120.500976399756	0.924590163934426	1.0992	0.1469	1.0706	0.1291	87352671
139	1	87941933	88509158	0.374164	0.118515580237	332	5	-1.68803003468543	0.0914054636007567	-0.840107571207305	141.86639774723	1.06752411575563	1.0992	0.1469	1.0706	0.1291	87941933
140	1	88509158	89069043	0.367756	0.10695946489	410	4	-1.10995333090401	0.267019137481649	-0.544459394653907	175.19645504929	1.287284144427	1.0992	0.1469	1.0706	0.1291	88509158
141	1	89069043	89742054	0.363584	0.257070092465	370	4	-1.34614599407387	0.178255437987941	-0.692558033643041	158.104117971311	1.16169544740973	1.0992	0.1469	1.0706	0.1291	89069043
142	1	89742054	90375436	0.390364	0.210586975948	345	7	-1.6091382001239	0.107586125982077	-0.732469134372657	147.421407297573	1.15771812080537	1.0992	0.1469	1.0706	0.1291	89742054
143	1	90375436	90983596	0.378064	0.177847934754	346	5	-1.59794718835198	0.110054730939798	-0.780518774917505	147.848715724523	1.11254019292605	1.0992	0.1469	1.0706	0.1291	90375436
144	1	90983596	91585996	0.379654	0.169986719788	317	5	-1.7845473700427	0.0743347646874169	-0.906807972414823	135.456771342988	1.01929260450161	1.0992	0.1469	1.0706	0.1291	90983596
145	1	91585996	92243357	0.392796	0.239382926581	358	7	-1.51747379435144	0.129147104925861	-0.679105908773932	152.976416847917	1.20134228187919	1.0992	0.1469	1.0706	0.1291	91585996
146	1	92243357	92910060	0.375026	0.250040872772	250	5	-2.21565813463848	0.0267149241590309	-1.24936271789214	106.827106737372	0.803858520900322	1.0992	0.1469	1.0706	0.1291	92243357
147	1	92910060	93580843	0.372672	0.254602457128	343	5	-1.61725065542344	0.105824185968533	-0.793082236381418	146.566790443674	1.10289389067524	1.0992	0.1469	1.0706	0.1291	92910060
148	1	93580843	94201415	0.386922	0.194291717963	346	6	-1.56006036794019	0.118745616036266	-0.767062893191188	147.848715724523	1.1344262295082	1.0992	0.1469	1.0706	0.1291	93580843
149	1	94201415	94806788	0.413288	0.174062933101	271	9	-1.92213326397767	0.0545889914584263	-0.947090578986941	115.800583703311	1	1.0992	0.1469	1.0706	0.1291	94201415
150	1	94806788	95410928	0.406776	0.172377263548	327	8	-1.68797703199206	0.0914156379870458	-0.772517636963271	139.729855612483	1.15547703180212	1.0992	0.1469	1.0706	0.1291	94806788
151	1	95410928	96009931	0.383672	0.165279639668	327	6	-1.68212912534166	0.0925438037430018	-0.84854429532983	139.729855612483	1.07213114754098	1.0992	0.1469	1.0706	0.1291	95410928
152	1	96009931	96583810	0.362702	0.128736197003	311	4	-1.69453017224941	0.0901645832738443	-0.943168724028751	132.892920781291	0.976452119309262	1.0992	0.1469	1.0706	0.1291	96009931
153	1	96583810	97211807	0.360224	0.203817852633	341	4	-1.51738567487202	0.129169338550411	-0.810311565135181	145.712173589775	1.07064364207221	1.0992	0.1469	1.0706	0.1291	96583810
154	1	97211807	97779353	0.356408	0.119014141585	328	3	-1.47953967394613	0.138996136012586	-0.850827608084274	140.157164039432	1.04792332268371	1.0992	0.1469	1.0706	0.1291	97211807
155	1	97779353	98339028	0.337656	0.106624380221	412	1	-0.519236737609904	0.603595663083643	-0.322715505794981	176.051071903189	1.46880570409982	1.0992	0.1469	1.0706	0.1291	97779353
156	1	98339028	98890282	0.350664	0.092977103114	970	3	2.12444449666822	0.0336329925560662	0.713461324372132	414.489174141003	3.09904153354633	3.3701	0.2812	3.3583	0.2976	98339028
157	1	98890282	99480635	0.355304	0.153049107907	970	3	2.12444449666822	0.0336329925560662	0.713461324372132	414.489174141003	3.09904153354633	3.3701	0.2812	3.3583	0.2976	98890282
158	1	99480635	100092722	0.359968	0.183122660668	1113	3	2.92720109541877	0.00342027651474678	0.911858264639602	475.59427919478	3.55591054313099	3.3701	0.2812	3.3583	0.2976	99480635
159	1	100092722	100714084	0.36035	0.195316095931	970	4	2.19674395347397	0.0280387378564366	0.697901442915137	414.489174141003	3.04552590266876	3.3701	0.2812	3.3583	0.2976	100092722
160	1	100714084	101338271	0.37512	0.198958004572	1173	5	3.72337523434526	0.00019657702571616	0.980840295474279	501.232784811749	3.77170418006431	3.3701	0.2812	3.3583	0.2976	100714084
161	1	101338271	101931812	0.37346	0.157598211413	1033	5	2.82254677101078	0.00476438720316893	0.79747753631083	441.409605038821	3.32154340836013	3.3701	0.2812	3.3583	0.2976	101338271
162	1	101931812	102500573	0.347242	0.120896123328	1017	2	2.84194748471307	0.00448388768755702	0.852796732163533	434.572670207629	3.37593360995851	3.3701	0.2812	3.3583	0.2976	101931812
163	1	102500573	103106117	0.33507	0.174296170055	1037	1	2.62289453616467	0.00871862563359605	1.00898414583503	443.118838746619	3.6969696969697	3.3701	0.2812	3.3583	0.2976	102500573
164	1	103106117	103706599	0.32876	0.167335573756	895	1	1.90900231076309	0.0562617935753105	0.796527839173419	382.441042119792	3.19073083778966	3.3701	0.2812	3.3583	0.2976	103106117
165	1	103706599	104687799	0.3364	0.490419894007	1075	1	2.81393611761016	0.00489389526834363	1.06090491149862	459.356558970699	3.83244206773619	3.3701	0.2812	3.3583	0.2976	103706599
166	1	104687799	105307751	0.33468	0.193485947299	928	1	2.07490684201838	0.0379951694767375	0.848764962149373	396.542220209125	3.30837789661319	3.3701	0.2812	3.3583	0.2976	104687799
167	1	105307751	105929325	0.326226	0.195590549154	1002	1	2.44693518483329	0.0144076745916385	0.959450760217009	428.163043803387	3.57219251336898	3.3701	0.2812	3.3583	0.2976	105307751
168	1	105929325	106529817	0.332166	0.167349440126	867	1	1.76823482969798	0.077021653731182	0.750672150243636	370.476406165206	3.09090909090909	3.3701	0.2812	3.3583	0.2976	105929325
169	1	106529817	107116785	0.337458	0.148164806259	942	1	2.14529058255093	0.0319296209927499	0.870367216634584	402.524538186418	3.35828877005348	3.3701	0.2812	3.3583	0.2976	106529817
170	1	107116785	107698214	0.355332	0.140049773919	1090	3	2.79808639771763	0.0051406359989448	0.881732806961931	465.766185374942	3.48242811501597	3.3701	0.2812	3.3583	0.2976	107116785
171	1	107698214	108245993	0.372992	0.0872231319565	982	5	2.49438783079608	0.012617459859721	0.724432211760463	419.616875264397	3.15755627009646	3.3701	0.2812	3.3583	0.2976	107698214
172	1	108245993	109071839	0.37898	0.394560244888	1206	5	3.93571337213124	8.2949927475955e-05	1.02086718934585	515.333962901082	3.87781350482315	3.3701	0.2812	3.3583	0.2976	108245993
173	1	109071839	109720252	0.389442	0.228886527568	921	6	2.13412571131477	0.0328324917229403	0.645366225263423	393.551061220478	3.01967213114754	3.3701	0.2812	3.3583	0.2976	109071839
174	1	109720252	110351181	0.461202	0.207517803113	726	13	3.06783658697411	0.00215614489920251	0.797151227851857	310.225917965328	3.51573849878935	3.3701	0.2812	3.3583	0.2976	109720252
175	1	110351181	110922127	0.469932	0.12426043794	569	13	1.50504300559438	0.132313020508469	0.445610332162688	243.138494934259	2.75544794188862	3.3701	0.2812	3.3583	0.2976	110351181
176	1	110922127	111499781	0.426074	0.134429952878	829	10	2.51883021038718	0.0117745419848542	0.690062619066957	354.238685941125	3.21006776379477	3.3701	0.2812	3.3583	0.2976	110922127
177	1	111499781	112130318	0.397814	0.20702512303	1053	7	3.38304636040716	0.000716865299166097	0.877368034987528	449.955773577811	3.53355704697987	3.3701	0.2812	3.3583	0.2976	111499781
178	1	112130318	112681414	0.440542	0.092717058371	784	12	2.98801451009158	0.00280796222903474	0.772591562256613	335.009806728398	3.39393939393939	3.3701	0.2812	3.3583	0.2976	112130318
179	1	112681414	113311583	0.416242	0.206562049228	916	9	3.00773136000455	0.00263205692117376	0.809964167756131	391.414519085731	3.38007380073801	3.3701	0.2812	3.3583	0.2976	112681414
180	1	113311583	114007463	0.398336	0.28148531356	908	7	2.36063568063738	0.0182436432992273	0.663626801252726	387.996051670135	3.04697986577181	3.3701	0.2812	3.3583	0.2976	113311583
181	1	114007463	114649045	0.38319	0.220676390547	987	6	2.55815402649882	0.0105229471805668	0.745215153628485	421.753417399144	3.23606557377049	3.3701	0.2812	3.3583	0.2976	114007463
182	1	114649045	115265452	0.40239	0.188847628272	892	8	2.42997920264176	0.0150996892486212	0.675235437458952	381.159116838943	3.15194346289753	3.3701	0.2812	3.3583	0.2976	114649045
183	1	115265452	115866443	0.386776	0.168040785969	1046	6	2.93720964158759	0.00331180139657471	0.828976015419029	446.964614589164	3.42950819672131	3.3701	0.2812	3.3583	0.2976	115265452
184	1	115866443	116456524	0.41609	0.152658702788	859	9	2.57206890486193	0.0101092769221577	0.717274700797651	367.05793874961	3.16974169741697	3.3701	0.2812	3.3583	0.2976	115866443
185	1	116456524	117032962	0.412266	0.132604026799	899	9	2.8777969435585	0.00400462817752341	0.782937685173634	384.15027582759	3.31734317343173	3.3701	0.2812	3.3583	0.2976	116456524
186	1	117032962	117684148	0.425704	0.23217022479	998	10	3.86950171106647	0.000109058016024229	0.957730332908467	426.453810095589	3.86447241045499	3.3701	0.2812	3.3583	0.2976	117032962
187	1	117684148	118287849	0.402334	0.171775431878	1004	8	3.24628203145413	0.00116922944807585	0.845879091489419	429.017660657286	3.54770318021201	3.3701	0.2812	3.3583	0.2976	117684148
188	1	118287849	118872569	0.376144	0.144889861814	1161	5	3.64616136605945	0.000266186858554653	0.966005254311337	496.105083688355	3.73311897106109	3.3701	0.2812	3.3583	0.2976	118287849
189	1	118872569	119506670	0.365906	0.211482082507	1206	4	3.59028066617613	0.000330322087653063	1.01207469774073	515.333962901082	3.78649921507064	3.3701	0.2812	3.3583	0.2976	118872569
190	1	119506670	120187786	0.409656	0.265910652517	838	8	2.03640462446437	0.0417097414614017	0.585141971237998	358.084461783671	2.96113074204947	3.3701	0.2812	3.3583	0.2976	119506670
191	1	120187786	145035037	0.402788	0.979877049578	1538	8	7.13829730454167	9.44940804140118e-13	1.46117532550047	657.200360648312	5	3.3701	0.2812	3.3583	0.2976	120187786
192	1	145035037	146737129	0.410546	0.706243845809	874	9	2.68671691937315	0.00721580777697193	0.742249849159786	373.467565153852	3.22509225092251	3.3701	0.2812	3.3583	0.2976	145035037
193	1	146737129	147374311	0.40698	0.215294845115	609	8	0.367356876267655	0.713352834011351	0.124633955444979	260.230832012238	2.15194346289753	2.0202	0.282	2.0256	0.3769	146737129
194	1	147374311	150270836	0.41762	0.82737935975	484	9	-0.294131457918426	0.768657453570814	-0.110376383066218	206.817278643552	1.7859778597786	2.0202	0.282	2.0256	0.3769	147374311
195	1	150270836	151011108	0.409924	0.324572589535	421	8	-1.00286572923882	0.315925649861173	-0.407988039394957	179.896847745734	1.48763250883392	2.0202	0.282	2.0256	0.3769	150270836
196	1	151011108	151701010	0.439724	0.275259384666	427	11	-0.492265668881551	0.622531546463104	-0.167217595930195	182.460698307431	1.73401015228426	2.0202	0.282	2.0256	0.3769	151011108
197	1	151701010	152341794	0.416488	0.219705860321	620	9	0.745343873649917	0.456063864549461	0.246884784933425	264.931224708682	2.28782287822878	2.0202	0.282	2.0256	0.3769	151701010
198	1	152341794	152955472	0.413262	0.185240468128	547	9	0.187390203028674	0.851354703400919	0.0661574024517436	233.73770954137	2.01845018450184	2.0202	0.282	2.0256	0.3769	152341794
199	1	152955472	153611727	0.435116	0.23810104304	559	11	0.746035656992979	0.455645875663323	0.221394617292505	238.865410664764	2.27005076142132	2.0202	0.282	2.0256	0.3769	152955472
200	1	153611727	154358028	0.443378	0.330029036542	401	12	-0.532445974824519	0.594417150208367	-0.194659855403675	171.350679206745	1.73593073593074	2.0202	0.282	2.0256	0.3769	153611727
201	1	154358028	154964096	0.46911	0.175010064877	352	13	-0.654996530452763	0.512469987897688	-0.247242891506596	150.41256628622	1.7046004842615	2.0202	0.282	2.0256	0.3769	154358028
202	1	154964096	155740245	0.461494	0.355793797325	348	13	-0.69481292743059	0.487172545621812	-0.263731014295165	148.703332578422	1.68523002421308	2.0202	0.282	2.0256	0.3769	154964096
203	1	155740245	156424280	0.477374	0.269043250711	355	14	-0.145933168482996	0.883974147212607	-0.0553470987839775	151.694491567068	1.95862068965517	2.0202	0.282	2.0256	0.3769	155740245
204	1	156424280	157011936	0.502404	0.149162094831	354	15	0.814757019922258	0.415211407510837	0.255852421606413	151.267183140119	2.43717728055077	2.0202	0.282	2.0256	0.3769	156424280
205	1	157011936	157691696	0.422196	0.264446275156	450	10	-0.510190492319629	0.609918012453326	-0.191384481211756	192.28879212727	1.74249757986447	2.0202	0.282	2.0256	0.3769	157011936
206	1	157691696	158325621	0.41886	0.211263162046	561	9	0.294395016572474	0.768456074479631	0.10261734026798	239.720027518663	2.07011070110701	2.0202	0.282	2.0256	0.3769	157691696
207	1	158325621	158913505	0.358822	0.149492076668	634	3	0.238247173729871	0.811689390939094	0.0999594174370497	270.913542685975	2.02555910543131	2.0202	0.282	2.0256	0.3769	158325621
208	1	158913505	159545020	0.381576	0.208253168967	631	6	0.270970993081835	0.786413342067853	0.0998050741546365	269.631617405127	2.06885245901639	2.0202	0.282	2.0256	0.3769	158913505
209	1	159545020	160119603	0.446652	0.129803701119	576	12	1.07611952089432	0.281873806352349	0.327806719583717	246.129653922905	2.49350649350649	2.0202	0.282	2.0256	0.3769	159545020
210	1	160119603	160746787	0.425056	0.202785785352	632	10	0.94437881610422	0.344976102761624	0.29861507574831	270.058925832076	2.44724104549855	2.0202	0.282	2.0256	0.3769	160119603
211	1	160746787	161571226	0.442676	0.393526992294	399	12	-0.550829580489877	0.581750504368093	-0.20187334563625	170.496062352846	1.72727272727273	2.0202	0.282	2.0256	0.3769	160746787
212	1	161571226	162214601	0.40472	0.222848261123	597	8	0.279895858894902	0.779557404419546	0.0959226588034518	255.103130888844	2.1095406360424	2.0202	0.282	2.0256	0.3769	161571226
213	1	162214601	162849228	0.40032	0.212135632427	639	8	0.586009419699539	0.557869184773732	0.194007658485641	273.050084820723	2.25795053003534	2.0202	0.282	2.0256	0.3769	162214601
214	1	162849228	163417199	0.375318	0.119673363605	709	5	0.737772327293844	0.460652812003271	0.254494814685286	302.961674707187	2.27974276527331	2.0202	0.282	2.0256	0.3769	162849228
215	1	163417199	164008069	0.36648	0.153790173811	632	4	0.200915949688688	0.840764295964453	0.0798412540177494	270.058925832076	1.98430141287284	2.0202	0.282	2.0256	0.3769	163417199
216	1	164008069	164614377	0.373468	0.175336627589	388	5	-1.32769864935164	0.184277679937033	-0.615234160367102	165.795669656401	1.2475884244373	1.0997	0.1256	1.0942	0.1262	164008069
217	1	164614377	165175954	0.407162	0.109650145928	300	8	-1.88476432108075	0.0594616639781368	-0.896845771965472	128.192528084846	1.06007067137809	1.0997	0.1256	1.0942	0.1262	164614377
218	1	165175954	165737902	0.4166	0.110237957961	290	9	-1.7769124455968	0.0755826463713288	-0.849330530325878	123.919443815351	1.07011070110701	1.0997	0.1256	1.0942	0.1262	165175954
219	1	165737902	166368037	0.420072	0.206519237941	291	10	-1.78094060242618	0.0749221547029567	-0.820290329520509	124.346752242301	1.12681510164569	1.0997	0.1256	1.0942	0.1262	165737902
220	1	166368037	167003472	0.38465	0.213137457018	336	6	-1.62430708236202	0.104310286463233	-0.809373698049152	143.575631455028	1.1016393442623	1.0997	0.1256	1.0942	0.1262	166368037
221	1	167003472	167586870	0.4115	0.142952152733	323	9	-1.52468681367213	0.127337232279531	-0.693849265646888	138.020621904685	1.19188191881919	1.0997	0.1256	1.0942	0.1262	167003472
222	1	167586870	168200169	0.399112	0.184736971689	301	7	-1.91938695812301	0.0549353802268373	-0.929302009278487	128.619836511796	1.01006711409396	1.0997	0.1256	1.0942	0.1262	167586870
223	1	168200169	168802725	0.40208	0.170201607817	356	8	-1.47661290667457	0.139779429995652	-0.649931031494955	152.121799994018	1.25795053003534	1.0997	0.1256	1.0942	0.1262	168200169
224	1	168802725	169419841	0.373302	0.189779555221	378	5	-1.39204353958982	0.163909213783705	-0.652904578333157	161.522585386906	1.21543408360129	1.0997	0.1256	1.0942	0.1262	168802725
225	1	169419841	170011904	0.366926	0.155495276685	329	4	-1.58824347382297	0.112231294028108	-0.861995720424112	140.584472466381	1.03296703296703	1.0997	0.1256	1.0942	0.1262	169419841
226	1	170011904	170641128	0.370912	0.205370424523	344	5	-1.61081616639962	0.107219796424889	-0.788882247852132	146.994098870624	1.10610932475884	1.0997	0.1256	1.0942	0.1262	170011904
227	1	170641128	171250621	0.370408	0.179646033671	338	5	-1.64942310054252	0.0990609853954752	-0.814267566272046	144.430248308927	1.08681672025723	1.0997	0.1256	1.0942	0.1262	170641128
228	1	171250621	171907984	0.387702	0.239385240727	336	6	-1.62430708236202	0.104310286463233	-0.809373698049152	143.575631455028	1.1016393442623	1.0997	0.1256	1.0942	0.1262	171250621
229	1	171907984	172498734	0.368874	0.153618281845	426	4	-1.01547626563607	0.309878854708186	-0.489229873933515	182.033389880482	1.33751962323391	1.0997	0.1256	1.0942	0.1262	171907984
230	1	172498734	173110211	0.37644	0.182307756465	420	5	-1.12179500058947	0.261949612388798	-0.500901484888107	179.469539318785	1.35048231511254	1.0997	0.1256	1.0942	0.1262	172498734
231	1	173110211	173810641	0.379776	0.286152791856	386	5	-1.34056762739927	0.180060873697553	-0.62268996528615	164.941052802502	1.2411575562701	1.0997	0.1256	1.0942	0.1262	173110211
232	1	173810641	174477598	0.361262	0.250326482817	286	4	-1.84215058673057	0.0654531259987894	-1.06406815738096	122.210210107554	0.897959183673469	1.0997	0.1256	1.0942	0.1262	173810641
233	1	174477598	175140831	0.382188	0.246117126259	280	6	-1.98408868312424	0.0472459544983109	-1.07240810388295	119.646359545857	0.918032786885246	1.0997	0.1256	1.0942	0.1262	174477598
234	1	175140831	175695810	0.431134	0.099065009667	277	11	-1.89942626646625	0.0575084526670076	-0.791567689501497	118.364434265008	1.1248730964467	1.0997	0.1256	1.0942	0.1262	175140831
235	1	175695810	176315233	0.381172	0.192797167687	360	6	-1.47011496774963	0.141530619194846	-0.709838024498238	153.831033701816	1.18032786885246	1.0997	0.1256	1.0942	0.1262	175695810
236	1	176315233	176885374	0.395226	0.123023953724	392	7	-1.27773611771577	0.201342485702581	-0.54821184192298	167.504903364199	1.31543624161074	1.0997	0.1256	1.0942	0.1262	176315233
237	1	176885374	177436960	0.409208	0.0935230408313	280	8	-2.03053268336867	0.0423024224586047	-0.996381445516387	119.646359545857	0.989399293286219	1.0997	0.1256	1.0942	0.1262	176885374
238	1	177436960	178033641	0.403418	0.162031303159	398	8	-1.17049934586993	0.241800077236943	-0.489039841917704	170.068753925896	1.40636042402827	1.0997	0.1256	1.0942	0.1262	177436960
239	1	178033641	178635967	0.383454	0.169884746798	381	6	-1.3351968674638	0.181811921855872	-0.628043933334591	162.804510667755	1.24918032786885	1.0997	0.1256	1.0942	0.1262	178033641
240	1	178635967	179290609	0.385878	0.236223768105	277	6	-2.00336269745079	0.0451383723046045	-1.08794895477872	118.364434265008	0.908196721311475	1.0997	0.1256	1.0942	0.1262	178635967
241	1	179290609	179957482	0.3858	0.25023205318	315	6	-1.75922518264785	0.0785392685689811	-0.902483102440634	134.602154489089	1.0327868852459	1.0997	0.1256	1.0942	0.1262	179290609
242	1	179957482	180555664	0.400752	0.164133992664	267	8	-2.12528211885582	0.0335630793988622	-1.0649685307738	114.091349995513	0.943462897526502	1.0997	0.1256	1.0942	0.1262	179957482
243	1	180555664	181174706	0.413636	0.19230036088	312	9	-1.60876202431368	0.107668387633594	-0.743837401478565	133.32022920824	1.15129151291513	1.0997	0.1256	1.0942	0.1262	180555664
244	1	181174706	181734945	0.436322	0.107523753255	291	11	-1.76809127735834	0.0770456454341796	-0.720434512642401	124.346752242301	1.18172588832487	1.0997	0.1256	1.0942	0.1262	181174706
245	1	181734945	182365150	0.412262	0.206607373791	259	9	-2.01385167558664	0.0440251084087843	-1.01243133265426	110.672882579917	0.955719557195572	1.0997	0.1256	1.0942	0.1262	181734945
246	1	182365150	182968342	0.40148	0.171076539477	274	8	-2.07426319205505	0.0380548742667006	-1.02763237950083	117.08250898416	0.968197879858657	1.0997	0.1256	1.0942	0.1262	182365150
247	1	182968342	183553816	0.403842	0.145991111475	352	8	-1.50576657913215	0.13212710560456	-0.666232843824056	150.41256628622	1.24381625441696	1.0997	0.1256	1.0942	0.1262	182968342
248	1	183553816	184145025	0.392438	0.154275391613	333	7	-1.69375149776002	0.090312514164802	-0.783543318966926	142.293706174179	1.11744966442953	1.0997	0.1256	1.0942	0.1262	183553816
249	1	184145025	184721667	0.389152	0.132910887518	318	6	-1.7399511683213	0.0818675927809174	-0.888808165543557	135.884079769937	1.04262295081967	1.0997	0.1256	1.0942	0.1262	184145025
250	1	184721667	185345081	0.375066	0.197964755363	328	5	-1.7137679907807	0.0865713442886815	-0.857594997936146	140.157164039432	1.05466237942122	1.0997	0.1256	1.0942	0.1262	184721667
251	1	185345081	185947636	0.364852	0.170200230684	321	4	-1.63548200645694	0.101948043674561	-0.89751000703705	137.166005050786	1.00784929356358	1.0997	0.1256	1.0942	0.1262	185345081
252	1	185947636	186531620	0.351844	0.143812159237	374	3	-1.22131027854385	0.221968563164098	-0.661485152814721	159.813351679108	1.19488817891374	1.0997	0.1256	1.0942	0.1262	185947636
253	1	186531620	187128463	0.35383	0.162258751464	347	3	-1.37287970627997	0.169789746417148	-0.769587760124097	148.276024151472	1.10862619808307	1.0997	0.1256	1.0942	0.1262	186531620
254	1	187128463	187719554	0.344872	0.154106558889	312	2	-1.57240847355836	0.115855850386911	-0.851905012831718	133.32022920824	1.0356846473029	1.0997	0.1256	1.0942	0.1262	187128463
255	1	187719554	188303765	0.33367	0.144144838081	325	1	-0.956621410919325	0.338758377907229	-0.664920125062383	138.875238758584	1.15864527629234	1.0997	0.1256	1.0942	0.1262	187719554
256	1	188303765	188888807	0.328932	0.145360504032	292	1	-1.12252594217462	0.26163888370345	-0.819391474098182	124.77406066925	1.04099821746881	1.0997	0.1256	1.0942	0.1262	188303765
257	1	188888807	189490516	0.323614	0.169033536145	255	1	-1.30854011358208	0.190690178084998	-1.01486259611934	108.963648872119	0.909090909090909	1.0997	0.1256	1.0942	0.1262	188888807
258	1	189490516	190060588	0.327752	0.122917806874	323	1	-0.966676230995404	0.33370591296234	-0.673825678284274	138.020621904685	1.15151515151515	1.0997	0.1256	1.0942	0.1262	189490516
259	1	190060588	190610383	0.32528	0.0905701215908	298	1	-1.09236148194639	0.274674246254924	-0.790047512516038	127.337911230947	1.06238859180036	1.0997	0.1256	1.0942	0.1262	190060588
260	1	190610383	191200583	0.326592	0.152829549305	301	1	-1.07727925183227	0.281355528662643	-0.775596356218497	128.619836511796	1.07308377896613	1.0997	0.1256	1.0942	0.1262	190610383
261	1	191200583	191781618	0.330868	0.139466641424	279	1	-1.18788227266913	0.234879794772876	-0.885094721149012	119.219051118907	0.994652406417112	1.0997	0.1256	1.0942	0.1262	191200583
262	1	191781618	192350659	0.333602	0.121328691606	281	1	-1.17782745259305	0.238865401864321	-0.874789712757273	120.073667972806	1.0017825311943	1.0997	0.1256	1.0942	0.1262	191781618
263	1	192350659	192946632	0.359664	0.161035818737	333	3	-1.4514712614024	0.146648679063169	-0.829001245631095	142.293706174179	1.06389776357827	1.0997	0.1256	1.0942	0.1262	192350659
264	1	192946632	193539023	0.357784	0.155962869119	363	3	-1.28306078614005	0.199470780765052	-0.704553874706607	155.112958982664	1.15974440894569	1.0997	0.1256	1.0942	0.1262	192946632
265	1	193539023	194130454	0.345412	0.154592843459	311	2	-1.57866997137151	0.114411775973646	-0.856536461563364	132.892920781291	1.03236514522822	1.0997	0.1256	1.0942	0.1262	193539023
266	1	194130454	194721839	0.32878	0.154527084725	257	1	-1.298485293506	0.19412062667677	-1.00359148378432	109.818265726018	0.916221033868093	1.0997	0.1256	1.0942	0.1262	194130454
267	1	194721839	195304540	0.32491	0.141926991716	315	1	-1.00689551129972	0.313984989284039	-0.710008014590921	134.602154489089	1.12299465240642	1.0997	0.1256	1.0942	0.1262	194721839
268	1	195304540	195884769	0.329234	0.138271268758	337	1	-0.896292490462853	0.370096568787557	-0.612611251796341	144.002939881977	1.20142602495544	1.0997	0.1256	1.0942	0.1262	195304540
269	1	195884769	196459548	0.33624	0.130100438603	289	1	-1.13760817228874	0.255284132631425	-0.834290350477521	123.492135388402	1.03030303030303	1.0997	0.1256	1.0942	0.1262	195884769
270	1	196459548	197191179	0.34106	0.316595387566	321	2	-1.51605499324	0.129505447395976	-0.810877744571664	137.166005050786	1.0655601659751	1.0997	0.1256	1.0942	0.1262	196459548
271	1	197191179	197770816	0.344972	0.13739116033	229	2	-2.09211279204989	0.0364284271138893	-1.29810344359702	97.8536297714327	0.760165975103734	1.0997	0.1256	1.0942	0.1262	197191179
272	1	197770816	198356448	0.363732	0.14622151795	364	4	-1.38157489354935	0.167102267255271	-0.716144853960657	155.540267409614	1.14285714285714	1.0997	0.1256	1.0942	0.1262	197770816
273	1	198356448	198909725	0.348318	0.0962935383181	358	2	-1.28437957415341	0.199009176310236	-0.65349145442971	152.976416847917	1.18838174273859	1.0997	0.1256	1.0942	0.1262	198356448
274	1	198909725	199485293	0.348812	0.13129291413	387	2	-1.10279613757204	0.270115705819993	-0.541117475549556	165.368361229452	1.28464730290456	1.0997	0.1256	1.0942	0.1262	198909725
275	1	199485293	200120632	0.37051	0.213018561744	328	5	-1.7137679907807	0.0865713442886815	-0.857594997936146	140.157164039432	1.05466237942122	1.0997	0.1256	1.0942	0.1262	199485293
276	1	200120632	200746733	0.385968	0.201406801778	615	6	0.168176250006914	0.866444624566244	0.0627514793986899	262.794682573935	2.01639344262295	1.8861	0.2164	1.8827	0.185	200120632
277	1	200746733	201321553	0.4812	0.130162485648	264	14	-1.10244319909265	0.27026903963534	-0.482628193817569	112.809424714665	1.45655172413793	1.8861	0.2164	1.8827	0.185	200746733
278	1	201321553	201903800	0.479672	0.141257919749	364	14	-0.0513332753457776	0.959059953156712	-0.0192276729773256	155.540267409614	2.00827586206897	1.8861	0.2164	1.8827	0.185	201321553
279	1	201903800	202697511	0.472774	0.370047788175	362	14	-0.0723554738207149	0.942319018614969	-0.0271764260928165	154.685650555715	1.99724137931034	1.8861	0.2164	1.8827	0.185	201903800
280	1	202697511	203305393	0.456966	0.177471943568	343	13	-0.744583423652875	0.45652359189063	-0.284609743971081	146.566790443674	1.66101694915254	1.8861	0.2164	1.8827	0.185	202697511
281	1	203305393	203964546	0.440008	0.241450770914	426	12	-0.302650904007541	0.762155916836036	-0.107408661632757	182.033389880482	1.84415584415584	1.8861	0.2164	1.8827	0.185	203305393
282	1	203964546	204560510	0.474552	0.161023149049	453	14	0.884154556788935	0.376612785675315	0.296344926870213	193.570717408118	2.49931034482759	1.8861	0.2164	1.8827	0.185	203964546
283	1	204560510	205122961	0.470414	0.111033672267	448	14	0.831599060601591	0.405635292522732	0.280332608881582	191.434175273371	2.47172413793103	1.8861	0.2164	1.8827	0.185	204560510
284	1	205122961	205736766	0.468962	0.185409046847	328	13	-0.893894912319728	0.371378120159581	-0.34912250552581	140.157164039432	1.58837772397094	1.8861	0.2164	1.8827	0.185	205122961
285	1	205736766	206863148	0.45866	0.556100860987	435	13	0.171193706837157	0.864071455666895	0.058197080592197	185.879165723027	2.10653753026634	1.8861	0.2164	1.8827	0.185	205736766
286	1	206863148	207443791	0.425538	0.13888568363	491	10	-0.182512790971399	0.855180317200916	-0.0655864581141001	209.808437632199	1.90125847047435	1.8861	0.2164	1.8827	0.185	206863148
287	1	207443791	208141565	0.396358	0.283435610957	546	7	-0.191865464718896	0.847847589974655	-0.0701645451183362	233.31040111442	1.83221476510067	1.8861	0.2164	1.8827	0.185	207443791
288	1	208141565	208679247	0.443688	0.0700823163134	506	12	0.432693322606786	0.665237581495767	0.140875292835715	216.218064036441	2.19047619047619	1.8861	0.2164	1.8827	0.185	208141565
289	1	208679247	209255545	0.393952	0.132393310405	564	7	-0.0649455182647166	0.948217378734734	-0.023370333639395	241.001952799511	1.89261744966443	1.8861	0.2164	1.8827	0.185	208679247
290	1	209255545	209816933	0.420718	0.109350395805	472	10	-0.334363433059603	0.738105329247756	-0.122522623066952	201.689577520158	1.82768635043562	1.8861	0.2164	1.8827	0.185	209255545
291	1	209816933	210416295	0.390638	0.165779612321	578	7	0.0337699956440896	0.973060562300218	0.0120039964624901	246.984270776804	1.93959731543624	1.8861	0.2164	1.8827	0.185	209816933
292	1	210416295	210994618	0.424874	0.135431238253	532	10	0.145164910376831	0.884580669887569	0.0501167630723967	227.328083137128	2.06001936108422	1.8861	0.2164	1.8827	0.185	210416295
293	1	210994618	211687066	0.392766	0.27792411849	666	7	0.654267511642301	0.512939473028549	0.216456681033074	284.587412348359	2.23489932885906	1.8861	0.2164	1.8827	0.185	210994618
294	1	211687066	212316012	0.40907	0.205019190837	522	8	-0.266735499684809	0.789672819044163	-0.0977584658914687	223.054998867633	1.84452296819788	1.8861	0.2164	1.8827	0.185	211687066
295	1	212316012	212928493	0.427624	0.18364814582	490	10	-0.190504930028673	0.848913480325687	-0.0685277334262226	209.381129205249	1.8973862536302	1.8861	0.2164	1.8827	0.185	212316012
296	1	212928493	213576892	0.39125	0.228869877961	504	7	-0.488012006445315	0.625541336725364	-0.185641762538272	215.363447182542	1.69127516778523	1.8861	0.2164	1.8827	0.185	212928493
297	1	213576892	214144279	0.412636	0.118767261146	516	9	-0.0495490269611684	0.9604817672883	-0.0180123649175588	220.491148305936	1.90405904059041	1.8861	0.2164	1.8827	0.185	213576892
298	1	214144279	214704502	0.404234	0.107498264084	597	8	0.279895858894902	0.779557404419546	0.0959226588034518	255.103130888844	2.1095406360424	1.8861	0.2164	1.8827	0.185	214144279
299	1	214704502	215295930	0.375306	0.154588555158	696	5	0.654123969984214	0.513031939666304	0.227796493294498	297.406665156844	2.2379421221865	1.8861	0.2164	1.8827	0.185	214704502
300	1	215295930	215892610	0.360918	0.162029898773	492	4	-0.625758371405809	0.531473440295292	-0.281424988820114	210.235746059148	1.5447409733124	1.8861	0.2164	1.8827	0.185	215295930
301	1	215892610	216454419	0.351284	0.110017817443	646	3	0.305611363834812	0.759900567119284	0.127010741991567	276.041243809369	2.06389776357827	1.8861	0.2164	1.8827	0.185	215892610
302	1	216454419	217000444	0.357908	0.0842910123163	634	3	0.238247173729871	0.811689390939094	0.0999594174370497	270.913542685975	2.02555910543131	1.8861	0.2164	1.8827	0.185	216454419
303	1	217000444	217552799	0.380902	0.0947850567117	537	6	-0.332948122483324	0.739173443251278	-0.1329128428425	229.464625271875	1.76065573770492	1.8861	0.2164	1.8827	0.185	217000444
304	1	217552799	218133162	0.350968	0.138470233285	501	3	-0.508372599933225	0.611192064614776	-0.239712819507149	214.081521901693	1.60063897763578	1.8861	0.2164	1.8827	0.185	217552799
305	1	218133162	218713443	0.375546	0.138348489783	555	5	-0.253138982374083	0.800160816043169	-0.0988030413167616	237.156176956966	1.78456591639871	1.8861	0.2164	1.8827	0.185	218133162
306	1	218713443	219299415	0.365698	0.146716907975	625	4	0.159582233633963	0.873210175114641	0.063772885390096	267.06776684343	1.96232339089482	1.8861	0.2164	1.8827	0.185	218713443
307	1	219299415	219877178	0.370658	0.134593250174	643	5	0.313096051721875	0.754207688681363	0.113527924773717	274.759318528521	2.06752411575563	1.8861	0.2164	1.8827	0.185	219299415
308	1	219877178	220519371	0.376382	0.221417860363	554	5	-0.2595734713979	0.795192801806987	-0.101404836505042	236.728868530016	1.78135048231511	1.8861	0.2164	1.8827	0.185	219877178
309	1	220519371	221114673	0.402784	0.160090172719	468	8	-0.6603100778622	0.509054864181142	-0.255299742877949	199.98034381236	1.65371024734982	1.8861	0.2164	1.8827	0.185	220519371
310	1	221114673	221702465	0.376338	0.14935895691	663	5	0.441785832198229	0.65864419177349	0.157718057558358	283.30548706751	2.13183279742765	1.8861	0.2164	1.8827	0.185	221114673
311	1	221702465	222271496	0.391524	0.121313250069	668	7	0.668369727914987	0.503897614035974	0.220782606435864	285.442029202258	2.24161073825503	1.8861	0.2164	1.8827	0.185	221702465
312	1	222271496	222913998	0.39083	0.221792305705	596	7	0.160689942098269	0.872337611529782	0.0562468344239731	254.675822461895	2	1.8861	0.2164	1.8827	0.185	222271496
313	1	222913998	223523051	0.413476	0.179053382875	552	9	0.225606207865746	0.821507712149423	0.0792848364373563	235.874251676117	2.03690036900369	1.8861	0.2164	1.8827	0.185	222913998
314	1	223523051	224373409	0.431744	0.412012352444	454	11	-0.238976761316306	0.811123602505931	-0.0787613682597702	193.998025835067	1.84365482233503	1.8861	0.2164	1.8827	0.185	223523051
315	1	224373409	225002935	0.415194	0.205751629003	507	9	-0.118337835667897	0.905799979476955	-0.0433976833374723	216.64537246339	1.87084870848708	1.8861	0.2164	1.8827	0.185	224373409
316	1	225002935	225695542	0.37943	0.278089883585	625	5	0.197275249293157	0.843612146944029	0.0725653769952194	267.06776684343	2.0096463022508	1.8861	0.2164	1.8827	0.185	225002935
317	1	225695542	226358227	0.4311	0.24549371119	472	11	-0.0701174896061431	0.9441001462705	-0.0226668061888438	201.689577520158	1.91675126903553	1.8861	0.2164	1.8827	0.185	225695542
318	1	226358227	226970538	0.453284	0.183421496592	278	13	-1.39159987454257	0.164043596887254	-0.587733437420386	118.791742691958	1.34624697336562	1.8861	0.2164	1.8827	0.185	226358227
319	1	226970538	227580663	0.395332	0.180495800041	617	7	0.308763212961479	0.757501654492866	0.106204993111229	263.649299427834	2.07046979865772	1.8861	0.2164	1.8827	0.185	226970538
320	1	227580663	228266773	0.472358	0.271253880573	354	14	-0.156444267720464	0.875682846120792	-0.0594167630930246	151.267183140119	1.95310344827586	1.8861	0.2164	1.8827	0.185	227580663
321	1	228266773	228906733	0.499332	0.218701168823	212	15	-1.19636701959613	0.231553365637135	-0.483832673913385	90.5893865132914	1.45955249569707	1.8861	0.2164	1.8827	0.185	228266773
322	1	228906733	229496991	0.440392	0.152912794066	429	12	-0.275075495509504	0.783258237383091	-0.0972844443590498	183.31531516133	1.85714285714286	1.8861	0.2164	1.8827	0.185	228906733
323	1	229496991	230108568	0.419716	0.182441458721	479	9	-0.332347462755497	0.739626904562576	-0.125357774604633	204.680736508805	1.76752767527675	1.8861	0.2164	1.8827	0.185	229496991
324	1	230108568	230682839	0.452012	0.129330925643	377	13	-0.406144049341341	0.684636761601868	-0.148253796875229	161.095276959957	1.82566585956416	1.8861	0.2164	1.8827	0.185	230108568
325	1	230682839	231272270	0.429698	0.151724290036	445	10	-0.550151187605998	0.582215680167502	-0.207504146575033	190.152249992522	1.72313649564376	1.8861	0.2164	1.8827	0.185	230682839
326	1	231272270	231895935	0.407194	0.19828754219	513	8	-0.332331262714374	0.739639135855995	-0.122849446854299	219.209223025087	1.81272084805654	1.8861	0.2164	1.8827	0.185	231272270
327	1	231895935	232490999	0.413336	0.159754244922	466	9	-0.431709075331883	0.665952870624962	-0.165053475686533	199.125726958461	1.71955719557196	1.8861	0.2164	1.8827	0.185	231895935
328	1	232490999	233052992	0.406902	0.11030920314	515	8	-0.317754426485582	0.750671222705665	-0.117235840390772	220.063839878986	1.81978798586572	1.8861	0.2164	1.8827	0.185	232490999
329	1	233052992	233629427	0.3979	0.132599512521	598	7	0.174792158370956	0.861242950195923	0.0610799881599164	255.530439315794	2.00671140939597	1.8861	0.2164	1.8827	0.185	233052992
330	1	233629427	234236314	0.393906	0.176123396942	534	7	-0.276478762355016	0.782180369358812	-0.102225754350635	228.182699991027	1.79194630872483	1.8861	0.2164	1.8827	0.185	233629427
331	1	234236314	234816376	0.419636	0.138023176833	465	9	-0.439352276299297	0.660406300837294	-0.168152714345419	198.698418531512	1.71586715867159	1.8861	0.2164	1.8827	0.185	234236314
332	1	234816376	235524537	0.424044	0.293945868242	483	10	-0.24644990342959	0.805333979847208	-0.08928629359302	206.389970216603	1.8702807357212	1.8861	0.2164	1.8827	0.185	234816376
333	1	235524537	236178352	0.404924	0.235257679925	564	8	0.039378061119829	0.96858897103071	0.0138868899374405	241.001952799511	1.99293286219081	1.8861	0.2164	1.8827	0.185	235524537
334	1	236178352	236828852	0.41155	0.231360491929	391	9	-1.00494914788795	0.314921336884952	-0.418214823033461	167.07759493725	1.44280442804428	1.8861	0.2164	1.8827	0.185	236178352
335	1	236828852	237428664	0.406068	0.166405473715	530	8	-0.20842815476964	0.834894674695603	-0.0758159130107917	226.473466283229	1.87279151943463	1.8861	0.2164	1.8827	0.185	236828852
336	1	237428664	238007532	0.358696	0.136245223436	566	3	-0.143483236864795	0.885908549307354	-0.0637213698704753	241.85656965341	1.80830670926518	1.8861	0.2164	1.8827	0.185	237428664
337	1	238007532	238605385	0.374912	0.163674013512	566	5	-0.182359603112088	0.855300526234065	-0.0704887597223476	241.85656965341	1.81993569131833	1.8861	0.2164	1.8827	0.185	238007532
338	1	238605385	239186212	0.343758	0.13915847576	528	2	-0.219924945917751	0.825929607869588	-0.0929131123355134	225.61884942933	1.75269709543568	1.8861	0.2164	1.8827	0.185	238605385
339	1	239186212	239759216	0.362902	0.127405742368	606	4	0.0473907186282815	0.962201826172198	0.0192344893135975	258.94890673139	1.90266875981162	1.8861	0.2164	1.8827	0.185	239186212
340	1	239759216	240347054	0.387338	0.149425521998	584	6	-0.0309885647007445	0.975278659341221	-0.0118665619478953	249.548121338501	1.91475409836066	1.8861	0.2164	1.8827	0.185	239759216
341	1	240347054	240958965	0.37826	0.182887707526	630	5	0.229447694412245	0.818520969971651	0.084061015833049	269.204308978177	2.02572347266881	1.8861	0.2164	1.8827	0.185	240347054
342	1	240958965	241542129	0.378638	0.142608254282	650	5	0.358137474888599	0.72024043560105	0.129148905361587	277.750477517167	2.09003215434084	1.8861	0.2164	1.8827	0.185	240958965
343	1	241542129	242151661	0.38137	0.179698522801	580	6	-0.0566872504694747	0.954794330335708	-0.021782030812978	247.838887630703	1.90163934426229	1.8861	0.2164	1.8827	0.185	241542129
344	1	242151661	242902919	0.398024	0.334449683065	469	7	-0.734800791217331	0.462460825174319	-0.289477573522812	200.40765223931	1.5738255033557	1.8861	0.2164	1.8827	0.185	242151661
345	1	242902919	243816822	0.3764	0.452895985679	613	5	0.120061381007344	0.904434524533158	0.0445962611365517	261.940065720036	1.97106109324759	1.8861	0.2164	1.8827	0.185	242902919
346	1	243816822	244387282	0.396996	0.123514356835	569	7	-0.0296899775830001	0.976314305129741	-0.0106368437316067	243.138494934259	1.90939597315436	1.8861	0.2164	1.8827	0.185	243816822
347	1	244387282	245047729	0.404808	0.24293698056	499	8	-0.43436911631592	0.664020420855225	-0.162768457124093	213.226905047794	1.76325088339223	1.8861	0.2164	1.8827	0.185	244387282
348	1	245047729	245671145	0.422578	0.197967328397	470	10	-0.350347711174151	0.726077763008842	-0.128648725863793	200.834960666259	1.81994191674734	1.8861	0.2164	1.8827	0.185	245047729
349	1	245671145	246268341	0.422042	0.162753936731	529	10	0.121188493205009	0.903541738032909	0.0419582396852327	226.046157856279	2.04840271055179	1.8861	0.2164	1.8827	0.185	245671145
350	1	246268341	246921274	0.389638	0.234224644795	497	6	-0.589934980170626	0.555234241353092	-0.244589079265626	212.372288193895	1.62950819672131	1.8861	0.2164	1.8827	0.185	246268341
351	1	246921274	247616229	0.415174	0.280528955112	439	9	-0.638075501452068	0.523424533155641	-0.251162490805455	187.588399430825	1.61992619926199	1.8861	0.2164	1.8827	0.185	246921274
352	1	247616229	248317745	0.36905	0.287257881502	716	4	0.696920542345386	0.485852521208272	0.259876283104903	305.952833695833	2.24803767660911	1.8861	0.2164	1.8827	0.185	247616229
353	1	248317745	249250621	0.327578	0.507393530501	494	1	-0.10698911449068	0.914797615563164	-0.0608488013935216	211.090362913047	1.76114081996435	1.8861	0.2164	1.8827	0.185	248317745
354	2	0	616099	0.426734	0.188442117257	349	10	-1.31739653710429	0.187705741086295	-0.558082446219141	149.130641005371	1.351403678606	1.8976	0.2413	1.8986	0.243	248317745
355	2	616099	1202949	0.434058	0.147993524751	355	11	-1.1677027557222	0.242926684848943	-0.433634641158641	151.694491567068	1.44162436548223	1.8976	0.2413	1.8986	0.243	248933844
356	2	1202949	1825762	0.476658	0.197190810083	357	14	-0.124910970008058	0.900594033584033	-0.0472420491469223	152.549108420967	1.96965517241379	1.8976	0.2413	1.8986	0.243	249520694
357	2	1825762	2396479	0.431262	0.123909047742	346	11	-1.25213239157729	0.210521626411682	-0.470681627913961	147.848715724523	1.40507614213198	1.8976	0.2413	1.8986	0.243	250143507
358	2	2396479	2956121	0.463072	0.106571701195	379	13	-0.386235850852427	0.699322004697704	-0.140620471972802	161.949893813856	1.83535108958838	1.8976	0.2413	1.8986	0.243	250714224
359	2	2956121	3598691	0.46405	0.22187465957	367	13	-0.50568504178591	0.61307777071664	-0.187038257300681	156.822192690462	1.7772397094431	1.8976	0.2413	1.8986	0.243	251273866
360	2	3598691	4216080	0.43719	0.190137822345	365	11	-1.07389204921656	0.282871067236644	-0.393557201783306	155.967575836563	1.48223350253807	1.8976	0.2413	1.8986	0.243	251916436
361	2	4216080	4796180	0.367372	0.138079641441	478	4	-0.708425803515259	0.478680873135323	-0.323072686178605	204.253428081855	1.50078492935636	1.8976	0.2413	1.8986	0.243	252533825
362	2	4796180	5460124	0.375352	0.246924439411	520	5	-0.478346098207702	0.632403891201615	-0.192779189525775	222.200382013734	1.67202572347267	1.8976	0.2413	1.8986	0.243	253113925
363	2	5460124	6047249	0.409114	0.148392591016	508	8	-0.368773353286355	0.712296667951174	-0.136979775689187	217.07268089034	1.79505300353357	1.8976	0.2413	1.8986	0.243	253777869
364	2	6047249	6611512	0.39118	0.113888381836	622	7	0.344018753643195	0.730832182556976	0.117849084092414	265.785841562581	2.08724832214765	1.8976	0.2413	1.8986	0.243	254364994
365	2	6611512	7158709	0.409698	0.0862523003598	564	8	0.039378061119829	0.96858897103071	0.0138868899374405	241.001952799511	1.99293286219081	1.8976	0.2413	1.8986	0.243	254929257
366	2	7158709	7714640	0.40255	0.100607809243	454	8	-0.762347931463746	0.44585237375819	-0.299115975170438	193.998025835067	1.60424028268551	1.8976	0.2413	1.8986	0.243	255476454
367	2	7714640	8272364	0.406738	0.103499221837	490	8	-0.499964879345485	0.617099807198515	-0.189026523458783	209.381129205249	1.73144876325088	1.8976	0.2413	1.8986	0.243	256032385
368	2	8272364	8816269	0.45691	0.0807218172291	399	13	-0.18715386596329	0.851539995272649	-0.0664295739215478	170.496062352846	1.93220338983051	1.8976	0.2413	1.8986	0.243	256590109
369	2	8816269	9417012	0.417464	0.1676973348	536	9	0.103314992387117	0.917712977088953	0.0368495701169595	229.037316844925	1.97785977859779	1.8976	0.2413	1.8986	0.243	257134014
370	2	9417012	10030167	0.44274	0.184545506438	391	12	-0.62436400315131	0.53238855972552	-0.231093484551243	167.07759493725	1.69264069264069	1.8976	0.2413	1.8986	0.243	257734757
371	2	10030167	10629284	0.493218	0.165438470282	283	15	-0.190804999836936	0.84867837135124	-0.0670948856447022	120.928284826705	1.94836488812392	1.8976	0.2413	1.8986	0.243	258347912
372	2	10629284	11238703	0.459752	0.179546420443	439	13	0.211010103814985	0.832879387159837	0.0714026193914647	187.588399430825	2.12590799031477	1.8976	0.2413	1.8986	0.243	258947029
373	2	11238703	11837086	0.429468	0.164414764457	390	10	-0.989718835756063	0.322311565804775	-0.397835358679182	166.6502865103	1.51016456921588	1.8976	0.2413	1.8986	0.243	259556448
374	2	11837086	12408724	0.426494	0.125320570011	520	10	0.049259241689544	0.9607127004824	0.0172021405996615	222.200382013734	2.0135527589545	1.8976	0.2413	1.8986	0.243	260154831
375	2	12408724	12971186	0.398736	0.111051057671	517	7	-0.396347600672852	0.691848616066888	-0.148901215723254	220.918456732885	1.73489932885906	1.8976	0.2413	1.8986	0.243	260726469
376	2	12971186	13584183	0.357856	0.184335323011	573	3	-0.104187459303579	0.91702058583425	-0.0459882839454527	244.847728642057	1.83067092651757	1.8976	0.2413	1.8986	0.243	261288931
377	2	13584183	14197791	0.342092	0.185147520893	563	2	-0.00077252245746689	0.999383616319622	-0.000316119613737243	240.574644372562	1.86887966804979	1.8976	0.2413	1.8986	0.243	261901928
378	2	14197791	14778882	0.365704	0.13954957141	601	4	0.0178666357320494	0.985745245592488	0.00728168655183201	256.812364596642	1.88697017268446	1.8976	0.2413	1.8986	0.243	262515536
379	2	14778882	15347169	0.398208	0.120162875448	608	7	0.245303239734389	0.806221643429071	0.085005827405397	259.803523585289	2.04026845637584	1.8976	0.2413	1.8986	0.243	263096627
380	2	15347169	15928375	0.39847	0.139719823952	550	7	-0.163661032173523	0.869997995656707	-0.0596338776261666	235.019634822218	1.84563758389262	1.8976	0.2413	1.8986	0.243	263664914
381	2	15928375	16564119	0.443736	0.213519907384	368	12	-0.835775468302929	0.403281229752794	-0.318556325801582	157.249501117412	1.59307359307359	1.8976	0.2413	1.8986	0.243	264246120
382	2	16564119	17130248	0.405544	0.116809066485	515	8	-0.317754426485582	0.750671222705665	-0.117235840390772	220.063839878986	1.81978798586572	1.8976	0.2413	1.8986	0.243	264881864
383	2	17130248	17711983	0.36681	0.140502118662	667	4	0.407584529962312	0.683578723736279	0.157603457025232	285.014720775308	2.09419152276295	1.8976	0.2413	1.8986	0.243	265447993
384	2	17711983	18300635	0.396756	0.150601713746	577	7	0.0267188875077463	0.978683948457047	0.00950582260729387	246.556962349855	1.93624161073825	1.8976	0.2413	1.8986	0.243	266029728
385	2	18300635	18873016	0.382936	0.126455979496	573	6	-0.101659950564752	0.91902659221202	-0.0392997920710076	244.847728642057	1.87868852459016	1.8976	0.2413	1.8986	0.243	266618380
386	2	18873016	19495246	0.381806	0.196438615946	606	6	0.110354207027271	0.912128468742239	0.0414828626450384	258.94890673139	1.98688524590164	1.8976	0.2413	1.8986	0.243	267190761
387	2	19495246	20055399	0.421074	0.107386731839	526	10	0.0972120760331874	0.922557978180566	0.0337533168635092	224.764232575431	2.03678606001936	1.8976	0.2413	1.8986	0.243	267812991
388	2	20055399	20650180	0.431148	0.15935445147	498	11	0.173790347308537	0.862030230686566	0.0546920765173959	212.799596620845	2.02233502538071	1.8976	0.2413	1.8986	0.243	268373144
389	2	20650180	21248614	0.449088	0.164485975062	471	12	0.110980223463018	0.911632029233396	0.0374649677541877	201.262269093209	2.03896103896104	1.8976	0.2413	1.8986	0.243	268967925
390	2	21248614	21820644	0.38623	0.125919969232	529	6	-0.384345494020784	0.700722393173012	-0.154567208713887	226.046157856279	1.7344262295082	1.8976	0.2413	1.8986	0.243	269566359
391	2	21820644	22375089	0.364668	0.0981972963955	596	4	-0.0116574471641826	0.990698913553323	-0.00477097369719188	254.675822461895	1.8712715855573	1.8976	0.2413	1.8986	0.243	270138389
392	2	22375089	22946708	0.363716	0.125291496609	467	4	-0.773378785886969	0.43929824109429	-0.356660754449692	199.553035385411	1.46624803767661	1.8976	0.2413	1.8986	0.243	270692834
393	2	22946708	23509419	0.404064	0.111444418183	545	8	-0.0991018830536976	0.921057376989323	-0.0355520427970644	232.883092687471	1.92579505300353	1.8976	0.2413	1.8986	0.243	271264453
394	2	23509419	24059871	0.464264	0.0916555848648	359	13	-0.585317835741565	0.558334024304013	-0.218834476320842	153.403725274866	1.73849878934625	1.8976	0.2413	1.8986	0.243	271827164
395	2	24059871	24740986	0.397206	0.265909574741	534	7	-0.276478762355016	0.782180369358812	-0.102225754350635	228.182699991027	1.79194630872483	1.8976	0.2413	1.8986	0.243	272377616
396	2	24740986	25367687	0.415544	0.202171370398	502	9	-0.156553840504968	0.87559648378115	-0.0576960663900409	214.508830328643	1.85239852398524	1.8976	0.2413	1.8986	0.243	273058731
397	2	25367687	25990943	0.44079	0.197761433504	400	12	-0.541637777657198	0.588068061803464	-0.198262092083871	170.923370779795	1.73160173160173	1.8976	0.2413	1.8986	0.243	273685432
398	2	25990943	26667421	0.407016	0.260877663427	474	8	-0.616579569175823	0.537512073928474	-0.236921213563094	202.544194374057	1.67491166077739	1.8976	0.2413	1.8986	0.243	274308688
399	2	26667421	27249054	0.485998	0.140351389966	273	14	-1.00784330595543	0.313529692282754	-0.43426517225617	116.65520055721	1.50620689655172	1.8976	0.2413	1.8986	0.243	274985166
400	2	27249054	27895223	0.460862	0.226208623441	431	13	0.13137730985933	0.895476837183293	0.0448695489452046	184.169932015229	2.08716707021792	1.8976	0.2413	1.8986	0.243	275566799
401	2	27895223	28491184	0.385058	0.161018925735	579	6	-0.0631119219116572	0.949677380913363	-0.0242715828386758	247.411579203753	1.8983606557377	1.8976	0.2413	1.8986	0.243	276212968
402	2	28491184	29082759	0.450746	0.154798630774	380	13	-0.376281751607971	0.706707444243261	-0.136818901812946	162.377202240805	1.84019370460048	1.8976	0.2413	1.8986	0.243	276808929
403	2	29082759	29654518	0.437902	0.125505676343	517	11	0.352030689669265	0.724815246757968	0.108710614764249	220.918456732885	2.0994923857868	1.8976	0.2413	1.8986	0.243	277400504
404	2	29654518	30203382	0.420582	0.0890275186567	506	10	-0.0626307051122906	0.950060578263739	-0.022172097734483	216.218064036441	1.9593417231365	1.8976	0.2413	1.8986	0.243	277972263
405	2	30203382	30790655	0.418766	0.148607206529	546	9	0.17974700206126	0.857351192030913	0.0635175205790397	233.31040111442	2.01476014760148	1.8976	0.2413	1.8986	0.243	278521127
406	2	30790655	31361844	0.443002	0.124633002386	521	12	0.570570365096973	0.568290911647159	0.183021280419913	222.627690440683	2.25541125541126	1.8976	0.2413	1.8986	0.243	279108400
407	2	31361844	31996845	0.417292	0.212599665197	553	9	0.23324940883316	0.815567741026036	0.0818960498938941	236.301560103067	2.04059040590406	1.8976	0.2413	1.8986	0.243	279679589
408	2	31996845	32700888	0.362038	0.289816104982	528	4	-0.413184974552938	0.679471095773419	-0.1795453748009	225.61884942933	1.65777080062794	1.8976	0.2413	1.8986	0.243	280314590
409	2	32700888	33329162	0.379308	0.20416888173	631	5	0.235882183436063	0.813524093753383	0.0863491924283192	269.631617405127	2.02893890675241	1.8976	0.2413	1.8986	0.243	281018633
410	2	33329162	33941659	0.384382	0.183669471034	702	6	0.727122665476796	0.467150815184554	0.253636099476648	299.97051571854	2.30163934426229	1.8976	0.2413	1.8986	0.243	281646907
411	2	33941659	34554683	0.371936	0.184371248108	612	5	0.113626891983526	0.909533568689291	0.042240840138422	261.512757293087	1.96784565916399	1.8976	0.2413	1.8986	0.243	282259404
412	2	34554683	35183775	0.35133	0.205203690398	608	3	0.0922914285024986	0.92646649836944	0.0395479007412279	259.803523585289	1.94249201277955	1.8976	0.2413	1.8986	0.243	282872428
413	2	35183775	35786926	0.338338	0.17102019229	647	1	0.662204621329335	0.507840092895179	0.328405869014308	276.468552236319	2.30659536541889	1.8976	0.2413	1.8986	0.243	283501520
414	2	35786926	36399642	0.357206	0.183961247952	681	3	0.50209025164089	0.615604037114534	0.203131375309714	290.997038752601	2.17571884984026	1.8976	0.2413	1.8986	0.243	284104671
415	2	36399642	36967517	0.388388	0.119524543253	683	6	0.605053908075327	0.545143178356096	0.214050647462178	291.8516556065	2.23934426229508	1.8976	0.2413	1.8986	0.243	284717387
416	2	36967517	37597557	0.374914	0.206399593677	531	5	-0.407566718945708	0.683591802199898	-0.162578951750076	226.900774710178	1.70739549839228	1.8976	0.2413	1.8986	0.243	285285262
417	2	37597557	38194752	0.402064	0.162752534767	593	8	0.250742186437317	0.802013442267612	0.0862238320846505	253.393897181046	2.09540636042403	1.8976	0.2413	1.8986	0.243	285915302
418	2	38194752	38814174	0.402052	0.192795864532	656	8	0.709912527644274	0.477758381271406	0.23188754215673	280.314328078864	2.31802120141343	1.8976	0.2413	1.8986	0.243	286512497
419	2	38814174	39475263	0.386118	0.243672183322	494	6	-0.609208994497173	0.542385919215926	-0.253323889243235	211.090362913047	1.61967213114754	1.8976	0.2413	1.8986	0.243	287131919
420	2	39475263	40076997	0.377434	0.169068059973	671	5	0.493261744388771	0.621827655370675	0.175021953645954	286.723954483106	2.15755627009646	1.8976	0.2413	1.8986	0.243	287793008
421	2	40076997	40654319	0.377444	0.133932190355	627	5	0.210144227340792	0.833555107643655	0.0771746302478089	267.922383697329	2.01607717041801	1.8976	0.2413	1.8986	0.243	288394742
422	2	40654319	41214960	0.343372	0.108163691203	661	2	0.612854263231327	0.539972707399376	0.231199229813725	282.450870213611	2.19419087136929	1.8976	0.2413	1.8986	0.243	288972064
423	2	41214960	41814385	0.349934	0.165867289486	602	2	0.243425892255421	0.80767548782265	0.0963124450657354	257.239673023592	1.99834024896266	1.8976	0.2413	1.8986	0.243	289532705
424	2	41814385	42386818	0.4198	0.126535332519	576	9	0.409043031083689	0.682508082472398	0.1406853811015	246.129653922905	2.12546125461255	1.8976	0.2413	1.8986	0.243	290132130
425	2	42386818	43042110	0.398268	0.236981376241	494	7	-0.558523087808748	0.576487243403654	-0.214554454453511	211.090362913047	1.65771812080537	1.8976	0.2413	1.8986	0.243	290704563
426	2	43042110	43640475	0.473032	0.164389628404	408	14	0.411155091102844	0.680958815874366	0.145403028795474	174.341838195391	2.25103448275862	1.8976	0.2413	1.8986	0.243	291359855
427	2	43640475	44256189	0.375298	0.187934657974	565	5	-0.188794092135906	0.850254202369536	-0.0730399452516798	241.429261226461	1.81672025723473	1.8976	0.2413	1.8986	0.243	291958220
428	2	44256189	44885853	0.369506	0.205925700056	595	4	-0.017562263743429	0.985988061201044	-0.00719363596404765	254.248514034945	1.86813186813187	1.8976	0.2413	1.8986	0.243	292573934
429	2	44885853	45463911	0.438754	0.135034892692	468	11	-0.107641772208402	0.914279860048933	-0.0349451359672806	199.98034381236	1.9005076142132	1.8976	0.2413	1.8986	0.243	293203598
430	2	45463911	46019151	0.404396	0.0994885094734	628	8	0.505836820441182	0.612971207879512	0.168956286430274	268.349692124278	2.21908127208481	1.8976	0.2413	1.8986	0.243	293781656
431	2	46019151	46575185	0.439442	0.100774413075	592	11	1.05561098846161	0.291145978543349	0.304143510078265	252.966588754097	2.40406091370558	1.8976	0.2413	1.8986	0.243	294336896
432	2	46575185	47148856	0.42418	0.128420296651	587	10	0.584732558526895	0.55872755812116	0.192051020681259	250.830046619349	2.2729912875121	1.8976	0.2413	1.8986	0.243	294892930
433	2	47148856	47782132	0.452894	0.210454841175	378	13	-0.396189950096884	0.691964904688098	-0.144432085922821	161.522585386906	1.83050847457627	1.8976	0.2413	1.8986	0.243	295466601
434	2	47782132	48439149	0.40535	0.238984683806	498	8	-0.441657534430316	0.658737043464333	-0.165662530393272	212.799596620845	1.75971731448763	1.8976	0.2413	1.8986	0.243	296099877
435	2	48439149	49070749	0.385374	0.208359721343	523	6	-0.42289352267388	0.672372948896812	-0.171023984580971	223.482307294582	1.71475409836066	1.8976	0.2413	1.8986	0.243	296756894
436	2	49070749	49661349	0.385576	0.153403318659	717	6	0.823492737109534	0.410227845677066	0.284138187873992	306.380142122783	2.35081967213115	1.8976	0.2413	1.8986	0.243	297388494
437	2	49661349	50244505	0.354328	0.142596492191	558	3	-0.188392696934756	0.8505688242026	-0.08425830087317	238.438102237814	1.78274760383387	1.8976	0.2413	1.8986	0.243	297979094
438	2	50244505	50789013	0.349628	0.0817398458792	543	2	-0.126002478720486	0.899729962480065	-0.0524988438896052	232.028475833572	1.80248962655602	1.8976	0.2413	1.8986	0.243	298562250
439	2	50789013	51322685	0.348566	0.0630949347165	493	2	-0.439077369378034	0.660605476345486	-0.191863395316055	210.663054486098	1.63651452282158	1.8976	0.2413	1.8986	0.243	299106758
440	2	51322685	51913523	0.342074	0.153744342781	572	2	0.0555809578608918	0.955675634477302	0.0225641050844227	244.420420215107	1.89875518672199	1.8976	0.2413	1.8986	0.243	299640430
441	2	51913523	52516164	0.335714	0.17031864742	657	1	0.712478721709728	0.47616838321099	0.35053352734413	280.741636505814	2.34224598930481	1.8976	0.2413	1.8986	0.243	300231268
442	2	52516164	53106277	0.353292	0.152704651482	648	3	0.316838728852302	0.751365975626206	0.131470390182267	276.895860663268	2.0702875399361	1.8976	0.2413	1.8986	0.243	300833909
443	2	53106277	53704899	0.359264	0.164748372095	672	3	0.451567109062184	0.651580869231338	0.183937810076403	287.151262910056	2.14696485623003	1.8976	0.2413	1.8986	0.243	301424022
444	2	53704899	54339151	0.377724	0.211669809476	623	5	0.184406271245521	0.85369475044413	0.0679413504697719	266.213149989531	2.0032154340836	1.8976	0.2413	1.8986	0.243	302022644
445	2	54339151	54909490	0.397988	0.123328406439	563	7	-0.07199662640106	0.942604592627609	-0.0259305739579591	240.574644372562	1.88926174496644	1.8976	0.2413	1.8986	0.243	302656896
446	2	54909490	55492677	0.391416	0.142642068496	520	7	-0.375194276263822	0.707515986681828	-0.140553873009734	222.200382013734	1.74496644295302	1.8976	0.2413	1.8986	0.243	303227235
447	2	55492677	56157960	0.364048	0.248440137505	459	4	-0.820617318520941	0.41186427980273	-0.381589150745545	196.134567969815	1.44113029827316	1.8976	0.2413	1.8986	0.243	303810422
448	2	56157960	56742242	0.379368	0.144248838746	460	5	-0.864415439636764	0.387359714275185	-0.369656951609855	196.561876396764	1.47909967845659	1.8976	0.2413	1.8986	0.243	304475705
449	2	56742242	57363074	0.346474	0.194629142828	629	2	0.412486333210497	0.679982995879931	0.159608975185322	268.777000551228	2.08796680497925	1.8976	0.2413	1.8986	0.243	305059987
450	2	57363074	57978189	0.343382	0.187143867407	865	2	1.89019981711412	0.0587312411498748	0.61924909083012	369.621789311307	2.87136929460581	3.1526	0.2508	3.2332	0.1779	305680819
451	2	57978189	58561399	0.343574	0.142675880043	974	2	2.57270307874758	0.0100907736594247	0.790470730388375	416.198407848801	3.23319502074689	3.1526	0.2508	3.2332	0.1779	306295934
452	2	58561399	59114769	0.36381	0.0964454162676	1068	4	2.77541597824012	0.00551311426292296	0.8367564375282	456.365399982053	3.35321821036107	3.1526	0.2508	3.2332	0.1779	306879144
453	2	59114769	59682896	0.372622	0.119915089408	638	5	0.280923606602787	0.778768993998433	0.102265611210639	272.622776393773	2.05144694533762	1.9679	0.2338	1.9124	0.1734	307432514
454	2	59682896	60229917	0.383076	0.0859583087304	563	6	-0.165906664986578	0.868230402288016	-0.0647000087476829	240.574644372562	1.84590163934426	1.9679	0.2338	1.9124	0.1734	308000641
455	2	60229917	60804512	0.42132	0.129821874538	511	10	-0.0226700098259211	0.98191349837724	-0.00798619149117168	218.354606171188	1.97870280735721	1.9679	0.2338	1.9124	0.1734	308547662
456	2	60804512	61457641	0.391244	0.234454449274	492	7	-0.572625304081435	0.566898422856644	-0.220407180698949	210.235746059148	1.6510067114094	1.9679	0.2338	1.9124	0.1734	309122257
457	2	61457641	62149146	0.379414	0.276939429216	539	5	-0.356090806755166	0.721772561749782	-0.141005539801724	230.319242125774	1.73311897106109	1.9679	0.2338	1.9124	0.1734	309775386
458	2	62149146	62802126	0.411118	0.234279763546	544	9	0.164460600126432	0.869368560922923	0.0582232209095264	232.455784260521	2.00738007380074	1.9679	0.2338	1.9124	0.1734	310466891
459	2	62802126	63444030	0.359544	0.221067324709	720	3	0.721023869481948	0.470894828951023	0.283473483627317	307.662067403631	2.30031948881789	1.9679	0.2338	1.9124	0.1734	311119871
460	2	63444030	64100152	0.363776	0.237946601394	671	4	0.431203796279298	0.666320193844165	0.16622946204083	286.723954483106	2.10675039246468	1.9679	0.2338	1.9124	0.1734	311761775
461	2	64100152	64693219	0.392452	0.156924934282	558	7	-0.107252167082776	0.91458893071492	-0.038800374209001	238.438102237814	1.87248322147651	1.9679	0.2338	1.9124	0.1734	312417897
462	2	64693219	65282302	0.420952	0.151223172286	508	10	-0.0466464269977428	0.962795028886406	-0.0164809856566273	217.07268089034	1.96708615682478	1.9679	0.2338	1.9124	0.1734	313010964
463	2	65282302	65919382	0.416494	0.215169209518	457	9	-0.500497884038611	0.616724545685821	-0.193189265282743	195.279951115916	1.68634686346863	1.9679	0.2338	1.9124	0.1734	313600047
464	2	65919382	66508419	0.399588	0.151156888277	548	7	-0.17776324844621	0.858908911084911	-0.0648896030776619	234.165017968319	1.83892617449664	1.9679	0.2338	1.9124	0.1734	314237127
465	2	66508419	67091838	0.383566	0.142983001925	567	6	-0.140207979217848	0.888495667677547	-0.0544861958856835	242.28387808036	1.85901639344262	1.9679	0.2338	1.9124	0.1734	314826164
466	2	67091838	67661697	0.364592	0.122589974011	586	4	-0.0707056129566467	0.943632053527352	-0.0291826397371056	250.4027381924	1.83987441130298	1.9679	0.2338	1.9124	0.1734	315409583
467	2	67661697	68234810	0.39735	0.12757170052	723	7	1.05618067541387	0.290885677805046	0.334930150912929	308.94399268448	2.4261744966443	1.9679	0.2338	1.9124	0.1734	315979442
468	2	68234810	68855598	0.372514	0.194572060027	579	5	-0.0987112458024578	0.921367539618445	-0.0377274645649932	247.411579203753	1.86173633440514	1.9679	0.2338	1.9124	0.1734	316552555
469	2	68855598	69415572	0.410132	0.107101401136	670	9	1.12750392202063	0.259529483215349	0.358777665004322	286.296646056157	2.47232472324723	1.9679	0.2338	1.9124	0.1734	317173343
470	2	69415572	70046550	0.403962	0.20757934508	622	8	0.462106311754805	0.644005084131765	0.155106307669249	265.785841562581	2.19787985865724	1.9679	0.2338	1.9124	0.1734	317733317
471	2	70046550	70708663	0.418528	0.244841892547	463	9	-0.454638678234126	0.649369203887989	-0.174371237080576	197.843801677613	1.70848708487085	1.9679	0.2338	1.9124	0.1734	318364295
472	2	70708663	71341013	0.447768	0.209298647901	451	12	-0.072855833190564	0.941920840501495	-0.0251346586032144	192.716100554219	1.95238095238095	1.9679	0.2338	1.9124	0.1734	319026408
473	2	71341013	71953120	0.442322	0.183149351339	560	12	0.929050675571458	0.352862824710669	0.287164735086371	239.292719091713	2.42424242424242	2.5155	0.1828	2.4734	0.0866	319658758
474	2	71953120	72519106	0.445348	0.11658592262	587	12	1.17722935205379	0.239103976201882	0.355098411251457	250.830046619349	2.54112554112554	2.5155	0.1828	2.4734	0.0866	320270865
475	2	72519106	73134358	0.35972	0.187324868509	786	3	1.09152691505912	0.275041095313532	0.410005889556249	335.864423582297	2.5111821086262	2.5155	0.1828	2.4734	0.0866	320836851
476	2	73134358	73731601	0.457066	0.162819823757	502	13	0.838118356215767	0.401964234483006	0.264869043806878	214.508830328643	2.43099273607748	2.5155	0.1828	2.4734	0.0866	321452103
477	2	73731601	74439703	0.421868	0.293887038873	629	10	0.920402398932399	0.357362515496325	0.291750534450496	268.777000551228	2.43562439496612	2.5155	0.1828	2.4734	0.0866	322049346
478	2	74439703	75036542	0.450382	0.162253136943	578	13	1.59462989879449	0.110795022515759	0.468251172356785	246.984270776804	2.79903147699758	2.5155	0.1828	2.4734	0.0866	322757448
479	2	75036542	75633395	0.405266	0.162272787437	777	8	1.59181111948621	0.111427150930942	0.476106325946357	332.018647739752	2.74558303886926	2.5155	0.1828	2.4734	0.0866	323354287
480	2	75633395	76228029	0.382676	0.159146634737	682	6	0.598629236633145	0.549420155149911	0.21193680819626	291.424347179551	2.23606557377049	2.5155	0.1828	2.4734	0.0866	323951140
481	2	76228029	76827430	0.34962	0.165833890834	576	2	0.0806269491134956	0.935738633678355	0.0326177697483457	246.129653922905	1.91203319502075	1.9274	0.2146	1.9164	0.1855	324545774
482	2	76827430	77426537	0.339332	0.165424540191	603	1	0.440998579655605	0.659214025252789	0.226798158921885	257.666981450541	2.14973262032086	1.9274	0.2146	1.9164	0.1855	325145175
483	2	77426537	78027312	0.33732	0.167741667013	545	1	0.149408797449325	0.881231070287985	0.0808963866860894	232.883092687471	1.94295900178253	1.9274	0.2146	1.9164	0.1855	325744282
484	2	78027312	78618802	0.33568	0.154677171212	635	1	0.601875700872863	0.547256880032946	0.301396748681329	271.340851112925	2.26381461675579	1.9274	0.2146	1.9164	0.1855	326345057
485	2	78618802	79201843	0.345732	0.142427376462	620	2	0.356132852892138	0.721741074951862	0.138817173580271	264.931224708682	2.05809128630705	1.9274	0.2146	1.9164	0.1855	326936547
486	2	79201843	79797018	0.378938	0.159910950561	605	5	0.0685854688168025	0.945319585832131	0.0256443296077269	258.52159830444	1.94533762057878	1.9274	0.2146	1.9164	0.1855	327519588
487	2	79797018	80355685	0.37482	0.105012467176	646	5	0.332399518793328	0.739587601856731	0.120243352139695	276.041243809369	2.07717041800643	1.9274	0.2146	1.9164	0.1855	328114763
488	2	80355685	80906998	0.386328	0.0930741702082	663	6	0.476560479231676	0.633675131254575	0.171173939284675	283.30548706751	2.17377049180328	1.9274	0.2146	1.9164	0.1855	328673430
489	2	80906998	81499880	0.353112	0.156661865262	571	3	-0.11541482432107	0.908116329372898	-0.0510326773395148	243.993111788158	1.82428115015974	1.9274	0.2146	1.9164	0.1855	329224743
490	2	81499880	82087300	0.34546	0.148820264887	671	2	0.675469241362837	0.499377686997911	0.252861724506217	286.723954483106	2.22738589211618	1.9274	0.2146	1.9164	0.1855	329817625
491	2	82087300	82672633	0.340582	0.145785390538	601	2	0.23716439444227	0.812529257489266	0.0939139490172186	256.812364596642	1.99502074688797	1.9274	0.2146	1.9164	0.1855	330405045
492	2	82672633	83254426	0.338066	0.140587803566	578	1	0.315313328704622	0.752523765955148	0.165709649522479	246.984270776804	2.06060606060606	1.9274	0.2146	1.9164	0.1855	330990378
493	2	83254426	83838444	0.342	0.143862004253	469	2	-0.589353316893657	0.55562428562313	-0.26386311917859	200.40765223931	1.55684647302905	1.9274	0.2146	1.9164	0.1855	331572171
494	2	83838444	84427819	0.35776	0.15164369035	601	3	0.052995650941283	0.957735372892014	0.0228415680088279	256.812364596642	1.92012779552716	1.9274	0.2146	1.9164	0.1855	332156189
495	2	84427819	85053313	0.386914	0.200631820609	687	6	0.630752593844057	0.52820230446099	0.222475167990188	293.560889314298	2.25245901639344	1.9274	0.2146	1.9164	0.1855	332745564
496	2	85053313	85702752	0.448476	0.230104751947	418	12	-0.376185326668974	0.706779123233426	-0.134759149777713	178.614922464886	1.80952380952381	1.9274	0.2146	1.9164	0.1855	333371058
497	2	85702752	86326605	0.466368	0.198529140679	393	13	-0.246878461430031	0.805002285761178	-0.0882890078852871	167.932211791149	1.90314769975787	1.9274	0.2146	1.9164	0.1855	334020497
498	2	86326605	86975038	0.39966	0.228910311474	651	7	0.548500889597151	0.583348018598944	0.183592047127447	278.177785944117	2.18456375838926	1.9274	0.2146	1.9164	0.1855	334644350
499	2	86975038	88809039	0.422464	0.727372013429	482	10	-0.254442042486864	0.799154074218418	-0.0922763361988315	205.962661789653	1.86640851887706	1.9274	0.2146	1.9164	0.1855	335292783
500	2	88809039	95541489	0.407006	0.925732831287	598	8	0.287184277009298	0.773971224615051	0.0983372117367518	255.530439315794	2.113074204947	1.9274	0.2146	1.9164	0.1855	337126784
501	2	95541489	96740240	0.462642	0.582899200918	416	13	-0.0179341788075234	0.98569136264879	-0.00623479200280152	177.760305610987	2.01452784503632	1.9274	0.2146	1.9164	0.1855	343859234
502	2	96740240	97380358	0.47655	0.218894016416	354	14	-0.156444267720464	0.875682846120792	-0.0594167630930246	151.267183140119	1.95310344827586	1.9274	0.2146	1.9164	0.1855	345057985
503	2	97380358	98551867	0.460402	0.573200035168	356	13	-0.615180133474935	0.53843576618885	-0.230941079177496	152.121799994018	1.72397094430993	1.9274	0.2146	1.9164	0.1855	345698103
504	2	98551867	99149896	0.420854	0.163920144341	495	10	-0.150544234742303	0.880335254092443	-0.0538809574618211	211.517671339996	1.91674733785092	1.9274	0.2146	1.9164	0.1855	346869612
505	2	99149896	99771850	0.41287	0.196082025359	499	9	-0.179483443407211	0.857558116484815	-0.0663436150035523	213.226905047794	1.84132841328413	1.9274	0.2146	1.9164	0.1855	347467641
506	2	99771850	100407187	0.399614	0.213016084377	595	7	0.153638833961926	0.877894515378621	0.0538241721571171	254.248514034945	1.99664429530201	1.9274	0.2146	1.9164	0.1855	348089595
507	2	100407187	101000650	0.410204	0.157487492902	518	9	-0.0342626250263399	0.972667728267621	-0.0124313326542589	221.345765159835	1.91143911439114	1.9274	0.2146	1.9164	0.1855	348724932
508	2	101000650	101601235	0.439208	0.167478375251	475	11	-0.0419742776544492	0.966519203498214	-0.0135261523323749	202.971502801007	1.92893401015228	1.9274	0.2146	1.9164	0.1855	349318395
509	2	101601235	102255660	0.427014	0.235970508462	538	10	0.193117744720474	0.846866755959531	0.0662966901278311	229.891933698824	2.08325266214908	1.9274	0.2146	1.9164	0.1855	349918980
510	2	102255660	102830966	0.412344	0.130897296395	551	9	0.217963006898332	0.827457934669389	0.0766688882303448	235.446943249168	2.03321033210332	1.9274	0.2146	1.9164	0.1855	350573405
511	2	102830966	103394457	0.393638	0.112674381667	600	7	0.188894374643642	0.850175602593105	0.0658970044576924	256.385056169693	2.01342281879195	1.9274	0.2146	1.9164	0.1855	351148711
512	2	103394457	103974157	0.371598	0.137484905986	575	5	-0.124449201897729	0.900959618622706	-0.0477288567224923	245.702345495956	1.84887459807074	1.9274	0.2146	1.9164	0.1855	351712202
513	2	103974157	104555738	0.349706	0.140274527538	559	2	-0.0258185137100707	0.979402094965594	-0.0106027588507766	238.865410664764	1.85560165975104	1.9274	0.2146	1.9164	0.1855	352291902
514	2	104555738	105100960	0.362738	0.0829423610933	521	4	-0.454518690607663	0.649455542454	-0.198799931880845	222.627690440683	1.63579277864992	1.9274	0.2146	1.9164	0.1855	352873483
515	2	105100960	105682950	0.406984	0.140878709256	445	8	-0.827943694493311	0.407702387975594	-0.328002936607593	190.152249992522	1.57243816254417	1.9274	0.2146	1.9164	0.1855	353418705
516	2	105682950	106260408	0.427124	0.134136162284	529	10	0.121188493205009	0.903541738032909	0.0419582396852327	226.046157856279	2.04840271055179	1.9274	0.2146	1.9164	0.1855	354000695
517	2	106260408	106850260	0.434696	0.152329736951	492	11	0.117503923405149	0.906460735155905	0.0372046497885546	210.235746059148	1.99796954314721	1.9274	0.2146	1.9164	0.1855	354578153
518	2	106850260	107606696	0.404836	0.339005547065	477	8	-0.594714314832635	0.552034451520697	-0.227819006455842	203.826119654906	1.68551236749117	1.9274	0.2146	1.9164	0.1855	355168005
519	2	107606696	108179170	0.375818	0.126597889162	611	5	0.107192402959709	0.914636342264935	0.0398815672644998	261.085448866137	1.96463022508039	1.9274	0.2146	1.9164	0.1855	355924441
520	2	108179170	108855419	0.371868	0.260627372462	577	5	-0.111580223850093	0.911156253169852	-0.0427194939087475	246.556962349855	1.85530546623794	1.9274	0.2146	1.9164	0.1855	356496915
521	2	108855419	109602612	0.404092	0.330828848771	667	8	0.790085126902631	0.429478055244346	0.255878488723232	285.014720775308	2.35689045936396	1.9274	0.2146	1.9164	0.1855	357173164
522	2	109602612	110317438	0.478238	0.300529079804	313	14	-0.58739933645668	0.556935539364797	-0.237003466243404	133.74753763519	1.72689655172414	1.9274	0.2146	1.9164	0.1855	357920357
523	2	110317438	111714785	0.416914	0.642179072199	570	9	0.363183825279203	0.716467569471687	0.125578488711291	243.565803361208	2.10332103321033	1.9274	0.2146	1.9164	0.1855	358635183
524	2	111714785	112792600	0.42732	0.536098495567	512	10	-0.0146778707686472	0.988289174026257	-0.00516567242879304	218.781914598138	1.98257502420136	1.9274	0.2146	1.9164	0.1855	360032530
525	2	112792600	113543645	0.411696	0.334260929771	531	9	0.0650989875500459	0.948095186542529	0.0233284304633407	226.900774710178	1.95940959409594	1.9274	0.2146	1.9164	0.1855	361110345
526	2	113543645	114470301	0.440974	0.460425443746	561	12	0.938242478404137	0.348119812977195	0.289738678750198	239.720027518663	2.42857142857143	1.9274	0.2146	1.9164	0.1855	361861390
527	2	114470301	115076004	0.387232	0.174512921349	649	6	0.386615079041121	0.69904119297265	0.140383547171226	277.323169090218	2.12786885245902	1.9274	0.2146	1.9164	0.1855	362788046
528	2	115076004	115642440	0.3721	0.117287743011	442	5	-0.980236242065483	0.326969518586788	-0.427244443162798	188.870324711674	1.42122186495177	1.9274	0.2146	1.9164	0.1855	363393749
529	2	115642440	116236341	0.353764	0.158108843056	517	3	-0.418553679793304	0.675542347871464	-0.194359142387423	220.918456732885	1.6517571884984	1.9274	0.2146	1.9164	0.1855	363960185
530	2	116236341	116825300	0.343266	0.151044469989	569	2	0.0367964644214389	0.970647293124092	0.014977610612615	243.138494934259	1.88879668049793	1.9274	0.2146	1.9164	0.1855	364554086
531	2	116825300	117440683	0.351124	0.187497867182	705	3	0.636818631850772	0.524242988381033	0.253099834583798	301.252440999389	2.25239616613419	1.9274	0.2146	1.9164	0.1855	365143045
532	2	117440683	118052731	0.356094	0.183070608841	562	3	-0.165937966899775	0.868205768407305	-0.0739532924814315	240.147335945612	1.79552715654952	1.9274	0.2146	1.9164	0.1855	365758428
533	2	118052731	118701714	0.392908	0.229563794429	671	7	0.689523052324017	0.49049417159218	0.227247270161995	286.723954483106	2.25167785234899	1.9274	0.2146	1.9164	0.1855	366370476
534	2	118701714	119270482	0.40582	0.120906942725	579	8	0.148704332835771	0.881786942146974	0.0517550755278835	247.411579203753	2.04593639575972	1.9274	0.2146	1.9164	0.1855	367019459
535	2	119270482	119840104	0.4369	0.122224914066	469	11	-0.0982607015578369	0.921725282735944	-0.0318657430353087	200.40765223931	1.90456852791878	1.9274	0.2146	1.9164	0.1855	367588227
536	2	119840104	120427480	0.450026	0.1487565035	399	13	-0.18715386596329	0.851539995272649	-0.0664295739215478	170.496062352846	1.93220338983051	1.9274	0.2146	1.9164	0.1855	368157849
537	2	120427480	121047400	0.394528	0.193444315396	651	7	0.548500889597151	0.583348018598944	0.183592047127447	278.177785944117	2.18456375838926	1.9274	0.2146	1.9164	0.1855	368745225
538	2	121047400	121585282	0.510306	0.0704280864576	236	15	-0.856458731226826	0.391744090534051	-0.329110079114743	100.844788760079	1.62478485370052	1.9274	0.2146	1.9164	0.1855	369365145
539	2	121585282	122152639	0.487216	0.118720664414	347	14	-0.230021962382745	0.818074703732097	-0.088230460597761	148.276024151472	1.91448275862069	1.9274	0.2146	1.9164	0.1855	369903027
540	2	122152639	122785262	0.41502	0.209639864501	622	9	0.760630275584746	0.446877931157056	0.25153114978979	265.785841562581	2.29520295202952	1.9274	0.2146	1.9164	0.1855	370470384
541	2	122785262	123370390	0.399902	0.145486115858	532	7	-0.290580978627702	0.771371809487089	-0.107639250536999	227.328083137128	1.78523489932886	1.9274	0.2146	1.9164	0.1855	371103007
542	2	123370390	123934155	0.35537	0.113105637987	592	3	0.00247250836257727	0.99802722576107	0.00107375292659208	252.966588754097	1.89137380191693	1.9274	0.2146	1.9164	0.1855	371688135
543	2	123934155	124536545	0.345342	0.169972941118	610	2	0.293517874760628	0.769126338773103	0.115358200756282	260.658140439188	2.02489626556017	1.9274	0.2146	1.9164	0.1855	372251900
544	2	124536545	125123665	0.371878	0.148385338602	727	5	0.853593129722562	0.393330466521669	0.290664551365365	310.653226392278	2.33762057877814	1.9274	0.2146	1.9164	0.1855	372854290
545	2	125123665	125691358	0.384136	0.119242266507	715	6	0.810643394225169	0.417570489130405	0.280108310837839	305.525525268884	2.34426229508197	1.9274	0.2146	1.9164	0.1855	373441410
546	2	125691358	126284537	0.353908	0.157084117948	678	3	0.485249204114654	0.627499582840557	0.196761850433986	289.715113471753	2.16613418530351	1.9274	0.2146	1.9164	0.1855	374009103
547	2	126284537	126875066	0.36137	0.153301531339	597	4	-0.00575263058493622	0.995410090187754	-0.00235237289454852	255.103130888844	1.87441130298273	1.9274	0.2146	1.9164	0.1855	374602282
548	2	126875066	127475626	0.389722	0.167443719195	719	6	0.836342079993899	0.402962486564193	0.288156839611385	307.234758976682	2.35737704918033	1.9274	0.2146	1.9164	0.1855	375192811
549	2	127475626	128059838	0.468866	0.144146303054	435	13	0.171193706837157	0.864071455666895	0.058197080592197	185.879165723027	2.10653753026634	1.9274	0.2146	1.9164	0.1855	375793371
550	2	128059838	128689942	0.441804	0.206480200094	446	12	-0.118814847353959	0.905422045523783	-0.0412183819382906	190.579558419472	1.93073593073593	1.9274	0.2146	1.9164	0.1855	376377583
551	2	128689942	129315430	0.460542	0.200624152662	369	13	-0.485776843296996	0.627125394268495	-0.179197504083498	157.676809544361	1.78692493946731	1.9274	0.2146	1.9164	0.1855	377007687
552	2	129315430	129927206	0.429084	0.182707396171	489	10	-0.198497069085947	0.842656177661421	-0.0714750174765594	208.9538207783	1.89351403678606	1.9274	0.2146	1.9164	0.1855	377633175
553	2	129927206	130511810	0.414086	0.144720186656	476	9	-0.35527706565774	0.722382035173953	-0.134421857032869	203.398811227956	1.75645756457565	1.9274	0.2146	1.9164	0.1855	378244951
554	2	130511810	131734160	0.467156	0.590951855033	359	13	-0.585317835741565	0.558334024304013	-0.218834476320842	153.403725274866	1.73849878934625	1.9274	0.2146	1.9164	0.1855	378829555
555	2	131734160	133330192	0.43239	0.686723073222	589	11	1.02746777650992	0.304200251237076	0.296813968279776	251.684663473248	2.39187817258883	1.9274	0.2146	1.9164	0.1855	380051905
556	2	133330192	133883305	0.397702	0.0960255860918	537	7	-0.255325437945986	0.798471754246156	-0.0941434080527759	229.464625271875	1.80201342281879	1.9274	0.2146	1.9164	0.1855	381647937
557	2	133883305	134454502	0.38702	0.124645262493	569	6	-0.127358636333483	0.8986565530063	-0.0494062785213305	243.138494934259	1.8655737704918	1.9274	0.2146	1.9164	0.1855	382201050
558	2	134454502	135041554	0.41668	0.148286693513	594	9	0.546620648497146	0.584639380191224	0.185079500459953	253.821205607996	2.19188191881919	1.9274	0.2146	1.9164	0.1855	382772247
559	2	135041554	135630814	0.423558	0.151478125106	582	10	0.544771863240526	0.585910432504989	0.179709670479491	248.693504484602	2.25363020329138	1.9274	0.2146	1.9164	0.1855	383359299
560	2	135630814	136314476	0.362578	0.26864444711	583	4	-0.0884200626943859	0.929542816021978	-0.0365874209588571	249.120812911551	1.83045525902669	1.9274	0.2146	1.9164	0.1855	383948559
561	2	136314476	136921865	0.388456	0.176804321448	512	6	-0.493564908537888	0.621613488668442	-0.201691120827912	218.781914598138	1.67868852459016	1.9274	0.2146	1.9164	0.1855	384632221
562	2	136921865	137510871	0.410058	0.151112212779	574	9	0.39375662914886	0.693760727771263	0.135667306334875	245.275037069006	2.11808118081181	1.9274	0.2146	1.9164	0.1855	385239610
563	2	137510871	138097764	0.371232	0.14805594887	593	5	-0.00862839946900991	0.993115618702212	-0.00325870800822626	253.393897181046	1.90675241157556	1.9274	0.2146	1.9164	0.1855	385828616
564	2	138097764	138718177	0.363382	0.194085230322	575	4	-0.135658595328357	0.89209118118534	-0.0565213483276159	245.702345495956	1.80533751962323	1.9274	0.2146	1.9164	0.1855	386415509
565	2	138718177	139309852	0.366338	0.154941479697	738	4	0.826826507088807	0.408335403621108	0.303537511901043	315.353619088722	2.3171114599686	1.9274	0.2146	1.9164	0.1855	387035922
566	2	139309852	139882730	0.366774	0.12721382214	649	4	0.301297831535877	0.763187394325384	0.118135173839785	277.323169090218	2.03767660910518	1.9274	0.2146	1.9164	0.1855	387627597
567	2	139882730	140468081	0.349868	0.145811658304	587	2	0.149503425058156	0.881156406936385	0.0599094614160855	250.830046619349	1.94854771784232	1.9274	0.2146	1.9164	0.1855	388200475
568	2	140468081	141036787	0.34636	0.120811104507	517	2	-0.288801421862411	0.772733343964285	-0.123286761379032	220.918456732885	1.71618257261411	1.9274	0.2146	1.9164	0.1855	388785826
569	2	141036787	141594816	0.332272	0.103989219198	567	1	0.26001181828619	0.794854657377614	0.13798889196403	242.28387808036	2.02139037433155	1.9274	0.2146	1.9164	0.1855	389354532
570	2	141594816	142159950	0.338958	0.115254081333	520	1	0.0237235464983418	0.981073123900117	0.0131517800502553	222.200382013734	1.85383244206774	1.9274	0.2146	1.9164	0.1855	389912561
571	2	142159950	142713573	0.341962	0.0968583313916	494	2	-0.432815871564883	0.665148541916275	-0.188940000109289	211.090362913047	1.63983402489627	1.9274	0.2146	1.9164	0.1855	390477695
572	2	142713573	143269100	0.343872	0.0999537376221	634	2	0.443793822276251	0.657191655246156	0.17103179844544	270.913542685975	2.1045643153527	1.9274	0.2146	1.9164	0.1855	391031318
573	2	143269100	143882170	0.350014	0.18443244654	647	3	0.311225046343557	0.7556295436476	0.12924228929015	276.468552236319	2.06709265175719	1.9274	0.2146	1.9164	0.1855	391586845
574	2	143882170	144419098	0.354734	0.0687764467489	508	3	-0.46907682237201	0.639014725439339	-0.219694925930192	217.07268089034	1.62300319488818	1.9274	0.2146	1.9164	0.1855	392199915
575	2	144419098	144974298	0.367626	0.0994236311239	503	4	-0.560805389034099	0.574930212545346	-0.249524904353826	214.936138755592	1.57927786499215	1.9274	0.2146	1.9164	0.1855	392736843
576	2	144974298	145525086	0.370884	0.09220970682	624	5	0.190840760269339	0.848650353439699	0.0702552163080184	266.64045841648	2.0064308681672	1.9274	0.2146	1.9164	0.1855	393292043
577	2	145525086	146075464	0.35638	0.091533455189	582	3	-0.0536643167248736	0.957202612943661	-0.0235042697940737	248.693504484602	1.8594249201278	1.9274	0.2146	1.9164	0.1855	393842831
578	2	146075464	146625498	0.34791	0.0909652857823	553	2	-0.0633875005889765	0.949457940320322	-0.0261715614592598	236.301560103067	1.8356846473029	1.9274	0.2146	1.9164	0.1855	394393209
579	2	146625498	147197476	0.340024	0.125840504355	516	2	-0.295062919675562	0.767945815114353	-0.126079976270713	220.491148305936	1.71286307053942	1.9274	0.2146	1.9164	0.1855	394943243
580	2	147197476	147785150	0.34681	0.149188155338	549	2	-0.0884334918415803	0.929532142922501	-0.036644892688768	234.592326395269	1.82240663900415	1.9274	0.2146	1.9164	0.1855	395515221
581	2	147785150	148363577	0.373152	0.13558668596	614	5	0.126495870031162	0.899339418025395	0.0469478428159496	262.367374146986	1.97427652733119	1.9274	0.2146	1.9164	0.1855	396102895
582	2	148363577	148941442	0.35738	0.13474600469	637	3	0.255088221256106	0.798654961383161	0.106769949553943	272.195467966824	2.03514376996805	1.9274	0.2146	1.9164	0.1855	396681322
583	2	148941442	149573619	0.371028	0.209082266517	666	5	0.461089299269682	0.644734538649477	0.164231364517032	284.587412348359	2.14147909967846	1.9274	0.2146	1.9164	0.1855	397259187
584	2	149573619	150238420	0.406824	0.247895234815	689	8	0.950430325419346	0.341893641171908	0.302695710242938	294.415506168197	2.43462897526502	1.9274	0.2146	1.9164	0.1855	397891364
585	2	150238420	150863336	0.37173	0.199892465547	669	5	0.480392766341136	0.630948136943475	0.170715398087231	285.869337629207	2.15112540192926	1.9274	0.2146	1.9164	0.1855	398556165
586	2	150863336	151441929	0.369308	0.135834688633	544	4	-0.318707909284996	0.749948016448812	-0.136476652909014	232.455784260521	1.70800627943485	1.9274	0.2146	1.9164	0.1855	399181081
587	2	151441929	152017444	0.373886	0.131212913651	537	5	-0.368959784802801	0.712157700277744	-0.146368724568817	229.464625271875	1.72668810289389	1.9274	0.2146	1.9164	0.1855	399759674
588	2	152017444	152669980	0.374332	0.233758750475	488	5	-0.684249746969869	0.493817473835618	-0.284409664991344	208.52651235135	1.56913183279743	1.9274	0.2146	1.9164	0.1855	400335189
589	2	152669980	153291176	0.390136	0.195101063111	541	7	-0.227121005400613	0.820329650868398	-0.0834369022113733	231.173858979673	1.81543624161074	1.9274	0.2146	1.9164	0.1855	400987725
590	2	153291176	153881790	0.375736	0.15342338651	644	5	0.319530540745693	0.749324236049253	0.115769875560387	275.18662695547	2.07073954983923	1.9274	0.2146	1.9164	0.1855	401608921
591	2	153881790	154511854	0.362762	0.206429823002	644	4	0.271773748639645	0.785795991281939	0.106977383955264	275.18662695547	2.02197802197802	1.9274	0.2146	1.9164	0.1855	402199535
592	2	154511854	155111335	0.344714	0.165945209273	692	2	0.806960695439007	0.419689128185218	0.297320995942758	295.697431449046	2.29709543568465	1.9274	0.2146	1.9164	0.1855	402829599
593	2	155111335	155665806	0.345904	0.0982395833145	510	2	-0.332631906554468	0.739412155619319	-0.142953794835109	217.927297744239	1.69294605809129	1.9274	0.2146	1.9164	0.1855	403429080
594	2	155665806	156251115	0.333928	0.145750364337	608	1	0.466135629845802	0.641118421222451	0.238711480465386	259.803523585289	2.16755793226381	1.9274	0.2146	1.9164	0.1855	403983551
595	2	156251115	156842326	0.332652	0.154278252604	625	1	0.55160160049247	0.581221339641268	0.27849634657125	267.06776684343	2.22816399286988	1.9274	0.2146	1.9164	0.1855	404568860
596	2	156842326	157442824	0.36492	0.167357759726	593	4	-0.0293718969019219	0.976567986154475	-0.0120511996133498	253.393897181046	1.861852433281	1.9274	0.2146	1.9164	0.1855	405160071
597	2	157442824	158038566	0.3525	0.160710508912	561	3	-0.17155164940852	0.863790021964854	-0.0765226520935647	239.720027518663	1.79233226837061	1.9274	0.2146	1.9164	0.1855	405760569
598	2	158038566	158647934	0.367258	0.179477754001	658	4	0.354441180749095	0.723008277286617	0.138004279575888	281.168944932763	2.06593406593407	1.9274	0.2146	1.9164	0.1855	406356311
599	2	158647934	159271171	0.38296	0.197736976463	666	6	0.495834493558224	0.620011186272246	0.17768724624335	284.587412348359	2.18360655737705	1.9274	0.2146	1.9164	0.1855	406965679
600	2	159271171	159891567	0.397232	0.194063146764	600	7	0.188894374643642	0.850175602593105	0.0658970044576924	256.385056169693	2.01342281879195	1.9274	0.2146	1.9164	0.1855	407588916
601	2	159891567	160499681	0.37428	0.17778574412	548	5	-0.298180405540807	0.765565476060279	-0.117114919593703	234.165017968319	1.7620578778135	1.9274	0.2146	1.9164	0.1855	408209312
602	2	160499681	161106410	0.381042	0.175908848926	554	6	-0.223728707966221	0.822968406383813	-0.0879489547787241	236.728868530016	1.81639344262295	1.9274	0.2146	1.9164	0.1855	408817426
603	2	161106410	161693616	0.376588	0.148510062908	619	5	0.15866831515025	0.873930202731574	0.0586485966600348	264.503916281733	1.9903536977492	1.9274	0.2146	1.9164	0.1855	409424155
604	2	161693616	162288619	0.366994	0.159668102514	692	4	0.555204944443473	0.578754487328481	0.210688733477371	295.697431449046	2.17268445839874	1.9274	0.2146	1.9164	0.1855	410011361
605	2	162288619	162899682	0.34944	0.181753763524	646	2	0.518931796034063	0.60380830393743	0.198083122999958	276.041243809369	2.14439834024896	1.9274	0.2146	1.9164	0.1855	410606364
606	2	162899682	163447883	0.360976	0.0879257790482	607	4	0.0532955352075279	0.957496437536189	0.0216132120963287	259.376215158339	1.90580847723705	1.9274	0.2146	1.9164	0.1855	411217427
607	2	163447883	164016877	0.34258	0.121256111664	556	2	-0.0446030071495236	0.964423745688476	-0.0183661589704593	237.583485383915	1.84564315352697	1.9274	0.2146	1.9164	0.1855	411765628
608	2	164016877	164568884	0.351334	0.0942143849625	627	3	0.198951396168655	0.842300764707497	0.0839420200996814	267.922383697329	2.00319488817891	1.9274	0.2146	1.9164	0.1855	412334622
609	2	164568884	165132739	0.350836	0.113247200078	547	3	-0.250143204530952	0.802476605364309	-0.112982589909801	233.73770954137	1.74760383386581	1.9274	0.2146	1.9164	0.1855	412886629
610	2	165132739	165699697	0.353162	0.118100458941	569	3	-0.12664218933856	0.899223603492475	-0.0560947703957757	243.138494934259	1.81789137380192	1.9274	0.2146	1.9164	0.1855	413450484
611	2	165699697	166284638	0.350856	0.145212936006	578	3	-0.0761190467598539	0.939324386979059	-0.0334539302016788	246.984270776804	1.84664536741214	1.9274	0.2146	1.9164	0.1855	414017442
612	2	166284638	166862141	0.35626	0.134203631843	594	3	0.0136998733800674	0.98906942446646	0.00593950809840831	253.821205607996	1.89776357827476	1.9274	0.2146	1.9164	0.1855	414602383
613	2	166862141	167429245	0.340052	0.118327502539	631	2	0.425009328836798	0.670829874183487	0.164188963288582	269.631617405127	2.09460580912863	1.9274	0.2146	1.9164	0.1855	415179886
614	2	167429245	168067437	0.347028	0.216536716223	668	2	0.656684747923384	0.511383643464502	0.246397060780085	285.442029202258	2.21742738589212	1.9274	0.2146	1.9164	0.1855	415746990
615	2	168067437	168639459	0.357416	0.125907744807	562	3	-0.165937966899775	0.868205768407305	-0.0739532924814315	240.147335945612	1.79552715654952	1.9274	0.2146	1.9164	0.1855	416385182
616	2	168639459	169231641	0.389302	0.155664981374	624	6	0.225998292986557	0.82120274798553	0.0837110980343358	266.64045841648	2.04590163934426	1.9274	0.2146	1.9164	0.1855	416957204
617	2	169231641	169817536	0.384626	0.146604767066	666	6	0.495834493558224	0.620011186272246	0.17768724624335	284.587412348359	2.18360655737705	1.9274	0.2146	1.9164	0.1855	417549386
618	2	169817536	170436762	0.378548	0.192540364907	604	5	0.0621509797929848	0.950442599430657	0.023257736770849	258.094289877491	1.94212218649518	1.9274	0.2146	1.9164	0.1855	418135281
619	2	170436762	171075851	0.36628	0.217636354248	607	4	0.0532955352075279	0.957496437536189	0.0216132120963287	259.376215158339	1.90580847723705	1.9274	0.2146	1.9164	0.1855	418754507
620	2	171075851	171681989	0.39803	0.175105339048	522	7	-0.361092059991136	0.718030628613095	-0.135015689468304	223.054998867633	1.75167785234899	1.9274	0.2146	1.9164	0.1855	419393596
621	2	171681989	172320062	0.377218	0.216390601075	614	5	0.126495870031162	0.899339418025395	0.0469478428159496	262.367374146986	1.97427652733119	1.9274	0.2146	1.9164	0.1855	419999734
622	2	172320062	172965870	0.379562	0.225776082055	607	5	0.0814544468644379	0.935080550581083	0.0304057037014521	259.376215158339	1.95176848874598	1.9274	0.2146	1.9164	0.1855	420637807
623	2	172965870	173599153	0.412066	0.21046356842	497	9	-0.19476984534204	0.845573130096338	-0.0721375787785267	212.372288193895	1.83394833948339	1.9274	0.2146	1.9164	0.1855	421283615
624	2	173599153	174164347	0.391252	0.115348004402	643	7	0.492092024506405	0.622654290111929	0.165753241289759	274.759318528521	2.15771812080537	1.9274	0.2146	1.9164	0.1855	421916898
625	2	174164347	174760175	0.404528	0.160831649402	509	8	-0.361484935171959	0.717736964715508	-0.134142616385658	217.499989317289	1.79858657243816	1.9274	0.2146	1.9164	0.1855	422482092
626	2	174760175	175377613	0.37698	0.190202093166	563	5	-0.201663070183541	0.840180135116909	-0.0781558904740003	240.574644372562	1.81028938906752	1.9274	0.2146	1.9164	0.1855	423077920
627	2	175377613	175956929	0.39168	0.136913187276	458	7	-0.812362980717107	0.416583381557875	-0.323717897941245	195.707259542865	1.53691275167785	1.9274	0.2146	1.9164	0.1855	423695358
628	2	175956929	176573949	0.376134	0.189653495835	638	5	0.280923606602787	0.778768993998433	0.102265611210639	272.622776393773	2.05144694533762	1.9274	0.2146	1.9164	0.1855	424274674
629	2	176573949	177163737	0.405472	0.152237753227	549	8	-0.069948210596113	0.944234880564532	-0.0250021234561545	234.592326395269	1.93992932862191	1.9274	0.2146	1.9164	0.1855	424891694
630	2	177163737	177715265	0.384592	0.0934277135522	590	6	0.00755946395235075	0.993968477870248	0.00288002342129103	252.111971900198	1.9344262295082	1.9274	0.2146	1.9164	0.1855	425481482
631	2	177715265	178302064	0.383468	0.147919474982	519	6	-0.44859220844261	0.653725855470275	-0.182100392470032	221.773073586784	1.7016393442623	1.9274	0.2146	1.9164	0.1855	426033010
632	2	178302064	178891798	0.374406	0.15216012643	613	5	0.120061381007344	0.904434524533158	0.0445962611365517	261.940065720036	1.97106109324759	1.9274	0.2146	1.9164	0.1855	426619809
633	2	178891798	179477040	0.381638	0.145652567656	615	6	0.168176250006914	0.866444624566244	0.0627514793986899	262.794682573935	2.01639344262295	1.9274	0.2146	1.9164	0.1855	427209543
634	2	179477040	180090047	0.362346	0.184348628972	571	4	-0.159277861645343	0.873449961933459	-0.0665925587965106	243.993111788158	1.79277864992151	1.9274	0.2146	1.9164	0.1855	427794785
635	2	180090047	180681373	0.361794	0.154442727024	536	4	-0.365946441918967	0.714405040694321	-0.157850303701581	229.037316844925	1.6828885400314	1.9274	0.2146	1.9164	0.1855	428407792
636	2	180681373	181259871	0.358466	0.135692776812	664	3	0.406657648992223	0.684259449807762	0.166659818644567	283.73279549446	2.12140575079872	1.9274	0.2146	1.9164	0.1855	428999118
637	2	181259871	181844733	0.352196	0.145097475986	700	3	0.608750219307046	0.542690014433858	0.242831499129971	299.115898864642	2.23642172523962	1.9274	0.2146	1.9164	0.1855	429577616
638	2	181844733	182404705	0.353044	0.107098212053	578	3	-0.0761190467598539	0.939324386979059	-0.0334539302016788	246.984270776804	1.84664536741214	1.9274	0.2146	1.9164	0.1855	430162478
639	2	182404705	182979307	0.364286	0.129832475348	581	4	-0.100229695852879	0.920161970833968	-0.0415451407548247	248.266196057652	1.82417582417582	1.9274	0.2146	1.9164	0.1855	430722450
640	2	182979307	183583489	0.354674	0.172434796138	609	3	0.0979051110112437	0.922007641487989	0.0419188052039748	260.230832012238	1.94568690095847	1.9274	0.2146	1.9164	0.1855	431297052
641	2	183583489	184210526	0.357536	0.202598889699	689	3	0.54699971171085	0.584378930182268	0.219980560001934	294.415506168197	2.20127795527157	1.9274	0.2146	1.9164	0.1855	431901234
642	2	184210526	184860196	0.349294	0.230378499854	523	2	-0.251232434983505	0.801634409059147	-0.106640095447025	223.482307294582	1.73609958506224	1.9274	0.2146	1.9164	0.1855	432528271
643	2	184860196	185442336	0.330512	0.141100079019	545	1	0.149408797449325	0.881231070287985	0.0808963866860894	232.883092687471	1.94295900178253	1.9274	0.2146	1.9164	0.1855	433177941
644	2	185442336	186014860	0.331088	0.126674165624	565	1	0.249956998210111	0.802620603655126	0.132891024324351	241.429261226461	2.01426024955437	1.9274	0.2146	1.9164	0.1855	433760081
645	2	186014860	186611216	0.328954	0.161574629919	562	1	0.234874768095993	0.81430593393988	0.125210287242727	240.147335945612	2.00356506238859	1.9274	0.2146	1.9164	0.1855	434332605
646	2	186611216	187222440	0.338678	0.181969294399	632	1	0.586793470758745	0.557342422450192	0.294564715198903	270.058925832076	2.25311942959002	1.9274	0.2146	1.9164	0.1855	434928961
647	2	187222440	187835923	0.357596	0.18498149093	588	3	-0.0199822216724031	0.984057554785096	-0.00870726786599326	251.257355046299	1.87859424920128	1.9274	0.2146	1.9164	0.1855	435540185
648	2	187835923	188432074	0.339888	0.161286318399	534	1	0.0941072870308923	0.925023931860157	0.0514798987093546	228.182699991027	1.90374331550802	1.9274	0.2146	1.9164	0.1855	436153668
649	2	188432074	189045974	0.3398	0.185535103437	531	1	0.0790250569167743	0.937012692846885	0.0433520178259544	226.900774710178	1.89304812834225	1.9274	0.2146	1.9164	0.1855	436749819
650	2	189045974	189623543	0.341042	0.134302568178	588	2	0.155764922871307	0.876218320574301	0.0623651131423976	251.257355046299	1.95186721991701	1.9274	0.2146	1.9164	0.1855	437363719
651	2	189623543	190200501	0.342406	0.13338579238	568	2	0.0305349666082879	0.975640407053965	0.0124398878107153	242.711186507309	1.88547717842324	1.9274	0.2146	1.9164	0.1855	437941288
652	2	190200501	190803980	0.356598	0.171470755403	544	3	-0.266984252057187	0.78948128616982	-0.120916771452018	232.455784260521	1.73801916932907	1.9274	0.2146	1.9164	0.1855	438518246
653	2	190803980	191435474	0.374268	0.208226839843	578	5	-0.105145734826275	0.91626016926554	-0.0402213200535511	246.984270776804	1.85852090032154	1.9274	0.2146	1.9164	0.1855	439121725
654	2	191435474	192018755	0.377024	0.142780237998	664	5	0.448220321222047	0.653994198249808	0.159892428792695	283.73279549446	2.13504823151125	1.9274	0.2146	1.9164	0.1855	439753219
655	2	192018755	192584199	0.387414	0.115739135971	557	6	-0.204454693639673	0.837998193365976	-0.0801576034878806	238.010793810865	1.82622950819672	1.9274	0.2146	1.9164	0.1855	440336500
656	2	192584199	193132801	0.3608	0.0885924586494	520	4	-0.46042350718691	0.645212264882913	-0.201571681130899	222.200382013734	1.63265306122449	1.9274	0.2146	1.9164	0.1855	440901944
657	2	193132801	193708774	0.334676	0.131903752433	504	1	-0.0567150141102872	0.95477221373658	-0.0319361094782828	215.363447182542	1.79679144385027	1.9274	0.2146	1.9164	0.1855	441450546
658	2	193708774	194301005	0.320948	0.155734839953	459	1	-0.282948465822056	0.777216341585428	-0.166865689564391	196.134567969815	1.63636363636364	1.9274	0.2146	1.9164	0.1855	442026519
659	2	194301005	194898333	0.32735	0.162938954812	480	1	-0.177372855023231	0.859215527787642	-0.102325437369681	205.108044935754	1.71122994652406	1.9274	0.2146	1.9164	0.1855	442618750
660	2	194898333	195492195	0.32873	0.15805355453	497	1	-0.0919068843765624	0.926772021673732	-0.0521139914159132	212.372288193895	1.77183600713012	1.9274	0.2146	1.9164	0.1855	443216078
661	2	195492195	196103074	0.334948	0.18150730341	638	1	0.616957930986981	0.537262474409747	0.30819658078667	272.622776393773	2.27450980392157	1.9274	0.2146	1.9164	0.1855	443809940
662	2	196103074	196723070	0.360976	0.19354318415	594	4	-0.0234670803226754	0.981277697346573	-0.00962037335858762	253.821205607996	1.86499215070644	1.9274	0.2146	1.9164	0.1855	444420819
663	2	196723070	197320761	0.370098	0.163447333154	596	5	0.0106750676024432	0.991482690142734	0.00402151790793177	254.675822461895	1.91639871382637	1.9274	0.2146	1.9164	0.1855	445040815
664	2	197320761	197942802	0.368218	0.196194463066	603	4	0.0296762688905422	0.976325238266214	0.0120746977407312	257.666981450541	1.89324960753532	1.9274	0.2146	1.9164	0.1855	445638506
665	2	197942802	198622302	0.386548	0.264164827079	599	6	0.0653815069319936	0.947870247902054	0.0247210719608732	255.957747742743	1.96393442622951	1.9274	0.2146	1.9164	0.1855	446260547
666	2	198622302	199199800	0.372428	0.134196135744	617	5	0.145799337102615	0.884079799227678	0.053979676595188	263.649299427834	1.98392282958199	1.9274	0.2146	1.9164	0.1855	446940047
667	2	199199800	199773017	0.349062	0.127729987073	548	2	-0.0946949896547313	0.924557097771581	-0.03927514873344	234.165017968319	1.81908713692946	1.9274	0.2146	1.9164	0.1855	447517545
668	2	199773017	200353982	0.371222	0.13936295646	564	5	-0.195228581159723	0.845214005003398	-0.0755956501554363	241.001952799511	1.81350482315113	1.9274	0.2146	1.9164	0.1855	448090762
669	2	200353982	200950170	0.381902	0.161338369776	517	6	-0.461441551326975	0.644481846300158	-0.187670650512978	220.918456732885	1.69508196721311	1.9274	0.2146	1.9164	0.1855	448671727
670	2	200950170	201531306	0.392634	0.139616199994	690	7	0.82349410691454	0.410227067027093	0.267530865627343	294.842814595147	2.31543624161074	1.9274	0.2146	1.9164	0.1855	449267915
671	2	201531306	202214538	0.39646	0.268184159993	585	7	0.0831277525984928	0.93374995882823	0.0293711284325783	249.97542976545	1.96308724832215	1.9274	0.2146	1.9164	0.1855	449849051
672	2	202214538	202831133	0.384704	0.189094948872	584	6	-0.0309885647007445	0.975278659341221	-0.0118665619478953	249.548121338501	1.91475409836066	1.9274	0.2146	1.9164	0.1855	450532283
673	2	202831133	203532395	0.398718	0.286999723356	432	7	-0.995691792262033	0.319399919279354	-0.40803418387472	184.597240442179	1.4496644295302	1.9274	0.2146	1.9164	0.1855	451148878
674	2	203532395	204230789	0.356918	0.284071741739	503	3	-0.497145234915735	0.619086637616537	-0.233965022896831	214.936138755592	1.60702875399361	1.9274	0.2146	1.9164	0.1855	451850140
675	2	204230789	204852031	0.385374	0.195160662029	550	6	-0.249427393734951	0.803030197478802	-0.0984033124158904	235.019634822218	1.80327868852459	1.9274	0.2146	1.9164	0.1855	452548534
676	2	204852031	205409401	0.395324	0.102929831171	641	7	0.477989808233718	0.632657459011149	0.161258860580553	273.904701674622	2.1510067114094	1.9274	0.2146	1.9164	0.1855	453169776
677	2	205409401	205973578	0.361622	0.113753307916	663	4	0.383965263645327	0.70100419336617	0.148925565953234	283.30548706751	2.08163265306122	1.9274	0.2146	1.9164	0.1855	453727146
678	2	205973578	206537852	0.381348	0.113905655763	565	6	-0.153057322102213	0.878353071269586	-0.0595840635253624	241.429261226461	1.85245901639344	1.9274	0.2146	1.9164	0.1855	454291323
679	2	206537852	207159956	0.417146	0.196275863843	545	9	0.172103801093846	0.863355924513046	0.0608727993234758	232.883092687471	2.01107011070111	1.9274	0.2146	1.9164	0.1855	454855597
680	2	207159956	207764421	0.379604	0.172822247773	540	5	-0.349656317731348	0.7265966400646	-0.138331405503399	230.746550552723	1.73633440514469	1.9274	0.2146	1.9164	0.1855	455477701
681	2	207764421	208350772	0.398188	0.14726844501	622	7	0.344018753643195	0.730832182556976	0.117849084092414	265.785841562581	2.08724832214765	1.9274	0.2146	1.9164	0.1855	456082166
682	2	208350772	208991255	0.396976	0.219339154981	493	7	-0.565574195945091	0.571683273308576	-0.217477849660277	210.663054486098	1.65436241610738	1.9274	0.2146	1.9164	0.1855	456668517
683	2	208991255	209632446	0.370758	0.22020115691	522	5	-0.465477120160067	0.641589817961821	-0.187241005984345	223.054998867633	1.67845659163987	1.9274	0.2146	1.9164	0.1855	457309000
684	2	209632446	210303583	0.347752	0.254995626824	625	2	0.387440341957893	0.698430242790172	0.150405147855483	267.06776684343	2.0746887966805	1.9274	0.2146	1.9164	0.1855	457950191
685	2	210303583	210869348	0.35867	0.116240842046	509	3	-0.463463139863265	0.643032429840264	-0.216857766626662	217.499989317289	1.62619808306709	1.9274	0.2146	1.9164	0.1855	458621328
686	2	210869348	211488843	0.356618	0.192890983785	589	3	-0.014368539163658	0.988535958909327	-0.00625578887189685	251.684663473248	1.88178913738019	1.9274	0.2146	1.9164	0.1855	459187093
687	2	211488843	212060920	0.347936	0.125991780827	678	2	0.719299726054894	0.471956264669821	0.267834231442377	289.715113471753	2.250622406639	1.9274	0.2146	1.9164	0.1855	459806588
688	2	212060920	212630013	0.345942	0.121408978849	540	2	-0.144786972159939	0.88487906854367	-0.0604916346431359	230.746550552723	1.79253112033195	1.9274	0.2146	1.9164	0.1855	460378665
689	2	212630013	213199370	0.33294	0.121816364776	498	1	-0.0868794743385231	0.930767314924309	-0.0492141009101185	212.799596620845	1.77540106951872	1.9274	0.2146	1.9164	0.1855	460947758
690	2	213199370	213782136	0.349412	0.142022698647	573	2	0.0618424556740427	0.950688293432947	0.025084097062938	244.847728642057	1.90207468879668	1.9274	0.2146	1.9164	0.1855	461517115
691	2	213782136	214355289	0.349418	0.127632586761	536	2	-0.169832963412543	0.865141502439104	-0.0712180412361943	229.037316844925	1.77925311203319	1.9274	0.2146	1.9164	0.1855	462099881
692	2	214355289	214952002	0.344066	0.162076241007	615	2	0.324825363826383	0.745313247026586	0.127135368532636	262.794682573935	2.04149377593361	1.9274	0.2146	1.9164	0.1855	462673034
693	2	214952002	215520919	0.354394	0.121137178182	574	3	-0.0985737767948343	0.921476691679616	-0.0434726860266698	245.275037069006	1.83386581469649	1.9274	0.2146	1.9164	0.1855	463269747
694	2	215520919	216157126	0.364154	0.214092268711	574	4	-0.141563411907604	0.887424868875082	-0.0590325674836657	245.275037069006	1.8021978021978	1.9274	0.2146	1.9164	0.1855	463838664
695	2	216157126	216737308	0.382986	0.138201460921	593	6	0.0268334782788984	0.978592551020192	0.0101971737180911	253.393897181046	1.94426229508197	1.9274	0.2146	1.9164	0.1855	464474871
696	2	216737308	217344293	0.41421	0.176256414903	646	9	0.944067098802689	0.345135360970856	0.306150734353112	276.041243809369	2.38376383763838	1.9274	0.2146	1.9164	0.1855	465055053
697	2	217344293	217916126	0.449148	0.125618843264	394	12	-0.596788594653272	0.550648533635891	-0.220066462402219	168.359520218098	1.70562770562771	1.9274	0.2146	1.9164	0.1855	465662038
698	2	217916126	218471660	0.407198	0.0999650786451	603	8	0.323626367581278	0.74622092295793	0.110349729438732	257.666981450541	2.13074204946996	1.9274	0.2146	1.9164	0.1855	466233871
699	2	218471660	219052240	0.482766	0.138792242241	338	14	-0.324621855519963	0.745467284014727	-0.126142876893838	144.430248308927	1.8648275862069	1.9274	0.2146	1.9164	0.1855	466789405
700	2	219052240	219724242	0.448788	0.255954595373	374	12	-0.780624651306855	0.435023288708915	-0.295223821970959	159.813351679108	1.61904761904762	1.9274	0.2146	1.9164	0.1855	467369985
701	2	219724242	220317777	0.491116	0.157589695637	337	15	0.573988648994	0.56597548250835	0.184851652705274	144.002939881977	2.32013769363167	1.9274	0.2146	1.9164	0.1855	468041987
702	2	220317777	220890415	0.468714	0.126848026153	422	13	0.0417904166592178	0.966665774738468	0.0144246785632916	180.324156172684	2.04358353510896	1.9274	0.2146	1.9164	0.1855	468635522
703	2	220890415	221459315	0.390856	0.121110915802	544	7	-0.205967680991583	0.836816156845785	-0.0754588447878492	232.455784260521	1.8255033557047	1.9274	0.2146	1.9164	0.1855	469208160
704	2	221459315	222026369	0.371978	0.118249761046	534	5	-0.388263251874254	0.697821229036035	-0.154451070866676	228.182699991027	1.71704180064309	1.9274	0.2146	1.9164	0.1855	469777060
705	2	222026369	222580742	0.377906	0.0980801734572	426	5	-1.08318806644657	0.278724955514721	-0.480437382328392	182.033389880482	1.36977491961415	1.9274	0.2146	1.9164	0.1855	470344114
706	2	222580742	223156478	0.378522	0.131546403213	510	5	-0.542690988445879	0.587342579864883	-0.220793565695372	217.927297744239	1.63987138263666	1.9274	0.2146	1.9164	0.1855	470898487
707	2	223156478	223768296	0.396616	0.182763501564	548	7	-0.17776324844621	0.858908911084911	-0.0648896030776619	234.165017968319	1.83892617449664	1.9274	0.2146	1.9164	0.1855	471474223
708	2	223768296	224375760	0.380902	0.176905956567	606	6	0.110354207027271	0.912128468742239	0.0414828626450384	258.94890673139	1.98688524590164	1.9274	0.2146	1.9164	0.1855	472086041
709	2	224375760	224992645	0.401294	0.189476158441	560	8	0.0102243886622445	0.991842260275462	0.00361855448361323	239.292719091713	1.97879858657244	1.9274	0.2146	1.9164	0.1855	472693505
710	2	224992645	225604581	0.387942	0.182921089787	604	6	0.0975048641429064	0.922325471611111	0.0367136184971666	258.094289877491	1.98032786885246	1.9274	0.2146	1.9164	0.1855	473310390
711	2	225604581	226176660	0.374314	0.125994836377	592	5	-0.0150628884928276	0.987982008293774	-0.00569363692528011	252.966588754097	1.90353697749196	1.9274	0.2146	1.9164	0.1855	473922326
712	2	226176660	226749805	0.364058	0.127620410193	575	4	-0.135658595328357	0.89209118118534	-0.0565213483276159	245.702345495956	1.80533751962323	1.9274	0.2146	1.9164	0.1855	474494405
713	2	226749805	227314135	0.36183	0.113993585314	624	4	0.153677417054717	0.877864091815603	0.0614627247028949	266.64045841648	1.95918367346939	1.9274	0.2146	1.9164	0.1855	475067550
714	2	227314135	227886891	0.392438	0.127027914155	557	7	-0.11430327521912	0.908997386268554	-0.0413881686981569	238.010793810865	1.86912751677852	1.9274	0.2146	1.9164	0.1855	475631880
715	2	227886891	228498134	0.385424	0.18199472223	515	6	-0.47429089421134	0.635292483982096	-0.193262498757332	220.063839878986	1.68852459016393	1.9274	0.2146	1.9164	0.1855	476204636
716	2	228498134	229145504	0.382872	0.227644160217	514	6	-0.480715565653523	0.630718666715146	-0.196066571634034	219.636531452037	1.68524590163934	1.9274	0.2146	1.9164	0.1855	476815879
717	2	229145504	229751825	0.363324	0.175354309021	604	4	0.0355810854697886	0.971616390379547	0.0144652451657254	258.094289877491	1.89638932496075	1.9274	0.2146	1.9164	0.1855	477463249
718	2	229751825	230318340	0.386486	0.11741083643	607	6	0.116778878469454	0.907035281754203	0.0438615854277695	259.376215158339	1.99016393442623	1.9274	0.2146	1.9164	0.1855	478069570
719	2	230318340	230926341	0.3907	0.177632931525	576	7	0.019667779371403	0.984308394142673	0.00700331540412383	246.129653922905	1.93288590604027	1.9274	0.2146	1.9164	0.1855	478636085
720	2	230926341	231624433	0.410218	0.283762025636	633	9	0.844705486226303	0.398275295583045	0.276822069087528	270.486234259026	2.33579335793358	1.9274	0.2146	1.9164	0.1855	479244086
721	2	231624433	232230041	0.438314	0.174383429545	422	11	-0.539171022134374	0.58976885332534	-0.1842106668435	180.324156172684	1.71370558375635	1.9274	0.2146	1.9164	0.1855	479942178
722	2	232230041	232928933	0.463962	0.284581881035	400	13	-0.177199766718833	0.859351478895826	-0.0628183203691689	170.923370779795	1.93704600484262	1.9274	0.2146	1.9164	0.1855	480547786
723	2	232928933	233581947	0.465464	0.234319631738	343	13	-0.744583423652875	0.45652359189063	-0.284609743971081	146.566790443674	1.66101694915254	1.9274	0.2146	1.9164	0.1855	481246678
724	2	233581947	234240782	0.451154	0.24108464183	421	13	0.031836317414761	0.974602584197545	0.0110019129225024	179.896847745734	2.03874092009685	1.9274	0.2146	1.9164	0.1855	481899692
725	2	234240782	234885564	0.43269	0.224544109482	481	11	0.0143121462489386	0.98858094931904	0.0045832282193569	205.535353362704	1.95329949238579	1.9274	0.2146	1.9164	0.1855	482558527
726	2	234885564	235474973	0.426532	0.1516926277	540	10	0.209102022835022	0.834368595616905	0.0716499246220378	230.746550552723	2.09099709583737	1.9274	0.2146	1.9164	0.1855	483203309
727	2	235474973	236071757	0.445962	0.16217592965	470	12	0.101788420630339	0.918924616908026	0.0343986647064043	200.834960666259	2.03463203463203	1.9274	0.2146	1.9164	0.1855	483792718
728	2	236071757	236653705	0.45795	0.140816705273	458	13	0.400137989459665	0.689054884789186	0.13252927795305	195.707259542865	2.21791767554479	1.9274	0.2146	1.9164	0.1855	484389502
729	2	236653705	237223660	0.46059	0.122737759999	329	13	-0.883940813075271	0.376728163963218	-0.344730736408652	140.584472466381	1.59322033898305	1.9274	0.2146	1.9164	0.1855	484971450
730	2	237223660	237789319	0.4524	0.116075232605	409	13	-0.0876128735187214	0.930184369939913	-0.0307174772021448	174.769146622341	1.98062953995157	1.9274	0.2146	1.9164	0.1855	485541405
731	2	237789319	238341970	0.433242	0.0952698900391	585	11	0.98994349390766	0.322201738881652	0.286982958920082	249.97542976545	2.3756345177665	1.9274	0.2146	1.9164	0.1855	486107064
732	2	238341970	238939047	0.469736	0.162587070009	317	13	-1.00339000400875	0.31567272516369	-0.398335480004486	135.456771342988	1.53510895883777	1.9274	0.2146	1.9164	0.1855	486659715
733	2	238939047	239537131	0.489332	0.163997030517	358	14	-0.11439987077059	0.908920816433957	-0.0432065359117655	152.976416847917	1.9751724137931	1.9274	0.2146	1.9164	0.1855	487256792
734	2	239537131	240122576	0.488292	0.145948808172	294	14	-0.787110221968585	0.431217346046908	-0.327349968339657	125.628677523149	1.62206896551724	1.9274	0.2146	1.9164	0.1855	487854876
735	2	240122576	240668735	0.496364	0.0845156813309	230	15	-0.941435803319152	0.34648157303507	-0.366263077532209	98.2809381983822	1.58347676419966	1.9274	0.2146	1.9164	0.1855	488440321
736	2	240668735	241262815	0.485042	0.1583625101	331	14	-0.398199550182244	0.690483097507826	-0.156334906368804	141.43908932028	1.82620689655172	1.9274	0.2146	1.9164	0.1855	488986480
737	2	241262815	241850118	0.552276	0.148650696489	140	16	-0.266133327495724	0.790136528608695	-0.161513805140033	59.8231797729283	1.76100628930818	1.9274	0.2146	1.9164	0.1855	489580560
738	2	241850118	242445289	0.49306	0.159905304526	291	15	-0.0775022370471681	0.938224011722208	-0.0268777855683008	124.346752242301	2.00344234079174	1.9274	0.2146	1.9164	0.1855	490167863
739	2	242445289	243199373	0.458276	0.386378084371	184	13	-2.32728520352152	0.0199500907647695	-1.18311255408688	78.6247505587058	0.891041162227603	1.9274	0.2146	1.9164	0.1855	490763034
740	3	0	689954	0.364856	0.275314006441	695	4	0.572919394181212	0.566699272371602	0.216929673451516	296.979356729894	2.18210361067504	2.0415	0.2636	2.0128	0.2547	490763034
741	3	689954	1289491	0.351878	0.166023114503	683	3	0.51331761665838	0.607729162914403	0.207362155587733	291.8516556065	2.18210862619808	2.0415	0.2636	2.0128	0.2547	491452988
742	3	1289491	1871868	0.35472	0.141449610819	561	3	-0.17155164940852	0.863790021964854	-0.0765226520935647	239.720027518663	1.79233226837061	2.0415	0.2636	2.0128	0.2547	492052525
743	3	1871868	2452339	0.359794	0.138630525901	523	3	-0.384871584740834	0.70033255939319	-0.177712476455416	223.482307294582	1.67092651757189	2.0415	0.2636	2.0128	0.2547	492634902
744	3	2452339	3029251	0.370802	0.133316693014	491	5	-0.664946279898416	0.506084853355949	-0.275567788239537	209.808437632199	1.57877813504823	2.0415	0.2636	2.0128	0.2547	493215373
745	3	3029251	3599660	0.383846	0.123435990666	643	6	0.348067050388026	0.727789828924501	0.126983806500035	274.759318528521	2.10819672131148	2.0415	0.2636	2.0128	0.2547	493792285
746	3	3599660	4233532	0.38879	0.211197213318	452	6	-0.87904519506884	0.379376771349299	-0.381512158412725	193.143408981169	1.48196721311475	2.0415	0.2636	2.0128	0.2547	494362694
747	3	4233532	4827506	0.40451	0.158212312323	794	8	1.71571422743094	0.0862143594608283	0.507330734681605	339.282890997893	2.80565371024735	2.0415	0.2636	2.0128	0.2547	494996566
748	3	4827506	5450846	0.414786	0.197869541502	678	9	1.18864952975995	0.234577608789512	0.375901842795531	289.715113471753	2.50184501845018	2.0415	0.2636	2.0128	0.2547	495590540
749	3	5450846	6063481	0.380168	0.183853354771	635	6	0.296669678850565	0.766718708157632	0.108921660831616	271.340851112925	2.08196721311475	2.0415	0.2636	2.0128	0.2547	496213880
750	3	6063481	6671501	0.357546	0.17765862965	718	3	0.709796504464458	0.477830337063175	0.279460421120694	306.807450549732	2.29392971246006	2.0415	0.2636	2.0128	0.2547	496826515
751	3	6671501	7240735	0.363582	0.121626606984	631	4	0.195011133109442	0.845384231986103	0.0775567008231954	269.631617405127	1.98116169544741	2.0415	0.2636	2.0128	0.2547	497434535
752	3	7240735	7789365	0.375208	0.0886389734429	525	5	-0.446173653088614	0.655471812959851	-0.178973390000745	224.336924148481	1.68810289389068	2.0415	0.2636	2.0128	0.2547	498003769
753	3	7789365	8380848	0.387718	0.154667167104	634	6	0.290245007408383	0.771628806455639	0.106647909311495	270.913542685975	2.07868852459016	2.0415	0.2636	2.0128	0.2547	498552399
754	3	8380848	8971643	0.432318	0.153682749515	493	11	0.126884994055714	0.899031423647152	0.0401339808272263	210.663054486098	2.00203045685279	2.0415	0.2636	2.0128	0.2547	499143882
755	3	8971643	9550350	0.430384	0.136004921316	501	11	0.201933559260231	0.839968665976403	0.0633569376445232	214.081521901693	2.03451776649746	2.0415	0.2636	2.0128	0.2547	499734677
756	3	9550350	10288849	0.461272	0.322951012798	364	13	-0.53554733951928	0.592271431872854	-0.198879869945197	155.540267409614	1.76271186440678	2.0415	0.2636	2.0128	0.2547	500313384
757	3	10288849	10833677	0.490212	0.0822791780158	400	15	1.46624790596343	0.142580761823667	0.43210306129814	170.923370779795	2.75387263339071	2.0415	0.2636	2.0128	0.2547	501051883
758	3	10833677	11413402	0.45673	0.137522100996	457	13	0.390183890215208	0.696400573197887	0.129375844914176	195.279951115916	2.21307506053269	2.0415	0.2636	2.0128	0.2547	501596711
759	3	11413402	12060972	0.427974	0.22788269994	509	10	-0.0386542879404689	0.96916601908714	-0.0136438263530978	217.499989317289	1.97095837366893	2.0415	0.2636	2.0128	0.2547	502176436
760	3	12060972	12651136	0.402716	0.152777871914	674	8	0.841104053703404	0.400289644358131	0.270940318720505	288.005879763955	2.38162544169611	2.0415	0.2636	2.0128	0.2547	502824006
761	3	12651136	13262437	0.505088	0.182072334251	253	15	-0.615690360298568	0.538098900686414	-0.228759553782275	108.10903201822	1.74182444061962	2.0415	0.2636	2.0128	0.2547	503414170
762	3	13262437	13843650	0.514106	0.139730184975	255	15	-0.587364669601126	0.556958816787258	-0.217399691617727	108.963648872119	1.75559380378657	2.0415	0.2636	2.0128	0.2547	504025471
763	3	13843650	14480179	0.469322	0.214489834713	447	13	0.29064289777064	0.771324447952834	0.0974565110394241	191.006866846421	2.16464891041162	2.0415	0.2636	2.0128	0.2547	504606684
764	3	14480179	15046678	0.474138	0.11738590889	346	14	-0.240533061620214	0.809917035975429	-0.0923940855392973	147.848715724523	1.90896551724138	2.0415	0.2636	2.0128	0.2547	505243213
765	3	15046678	15695348	0.422856	0.229192039095	451	10	-0.502198353262355	0.615528001189915	-0.188182049173412	192.716100554219	1.74636979670862	2.0415	0.2636	2.0128	0.2547	505809712
766	3	15695348	16306587	0.39935	0.181989369134	691	7	0.830545215050883	0.406230594835942	0.26962021435007	295.270123022096	2.31879194630872	2.0415	0.2636	2.0128	0.2547	506458382
767	3	16306587	16914961	0.407988	0.178137132751	656	8	0.709912527644274	0.477758381271406	0.23188754215673	280.314328078864	2.31802120141343	2.0415	0.2636	2.0128	0.2547	507069621
768	3	16914961	17481154	0.377852	0.116908898556	782	5	1.20749002603254	0.227243483886395	0.395877794753122	334.1551898745	2.51446945337621	2.0415	0.2636	2.0128	0.2547	507677995
769	3	17481154	18093718	0.36712	0.183758758269	798	4	1.18111550184359	0.237556842517607	0.416305442062992	340.992124705691	2.50549450549451	2.0415	0.2636	2.0128	0.2547	508244188
770	3	18093718	18644435	0.36554	0.0920926719168	724	4	0.744159074979358	0.45678024356838	0.275906392923852	309.371301111429	2.27315541601256	2.0415	0.2636	2.0128	0.2547	508856752
771	3	18644435	19238469	0.362598	0.158297336516	631	4	0.195011133109442	0.845384231986103	0.0775567008231954	269.631617405127	1.98116169544741	2.0415	0.2636	2.0128	0.2547	509407469
772	3	19238469	19865081	0.360334	0.202058051873	683	4	0.502061595230255	0.615624193995272	0.191802274130737	291.8516556065	2.14442700156986	2.0415	0.2636	2.0128	0.2547	510001503
773	3	19865081	20533922	0.372584	0.252438172899	602	5	0.0492820017453494	0.960694562614329	0.0184726742054721	257.239673023592	1.93569131832797	2.0415	0.2636	2.0128	0.2547	510628115
774	3	20533922	21147674	0.35402	0.185338703581	630	3	0.21579244369489	0.829149538618324	0.0908284056849211	269.204308978177	2.01277955271566	2.0415	0.2636	2.0128	0.2547	511296956
775	3	21147674	21751987	0.35587	0.172614191652	604	3	0.0698366984675183	0.944323637318886	0.0300251266227212	258.094289877491	1.9297124600639	2.0415	0.2636	2.0128	0.2547	511910708
776	3	21751987	22337730	0.350918	0.146383311452	557	3	-0.194006379443501	0.846170886735906	-0.0868460953623258	238.010793810865	1.77955271565495	2.0415	0.2636	2.0128	0.2547	512515021
777	3	22337730	22953336	0.359824	0.187792191759	623	3	0.176496666133675	0.859903767610313	0.0747087403216442	266.213149989531	1.99041533546326	2.0415	0.2636	2.0128	0.2547	513100764
778	3	22953336	23559657	0.37245	0.175354309021	615	5	0.13293035905498	0.894248456908133	0.0492955976723724	262.794682573935	1.97749196141479	2.0415	0.2636	2.0128	0.2547	513716370
779	3	23559657	24189210	0.400786	0.205785692388	672	8	0.826527217474612	0.408505085102852	0.266652960317407	287.151262910056	2.37455830388693	2.0415	0.2636	2.0128	0.2547	514322691
780	3	24189210	24745615	0.37474	0.101373999155	660	5	0.422482365126776	0.672672969923134	0.151175211691586	282.023561786662	2.12218649517685	2.0415	0.2636	2.0128	0.2547	514952244
781	3	24745615	25296049	0.370044	0.0916258806687	601	5	0.0428475127215317	0.965823089068887	0.0160741781569555	256.812364596642	1.93247588424437	2.0415	0.2636	2.0128	0.2547	515508649
782	3	25296049	25865040	0.38684	0.121251478494	710	6	0.778520037014256	0.436262498946452	0.269984093564132	303.388983134136	2.32786885245902	2.0415	0.2636	2.0128	0.2547	516059083
783	3	25865040	26491092	0.371398	0.201344297279	751	5	1.00802086629419	0.313444445055557	0.337522094960042	320.908628639065	2.41479099678457	2.0415	0.2636	2.0128	0.2547	516628074
784	3	26491092	27120314	0.375488	0.20536789877	654	5	0.38387543098387	0.701070777069512	0.137999822943853	279.459711224965	2.10289389067524	2.0415	0.2636	2.0128	0.2547	517254126
785	3	27120314	27751639	0.375394	0.20801488932	660	5	0.422482365126776	0.672672969923134	0.151175211691586	282.023561786662	2.12218649517685	2.0415	0.2636	2.0128	0.2547	517883348
786	3	27751639	28343645	0.372678	0.155413965399	638	5	0.280923606602787	0.778768993998433	0.102265611210639	272.622776393773	2.05144694533762	2.0415	0.2636	2.0128	0.2547	518514673
787	3	28343645	28940680	0.365892	0.162528159991	634	4	0.212725582847181	0.831541011212394	0.0843995359800539	270.913542685975	1.9905808477237	2.0415	0.2636	2.0128	0.2547	519106679
788	3	28940680	29511882	0.358734	0.124652924885	672	3	0.451567109062184	0.651580869231338	0.183937810076403	287.151262910056	2.14696485623003	2.0415	0.2636	2.0128	0.2547	519703714
789	3	29511882	30089246	0.35218	0.133995191941	636	3	0.249474538747361	0.802993733533329	0.104503342581998	271.768159539874	2.03194888178914	2.0415	0.2636	2.0128	0.2547	520274916
790	3	30089246	30680478	0.368942	0.154308291838	640	4	0.248154482322659	0.804014882805665	0.0979886007280087	273.477393247672	2.00941915227629	2.0415	0.2636	2.0128	0.2547	520852280
791	3	30680478	31231545	0.385868	0.092669312443	653	6	0.412313764809851	0.680109460859625	0.149248060718518	279.032402798016	2.14098360655738	2.0415	0.2636	2.0128	0.2547	521443512
792	3	31231545	31786629	0.391434	0.0992354310339	685	7	0.788238566232824	0.430557174490004	0.2570384918097	292.706272460399	2.29865771812081	2.0415	0.2636	2.0128	0.2547	521994579
793	3	31786629	32421922	0.411682	0.212961578358	590	9	0.516047844627489	0.605820993475942	0.175331523908391	252.111971900198	2.17712177121771	2.0415	0.2636	2.0128	0.2547	522549663
794	3	32421922	33098976	0.410542	0.261506467726	518	9	-0.0342626250263399	0.972667728267621	-0.0124313326542589	221.345765159835	1.91143911439114	2.0415	0.2636	2.0128	0.2547	523184956
795	3	33098976	33743209	0.375872	0.223883284464	647	5	0.338834007817146	0.734734780578035	0.122474899438277	276.468552236319	2.08038585209003	2.0415	0.2636	2.0128	0.2547	523862010
796	3	33743209	34373536	0.392974	0.206760935197	646	7	0.513245348915434	0.607779707588502	0.172468668655736	276.041243809369	2.16778523489933	2.0415	0.2636	2.0128	0.2547	524506243
797	3	34373536	34980908	0.365628	0.176781280665	635	4	0.218630399426427	0.826937970307141	0.0866732875001749	271.340851112925	1.99372056514914	2.0415	0.2636	2.0128	0.2547	525136570
798	3	34980908	35575317	0.345634	0.158828348831	682	2	0.744345717307497	0.456667349838383	0.276320697330206	291.424347179551	2.26390041493776	2.0415	0.2636	2.0128	0.2547	525743942
799	3	35575317	36156284	0.35675	0.139365919235	626	3	0.19333771365991	0.846694492246187	0.0816392342302608	267.495075270379	2	2.0415	0.2636	2.0128	0.2547	526338351
800	3	36156284	36757185	0.382318	0.167916179204	717	6	0.823492737109534	0.410227845677066	0.284138187873992	306.380142122783	2.35081967213115	2.0415	0.2636	2.0128	0.2547	526919318
801	3	36757185	37372097	0.397422	0.1868755204	565	7	-0.0578944101283733	0.953832735727143	-0.0208146287356386	241.429261226461	1.89597315436242	2.0415	0.2636	2.0128	0.2547	527520219
802	3	37372097	37958959	0.433176	0.148010946355	502	11	0.211314629910796	0.832641767659777	0.0662336984000868	214.508830328643	2.03857868020305	2.0415	0.2636	2.0128	0.2547	528135131
803	3	37958959	38576345	0.44555	0.190133887066	456	12	-0.0268968190271685	0.978542030649566	-0.00922826769385365	194.852642688966	1.97402597402597	2.0415	0.2636	2.0128	0.2547	528721993
804	3	38576345	39152088	0.433366	0.131556962047	505	11	0.23945784186249	0.810750582933474	0.074829722088472	215.790755609491	2.0507614213198	2.0415	0.2636	2.0128	0.2547	529339379
805	3	39152088	39793199	0.4189	0.220103850971	550	9	0.210319805930917	0.83341807808689	0.074048188071209	235.019634822218	2.02952029520295	2.0415	0.2636	2.0128	0.2547	529915122
806	3	39793199	40419561	0.397272	0.201739569131	542	7	-0.220069897264269	0.825816718607282	-0.0807726446843171	231.601167406622	1.81879194630872	2.0415	0.2636	2.0128	0.2547	530556233
807	3	40419561	41031737	0.412038	0.183241420768	574	9	0.39375662914886	0.693760727771263	0.135667306334875	245.275037069006	2.11808118081181	2.0415	0.2636	2.0128	0.2547	531182595
808	3	41031737	41626672	0.401782	0.15957205409	641	8	0.600586255928332	0.548115594433424	0.198516084157388	273.904701674622	2.26501766784452	2.0415	0.2636	2.0128	0.2547	531794771
809	3	41626672	42308941	0.402866	0.267151226276	651	8	0.673470437072293	0.500648050296767	0.220849270704282	278.177785944117	2.30035335689046	2.0415	0.2636	2.0128	0.2547	532389706
810	3	42308941	42908150	0.445158	0.165566605308	518	12	0.542994956598936	0.587133274903364	0.174690005827959	221.345765159835	2.24242424242424	2.0415	0.2636	2.0128	0.2547	533071975
811	3	42908150	43487485	0.42783	0.136941493264	503	10	-0.0866071222841122	0.930983804412194	-0.0307510826232659	214.936138755592	1.94772507260407	2.0415	0.2636	2.0128	0.2547	533671184
812	3	43487485	44101094	0.414376	0.18514884886	661	9	1.0587151133139	0.28972954282161	0.339266841166879	282.450870213611	2.43911439114391	2.0415	0.2636	2.0128	0.2547	534250519
813	3	44101094	44715393	0.406266	0.186064115358	566	8	0.0539548973486213	0.956971098565763	0.0189937803705292	241.85656965341	2	2.0415	0.2636	2.0128	0.2547	534864128
814	3	44715393	45332109	0.43911	0.189254048865	439	11	-0.379692821074776	0.704173449756349	-0.127232726015327	187.588399430825	1.78274111675127	2.0415	0.2636	2.0128	0.2547	535478427
815	3	45332109	45923637	0.426152	0.154731475095	472	10	-0.334363433059603	0.738105329247756	-0.122522623066952	201.689577520158	1.82768635043562	2.0415	0.2636	2.0128	0.2547	536095143
816	3	45923637	46540524	0.436106	0.189478786228	658	11	1.67476165139888	0.093981005782221	0.456633918184556	281.168944932763	2.67208121827411	2.0415	0.2636	2.0128	0.2547	536686671
817	3	46540524	47155486	0.470326	0.186941632166	392	14	0.242977503303345	0.808022825054917	0.0876875309391865	167.504903364199	2.16275862068965	2.0415	0.2636	2.0128	0.2547	537303558
818	3	47155486	47854910	0.427056	0.285126046575	394	10	-0.957750279526967	0.338188696397548	-0.383113852972417	168.359520218098	1.52565343659245	2.0415	0.2636	2.0128	0.2547	537918520
819	3	47854910	48556863	0.44237	0.287701598255	441	12	-0.164773861517355	0.869121978284653	-0.0574834363010748	188.443016284724	1.90909090909091	2.0415	0.2636	2.0128	0.2547	538617944
820	3	48556863	49275401	0.489708	0.304142578402	311	14	-0.608421534931618	0.542907932294274	-0.246251543045419	132.892920781291	1.71586206896552	2.0415	0.2636	2.0128	0.2547	539319897
821	3	49275401	49993329	0.486862	0.303551331053	282	14	-0.913243412818209	0.361114536215504	-0.387470960777228	120.500976399756	1.55586206896552	2.0415	0.2636	2.0128	0.2547	540038435
822	3	49993329	50592402	0.532352	0.165377174401	166	16	0.151093705900078	0.879901797465296	0.0842426092619248	70.933198873615	2.08805031446541	2.0415	0.2636	2.0128	0.2547	540756363
823	3	50592402	51297612	0.410786	0.290991335914	626	9	0.791203079454403	0.428825494785965	0.260779226591806	267.495075270379	2.309963099631	2.0415	0.2636	2.0128	0.2547	541355436
824	3	51297612	52001019	0.44341	0.289173977512	506	12	0.432693322606786	0.665237581495767	0.140875292835715	216.218064036441	2.19047619047619	2.0415	0.2636	2.0128	0.2547	542060646
825	3	52001019	52574770	0.543118	0.128541823892	223	16	1.06578374065242	0.28652141254165	0.510103077835305	95.2897792097358	2.80503144654088	2.0415	0.2636	2.0128	0.2547	542764053
826	3	52574770	53195998	0.43467	0.195142524162	431	11	-0.454741386279293	0.649295302797454	-0.153765796461587	184.169932015229	1.7502538071066	2.0415	0.2636	2.0128	0.2547	543337804
827	3	53195998	53803498	0.44236	0.17695473251	509	12	0.460268731104824	0.645323342455859	0.1494035642171	217.499989317289	2.2034632034632	2.0415	0.2636	2.0128	0.2547	543959032
828	3	53803498	54377756	0.428748	0.129311215516	531	10	0.137172771319557	0.89089423277673	0.0474023783753606	226.900774710178	2.05614714424008	2.0415	0.2636	2.0128	0.2547	544566532
829	3	54377756	54958599	0.416436	0.139182188647	688	9	1.26508153943409	0.205842099747143	0.397025134361285	293.988197741248	2.53874538745387	2.0415	0.2636	2.0128	0.2547	545140790
830	3	54958599	55533527	0.409332	0.130325884285	629	8	0.513125238555578	0.60786371794305	0.171251744417936	268.777000551228	2.2226148409894	2.0415	0.2636	2.0128	0.2547	545721633
831	3	55533527	56080110	0.407964	0.0852258485902	521	8	-0.274023917799205	0.784066241158208	-0.100524900182845	222.627690440683	1.84098939929329	2.0415	0.2636	2.0128	0.2547	546296561
832	3	56080110	56678591	0.388646	0.164551589775	610	6	0.136052892796002	0.891779467257936	0.0509743116223361	260.658140439188	2	2.0415	0.2636	2.0128	0.2547	546843144
833	3	56678591	57302461	0.413066	0.198550980172	473	9	-0.378206668559983	0.705277071967751	-0.143543247001418	202.116885947108	1.74538745387454	2.0415	0.2636	2.0128	0.2547	547441625
834	3	57302461	58003448	0.375196	0.286720010499	577	5	-0.111580223850093	0.911156253169852	-0.0427194939087475	246.556962349855	1.85530546623794	2.0415	0.2636	2.0128	0.2547	548065495
835	3	58003448	58633446	0.450224	0.206346686815	431	13	0.13137730985933	0.895476837183293	0.0448695489452046	184.169932015229	2.08716707021792	2.0415	0.2636	2.0128	0.2547	548766482
836	3	58633446	59272412	0.382806	0.217485750416	567	6	-0.140207979217848	0.888495667677547	-0.0544861958856835	242.28387808036	1.85901639344262	2.0415	0.2636	2.0128	0.2547	549396480
837	3	59272412	59843182	0.404942	0.123990398935	634	8	0.549567329127559	0.582616172514402	0.182674567678054	270.913542685975	2.24028268551237	2.0415	0.2636	2.0128	0.2547	550035446
838	3	59843182	60383744	0.383184	0.0750367210422	624	6	0.225998292986557	0.82120274798553	0.0837110980343358	266.64045841648	2.04590163934426	2.0415	0.2636	2.0128	0.2547	550606216
839	3	60383744	60969647	0.376014	0.146616419441	682	5	0.564041123650766	0.572726145356874	0.198480926469942	291.424347179551	2.19292604501608	2.0415	0.2636	2.0128	0.2547	551146778
840	3	60969647	61590771	0.386732	0.195007760125	657	6	0.438012450578581	0.661377257954981	0.158058439494417	280.741636505814	2.15409836065574	2.0415	0.2636	2.0128	0.2547	551732681
841	3	61590771	62155912	0.393658	0.115265040052	538	7	-0.248274329809643	0.803922159166824	-0.0914593234815645	229.891933698824	1.80536912751678	2.0415	0.2636	2.0128	0.2547	552353805
842	3	62155912	62694989	0.399016	0.0724887168252	546	7	-0.191865464718896	0.847847589974655	-0.0701645451183362	233.31040111442	1.83221476510067	2.0415	0.2636	2.0128	0.2547	552918946
843	3	62694989	63280413	0.384034	0.145918172128	646	6	0.367341064714573	0.713364626666526	0.133699233866013	276.041243809369	2.11803278688525	2.0415	0.2636	2.0128	0.2547	553458023
844	3	63280413	63866113	0.384474	0.146320641967	670	6	0.521533179326954	0.601995398340451	0.186326164517222	286.296646056157	2.19672131147541	2.0415	0.2636	2.0128	0.2547	554043447
845	3	63866113	64412453	0.40687	0.0848189771937	730	8	1.24925546810959	0.211571650044807	0.386088191306027	311.935151673126	2.57950530035336	2.0415	0.2636	2.0128	0.2547	554629147
846	3	64412453	64969310	0.39981	0.102103412546	464	7	-0.770056331899047	0.441266477918422	-0.304940690910617	198.271110104562	1.55704697986577	2.0415	0.2636	2.0128	0.2547	555175487
847	3	64969310	65546774	0.390794	0.134145158832	592	7	0.132485509552896	0.894600283693951	0.0465316795907613	252.966588754097	1.98657718120805	2.0415	0.2636	2.0128	0.2547	555732344
848	3	65546774	66135134	0.392782	0.150180161806	627	7	0.379274294324912	0.704484186342106	0.12939994676385	267.922383697329	2.10402684563758	2.0415	0.2636	2.0128	0.2547	556309808
849	3	66135134	66824982	0.409252	0.275202653338	501	8	-0.419792280087128	0.674637204975947	-0.156997669266145	214.081521901693	1.77031802120141	2.0415	0.2636	2.0128	0.2547	556898168
850	3	66824982	67433818	0.380094	0.178760782871	588	6	-0.00528987893201434	0.99577930695612	-0.002018775991548	251.257355046299	1.92786885245902	2.0415	0.2636	2.0128	0.2547	557588016
851	3	67433818	68030487	0.376294	0.162014450223	620	5	0.165102804174068	0.868863065891005	0.0609774027200077	264.931224708682	1.9935691318328	2.0415	0.2636	2.0128	0.2547	558196852
852	3	68030487	68597333	0.37493	0.117926209235	524	5	-0.452608142112431	0.650830934770253	-0.18172400101678	223.909615721532	1.68488745980707	2.0415	0.2636	2.0128	0.2547	558793521
853	3	68597333	69210684	0.38447	0.184806089825	547	6	-0.268701408061499	0.788159468147096	-0.106294098035356	233.73770954137	1.79344262295082	2.0415	0.2636	2.0128	0.2547	559360367
854	3	69210684	69821367	0.395326	0.181244606449	580	7	0.0478722119167763	0.961818085668752	0.0169874039767459	247.838887630703	1.94630872483221	2.0415	0.2636	2.0128	0.2547	559973718
855	3	69821367	70374510	0.372252	0.0960746136171	570	5	-0.156621647016817	0.875543041243091	-0.0603288935021258	243.565803361208	1.83279742765273	2.0415	0.2636	2.0128	0.2547	560584401
856	3	70374510	70968285	0.365456	0.157930192413	613	4	0.0887244346830063	0.929300913045518	0.0358037695314279	261.940065720036	1.92464678178964	2.0415	0.2636	2.0128	0.2547	561137544
857	3	70968285	71522747	0.397586	0.0982249459837	604	7	0.217098807189016	0.828131343524898	0.0754830532868904	258.094289877491	2.02684563758389	2.0415	0.2636	2.0128	0.2547	561731319
858	3	71522747	72096579	0.417004	0.128664835701	539	9	0.12624459528936	0.899538311794038	0.0449018424116925	230.319242125774	1.98892988929889	2.0415	0.2636	2.0128	0.2547	562285781
859	3	72096579	72654105	0.444814	0.103180838203	543	12	0.772790027415913	0.439646656312768	0.242690105945766	232.028475833572	2.35064935064935	2.0415	0.2636	2.0128	0.2547	562859613
860	3	72654105	73289808	0.407172	0.213469182936	576	8	0.126839078492583	0.899067765345063	0.0442605389809593	246.129653922905	2.03533568904594	2.0415	0.2636	2.0128	0.2547	563417139
861	3	73289808	73865494	0.404092	0.131470975497	522	8	-0.266735499684809	0.789672819044163	-0.0977584658914687	223.054998867633	1.84452296819788	2.0415	0.2636	2.0128	0.2547	564052842
862	3	73865494	74440033	0.366326	0.129737058755	563	4	-0.206516394279314	0.836387559964361	-0.0869483820791239	240.574644372562	1.76766091051805	2.0415	0.2636	2.0128	0.2547	564628528
863	3	74440033	75027878	0.356242	0.149435650554	602	3	0.0586093334500281	0.953263276446383	0.0252400640573445	257.239673023592	1.92332268370607	2.0415	0.2636	2.0128	0.2547	565203067
864	3	75027878	76161084	0.367692	0.558773956368	582	4	-0.0943248792736323	0.924851087216861	-0.0390641512510696	248.693504484602	1.82731554160126	2.0415	0.2636	2.0128	0.2547	565790912
865	3	76161084	76727868	0.348566	0.117829719964	542	2	-0.132263976533637	0.894775499564298	-0.0551581903400952	231.601167406622	1.79917012448133	2.0415	0.2636	2.0128	0.2547	566924118
866	3	76727868	77283725	0.344014	0.10048807517	480	2	-0.520476840948997	0.602731265306542	-0.230416636085448	205.108044935754	1.59336099585062	2.0415	0.2636	2.0128	0.2547	567490902
867	3	77283725	77847709	0.35059	0.113450026951	460	3	-0.738533582791774	0.460190267495618	-0.362889561757982	196.561876396764	1.46964856230032	2.0415	0.2636	2.0128	0.2547	568046759
868	3	77847709	78423607	0.352576	0.131790699047	572	3	-0.109801141812324	0.912567085486345	-0.0485082759239682	244.420420215107	1.82747603833866	2.0415	0.2636	2.0128	0.2547	568610743
869	3	78423607	79005715	0.346248	0.141052863043	556	2	-0.0446030071495236	0.964423745688476	-0.0183661589704593	237.583485383915	1.84564315352697	2.0415	0.2636	2.0128	0.2547	569186641
870	3	79005715	79575165	0.338994	0.121959785758	689	1	0.873355842926986	0.382469151414077	0.419144139726092	294.415506168197	2.45632798573975	2.0415	0.2636	2.0128	0.2547	569768749
871	3	79575165	80144347	0.335734	0.121546359512	522	1	0.0337783665744205	0.973053887072434	0.018689963591685	223.054998867633	1.86096256684492	2.0415	0.2636	2.0128	0.2547	570338199
872	3	80144347	80729598	0.33327	0.145665705825	677	1	0.813026922470515	0.41620262259795	0.393795990596797	289.287805044803	2.41354723707665	2.0415	0.2636	2.0128	0.2547	570907381
873	3	80729598	81325035	0.33931	0.160280600634	633	1	0.591820880796785	0.553970539137431	0.296845656450142	270.486234259026	2.25668449197861	2.0415	0.2636	2.0128	0.2547	571492632
874	3	81325035	81892940	0.349792	0.119571055018	632	2	0.431270826649949	0.666271460101999	0.166473516483136	270.058925832076	2.09792531120332	2.0415	0.2636	2.0128	0.2547	572088069
875	3	81892940	82485973	0.34815	0.156876598773	706	2	0.894621664823121	0.370989366575216	0.326217141577213	301.679749426338	2.34356846473029	2.0415	0.2636	2.0128	0.2547	572655974
876	3	82485973	83068201	0.336972	0.141229896192	536	1	0.104162107106971	0.91704070449605	0.0568731574795731	229.037316844925	1.91087344028521	2.0415	0.2636	2.0128	0.2547	573249007
877	3	83068201	83645414	0.327814	0.133768643464	518	1	0.0136687264222632	0.989094273816452	0.00759225470835464	221.345765159835	1.84670231729055	2.0415	0.2636	2.0128	0.2547	573831235
878	3	83645414	84223959	0.327324	0.135762991643	509	1	-0.0315779639200906	0.974808616868837	-0.0176941869025041	217.499989317289	1.81461675579323	2.0415	0.2636	2.0128	0.2547	574408448
879	3	84223959	84825507	0.332992	0.168811133941	634	1	0.596848290834824	0.550608673346371	0.299122997161208	270.913542685975	2.2602495543672	2.0415	0.2636	2.0128	0.2547	574986993
880	3	84825507	85405757	0.33104	0.138302455838	448	1	-0.338249976240489	0.735174817371784	-0.201861110920595	191.434175273371	1.59714795008913	2.0415	0.2636	2.0128	0.2547	575588541
881	3	85405757	85962858	0.330372	0.10249667475	495	1	-0.101961704452641	0.918787072033579	-0.0579313180112275	211.517671339996	1.76470588235294	2.0415	0.2636	2.0128	0.2547	576168791
882	3	85962858	86553224	0.333386	0.153067757967	563	1	0.239902178134032	0.810406092255633	0.12777507910203	240.574644372562	2.00713012477718	2.0415	0.2636	2.0128	0.2547	576725892
883	3	86553224	87150266	0.347974	0.162537978903	643	2	0.50014730259461	0.616971360999612	0.19136769563398	274.759318528521	2.1344398340249	2.0415	0.2636	2.0128	0.2547	577316258
884	3	87150266	87746385	0.344756	0.161241295782	566	2	0.018011970981986	0.985629303498188	0.00735101113791554	241.85656965341	1.87883817427386	2.0415	0.2636	2.0128	0.2547	577913300
885	3	87746385	88366926	0.351224	0.194251467671	718	3	0.709796504464458	0.477830337063175	0.279460421120694	306.807450549732	2.29392971246006	2.27	0.2298	2.3137	0.2454	578509419
886	3	88366926	88985640	0.339776	0.191872173573	735	1	1.10461670467679	0.269325709669208	0.512384406745527	314.071693807874	2.62032085561497	2.27	0.2298	2.3137	0.2454	579129960
887	3	88985640	89550336	0.337256	0.114567838271	530	1	0.073997646878735	0.941012257647868	0.0406325164723621	226.473466283229	1.88948306595365	2.27	0.2298	2.3137	0.2454	579748674
888	3	89550336	90176748	0.346988	0.201803286016	617	2	0.337348359452685	0.735854308421078	0.131819447455451	263.649299427834	2.04813278008299	2.27	0.2298	2.3137	0.2454	580313370
889	3	90176748	94073538	0.362048	0.871689262188	651	4	0.31310746469437	0.75419901803848	0.122574239006282	278.177785944117	2.04395604395604	2.27	0.2298	2.3137	0.2454	580939782
890	3	94073538	94683742	0.345574	0.18060189707	669	2	0.662946245736535	0.507364981896962	0.248555168947494	285.869337629207	2.22074688796681	2.27	0.2298	2.3137	0.2454	584836572
891	3	94683742	95273141	0.32644	0.151678234948	654	1	0.69739649159561	0.485554696562893	0.343930792519883	279.459711224965	2.33155080213904	2.27	0.2298	2.3137	0.2454	585446776
892	3	95273141	95888037	0.329326	0.186854362364	665	1	0.752698002014043	0.451631410849925	0.367994497410353	284.160103921409	2.37076648841355	2.27	0.2298	2.3137	0.2454	586036175
893	3	95888037	96506299	0.339242	0.191281366152	624	1	0.546574190454431	0.584671304695559	0.276186185884049	266.64045841648	2.22459893048128	2.27	0.2298	2.3137	0.2454	586651071
894	3	96506299	97095884	0.341012	0.151945860224	602	2	0.243425892255421	0.80767548782265	0.0963124450657354	257.239673023592	1.99834024896266	2.27	0.2298	2.3137	0.2454	587269333
895	3	97095884	97673841	0.349468	0.134883737025	623	2	0.374917346331591	0.707721937982383	0.145781121330035	266.213149989531	2.06804979253112	2.27	0.2298	2.3137	0.2454	587858918
896	3	97673841	98316732	0.363302	0.222263183028	821	4	1.31692628316626	0.187863335448888	0.457298917618451	350.82021852553	2.57770800627943	2.27	0.2298	2.3137	0.2454	588436875
897	3	98316732	98956970	0.367608	0.219040419344	803	4	1.21063958473982	0.226033566191521	0.425316683357961	343.128666840439	2.52119309262166	2.27	0.2298	2.3137	0.2454	589079766
898	3	98956970	99562088	0.371196	0.173714878751	795	5	1.29113838334217	0.196655696446942	0.419664047617488	339.710199424843	2.55627009646302	2.27	0.2298	2.3137	0.2454	589720004
899	3	99562088	100141287	0.376228	0.136738841055	638	5	0.280923606602787	0.778768993998433	0.102265611210639	272.622776393773	2.05144694533762	2.27	0.2298	2.3137	0.2454	590325122
900	3	100141287	100757697	0.373196	0.188851576061	748	5	0.988717399222734	0.322801427543763	0.331747457333407	319.626703358217	2.40514469453376	2.27	0.2298	2.3137	0.2454	590904321
901	3	100757697	101443332	0.371584	0.270749013688	754	5	1.02732433336564	0.304267768011036	0.343273710714434	322.190553919914	2.42443729903537	2.27	0.2298	2.3137	0.2454	591520731
902	3	101443332	102077203	0.373892	0.211195968896	833	5	1.53564896624724	0.124624497843569	0.487025682811318	355.947919648923	2.67845659163987	2.27	0.2298	2.3137	0.2454	592206366
903	3	102077203	102649621	0.352674	0.126512443704	619	3	0.154041936098695	0.877576669953632	0.0654159865119072	264.503916281733	1.9776357827476	2.27	0.2298	2.3137	0.2454	592840237
904	3	102649621	103243876	0.335546	0.158610360872	591	1	0.380669659199133	0.703448385212021	0.197798287199333	252.539280327147	2.10695187165775	2.27	0.2298	2.3137	0.2454	593412655
905	3	103243876	103819232	0.3329	0.130972823782	649	1	0.672259441405414	0.50141854529727	0.332858635020939	277.323169090218	2.31372549019608	2.27	0.2298	2.3137	0.2454	594006910
906	3	103819232	104431112	0.33982	0.182846309734	649	1	0.672259441405414	0.50141854529727	0.332858635020939	277.323169090218	2.31372549019608	2.27	0.2298	2.3137	0.2454	594582266
907	3	104431112	104993514	0.343136	0.110956219928	562	2	-0.00703402027061785	0.994387710106028	-0.00288091147304058	240.147335945612	1.8655601659751	2.27	0.2298	2.3137	0.2454	595194146
908	3	104993514	105567517	0.347852	0.128924413287	684	2	0.756868712933799	0.449128521304118	0.280545283191931	292.27896403345	2.27053941908714	2.27	0.2298	2.3137	0.2454	595756548
909	3	105567517	106159330	0.354888	0.155138531935	743	3	0.850138567183085	0.395248051617148	0.328838787836239	317.490161223469	2.37380191693291	2.27	0.2298	2.3137	0.2454	596330551
910	3	106159330	106770486	0.352268	0.181878276578	793	3	1.13082269262034	0.258129726706391	0.422797443001621	338.855582570944	2.53354632587859	2.27	0.2298	2.3137	0.2454	596922364
911	3	106770486	107361480	0.372704	0.153967722177	670	5	0.486827255364953	0.626380753745469	0.172870282790905	286.296646056157	2.15434083601286	2.27	0.2298	2.3137	0.2454	597533520
912	3	107361480	107912340	0.384604	0.0923283592927	649	6	0.386615079041121	0.69904119297265	0.140383547171226	277.323169090218	2.12786885245902	2.27	0.2298	2.3137	0.2454	598124514
913	3	107912340	108499976	0.370854	0.14913313684	529	5	-0.420435696993343	0.674167195130476	-0.168023090440204	226.046157856279	1.70096463022508	2.27	0.2298	2.3137	0.2454	598675374
914	3	108499976	109139549	0.37064	0.218228411768	769	5	1.12384166872291	0.261080200810817	0.371692785407597	328.600180324156	2.47266881028939	2.27	0.2298	2.3137	0.2454	599263010
915	3	109139549	109807480	0.352864	0.251419682572	776	3	1.03539008997167	0.30048677191767	0.39153322948477	331.591339312803	2.47923322683706	2.27	0.2298	2.3137	0.2454	599902583
916	3	109807480	110398483	0.347592	0.153980605851	711	2	0.925929153888875	0.354482799231682	0.336398517925449	303.816291561086	2.36016597510373	2.27	0.2298	2.3137	0.2454	600570514
917	3	110398483	110988759	0.358224	0.152938625321	715	3	0.692955456938223	0.488337505385186	0.273419818963394	305.525525268884	2.28434504792332	2.27	0.2298	2.3137	0.2454	601161517
918	3	110988759	111606980	0.379516	0.191227732478	797	5	1.3040073613898	0.19223107246857	0.423288911436242	340.564816278742	2.56270096463023	2.27	0.2298	2.3137	0.2454	601751793
919	3	111606980	112216321	0.374946	0.179441396525	637	5	0.274489117578969	0.783708765501213	0.10000255970207	272.195467966824	2.04823151125402	2.27	0.2298	2.3137	0.2454	602370014
920	3	112216321	112849943	0.37944	0.210885985651	832	5	1.52921447722342	0.126211282776917	0.485292715586862	355.520611221974	2.67524115755627	2.27	0.2298	2.3137	0.2454	602979355
921	3	112849943	113450892	0.394092	0.16798264079	694	7	0.851698539459913	0.394381431471325	0.275870166540072	296.552048302945	2.32885906040268	2.27	0.2298	2.3137	0.2454	603612977
922	3	113450892	114067040	0.38407	0.188506657491	611	6	0.142477564238184	0.886702799714241	0.0533374489908172	261.085448866137	2.00327868852459	2.27	0.2298	2.3137	0.2454	604213926
923	3	114067040	114605064	0.360948	0.0706734272077	688	4	0.531585678126487	0.595012986250959	0.202325260542744	293.988197741248	2.16012558869702	2.27	0.2298	2.3137	0.2454	604830074
924	3	114605064	115183886	0.352862	0.136176579328	727	3	0.760319647043164	0.447063540723158	0.297431941217237	310.653226392278	2.32268370607029	2.27	0.2298	2.3137	0.2454	605368098
925	3	115183886	115752878	0.37642	0.12125302289	733	5	0.892200063865469	0.372285707971069	0.302522385579582	313.217076953975	2.35691318327974	2.27	0.2298	2.3137	0.2454	605946920
926	3	115752878	116335167	0.36119	0.141319860069	703	4	0.620157926815183	0.53515381807945	0.233441384913182	300.39782414549	2.20722135007849	2.27	0.2298	2.3137	0.2454	606515912
927	3	116335167	116898839	0.36165	0.112959309669	607	4	0.0532955352075279	0.957496437536189	0.0216132120963287	259.376215158339	1.90580847723705	2.27	0.2298	2.3137	0.2454	607098201
928	3	116898839	117445235	0.361974	0.0849127738856	590	4	-0.0470863466396611	0.962444409071356	-0.0193683499101499	252.111971900198	1.85243328100471	2.27	0.2298	2.3137	0.2454	607661873
929	3	117445235	118003952	0.357308	0.105092560276	647	3	0.311225046343557	0.7556295436476	0.12924228929015	276.468552236319	2.06709265175719	2.27	0.2298	2.3137	0.2454	608208269
930	3	118003952	118604899	0.373938	0.167979871769	796	5	1.29757287236598	0.194434149005282	0.421477617989419	340.137507851792	2.55948553054662	2.27	0.2298	2.3137	0.2454	608766986
931	3	118604899	119237863	0.39068	0.210065659342	631	7	0.407478726870285	0.683656415354434	0.13857450894436	269.631617405127	2.11744966442953	2.27	0.2298	2.3137	0.2454	609367933
932	3	119237863	119846964	0.385426	0.179118077298	747	6	1.01623288037501	0.309518502256898	0.343273311961325	319.199394931267	2.44918032786885	2.27	0.2298	2.3137	0.2454	610000897
933	3	119846964	120490997	0.40166	0.223642266778	691	8	0.965007161648138	0.334541224723121	0.306877437926905	295.270123022096	2.4416961130742	2.27	0.2298	2.3137	0.2454	610609998
934	3	120490997	121196916	0.35263	0.291703439063	835	3	1.36659735798763	0.171751545805777	0.497252774659057	356.802536502822	2.66773162939297	2.27	0.2298	2.3137	0.2454	611254031
935	3	121196916	121829671	0.378878	0.209804742752	659	5	0.416047876102959	0.677374970331307	0.148987652453822	281.596253359712	2.11897106109325	2.27	0.2298	2.3137	0.2454	611959950
936	3	121829671	122467735	0.388432	0.216379548133	706	6	0.752821351245526	0.451557274594155	0.261833252443268	301.679749426338	2.31475409836066	2.27	0.2298	2.3137	0.2454	612592705
937	3	122467735	123027981	0.436394	0.10753490431	537	11	0.539652102680558	0.589436977481228	0.163468422434728	229.464625271875	2.18071065989848	2.27	0.2298	2.3137	0.2454	613230769
938	3	123027981	123603622	0.45505	0.13140307935	481	13	0.629082272082173	0.529295195889425	0.203218573626148	205.535353362704	2.32929782082324	2.27	0.2298	2.3137	0.2454	613791015
939	3	123603622	124203285	0.411356	0.166198348072	660	9	1.05107191234649	0.293225563072757	0.337082593905003	282.023561786662	2.43542435424354	2.27	0.2298	2.3137	0.2454	614366656
940	3	124203285	124789364	0.434738	0.146872691224	585	11	0.98994349390766	0.322201738881652	0.286982958920082	249.97542976545	2.3756345177665	2.27	0.2298	2.3137	0.2454	614966319
941	3	124789364	125605997	0.39645	0.387729861517	670	7	0.682471944187674	0.494940577255832	0.225095599306946	286.296646056157	2.24832214765101	2.27	0.2298	2.3137	0.2454	615552398
942	3	125605997	126268561	0.485484	0.245355920334	339	14	-0.314110756282495	0.75343692036024	-0.121880850039678	144.857556735876	1.87034482758621	2.0859	0.2125	2.0918	0.187	616369031
943	3	126268561	126838087	0.483938	0.122076955222	348	14	-0.219510863145276	0.826252118645425	-0.0840788173272935	148.703332578422	1.92	2.0859	0.2125	2.0918	0.187	617031595
944	3	126838087	127395860	0.483122	0.103577978855	375	14	0.0642888162663779	0.948740258360494	0.0237244722072215	160.240660106058	2.06896551724138	2.0859	0.2125	2.0918	0.187	617601121
945	3	127395860	127969909	0.44669	0.12899421478	472	12	0.120172026295697	0.904346876942774	0.0405247675032461	201.689577520158	2.04329004329004	2.0859	0.2125	2.0918	0.187	618158894
946	3	127969909	128577677	0.490984	0.177317660686	280	15	-0.2332935358831	0.815533477759662	-0.0824701115316183	119.646359545857	1.92771084337349	2.0859	0.2125	2.0918	0.187	618732943
947	3	128577677	129266673	0.471426	0.27430638204	342	14	-0.282577458570088	0.77750076180905	-0.109169798290124	146.139482016725	1.88689655172414	2.0859	0.2125	2.0918	0.187	619340711
948	3	129266673	130066701	0.425108	0.375021874234	646	10	1.05626876290605	0.290845442941641	0.330224682265132	276.041243809369	2.50145208131655	2.0859	0.2125	2.0918	0.187	620029707
949	3	130066701	130665494	0.37669	0.164986898644	680	5	0.55117214560313	0.581515672590041	0.194243933583472	290.569730325652	2.18649517684887	2.0859	0.2125	2.0918	0.187	620829735
950	3	130665494	131283290	0.380006	0.190671354298	623	6	0.219573621544375	0.82620323701508	0.0813972321960894	266.213149989531	2.04262295081967	2.0859	0.2125	2.0918	0.187	621428528
951	3	131283290	131880749	0.381776	0.163122490414	580	6	-0.0566872504694747	0.954794330335708	-0.021782030812978	247.838887630703	1.90163934426229	2.0859	0.2125	2.0918	0.187	622046324
952	3	131880749	132496566	0.371198	0.188070481978	613	5	0.120061381007344	0.904434524533158	0.0445962611365517	261.940065720036	1.97106109324759	2.0859	0.2125	2.0918	0.187	622643783
953	3	132496566	133114917	0.39311	0.191397765994	595	7	0.153638833961926	0.877894515378621	0.0538241721571171	254.248514034945	1.99664429530201	2.0859	0.2125	2.0918	0.187	623259600
954	3	133114917	133726593	0.437124	0.182573780891	499	11	0.183171417959102	0.854663520091723	0.0575861497865753	213.226905047794	2.02639593908629	2.0859	0.2125	2.0918	0.187	623877951
955	3	133726593	134324468	0.423146	0.16370478779	662	10	1.18414298782244	0.236356465847389	0.365521734378425	282.878178640561	2.56340755082285	2.0859	0.2125	2.0918	0.187	624489627
956	3	134324468	134872263	0.450278	0.0872497923493	458	13	0.400137989459665	0.689054884789186	0.13252927795305	195.707259542865	2.21791767554479	2.0859	0.2125	2.0918	0.187	625087502
957	3	134872263	135469191	0.411166	0.162378042243	640	9	0.898207892998203	0.369074726189737	0.29268847454655	273.477393247672	2.36162361623616	2.0859	0.2125	2.0918	0.187	625635297
958	3	135469191	136130074	0.391064	0.243436432773	736	7	1.14784508118633	0.25103252312117	0.360640270018824	314.499002234823	2.46979865771812	2.0859	0.2125	2.0918	0.187	626232225
959	3	136130074	136812055	0.37695	0.266841744858	717	5	0.789248239484385	0.429966932504512	0.270682306147675	306.380142122783	2.30546623794212	2.0859	0.2125	2.0918	0.187	626893108
960	3	136812055	137469172	0.382762	0.239100495041	672	6	0.534382522211319	0.593076908676607	0.190626301950848	287.151262910056	2.20327868852459	2.0859	0.2125	2.0918	0.187	627575089
961	3	137469172	138087206	0.408376	0.190983020352	561	8	0.0175128067766406	0.986027516083325	0.00619249814743959	239.720027518663	1.98233215547703	2.0859	0.2125	2.0918	0.187	628232206
962	3	138087206	138772525	0.412998	0.270412756687	547	9	0.187390203028674	0.851354703400919	0.0661574024517436	233.73770954137	2.01845018450184	2.0859	0.2125	2.0918	0.187	628850240
963	3	138772525	139367867	0.423568	0.160146604809	583	10	0.552764002297799	0.580425021046458	0.182186400771703	249.120812911551	2.25750242013553	2.0859	0.2125	2.0918	0.187	629535559
964	3	139367867	139921185	0.422054	0.0963605015561	564	10	0.400913360209595	0.688483913161165	0.13438567997	241.001952799511	2.18393030009681	2.0859	0.2125	2.0918	0.187	630130901
965	3	139921185	140492003	0.421314	0.124064062451	499	10	-0.118575678513208	0.905611535118043	-0.0422696670915326	213.226905047794	1.93223620522749	2.0859	0.2125	2.0918	0.187	630684219
966	3	140492003	141119641	0.421062	0.20336244778	628	10	0.912410259875125	0.361552790568492	0.289455076462834	268.349692124278	2.43175217812197	2.0859	0.2125	2.0918	0.187	631255037
967	3	141119641	141759888	0.395776	0.219051397351	569	7	-0.0296899775830001	0.976314305129741	-0.0106368437316067	243.138494934259	1.90939597315436	2.0859	0.2125	2.0918	0.187	631882675
968	3	141759888	142424834	0.360334	0.248059240901	626	4	0.16548705021321	0.868560641738886	0.0660793527732647	267.495075270379	1.96546310832025	2.0859	0.2125	2.0918	0.187	632522922
969	3	142424834	143006829	0.390854	0.140886090087	650	7	0.541449781460808	0.588197602558766	0.181374221877628	277.750477517167	2.18120805369128	2.0859	0.2125	2.0918	0.187	633187868
970	3	143006829	143573004	0.385698	0.116880823067	671	6	0.527957850769137	0.597528590761272	0.188477835372271	286.723954483106	2.2	2.0859	0.2125	2.0918	0.187	633769863
971	3	143573004	144152183	0.362126	0.136709031232	646	4	0.283583381798138	0.776729673904994	0.111450860534571	276.041243809369	2.02825745682889	2.0859	0.2125	2.0918	0.187	634336038
972	3	144152183	144733174	0.339352	0.139401470935	590	1	0.375642249161094	0.707182876957695	0.195355111271004	252.111971900198	2.10338680926916	2.0859	0.2125	2.0918	0.187	634915217
973	3	144733174	145318893	0.33167	0.14634833427	655	1	0.70242390163365	0.482414843771815	0.346135063446613	279.887019651915	2.33511586452763	2.0859	0.2125	2.0918	0.187	635496208
974	3	145318893	145905641	0.344552	0.147845412341	701	2	0.863314175757366	0.387964752242545	0.315963402316656	299.543207291591	2.32697095435685	2.0859	0.2125	2.0918	0.187	636081927
975	3	145905641	146519943	0.349698	0.186068090288	595	2	0.199595407563364	0.841797019748624	0.079438626501339	254.248514034945	1.97510373443983	2.0859	0.2125	2.0918	0.187	636668675
976	3	146519943	147106719	0.344526	0.147886075777	594	2	0.193333909750213	0.846697471130041	0.0770118891067991	253.821205607996	1.97178423236515	2.0859	0.2125	2.0918	0.187	637282977
977	3	147106719	147681659	0.356	0.130344035899	490	3	-0.570123107529421	0.568594203509624	-0.271741673699787	209.381129205249	1.56549520766773	2.0859	0.2125	2.0918	0.187	637869753
978	3	147681659	148269792	0.340214	0.149852159291	658	2	0.594069769791874	0.552465449064358	0.224636542041275	281.168944932763	2.18423236514523	2.0859	0.2125	2.0918	0.187	638444693
979	3	148269792	148865475	0.36602	0.160627380671	637	4	0.23044003258492	0.817749856553978	0.0912100680969469	272.195467966824	2	2.0859	0.2125	2.0918	0.187	639032826
980	3	148865475	149456071	0.387428	0.153397584813	672	6	0.534382522211319	0.593076908676607	0.190626301950848	287.151262910056	2.20327868852459	2.0859	0.2125	2.0918	0.187	639628509
981	3	149456071	150045161	0.37941	0.151233258076	697	5	0.660558459008031	0.508895516836161	0.229867843314193	297.833973583793	2.2411575562701	2.0859	0.2125	2.0918	0.187	640219105
982	3	150045161	150656010	0.386798	0.181467105619	567	6	-0.140207979217848	0.888495667677547	-0.0544861958856835	242.28387808036	1.85901639344262	2.0859	0.2125	2.0918	0.187	640808195
983	3	150656010	151240238	0.381746	0.14416974195	662	6	0.470135807789494	0.638257992698435	0.168996285979305	282.878178640561	2.17049180327869	2.0859	0.2125	2.0918	0.187	641419044
984	3	151240238	151854175	0.352396	0.185584188606	689	3	0.54699971171085	0.584378930182268	0.219980560001934	294.415506168197	2.20127795527157	2.0859	0.2125	2.0918	0.187	642003272
985	3	151854175	152445676	0.353926	0.154692891474	629	3	0.210178761186145	0.833528155452773	0.0885365941769315	268.777000551228	2.00958466453674	2.0859	0.2125	2.0918	0.187	642617209
986	3	152445676	153079868	0.362728	0.211595226682	591	4	-0.0411815300604147	0.967151178057235	-0.016925173981821	252.539280327147	1.85557299843014	2.0859	0.2125	2.0918	0.187	643208710
987	3	153079868	153722227	0.356142	0.221619063483	615	3	0.131587206063714	0.895310805605628	0.0560629875242446	262.794682573935	1.96485623003195	2.0859	0.2125	2.0918	0.187	643842902
988	3	153722227	154319294	0.359286	0.162573044566	563	3	-0.16032428439103	0.872625630125037	-0.0713885006221281	240.574644372562	1.79872204472843	2.0859	0.2125	2.0918	0.187	644485261
989	3	154319294	154947887	0.359694	0.204572752162	658	3	0.372975553939753	0.709166638431293	0.153564161032884	281.168944932763	2.10223642172524	2.0859	0.2125	2.0918	0.187	645082328
990	3	154947887	155599567	0.381452	0.232752271053	653	6	0.412313764809851	0.680109460859625	0.149248060718518	279.032402798016	2.14098360655738	2.0859	0.2125	2.0918	0.187	645710921
991	3	155599567	156201719	0.390518	0.16964487372	543	7	-0.213018789127926	0.831312307404444	-0.078113298233827	232.028475833572	1.82214765100671	2.0859	0.2125	2.0918	0.187	646362601
992	3	156201719	156788302	0.375472	0.147605709678	679	5	0.544737656579313	0.585933961892459	0.192120761690502	290.142421898702	2.18327974276527	2.0859	0.2125	2.0918	0.187	646964753
993	3	156788302	157367953	0.389926	0.137411994459	636	6	0.303094350292748	0.761817959587274	0.111191834456443	271.768159539874	2.08524590163934	2.0859	0.2125	2.0918	0.187	647551336
994	3	157367953	157995233	0.366488	0.202907792373	777	4	1.05711435367942	0.290459401143365	0.377831294248357	332.018647739752	2.43956043956044	2.0859	0.2125	2.0918	0.187	648130987
995	3	157995233	158608668	0.36662	0.184917717444	602	4	0.0237714523112958	0.98103491136797	0.00968018260034869	257.239673023592	1.89010989010989	2.0859	0.2125	2.0918	0.187	648758267
996	3	158608668	159200582	0.379722	0.155282693094	592	5	-0.0150628884928276	0.987982008293774	-0.00569363692528011	252.966588754097	1.90353697749196	2.0859	0.2125	2.0918	0.187	649371702
997	3	159200582	159809083	0.396138	0.17830866342	590	7	0.118383293280209	0.905763962718965	0.0416494582110149	252.111971900198	1.97986577181208	2.0859	0.2125	2.0918	0.187	649963616
998	3	159809083	160419036	0.37657	0.18026470892	587	5	-0.0472353336119161	0.962325666790011	-0.0179303094441778	250.830046619349	1.88745980707395	2.0859	0.2125	2.0918	0.187	650572117
999	3	160419036	161038147	0.374894	0.192390379108	649	5	0.351702985864781	0.725061021067271	0.126927665444909	277.323169090218	2.08681672025723	2.0859	0.2125	2.0918	0.187	651182070
1000	3	161038147	161621688	0.362712	0.143162177122	571	4	-0.159277861645343	0.873449961933459	-0.0665925587965106	243.993111788158	1.79277864992151	2.0859	0.2125	2.0918	0.187	651801181
1001	3	161621688	162224600	0.337864	0.17069157688	637	1	0.611930520948942	0.540583727295441	0.305933529278101	272.195467966824	2.27094474153298	2.0859	0.2125	2.0918	0.187	652384722
1002	3	162224600	162818019	0.333134	0.157425023466	560	1	0.224819948019915	0.82211934702022	0.120066983966767	239.292719091713	1.99643493761141	2.0859	0.2125	2.0918	0.187	652987634
1003	3	162818019	163439789	0.325358	0.195844122425	570	1	0.275094048400308	0.783243983940729	0.145602076073905	243.565803361208	2.03208556149733	2.0859	0.2125	2.0918	0.187	653581053
1004	3	163439789	164066585	0.335706	0.202292292867	606	1	0.456080809769723	0.648331869242462	0.233957950494751	258.94890673139	2.16042780748663	2.0859	0.2125	2.0918	0.187	654202823
1005	3	164066585	164644362	0.331108	0.134614219673	591	1	0.380669659199133	0.703448385212021	0.197798287199333	252.539280327147	2.10695187165775	2.0859	0.2125	2.0918	0.187	654829619
1006	3	164644362	165226876	0.328652	0.141651531122	581	1	0.33039555881874	0.741101096854356	0.173178320426329	248.266196057652	2.07130124777184	2.0859	0.2125	2.0918	0.187	655407396
1007	3	165226876	165835352	0.333588	0.178274903201	609	1	0.471163039883841	0.637524310215846	0.241082384928133	260.230832012238	2.17112299465241	2.0859	0.2125	2.0918	0.187	655989910
1008	3	165835352	166427574	0.329518	0.155722009652	608	1	0.466135629845802	0.641118421222451	0.238711480465386	259.803523585289	2.16755793226381	2.0859	0.2125	2.0918	0.187	656598386
1009	3	166427574	167054703	0.346662	0.202715868665	650	2	0.543977787286667	0.586456758451971	0.20698867622185	277.750477517167	2.15767634854772	2.0859	0.2125	2.0918	0.187	657190608
1010	3	167054703	167640216	0.35188	0.146047995518	693	3	0.569454441745831	0.56904777974964	0.228331929434856	296.124739875995	2.21405750798722	2.0859	0.2125	2.0918	0.187	657817737
1011	3	167640216	168210038	0.361688	0.122533001534	599	4	0.0060570025735566	0.995167240711966	0.0024726986294321	255.957747742743	1.8806907378336	2.0859	0.2125	2.0918	0.187	658403250
1012	3	168210038	168779314	0.348796	0.121691411547	522	2	-0.257493932796656	0.796797498374875	-0.109401235124082	223.054998867633	1.73278008298755	2.0859	0.2125	2.0918	0.187	658973072
1013	3	168779314	169326062	0.364392	0.08550191313	543	4	-0.324612725864242	0.745474194559272	-0.139131106354992	232.028475833572	1.70486656200942	2.0859	0.2125	2.0918	0.187	659542348
1014	3	169326062	169951180	0.384224	0.200151011489	570	6	-0.1209339648913	0.903743339500564	-0.0468730117758085	243.565803361208	1.86885245901639	2.0859	0.2125	2.0918	0.187	660089096
1015	3	169951180	170606996	0.395606	0.237591031631	585	7	0.0831277525984928	0.93374995882823	0.0293711284325783	249.97542976545	1.96308724832215	2.0859	0.2125	2.0918	0.187	660714214
1016	3	170606996	171183600	0.385706	0.132853743644	675	6	0.553656536537867	0.579813925881178	0.197052571110281	288.433188190904	2.21311475409836	2.0859	0.2125	2.0918	0.187	661370030
1017	3	171183600	171783491	0.382536	0.16651525027	676	6	0.56008120798005	0.575424047678398	0.199188315454272	288.860496617854	2.21639344262295	2.0859	0.2125	2.0918	0.187	661946634
1018	3	171783491	172377703	0.387338	0.158549473925	740	6	0.971260180279732	0.331418732504577	0.3296903396884	316.208235942621	2.42622950819672	2.0859	0.2125	2.0918	0.187	662546525
1019	3	172377703	172977845	0.360604	0.166863842224	638	4	0.236344849164167	0.813165087909549	0.0934731196055159	272.622776393773	2.00313971742543	2.0859	0.2125	2.0918	0.187	663140737
1020	3	172977845	173543792	0.34648	0.116525045631	691	2	0.800699197625856	0.423305807185726	0.295234668694292	295.270123022096	2.29377593360996	2.0859	0.2125	2.0918	0.187	663740879
1021	3	173543792	174097863	0.345848	0.0975885761933	615	2	0.324825363826383	0.745313247026586	0.127135368532636	262.794682573935	2.04149377593361	2.0859	0.2125	2.0918	0.187	664306826
1022	3	174097863	174699975	0.342138	0.169589710884	579	2	0.0994114425529485	0.920811597925553	0.0401123062952698	247.411579203753	1.92199170124481	2.0859	0.2125	2.0918	0.187	664860897
1023	3	174699975	175268985	0.338892	0.121280821075	624	1	0.546574190454431	0.584671304695559	0.276186185884049	266.64045841648	2.22459893048128	2.0859	0.2125	2.0918	0.187	665463009
1024	3	175268985	175865831	0.339764	0.162262962305	553	1	0.189628077753639	0.849600583535244	0.101919637256508	236.301560103067	1.97147950089127	2.0859	0.2125	2.0918	0.187	666032019
1025	3	175865831	176459626	0.35054	0.15795855472	683	3	0.51331761665838	0.607729162914403	0.207362155587733	291.8516556065	2.18210862619808	2.0859	0.2125	2.0918	0.187	666628865
1026	3	176459626	177113818	0.380024	0.235698388241	628	6	0.251696978755287	0.801275292440941	0.0929296280637147	268.349692124278	2.05901639344262	2.0859	0.2125	2.0918	0.187	667222660
1027	3	177113818	177702758	0.385322	0.151017081536	638	6	0.315943693177113	0.752045246851629	0.115721492936957	272.622776393773	2.09180327868852	2.0859	0.2125	2.0918	0.187	667876852
1028	3	177702758	178266818	0.35537	0.113569478424	659	3	0.378589236448498	0.704992916286686	0.155755042305694	281.596253359712	2.10543130990415	2.0859	0.2125	2.0918	0.187	668465792
1029	3	178266818	178911919	0.372672	0.224927569481	676	5	0.525434189507859	0.599281391332788	0.185732433727954	288.860496617854	2.17363344051447	2.0859	0.2125	2.0918	0.187	669029852
1030	3	178911919	179565235	0.38276	0.234673572972	493	6	-0.615633665939356	0.53813632660636	-0.256247284450001	210.663054486098	1.61639344262295	2.0859	0.2125	2.0918	0.187	669674953
1031	3	179565235	180154508	0.364956	0.151496844417	703	4	0.620157926815183	0.53515381807945	0.233441384913182	300.39782414549	2.20722135007849	2.0859	0.2125	2.0918	0.187	670328269
1032	3	180154508	180804923	0.360372	0.231260041666	733	4	0.797302424192575	0.42527541277937	0.293729893974458	313.217076953975	2.30141287284144	2.0859	0.2125	2.0918	0.187	670917542
1033	3	180804923	181401898	0.35868	0.162443988442	681	3	0.50209025164089	0.615604037114534	0.203131375309714	290.997038752601	2.17571884984026	2.0859	0.2125	2.0918	0.187	671567957
1034	3	181401898	181998158	0.382064	0.161439640425	671	6	0.527957850769137	0.597528590761272	0.188477835372271	286.723954483106	2.2	2.0859	0.2125	2.0918	0.187	672164932
1035	3	181998158	182585775	0.370722	0.149105624922	726	5	0.847158640698745	0.396906703158678	0.288678735441521	310.225917965328	2.33440514469453	2.0859	0.2125	2.0918	0.187	672761192
1036	3	182585775	183233765	0.39899	0.228383154061	564	7	-0.0649455182647166	0.948217378734734	-0.023370333639395	241.001952799511	1.89261744966443	2.0859	0.2125	2.0918	0.187	673348809
1037	3	183233765	183901925	0.425604	0.251676245211	449	10	-0.518182631376903	0.604330851826659	-0.194594037687646	191.86148370032	1.73862536302033	2.0859	0.2125	2.0918	0.187	673996799
1038	3	183901925	184518282	0.494558	0.188781826117	346	15	0.70145425713249	0.483019571851888	0.22287509916014	147.848715724523	2.38209982788296	2.0859	0.2125	2.0918	0.187	674664959
1039	3	184518282	185151249	0.38037	0.210069403302	626	6	0.238847635870922	0.811223730920119	0.0883277261047059	267.495075270379	2.05245901639344	2.0859	0.2125	2.0918	0.187	675281316
1040	3	185151249	185817942	0.406092	0.25002962383	501	8	-0.419792280087128	0.674637204975947	-0.156997669266145	214.081521901693	1.77031802120141	2.0859	0.2125	2.0918	0.187	675914283
1041	3	185817942	186400177	0.428284	0.141240220873	602	10	0.704614644386004	0.481050082521339	0.228454004330909	257.239673023592	2.33107454017425	2.0859	0.2125	2.0918	0.187	676580976
1042	3	186400177	187050157	0.419884	0.230745561402	519	9	-0.0266194240589256	0.978763280589929	-0.00964889198293205	221.773073586784	1.91512915129151	2.0859	0.2125	2.0918	0.187	677163211
1043	3	187050157	187645017	0.404784	0.159466092862	690	8	0.957718743533742	0.33820460262165	0.304788089204178	294.842814595147	2.43816254416961	2.0859	0.2125	2.0918	0.187	677813191
1044	3	187645017	188208123	0.402934	0.112067710165	716	8	1.14721761450804	0.251291693355884	0.358151314802903	305.952833695833	2.53003533568905	2.0859	0.2125	2.0918	0.187	678408051
1045	3	188208123	188783936	0.379498	0.131662536275	682	5	0.564041123650766	0.572726145356874	0.198480926469942	291.424347179551	2.19292604501608	2.0859	0.2125	2.0918	0.187	678971157
1046	3	188783936	189352663	0.374718	0.120843568179	729	5	0.866462107770198	0.386236797416304	0.294628001772707	311.507843246177	2.34405144694534	2.0859	0.2125	2.0918	0.187	679546970
1047	3	189352663	189923746	0.365038	0.124470523549	708	4	0.649682009711415	0.515897646985312	0.243666055923644	302.534366280237	2.22291993720565	2.0859	0.2125	2.0918	0.187	680115697
1048	3	189923746	190485047	0.363256	0.109212347742	696	4	0.578824210760458	0.562707793139172	0.219004001689375	297.406665156844	2.18524332810047	2.0859	0.2125	2.0918	0.187	680686780
1049	3	190485047	191090926	0.351586	0.174752714651	686	3	0.530158664184615	0.596001927912785	0.213685153470455	293.133580887349	2.19169329073482	2.0859	0.2125	2.0918	0.187	681248081
1050	3	191090926	191700105	0.351962	0.17922318399	630	3	0.21579244369489	0.829149538618324	0.0908284056849211	269.204308978177	2.01277955271566	2.0859	0.2125	2.0918	0.187	681853960
1051	3	191700105	192262856	0.360992	0.111507576175	690	4	0.54339531128498	0.586857653269002	0.206513057506178	294.842814595147	2.16640502354788	2.0859	0.2125	2.0918	0.187	682463139
1052	3	192262856	192869050	0.381456	0.175181542542	754	6	1.06120558047029	0.288596483864847	0.356729592440752	322.190553919914	2.47213114754098	2.0859	0.2125	2.0918	0.187	683025890
1053	3	192869050	193454215	0.381244	0.145540146796	666	6	0.495834493558224	0.620011186272246	0.17768724624335	284.587412348359	2.18360655737705	2.0859	0.2125	2.0918	0.187	683632084
1054	3	193454215	194021920	0.452256	0.119260883734	391	13	-0.266786659918945	0.789633425952452	-0.0956497128365414	167.07759493725	1.89346246973366	2.0859	0.2125	2.0918	0.187	684217249
1055	3	194021920	194630740	0.451456	0.17873920042	510	13	0.917751150171422	0.358749162080137	0.287678926714964	217.927297744239	2.46973365617433	2.0859	0.2125	2.0918	0.187	684784954
1056	3	194630740	195278252	0.43761	0.227813538591	435	11	-0.417217103677034	0.676519615918342	-0.140438264814594	185.879165723027	1.76649746192893	2.0859	0.2125	2.0918	0.187	685393774
1057	3	195278252	196158785	0.46335	0.432162110903	368	13	-0.495730942541453	0.620084252978061	-0.183112554086881	157.249501117412	1.78208232445521	2.0859	0.2125	2.0918	0.187	686041286
1058	3	196158785	196847680	0.416714	0.274199986936	434	9	-0.67629150628914	0.498855584392794	-0.267688387896333	185.451857296078	1.60147601476015	2.0859	0.2125	2.0918	0.187	686921819
1059	3	196847680	197534897	0.418574	0.272427777543	598	9	0.577193452366803	0.563808779695977	0.194762053857292	255.530439315794	2.20664206642066	2.0859	0.2125	2.0918	0.187	687610714
1060	3	197534897	198022430	0.159226	0.359926263506	188	1	-1.64537658613071	0.0998921749269776	-1.45462718130056	80.3339842665037	0.670231729055259	2.0859	0.2125	2.0918	0.187	688297931
1061	4	0	785667	0.451598	0.363598063811	583	13	1.64440039501677	0.10009352358504	0.480677563056603	249.120812911551	2.82324455205811	2.2489	0.379	2.2841	0.3188	688297931
1062	4	785667	1384066	0.549956	0.164437106345	184	16	0.439943190558711	0.65997825319609	0.232765133972013	78.6247505587058	2.31446540880503	2.2489	0.379	2.2841	0.3188	689083598
1063	4	1384066	2062508	0.550886	0.263017324989	151	16	-0.0896141979821154	0.928593801446275	-0.052392082759921	64.5235724693727	1.89937106918239	2.2489	0.379	2.2841	0.3188	689681997
1064	4	2062508	2699468	0.483592	0.215021351419	378	14	0.095822113978784	0.923661853758736	0.0352201110450507	161.522585386906	2.08551724137931	2.2489	0.379	2.2841	0.3188	690360439
1065	4	2699468	3331001	0.481712	0.208275735393	414	14	0.474221686527656	0.635341830195082	0.166464644323303	176.905688757088	2.28413793103448	2.2489	0.379	2.2841	0.3188	690997399
1066	4	3331001	4184323	0.549872	0.414054717914	215	16	0.937406191915245	0.348549657103703	0.45739602750446	91.8713117941399	2.70440251572327	2.2489	0.379	2.2841	0.3188	691628932
1067	4	4184323	4798212	0.449686	0.185520509408	441	12	-0.164773861517355	0.869121978284653	-0.0574834363010748	188.443016284724	1.90909090909091	2.2489	0.379	2.2841	0.3188	692482254
1068	4	4798212	5412422	0.440524	0.185946174761	570	12	1.02096870389825	0.307269266421922	0.312699827193509	243.565803361208	2.46753246753247	2.2489	0.379	2.2841	0.3188	693096143
1069	4	5412422	6011375	0.467836	0.165209958043	512	13	0.937659348660336	0.348419501115284	0.293325489856106	218.781914598138	2.47941888619855	2.2489	0.379	2.2841	0.3188	693710353
1070	4	6011375	6565265	0.508394	0.097293686472	265	15	-0.445736216113915	0.655787800687636	-0.161904579026023	113.236733141614	1.82444061962134	2.2489	0.379	2.2841	0.3188	694309306
1071	4	6565265	7179404	0.48876	0.185852062807	398	14	0.306044098728158	0.759571069666087	0.109602307367627	170.068753925896	2.19586206896552	2.2489	0.379	2.2841	0.3188	694863196
1072	4	7179404	7720949	0.535088	0.0767156930634	236	16	1.27439725735032	0.202522663832355	0.591846227276841	100.844788760079	2.9685534591195	2.2489	0.379	2.2841	0.3188	695477335
1073	4	7720949	8287769	0.521776	0.117885748562	363	15	0.942222628060748	0.346078671162245	0.292072609519166	155.112958982664	2.49913941480207	2.2489	0.379	2.2841	0.3188	696018880
1074	4	8287769	8901947	0.528204	0.185903760799	203	15	-1.32383262773462	0.185558637414233	-0.546417211291408	86.743610670746	1.39759036144578	2.2489	0.379	2.2841	0.3188	696585700
1075	4	8901947	10234780	0.466434	0.624859228425	320	13	-0.973527706275383	0.33029109694812	-0.384746415256531	136.738696623836	1.54963680387409	2.2489	0.379	2.2841	0.3188	697199878
1076	4	10234780	10813483	0.41199	0.135998949375	570	9	0.363183825279203	0.716467569471687	0.125578488711291	243.565803361208	2.10332103321033	2.2489	0.379	2.2841	0.3188	698532711
1077	4	10813483	11413645	0.390696	0.166891605933	754	7	1.27476502764051	0.202392422564324	0.395499027230476	322.190553919914	2.53020134228188	2.2489	0.379	2.2841	0.3188	699111414
1078	4	11413645	12002132	0.373674	0.150363559433	755	5	1.03375882238946	0.301248926311583	0.345185831658211	322.617862346863	2.42765273311897	2.2489	0.379	2.2841	0.3188	699711576
1079	4	12002132	12603666	0.357248	0.168791788993	752	3	0.900661709761791	0.367768213140973	0.34620923897528	321.335937066015	2.40255591054313	2.2489	0.379	2.2841	0.3188	700300063
1080	4	12603666	13182605	0.379996	0.136351152712	716	5	0.782813750460568	0.433736491652251	0.268668774710026	305.952833695833	2.30225080385852	2.2489	0.379	2.2841	0.3188	700901597
1081	4	13182605	13776965	0.390038	0.158759001279	860	7	2.0221824900929	0.0431575025178202	0.585271163551272	367.48524717656	2.88590604026846	2.2489	0.379	2.2841	0.3188	701480536
1082	4	13776965	14347121	0.387054	0.123047025726	886	6	1.90926221083838	0.0562282745602498	0.589471767727106	378.595266277246	2.90491803278689	2.2489	0.379	2.2841	0.3188	702074896
1083	4	14347121	14949615	0.38863	0.170116216925	635	6	0.296669678850565	0.766718708157632	0.108921660831616	271.340851112925	2.08196721311475	2.2489	0.379	2.2841	0.3188	702645052
1084	4	14949615	15526655	0.385518	0.133508942188	703	6	0.733547336918978	0.463224667430364	0.255689758244623	300.39782414549	2.30491803278689	2.2489	0.379	2.2841	0.3188	703247546
1085	4	15526655	16126824	0.404856	0.166901322794	569	8	0.0758201516918097	0.939562183540066	0.0266203798452288	243.138494934259	2.01060070671378	2.2489	0.379	2.2841	0.3188	703824586
1086	4	16126824	16709185	0.396862	0.14142602269	641	7	0.477989808233718	0.632657459011149	0.161258860580553	273.904701674622	2.1510067114094	2.2489	0.379	2.2841	0.3188	704424755
1087	4	16709185	17284317	0.393048	0.130634358721	604	7	0.217098807189016	0.828131343524898	0.0754830532868904	258.094289877491	2.02684563758389	2.2489	0.379	2.2841	0.3188	705007116
1088	4	17284317	17907279	0.403832	0.197382825919	534	8	-0.179274482312055	0.857722182409444	-0.0649685307737992	228.182699991027	1.886925795053	2.2489	0.379	2.2841	0.3188	705582248
1089	4	17907279	18514105	0.369278	0.176040578354	666	4	0.401679713383066	0.687919756321665	0.155438872911909	284.587412348359	2.09105180533752	2.2489	0.379	2.2841	0.3188	706205210
1090	4	18514105	19096995	0.361778	0.142205218823	734	4	0.803207240771822	0.421854961095311	0.295696758683859	313.644385380924	2.30455259026688	2.2489	0.379	2.2841	0.3188	706812036
1091	4	19096995	19680816	0.346964	0.143573115732	572	2	0.0555809578608918	0.955675634477302	0.0225641050844227	244.420420215107	1.89875518672199	2.2489	0.379	2.2841	0.3188	707394926
1092	4	19680816	20265895	0.358208	0.145414550856	298	3	-1.64795014920848	0.0993629012606447	-0.989211092240196	127.337911230947	0.952076677316294	1.121	0.1907	1.0836	0.195	707978747
1093	4	20265895	20838558	0.359778	0.126886144207	279	3	-1.75461011687463	0.0793260197870049	-1.08425830087317	119.219051118907	0.891373801916933	1.121	0.1907	1.0836	0.195	708563826
1094	4	20838558	21421220	0.36951	0.141869557308	329	4	-1.58824347382297	0.112231294028108	-0.861995720424112	140.584472466381	1.03296703296703	1.121	0.1907	1.0836	0.195	709136489
1095	4	21421220	21983998	0.365836	0.111550202744	365	4	-1.3756700769701	0.168923800091856	-0.712186840391974	155.967575836563	1.14599686028257	1.121	0.1907	1.0836	0.195	709719151
1096	4	21983998	22638577	0.374616	0.23615025841	337	5	-1.65585758956634	0.0977506619509465	-0.818542221372371	144.002939881977	1.08360128617363	1.121	0.1907	1.0836	0.195	710281929
1097	4	22638577	23207235	0.369842	0.120736892825	425	4	-1.02138108221532	0.307073924642392	-0.492620463134289	181.606081453532	1.33437990580848	1.121	0.1907	1.0836	0.195	710936508
1098	4	23207235	23784895	0.360448	0.134438943323	448	4	-0.885570300892651	0.375849121286918	-0.416584572101749	191.434175273371	1.40659340659341	1.121	0.1907	1.0836	0.195	711505166
1099	4	23784895	24318769	0.392208	0.0634494281422	677	7	0.731829701142077	0.464272518172797	0.240090337536808	289.287805044803	2.27181208053691	2.1409	0.2155	2.171	0.2168	712082826
1100	4	24318769	24906400	0.40862	0.149125897034	660	8	0.739066200101858	0.459866799823883	0.240657751784463	282.023561786662	2.3321554770318	2.1409	0.2155	2.171	0.2168	712616700
1101	4	24906400	25519246	0.408726	0.184134350228	573	8	0.104973824149394	0.916396579242686	0.0367268662955516	244.847728642057	2.02473498233216	2.1409	0.2155	2.171	0.2168	713204331
1102	4	25519246	26138397	0.43329	0.192442554401	503	11	0.22069570056136	0.825329379381574	0.069104734254842	214.936138755592	2.04263959390863	2.1409	0.2155	2.171	0.2168	713817177
1103	4	26138397	26769756	0.384506	0.208057539371	683	6	0.605053908075327	0.545143178356096	0.214050647462178	291.8516556065	2.23934426229508	2.1409	0.2155	2.171	0.2168	714436328
1104	4	26769756	27351719	0.390798	0.14083885058	662	7	0.626063079096927	0.531273567837059	0.207765720769029	282.878178640561	2.22147651006711	2.1409	0.2155	2.171	0.2168	715067687
1105	4	27351719	27914888	0.349424	0.112167040444	668	2	0.656684747923384	0.511383643464502	0.246397060780085	285.442029202258	2.21742738589212	2.1409	0.2155	2.171	0.2168	715649650
1106	4	27914888	28507492	0.342032	0.156266241875	648	2	0.531454791660365	0.595103661283441	0.202542771190658	276.895860663268	2.15103734439834	2.1409	0.2155	2.171	0.2168	716212819
1107	4	28507492	29067553	0.342642	0.107240104203	585	2	0.136980429431854	0.891046264332386	0.0549855827768002	249.97542976545	1.94190871369295	2.1409	0.2155	2.171	0.2168	716805423
1108	4	29067553	29632918	0.329504	0.115615575778	531	1	0.0790250569167743	0.937012692846885	0.0433520178259544	226.900774710178	1.89304812834225	2.1409	0.2155	2.171	0.2168	717365484
1109	4	29632918	30217098	0.332956	0.144099421411	671	1	0.782862462242279	0.43370788292494	0.380952923221984	286.723954483106	2.3921568627451	2.1409	0.2155	2.171	0.2168	717930849
1110	4	30217098	30783975	0.346176	0.117974445956	654	2	0.569023778539271	0.569340003103751	0.215839593804116	279.459711224965	2.17095435684647	2.1409	0.2155	2.171	0.2168	718515029
1111	4	30783975	31340443	0.344128	0.101475736251	615	2	0.324825363826383	0.745313247026586	0.127135368532636	262.794682573935	2.04149377593361	2.1409	0.2155	2.171	0.2168	719081906
1112	4	31340443	31921170	0.335042	0.139010240612	561	1	0.229847358057954	0.818210383313244	0.122640927630593	239.720027518663	2	2.1409	0.2155	2.171	0.2168	719638374
1113	4	31921170	32493466	0.337834	0.126326236773	559	1	0.219792537981875	0.826032731369042	0.117488439864991	238.865410664764	1.99286987522282	2.1409	0.2155	2.171	0.2168	720219101
1114	4	32493466	33075991	0.334798	0.141667739582	617	1	0.511382320188156	0.609083372315907	0.259910646171218	263.649299427834	2.19964349376114	2.1409	0.2155	2.171	0.2168	720791397
1115	4	33075991	33644489	0.341106	0.120489430042	594	2	0.193333909750213	0.846697471130041	0.0770118891067991	253.821205607996	1.97178423236515	2.1409	0.2155	2.171	0.2168	721373922
1116	4	33644489	34261024	0.332638	0.189016033153	602	1	0.435971169617566	0.662857647291961	0.224403643781503	257.239673023592	2.14616755793226	2.1409	0.2155	2.171	0.2168	721942420
1117	4	34261024	34854157	0.332442	0.157018746217	610	1	0.47619044992188	0.633938702594077	0.243449399472049	260.658140439188	2.174688057041	2.1409	0.2155	2.171	0.2168	722558955
1118	4	34854157	35442427	0.332358	0.150050147041	654	1	0.69739649159561	0.485554696562893	0.343930792519883	279.459711224965	2.33155080213904	2.1409	0.2155	2.171	0.2168	723152088
1119	4	35442427	36015173	0.339926	0.127012672284	675	1	0.802972102394436	0.42199085932806	0.389527658959994	288.433188190904	2.40641711229947	2.1409	0.2155	2.171	0.2168	723740358
1120	4	36015173	36579776	0.353578	0.11442199209	782	3	1.06907218502414	0.285037143979967	0.402645184604995	334.1551898745	2.49840255591054	2.1409	0.2155	2.171	0.2168	724313104
1121	4	36579776	37194970	0.357582	0.187248250145	785	3	1.08591323255038	0.277517381949804	0.408169231076632	335.437115155348	2.50798722044728	2.1409	0.2155	2.171	0.2168	724877707
1122	4	37194970	37809704	0.394896	0.18664007522	580	7	0.0478722119167763	0.961818085668752	0.0169874039767459	247.838887630703	1.94630872483221	2.1409	0.2155	2.171	0.2168	725492901
1123	4	37809704	38401590	0.413214	0.155242732553	638	9	0.882921491063374	0.377278691143459	0.288172993424056	272.622776393773	2.35424354243542	2.1409	0.2155	2.171	0.2168	726107635
1124	4	38401590	39032107	0.400826	0.206999969866	600	8	0.30176111323809	0.762834176856983	0.103154228034528	256.385056169693	2.12014134275618	2.1409	0.2155	2.171	0.2168	726699521
1125	4	39032107	39720984	0.374782	0.274181022156	576	5	-0.118014712873911	0.906056000162796	-0.0452220011119176	246.129653922905	1.85209003215434	2.1409	0.2155	2.171	0.2168	727330038
1126	4	39720984	40427015	0.391712	0.291815798456	464	7	-0.770056331899047	0.441266477918422	-0.304940690910617	198.271110104562	1.55704697986577	2.1409	0.2155	2.171	0.2168	728018915
1127	4	40427015	41080389	0.405228	0.234741510988	544	8	-0.106390301168094	0.915272687950499	-0.0382016212110137	232.455784260521	1.92226148409894	2.1409	0.2155	2.171	0.2168	728724946
1128	4	41080389	41672931	0.396248	0.156177958693	735	7	1.14079397304999	0.2539556692724	0.358678753685538	314.071693807874	2.46644295302013	2.1409	0.2155	2.171	0.2168	729378320
1129	4	41672931	42279612	0.389544	0.17584364765	627	6	0.245272307313105	0.806245592522434	0.0906305119741264	267.922383697329	2.05573770491803	2.1409	0.2155	2.171	0.2168	729970862
1130	4	42279612	42882321	0.379976	0.170412255334	705	5	0.712034371198573	0.476443492281714	0.246332444731926	301.252440999389	2.26688102893891	2.1409	0.2155	2.171	0.2168	730577543
1131	4	42882321	43481772	0.354442	0.16590346834	721	3	0.726637551990693	0.46744801781157	0.285475836538465	308.089375830581	2.30351437699681	2.1409	0.2155	2.171	0.2168	731180252
1132	4	43481772	44092459	0.340778	0.181249969297	667	2	0.650423250110233	0.515418863050141	0.244235719490618	285.014720775308	2.21410788381743	2.1409	0.2155	2.171	0.2168	731779703
1133	4	44092459	44679895	0.349604	0.148843448478	618	2	0.343609857265836	0.731139710597181	0.134155796210408	264.076607854784	2.05145228215768	2.1409	0.2155	2.171	0.2168	732390390
1134	4	44679895	45287200	0.34658	0.176690460312	586	2	0.143241927245005	0.886099118066218	0.057449622728281	250.4027381924	1.94522821576763	2.1409	0.2155	2.171	0.2168	732977826
1135	4	45287200	45899033	0.337304	0.182783537338	590	1	0.375642249161094	0.707182876957695	0.195355111271004	252.111971900198	2.10338680926916	2.1409	0.2155	2.171	0.2168	733585131
1136	4	45899033	46484926	0.34097	0.146601853922	718	2	0.969759638580932	0.332166315518253	0.350532802129085	306.807450549732	2.38340248962656	2.1409	0.2155	2.171	0.2168	734196964
1137	4	46484926	47082490	0.351294	0.163269541003	719	3	0.715410186973203	0.474355619636088	0.28146834773694	307.234758976682	2.29712460063898	2.1409	0.2155	2.171	0.2168	734782857
1138	4	47082490	47654014	0.361372	0.125146100601	723	4	0.738254258400111	0.460359956886848	0.273912342791764	308.94399268448	2.27001569858713	2.1409	0.2155	2.171	0.2168	735380421
1139	4	47654014	48259932	0.374566	0.174805831812	586	5	-0.0536698226357338	0.957198226184215	-0.0203901481319821	250.4027381924	1.88424437299035	2.1409	0.2155	2.171	0.2168	735951945
1140	4	48259932	48900564	0.365846	0.219520723286	727	4	0.761873524717097	0.446135492765989	0.281872059760241	310.653226392278	2.28257456828885	2.1409	0.2155	2.171	0.2168	736557863
1141	4	48900564	53126902	0.396484	0.881694270548	480	7	-0.657238601717554	0.511027508397184	-0.25603109042967	205.108044935754	1.61073825503356	2.1409	0.2155	2.171	0.2168	737198495
1142	4	53126902	53799895	0.406166	0.257050221919	281	8	-2.02324426525428	0.043047969990818	-0.991238142240427	120.073667972806	0.992932862190813	1.0656	0.1338	1.0644	0.11	741424833
1143	4	53799895	54451545	0.379112	0.232716949283	315	5	-1.79741634809033	0.0722695473198784	-0.915938984166951	134.602154489089	1.01286173633441	1.0656	0.1338	1.0644	0.11	742097826
1144	4	54451545	55084107	0.399878	0.209563647516	369	7	-1.43991160485166	0.149892409409579	-0.635444679977793	157.676809544361	1.23825503355705	1.0656	0.1338	1.0644	0.11	742749476
1145	4	55084107	55700432	0.408606	0.188739707135	290	8	-1.95764850222471	0.0502712718948477	-0.945755372446419	123.919443815351	1.02473498233216	1.0656	0.1338	1.0644	0.11	743382038
1146	4	55700432	56315527	0.390616	0.187117437144	314	7	-1.82772255235054	0.0675912016932749	-0.868300937146562	134.174846062139	1.05369127516779	1.0656	0.1338	1.0644	0.11	743998363
1147	4	56315527	56943366	0.36878	0.203617487923	346	4	-1.48786159197578	0.136787398501049	-0.789311266522629	147.848715724523	1.08634222919937	1.0656	0.1338	1.0644	0.11	744613458
1148	4	56943366	57587710	0.390942	0.224016984716	312	7	-1.84182476862323	0.0655007858156142	-0.87751946717594	133.32022920824	1.04697986577181	1.0656	0.1338	1.0644	0.11	745241297
1149	4	57587710	58249202	0.406166	0.244132960036	291	8	-1.95036008411032	0.051133215895062	-0.940789119553069	124.346752242301	1.02826855123675	1.0656	0.1338	1.0644	0.11	745885641
1150	4	58249202	58884686	0.3642	0.2131981293	339	4	-1.52919530803051	0.1262160334167	-0.81879803102301	144.857556735876	1.06436420722135	1.0656	0.1338	1.0644	0.11	746547133
1151	4	58884686	59502381	0.344098	0.190539020067	326	2	-1.48474750417424	0.13761072272662	-0.788579077462889	139.302547185533	1.08215767634855	1.0656	0.1338	1.0644	0.11	747182617
1152	4	59502381	60141321	0.332016	0.217453908035	292	1	-1.12252594217462	0.26163888370345	-0.819391474098182	124.77406066925	1.04099821746881	1.0656	0.1338	1.0644	0.11	747800312
1153	4	60141321	60765123	0.331782	0.198463615057	360	1	-0.780662059587949	0.435001280869594	-0.517362936648525	153.831033701816	1.28342245989305	1.0656	0.1338	1.0644	0.11	748439252
1154	4	60765123	61364712	0.334264	0.166095442044	287	1	-1.14766299236482	0.251107714274462	-0.844309106302512	122.637518534503	1.02317290552585	1.0656	0.1338	1.0644	0.11	749063054
1155	4	61364712	61961177	0.341638	0.161727846563	353	2	-1.31568706321917	0.188279098059998	-0.673782858422787	150.839874713169	1.17178423236515	1.0656	0.1338	1.0644	0.11	749662643
1156	4	61961177	62524227	0.3409	0.111979397922	328	2	-1.47222450854794	0.140960261193802	-0.779755227075883	140.157164039432	1.08879668049793	1.0656	0.1338	1.0644	0.11	750259108
1157	4	62524227	63122155	0.340484	0.163778916525	319	2	-1.5285779888663	0.126369096118147	-0.819894617929097	136.311388196887	1.05892116182573	1.0656	0.1338	1.0644	0.11	750822158
1158	4	63122155	63733821	0.338636	0.18256041696	320	1	-0.981758461109521	0.326218856808568	-0.687287938090837	136.738696623836	1.14081996434938	1.0656	0.1338	1.0644	0.11	751420086
1159	4	63733821	64359478	0.329406	0.200840076911	315	1	-1.00689551129972	0.313984989284039	-0.710008014590921	134.602154489089	1.12299465240642	1.0656	0.1338	1.0644	0.11	752031752
1160	4	64359478	64957105	0.32762	0.163357746554	302	1	-1.07225184179423	0.283606930968072	-0.77081129365312	129.047144938745	1.07664884135472	1.0656	0.1338	1.0644	0.11	752657409
1161	4	64957105	65549166	0.330058	0.155492423923	328	1	-0.941539180805207	0.346428620470727	-0.651664028360116	140.157164039432	1.16934046345811	1.0656	0.1338	1.0644	0.11	753255036
1162	4	65549166	66151946	0.335886	0.17050997047	306	1	-1.05214220164207	0.292734312557591	-0.751828190285548	130.756378646543	1.09090909090909	1.0656	0.1338	1.0644	0.11	753847097
1163	4	66151946	66721277	0.330916	0.121776260207	347	1	-0.84601839008246	0.397542485281765	-0.570424180399939	148.276024151472	1.23707664884135	1.0656	0.1338	1.0644	0.11	754449877
1164	4	66721277	67331479	0.331944	0.180599211409	416	1	-0.499127097457747	0.617689848960598	-0.308776314837107	177.760305610987	1.48306595365419	1.0656	0.1338	1.0644	0.11	755019208
1165	4	67331479	67917399	0.340876	0.146641179683	371	2	-1.20298010258245	0.228984020441672	-0.602031855073163	158.53142639826	1.23153526970954	1.0656	0.1338	1.0644	0.11	755629410
1166	4	67917399	68561245	0.356154	0.223416779789	371	3	-1.23815132607009	0.215659955548773	-0.673104236081554	158.53142639826	1.185303514377	1.0656	0.1338	1.0644	0.11	756215330
1167	4	68561245	69183311	0.35464	0.196226766935	399	3	-1.08096821582522	0.279711252306923	-0.568134676480012	170.496062352846	1.27476038338658	1.0656	0.1338	1.0644	0.11	756859176
1168	4	69183311	70014499	0.352774	0.398451373215	268	3	-1.81636062447083	0.0693150711652044	-1.14229042224459	114.518658422463	0.856230031948882	1.0656	0.1338	1.0644	0.11	757481242
1169	4	70014499	70843067	0.343912	0.3965492271	349	2	-1.34073305447177	0.180007138543345	-0.690224005484315	149.130641005371	1.15850622406639	1.0656	0.1338	1.0644	0.11	758312430
1170	4	70843067	71475987	0.34634	0.210010743854	327	2	-1.47848600636109	0.139277739921916	-0.784160406195884	139.729855612483	1.08547717842324	1.0656	0.1338	1.0644	0.11	759140998
1171	4	71475987	72153411	0.372772	0.261909823095	319	5	-1.77167839199506	0.0764479585196055	-0.897734388789361	136.311388196887	1.02572347266881	1.0656	0.1338	1.0644	0.11	759773918
1172	4	72153411	72769797	0.360418	0.188819992667	336	4	-1.54690975776825	0.121885007781504	-0.831622071380593	143.575631455028	1.05494505494505	1.0656	0.1338	1.0644	0.11	760451342
1173	4	72769797	73370774	0.349092	0.168021405145	296	2	-1.67259243856877	0.0944075564695273	-0.927853866065017	126.483294377048	0.982572614107884	1.0656	0.1338	1.0644	0.11	761067728
1174	4	73370774	74034468	0.363316	0.246640771199	363	4	-1.3874797101286	0.165295533894077	-0.720113756163603	155.112958982664	1.13971742543171	1.0656	0.1338	1.0644	0.11	761668705
1175	4	74034468	74652780	0.361712	0.191346763446	364	4	-1.38157489354935	0.167102267255271	-0.716144853960657	155.540267409614	1.14285714285714	1.0656	0.1338	1.0644	0.11	762332399
1176	4	74652780	75249918	0.360996	0.16267261504	371	4	-1.34024117749462	0.180166948356449	-0.68866411753855	158.53142639826	1.16483516483516	1.0656	0.1338	1.0644	0.11	762950711
1177	4	75249918	75942525	0.371184	0.278089883585	331	5	-1.69446452370925	0.0901770475093066	-0.844459595747012	141.43908932028	1.06430868167203	1.0656	0.1338	1.0644	0.11	763547849
1178	4	75942525	76639006	0.38165	0.282105326635	310	6	-1.79134853985876	0.0732373813459015	-0.925566715553675	132.465612354341	1.01639344262295	1.0656	0.1338	1.0644	0.11	764240456
1179	4	76639006	77277690	0.385012	0.217140244628	301	6	-1.8491705828384	0.0644331850266953	-0.96807144406821	128.619836511796	0.986885245901639	1.0656	0.1338	1.0644	0.11	764936937
1180	4	77277690	77887560	0.39998	0.180153147392	318	7	-1.79951811980517	0.071936760266995	-0.850038730753833	135.884079769937	1.06711409395973	1.0656	0.1338	1.0644	0.11	765575621
1181	4	77887560	78514960	0.413436	0.203060248645	274	9	-1.89920366107543	0.0575377035757995	-0.931207537380286	117.08250898416	1.01107011070111	1.0656	0.1338	1.0644	0.11	766185491
1182	4	78514960	79138545	0.371096	0.198184690138	290	5	-1.95827857368577	0.0501973335676513	-1.0352379125393	123.919443815351	0.932475884244373	1.0656	0.1338	1.0644	0.11	766812891
1183	4	79138545	79730142	0.388052	0.154830061681	314	6	-1.76564985409003	0.0774546105378191	-0.907070371936285	134.174846062139	1.02950819672131	1.0656	0.1338	1.0644	0.11	767436476
1184	4	79730142	80321721	0.354744	0.154804345658	367	3	-1.26060605610507	0.207450815621752	-0.688743359859145	156.822192690462	1.17252396166134	1.0656	0.1338	1.0644	0.11	768028073
1185	4	80321721	80913210	0.345034	0.154675742068	411	2	-0.952520190056413	0.340833231470718	-0.454312648012284	175.62376347624	1.3643153526971	1.0656	0.1338	1.0644	0.11	768619652
1186	4	80913210	81490745	0.364112	0.134251603799	339	4	-1.52919530803051	0.1262160334167	-0.81879803102301	144.857556735876	1.06436420722135	1.0656	0.1338	1.0644	0.11	769211141
1187	4	81490745	82094057	0.347436	0.171241414061	336	2	-1.42213252604274	0.154987781985756	-0.744989808915206	143.575631455028	1.11535269709544	1.0656	0.1338	1.0644	0.11	769788676
1188	4	82094057	82692659	0.380732	0.164720465351	367	6	-1.42514226765436	0.154116080679285	-0.6820548679847	156.822192690462	1.20327868852459	1.0656	0.1338	1.0644	0.11	770391988
1189	4	82692659	83348081	0.382012	0.237132717547	358	6	-1.482964310634	0.138083893226839	-0.717875343563656	152.976416847917	1.17377049180328	1.0656	0.1338	1.0644	0.11	770990590
1190	4	83348081	83981242	0.397166	0.210311437375	348	7	-1.58798487571487	0.11228975915681	-0.71997819018946	148.703332578422	1.16778523489933	1.0656	0.1338	1.0644	0.11	771646012
1191	4	83981242	84643974	0.38669	0.245547219691	331	6	-1.65643043957293	0.0976346809855161	-0.831003714020695	141.43908932028	1.08524590163934	1.0656	0.1338	1.0644	0.11	772279173
1192	4	84643974	85236407	0.36817	0.156022706365	368	4	-1.35795562723236	0.174477764541964	-0.700377538102341	157.249501117412	1.15541601255887	1.0656	0.1338	1.0644	0.11	772941905
1193	4	85236407	85815645	0.370916	0.136796964288	335	5	-1.66872656761398	0.0951715814264388	-0.827129717209095	143.148323028078	1.07717041800643	1.0656	0.1338	1.0644	0.11	773534338
1194	4	85815645	86445678	0.363584	0.206390776356	341	4	-1.51738567487202	0.129169338550411	-0.810311565135181	145.712173589775	1.07064364207221	1.0656	0.1338	1.0644	0.11	774113576
1195	4	86445678	87028491	0.354858	0.142091888822	310	3	-1.58058595910354	0.113972738321499	-0.93225520742812	132.465612354341	0.990415335463259	1.0656	0.1338	1.0644	0.11	774743609
1196	4	87028491	87665368	0.356422	0.214919050303	315	3	-1.55251754655981	0.120538437578818	-0.909171594315079	134.602154489089	1.00638977635783	1.0656	0.1338	1.0644	0.11	775326422
1197	4	87665368	88304742	0.379592	0.217985091668	348	5	-1.58507821030435	0.112948565620132	-0.772203506705502	148.703332578422	1.11897106109325	1.0656	0.1338	1.0644	0.11	775963299
1198	4	88304742	88949230	0.377814	0.224190365065	290	5	-1.95827857368577	0.0501973335676513	-1.0352379125393	123.919443815351	0.932475884244373	1.0656	0.1338	1.0644	0.11	776602673
1199	4	88949230	89600533	0.384876	0.232308157647	302	6	-1.84274591139622	0.0653661173242732	-0.963286381502833	129.047144938745	0.99016393442623	1.0656	0.1338	1.0644	0.11	777247161
1200	4	89600533	90208006	0.37265	0.176918151095	334	5	-1.6751610566378	0.0939026360778769	-0.831442710080178	142.721014601129	1.07395498392283	1.0656	0.1338	1.0644	0.11	777898464
1201	4	90208006	90788897	0.36089	0.13925331947	352	4	-1.45243269250031	0.146381331560641	-0.764507875522056	150.41256628622	1.10518053375196	1.0656	0.1338	1.0644	0.11	778505937
1202	4	90788897	91378371	0.341672	0.151786168686	269	2	-1.84165287952385	0.0655259408285973	-1.06584486913734	114.945966849412	0.892946058091286	1.0656	0.1338	1.0644	0.11	779086828
1203	4	91378371	91973584	0.334598	0.159964584107	326	1	-0.951594000881286	0.341302925177267	-0.660487878747122	139.302547185533	1.16221033868093	1.0656	0.1338	1.0644	0.11	779676302
1204	4	91973584	92624648	0.333758	0.232026344568	325	1	-0.956621410919325	0.338758377907229	-0.664920125062383	138.875238758584	1.15864527629234	1.0656	0.1338	1.0644	0.11	780271515
1205	4	92624648	93256758	0.3411	0.208998433817	295	2	-1.67885393638192	0.0931805138201202	-0.932736087444763	126.055985950099	0.979253112033195	1.0656	0.1338	1.0644	0.11	780922579
1206	4	93256758	93815236	0.330612	0.104709585695	286	1	-1.15269040240286	0.249037482191553	-0.84934469619981	122.210210107554	1.01960784313725	1.0656	0.1338	1.0644	0.11	781554689
1207	4	93815236	94379967	0.334916	0.114622714177	149	1	-1.84144557761424	0.065556288904004	-1.79004751251604	63.6689556154737	0.531194295900178	1.0656	0.1338	1.0644	0.11	782113167
1208	4	94379967	94983137	0.354118	0.171046305353	170	3	-2.36650151032785	0.0179571009944858	-1.79898867656466	72.6424325814129	0.543130990415335	1.0656	0.1338	1.0644	0.11	782677898
1209	4	94983137	95607321	0.354414	0.198954154544	378	3	-1.19885554850887	0.23058411873312	-0.646137188481285	161.522585386906	1.20766773162939	1.0656	0.1338	1.0644	0.11	783281068
1210	4	95607321	96193925	0.363382	0.147636224779	395	4	-1.19852557959271	0.230712470872016	-0.598230651094888	168.786828645048	1.24018838304553	1.0656	0.1338	1.0644	0.11	783905252
1211	4	96193925	96769565	0.357714	0.131401570426	371	3	-1.23815132607009	0.215659955548773	-0.673104236081554	158.53142639826	1.185303514377	1.0656	0.1338	1.0644	0.11	784491856
1212	4	96769565	97337358	0.342984	0.119397386019	315	2	-1.55362398011891	0.120274135831397	-0.838099213306688	134.602154489089	1.04564315352697	1.0656	0.1338	1.0644	0.11	785067496
1213	4	97337358	97922430	0.344058	0.145404326305	336	2	-1.42213252604274	0.154987781985756	-0.744989808915206	143.575631455028	1.11535269709544	1.0656	0.1338	1.0644	0.11	785635289
1214	4	97922430	98538632	0.34342	0.188577771575	326	2	-1.48474750417424	0.13761072272662	-0.788579077462889	139.302547185533	1.08215767634855	1.0656	0.1338	1.0644	0.11	786220361
1215	4	98538632	99213574	0.344744	0.259195604956	338	2	-1.40960953041643	0.158655011339073	-0.736427795411782	144.430248308927	1.12199170124481	1.0656	0.1338	1.0644	0.11	786836563
1216	4	99213574	99840114	0.381104	0.201966354902	330	6	-1.66285511101511	0.0963414417762834	-0.835368906582097	141.011780893331	1.08196721311475	1.0656	0.1338	1.0644	0.11	787511505
1217	4	99840114	100530483	0.36878	0.27574963534	298	4	-1.77129278777961	0.0765120261697031	-1.00477097369719	127.337911230947	0.93563579277865	1.0656	0.1338	1.0644	0.11	788138045
1218	4	100530483	101148004	0.377328	0.190310936794	330	5	-1.70089901273307	0.088961952059453	-0.848824788308414	141.011780893331	1.06109324758842	1.0656	0.1338	1.0644	0.11	788828414
1219	4	101148004	101732977	0.356438	0.145259695747	311	3	-1.57497227659479	0.115262843893133	-0.927608842571755	132.892920781291	0.993610223642173	1.0656	0.1338	1.0644	0.11	789445935
1220	4	101732977	102307728	0.353628	0.130058059925	330	3	-1.46831230892863	0.142019408937787	-0.842057398456542	141.011780893331	1.05431309904153	1.0656	0.1338	1.0644	0.11	790030908
1221	4	102307728	102933552	0.350248	0.201053331288	344	3	-1.3897207538062	0.164613690159553	-0.78211485800026	146.994098870624	1.09904153354633	1.0656	0.1338	1.0644	0.11	790605659
1222	4	102933552	103549343	0.369034	0.188036200594	296	4	-1.78310242093811	0.0745696324366442	-1.0144861285304	126.483294377048	0.929356357927786	1.0656	0.1338	1.0644	0.11	791231483
1223	4	103549343	104265510	0.36395	0.301838816924	375	4	-1.31662191117764	0.187965390485137	-0.67319270877611	160.240660106058	1.17739403453689	1.0656	0.1338	1.0644	0.11	791847274
1224	4	104265510	104928834	0.346154	0.246220549837	340	2	-1.39708653479013	0.162387550475326	-0.727916295556265	145.284865162826	1.12863070539419	1.0656	0.1338	1.0644	0.11	792563441
1225	4	104928834	105526221	0.340402	0.163021625847	381	2	-1.14036512445094	0.254134216248283	-0.563660044200645	162.804510667755	1.26473029045643	1.0656	0.1338	1.0644	0.11	793226765
1226	4	105526221	106140482	0.356006	0.186013762879	397	3	-1.09219558084271	0.2747471444808	-0.5753844155594	169.641445498947	1.26837060702875	1.0656	0.1338	1.0644	0.11	793824152
1227	4	106140482	106745991	0.353058	0.17424844222	349	3	-1.36165234126248	0.173307628498967	-0.761296386492705	149.130641005371	1.11501597444089	1.0656	0.1338	1.0644	0.11	794438413
1228	4	106745991	107370672	0.353404	0.199591471487	310	3	-1.58058595910354	0.113972738321499	-0.93225520742812	132.465612354341	0.990415335463259	1.0656	0.1338	1.0644	0.11	795043922
1229	4	107370672	107990746	0.349362	0.193644629512	382	2	-1.13410362663779	0.256751082560293	-0.559878403658218	163.231819094704	1.26804979253112	1.0656	0.1338	1.0644	0.11	795668603
1230	4	107990746	108606537	0.360188	0.188036200594	337	4	-1.541004941189	0.123315583403932	-0.827334712977495	144.002939881977	1.05808477237049	1.0656	0.1338	1.0644	0.11	796288677
1231	4	108606537	109192152	0.391098	0.146196733349	307	7	-1.87708030930495	0.0605070877122609	-0.900826840668009	131.183687073493	1.03020134228188	1.0656	0.1338	1.0644	0.11	796904468
1232	4	109192152	109800045	0.384382	0.177486827452	332	6	-1.65000576813075	0.0989417563179991	-0.826651689480988	141.86639774723	1.08852459016393	1.0656	0.1338	1.0644	0.11	797490083
1233	4	109800045	110383329	0.365162	0.14278464693	296	4	-1.78310242093811	0.0745696324366442	-1.0144861285304	126.483294377048	0.929356357927786	1.0656	0.1338	1.0644	0.11	798097976
1234	4	110383329	111025901	0.376794	0.221877081479	285	5	-1.99045101880486	0.0465412745500317	-1.06032889350213	121.782901680604	0.916398713826367	1.0656	0.1338	1.0644	0.11	798681260
1235	4	111025901	111675174	0.383672	0.229907912388	271	6	-2.04191072610388	0.0411603876112095	-1.11954207947404	115.800583703311	0.888524590163934	1.0656	0.1338	1.0644	0.11	799323832
1236	4	111675174	112277179	0.346818	0.169442114268	359	2	-1.27811807634026	0.201207796205399	-0.649467197870915	153.403725274866	1.19170124481328	1.0656	0.1338	1.0644	0.11	799973105
1237	4	112277179	112869528	0.342722	0.155903023387	364	2	-1.24681058727451	0.212466957540286	-0.62951259149527	155.540267409614	1.20829875518672	1.0656	0.1338	1.0644	0.11	800575110
1238	4	112869528	113491181	0.37644	0.195692773943	341	5	-1.63011963347107	0.103076214951711	-0.801519073530058	145.712173589775	1.09646302250804	1.0656	0.1338	1.0644	0.11	801167459
1239	4	113491181	114110801	0.360856	0.193053807172	277	4	-1.89529393594379	0.0580534711121479	-1.11019732811017	118.364434265008	0.869701726844584	1.0656	0.1338	1.0644	0.11	801789112
1240	4	114110801	114671626	0.354474	0.10845629207	415	3	-0.991149295685303	0.32161268505476	-0.511412086468071	177.332997184037	1.3258785942492	1.0656	0.1338	1.0644	0.11	802408732
1241	4	114671626	115280386	0.351338	0.178658256127	371	3	-1.23815132607009	0.215659955548773	-0.673104236081554	158.53142639826	1.185303514377	1.0656	0.1338	1.0644	0.11	802969557
1242	4	115280386	115860403	0.349552	0.137956301281	286	2	-1.73520741670028	0.0827040732941698	-0.977435894915577	122.210210107554	0.949377593360996	1.0656	0.1338	1.0644	0.11	803578317
1243	4	115860403	116444504	0.33163	0.14398366036	337	1	-0.896292490462853	0.370096568787557	-0.612611251796341	144.002939881977	1.20142602495544	1.0656	0.1338	1.0644	0.11	804158334
1244	4	116444504	117038083	0.325638	0.157652140659	269	1	-1.23815637304953	0.215658084524345	-0.937753670421575	114.945966849412	0.959001782531194	1.0656	0.1338	1.0644	0.11	804742435
1245	4	117038083	117625947	0.332236	0.149463141135	302	1	-1.07225184179423	0.283606930968072	-0.77081129365312	129.047144938745	1.07664884135472	1.0656	0.1338	1.0644	0.11	805336014
1246	4	117625947	118212697	0.330546	0.147848317	318	1	-0.9918132811856	0.321288617697578	-0.696333077693844	135.884079769937	1.13368983957219	1.0656	0.1338	1.0644	0.11	805923878
1247	4	118212697	118801982	0.337456	0.151514123047	345	1	-0.856073210158539	0.391957285862994	-0.578763481312668	147.421407297573	1.22994652406417	1.0656	0.1338	1.0644	0.11	806510628
1248	4	118801982	119640901	0.35804	0.403994902964	352	3	-1.34481129373624	0.178686182181872	-0.74894799406506	150.41256628622	1.12460063897764	1.0656	0.1338	1.0644	0.11	807099913
1249	4	119640901	120237851	0.366744	0.162408911969	373	4	-1.32843154433613	0.184035584349674	-0.680907673904116	159.386043252159	1.17111459968603	1.0656	0.1338	1.0644	0.11	807938832
1250	4	120237851	120960023	0.356356	0.307644162333	348	3	-1.36726602377122	0.17154193722321	-0.765436116853629	148.703332578422	1.11182108626198	1.0656	0.1338	1.0644	0.11	808535782
1251	4	120960023	121553967	0.349556	0.158169793785	289	2	-1.71642292326083	0.0860846639560592	-0.962381549193288	123.492135388402	0.959336099585062	1.0656	0.1338	1.0644	0.11	809257954
1252	4	121553967	122140689	0.365568	0.14780764996	369	4	-1.35205081065312	0.176359061457103	-0.696462488098957	157.676809544361	1.1585557299843	1.0656	0.1338	1.0644	0.11	809851898
1253	4	122140689	122754322	0.374342	0.185180718768	404	5	-1.22474682497056	0.220670625628577	-0.556935519802435	172.632604487593	1.29903536977492	1.0656	0.1338	1.0644	0.11	810438620
1254	4	122754322	123343802	0.355402	0.151794802199	367	3	-1.26060605610507	0.207450815621752	-0.688743359859145	156.822192690462	1.17252396166134	1.0656	0.1338	1.0644	0.11	811052253
1255	4	123343802	123983357	0.372362	0.218206409144	338	5	-1.64942310054252	0.0990609853954752	-0.814267566272046	144.430248308927	1.08681672025723	1.0656	0.1338	1.0644	0.11	811641733
1256	4	123983357	124592554	0.370226	0.179247435559	326	5	-1.72663696882834	0.0842328821848427	-0.866418848323152	139.302547185533	1.04823151125402	1.0656	0.1338	1.0644	0.11	812281288
1257	4	124592554	125201379	0.352576	0.178745945058	351	3	-1.35042497624499	0.176879703767104	-0.753052392397797	149.98525785927	1.12140575079872	1.0656	0.1338	1.0644	0.11	812890485
1258	4	125201379	125787613	0.3491	0.147098257692	297	2	-1.66633094075562	0.095647517341052	-0.922988110893201	126.910602803998	0.985892116182573	1.0656	0.1338	1.0644	0.11	813499310
1259	4	125787613	126353553	0.342466	0.116514118104	266	2	-1.8604373729633	0.062823671255692	-1.08202479619278	113.664041568564	0.88298755186722	1.0656	0.1338	1.0644	0.11	814085544
1260	4	126353553	126931689	0.339056	0.135151590629	310	1	-1.03203256148991	0.302056863985375	-0.733091627703962	132.465612354341	1.10516934046346	1.0656	0.1338	1.0644	0.11	814651484
1261	4	126931689	127528291	0.33507	0.161920342205	335	1	-0.906347310538932	0.364752051632585	-0.621198747633065	143.148323028078	1.19429590017825	1.0656	0.1338	1.0644	0.11	815229620
1262	4	127528291	128131442	0.348444	0.17102019229	318	2	-1.53483948667945	0.12482326077182	-0.824424276409611	135.884079769937	1.05560165975104	1.0656	0.1338	1.0644	0.11	815826222
1263	4	128131442	128763284	0.359294	0.208662925225	365	3	-1.27183342112256	0.203432311572804	-0.696626958934978	155.967575836563	1.16613418530351	1.0656	0.1338	1.0644	0.11	816429373
1264	4	128763284	129448609	0.37349	0.270419144202	344	5	-1.61081616639962	0.107219796424889	-0.788882247852132	146.994098870624	1.10610932475884	1.0656	0.1338	1.0644	0.11	817061215
1265	4	129448609	130089480	0.37694	0.219811787396	332	5	-1.68803003468543	0.0914054636007567	-0.840107571207305	141.86639774723	1.06752411575563	1.0656	0.1338	1.0644	0.11	817746540
1266	4	130089480	130674765	0.355488	0.145715335264	344	3	-1.3897207538062	0.164613690159553	-0.78211485800026	146.994098870624	1.09904153354633	1.0656	0.1338	1.0644	0.11	818387411
1267	4	130674765	131261624	0.341646	0.148006591021	263	2	-1.87922186640276	0.0602142051154722	-1.09838824240166	112.382116287715	0.873029045643154	1.0656	0.1338	1.0644	0.11	818972696
1268	4	131261624	131853210	0.334586	0.154814346519	284	1	-1.16274522247894	0.244932887743671	-0.859468913473517	121.355593253655	1.01247771836007	1.0656	0.1338	1.0644	0.11	819559555
1269	4	131853210	132458855	0.326848	0.174433868025	272	1	-1.22307414293541	0.22130169380091	-0.92175319172786	116.227892130261	0.96969696969697	1.0656	0.1338	1.0644	0.11	820151141
1270	4	132458855	133343458	0.328682	0.434774695541	277	1	-1.19793709274521	0.23094150798673	-0.895473866929011	118.364434265008	0.987522281639929	1.0656	0.1338	1.0644	0.11	820756786
1271	4	133343458	133928201	0.328832	0.144923496305	298	1	-1.09236148194639	0.274674246254924	-0.790047512516038	127.337911230947	1.06238859180036	1.0656	0.1338	1.0644	0.11	821641389
1272	4	133928201	134495537	0.332344	0.118688043769	224	1	-1.4643898247613	0.143087466705124	-1.2018611109206	95.7170876366853	0.798573975044563	1.0656	0.1338	1.0644	0.11	822226132
1273	4	134495537	135098350	0.334044	0.170555379529	327	1	-0.946566590843246	0.343859674836362	-0.656069207480117	139.729855612483	1.16577540106952	1.0656	0.1338	1.0644	0.11	822793468
1274	4	135098350	135689255	0.331498	0.153840295817	303	1	-1.06722443175619	0.285870502539627	-0.766042049505249	129.474453365695	1.08021390374332	1.0656	0.1338	1.0644	0.11	823396281
1275	4	135689255	136292645	0.328296	0.171348547374	308	1	-1.04208738156599	0.297371168274551	-0.742429492283298	131.610995500442	1.09803921568627	1.0656	0.1338	1.0644	0.11	823987186
1276	4	136292645	136888910	0.32847	0.161446672201	281	1	-1.17782745259305	0.238865401864321	-0.874789712757273	120.073667972806	1.0017825311943	1.0656	0.1338	1.0644	0.11	824590576
1277	4	136888910	137454536	0.330554	0.116023662279	281	1	-1.17782745259305	0.238865401864321	-0.874789712757273	120.073667972806	1.0017825311943	1.0656	0.1338	1.0644	0.11	825186841
1278	4	137454536	138017914	0.343224	0.11249640561	254	2	-1.93557534672111	0.0529197322298816	-1.1486225449218	108.53634044517	0.843153526970954	1.0656	0.1338	1.0644	0.11	825752467
1279	4	138017914	138603352	0.33982	0.145938596401	293	1	-1.11749853213658	0.263781226849583	-0.814459178555952	125.2013690962	1.0445632798574	1.0656	0.1338	1.0644	0.11	826315845
1280	4	138603352	139175211	0.344986	0.125658597661	331	2	-1.45344001510849	0.146101623092021	-0.766619824886749	141.43908932028	1.09875518672199	1.0656	0.1338	1.0644	0.11	826901283
1281	4	139175211	139773094	0.378088	0.163715977875	397	5	-1.26978824813728	0.20416006793153	-0.582151805411272	169.641445498947	1.27652733118971	1.0656	0.1338	1.0644	0.11	827473142
1282	4	139773094	140454703	0.384046	0.266441610953	225	6	-2.33744561244428	0.0194160257854981	-1.38790992961088	96.1443960636348	0.737704918032787	1.0656	0.1338	1.0644	0.11	828071025
1283	4	140454703	141035166	0.410352	0.138618654419	297	9	-1.7234100388249	0.084814400786827	-0.814920499540047	126.910602803998	1.09594095940959	1.0656	0.1338	1.0644	0.11	828752634
1284	4	141035166	141626199	0.390324	0.154023548601	291	7	-1.98989803948644	0.0466021683862943	-0.978046343129905	124.346752242301	0.976510067114094	1.0656	0.1338	1.0644	0.11	829333097
1285	4	141626199	142232713	0.380348	0.175616721131	303	6	-1.83632123995404	0.0663101602434095	-0.958517137354962	129.474453365695	0.99344262295082	1.0656	0.1338	1.0644	0.11	829924130
1286	4	142232713	142844628	0.359612	0.182893048871	413	3	-1.00237666070279	0.316161710012778	-0.518381641282912	176.478380330138	1.31948881789137	1.0656	0.1338	1.0644	0.11	830530644
1287	4	142844628	143436368	0.355534	0.155034305607	327	3	-1.48515335645487	0.137503204646784	-0.855232787204275	139.729855612483	1.04472843450479	1.0656	0.1338	1.0644	0.11	831142559
1288	4	143436368	144045630	0.359774	0.179334998736	340	3	-1.41217548384118	0.157898297259647	-0.798988676564656	145.284865162826	1.08626198083067	1.0656	0.1338	1.0644	0.11	831734299
1289	4	144045630	144668515	0.37289	0.197283607729	324	5	-1.73950594687597	0.0819458070989137	-0.875296999669605	138.447930331634	1.04180064308682	1.0656	0.1338	1.0644	0.11	832343561
1290	4	144668515	145572107	0.36288	0.446652914147	344	4	-1.49967122513428	0.133699587799782	-0.797674739457256	146.994098870624	1.08006279434851	1.0656	0.1338	1.0644	0.11	832966446
1291	4	145572107	146237007	0.3617	0.248007219131	368	4	-1.35795562723236	0.174477764541964	-0.700377538102341	157.249501117412	1.15541601255887	1.0656	0.1338	1.0644	0.11	833870038
1292	4	146237007	146858625	0.388246	0.195647487685	344	6	-1.57290971082456	0.115739726231169	-0.775426366125815	146.994098870624	1.12786885245902	1.0656	0.1338	1.0644	0.11	834534938
1293	4	146858625	147437874	0.379488	0.136813356605	327	5	-1.72020247980452	0.0853956424357245	-0.862000177056147	139.729855612483	1.05144694533762	1.0656	0.1338	1.0644	0.11	835156556
1294	4	147437874	148044344	0.371436	0.175556911306	353	5	-1.55290576518526	0.120445649278131	-0.75162262928305	150.839874713169	1.13504823151125	1.0656	0.1338	1.0644	0.11	835735805
1295	4	148044344	148657713	0.37344	0.184830012603	355	5	-1.54003678713762	0.123551386626167	-0.743471788162186	151.694491567068	1.14147909967846	1.0656	0.1338	1.0644	0.11	836342275
1296	4	148657713	149251803	0.391786	0.158376676934	321	7	-1.77836479539614	0.0753439607295807	-0.836492198915885	137.166005050786	1.07718120805369	1.0656	0.1338	1.0644	0.11	836955644
1297	4	149251803	149841908	0.366928	0.152693164776	342	4	-1.51148085829277	0.130665981930945	-0.806086979273456	146.139482016725	1.07378335949765	1.0656	0.1338	1.0644	0.11	837549734
1298	4	149841908	150443585	0.358318	0.168989341457	370	3	-1.24376500857883	0.213586062185096	-0.676998152186045	158.104117971311	1.18210862619808	1.0656	0.1338	1.0644	0.11	838139839
1299	4	150443585	151039008	0.356676	0.160260856568	422	3	-0.951853518124087	0.341171275723535	-0.487280423995172	180.324156172684	1.3482428115016	1.0656	0.1338	1.0644	0.11	838741516
1300	4	151039008	151620554	0.356518	0.140222785472	282	3	-1.7377690693484	0.0822515128266107	-1.06882826030356	120.500976399756	0.900958466453674	1.0656	0.1338	1.0644	0.11	839336939
1301	4	151620554	152273938	0.363348	0.234753223219	312	4	-1.68862535567016	0.0912912484220508	-0.938537275297105	133.32022920824	0.979591836734694	1.0656	0.1338	1.0644	0.11	839918485
1302	4	152273938	152865223	0.402594	0.154384095656	366	8	-1.40372872553061	0.160399645140593	-0.609964624177311	156.394884263513	1.29328621908127	1.0656	0.1338	1.0644	0.11	840571869
1303	4	152865223	153421479	0.395634	0.101133291147	340	7	-1.64439374080562	0.100094897188706	-0.753530749900487	145.284865162826	1.14093959731544	1.0656	0.1338	1.0644	0.11	841163154
1304	4	153421479	154022009	0.402096	0.16740212812	318	8	-1.75357279502162	0.0795037359792009	-0.812781507176998	135.884079769937	1.12367491166078	1.0656	0.1338	1.0644	0.11	841719410
1305	4	154022009	154638581	0.401826	0.189064699662	331	8	-1.65882335953447	0.0971513917838332	-0.754977055654135	141.43908932028	1.16961130742049	1.0656	0.1338	1.0644	0.11	842319940
1306	4	154638581	155241292	0.388496	0.170415008188	319	6	-1.73352649687912	0.0830021321436605	-0.884278507063043	136.311388196887	1.04590163934426	1.0656	0.1338	1.0644	0.11	842936512
1307	4	155241292	155799699	0.372122	0.104595751844	328	5	-1.7137679907807	0.0865713442886815	-0.857594997936146	140.157164039432	1.05466237942122	1.0656	0.1338	1.0644	0.11	843539223
1308	4	155799699	156394126	0.364528	0.15885382057	299	4	-1.76538797120037	0.0774985836146211	-0.999937819961249	127.765219657897	0.938775510204082	1.0656	0.1338	1.0644	0.11	844097630
1309	4	156394126	156973504	0.359156	0.137005547328	284	3	-1.72654170433091	0.0842500032654088	-1.05863249319768	121.355593253655	0.907348242811502	1.0656	0.1338	1.0644	0.11	844692057
1310	4	156973504	157559190	0.34397	0.146300235963	298	2	-1.66006944294247	0.096900483311833	-0.918138711231805	127.337911230947	0.989211618257261	1.0656	0.1338	1.0644	0.11	845271435
1311	4	157559190	158114615	0.34999	0.0997884502858	303	2	-1.62876195387672	0.103363421737804	-0.894133248221016	129.474453365695	1.00580912863071	1.0656	0.1338	1.0644	0.11	845857121
1312	4	158114615	158697310	0.339824	0.141918156154	285	1	-1.1577178124409	0.246979212481555	-0.854397923926095	121.782901680604	1.01604278074866	1.0656	0.1338	1.0644	0.11	846412546
1313	4	158697310	159297258	0.355214	0.166594438185	363	3	-1.28306078614005	0.199470780765052	-0.704553874706607	155.112958982664	1.15974440894569	1.0656	0.1338	1.0644	0.11	846995241
1314	4	159297258	159949459	0.374956	0.233365174233	325	5	-1.73307145785215	0.0830829686909337	-0.870851094638413	138.875238758584	1.04501607717042	1.0656	0.1338	1.0644	0.11	847595189
1315	4	159949459	160563380	0.37115	0.185562963313	331	5	-1.69446452370925	0.0901770475093066	-0.844459595747012	141.43908932028	1.06430868167203	1.0656	0.1338	1.0644	0.11	848247390
1316	4	160563380	161188499	0.351268	0.200152291004	351	3	-1.35042497624499	0.176879703767104	-0.753052392397797	149.98525785927	1.12140575079872	1.0656	0.1338	1.0644	0.11	848861311
1317	4	161188499	161792859	0.333994	0.172678535972	246	1	-1.35378680392443	0.175804404891602	-1.06670152763896	105.117873029574	0.877005347593583	1.0656	0.1338	1.0644	0.11	849486430
1318	4	161792859	162371423	0.33291	0.135791373124	375	1	-0.705250909017359	0.480654104743594	-0.458469247594956	160.240660106058	1.33689839572193	1.0656	0.1338	1.0644	0.11	850090790
1319	4	162371423	162944498	0.322732	0.127513850718	255	1	-1.30854011358208	0.190690178084998	-1.01486259611934	108.963648872119	0.909090909090909	1.0656	0.1338	1.0644	0.11	850669354
1320	4	162944498	163516594	0.332548	0.126020807697	286	1	-1.15269040240286	0.249037482191553	-0.84934469619981	122.210210107554	1.01960784313725	1.0656	0.1338	1.0644	0.11	851242429
1321	4	163516594	164120789	0.353974	0.172452602223	292	3	-1.68163224426095	0.0926401740437337	-1.01855505382234	124.77406066925	0.932907348242812	1.0656	0.1338	1.0644	0.11	851814525
1322	4	164120789	164716331	0.356662	0.160428651548	332	3	-1.45708494391114	0.1450929339019	-0.833340181355433	141.86639774723	1.06070287539936	1.0656	0.1338	1.0644	0.11	852418720
1323	4	164716331	165320976	0.3396	0.173068494737	322	1	-0.971703641033443	0.33119800489595	-0.678299154863582	137.593313477735	1.14795008912656	1.0656	0.1338	1.0644	0.11	853014262
1324	4	165320976	166012100	0.37169	0.276540823354	307	5	-1.84889226028087	0.0644733715129456	-0.95305215718405	131.183687073493	0.987138263665595	1.0656	0.1338	1.0644	0.11	853618907
1325	4	166012100	166671467	0.373678	0.241696960873	323	5	-1.74594043589979	0.0808213025555444	-0.879756647860305	138.020621904685	1.03858520900322	1.0656	0.1338	1.0644	0.11	854310031
1326	4	166671467	167249937	0.343774	0.135650941276	270	2	-1.8353913817107	0.0664477197617014	-1.06049163464314	115.373275276362	0.896265560165975	1.0656	0.1338	1.0644	0.11	854969398
1327	4	167249937	167858346	0.334258	0.178184412131	291	1	-1.12755335221266	0.259508596576901	-0.824340690069915	124.346752242301	1.03743315508021	1.0656	0.1338	1.0644	0.11	855547868
1328	4	167858346	168453349	0.34042	0.159668102514	314	2	-1.55988547793206	0.1187869468427	-0.84268648280234	134.174846062139	1.04232365145228	1.0656	0.1338	1.0644	0.11	856156277
1329	4	168453349	169054167	0.34281	0.167801230988	325	2	-1.4910090019874	0.135959131495067	-0.79301132377815	138.875238758584	1.07883817427386	1.0656	0.1338	1.0644	0.11	856751280
1330	4	169054167	169645481	0.371008	0.154425567465	358	5	-1.52073332006617	0.128326773534042	-0.731331225289974	152.976416847917	1.15112540192926	1.0656	0.1338	1.0644	0.11	857352098
1331	4	169645481	170262768	0.391078	0.19000400138	313	7	-1.83477366048689	0.0665392328512205	-0.87290283910557	133.74753763519	1.0503355704698	1.0656	0.1338	1.0644	0.11	857943412
1332	4	170262768	170923452	0.372098	0.24320855356	348	5	-1.58507821030435	0.112948565620132	-0.772203506705502	148.703332578422	1.11897106109325	1.0656	0.1338	1.0644	0.11	858560699
1333	4	170923452	171573429	0.368598	0.230742010871	345	4	-1.49376640855503	0.135236684270109	-0.793486942493822	147.421407297573	1.08320251177394	1.0656	0.1338	1.0644	0.11	859221383
1334	4	171573429	172148068	0.337078	0.129888503913	308	1	-1.04208738156599	0.297371168274551	-0.742429492283298	131.610995500442	1.09803921568627	1.0656	0.1338	1.0644	0.11	859871360
1335	4	172148068	172731508	0.33996	0.143013848896	277	1	-1.19793709274521	0.23094150798673	-0.895473866929011	118.364434265008	0.987522281639929	1.0656	0.1338	1.0644	0.11	860445999
1336	4	172731508	173313457	0.340336	0.140818181662	292	2	-1.69763842982138	0.0895760249624145	-0.94748267281395	124.77406066925	0.969294605809129	1.0656	0.1338	1.0644	0.11	861029439
1337	4	173313457	173893332	0.359916	0.137745203708	331	3	-1.46269862641989	0.143549862196909	-0.83769220589514	141.43908932028	1.05750798722045	1.0656	0.1338	1.0644	0.11	861611388
1338	4	173893332	174481482	0.390384	0.149876732126	329	7	-1.72195593030539	0.0850775019945799	-0.800977912302947	140.584472466381	1.10402684563758	1.0656	0.1338	1.0644	0.11	862191263
1339	4	174481482	175079709	0.360094	0.164196868413	330	4	-1.58233865724373	0.113572280279344	-0.857617279913538	141.011780893331	1.03610675039246	1.0656	0.1338	1.0644	0.11	862779413
1340	4	175079709	175661655	0.351726	0.140813752479	304	3	-1.61426805415601	0.106469296201068	-0.960452099258772	129.901761792644	0.971246006389776	1.0656	0.1338	1.0644	0.11	863377640
1341	4	175661655	176251567	0.344276	0.152415953566	287	2	-1.72894591888713	0.0838187746724808	-0.972400305018279	122.637518534503	0.952697095435685	1.0656	0.1338	1.0644	0.11	863959586
1342	4	176251567	176835020	0.347926	0.143032943528	275	2	-1.80408389264494	0.0712181564106773	-1.03401942328194	117.509817411109	0.912863070539419	1.0656	0.1338	1.0644	0.11	864549498
1343	4	176835020	177420691	0.35537	0.146278371304	331	3	-1.46269862641989	0.143549862196909	-0.83769220589514	141.43908932028	1.05750798722045	1.0656	0.1338	1.0644	0.11	865132951
1344	4	177420691	177990302	0.355708	0.122207962978	329	3	-1.47392599143738	0.140501518771936	-0.846435838967116	140.584472466381	1.05111821086262	1.0656	0.1338	1.0644	0.11	865718622
1345	4	177990302	178586700	0.359984	0.161633674157	261	3	-1.85565640203205	0.0635025488198715	-1.18047361613247	111.527499433816	0.833865814696486	1.0656	0.1338	1.0644	0.11	866288233
1346	4	178586700	179176367	0.342442	0.152063791937	317	2	-1.5411009844926	0.123292210306007	-0.82896820155456	135.456771342988	1.05228215767635	1.0656	0.1338	1.0644	0.11	866884631
1347	4	179176367	179744530	0.337068	0.119970853435	282	1	-1.17280004255502	0.240876001079978	-0.869664680579406	120.500976399756	1.00534759358289	1.0656	0.1338	1.0644	0.11	867474298
1348	4	179744530	180321883	0.338738	0.133978692412	320	1	-0.981758461109521	0.326218856808568	-0.687287938090837	136.738696623836	1.14081996434938	1.0656	0.1338	1.0644	0.11	868042461
1349	4	180321883	180904740	0.345482	0.142156652489	291	2	-1.70389992763453	0.0883997845472661	-0.952431888785683	124.346752242301	0.96597510373444	1.0656	0.1338	1.0644	0.11	868619814
1350	4	180904740	181466482	0.345642	0.109911667634	241	2	-2.01697481829208	0.0436981412725565	-1.22441789546401	102.981330894827	0.8	1.0656	0.1338	1.0644	0.11	869202671
1351	4	181466482	182031572	0.3575	0.115185191739	252	3	-1.90617954461075	0.056626915207891	-1.23109968920244	107.681723591271	0.805111821086262	1.0656	0.1338	1.0644	0.11	869764413
1352	4	182031572	182590631	0.37329	0.10564001295	267	5	-2.10627182123358	0.0351807475734969	-1.15445107086668	114.091349995513	0.858520900321543	1.0656	0.1338	1.0644	0.11	870329503
1353	4	182590631	183160621	0.37815	0.122791627923	296	5	-1.91967163954287	0.0548993887188327	-1.00569363692528	126.483294377048	0.951768488745981	1.0656	0.1338	1.0644	0.11	870888562
1354	4	183160621	183730057	0.37582	0.121938198498	236	5	-2.30574098097193	0.0211251097647899	-1.33250395319239	100.844788760079	0.758842443729904	1.0656	0.1338	1.0644	0.11	871458552
1355	4	183730057	184344563	0.417346	0.1863382945	276	9	-1.8839172591406	0.0595761682851161	-0.920715163562644	117.937125838059	1.01845018450184	1.0656	0.1338	1.0644	0.11	872027988
1356	4	184344563	184962175	0.408502	0.190430237754	264	8	-2.14714737319901	0.0317815508597302	-1.0812703431029	112.809424714665	0.932862190812721	1.0656	0.1338	1.0644	0.11	872642494
1357	4	184962175	185573696	0.42911	0.182366590845	312	10	-1.61310568222343	0.10672154957872	-0.719763453566545	133.32022920824	1.2081316553727	1.0656	0.1338	1.0644	0.11	873260106
1358	4	185573696	186195052	0.417614	0.195308325662	229	9	-2.24314770460907	0.0248872912855481	-1.19003583224387	97.8536297714327	0.845018450184502	1.0656	0.1338	1.0644	0.11	873871627
1359	4	186195052	186769384	0.39127	0.129423399706	247	7	-2.30014679748554	0.0214399047713938	-1.21455445445351	105.545181456524	0.828859060402685	1.0656	0.1338	1.0644	0.11	874492983
1360	4	186769384	187395397	0.403146	0.201294541807	285	8	-1.99409059279669	0.0461421551090671	-0.970846353409249	121.782901680604	1.00706713780919	1.0656	0.1338	1.0644	0.11	875067315
1361	4	187395397	187995488	0.398858	0.166793036389	317	7	-1.80656922794151	0.0708294710822997	-0.854582655898781	135.456771342988	1.06375838926175	1.0656	0.1338	1.0644	0.11	875693328
1362	4	187995488	188562447	0.376238	0.118102014431	336	5	-1.66229207859016	0.0964542253168252	-0.82282957977547	143.575631455028	1.08038585209003	1.0656	0.1338	1.0644	0.11	876293419
1363	4	188562447	189221945	0.387588	0.241847587104	325	6	-1.69497846822602	0.0900795054649598	-0.857395212912096	138.875238758584	1.0655737704918	1.0656	0.1338	1.0644	0.11	876860378
1364	4	189221945	189846936	0.36847	0.199988479834	298	4	-1.77129278777961	0.0765120261697031	-1.00477097369719	127.337911230947	0.93563579277865	1.0656	0.1338	1.0644	0.11	877519876
1365	4	189846936	190463962	0.378474	0.189661375696	371	5	-1.43708496275654	0.150693853404594	-0.679871625933427	158.53142639826	1.19292604501608	1.0656	0.1338	1.0644	0.11	878144867
1366	4	190463962	191154276	0.267834	0.421795533024	477	1	-0.192455085137349	0.84738574706121	-0.111370576972688	203.826119654906	1.70053475935829	1.0656	0.1338	1.0644	0.11	878761893
1367	5	0	808805	0.525106	0.38180401951	204	15	-1.3096697823859	0.19030757023371	-0.539327786505089	87.1709190976955	1.40447504302926	1.9315	0.2589	1.8989	0.2316	878761893
1368	5	808805	1433631	0.55535	0.199777217977	154	16	-0.0414726172056766	0.966919122370727	-0.0240102813900987	65.8054977502211	1.93710691823899	1.9315	0.2589	1.8989	0.2316	879570698
1369	5	1433631	2064878	0.507534	0.207917027724	261	15	-0.5023875975088	0.615394901550049	-0.1838471319067	111.527499433816	1.79690189328744	1.9315	0.2589	1.8989	0.2316	880195524
1370	5	2064878	2620428	0.456156	0.09999099991	415	13	-0.0278882780519802	0.977751257568006	-0.00970698390960655	177.332997184037	2.00968523002421	1.9315	0.2589	1.8989	0.2316	880826771
1371	5	2620428	3164182	0.443186	0.0804665344991	357	12	-0.936885299462399	0.348817561762809	-0.362338017829496	152.549108420967	1.54545454545455	1.9315	0.2589	1.8989	0.2316	881382321
1372	5	3164182	3728917	0.445718	0.114628985276	335	12	-1.13910496178134	0.254659378243523	-0.454100996513461	143.148323028078	1.45021645021645	1.9315	0.2589	1.8989	0.2316	881926075
1373	5	3728917	4283073	0.415968	0.0977269938429	483	9	-0.30177465888584	0.762823850061553	-0.11336024150504	206.389970216603	1.78228782287823	1.9315	0.2589	1.8989	0.2316	882490810
1374	5	4283073	4856870	0.379124	0.128611686712	728	5	0.86002761874638	0.389773818223492	0.292647637644466	311.080534819227	2.34083601286174	1.9315	0.2589	1.8989	0.2316	883044966
1375	5	4856870	5430056	0.42139	0.127682811513	509	10	-0.0386542879404689	0.96916601908714	-0.0136438263530978	217.499989317289	1.97095837366893	1.9315	0.2589	1.8989	0.2316	883618763
1376	5	5430056	5989998	0.411608	0.107050373074	578	9	0.424329433018517	0.671325576792371	0.145686062159866	246.984270776804	2.13284132841328	1.9315	0.2589	1.8989	0.2316	884191949
1377	5	5989998	6552065	0.43948	0.110426337074	468	11	-0.107641772208402	0.914279860048933	-0.0349451359672806	199.98034381236	1.9005076142132	1.9315	0.2589	1.8989	0.2316	884751891
1378	5	6552065	7138448	0.426296	0.147314980141	490	10	-0.190504930028673	0.848913480325687	-0.0685277334262226	209.381129205249	1.8973862536302	1.9315	0.2589	1.8989	0.2316	885313958
1379	5	7138448	7748349	0.393936	0.180194818503	478	7	-0.671340817990241	0.502003437278413	-0.26205487805744	204.253428081855	1.60402684563758	1.9315	0.2589	1.8989	0.2316	885900341
1380	5	7748349	8327660	0.395306	0.136905738023	502	7	-0.502114222718002	0.615587176113868	-0.191378132087417	214.508830328643	1.68456375838926	1.9315	0.2589	1.8989	0.2316	886510242
1381	5	8327660	8905946	0.376528	0.135375921257	591	5	-0.0214973775166453	0.982848895419248	-0.00813268237669742	252.539280327147	1.90032154340836	1.9315	0.2589	1.8989	0.2316	887089553
1382	5	8905946	9473745	0.390212	0.119406691452	668	7	0.668369727914987	0.503897614035974	0.220782606435864	285.442029202258	2.24161073825503	1.9315	0.2589	1.8989	0.2316	887667839
1383	5	9473745	10071720	0.404946	0.163844642335	609	8	0.367356876267655	0.713352834011351	0.124633955444979	260.230832012238	2.15194346289753	1.9315	0.2589	1.8989	0.2316	888235638
1384	5	10071720	10679382	0.439632	0.177174152736	528	11	0.455222466825476	0.648949198878164	0.139084263807768	225.61884942933	2.14416243654822	1.9315	0.2589	1.8989	0.2316	888833613
1385	5	10679382	11249933	0.419878	0.123654151864	493	9	-0.225342649211697	0.82171272347511	-0.0837957839629013	210.663054486098	1.81918819188192	1.9315	0.2589	1.8989	0.2316	889441275
1386	5	11249933	11810058	0.377412	0.107342111136	571	5	-0.150187157992999	0.880616957413333	-0.0578000671913871	243.993111788158	1.83601286173633	1.9315	0.2589	1.8989	0.2316	890011826
1387	5	11810058	12389070	0.353502	0.136460038825	685	3	0.52454498167587	0.599899542219527	0.211580565145531	292.706272460399	2.18849840255591	1.9315	0.2589	1.8989	0.2316	890571951
1388	5	12389070	12976418	0.340938	0.148715923098	596	2	0.205856905376515	0.836902688940311	0.0818612887681949	254.675822461895	1.97842323651452	1.9315	0.2589	1.8989	0.2316	891150963
1389	5	12976418	13556510	0.36105	0.13806775477	701	4	0.60834829365669	0.542956497224612	0.22933113985127	299.543207291591	2.20094191522763	1.9315	0.2589	1.8989	0.2316	891738311
1390	5	13556510	14149486	0.394882	0.156795553277	733	7	1.1266917567773	0.259872828879218	0.354747702095623	313.217076953975	2.45973154362416	1.9315	0.2589	1.8989	0.2316	892318403
1391	5	14149486	14714111	0.423228	0.114456497675	582	10	0.544771863240526	0.585910432504989	0.179709670479491	248.693504484602	2.25363020329138	1.9315	0.2589	1.8989	0.2316	892911379
1392	5	14714111	15318674	0.401618	0.172956333749	524	8	-0.252158663456017	0.800918427634128	-0.0922414609239029	223.909615721532	1.85159010600707	1.9315	0.2589	1.8989	0.2316	893476004
1393	5	15318674	15904427	0.384538	0.146397884433	534	6	-0.352222136809872	0.724671676591171	-0.140995189140359	228.182699991027	1.75081967213115	1.9315	0.2589	1.8989	0.2316	894080567
1394	5	15904427	16488756	0.389352	0.144317670354	578	6	-0.0695365933538398	0.944562505849992	-0.0267654383272336	246.984270776804	1.89508196721311	1.9315	0.2589	1.8989	0.2316	894666320
1395	5	16488756	17155959	0.418522	0.250602889975	626	9	0.791203079454403	0.428825494785965	0.260779226591806	267.495075270379	2.309963099631	1.9315	0.2589	1.8989	0.2316	895250649
1396	5	17155959	17894119	0.387798	0.322640078032	529	6	-0.384345494020784	0.700722393173012	-0.154567208713887	226.046157856279	1.7344262295082	1.9315	0.2589	1.8989	0.2316	895917852
1397	5	17894119	18488899	0.347558	0.159353038098	528	2	-0.219924945917751	0.825929607869588	-0.0929131123355134	225.61884942933	1.75269709543568	1.9315	0.2589	1.8989	0.2316	896656012
1398	5	18488899	19089691	0.337086	0.167765216581	528	1	0.0639428268026564	0.94901575117484	0.035178086380254	225.61884942933	1.88235294117647	1.9315	0.2589	1.8989	0.2316	897250792
1399	5	19089691	19678860	0.33443	0.151347066801	631	1	0.581766060720706	0.560724267657835	0.29228016200435	269.631617405127	2.24955436720143	2.1241	0.2284	2.1213	0.2236	897851584
1400	5	19678860	20263369	0.334716	0.144581178391	615	1	0.501327500112077	0.616140654350991	0.255226567248403	262.794682573935	2.19251336898396	2.1241	0.2284	2.1213	0.2236	898440753
1401	5	20263369	21076455	0.340602	0.385058899059	632	2	0.431270826649949	0.666271460101999	0.166473516483136	270.058925832076	2.09792531120332	2.1241	0.2284	2.1213	0.2236	899025262
1402	5	21076455	21850532	0.33636	0.354069427202	643	1	0.642094981177178	0.520811514399424	0.319458894349748	274.759318528521	2.29233511586453	2.1241	0.2284	2.1213	0.2236	899838348
1403	5	21850532	22591827	0.340986	0.325504691115	535	2	-0.176094461225694	0.86021973223434	-0.0739121504054574	228.610008417976	1.77593360995851	2.1241	0.2284	2.1213	0.2236	900612425
1404	5	22591827	23161990	0.341108	0.123057792245	664	2	0.63163875667078	0.527622955293483	0.237732199652958	283.73279549446	2.20414937759336	2.1241	0.2284	2.1213	0.2236	901353720
1405	5	23161990	23762512	0.339642	0.167391036465	583	1	0.340450378894819	0.733517385124732	0.178136040222297	249.120812911551	2.07843137254902	2.1241	0.2284	2.1213	0.2236	901923883
1406	5	23762512	24374223	0.338184	0.182620551208	694	1	0.898492893117183	0.368922832399208	0.429575819600061	296.552048302945	2.47415329768271	2.1241	0.2284	2.1213	0.2236	902524405
1407	5	24374223	24954515	0.336666	0.138364823227	691	1	0.883410663003065	0.377014431655873	0.423325867410059	295.270123022096	2.46345811051693	2.1241	0.2284	2.1213	0.2236	903136116
1408	5	24954515	25568937	0.330146	0.186227055672	667	1	0.762752822090121	0.445610821925486	0.372326918206386	285.014720775308	2.37789661319073	2.1241	0.2284	2.1213	0.2236	903716408
1409	5	25568937	26157302	0.33318	0.150187383682	580	1	0.325368148780701	0.744902458768408	0.170693057036735	247.838887630703	2.06773618538324	2.1241	0.2284	2.1213	0.2236	904330830
1410	5	26157302	26751437	0.338136	0.15844042179	553	1	0.189628077753639	0.849600583535244	0.101919637256508	236.301560103067	1.97147950089127	2.1241	0.2284	2.1213	0.2236	904919195
1411	5	26751437	27330233	0.329956	0.136137775658	543	1	0.139353977373246	0.889170438162227	0.0755923548261622	232.028475833572	1.93582887700535	2.1241	0.2284	2.1213	0.2236	905513330
1412	5	27330233	27920391	0.32995	0.152769258402	629	1	0.571711240644627	0.567517617909539	0.28770017390109	268.777000551228	2.24242424242424	2.1241	0.2284	2.1213	0.2236	906092126
1413	5	27920391	28505588	0.333226	0.145586870746	580	1	0.325368148780701	0.744902458768408	0.170693057036735	247.838887630703	2.06773618538324	2.1241	0.2284	2.1213	0.2236	906682284
1414	5	28505588	29106121	0.333798	0.167406287415	601	1	0.430943759579527	0.666509264184721	0.222005147732986	256.812364596642	2.14260249554367	2.1241	0.2284	2.1213	0.2236	907267481
1415	5	29106121	29719676	0.330904	0.185077132449	604	1	0.446025989693644	0.65557847245229	0.22918870634688	258.094289877491	2.15329768270945	2.1241	0.2284	2.1213	0.2236	907868014
1416	5	29719676	30303537	0.338812	0.143631789073	699	1	0.92362994330738	0.355679018349105	0.439932612397237	298.688590437692	2.49197860962567	2.1241	0.2284	2.1213	0.2236	908481569
1417	5	30303537	30897798	0.343206	0.158618856025	623	2	0.374917346331591	0.707721937982383	0.145781121330035	266.213149989531	2.06804979253112	2.1241	0.2284	2.1213	0.2236	909065430
1418	5	30897798	31465302	0.376004	0.118948941329	633	5	0.248751161483698	0.803553271234998	0.0909146868741115	270.486234259026	2.03536977491961	2.1241	0.2284	2.1213	0.2236	909659691
1419	5	31465302	32106838	0.425024	0.220620510774	428	10	-0.686017551579654	0.492702040509323	-0.263698686027646	182.888006734381	1.65730880929332	2.1241	0.2284	2.1213	0.2236	910227195
1420	5	32106838	32783199	0.405004	0.260749806686	524	8	-0.252158663456017	0.800918427634128	-0.0922414609239029	223.909615721532	1.85159010600707	2.1241	0.2284	2.1213	0.2236	910868731
1421	5	32783199	33413701	0.373964	0.206981103946	798	5	1.31044185041362	0.190046403714361	0.425097933668116	340.992124705691	2.56591639871383	2.1241	0.2284	2.1213	0.2236	911545092
1422	5	33413701	34000962	0.401088	0.148589809301	625	8	0.483971566097993	0.628406048670874	0.162047917088096	267.06776684343	2.20848056537102	2.1241	0.2284	2.1213	0.2236	912175594
1423	5	34000962	34958210	0.403188	0.477669318714	589	8	0.221588513979732	0.824634224743935	0.0764593613691077	251.684663473248	2.08127208480565	2.1241	0.2284	2.1213	0.2236	912762855
1424	5	34958210	35584463	0.386792	0.201600631055	643	6	0.348067050388026	0.727789828924501	0.126983806500035	274.759318528521	2.10819672131148	2.1241	0.2284	2.1213	0.2236	913720103
1425	5	35584463	36179477	0.381948	0.159683637696	714	6	0.804218722782986	0.421270667711713	0.278089143201187	305.098216841934	2.34098360655738	2.1241	0.2284	2.1213	0.2236	914346356
1426	5	36179477	36773835	0.39008	0.158756170523	644	7	0.499143132642748	0.617678553215823	0.167995192076428	275.18662695547	2.16107382550336	2.1241	0.2284	2.1213	0.2236	914941370
1427	5	36773835	37477353	0.352452	0.289286130561	670	3	0.440339744044694	0.659691059377559	0.179637672642777	286.296646056157	2.1405750798722	2.1241	0.2284	2.1213	0.2236	915535728
1428	5	37477353	38096725	0.394128	0.19273070142	657	7	0.590807538415211	0.554649383446736	0.196827874284141	280.741636505814	2.20469798657718	2.1241	0.2284	2.1213	0.2236	916239246
1429	5	38096725	38670169	0.408604	0.128075278493	608	8	0.360068458153259	0.718795939735839	0.122263050982232	259.803523585289	2.14840989399293	2.1241	0.2284	2.1213	0.2236	916858618
1430	5	38670169	39255825	0.377128	0.146256505525	659	5	0.416047876102959	0.677374970331307	0.148987652453822	281.596253359712	2.11897106109325	2.1241	0.2284	2.1213	0.2236	917432062
1431	5	39255825	39843847	0.365482	0.149691678203	672	4	0.437108612858544	0.662032581346577	0.168377928619407	287.151262910056	2.10989010989011	2.1241	0.2284	2.1213	0.2236	918017718
1432	5	39843847	40457547	0.358832	0.185269675737	847	3	1.43396154809257	0.151583236166352	0.517838546629841	361.930237626216	2.70607028753994	2.1241	0.2284	2.1213	0.2236	918605740
1433	5	40457547	41114627	0.37431	0.239057648993	690	5	0.615517035841307	0.538213322301427	0.215305549111302	294.842814595147	2.21864951768489	2.1241	0.2284	2.1213	0.2236	919219440
1434	5	41114627	41715173	0.367264	0.167424310544	671	4	0.431203796279298	0.666320193844165	0.16622946204083	286.723954483106	2.10675039246468	2.1241	0.2284	2.1213	0.2236	919876520
1435	5	41715173	42318091	0.36169	0.170699829828	722	4	0.732349441820865	0.46395530910881	0.271915532727818	308.51668425753	2.2668759811617	2.1241	0.2284	2.1213	0.2236	920477066
1436	5	42318091	42954016	0.376638	0.213743759091	612	5	0.113626891983526	0.909533568689291	0.042240840138422	261.512757293087	1.96784565916399	2.1241	0.2284	2.1213	0.2236	921079984
1437	5	42954016	43660551	0.395072	0.292320974899	510	7	-0.445705357627255	0.655810094004565	-0.168568249179331	217.927297744239	1.71140939597315	2.1241	0.2284	2.1213	0.2236	921715909
1438	5	43660551	44343861	0.355832	0.268267696946	649	3	0.322452411361047	0.747109984163609	0.133695055296781	277.323169090218	2.07348242811502	2.1241	0.2284	2.1213	0.2236	922422444
1439	5	44343861	44936279	0.351076	0.156001336894	679	3	0.4908628866234	0.623523428054181	0.198888151542374	290.142421898702	2.16932907348243	2.1241	0.2284	2.1213	0.2236	923105754
1440	5	44936279	45545825	0.340516	0.179717363415	646	2	0.518931796034063	0.60380830393743	0.198083122999958	276.041243809369	2.14439834024896	2.1241	0.2284	2.1213	0.2236	923698172
1441	5	45545825	46321786	0.351704	0.355637718906	502	3	-0.50275891742448	0.615133780863518	-0.236836058751586	214.508830328643	1.6038338658147	2.1241	0.2284	2.1213	0.2236	924307718
1442	5	46321786	50291890	0.359608	0.874058714835	615	3	0.131587206063714	0.895310805605628	0.0560629875242446	262.794682573935	1.96485623003195	2.1241	0.2284	2.1213	0.2236	925083679
1443	5	50291890	50863722	0.34919	0.125617314176	586	2	0.143241927245005	0.886099118066218	0.057449622728281	250.4027381924	1.94522821576763	2.1241	0.2284	2.1213	0.2236	929053783
1444	5	50863722	51466760	0.334686	0.170864854288	581	1	0.33039555881874	0.741101096854356	0.173178320426329	248.266196057652	2.07130124777184	2.1241	0.2284	2.1213	0.2236	929625615
1445	5	51466760	52066402	0.34653	0.166169147591	618	2	0.343609857265836	0.731139710597181	0.134155796210408	264.076607854784	2.05145228215768	2.1241	0.2284	2.1213	0.2236	930228653
1446	5	52066402	52659080	0.372462	0.156371587945	619	5	0.15866831515025	0.873930202731574	0.0586485966600348	264.503916281733	1.9903536977492	2.1241	0.2284	2.1213	0.2236	930828295
1447	5	52659080	53305755	0.370868	0.226814087447	745	5	0.969413932151281	0.33233870378982	0.325949612795294	318.344778077368	2.39549839228296	2.1241	0.2284	2.1213	0.2236	931420973
1448	5	53305755	53906994	0.386416	0.168383953802	567	6	-0.140207979217848	0.888495667677547	-0.0544861958856835	242.28387808036	1.85901639344262	2.1241	0.2284	2.1213	0.2236	932067648
1449	5	53906994	54507003	0.399894	0.166679166479	591	7	0.125434401416553	0.900179654783602	0.0440926341393437	252.539280327147	1.98322147651007	2.1241	0.2284	2.1213	0.2236	932668887
1450	5	54507003	55143421	0.370108	0.214352831001	562	5	-0.208097559207359	0.835152792915407	-0.0807206823333037	240.147335945612	1.80707395498392	2.1241	0.2284	2.1213	0.2236	933268896
1451	5	55143421	55776205	0.400768	0.209840956788	540	8	-0.135543973625678	0.892181799102681	-0.0488488654105223	230.746550552723	1.90812720848057	2.1241	0.2284	2.1213	0.2236	933905314
1452	5	55776205	56351237	0.397386	0.13048317311	596	7	0.160689942098269	0.872337611529782	0.0562468344239731	254.675822461895	2	2.1241	0.2284	2.1213	0.2236	934538098
1453	5	56351237	56986061	0.390502	0.212380124255	688	7	0.809391890641853	0.418289765243998	0.263343068663909	293.988197741248	2.30872483221477	2.1241	0.2284	2.1213	0.2236	935113130
1454	5	56986061	57568800	0.368672	0.141982946053	646	4	0.283583381798138	0.776729673904994	0.111450860534571	276.041243809369	2.02825745682889	2.1241	0.2284	2.1213	0.2236	935747954
1455	5	57568800	58173035	0.37137	0.172507385372	593	5	-0.00862839946900991	0.993115618702212	-0.00325870800822626	253.393897181046	1.90675241157556	2.1241	0.2284	2.1213	0.2236	936330693
1456	5	58173035	58749287	0.37316	0.132324052671	650	5	0.358137474888599	0.72024043560105	0.129148905361587	277.750477517167	2.09003215434084	2.1241	0.2284	2.1213	0.2236	936934928
1457	5	58749287	59304106	0.362074	0.0988051959288	677	4	0.466632695754776	0.640762690453915	0.179072529415643	289.287805044803	2.12558869701727	2.1241	0.2284	2.1213	0.2236	937511180
1458	5	59304106	59922486	0.36772	0.191435686795	710	4	0.661491642869908	0.508297072320749	0.247735720232691	303.388983134136	2.22919937205651	2.1241	0.2284	2.1213	0.2236	938065999
1459	5	59922486	60573536	0.370738	0.232009830274	735	5	0.905069041913104	0.365428811690241	0.306453437169497	314.071693807874	2.36334405144695	2.1241	0.2284	2.1213	0.2236	938684379
1460	5	60573536	61126135	0.40471	0.095184754225	694	8	0.986872415991327	0.323705188342248	0.313127390116908	296.552048302945	2.45229681978799	2.1241	0.2284	2.1213	0.2236	939335429
1461	5	61126135	61778956	0.387244	0.234093265995	601	6	0.0782308498163587	0.937644422603688	0.0295300598832731	256.812364596642	1.97049180327869	2.1241	0.2284	2.1213	0.2236	939888028
1462	5	61778956	62425622	0.374452	0.226803326601	582	5	-0.0794077787310046	0.936708281648854	-0.030271659645946	248.693504484602	1.87138263665595	2.1241	0.2284	2.1213	0.2236	940540849
1463	5	62425622	63031396	0.347858	0.174609672914	624	2	0.381178844144742	0.703070546167489	0.148094987168282	266.64045841648	2.07136929460581	2.1241	0.2284	2.1213	0.2236	941187515
1464	5	63031396	63641913	0.362302	0.181021986284	622	4	0.141867783896224	0.887184441615613	0.056831275971249	265.785841562581	1.95290423861852	2.1241	0.2284	2.1213	0.2236	941793289
1465	5	63641913	64249411	0.360202	0.176952022887	714	4	0.685110909186894	0.493273936745584	0.255840769869746	305.098216841934	2.24175824175824	2.1241	0.2284	2.1213	0.2236	942403806
1466	5	64249411	64855087	0.357448	0.174476122547	595	3	0.0193135558888125	0.984590969910624	0.00836624549294833	254.248514034945	1.90095846645367	2.1241	0.2284	2.1213	0.2236	943011304
1467	5	64855087	65480365	0.360102	0.200355681793	597	4	-0.00575263058493622	0.995410090187754	-0.00235237289454852	255.103130888844	1.87441130298273	2.1241	0.2284	2.1213	0.2236	943616980
1468	5	65480365	66081267	0.39768	0.167917563929	644	7	0.499143132642748	0.617678553215823	0.167995192076428	275.18662695547	2.16107382550336	2.1241	0.2284	2.1213	0.2236	944242258
1469	5	66081267	66631350	0.390006	0.0910462602916	525	7	-0.339938735582106	0.7339026650685	-0.126748073484704	224.336924148481	1.76174496644295	2.1241	0.2284	2.1213	0.2236	944843160
1470	5	66631350	67253476	0.369298	0.196304285627	690	4	0.54339531128498	0.586857653269002	0.206513057506178	294.842814595147	2.16640502354788	2.1241	0.2284	2.1213	0.2236	945393243
1471	5	67253476	67828674	0.39644	0.130734112427	626	7	0.372223186188568	0.709726684315805	0.12709716089443	267.495075270379	2.1006711409396	2.1241	0.2284	2.1213	0.2236	946015369
1472	5	67828674	68455176	0.391028	0.201917950781	638	7	0.456836483824688	0.647788580181247	0.154490927726681	272.622776393773	2.14093959731544	2.1241	0.2284	2.1213	0.2236	946590567
1473	5	68455176	71072621	0.38554	0.808974018556	507	6	-0.5256882657488	0.599104818096537	-0.215849183824572	216.64537246339	1.66229508196721	2.1241	0.2284	2.1213	0.2236	947217069
1474	5	71072621	71649919	0.401126	0.133896185332	761	8	1.47519642965587	0.140159741074449	0.446088181042192	325.18171290856	2.68904593639576	2.1241	0.2284	2.1213	0.2236	949834514
1475	5	71649919	72239325	0.393452	0.151688309926	655	7	0.576705322142524	0.564138536546503	0.192429410386624	279.887019651915	2.19798657718121	2.1241	0.2284	2.1213	0.2236	950411812
1476	5	72239325	72831185	0.40839	0.155205622951	578	8	0.141415914721375	0.887541382484268	0.0492612200393257	246.984270776804	2.04240282685512	2.1241	0.2284	2.1213	0.2236	951001218
1477	5	72831185	73395004	0.389428	0.113190580665	680	6	0.58577989374878	0.558023436903484	0.207699815309789	290.569730325652	2.22950819672131	2.1241	0.2284	2.1213	0.2236	951593078
1478	5	73395004	73951072	0.411104	0.100829394966	573	9	0.386113428181446	0.699412665291399	0.133151708416092	244.847728642057	2.11439114391144	2.1241	0.2284	2.1213	0.2236	952156897
1479	5	73951072	74627867	0.376902	0.261223856559	611	5	0.107192402959709	0.914636342264935	0.0398815672644998	261.085448866137	1.96463022508039	2.1241	0.2284	2.1213	0.2236	952712965
1480	5	74627867	75286328	0.368382	0.240653584647	730	4	0.779587974454836	0.435633436520376	0.287813159608026	311.935151673126	2.29199372056515	2.1241	0.2284	2.1213	0.2236	953389760
1481	5	75286328	75899148	0.401954	0.184099735648	533	8	-0.186562900426451	0.85200335713456	-0.0676727397021773	227.755391564077	1.88339222614841	2.1241	0.2284	2.1213	0.2236	954048221
1482	5	75899148	76532540	0.400572	0.21059943921	580	8	0.155992750950167	0.876038735177357	0.0542446275535813	247.838887630703	2.04946996466431	2.1241	0.2284	2.1213	0.2236	954661041
1483	5	76532540	77144123	0.385108	0.182449479466	621	6	0.20672427866001	0.836225195315107	0.0767583373925688	265.358533135632	2.03606557377049	2.1241	0.2284	2.1213	0.2236	955294433
1484	5	77144123	77757364	0.368648	0.184659864556	657	4	0.348536364169848	0.727437409085685	0.135810066162976	280.741636505814	2.06279434850863	2.1241	0.2284	2.1213	0.2236	955906016
1485	5	77757364	78373341	0.408354	0.188281380636	623	8	0.469394729869201	0.638787514692172	0.157423890562649	266.213149989531	2.20141342756184	2.1241	0.2284	2.1213	0.2236	956519257
1486	5	78373341	79025591	0.372866	0.233422767344	594	5	-0.00219391044519221	0.998249514132249	-0.000827881753464124	253.821205607996	1.90996784565916	2.1241	0.2284	2.1213	0.2236	957135234
1487	5	79025591	79664376	0.413118	0.217264024672	551	9	0.217963006898332	0.827457934669389	0.0766688882303448	235.446943249168	2.03321033210332	2.1241	0.2284	2.1213	0.2236	957787484
1488	5	79664376	80313335	0.376198	0.229535301922	558	5	-0.23383551530263	0.815112676577245	-0.0910256907250424	238.438102237814	1.79421221864952	2.1241	0.2284	2.1213	0.2236	958426269
1489	5	80313335	80928670	0.375636	0.187434486906	672	5	0.499696233412589	0.617288985058483	0.17717042022453	287.151262910056	2.16077170418006	2.1241	0.2284	2.1213	0.2236	959075228
1490	5	80928670	81540222	0.370088	0.182408037256	733	5	0.892200063865469	0.372285707971069	0.302522385579582	313.217076953975	2.35691318327974	2.1241	0.2284	2.1213	0.2236	959690563
1491	5	81540222	82129490	0.382204	0.15148964478	629	6	0.25812165019747	0.796313023161986	0.0952250860513768	268.777000551228	2.06229508196721	2.1241	0.2284	2.1213	0.2236	960302115
1492	5	82129490	82729349	0.352662	0.166470787302	751	3	0.895048027253046	0.370761414888976	0.344289484811914	320.908628639065	2.39936102236422	2.1241	0.2284	2.1213	0.2236	960891383
1493	5	82729349	83297370	0.359016	0.119750854282	658	3	0.372975553939753	0.709166638431293	0.153564161032884	281.168944932763	2.10223642172524	2.1241	0.2284	2.1213	0.2236	961491242
1494	5	83297370	83872392	0.342912	0.130468051657	591	2	0.17454941631076	0.861433698180036	0.0697070884835658	252.539280327147	1.96182572614108	2.1241	0.2284	2.1213	0.2236	962059263
1495	5	83872392	84451092	0.331994	0.135994470365	684	1	0.84821879273679	0.396316133164187	0.408636481907699	292.27896403345	2.43850267379679	2.1241	0.2284	2.1213	0.2236	962634285
1496	5	84451092	85056406	0.328992	0.173982428954	593	1	0.390724479275212	0.69600090256157	0.202672261567804	253.393897181046	2.11408199643494	2.1241	0.2284	2.1213	0.2236	963212985
1497	5	85056406	85678454	0.331428	0.196203508411	620	1	0.526464550302273	0.598565476256614	0.266908372296038	264.931224708682	2.21033868092692	2.1241	0.2284	2.1213	0.2236	963818299
1498	5	85678454	86276610	0.345518	0.164097660142	574	2	0.0681039534871937	0.945702883238543	0.0275996949817211	245.275037069006	1.90539419087137	2.1241	0.2284	2.1213	0.2236	964440347
1499	5	86276610	86923247	0.354386	0.226768650727	726	3	0.754705964534419	0.450425426921944	0.295446125293393	310.225917965328	2.31948881789137	2.1241	0.2284	2.1213	0.2236	965038503
1500	5	86923247	87527006	0.352572	0.171854995122	691	3	0.558227076728341	0.576689333610452	0.224162287685901	295.270123022096	2.20766773162939	2.1241	0.2284	2.1213	0.2236	965685140
1501	5	87527006	88102198	0.36346	0.130725044855	692	4	0.555204944443473	0.578754487328481	0.210688733477371	295.697431449046	2.17268445839874	2.1241	0.2284	2.1213	0.2236	966288899
1502	5	88102198	88677066	0.353464	0.130235114844	684	3	0.518931299167125	0.603808650438508	0.20947290218354	292.27896403345	2.185303514377	2.1241	0.2284	2.1213	0.2236	966864091
1503	5	88677066	89253564	0.346932	0.132694302495	608	2	0.280994879134326	0.77871432752522	0.110620281749619	259.803523585289	2.01825726141079	2.1241	0.2284	2.1213	0.2236	967438959
1504	5	89253564	89858984	0.35972	0.174127052294	686	3	0.530158664184615	0.596001927912785	0.213685153470455	293.133580887349	2.19169329073482	2.1241	0.2284	2.1213	0.2236	968015457
1505	5	89858984	90459075	0.356896	0.166793036389	662	3	0.395430283974733	0.692525362979474	0.16230779410486	282.878178640561	2.11501597444089	2.1241	0.2284	2.1213	0.2236	968620877
1506	5	90459075	91076648	0.360594	0.190379113077	642	4	0.259964115481152	0.794891453849863	0.10248999296295	274.332010101571	2.01569858712716	2.1241	0.2284	2.1213	0.2236	969220968
1507	5	91076648	91716879	0.336396	0.219031880681	633	1	0.591820880796785	0.553970539137431	0.296845656450142	270.486234259026	2.25668449197861	2.1241	0.2284	2.1213	0.2236	969838541
1508	5	91716879	92273830	0.341454	0.102254956002	598	2	0.218379901002817	0.827133124313306	0.0866944425041383	255.530439315794	1.9850622406639	2.1241	0.2284	2.1213	0.2236	970478772
1509	5	92273830	92866384	0.36225	0.156195047202	760	4	0.956732471832228	0.338702303916709	0.345916114171594	324.754404481611	2.3861852433281	2.1241	0.2284	2.1213	0.2236	971035723
1510	5	92866384	93464336	0.360448	0.163812479931	681	4	0.490251962071762	0.623955615246695	0.187571493852718	290.997038752601	2.138147566719	2.1241	0.2284	2.1213	0.2236	971628277
1511	5	93464336	94068376	0.351696	0.17224024899	601	3	0.052995650941283	0.957735372892014	0.0228415680088279	256.812364596642	1.92012779552716	2.1241	0.2284	2.1213	0.2236	972226229
1512	5	94068376	94651057	0.364862	0.141897539134	688	4	0.531585678126487	0.595012986250959	0.202325260542744	293.988197741248	2.16012558869702	2.1241	0.2284	2.1213	0.2236	972830269
1513	5	94651057	95233813	0.378098	0.142007975894	626	5	0.203709738316974	0.838580331694173	0.0748718443783883	267.495075270379	2.01286173633441	2.1241	0.2284	2.1213	0.2236	973412950
1514	5	95233813	95811823	0.374	0.134963062923	674	5	0.512565211460224	0.608255493333661	0.181457778627629	288.005879763955	2.16720257234727	2.1241	0.2284	2.1213	0.2236	973995706
1515	5	95811823	96385921	0.379986	0.12906855624	671	5	0.493261744388771	0.621827655370675	0.175021953645954	286.723954483106	2.15755627009646	2.1241	0.2284	2.1213	0.2236	974573716
1516	5	96385921	97031923	0.36668	0.226008588209	706	4	0.637872376552922	0.523556760709265	0.239584879111827	301.679749426338	2.21664050235479	2.1241	0.2284	2.1213	0.2236	975147814
1517	5	97031923	97685545	0.349048	0.235031868572	703	2	0.875837171383668	0.381118559236056	0.320073647378569	300.39782414549	2.33360995850622	2.1241	0.2284	2.1213	0.2236	975793816
1518	5	97685545	98298708	0.363238	0.184556145756	723	4	0.738254258400111	0.460359956886848	0.273912342791764	308.94399268448	2.27001569858713	2.1241	0.2284	2.1213	0.2236	976447438
1519	5	98298708	99037481	0.351032	0.323202120272	597	3	0.0305409209063027	0.975635658426229	0.0132075085624474	255.103130888844	1.9073482428115	2.1241	0.2284	2.1213	0.2236	977060601
1520	5	99037481	99757413	0.334686	0.305489962941	559	1	0.219792537981875	0.826032731369042	0.117488439864991	238.865410664764	1.99286987522282	2.1241	0.2284	2.1213	0.2236	977799374
1521	5	99757413	100373052	0.339992	0.187835728406	606	1	0.456080809769723	0.648331869242462	0.233957950494751	258.94890673139	2.16042780748663	2.1241	0.2284	2.1213	0.2236	978519306
1522	5	100373052	100992337	0.331552	0.192617292523	654	1	0.69739649159561	0.485554696562893	0.343930792519883	279.459711224965	2.33155080213904	2.1241	0.2284	2.1213	0.2236	979134945
1523	5	100992337	101620401	0.34334	0.203902786977	698	2	0.844529682317913	0.398373484017419	0.309775994515686	298.261282010743	2.31701244813278	2.1241	0.2284	2.1213	0.2236	979754230
1524	5	101620401	102230904	0.355864	0.181003205553	723	3	0.737864917008183	0.460596539920489	0.28947222424876	308.94399268448	2.30990415335463	2.1241	0.2284	2.1213	0.2236	980382294
1525	5	102230904	102798905	0.357216	0.119719859648	717	3	0.704182821955713	0.481318927336694	0.277449695999547	306.380142122783	2.29073482428115	2.1241	0.2284	2.1213	0.2236	980992797
1526	5	102798905	103359200	0.35156	0.10761295389	590	3	-0.0087548566549129	0.993014724277121	-0.003808468453154	252.111971900198	1.88498402555911	2.1241	0.2284	2.1213	0.2236	981560798
1527	5	103359200	103953320	0.334254	0.158419174578	625	1	0.55160160049247	0.581221339641268	0.27849634657125	267.06776684343	2.22816399286988	2.1241	0.2284	2.1213	0.2236	982121093
1528	5	103953320	104547509	0.33606	0.158516902871	655	1	0.70242390163365	0.482414843771815	0.346135063446613	279.887019651915	2.33511586452763	2.1241	0.2284	2.1213	0.2236	982715213
1529	5	104547509	105124622	0.326414	0.133618546108	590	1	0.375642249161094	0.707182876957695	0.195355111271004	252.111971900198	2.10338680926916	2.1241	0.2284	2.1213	0.2236	983309402
1530	5	105124622	105692480	0.331716	0.119498184405	649	1	0.672259441405414	0.50141854529727	0.332858635020939	277.323169090218	2.31372549019608	2.1241	0.2284	2.1213	0.2236	983886515
1531	5	105692480	106296859	0.332846	0.172704544665	641	1	0.632040161101099	0.527360634655166	0.314964513640542	273.904701674622	2.28520499108734	2.1241	0.2284	2.1213	0.2236	984454373
1532	5	106296859	106851514	0.36379	0.0985387312834	765	4	0.98625655472846	0.324007233223755	0.355376443420661	326.890946616358	2.40188383045526	2.1241	0.2284	2.1213	0.2236	985058752
1533	5	106851514	107391861	0.372904	0.0746686851227	606	5	0.0750199578406202	0.940198832576675	0.0280269809187209	258.94890673139	1.94855305466238	2.1241	0.2284	2.1213	0.2236	985613407
1534	5	107391861	108005403	0.35773	0.185059865502	658	3	0.372975553939753	0.709166638431293	0.153564161032884	281.168944932763	2.10223642172524	2.1241	0.2284	2.1213	0.2236	986153754
1535	5	108005403	108590517	0.35622	0.145465669938	607	3	0.0866777459937535	0.930927665953819	0.0371730935533246	259.376215158339	1.93929712460064	2.1241	0.2284	2.1213	0.2236	986767296
1536	5	108590517	109195458	0.369012	0.17347311556	633	4	0.206820766267934	0.83614983763891	0.0821221952689879	270.486234259026	1.98744113029827	2.1241	0.2284	2.1213	0.2236	987352410
1537	5	109195458	109785953	0.37489	0.153252779448	792	5	1.27183491627071	0.203431780229598	0.41420961752538	338.428274143994	2.54662379421222	2.1241	0.2284	2.1213	0.2236	987957351
1538	5	109785953	110434238	0.352582	0.22873427582	800	3	1.17011847018155	0.241953296536278	0.435476577072367	341.84674155959	2.55591054313099	2.1241	0.2284	2.1213	0.2236	988547846
1539	5	110434238	111024569	0.367046	0.153017544395	662	4	0.37806044706608	0.705385690137937	0.146747912647864	282.878178640561	2.07849293563579	2.1241	0.2284	2.1213	0.2236	989196131
1540	5	111024569	111613224	0.373272	0.150606042589	735	5	0.905069041913104	0.365428811690241	0.306453437169497	314.071693807874	2.36334405144695	2.1241	0.2284	2.1213	0.2236	989786462
1541	5	111613224	112244910	0.386266	0.208467498092	622	6	0.213148950102192	0.83121078513001	0.0790796493026902	265.785841562581	2.03934426229508	2.1241	0.2284	2.1213	0.2236	990375117
1542	5	112244910	112839920	0.40329	0.159677988605	601	8	0.309049531352486	0.757283849198679	0.105556718249832	256.812364596642	2.12367491166078	2.1241	0.2284	2.1213	0.2236	991006803
1543	5	112839920	113454271	0.372098	0.186133008655	584	5	-0.0665388006833692	0.946948867662304	-0.0253224436742127	249.548121338501	1.87781350482315	2.1241	0.2284	2.1213	0.2236	991601813
1544	5	113454271	114069401	0.365342	0.187163688976	681	4	0.490251962071762	0.623955615246695	0.187571493852718	290.997038752601	2.138147566719	2.1241	0.2284	2.1213	0.2236	992216164
1545	5	114069401	114724496	0.379062	0.236751921477	686	5	0.589779079746036	0.555338769929067	0.206917763618583	293.133580887349	2.20578778135048	2.1241	0.2284	2.1213	0.2236	992831294
1546	5	114724496	115322610	0.380016	0.164038962472	707	6	0.759246022687708	0.447705400010272	0.263875283981486	302.107057853288	2.31803278688525	2.1241	0.2284	2.1213	0.2236	993486389
1547	5	115322610	115902468	0.378852	0.137719924533	680	5	0.55117214560313	0.581515672590041	0.194243933583472	290.569730325652	2.18649517684887	2.1241	0.2284	2.1213	0.2236	994084503
1548	5	115902468	116490723	0.377768	0.150028474046	577	5	-0.111580223850093	0.911156253169852	-0.0427194939087475	246.556962349855	1.85530546623794	2.1241	0.2284	2.1213	0.2236	994664361
1549	5	116490723	117055419	0.345364	0.114567838271	591	2	0.17454941631076	0.861433698180036	0.0697070884835658	252.539280327147	1.96182572614108	2.1241	0.2284	2.1213	0.2236	995252616
1550	5	117055419	117634941	0.345686	0.137219984746	653	2	0.56276228072612	0.573596768180545	0.213631949852464	279.032402798016	2.16763485477178	2.1241	0.2284	2.1213	0.2236	995817312
1551	5	117634941	118243926	0.366674	0.178961714985	607	4	0.0532955352075279	0.957496437536189	0.0216132120963287	259.376215158339	1.90580847723705	2.1241	0.2284	2.1213	0.2236	996396834
1552	5	118243926	118884402	0.36989	0.219330622849	687	4	0.525680861547241	0.599109963398893	0.200226794658747	293.560889314298	2.15698587127159	2.1241	0.2284	2.1213	0.2236	997005819
1553	5	118884402	119507447	0.356956	0.197489747932	725	3	0.749092282025673	0.453801586532753	0.293457572199939	309.798609538379	2.31629392971246	2.1241	0.2284	2.1213	0.2236	997646295
1554	5	119507447	120117349	0.34355	0.180196162662	764	2	1.25778853798588	0.208468242043009	0.440121596341782	326.463638189409	2.53609958506224	2.1241	0.2284	2.1213	0.2236	998269340
1555	5	120117349	120705917	0.339752	0.150480488236	666	1	0.757725412052082	0.448615382704358	0.370162334093063	284.587412348359	2.37433155080214	2.1241	0.2284	2.1213	0.2236	998879242
1556	5	120705917	121319466	0.34351	0.18506916318	749	2	1.16386607078861	0.24447829145427	0.411514676764784	320.054011785166	2.48630705394191	2.1241	0.2284	2.1213	0.2236	999467810
1557	5	121319466	121909398	0.37595	0.15244468854	715	5	0.77637926143675	0.437525085927974	0.266652429111522	305.525525268884	2.29903536977492	2.1241	0.2284	2.1213	0.2236	1000081359
1558	5	121909398	122511515	0.383058	0.16959660664	608	6	0.123203549911637	0.901945914564565	0.0462363926156732	259.803523585289	1.99344262295082	2.1241	0.2284	2.1213	0.2236	1000671291
1559	5	122511515	123111368	0.361134	0.166462449967	721	4	0.726444625241618	0.46756624265312	0.269915955081469	308.089375830581	2.26373626373626	2.1241	0.2284	2.1213	0.2236	1001273408
1560	5	123111368	123701388	0.370284	0.152571099285	783	5	1.21392451505635	0.224776550499369	0.397721494736811	334.582498301449	2.51768488745981	2.1241	0.2284	2.1213	0.2236	1001873261
1561	5	123701388	124291275	0.389166	0.152380032108	680	6	0.58577989374878	0.558023436903484	0.207699815309789	290.569730325652	2.22950819672131	2.1241	0.2284	2.1213	0.2236	1002463281
1562	5	124291275	124867229	0.368144	0.131875115027	785	4	1.10435288631339	0.269440089660826	0.392609349619636	335.437115155348	2.46467817896389	2.1241	0.2284	2.1213	0.2236	1003053168
1563	5	124867229	125469483	0.356532	0.169785505783	727	3	0.760319647043164	0.447063540723158	0.297431941217237	310.653226392278	2.32268370607029	2.1241	0.2284	2.1213	0.2236	1003629122
1564	5	125469483	126156023	0.38415	0.271710315495	534	6	-0.352222136809872	0.724671676591171	-0.140995189140359	228.182699991027	1.75081967213115	2.1241	0.2284	2.1213	0.2236	1004231376
1565	5	126156023	126770485	0.3923	0.186280030335	648	7	0.527347565188121	0.597952248944831	0.176928316846436	276.895860663268	2.1744966442953	2.1241	0.2284	2.1213	0.2236	1004917916
1566	5	126770485	127360714	0.37443	0.152871173731	711	5	0.750641305341479	0.452868555564959	0.258558747065185	303.816291561086	2.28617363344051	2.1241	0.2284	2.1213	0.2236	1005532378
1567	5	127360714	127949891	0.361364	0.151358590033	728	4	0.767778341296343	0.442618884101118	0.283855146039343	311.080534819227	2.28571428571429	2.1241	0.2284	2.1213	0.2236	1006122607
1568	5	127949891	128561778	0.360824	0.182855657989	760	4	0.956732471832228	0.338702303916709	0.345916114171594	324.754404481611	2.3861852433281	2.1241	0.2284	2.1213	0.2236	1006711784
1569	5	128561778	129170877	0.344976	0.1791153819	708	2	0.907144660449422	0.364330303573875	0.330298318389031	302.534366280237	2.35020746887967	2.1241	0.2284	2.1213	0.2236	1007323671
1570	5	129170877	129759502	0.34969	0.150562752177	664	2	0.63163875667078	0.527622955293483	0.237732199652958	283.73279549446	2.20414937759336	2.1241	0.2284	2.1213	0.2236	1007932770
1571	5	129759502	130481984	0.357756	0.307941235906	847	3	1.43396154809257	0.151583236166352	0.517838546629841	361.930237626216	2.70607028753994	2.1241	0.2284	2.1213	0.2236	1008521395
1572	5	130481984	131126898	0.360342	0.224702828594	612	4	0.0828196181037599	0.933994969724976	0.0334483485332981	261.512757293087	1.92150706436421	2.1241	0.2284	2.1213	0.2236	1009243877
1573	5	131126898	131756195	0.442498	0.205462603508	487	12	0.258049068785884	0.796369037823602	0.0856596802237468	208.099203924401	2.10822510822511	2.1241	0.2284	2.1213	0.2236	1009888791
1574	5	131756195	132395579	0.421682	0.217997322423	542	10	0.22508630094957	0.821912137817719	0.0769833689250785	231.601167406622	2.09874152952565	2.1241	0.2284	2.1213	0.2236	1010518088
1575	5	132395579	132968330	0.453144	0.127020293286	376	13	-0.416098148585798	0.677338184669735	-0.152085658466256	160.667968533007	1.82082324455206	2.1241	0.2284	2.1213	0.2236	1011157472
1576	5	132968330	133546687	0.465916	0.135482063846	484	13	0.658944569815544	0.509931363856533	0.212188727130701	206.817278643552	2.34382566585956	2.1241	0.2284	2.1213	0.2236	1011730223
1577	5	133546687	134261522	0.41686	0.300537886365	376	9	-1.11959716239917	0.262885465340077	-0.474650768663175	160.667968533007	1.38745387453875	2.1241	0.2284	2.1213	0.2236	1012308580
1578	5	134261522	134812983	0.464944	0.0933175691481	433	13	0.151285508348243	0.879750500369784	0.0515487045828313	185.024548869128	2.09685230024213	2.1241	0.2284	2.1213	0.2236	1013023415
1579	5	134812983	135373113	0.442664	0.107350079446	411	12	-0.440527946497728	0.659554776062017	-0.159123698176912	175.62376347624	1.77922077922078	2.1241	0.2284	2.1213	0.2236	1013574876
1580	5	135373113	135956140	0.408624	0.142406783905	599	8	0.294472695123694	0.76839672507007	0.100747730327433	255.957747742743	2.11660777385159	2.1241	0.2284	2.1213	0.2236	1014135006
1581	5	135956140	136560823	0.406778	0.173120461465	708	8	1.08891026959287	0.276193457087239	0.341941087621644	302.534366280237	2.5017667844523	2.1241	0.2284	2.1213	0.2236	1014718033
1582	5	136560823	137138846	0.423728	0.134982517997	613	10	0.792528174016016	0.428052770628778	0.254577591261989	261.940065720036	2.37366892545983	2.1241	0.2284	2.1213	0.2236	1015322716
1583	5	137138846	137814369	0.40402	0.259832751809	525	8	-0.24487024534162	0.806556901186967	-0.0894908499078681	224.336924148481	1.85512367491166	2.1241	0.2284	2.1213	0.2236	1015900739
1584	5	137814369	138456998	0.430438	0.221946099538	579	11	0.933657070004272	0.350480816437193	0.272109682438551	247.411579203753	2.351269035533	2.1241	0.2284	2.1213	0.2236	1016576262
1585	5	138456998	139190425	0.470114	0.318268893837	393	14	0.253488602540814	0.799890667482835	0.0913631890825845	167.932211791149	2.16827586206897	2.1241	0.2284	2.1213	0.2236	1017218891
1586	5	139190425	139763868	0.445014	0.128073757985	585	12	1.15884574638844	0.246519066772382	0.350174532612172	249.97542976545	2.53246753246753	2.1241	0.2284	2.1213	0.2236	1017952318
1587	5	139763868	140434005	0.388724	0.25388390732	510	6	-0.506414251422253	0.612565872010381	-0.207337683969055	217.927297744239	1.67213114754098	2.1241	0.2284	2.1213	0.2236	1018525761
1588	5	140434005	141048955	0.401718	0.186925766322	568	8	0.0685317335774136	0.945362359707156	0.0240826570433289	242.711186507309	2.00706713780919	2.1241	0.2284	2.1213	0.2236	1019195898
1589	5	141048955	141653696	0.461306	0.173199766512	431	13	0.13137730985933	0.895476837183293	0.0448695489452046	184.169932015229	2.08716707021792	2.1241	0.2284	2.1213	0.2236	1019810848
1590	5	141653696	142245212	0.436702	0.154714327254	565	11	0.802322080896367	0.422366672787031	0.236797201751865	241.429261226461	2.29441624365482	2.1241	0.2284	2.1213	0.2236	1020415589
1591	5	142245212	142818420	0.39803	0.127716291468	687	7	0.80234078250551	0.422355857610795	0.261244602779912	293.560889314298	2.30536912751678	2.1241	0.2284	2.1213	0.2236	1021007105
1592	5	142818420	143386322	0.385238	0.119566404063	698	6	0.701423979708065	0.483038461283567	0.24539210538174	298.261282010743	2.28852459016393	2.1241	0.2284	2.1213	0.2236	1021580313
1593	5	143386322	143978761	0.371436	0.156031253851	609	5	0.0943234249120734	0.924852242478837	0.0351514153521024	260.230832012238	1.95819935691318	2.1241	0.2284	2.1213	0.2236	1022148215
1594	5	143978761	144594517	0.354736	0.187990048006	721	3	0.726637551990693	0.46744801781157	0.285475836538465	308.089375830581	2.30351437699681	2.1241	0.2284	2.1213	0.2236	1022740654
1595	5	144594517	145212387	0.373136	0.190768284591	686	5	0.589779079746036	0.555338769929067	0.206917763618583	293.133580887349	2.20578778135048	2.1241	0.2284	2.1213	0.2236	1023356410
1596	5	145212387	145827515	0.395968	0.187161046156	660	7	0.611960862824241	0.540563651825599	0.203400528207627	282.023561786662	2.21476510067114	2.1241	0.2284	2.1213	0.2236	1023974280
1597	5	145827515	146406506	0.38604	0.136428718236	594	6	0.0332581497210809	0.973468726967004	0.0126279999728535	253.821205607996	1.94754098360656	2.1241	0.2284	2.1213	0.2236	1024589408
1598	5	146406506	147002114	0.384156	0.160521685404	604	6	0.0975048641429064	0.922325471611111	0.0367136184971666	258.094289877491	1.98032786885246	2.1241	0.2284	2.1213	0.2236	1025168399
1599	5	147002114	147585951	0.36391	0.143596586033	783	4	1.0925432531549	0.274594389748046	0.388929003131687	334.582498301449	2.45839874411303	2.1241	0.2284	2.1213	0.2236	1025764007
1600	5	147585951	148177528	0.373268	0.154801488226	790	5	1.25896593822308	0.208042635146361	0.410561840510235	337.573657290095	2.54019292604502	2.1241	0.2284	2.1213	0.2236	1026347844
1601	5	148177528	148741542	0.431188	0.113497182694	726	11	2.31267445563727	0.0207405444886284	0.598515882445066	310.225917965328	2.94822335025381	2.1241	0.2284	2.1213	0.2236	1026939421
1602	5	148741542	149353904	0.449804	0.183489504574	496	12	0.340775294279995	0.733272750716114	0.11207802852828	211.944979766946	2.14718614718615	2.1241	0.2284	2.1213	0.2236	1027503435
1603	5	149353904	149920972	0.499212	0.118271530046	316	15	0.276568896670858	0.782111150255154	0.0920276197005182	135.029462916038	2.17555938037866	2.1241	0.2284	2.1213	0.2236	1028115797
1604	5	149920972	150525830	0.441698	0.173359697648	507	12	0.441885125439466	0.658572334858027	0.143723655144745	216.64537246339	2.19480519480519	2.1241	0.2284	2.1213	0.2236	1028682865
1605	5	150525830	151130441	0.440634	0.173021992653	476	12	0.156939237626413	0.875292735848206	0.0526994814493481	203.398811227956	2.06060606060606	2.1241	0.2284	2.1213	0.2236	1029287723
1606	5	151130441	151740335	0.398932	0.180185409268	668	7	0.668369727914987	0.503897614035974	0.220782606435864	285.442029202258	2.24161073825503	2.1241	0.2284	2.1213	0.2236	1029892334
1607	5	151740335	152359269	0.367892	0.192159422491	643	4	0.265868932060399	0.790340152818786	0.104735433168594	274.759318528521	2.01883830455259	2.1241	0.2284	2.1213	0.2236	1030502228
1608	5	152359269	152965428	0.38154	0.175133917009	638	6	0.315943693177113	0.752045246851629	0.115721492936957	272.622776393773	2.09180327868852	2.1241	0.2284	2.1213	0.2236	1031121162
1609	5	152965428	153541273	0.406702	0.13171079023	643	8	0.615163092157124	0.538447019151555	0.203010464866594	274.759318528521	2.27208480565371	2.1241	0.2284	2.1213	0.2236	1031727321
1610	5	153541273	154153044	0.446082	0.182700716445	416	12	-0.394568932334332	0.693161045404166	-0.141678563717503	177.760305610987	1.8008658008658	2.1241	0.2284	2.1213	0.2236	1032303166
1611	5	154153044	154788852	0.40837	0.213599073934	582	8	0.17056958717896	0.864562213342147	0.0592108804469307	248.693504484602	2.0565371024735	2.1241	0.2284	2.1213	0.2236	1032914937
1612	5	154788852	155401046	0.381552	0.183265435467	592	6	0.0204088068367158	0.983717258474701	0.00776224480103734	252.966588754097	1.94098360655738	2.1241	0.2284	2.1213	0.2236	1033550745
1613	5	155401046	155976085	0.37437	0.130493757815	594	5	-0.00219391044519221	0.998249514132249	-0.000827881753464124	253.821205607996	1.90996784565916	2.1241	0.2284	2.1213	0.2236	1034162939
1614	5	155976085	156632781	0.38763	0.238612691413	597	6	0.0525321640476286	0.95810466750371	0.0198960004368927	255.103130888844	1.95737704918033	2.1241	0.2284	2.1213	0.2236	1034737978
1615	5	156632781	157255569	0.41837	0.197158583659	551	9	0.217963006898332	0.827457934669389	0.0766688882303448	235.446943249168	2.03321033210332	2.1241	0.2284	2.1213	0.2236	1035394674
1616	5	157255569	157858315	0.401924	0.170463180179	591	8	0.236165350208525	0.81330436561205	0.0813498577161793	252.539280327147	2.08833922261484	2.1241	0.2284	2.1213	0.2236	1036017462
1617	5	157858315	158404906	0.39718	0.0852392373822	611	7	0.266456564143419	0.789887607290688	0.0921068837805408	261.085448866137	2.0503355704698	2.1241	0.2284	2.1213	0.2236	1036620208
1618	5	158404906	158983966	0.399904	0.136531620212	770	7	1.387582757822	0.165264134797879	0.425792949544075	329.027488751106	2.58389261744966	2.1241	0.2284	2.1213	0.2236	1037166799
1619	5	158983966	159588853	0.413082	0.173399329131	654	9	1.005212706542	0.314794437979236	0.32390720515727	279.459711224965	2.41328413284133	2.1241	0.2284	2.1213	0.2236	1037745859
1620	5	159588853	160203939	0.426512	0.187105542965	484	10	-0.238457764372316	0.81152606973129	-0.0863024351541985	206.817278643552	1.87415295256534	2.1241	0.2284	2.1213	0.2236	1038350746
1621	5	160203939	160814964	0.373104	0.181702876314	640	5	0.293792584650422	0.768916401761258	0.106781092333132	273.477393247672	2.05787781350482	2.1241	0.2284	2.1213	0.2236	1038965832
1622	5	160814964	161378073	0.346196	0.112072440682	523	2	-0.251232434983505	0.801634409059147	-0.106640095447025	223.482307294582	1.73609958506224	2.1241	0.2284	2.1213	0.2236	1039576857
1623	5	161378073	161976270	0.3502	0.164154952298	607	3	0.0866777459937535	0.930927665953819	0.0371730935533246	259.376215158339	1.93929712460064	2.1241	0.2284	2.1213	0.2236	1040139966
1624	5	161976270	162614960	0.3502	0.217147598992	589	3	-0.014368539163658	0.988535958909327	-0.00625578887189685	251.684663473248	1.88178913738019	2.1241	0.2284	2.1213	0.2236	1040738163
1625	5	162614960	163227197	0.370058	0.183322798197	689	5	0.60908254681749	0.542469725499299	0.213213170150061	294.415506168197	2.21543408360129	2.1241	0.2284	2.1213	0.2236	1041376853
1626	5	163227197	163791750	0.352844	0.114343560303	632	3	0.227019808712381	0.82040833914596	0.0954011354747454	270.058925832076	2.01916932907348	2.1241	0.2284	2.1213	0.2236	1041989090
1627	5	163791750	164376679	0.34035	0.145195399784	634	2	0.443793822276251	0.657191655246156	0.17103179844544	270.913542685975	2.1045643153527	2.1241	0.2284	2.1213	0.2236	1042553643
1628	5	164376679	164957732	0.346264	0.139493299234	607	2	0.274733381321175	0.783521083034481	0.108245474561715	259.376215158339	2.0149377593361	2.1241	0.2284	2.1213	0.2236	1043138572
1629	5	164957732	165536007	0.351892	0.135359474299	715	3	0.692955456938223	0.488337505385186	0.273419818963394	305.525525268884	2.28434504792332	2.1241	0.2284	2.1213	0.2236	1043719625
1630	5	165536007	166101907	0.359518	0.116451669906	560	3	-0.177165331917265	0.859378525989205	-0.0790965957573911	239.292719091713	1.78913738019169	2.1241	0.2284	2.1213	0.2236	1044297900
1631	5	166101907	166681515	0.370998	0.137348000718	515	5	-0.510518543326791	0.609688226811326	-0.206718380483649	220.063839878986	1.65594855305466	2.1241	0.2284	2.1213	0.2236	1044863800
1632	5	166681515	167226504	0.37396	0.0825502900059	615	5	0.13293035905498	0.894248456908133	0.0492955976723724	262.794682573935	1.97749196141479	2.1241	0.2284	2.1213	0.2236	1045443408
1633	5	167226504	167797876	0.428884	0.124913366423	569	10	0.440874055495965	0.65930417714862	0.147119169877789	243.138494934259	2.20329138431752	2.1241	0.2284	2.1213	0.2236	1045988397
1634	5	167797876	168391176	0.439818	0.157256025619	440	11	-0.370311750424211	0.711150219605681	-0.123950142026025	188.015707857775	1.78680203045685	2.1241	0.2284	2.1213	0.2236	1046559769
1635	5	168391176	168961158	0.421854	0.122779315838	573	10	0.47284261172506	0.636325470570546	0.157225656328112	244.847728642057	2.21878025169409	2.1241	0.2284	2.1213	0.2236	1047153069
1636	5	168961158	169524828	0.422076	0.112956162294	625	10	0.888433842703303	0.374307427781904	0.282546707120656	267.06776684343	2.42013552758955	2.1241	0.2284	2.1213	0.2236	1047723051
1637	5	169524828	170071993	0.461878	0.0861988614038	364	13	-0.53554733951928	0.592271431872854	-0.198879869945197	155.540267409614	1.76271186440678	2.1241	0.2284	2.1213	0.2236	1048286721
1638	5	170071993	170710286	0.381786	0.216660687177	504	6	-0.544962280075348	0.585779460431626	-0.224411197327996	215.363447182542	1.65245901639344	2.1241	0.2284	2.1213	0.2236	1048833886
1639	5	170710286	171292452	0.459832	0.141138438177	441	13	0.230918302303898	0.817378271777656	0.0779603354136271	188.443016284724	2.13559322033898	2.1241	0.2284	2.1213	0.2236	1049472179
1640	5	171292452	171938591	0.437626	0.226172696587	445	11	-0.323406397171388	0.746387485398495	-0.107648329696925	190.152249992522	1.80710659898477	2.1241	0.2284	2.1213	0.2236	1050054345
1641	5	171938591	172550231	0.47283	0.182525668694	416	14	0.495243885002594	0.620427976293105	0.17341740496507	177.760305610987	2.2951724137931	2.1241	0.2284	2.1213	0.2236	1050700484
1642	5	172550231	173130772	0.455766	0.138734387408	373	13	-0.445960446319169	0.655625817669307	-0.163642689888656	159.386043252159	1.80629539951574	2.1241	0.2284	2.1213	0.2236	1051312124
1643	5	173130772	173704134	0.433934	0.127950579215	497	11	0.164409276657973	0.869408961228356	0.0517921860116011	212.372288193895	2.01827411167513	2.1241	0.2284	2.1213	0.2236	1051892665
1644	5	173704134	174305509	0.435592	0.168572022449	575	11	0.896132787402014	0.370181847624419	0.262108290281052	245.702345495956	2.33502538071066	2.1241	0.2284	2.1213	0.2236	1052466027
1645	5	174305509	174900493	0.41562	0.159641267664	587	9	0.493118241725246	0.621929042287583	0.167977072769239	250.830046619349	2.16605166051661	2.1241	0.2284	2.1213	0.2236	1053067402
1646	5	174900493	175811412	0.459116	0.451103775418	424	13	0.0616986151481316	0.950802842821826	0.0212459444193056	181.178773026583	2.05326876513317	2.1241	0.2284	2.1213	0.2236	1053662386
1647	5	175811412	176422310	0.49891	0.18153275997	344	15	0.673128566435048	0.500865501603202	0.214511626225513	146.994098870624	2.36833046471601	2.1241	0.2284	2.1213	0.2236	1054573305
1648	5	176422310	177390791	0.488674	0.483727610557	315	14	-0.566377137981743	0.571137432742738	-0.227814294788743	134.602154489089	1.73793103448276	2.1241	0.2284	2.1213	0.2236	1055184203
1649	5	177390791	178063343	0.492402	0.256563061295	289	15	-0.10582792774461	0.915718878073561	-0.0368274459759058	123.492135388402	1.98967297762478	2.1241	0.2284	2.1213	0.2236	1056152684
1650	5	178063343	178708500	0.464058	0.224994846216	442	13	0.240872401548355	0.809654012816992	0.0812280492475379	188.870324711674	2.14043583535109	2.1241	0.2284	2.1213	0.2236	1056825236
1651	5	178708500	179396367	0.489646	0.273115296998	274	14	-0.997332206717959	0.31860328574244	-0.428990230215495	117.08250898416	1.51172413793103	2.1241	0.2284	2.1213	0.2236	1057470393
1652	5	179396367	180029039	0.460498	0.209701077335	385	13	-0.326511255385686	0.744037574952409	-0.11795987456163	164.513744375553	1.86440677966102	2.1241	0.2284	2.1213	0.2236	1058158260
1653	5	180029039	180714377	0.455668	0.270432983433	517	13	0.98742984488262	0.323431959439406	0.307345960171041	220.918456732885	2.50363196125908	2.1241	0.2284	2.1213	0.2236	1058790932
1654	5	180714377	180915260	0.00049	0.286040667124	1	1	-2.58550226324406	0.00972372344327193	-9.0092160329782	0.427308426949488	0.0035650623885918	2.1241	0.2284	2.1213	0.2236	1059476270
1655	6	0	731800	0.431858	0.31675321126	279	11	-1.88066412516512	0.0600176226958017	-0.781188543721498	119.219051118907	1.13299492385787	1.1511	0.1769	1.1439	0.1512	1059476270
1656	6	731800	1304791	0.429646	0.12738594498	282	10	-1.85286985394164	0.0639010149206422	-0.86561432003	120.500976399756	1.0919651500484	1.1511	0.1769	1.1439	0.1512	1060208070
1657	6	1304791	1874427	0.447114	0.12224648723	266	12	-1.7733393572362	0.0761724911389152	-0.786835846357406	113.664041568564	1.15151515151515	1.1511	0.1769	1.1439	0.1512	1060781061
1658	6	1874427	2469970	0.393814	0.160430061305	322	7	-1.7713136872598	0.0765085526258543	-0.832004807923572	137.593313477735	1.08053691275168	1.1511	0.1769	1.1439	0.1512	1061350697
1659	6	2469970	3072097	0.430132	0.169610397806	255	11	-2.10580982077867	0.0352208754225666	-0.910956418691827	108.963648872119	1.03553299492386	1.1511	0.1769	1.1439	0.1512	1061946240
1660	6	3072097	3654995	0.456072	0.142216991652	230	13	-1.8693966382765	0.0615676519444259	-0.861184459199518	98.2809381983822	1.1138014527845	1.1511	0.1769	1.1439	0.1512	1062548367
1661	6	3654995	4275440	0.421262	0.19412679609	263	10	-2.00472049602985	0.044992936105883	-0.966246683136491	112.382116287715	1.01839303000968	1.1511	0.1769	1.1439	0.1512	1063131265
1662	6	4275440	4877448	0.4191	0.169446253206	393	9	-0.989662745953126	0.32233898981038	-0.410854118082206	167.932211791149	1.45018450184502	1.1511	0.1769	1.1439	0.1512	1063751710
1663	6	4877448	5452195	0.416398	0.130052005491	337	9	-1.41768200012833	0.156283627566665	-0.632634839158954	144.002939881977	1.24354243542435	1.1511	0.1769	1.1439	0.1512	1064353718
1664	6	5452195	6088807	0.426062	0.214592247711	297	10	-1.73298776808253	0.0830978429118024	-0.790846551628027	126.910602803998	1.15004840271055	1.1511	0.1769	1.1439	0.1512	1064928465
1665	6	6088807	6680836	0.410524	0.1554467771	304	9	-1.669907632053	0.0949376401007244	-0.781312106897227	129.901761792644	1.12177121771218	1.1511	0.1769	1.1439	0.1512	1065565077
1666	6	6680836	7281285	0.448114	0.167289811458	193	12	-2.44434096402177	0.0145117045307519	-1.24966124459051	82.4705264012512	0.835497835497836	1.1511	0.1769	1.1439	0.1512	1066157106
1667	6	7281285	7880049	0.414016	0.164946456367	277	9	-1.87627405817318	0.0606176573315658	-0.915497454291624	118.364434265008	1.02214022140221	1.1511	0.1769	1.1439	0.1512	1066757555
1668	6	7880049	8494427	0.391732	0.186168775575	334	7	-1.68670038962368	0.0916609771448967	-0.779217393564136	142.721014601129	1.12080536912752	1.1511	0.1769	1.1439	0.1512	1067356319
1669	6	8494427	9076754	0.361534	0.141375893613	337	4	-1.541004941189	0.123315583403932	-0.827334712977495	144.002939881977	1.05808477237049	1.1511	0.1769	1.1439	0.1512	1067970697
1670	6	9076754	9647975	0.358054	0.124682040751	284	3	-1.72654170433091	0.0842500032654088	-1.05863249319768	121.355593253655	0.907348242811502	1.1511	0.1769	1.1439	0.1512	1068553024
1671	6	9647975	10245718	0.370796	0.16352010814	381	5	-1.37274007251836	0.169833166764241	-0.641499815060908	162.804510667755	1.22508038585209	1.1511	0.1769	1.1439	0.1512	1069124245
1672	6	10245718	10896383	0.414632	0.231555408697	352	9	-1.30303398561711	0.192563159078957	-0.569808001703516	150.41256628622	1.29889298892989	1.1511	0.1769	1.1439	0.1512	1069721988
1673	6	10896383	11502203	0.405948	0.174672344921	367	8	-1.39644030741621	0.162581944285433	-0.60602820961814	156.822192690462	1.29681978798587	1.1511	0.1769	1.1439	0.1512	1070372653
1674	6	11502203	12075330	0.395092	0.127593011671	372	7	-1.41875828044263	0.155969499507356	-0.623762874930157	158.958734825209	1.24832214765101	1.1511	0.1769	1.1439	0.1512	1070978473
1675	6	12075330	12660844	0.382698	0.146049453984	388	6	-1.29022416736852	0.196972837434854	-0.601778278640785	165.795669656401	1.27213114754098	1.1511	0.1769	1.1439	0.1512	1071551600
1676	6	12660844	13230225	0.397744	0.121853381128	303	7	-1.90528474185032	0.0567430677736322	-0.919747702565238	129.474453365695	1.01677852348993	1.1511	0.1769	1.1439	0.1512	1072137114
1677	6	13230225	13831871	0.415996	0.168946523371	293	9	-1.75398284269455	0.0794334470876559	-0.834482765918565	125.2013690962	1.08118081180812	1.1511	0.1769	1.1439	0.1512	1072706495
1678	6	13831871	14411474	0.417772	0.137340558969	293	9	-1.75398284269455	0.0794334470876559	-0.834482765918565	125.2013690962	1.08118081180812	1.1511	0.1769	1.1439	0.1512	1073308141
1679	6	14411474	14995280	0.424674	0.143551111157	314	10	-1.59712140410888	0.110238647892212	-0.710544923537166	134.174846062139	1.21587608906099	1.1511	0.1769	1.1439	0.1512	1073887744
1680	6	14995280	15630685	0.420284	0.213100306104	288	10	-1.804917019598	0.0710876680803846	-0.835240670986481	123.064826961453	1.11519845111326	1.1511	0.1769	1.1439	0.1512	1074471550
1681	6	15630685	16228964	0.407612	0.164269513053	292	8	-1.94307166599592	0.0520074999079842	-0.935839903581336	124.77406066925	1.03180212014134	1.1511	0.1769	1.1439	0.1512	1075106955
1682	6	16228964	16826186	0.411862	0.162790386155	317	9	-1.57054601947661	0.116288136983989	-0.720900590201406	135.456771342988	1.16974169741697	1.1511	0.1769	1.1439	0.1512	1075705234
1683	6	16826186	17466677	0.394816	0.219348905761	387	7	-1.31299165839748	0.189185759017822	-0.566731929893778	165.368361229452	1.29865771812081	1.1511	0.1769	1.1439	0.1512	1076302456
1684	6	17466677	18121975	0.392448	0.236988362547	287	7	-2.01810247203181	0.0435805902899159	-0.998014759362501	122.637518534503	0.963087248322148	1.1511	0.1769	1.1439	0.1512	1076942947
1685	6	18121975	18739120	0.3866	0.189817627948	332	6	-1.65000576813075	0.0989417563179991	-0.826651689480988	141.86639774723	1.08852459016393	1.1511	0.1769	1.1439	0.1512	1077598245
1686	6	18739120	19339943	0.36357	0.167808156479	320	4	-1.64138682303619	0.100717143419889	-0.902011399271991	136.738696623836	1.00470957613815	1.1511	0.1769	1.1439	0.1512	1078215390
1687	6	19339943	19953454	0.375198	0.185018687521	278	5	-2.03549244197159	0.041801348271341	-1.09620592983072	118.791742691958	0.893890675241158	1.1511	0.1769	1.1439	0.1512	1078816213
1688	6	19953454	20567405	0.402976	0.185602759829	308	8	-1.82645697616558	0.0677814562751165	-0.858877921766452	131.610995500442	1.08833922261484	1.1511	0.1769	1.1439	0.1512	1079429724
1689	6	20567405	21152531	0.361754	0.145483195073	393	4	-1.2103352127512	0.226150291032445	-0.605553991900747	167.932211791149	1.23390894819466	1.1511	0.1769	1.1439	0.1512	1080043675
1690	6	21152531	21793482	0.401466	0.219909166223	322	8	-1.72441912256404	0.0846322078898386	-0.794747584346736	137.593313477735	1.13780918727915	1.1511	0.1769	1.1439	0.1512	1080628801
1691	6	21793482	22407017	0.38179	0.185050567612	406	6	-1.17458008140924	0.240162756074443	-0.536355203642736	173.487221341492	1.33114754098361	1.1511	0.1769	1.1439	0.1512	1081269752
1692	6	22407017	22965029	0.36134	0.103961921966	389	4	-1.23395447906819	0.217219867183543	-0.620313149173161	166.222978083351	1.22135007849294	1.1511	0.1769	1.1439	0.1512	1081883287
1693	6	22965029	23566253	0.357884	0.168363205727	371	3	-1.23815132607009	0.215659955548773	-0.673104236081554	158.53142639826	1.185303514377	1.1511	0.1769	1.1439	0.1512	1082441299
1694	6	23566253	24165068	0.367584	0.16501757638	291	4	-1.81262650383434	0.0698894471244512	-1.03906415125107	124.346752242301	0.913657770800628	1.1511	0.1769	1.1439	0.1512	1083042523
1695	6	24165068	24798646	0.38836	0.210831184164	274	6	-2.02263671177733	0.0431106163010151	-1.10365903786739	117.08250898416	0.898360655737705	1.1511	0.1769	1.1439	0.1512	1083641338
1696	6	24798646	25404978	0.395866	0.175369269641	329	7	-1.72195593030539	0.0850775019945799	-0.800977912302947	140.584472466381	1.10402684563758	1.1511	0.1769	1.1439	0.1512	1084274916
1697	6	25404978	25955161	0.379314	0.0912114696383	369	5	-1.44995394080418	0.147071363767732	-0.687669996493834	157.676809544361	1.18649517684887	1.1511	0.1769	1.1439	0.1512	1084881248
1698	6	25955161	26593154	0.408394	0.216292341766	266	8	-2.13257053697022	0.0329599724041049	-1.07038202696016	113.664041568564	0.939929328621908	1.1511	0.1769	1.1439	0.1512	1085431431
1699	6	26593154	27503927	0.386482	0.451015785492	305	6	-1.82347189706967	0.0682319496804655	-0.949025688377664	130.329070219594	1	1.1511	0.1769	1.1439	0.1512	1086069424
1700	6	27503927	28141568	0.386724	0.215859707892	363	6	-1.45084095342309	0.146824152942763	-0.697865382832162	155.112958982664	1.19016393442623	1.1511	0.1769	1.1439	0.1512	1086980197
1701	6	28141568	28763732	0.39307	0.196353373066	358	7	-1.51747379435144	0.129147104925861	-0.679105908773932	152.976416847917	1.20134228187919	1.1511	0.1769	1.1439	0.1512	1087617838
1702	6	28763732	29455581	0.376566	0.277298948181	350	5	-1.57220923225671	0.115902035048677	-0.763935890721901	149.557949432321	1.12540192926045	1.1511	0.1769	1.1439	0.1512	1088240002
1703	6	29455581	30127161	0.443502	0.255487060365	287	12	-1.58031149774994	0.114035548053093	-0.677211355182908	122.637518534503	1.24242424242424	1.1511	0.1769	1.1439	0.1512	1088931851
1704	6	30127161	30815409	0.445346	0.273517685485	307	12	-1.39647544109635	0.162571371095254	-0.580023436488416	131.183687073493	1.32900432900433	1.1511	0.1769	1.1439	0.1512	1089603431
1705	6	30815409	31540254	0.459316	0.310197352537	239	13	-1.77980974507639	0.0751071022441905	-0.805807702163145	102.126714040928	1.15738498789346	1.1511	0.1769	1.1439	0.1512	1090291679
1706	6	31540254	32272534	0.499104	0.317201070629	197	15	-1.40880969982695	0.158891446201312	-0.589701309020208	84.1797601090491	1.35628227194492	1.1511	0.1769	1.1439	0.1512	1091016524
1707	6	32272534	32940892	0.395432	0.251897934939	415	7	-1.11556063057987	0.264610252028868	-0.465954159803901	177.332997184037	1.39261744966443	1.1511	0.1769	1.1439	0.1512	1091748804
1708	6	32940892	33616172	0.475282	0.259566402085	244	14	-1.31266518384202	0.189295794340929	-0.596284975613136	104.263256175675	1.34620689655172	1.1511	0.1769	1.1439	0.1512	1092417162
1709	6	33616172	34173068	0.530004	0.102166293168	159	16	0.0387633507550547	0.969079064720701	0.0220861331993555	67.9420398849686	2	1.1511	0.1769	1.1439	0.1512	1093092442
1710	6	34173068	34863754	0.439128	0.276082040175	218	11	-2.45290943484956	0.014170601079048	-1.13712553077376	93.1532370749884	0.885279187817259	1.1511	0.1769	1.1439	0.1512	1093649338
1711	6	34863754	35475158	0.46612	0.182210126201	228	13	-1.88930483676541	0.0588509938238709	-0.873784495979152	97.4263213444832	1.10411622276029	1.1511	0.1769	1.1439	0.1512	1094340024
1712	6	35475158	36138893	0.414346	0.246687307434	301	9	-1.69283723495524	0.0904864530267797	-0.795619943581111	128.619836511796	1.11070110701107	1.1511	0.1769	1.1439	0.1512	1094951428
1713	6	36138893	36758811	0.451066	0.193441713259	200	13	-2.16801961561021	0.0301571941148942	-1.06281832036917	85.4616853898976	0.968523002421308	1.1511	0.1769	1.1439	0.1512	1095615163
1714	6	36758811	37402144	0.451552	0.222797524766	278	13	-1.39159987454257	0.164043596887254	-0.587733437420386	118.791742691958	1.34624697336562	1.1511	0.1769	1.1439	0.1512	1096235081
1715	6	37402144	37980506	0.452554	0.135489537694	286	13	-1.31196708058692	0.189531242055112	-0.546803173365504	122.210210107554	1.38498789346247	1.1511	0.1769	1.1439	0.1512	1096878414
1716	6	37980506	38573763	0.396154	0.157194942495	349	7	-1.58093376757853	0.113893182434868	-0.715838459828536	149.130641005371	1.17114093959732	1.1511	0.1769	1.1439	0.1512	1097456776
1717	6	38573763	39153860	0.402916	0.138075183978	368	8	-1.38915188930181	0.164786567839221	-0.60210250640434	157.249501117412	1.30035335689046	1.1511	0.1769	1.1439	0.1512	1098050033
1718	6	39153860	39741250	0.42478	0.14877679225	299	10	-1.71700348996799	0.0859785343266796	-0.781163998230688	127.765219657897	1.15779283639884	1.1511	0.1769	1.1439	0.1512	1098630130
1719	6	39741250	40292846	0.443026	0.093539474543	182	12	-2.54545079518124	0.0109136743769642	-1.3343236416599	77.7701337048068	0.787878787878788	1.1511	0.1769	1.1439	0.1512	1099217520
1720	6	40292846	40820927	0.466558	0.0531755545077	260	13	-1.57077366094279	0.116235232168847	-0.684306697115439	111.100191006867	1.2590799031477	1.1511	0.1769	1.1439	0.1512	1099769116
1721	6	40820927	41400883	0.44439	0.137865631186	293	12	-1.52516068075386	0.127219025045296	-0.647361427436347	125.2013690962	1.26839826839827	1.1511	0.1769	1.1439	0.1512	1100297197
1722	6	41400883	42018178	0.483554	0.19001449874	178	14	-2.00639773351495	0.0448138299490401	-1.05128888220962	76.0608999970088	0.982068965517241	1.1511	0.1769	1.1439	0.1512	1100877153
1723	6	42018178	42642125	0.432428	0.198649885327	294	11	-1.73994806540665	0.081868137676112	-0.705637510714321	125.628677523149	1.19390862944162	1.1511	0.1769	1.1439	0.1512	1101494448
1724	6	42642125	43324689	0.473234	0.267467959049	225	14	-1.51237606935392	0.130438219215925	-0.713241121958985	96.1443960636348	1.24137931034483	1.1511	0.1769	1.1439	0.1512	1102118395
1725	6	43324689	43934736	0.480738	0.180391019053	441	14	0.758021365939311	0.448438192055566	0.257612532381499	188.443016284724	2.43310344827586	2.3169	0.2224	2.2812	0.2544	1102800959
1726	6	43934736	44514767	0.47925	0.13797710812	465	14	1.01028774763856	0.312357449549965	0.334064592819372	198.698418531512	2.56551724137931	2.3169	0.2224	2.2812	0.2544	1103411006
1727	6	44514767	45135943	0.392918	0.195075147784	605	7	0.224149915325359	0.822640653643161	0.0778696461237683	258.52159830444	2.03020134228188	2.3169	0.2224	2.2812	0.2544	1103991037
1728	6	45135943	45718057	0.386736	0.141061716434	666	6	0.495834493558224	0.620011186272246	0.17768724624335	284.587412348359	2.18360655737705	2.3169	0.2224	2.2812	0.2544	1104612213
1729	6	45718057	46280952	0.405026	0.111734870624	635	8	0.556855747241955	0.57762599173751	0.184948319198175	271.340851112925	2.24381625441696	2.3169	0.2224	2.2812	0.2544	1105194327
1730	6	46280952	46859319	0.379576	0.135497011413	641	5	0.30022707367424	0.764003955257903	0.109033544064511	273.904701674622	2.06109324758842	2.3169	0.2224	2.2812	0.2544	1105757222
1731	6	46859319	47465987	0.3945	0.175825987196	724	7	1.06323178355021	0.287676852111544	0.336924201045017	309.371301111429	2.42953020134228	2.3169	0.2224	2.2812	0.2544	1106335589
1732	6	47465987	48034139	0.365292	0.119953815176	790	4	1.13387696920962	0.256846159019407	0.401769348905112	337.573657290095	2.48037676609105	2.3169	0.2224	2.2812	0.2544	1106942257
1733	6	48034139	48627599	0.346282	0.157483233916	696	2	0.832006686691611	0.405405170214363	0.305636264154762	297.406665156844	2.3103734439834	2.3169	0.2224	2.2812	0.2544	1107510409
1734	6	48627599	49238865	0.343576	0.182025501173	665	2	0.637900254483931	0.523538612088914	0.239903298694585	284.160103921409	2.20746887966805	2.3169	0.2224	2.2812	0.2544	1108103869
1735	6	49238865	49867340	0.35246	0.204423405863	714	3	0.687341774429478	0.491867379916247	0.271400651326742	305.098216841934	2.28115015974441	2.3169	0.2224	2.2812	0.2544	1108715135
1736	6	49867340	50434914	0.346062	0.119057603061	607	2	0.274733381321175	0.783521083034481	0.108245474561715	259.376215158339	2.0149377593361	2.3169	0.2224	2.2812	0.2544	1109343610
1737	6	50434914	51018346	0.364844	0.143002097931	691	4	0.549300127864226	0.582799499635482	0.208602406228905	295.270123022096	2.16954474097331	2.3169	0.2224	2.2812	0.2544	1109911184
1738	6	51018346	51593711	0.369522	0.130986417318	678	4	0.472537512334023	0.636543172818203	0.18120196897699	289.715113471753	2.1287284144427	2.3169	0.2224	2.2812	0.2544	1110494616
1739	6	51593711	52179324	0.3887	0.146193817419	685	6	0.617903250959692	0.536639115892338	0.218269057019977	292.706272460399	2.24590163934426	2.3169	0.2224	2.2812	0.2544	1111069981
1740	6	52179324	52881718	0.412064	0.288148816761	689	9	1.2727247404015	0.203115735256207	0.399120552363479	294.415506168197	2.54243542435424	2.3169	0.2224	2.2812	0.2544	1111655594
1741	6	52881718	53498600	0.398626	0.189472216729	627	7	0.379274294324912	0.704484186342106	0.12939994676385	267.922383697329	2.10402684563758	2.3169	0.2224	2.2812	0.2544	1112357988
1742	6	53498600	54058432	0.377478	0.106874919619	658	5	0.409613387079141	0.682089575075735	0.146796771181012	281.168944932763	2.11575562700965	2.3169	0.2224	2.2812	0.2544	1112974870
1743	6	54058432	54657115	0.347932	0.164833476147	803	2	1.50198695269876	0.13310047844122	0.511948945823348	343.128666840439	2.6655601659751	2.3169	0.2224	2.2812	0.2544	1113534702
1744	6	54657115	55273567	0.344508	0.188906841084	829	2	1.66478589584069	0.095955478806048	0.557921059801784	354.238685941125	2.75186721991701	2.3169	0.2224	2.2812	0.2544	1114133385
1745	6	55273567	55842418	0.339244	0.121035209572	688	1	0.868328432888947	0.385214561141051	0.417048721723899	293.988197741248	2.45276292335116	2.3169	0.2224	2.2812	0.2544	1114749837
1746	6	55842418	56416948	0.360592	0.129723426105	776	4	1.05120953710017	0.293162363910785	0.375973348027774	331.591339312803	2.43642072213501	2.3169	0.2224	2.2812	0.2544	1115318688
1747	6	56416948	57023946	0.365594	0.176274056916	824	4	1.334640732904	0.181993959742718	0.462561033023865	352.102143806378	2.58712715855573	2.3169	0.2224	2.2812	0.2544	1115893218
1748	6	57023946	57681063	0.363996	0.239100495041	1390	4	4.67676691675747	2.91433188699216e-06	1.21692967345152	593.958713459788	4.36420722135008	2.3169	0.2224	2.2812	0.2544	1116500216
1749	6	57681063	62533304	0.356196	0.896954829737	610	3	0.103518793519989	0.917551234551133	0.044285819747891	260.658140439188	1.94888178913738	2.3169	0.2224	2.2812	0.2544	1117157333
1750	6	62533304	63116659	0.339918	0.142888978409	291	1	-1.12755335221266	0.259508596576901	-0.824340690069915	124.346752242301	1.03743315508021	1.085	0.1434	1.0804	0.1461	1122009574
1751	6	63116659	63735622	0.342568	0.192197271889	271	2	-1.82912988389755	0.0673801531239	-1.0551581903401	115.800583703311	0.899585062240664	1.085	0.1434	1.0804	0.1461	1122592929
1752	6	63735622	64411760	0.360376	0.26050599138	276	4	-1.90119875252303	0.0572759844384638	-1.11541503738118	117.937125838059	0.866562009419152	1.085	0.1434	1.0804	0.1461	1123211892
1753	6	64411760	65043300	0.350418	0.208284510878	339	3	-1.41778916634993	0.156252328049924	-0.803238149566014	144.857556735876	1.08306709265176	1.085	0.1434	1.0804	0.1461	1123888030
1754	6	65043300	65642963	0.334192	0.166198348072	243	1	-1.36886903403855	0.171040216861291	-1.08440352937242	103.835947748726	0.866310160427808	1.085	0.1434	1.0804	0.1461	1124519570
1755	6	65642963	66245918	0.323604	0.170750719374	344	1	-0.861100620196578	0.389182627648575	-0.582951278276101	146.994098870624	1.22638146167558	1.085	0.1434	1.0804	0.1461	1125119233
1756	6	66245918	66837329	0.33616	0.154564253962	320	1	-0.981758461109521	0.326218856808568	-0.687287938090837	136.738696623836	1.14081996434938	1.085	0.1434	1.0804	0.1461	1125722188
1757	6	66837329	67447320	0.333074	0.180315775151	263	1	-1.26832083327776	0.204683400171865	-0.970297043685897	112.382116287715	0.937611408199644	1.085	0.1434	1.0804	0.1461	1126313599
1758	6	67447320	68034964	0.327958	0.149144720273	302	1	-1.07225184179423	0.283606930968072	-0.77081129365312	129.047144938745	1.07664884135472	1.085	0.1434	1.0804	0.1461	1126923590
1759	6	68034964	68641852	0.329252	0.176124754485	319	1	-0.986785871147561	0.323747622577545	-0.69180341921333	136.311388196887	1.13725490196078	1.085	0.1434	1.0804	0.1461	1127511234
1760	6	68641852	69249230	0.338202	0.176789412853	362	1	-0.77060723951187	0.440939768797863	-0.509370145894994	154.685650555715	1.29055258467023	1.085	0.1434	1.0804	0.1461	1128118122
1761	6	69249230	69817058	0.338988	0.119451664941	267	1	-1.24821119312561	0.211953725966082	-0.948520101290645	114.091349995513	0.951871657754011	1.085	0.1434	1.0804	0.1461	1128725500
1762	6	69817058	70418143	0.352288	0.168170890972	351	3	-1.35042497624499	0.176879703767104	-0.753052392397797	149.98525785927	1.12140575079872	1.085	0.1434	1.0804	0.1461	1129293328
1763	6	70418143	70987040	0.354106	0.121106281102	306	3	-1.60304068913852	0.108925671103782	-0.950991770009706	130.756378646543	0.977635782747604	1.085	0.1434	1.0804	0.1461	1129894413
1764	6	70987040	71632665	0.365758	0.225556631171	282	4	-1.86576985304755	0.0620735718382436	-1.08438814176056	120.500976399756	0.885400313971743	1.085	0.1434	1.0804	0.1461	1130463310
1765	6	71632665	72247133	0.372412	0.18628797594	336	5	-1.66229207859016	0.0964542253168252	-0.82282957977547	143.575631455028	1.08038585209003	1.085	0.1434	1.0804	0.1461	1131108935
1766	6	72247133	72836840	0.357462	0.1521213077	343	3	-1.39533443631495	0.162915012243866	-0.786314846529545	146.566790443674	1.09584664536741	1.085	0.1434	1.0804	0.1461	1131723403
1767	6	72836840	73416225	0.349408	0.137015973834	277	2	-1.79156089701864	0.0732033315778376	-1.02356506564478	118.364434265008	0.919502074688797	1.085	0.1434	1.0804	0.1461	1132313110
1768	6	73416225	74046820	0.371366	0.207098058183	345	5	-1.6043816773758	0.108629947248623	-0.784694450888698	147.421407297573	1.10932475884244	1.085	0.1434	1.0804	0.1461	1132892495
1769	6	74046820	74771534	0.38404	0.310072663147	312	6	-1.7784991969744	0.0753219037157814	-0.916288901965664	133.32022920824	1.02295081967213	1.085	0.1434	1.0804	0.1461	1133523090
1770	6	74771534	75429044	0.350406	0.239555291935	427	3	-0.923785105580362	0.355598211450263	-0.470287353081867	182.460698307431	1.36421725239617	1.085	0.1434	1.0804	0.1461	1134247804
1771	6	75429044	76026361	0.358678	0.162923539762	369	3	-1.24937869108758	0.211526598484954	-0.680902606641961	157.676809544361	1.17891373801917	1.085	0.1434	1.0804	0.1461	1134905314
1772	6	76026361	76651856	0.359274	0.200633098586	320	3	-1.52444913401609	0.127396554187516	-0.886451517814995	136.738696623836	1.0223642172524	1.085	0.1434	1.0804	0.1461	1135502631
1773	6	76651856	77307552	0.359486	0.237451501916	357	3	-1.31674288119252	0.187924824695746	-0.728599348673258	152.549108420967	1.1405750798722	1.085	0.1434	1.0804	0.1461	1136128126
1774	6	77307552	77938252	0.347118	0.207230061836	301	2	-1.64128494950302	0.100738278813879	-0.903687554934265	128.619836511796	0.999170124481328	1.085	0.1434	1.0804	0.1461	1136783822
1775	6	77938252	78577932	0.351984	0.21835917959	297	3	-1.65356383171722	0.0982161665582372	-0.994060491901592	126.910602803998	0.94888178913738	1.085	0.1434	1.0804	0.1461	1137414522
1776	6	78577932	79196889	0.347736	0.19218944127	380	2	-1.14662662226409	0.251535968779215	-0.567451623363019	162.377202240805	1.26141078838174	1.085	0.1434	1.0804	0.1461	1138054202
1777	6	79196889	79835303	0.351362	0.216809155188	357	3	-1.31674288119252	0.187924824695746	-0.728599348673258	152.549108420967	1.1405750798722	1.085	0.1434	1.0804	0.1461	1138673159
1778	6	79835303	80451178	0.371052	0.188146945403	290	5	-1.95827857368577	0.0501973335676513	-1.0352379125393	123.919443815351	0.932475884244373	1.085	0.1434	1.0804	0.1461	1139311573
1779	6	80451178	81041473	0.366058	0.152965889936	382	4	-1.27528819512291	0.202207254499449	-0.646510666123605	163.231819094704	1.19937205651491	1.085	0.1434	1.0804	0.1461	1139927448
1780	6	81041473	81694980	0.347518	0.234897254352	434	2	-0.808505740353941	0.418799502854649	-0.375755999249487	185.451857296078	1.44066390041494	1.085	0.1434	1.0804	0.1461	1140517743
1781	6	81694980	82328988	0.339034	0.211366418089	342	1	-0.871155440272657	0.383669286371833	-0.591363518092301	146.139482016725	1.2192513368984	1.085	0.1434	1.0804	0.1461	1141171250
1782	6	82328988	82924972	0.36356	0.161051303391	426	4	-1.01547626563607	0.309878854708186	-0.489229873933515	182.033389880482	1.33751962323391	1.085	0.1434	1.0804	0.1461	1141805258
1783	6	82924972	83585903	0.369308	0.243491378071	321	4	-1.63548200645694	0.101948043674561	-0.89751000703705	137.166005050786	1.00784929356358	1.085	0.1434	1.0804	0.1461	1142401242
1784	6	83585903	84214469	0.360642	0.204538584651	326	4	-1.60595792356071	0.10828315522895	-0.875211339928276	139.302547185533	1.02354788069074	1.085	0.1434	1.0804	0.1461	1143062173
1785	6	84214469	84848881	0.370954	0.211868627958	324	5	-1.73950594687597	0.0819458070989137	-0.875296999669605	138.447930331634	1.04180064308682	1.085	0.1434	1.0804	0.1461	1143690739
1786	6	84848881	85463400	0.363604	0.186355507315	370	4	-1.34614599407387	0.178255437987941	-0.692558033643041	158.104117971311	1.16169544740973	1.085	0.1434	1.0804	0.1461	1144325151
1787	6	85463400	86110508	0.382938	0.227331450083	511	6	-0.49998957998007	0.61708241452653	-0.204511639890291	218.354606171188	1.67540983606557	2.123	0.2218	2.1145	0.2068	1144939670
1788	6	86110508	86850705	0.37861	0.324504152273	701	5	0.686296415103302	0.492526209133768	0.238123631456393	299.543207291591	2.2540192926045	2.123	0.2218	2.1145	0.2068	1145586778
1789	6	86850705	87556077	0.374246	0.291154171132	677	5	0.531868678531677	0.594816951865808	0.187865021020767	289.287805044803	2.17684887459807	2.123	0.2218	2.1145	0.2068	1146326975
1790	6	87556077	88202979	0.372262	0.22708540088	701	5	0.686296415103302	0.492526209133768	0.238123631456393	299.543207291591	2.2540192926045	2.123	0.2218	2.1145	0.2068	1147032347
1791	6	88202979	88812541	0.378068	0.179738894485	556	5	-0.246704493350265	0.805136928846139	-0.0962059298307225	237.583485383915	1.78778135048232	2.123	0.2218	2.1145	0.2068	1147679249
1792	6	88812541	89422503	0.384236	0.180276804129	594	6	0.0332581497210809	0.973468726967004	0.0126279999728535	253.821205607996	1.94754098360656	2.123	0.2218	2.1145	0.2068	1148288811
1793	6	89422503	90073803	0.383806	0.232304621526	646	6	0.367341064714573	0.713364626666526	0.133699233866013	276.041243809369	2.11803278688525	2.123	0.2218	2.1145	0.2068	1148898773
1794	6	90073803	90697068	0.408758	0.197773017898	589	8	0.221588513979732	0.824634224743935	0.0764593613691077	251.684663473248	2.08127208480565	2.123	0.2218	2.1145	0.2068	1149550073
1795	6	90697068	91259337	0.394648	0.110745924104	722	7	1.04912956727753	0.294118489511546	0.332933340848982	308.51668425753	2.42281879194631	2.123	0.2218	2.1145	0.2068	1150173338
1796	6	91259337	91823919	0.372058	0.114389052432	646	5	0.332399518793328	0.739587601856731	0.120243352139695	276.041243809369	2.07717041800643	2.123	0.2218	2.1145	0.2068	1150735607
1797	6	91823919	92397926	0.356172	0.128930483426	710	3	0.664887044394497	0.506122742803855	0.263295601689687	303.388983134136	2.26837060702875	2.123	0.2218	2.1145	0.2068	1151300189
1798	6	92397926	92973740	0.341914	0.131664044292	637	2	0.462578315715704	0.643666654628065	0.177842330562334	272.195467966824	2.11452282157676	2.123	0.2218	2.1145	0.2068	1151874196
1799	6	92973740	93560045	0.337618	0.14720154186	730	1	1.0794796544866	0.280373958785895	0.50253662078918	311.935151673126	2.60249554367201	2.123	0.2218	2.1145	0.2068	1152450010
1800	6	93560045	94133020	0.33896	0.12736157773	542	1	0.134326567335207	0.893144345919952	0.072933008375672	231.601167406622	1.93226381461676	2.123	0.2218	2.1145	0.2068	1153036315
1801	6	94133020	94703896	0.336766	0.124153056005	696	1	0.908547713193262	0.363588917166754	0.433727462870529	297.406665156844	2.48128342245989	2.123	0.2218	2.1145	0.2068	1153609290
1802	6	94703896	95271377	0.335412	0.118913232337	572	1	0.285148868476386	0.775530091789447	0.15065530380019	244.420420215107	2.03921568627451	2.123	0.2218	2.1145	0.2068	1154180166
1803	6	95271377	96036415	0.333528	0.346437693291	618	1	0.516409730226195	0.605568271317052	0.262246994926175	264.076607854784	2.20320855614973	2.123	0.2218	2.1145	0.2068	1154747647
1804	6	96036415	96620016	0.341122	0.143250268591	588	2	0.155764922871307	0.876218320574301	0.0623651131423976	251.257355046299	1.95186721991701	2.123	0.2218	2.1145	0.2068	1155512685
1805	6	96620016	97234898	0.357176	0.186835848179	651	3	0.333679776378537	0.73862121187715	0.138134120463278	278.177785944117	2.07987220447284	2.123	0.2218	2.1145	0.2068	1156096286
1806	6	97234898	97805389	0.36661	0.123561984326	739	4	0.832731323668054	0.404996274409584	0.305491059986797	315.780927515672	2.32025117739403	2.123	0.2218	2.1145	0.2068	1156711168
1807	6	97805389	98386376	0.341674	0.139395545856	633	2	0.4375323244631	0.661725338922477	0.168754457734375	270.486234259026	2.10124481327801	2.123	0.2218	2.1145	0.2068	1157281659
1808	6	98386376	98975027	0.347308	0.150600270789	671	2	0.675469241362837	0.499377686997911	0.252861724506217	286.723954483106	2.22738589211618	2.123	0.2218	2.1145	0.2068	1157862646
1809	6	98975027	99535359	0.375852	0.107671880242	673	5	0.506130722436406	0.612764884401584	0.179315692056087	287.578571337005	2.16398713826367	2.123	0.2218	2.1145	0.2068	1158451297
1810	6	99535359	100159224	0.383772	0.198544556915	644	6	0.354491721830208	0.722970406806961	0.129225757286704	275.18662695547	2.11147540983607	2.123	0.2218	2.1145	0.2068	1159011629
1811	6	100159224	100761366	0.36695	0.169631083698	536	4	-0.365946441918967	0.714405040694321	-0.157850303701581	229.037316844925	1.6828885400314	2.123	0.2218	2.1145	0.2068	1159635494
1812	6	100761366	101330690	0.349228	0.121765462197	324	2	-1.49727049980055	0.13432288763327	-0.797457228809342	138.447930331634	1.07551867219917	1.1459	0.2013	1.1355	0.1356	1160237636
1813	6	101330690	101944564	0.354454	0.185500607617	261	3	-1.85565640203205	0.0635025488198715	-1.18047361613247	111.527499433816	0.833865814696486	1.1459	0.2013	1.1355	0.1356	1160806960
1814	6	101944564	102497881	0.328368	0.0963588684244	308	1	-1.04208738156599	0.297371168274551	-0.742429492283298	131.610995500442	1.09803921568627	1.1459	0.2013	1.1355	0.1356	1161420834
1815	6	102497881	103097183	0.327976	0.165696093122	353	1	-0.815853929854224	0.414583684204227	-0.545691659707019	150.839874713169	1.25846702317291	1.1459	0.2013	1.1355	0.1356	1161974151
1816	6	103097183	103707593	0.328836	0.180878425976	329	1	-0.936511770767168	0.349009755018017	-0.647272259242958	140.584472466381	1.1729055258467	1.1459	0.2013	1.1355	0.1356	1162573453
1817	6	103707593	104315804	0.333038	0.177916874243	403	1	-0.564483427952258	0.572425175296092	-0.354580004450232	172.205296060644	1.4367201426025	1.1459	0.2013	1.1355	0.1356	1163183863
1818	6	104315804	104915254	0.355272	0.165902076904	714	3	0.687341774429478	0.491867379916247	0.271400651326742	305.098216841934	2.28115015974441	2.1376	0.2168	2.1281	0.192	1163792074
1819	6	104915254	105542557	0.361448	0.202937017677	695	4	0.572919394181212	0.566699272371602	0.216929673451516	296.979356729894	2.18210361067504	2.1376	0.2168	2.1281	0.192	1164391524
1820	6	105542557	106147043	0.391714	0.172850984142	649	7	0.534398673324464	0.593065736673071	0.17915298196095	277.323169090218	2.17785234899329	2.1376	0.2168	2.1281	0.192	1165018827
1821	6	106147043	106730535	0.391564	0.143090222317	639	7	0.463887591961031	0.642728283072234	0.156750434908806	273.050084820723	2.14429530201342	2.1376	0.2168	2.1281	0.192	1165623313
1822	6	106730535	107361637	0.394188	0.207735041245	611	7	0.266456564143419	0.789887607290688	0.0921068837805408	261.085448866137	2.0503355704698	2.1376	0.2168	2.1281	0.192	1166206805
1823	6	107361637	107992090	0.395196	0.206919469017	447	7	-0.889925170216884	0.373506067623805	-0.358790664854871	191.006866846421	1.5	2.1376	0.2168	2.1281	0.192	1166837907
1824	6	107992090	108635870	0.408462	0.22333716487	522	8	-0.266735499684809	0.789672819044163	-0.0977584658914687	223.054998867633	1.84452296819788	2.1376	0.2168	2.1281	0.192	1167468360
1825	6	108635870	109244096	0.403836	0.177937148363	582	8	0.17056958717896	0.864562213342147	0.0592108804469307	248.693504484602	2.0565371024735	2.1376	0.2168	2.1281	0.192	1168112140
1826	6	109244096	109851753	0.396298	0.177167382257	553	7	-0.142507707764493	0.886678991592891	-0.0517860158034815	236.301560103067	1.85570469798658	2.1376	0.2168	2.1281	0.192	1168720366
1827	6	109851753	110505516	0.390904	0.235196852682	612	7	0.273507672279762	0.784462995477887	0.0944661566544633	261.512757293087	2.05369127516779	2.1376	0.2168	2.1281	0.192	1169328023
1828	6	110505516	111141026	0.391332	0.213230318956	590	7	0.118383293280209	0.905763962718965	0.0416494582110149	252.111971900198	1.97986577181208	2.1376	0.2168	2.1281	0.192	1169981786
1829	6	111141026	111834090	0.376992	0.278565904447	622	5	0.177971782221703	0.858745136460713	0.0656237675763726	265.785841562581	2	2.1376	0.2168	2.1281	0.192	1170617296
1830	6	111834090	112405381	0.414966	0.124789293022	619	9	0.737700672682503	0.460696363261174	0.244555978873452	264.503916281733	2.28413284132841	2.1376	0.2168	2.1281	0.192	1171310360
1831	6	112405381	112986679	0.371526	0.139855977485	757	5	1.04662780043709	0.295271274822209	0.349002487431502	323.472479200762	2.43408360128617	2.1376	0.2168	2.1281	0.192	1171881651
1832	6	112986679	113578305	0.346816	0.154871489759	751	2	1.17638906641491	0.23943943883769	0.415361865820305	320.908628639065	2.49294605809129	2.1376	0.2168	2.1281	0.192	1172462949
1833	6	113578305	114170955	0.368922	0.156331730364	597	4	-0.00575263058493622	0.995410090187754	-0.00235237289454852	255.103130888844	1.87441130298273	2.1376	0.2168	2.1281	0.192	1173054575
1834	6	114170955	114736361	0.370488	0.115679706264	639	5	0.287358095626604	0.773838143529907	0.104525118392765	273.050084820723	2.05466237942122	2.1376	0.2168	2.1281	0.192	1173647225
1835	6	114736361	115363553	0.345392	0.20279595403	718	2	0.969759638580932	0.332166315518253	0.350532802129085	306.807450549732	2.38340248962656	2.1376	0.2168	2.1281	0.192	1174212631
1836	6	115363553	116002958	0.341694	0.218023005763	696	2	0.832006686691611	0.405405170214363	0.305636264154762	297.406665156844	2.3103734439834	2.1376	0.2168	2.1281	0.192	1174839823
1837	6	116002958	116594010	0.361666	0.15405074342	769	4	1.00987582104545	0.312554788183185	0.362900293802473	328.600180324156	2.41444270015699	2.1376	0.2168	2.1281	0.192	1175479228
1838	6	116594010	117202245	0.36323	0.177949312355	711	4	0.667396459449154	0.504518926844013	0.249766255460062	303.816291561086	2.23233908948195	2.1376	0.2168	2.1281	0.192	1176070280
1839	6	117202245	117816765	0.36827	0.186356831348	680	4	0.484347145492516	0.628139522247685	0.185451441978348	290.569730325652	2.13500784929356	2.1376	0.2168	2.1281	0.192	1176678515
1840	6	117816765	118451301	0.374154	0.212022643317	687	5	0.596213568769854	0.551032562195062	0.20901928626387	293.560889314298	2.20900321543408	2.1376	0.2168	2.1281	0.192	1177293035
1841	6	118451301	119051583	0.375642	0.167058149336	668	5	0.473958277317318	0.635529660091217	0.168557289919822	285.442029202258	2.14790996784566	2.1376	0.2168	2.1281	0.192	1177927571
1842	6	119051583	119651053	0.379046	0.165929904749	592	5	-0.0150628884928276	0.987982008293774	-0.00569363692528011	252.966588754097	1.90353697749196	2.1376	0.2168	2.1281	0.192	1178527853
1843	6	119651053	120231128	0.364064	0.138042494505	828	4	1.35825999922098	0.174381198143899	0.469547463339972	353.811377514176	2.59968602825746	2.1376	0.2168	2.1281	0.192	1179127323
1844	6	120231128	120835950	0.331536	0.173310494658	704	1	0.948766993497576	0.34273913247354	0.450215585659098	300.825132572439	2.50980392156863	2.1376	0.2168	2.1281	0.192	1179707398
1845	6	120835950	121458003	0.340378	0.196209969247	620	2	0.356132852892138	0.721741074951862	0.138817173580271	264.931224708682	2.05809128630705	2.1376	0.2168	2.1281	0.192	1180312220
1846	6	121458003	122121399	0.35375	0.246302359375	512	3	-0.446622092337029	0.655147941623288	-0.208379612702358	218.781914598138	1.63578274760383	2.1376	0.2168	2.1281	0.192	1180934273
1847	6	122121399	122694598	0.34973	0.127702595434	599	2	0.224641398815968	0.822258256281567	0.0891049610948188	255.957747742743	1.98838174273859	2.1376	0.2168	2.1281	0.192	1181597669
1848	6	122694598	123323176	0.36145	0.204553770574	668	4	0.413489346541559	0.679248126173229	0.159764798314699	285.442029202258	2.09733124018838	2.1376	0.2168	2.1281	0.192	1182170868
1849	6	123323176	123910263	0.341332	0.148337469574	648	2	0.531454791660365	0.595103661283441	0.202542771190658	276.895860663268	2.15103734439834	2.1376	0.2168	2.1281	0.192	1182799446
1850	6	123910263	124461077	0.353756	0.0922525571245	647	3	0.311225046343557	0.7556295436476	0.12924228929015	276.468552236319	2.06709265175719	2.1376	0.2168	2.1281	0.192	1183386533
1851	6	124461077	125025303	0.347148	0.113830273685	615	2	0.324825363826383	0.745313247026586	0.127135368532636	262.794682573935	2.04149377593361	2.1376	0.2168	2.1281	0.192	1183937347
1852	6	125025303	125622700	0.369982	0.163035636269	602	4	0.0237714523112958	0.98103491136797	0.00968018260034869	257.239673023592	1.89010989010989	2.1376	0.2168	2.1281	0.192	1184501573
1853	6	125622700	126203631	0.380098	0.139312586176	689	6	0.643601936728423	0.519833594049837	0.226669051876379	294.415506168197	2.25901639344262	2.1376	0.2168	2.1281	0.192	1185098970
1854	6	126203631	126791342	0.364972	0.149241719144	747	4	0.879969856302025	0.378875639453524	0.321024938629884	319.199394931267	2.34536891679749	2.1376	0.2168	2.1281	0.192	1185679901
1855	6	126791342	127402843	0.34821	0.182339848995	678	2	0.719299726054894	0.471956264669821	0.267834231442377	289.715113471753	2.250622406639	2.1376	0.2168	2.1281	0.192	1186267612
1856	6	127402843	128004721	0.356274	0.169266861391	699	3	0.603136536798301	0.546417862162109	0.240769032673079	298.688590437692	2.2332268370607	2.1376	0.2168	2.1281	0.192	1186879113
1857	6	128004721	128556556	0.344622	0.0939320630261	633	2	0.4375323244631	0.661725338922477	0.168754457734375	270.486234259026	2.10124481327801	2.1376	0.2168	2.1281	0.192	1187480991
1858	6	128556556	129126530	0.35134	0.122767003407	753	3	0.906275392270536	0.364790106874076	0.348126441969571	321.763245492964	2.40575079872204	2.1376	0.2168	2.1281	0.192	1188032826
1859	6	129126530	129708501	0.34642	0.140850660944	639	2	0.475101311342006	0.634714763866453	0.182364889253028	273.050084820723	2.12116182572614	2.1376	0.2168	2.1281	0.192	1188602800
1860	6	129708501	130283575	0.367104	0.130546677471	687	4	0.525680861547241	0.599109963398893	0.200226794658747	293.560889314298	2.15698587127159	2.1376	0.2168	2.1281	0.192	1189184771
1861	6	130283575	130884823	0.376926	0.16839640215	656	5	0.396744409031505	0.691555948402162	0.142405002063854	280.314328078864	2.10932475884244	2.1376	0.2168	2.1281	0.192	1189759845
1862	6	130884823	131476973	0.374212	0.155619353204	725	5	0.840724151674927	0.400502487140287	0.286690182348067	309.798609538379	2.33118971061093	2.1376	0.2168	2.1281	0.192	1190361093
1863	6	131476973	132117348	0.374602	0.219207495608	651	5	0.364571963912417	0.715430946016511	0.131366730611406	278.177785944117	2.09324758842444	2.1376	0.2168	2.1281	0.192	1190953243
1864	6	132117348	132697509	0.364326	0.138170266529	583	4	-0.0884200626943859	0.929542816021978	-0.0365874209588571	249.120812911551	1.83045525902669	2.1376	0.2168	2.1281	0.192	1191593618
1865	6	132697509	133286040	0.371126	0.150427080307	741	5	0.94367597605601	0.345335254195643	0.318182729751604	316.63554436957	2.38263665594855	2.1376	0.2168	2.1281	0.192	1192173779
1866	6	133286040	133857443	0.361022	0.124960841998	772	4	1.02759027078319	0.304142602693671	0.368517543108727	329.882105605005	2.42386185243328	2.1376	0.2168	2.1281	0.192	1192762310
1867	6	133857443	134459809	0.378484	0.169939870444	653	5	0.377440941960052	0.705845945644005	0.135792178992201	279.032402798016	2.09967845659164	2.1376	0.2168	2.1281	0.192	1193333713
1868	6	134459809	135084581	0.387122	0.199708053498	599	6	0.0653815069319936	0.947870247902054	0.0247210719608732	255.957747742743	1.96393442622951	2.1376	0.2168	2.1281	0.192	1193936079
1869	6	135084581	135683262	0.382168	0.164830686125	612	6	0.148902235680367	0.88163077706532	0.0556967218647394	261.512757293087	2.00655737704918	2.1376	0.2168	2.1281	0.192	1194560851
1870	6	135683262	136272540	0.359	0.151504043932	445	3	-0.82273882042295	0.410656534248138	-0.410718086848597	190.152249992522	1.42172523961661	1.1475	0.1598	1.1477	0.174	1195159532
1871	6	136272540	136871024	0.381278	0.164555777598	379	6	-1.34804621034817	0.177643520283942	-0.635637082656821	161.949893813856	1.24262295081967	1.1475	0.1598	1.1477	0.174	1195748810
1872	6	136871024	137478177	0.387566	0.176484345791	293	6	-1.90056795437586	0.0573586262583797	-1.00693426640566	125.2013690962	0.960655737704918	1.1475	0.1598	1.1477	0.174	1196347294
1873	6	137478177	138058633	0.390412	0.138608266604	342	7	-1.63029152453293	0.103039898006253	-0.745069171152291	146.139482016725	1.14765100671141	1.1475	0.1598	1.1477	0.174	1196954447
1874	6	138058633	138659324	0.400658	0.16762528488	392	8	-1.21422985455631	0.22465996309824	-0.510954618346145	167.504903364199	1.38515901060071	1.1475	0.1598	1.1477	0.174	1197534903
1875	6	138659324	139278258	0.389998	0.192159422491	324	6	-1.70140313966821	0.0888673121495967	-0.861841117943288	138.447930331634	1.06229508196721	1.1475	0.1598	1.1477	0.174	1198135594
1876	6	139278258	139901940	0.391184	0.198309394852	271	7	-2.13092020221331	0.0330957167515481	-1.08077264468432	115.800583703311	0.909395973154362	1.1475	0.1598	1.1477	0.174	1198754528
1877	6	139901940	140476801	0.361544	0.130224523841	370	4	-1.34614599407387	0.178255437987941	-0.692558033643041	158.104117971311	1.16169544740973	1.1475	0.1598	1.1477	0.174	1199378210
1878	6	140476801	141078599	0.33979	0.169156427904	278	1	-1.19290968270717	0.232904746691157	-0.890274960254692	118.791742691958	0.991087344028521	1.1475	0.1598	1.1477	0.174	1199953071
1879	6	141078599	141659230	0.335176	0.138867886833	289	1	-1.13760817228874	0.255284132631425	-0.834290350477521	123.492135388402	1.03030303030303	1.1475	0.1598	1.1477	0.174	1200554869
1880	6	141659230	142270565	0.337798	0.182117824106	361	1	-0.775634649549909	0.43796473566868	-0.513361006091028	154.258342128765	1.28698752228164	1.1475	0.1598	1.1477	0.174	1201135500
1881	6	142270565	142870688	0.358422	0.166837464986	342	3	-1.40094811882369	0.161229588001674	-0.79052709781646	146.139482016725	1.0926517571885	1.1475	0.1598	1.1477	0.174	1201746835
1882	6	142870688	143454540	0.379852	0.143618588272	381	5	-1.37274007251836	0.169833166764241	-0.641499815060908	162.804510667755	1.22508038585209	1.1475	0.1598	1.1477	0.174	1202346958
1883	6	143454540	144028599	0.390162	0.129009387537	696	7	0.8658007557326	0.386599434692551	0.28002180981054	297.406665156844	2.33557046979866	2.0602	0.2387	2.0673	0.2442	1202930810
1884	6	144028599	144657203	0.390892	0.204586671418	642	7	0.485040916370061	0.627647321705963	0.163507801084115	274.332010101571	2.15436241610738	2.0602	0.2387	2.0673	0.2442	1203504869
1885	6	144657203	145244125	0.36415	0.148098043692	743	4	0.856350589985039	0.391803886149792	0.313278906379243	317.490161223469	2.33281004709576	2.0602	0.2387	2.0673	0.2442	1204133473
1886	6	145244125	145843887	0.370868	0.166335979939	619	5	0.15866831515025	0.873930202731574	0.0586485966600348	264.503916281733	1.9903536977492	2.0602	0.2387	2.0673	0.2442	1204720395
1887	6	145843887	146447149	0.359972	0.171172724289	746	3	0.86697961470932	0.385953179192079	0.33465220755288	318.772086504318	2.38338658146965	2.0602	0.2387	2.0673	0.2442	1205320157
1888	6	146447149	147026482	0.36277	0.136938513774	730	4	0.779587974454836	0.435633436520376	0.287813159608026	311.935151673126	2.29199372056515	2.0602	0.2387	2.0673	0.2442	1205923419
1889	6	147026482	147593775	0.363716	0.118621241581	609	4	0.0651051683660207	0.948090265404529	0.0263589237469789	260.230832012238	1.91208791208791	2.0602	0.2387	2.0673	0.2442	1206502752
1890	6	147593775	148175234	0.369718	0.140094142493	600	4	0.011961819152803	0.990456076778301	0.00487919633652738	256.385056169693	1.88383045525903	2.0602	0.2387	2.0673	0.2442	1207070045
1891	6	148175234	148782514	0.396994	0.176656566987	607	7	0.238252131598046	0.811685545825892	0.0826310202174934	259.376215158339	2.03691275167785	2.0602	0.2387	2.0673	0.2442	1207651504
1892	6	148782514	149383695	0.403424	0.168303722174	547	8	-0.0845250468249053	0.932638989608715	-0.0302674396687966	233.73770954137	1.93286219081272	2.0602	0.2387	2.0673	0.2442	1208258784
1893	6	149383695	149991519	0.396354	0.177393456	638	7	0.456836483824688	0.647788580181247	0.154490927726681	272.622776393773	2.14093959731544	2.0602	0.2387	2.0673	0.2442	1208859965
1894	6	149991519	150676696	0.435996	0.270261552854	518	11	0.36141176031983	0.717791657839903	0.111498432135869	221.345765159835	2.10355329949239	2.0602	0.2387	2.0673	0.2442	1209467789
1895	6	150676696	151290699	0.411002	0.185671731246	513	9	-0.0724786298634113	0.94222101163276	-0.0264246047337589	219.209223025087	1.8929889298893	2.0602	0.2387	2.0673	0.2442	1210152966
1896	6	151290699	151950283	0.406338	0.241946438968	514	8	-0.325042844599978	0.745148645426556	-0.120039913267475	219.636531452037	1.81625441696113	2.0602	0.2387	2.0673	0.2442	1210766969
1897	6	151950283	152555367	0.383492	0.173668449339	629	6	0.25812165019747	0.796313023161986	0.0952250860513768	268.777000551228	2.06229508196721	2.0602	0.2387	2.0673	0.2442	1211426553
1898	6	152555367	153139896	0.3663	0.144610447044	587	4	-0.0648007963774003	0.948332607367464	-0.0267228010493012	250.830046619349	1.84301412872841	2.0602	0.2387	2.0673	0.2442	1212031637
1899	6	153139896	153743909	0.360724	0.172203247281	693	4	0.561109761022719	0.574722714370366	0.21277204797786	296.124739875995	2.17582417582418	2.0602	0.2387	2.0673	0.2442	1212616166
1900	6	153743909	154359324	0.35102	0.187540115207	693	3	0.569454441745831	0.56904777974964	0.228331929434856	296.124739875995	2.21405750798722	2.0602	0.2387	2.0673	0.2442	1213220179
1901	6	154359324	154966997	0.391318	0.177189047399	786	7	1.5004004880035	0.133510693207753	0.455463816220418	335.864423582297	2.63758389261745	2.0602	0.2387	2.0673	0.2442	1213835594
1902	6	154966997	155599031	0.402424	0.208903318492	593	8	0.250742186437317	0.802013442267612	0.0862238320846505	253.393897181046	2.09540636042403	2.0602	0.2387	2.0673	0.2442	1214443267
1903	6	155599031	156170072	0.369824	0.124406128457	660	4	0.366250813907588	0.714177928273346	0.142382720086462	282.023561786662	2.07221350078493	2.0602	0.2387	2.0673	0.2442	1215075301
1904	6	156170072	156755748	0.384598	0.146285659648	599	6	0.0653815069319936	0.947870247902054	0.0247210719608732	255.957747742743	1.96393442622951	2.0602	0.2387	2.0673	0.2442	1215646342
1905	6	156755748	157337864	0.401964	0.141064667523	564	8	0.039378061119829	0.96858897103071	0.0138868899374405	241.001952799511	1.99293286219081	2.0602	0.2387	2.0673	0.2442	1216232018
1906	6	157337864	158006609	0.432472	0.252330858548	411	11	-0.642362799290585	0.52063764790337	-0.222315271869002	175.62376347624	1.66903553299492	2.0602	0.2387	2.0673	0.2442	1216814134
1907	6	158006609	158614534	0.43955	0.177530122959	582	11	0.961800281955966	0.336149936398198	0.279565487357599	248.693504484602	2.36345177664975	2.0602	0.2387	2.0673	0.2442	1217482879
1908	6	158614534	159261531	0.434348	0.227198889639	431	11	-0.454741386279293	0.649295302797454	-0.153765796461587	184.169932015229	1.7502538071066	2.0602	0.2387	2.0673	0.2442	1218090804
1909	6	159261531	159861732	0.42281	0.166945739844	413	10	-0.805899637438763	0.420300720328035	-0.315167701009348	176.478380330138	1.59922555663117	2.0602	0.2387	2.0673	0.2442	1218737801
1910	6	159861732	160476597	0.427704	0.186813365536	442	10	-0.57412760477782	0.565881454465986	-0.217263113037361	188.870324711674	1.71151984511133	2.0602	0.2387	2.0673	0.2442	1219338002
1911	6	160476597	161195893	0.419786	0.304875878637	591	9	0.523691045594903	0.600493444695224	0.177774699836719	252.539280327147	2.18081180811808	2.0602	0.2387	2.0673	0.2442	1219952867
1912	6	161195893	161834356	0.411868	0.216869262588	614	9	0.699484667845432	0.484249191470475	0.232855225029367	262.367374146986	2.26568265682657	2.0602	0.2387	2.0673	0.2442	1220672163
1913	6	161834356	162410287	0.404366	0.131840446165	497	8	-0.448945952544712	0.653470645766306	-0.168562420899067	212.372288193895	1.75618374558304	1.6644	0.2098	1.6737	0.1915	1221310626
1914	6	162410287	162975966	0.382162	0.11610648442	498	6	-0.583510308728443	0.559549819413383	-0.241689188759832	212.799596620845	1.6327868852459	1.6644	0.2098	1.6737	0.1915	1221886557
1915	6	162975966	163558855	0.373136	0.142203747197	574	5	-0.130883690921546	0.895867316449288	-0.0502400758785421	245.275037069006	1.84565916398714	1.6644	0.2098	1.6737	0.1915	1222452236
1916	6	163558855	164116917	0.41077	0.104042203196	490	9	-0.24827225211394	0.803923766615547	-0.0926016813382423	209.381129205249	1.80811808118081	1.6644	0.2098	1.6737	0.1915	1223035125
1917	6	164116917	164673311	0.414584	0.101356233173	439	9	-0.638075501452068	0.523424533155641	-0.251162490805455	187.588399430825	1.61992619926199	1.6644	0.2098	1.6737	0.1915	1223593187
1918	6	164673311	165272063	0.360604	0.164929720485	569	4	-0.171087494803836	0.864154968599786	-0.0716546518527716	243.138494934259	1.78649921507064	1.6644	0.2098	1.6737	0.1915	1224149581
1919	6	165272063	165857247	0.377178	0.145567889758	632	5	0.242316672459881	0.80853479592173	0.0886337456228731	270.058925832076	2.03215434083601	1.6644	0.2098	1.6737	0.1915	1224748333
1920	6	165857247	166417299	0.4157	0.107225757608	524	9	0.0115965807781458	0.990747474620472	0.00418338119663752	223.909615721532	1.93357933579336	1.6644	0.2098	1.6737	0.1915	1225333517
1921	6	166417299	167006546	0.443544	0.151459404969	383	12	-0.697898425812743	0.485240718938591	-0.260917699933638	163.659127521654	1.65800865800866	1.6644	0.2098	1.6737	0.1915	1225893569
1922	6	167006546	167643169	0.446936	0.214605818514	358	12	-0.92769349662972	0.353566582880553	-0.358302504594339	152.976416847917	1.54978354978355	1.6644	0.2098	1.6737	0.1915	1226482816
1923	6	167643169	168358476	0.449492	0.300999431014	410	12	-0.449719749330407	0.652912529161178	-0.162638182353149	175.19645504929	1.77489177489177	1.6644	0.2098	1.6737	0.1915	1227119439
1924	6	168358476	168927128	0.486222	0.120727615484	269	14	-1.0498877029053	0.293769745988755	-0.455559950619398	114.945966849412	1.48413793103448	1.6644	0.2098	1.6737	0.1915	1227834746
1925	6	168927128	169513893	0.439782	0.147870101318	345	11	-1.26151346222785	0.207123912806935	-0.474857303885154	147.421407297573	1.4010152284264	1.6644	0.2098	1.6737	0.1915	1228403398
1926	6	169513893	170119763	0.431062	0.174740455873	416	11	-0.595457446037762	0.55153773591151	-0.204870137409593	177.760305610987	1.68934010152284	1.6644	0.2098	1.6737	0.1915	1228990163
1927	6	170119763	170756306	0.484842	0.214507111067	259	14	-1.15499869527999	0.248090960757907	-0.510214025489468	110.672882579917	1.42896551724138	1.6644	0.2098	1.6737	0.1915	1229596033
1928	6	170756306	171115067	0.106368	0.319125757473	144	1	-1.86658262780444	0.0619598954337605	-1.83929103153589	61.5324134807263	0.513368983957219	1.6644	0.2098	1.6737	0.1915	1230232576
1929	7	0	683041	0.555266	0.267979520995	176	16	0.311565641821541	0.755370649157555	0.168634796552297	75.2062831431099	2.21383647798742	2.1141	0.2527	2.0978	0.2789	1230232576
1930	7	683041	1330600	0.55157	0.227869584084	138	16	-0.298227714680017	0.765529370412136	-0.182272365306831	58.9685629190293	1.73584905660377	2.1141	0.2527	2.0978	0.2789	1230915617
1931	7	1330600	1949982	0.57086	0.192743734884	135	16	-0.346369295456456	0.729065197303657	-0.213981225034169	57.6866376381809	1.69811320754717	2.1141	0.2527	2.0978	0.2789	1231563176
1932	7	1949982	2570397	0.543282	0.194087828308	212	16	0.889264611138806	0.373860885869086	0.437123632478199	90.5893865132914	2.66666666666667	2.1141	0.2527	2.0978	0.2789	1232182558
1933	7	2570397	3212524	0.499034	0.221337835039	373	15	1.08385108154796	0.278430832209709	0.331278691778653	159.386043252159	2.56798623063683	2.1141	0.2527	2.0978	0.2789	1232802973
1934	7	3212524	3787974	0.39527	0.131114779738	681	7	0.76003413368745	0.447234181905274	0.248589301973882	290.997038752601	2.28523489932886	2.1141	0.2527	2.0978	0.2789	1233445100
1935	7	3787974	4367688	0.458402	0.137505735587	367	13	-0.50568504178591	0.61307777071664	-0.187038257300681	156.822192690462	1.7772397094431	2.1141	0.2527	2.0978	0.2789	1234020550
1936	7	4367688	5127560	0.47171	0.341994441169	322	14	-0.492799443319462	0.622154304109841	-0.196105435061405	137.593313477735	1.77655172413793	2.1141	0.2527	2.0978	0.2789	1234600264
1937	7	5127560	6098775	0.490678	0.485180933161	305	15	0.120777597834927	0.903867194528901	0.040912303973664	130.329070219594	2.09982788296041	2.1141	0.2527	2.0978	0.2789	1235360136
1938	7	6098775	7089517	0.460876	0.495327744256	373	13	-0.445960446319169	0.655625817669307	-0.163642689888656	159.386043252159	1.80629539951574	2.1141	0.2527	2.0978	0.2789	1236331351
1939	7	7089517	7713071	0.375106	0.198144827874	640	5	0.293792584650422	0.768916401761258	0.106781092333132	273.477393247672	2.05787781350482	2.1141	0.2527	2.0978	0.2789	1237322093
1940	7	7713071	8288668	0.371072	0.131336681741	710	5	0.744206816317661	0.456751364929789	0.256528211837815	303.388983134136	2.28295819935691	2.1141	0.2527	2.0978	0.2789	1237945647
1941	7	8288668	8853838	0.369972	0.115310437567	569	4	-0.171087494803836	0.864154968599786	-0.0716546518527716	243.138494934259	1.78649921507064	2.1141	0.2527	2.0978	0.2789	1238521244
1942	7	8853838	9421183	0.33767	0.118702024341	661	1	0.732588361861885	0.463809531499032	0.359290428529492	282.450870213611	2.35650623885918	2.1141	0.2527	2.0978	0.2789	1239086414
1943	7	9421183	10025064	0.33489	0.172022302407	552	1	0.1846006677156	0.853542262183358	0.0993084237999697	235.874251676117	1.96791443850267	2.1141	0.2527	2.0978	0.2789	1239653759
1944	7	10025064	10632802	0.342868	0.177277050308	613	2	0.312302368200081	0.754810740435228	0.122436031996815	261.940065720036	2.03485477178423	2.1141	0.2527	2.0978	0.2789	1240257640
1945	7	10632802	11253726	0.35377	0.194748471633	609	3	0.0979051110112437	0.922007641487989	0.0419188052039748	260.230832012238	1.94568690095847	2.1141	0.2527	2.0978	0.2789	1240865378
1946	7	11253726	11824243	0.351364	0.123601925972	615	3	0.131587206063714	0.895310805605628	0.0560629875242446	262.794682573935	1.96485623003195	2.1141	0.2527	2.0978	0.2789	1241486302
1947	7	11824243	12400616	0.346158	0.132506206918	538	2	-0.157309967786241	0.875000564909546	-0.0658448691373427	229.891933698824	1.78589211618257	2.1141	0.2527	2.0978	0.2789	1242056819
1948	7	12400616	13010231	0.356742	0.179810208082	656	3	0.361748188922263	0.717540212770495	0.149172391915726	280.314328078864	2.09584664536741	2.1141	0.2527	2.0978	0.2789	1242633192
1949	7	13010231	13601725	0.33861	0.154682887739	650	1	0.677286851443453	0.498223971689896	0.335079874937617	277.750477517167	2.31729055258467	2.1141	0.2527	2.0978	0.2789	1243242807
1950	7	13601725	14185475	0.34788	0.143468950749	600	2	0.230902896629119	0.817390240355812	0.0915114588019142	256.385056169693	1.99170124481328	2.1141	0.2527	2.0978	0.2789	1243834301
1951	7	14185475	14766268	0.336568	0.139108081537	671	1	0.782862462242279	0.43370788292494	0.380952923221984	286.723954483106	2.3921568627451	2.1141	0.2527	2.0978	0.2789	1244418051
1952	7	14766268	15320920	0.34761	0.0985338554625	721	2	0.988544132020385	0.322886232007275	0.356548217546856	308.089375830581	2.39336099585062	2.1141	0.2527	2.0978	0.2789	1244998844
1953	7	15320920	15882323	0.341488	0.10937419287	577	2	0.0868884469266466	0.930760182805192	0.0351202769515157	246.556962349855	1.91535269709544	2.1141	0.2527	2.0978	0.2789	1245553496
1954	7	15882323	16471244	0.353984	0.150989691317	694	3	0.575068124254576	0.565245224787923	0.230412239875903	296.552048302945	2.21725239616613	2.1141	0.2527	2.0978	0.2789	1246114899
1955	7	16471244	17061333	0.369442	0.152670190429	608	4	0.0592003517867743	0.952792529450398	0.0239880192842319	259.803523585289	1.90894819466248	2.1141	0.2527	2.0978	0.2789	1246703820
1956	7	17061333	17644697	0.359344	0.142902201713	768	3	0.990480629901712	0.321939252292032	0.376582888018798	328.172871897207	2.45367412140575	2.1141	0.2527	2.0978	0.2789	1247293909
1957	7	17644697	18236219	0.36364	0.154722901261	820	4	1.31102146658701	0.18985051121589	0.455540605346093	350.39291009858	2.574568288854	2.1141	0.2527	2.0978	0.2789	1247877273
1958	7	18236219	18766309	0.349684	0.0567639457451	688	2	0.781914704186403	0.434264702875779	0.288957523008131	293.988197741248	2.28381742738589	2.1141	0.2527	2.0978	0.2789	1248468795
1959	7	18766309	19354791	0.354946	0.150356340551	746	3	0.86697961470932	0.385953179192079	0.33465220755288	318.772086504318	2.38338658146965	2.1141	0.2527	2.0978	0.2789	1248998885
1960	7	19354791	19962497	0.347246	0.177233728151	755	2	1.20143505766752	0.229582483870763	0.423025602518475	322.617862346863	2.50622406639004	2.1141	0.2527	2.0978	0.2789	1249587367
1961	7	19962497	20543175	0.360334	0.138937586752	614	4	0.0946292512622527	0.924609314938232	0.0381553512108259	262.367374146986	1.92778649921507	2.1141	0.2527	2.0978	0.2789	1250195073
1962	7	20543175	21142357	0.367536	0.165529004543	574	4	-0.141563411907604	0.887424868875082	-0.0590325674836657	245.275037069006	1.8021978021978	2.1141	0.2527	2.0978	0.2789	1250775751
1963	7	21142357	21743581	0.3768	0.168363205727	609	5	0.0943234249120734	0.924852242478837	0.0351514153521024	260.230832012238	1.95819935691318	2.1141	0.2527	2.0978	0.2789	1251374933
1964	7	21743581	22319108	0.391446	0.131231028258	564	7	-0.0649455182647166	0.948217378734734	-0.023370333639395	241.001952799511	1.89261744966443	2.1141	0.2527	2.0978	0.2789	1251976157
1965	7	22319108	22961577	0.406458	0.221752333576	574	8	0.11226224226379	0.910615478814348	0.0392424642143345	245.275037069006	2.02826855123675	2.1141	0.2527	2.0978	0.2789	1252551684
1966	7	22961577	23620882	0.382852	0.241625651254	600	6	0.0718061783741762	0.942756155884131	0.0271275696679683	256.385056169693	1.9672131147541	2.1141	0.2527	2.0978	0.2789	1253194153
1967	7	23620882	24279827	0.384196	0.241211330232	737	6	0.951986165953185	0.341103997899766	0.323829688267157	314.926310661773	2.41639344262295	2.1141	0.2527	2.0978	0.2789	1253853458
1968	7	24279827	24870183	0.392266	0.15305341184	617	7	0.308763212961479	0.757501654492866	0.106204993111229	263.649299427834	2.07046979865772	2.1141	0.2527	2.0978	0.2789	1254512403
1969	7	24870183	25454321	0.400462	0.14403788146	682	8	0.899411398618573	0.368433569948504	0.287963466562819	291.424347179551	2.40989399293286	2.1141	0.2527	2.0978	0.2789	1255102759
1970	7	25454321	26013718	0.406722	0.106180404972	606	8	0.345491621924467	0.729724807712445	0.117509521011598	258.94890673139	2.14134275618375	2.1141	0.2527	2.0978	0.2789	1255686897
1971	7	26013718	26629172	0.413184	0.187591599047	492	9	-0.232985850179111	0.81577239337263	-0.0867251150015729	210.235746059148	1.81549815498155	2.1141	0.2527	2.0978	0.2789	1256246294
1972	7	26629172	27238555	0.399696	0.179497951206	518	7	-0.389296492536509	0.697056830626897	-0.146113398351635	221.345765159835	1.73825503355705	2.1141	0.2527	2.0978	0.2789	1256861748
1973	7	27238555	27832979	0.396014	0.158849575387	612	7	0.273507672279762	0.784462995477887	0.0944661566544633	261.512757293087	2.05369127516779	2.1141	0.2527	2.0978	0.2789	1257471131
1974	7	27832979	28398319	0.398942	0.115576467259	585	7	0.0831277525984928	0.93374995882823	0.0293711284325783	249.97542976545	1.96308724832215	2.1141	0.2527	2.0978	0.2789	1258065555
1975	7	28398319	28942537	0.4004	0.0812505282809	625	8	0.483971566097993	0.628406048670874	0.162047917088096	267.06776684343	2.20848056537102	2.1141	0.2527	2.0978	0.2789	1258630895
1976	7	28942537	29506437	0.409662	0.113317964178	525	8	-0.24487024534162	0.806556901186967	-0.0894908499078681	224.336924148481	1.85512367491166	2.1141	0.2527	2.0978	0.2789	1259175113
1977	7	29506437	30191291	0.406338	0.269917383851	583	8	0.177858005293356	0.858834491849847	0.0616876107391432	249.120812911551	2.06007067137809	2.1141	0.2527	2.0978	0.2789	1259739013
1978	7	30191291	30812599	0.429714	0.195246158105	627	10	0.904418120817851	0.365773733102164	0.287155960373246	267.922383697329	2.42787996127783	2.1141	0.2527	2.0978	0.2789	1260423867
1979	7	30812599	31370178	0.457948	0.103266084268	397	13	-0.207062064452204	0.835961388204552	-0.0736793130009359	169.641445498947	1.9225181598063	2.1141	0.2527	2.0978	0.2789	1261045175
1980	7	31370178	31939322	0.387078	0.121487707856	606	6	0.110354207027271	0.912128468742239	0.0414828626450384	258.94890673139	1.98688524590164	2.1141	0.2527	2.0978	0.2789	1261602754
1981	7	31939322	32538381	0.403628	0.165357669278	663	8	0.760931454445047	0.446698009918417	0.247200597651235	283.30548706751	2.34275618374558	2.1141	0.2527	2.0978	0.2789	1262171898
1982	7	32538381	33405816	0.374652	0.423587934543	656	5	0.396744409031505	0.691555948402162	0.142405002063854	280.314328078864	2.10932475884244	2.1141	0.2527	2.0978	0.2789	1262770957
1983	7	33405816	33967245	0.393608	0.109415438105	645	7	0.506194240779091	0.612720297633125	0.170233664272428	275.61393538242	2.16442953020134	2.1141	0.2527	2.0978	0.2789	1263638392
1984	7	33967245	34547801	0.392064	0.138756640186	646	7	0.513245348915434	0.607779707588502	0.172468668655736	276.041243809369	2.16778523489933	2.1141	0.2527	2.0978	0.2789	1264199821
1985	7	34547801	35412535	0.387642	0.421787509222	623	6	0.219573621544375	0.82620323701508	0.0813972321960894	266.213149989531	2.04262295081967	2.1141	0.2527	2.0978	0.2789	1264780377
1986	7	35412535	36089030	0.403388	0.260896237223	489	8	-0.507253297459881	0.611977102981818	-0.19197380750912	208.9538207783	1.72791519434629	2.1141	0.2527	2.0978	0.2789	1265645111
1987	7	36089030	36700737	0.422602	0.1826152063	588	10	0.592724697584169	0.553365410071207	0.194506672407571	251.257355046299	2.27686350435624	2.1141	0.2527	2.0978	0.2789	1266321606
1988	7	36700737	37273601	0.404618	0.127192492459	621	8	0.454817893640409	0.649240256018695	0.152784995759128	265.358533135632	2.19434628975265	2.1141	0.2527	2.0978	0.2789	1266933313
1989	7	37273601	37869332	0.391688	0.160695011675	534	7	-0.276478762355016	0.782180369358812	-0.102225754350635	228.182699991027	1.79194630872483	2.1141	0.2527	2.0978	0.2789	1267506177
1990	7	37869332	38491882	0.37907	0.196851658501	722	5	0.821420684603474	0.411406685476163	0.280708024332941	308.51668425753	2.32154340836013	2.1141	0.2527	2.0978	0.2789	1268101908
1991	7	38491882	39058515	0.381238	0.117594633564	721	6	0.849191422878264	0.395774785153823	0.29216432841291	308.089375830581	2.36393442622951	2.1141	0.2527	2.0978	0.2789	1268724458
1992	7	39058515	39617167	0.393158	0.104988436451	581	7	0.0549233200531196	0.956199553201407	0.0194726673663403	248.266196057652	1.9496644295302	2.1141	0.2527	2.0978	0.2789	1269291091
1993	7	39617167	40356337	0.376112	0.323565620899	590	5	-0.027931866540463	0.977716492529155	-0.0105758583050262	252.111971900198	1.89710610932476	2.1141	0.2527	2.0978	0.2789	1269849743
1994	7	40356337	40920441	0.373098	0.113638619829	661	5	0.428916854150594	0.667983734304076	0.153359458953462	282.450870213611	2.12540192926045	2.1141	0.2527	2.0978	0.2789	1270588913
1995	7	40920441	41489224	0.388624	0.120930126252	704	6	0.739972008361161	0.459316979232007	0.257740497809385	300.825132572439	2.30819672131148	2.1141	0.2527	2.0978	0.2789	1271153017
1996	7	41489224	42039837	0.398424	0.0919211860236	523	7	-0.354040951854792	0.723308193124285	-0.132254549791247	223.482307294582	1.75503355704698	2.1141	0.2527	2.0978	0.2789	1271721800
1997	7	42039837	42603518	0.396948	0.112973472585	725	7	1.07028289168656	0.284491992814097	0.338915498864108	309.798609538379	2.43288590604027	2.1141	0.2527	2.0978	0.2789	1272272413
1998	7	42603518	43210147	0.388682	0.175773001291	641	6	0.33521770750366	0.737460865377266	0.122489425790829	273.904701674622	2.1016393442623	2.1141	0.2527	2.0978	0.2789	1272836094
1999	7	43210147	43812012	0.406508	0.169248917947	668	8	0.797373545017027	0.4252341188748	0.258039830012699	285.442029202258	2.36042402826855	2.1141	0.2527	2.0978	0.2789	1273442723
[truncated: 2,506 more rows]
