# Supplementary material for: Digital microfluidic isolation of single cells for -Omics
Source: Nat Commun. 2020 Nov 11;11:5632. doi: 10.1038/s41467-020-19394-5 (PMC7658233; doi:10.1038/s41467-020-19394-5)
Supplement: Supplementary file 8 — Source Data [file 41467_2020_19394_MOESM8_ESM.zip › Source Data/Figure 3_Processed Sequencing Data/1Cell-8.txt]

Chrom	Start	End	GCfrac	Nfrac	Count	bin	zscore	pvalue	Log2_foldchange	rpkm	est_copy	seg.mean	seg.sd	seg.median	seg.mad	Position
1	1	0	1477506	0.611508	0.661591898781	328	16	-1.21297993880055	0.225137490568758	-0.985282206069464	75.6023060547305	1.0529695024077	1.048	0.4797	0.8885	0.1629	0
2	1	1477506	2199916	0.550532	0.307872260904	707	16	0.217644513560092	0.827706098953577	0.122732194121851	162.95984872163	2.26966292134831	1.048	0.4797	0.8885	0.1629	1477506
3	1	2199916	2860961	0.595166	0.243621841176	336	16	-1.18278206117816	0.236895531844818	-0.950516787908788	77.4462647389923	1.07865168539326	1.048	0.4797	0.8885	0.1629	2199916
4	1	2860961	3395484	0.56922	0.0645865566122	188	16	-1.74144279719234	0.0816059919367468	-1.78824535900991	43.3330290801504	0.603531300160514	1.048	0.4797	0.8885	0.1629	2860961
5	1	3395484	4129575	0.556132	0.318885533265	269	16	-1.43568928626566	0.151090775196804	-1.27137184813092	62.0031107583004	0.863563402889246	1.048	0.4797	0.8885	0.1629	3395484
6	1	4129575	4714168	0.479562	0.144704093275	474	14	-2.32487259652731	0.0200787736822715	-1.20702047580678	109.254552042507	0.832309043020193	1.048	0.4797	0.8885	0.1629	4129575
7	1	4714168	5292119	0.456362	0.134874755818	490	13	-2.31250017281373	0.0207501358037312	-1.24257718308307	112.94246941103	0.844099913867356	1.048	0.4797	0.8885	0.1629	4714168
8	1	5292119	5860233	0.480376	0.119894950661	506	14	-2.20493297217462	0.0274587983665131	-1.11277015001073	116.630386779554	0.888498683055312	1.048	0.4797	0.8885	0.1629	5292119
9	1	5860233	6446979	0.540016	0.147842507661	311	16	-1.27715042874812	0.201549144037769	-1.06206344055695	71.6838938506744	0.998394863563403	1.048	0.4797	0.8885	0.1629	5860233
10	1	6446979	7094704	0.4825	0.228067466903	946	14	-0.555763137325096	0.578372788478376	-0.210067351365647	218.048114413948	1.66110623353819	2.1429	0.1845	2.1396	0.1828	6446979
11	1	7094704	7655639	0.487108	0.108631124818	1137	14	0.160126495530037	0.872781430051444	0.0552528141872054	262.072628000697	1.99648814749781	2.1429	0.1845	2.1396	0.1828	7094704
12	1	7655639	8303803	0.447464	0.228590295049	1247	12	0.535998134070761	0.591959840033447	0.159610976132874	287.427059909296	2.15278377211912	2.1429	0.1845	2.1396	0.1828	7655639
13	1	8303803	8949515	0.418338	0.225660975791	1250	9	0.601432246956302	0.54755212599475	0.193512387966884	288.118544415894	2.18150087260035	2.1429	0.1845	2.1396	0.1828	8303803
14	1	8949515	9634621	0.495134	0.270185927433	1182	15	0.598577394090512	0.549454734503305	0.18044318131787	272.444895599669	2.23018867924528	2.1429	0.1845	2.1396	0.1828	8949515
15	1	9634621	10359005	0.453716	0.309758360207	1145	13	-0.0498885102557575	0.960211233390858	-0.0180832391013369	263.916586684959	1.9724375538329	2.1429	0.1845	2.1396	0.1828	9634621
16	1	10359005	10962865	0.491486	0.171993508429	1108	15	0.279831218478046	0.779606999255284	0.0871710271895261	255.388277770248	2.09056603773585	2.1429	0.1845	2.1396	0.1828	10359005
17	1	10962865	11614386	0.48336	0.232565028602	1071	14	-0.087248979697391	0.930473607594346	-0.0310209599547867	246.859968855538	1.88059701492537	2.1429	0.1845	2.1396	0.1828	10962865
18	1	11614386	12254539	0.517524	0.21893672294	1003	15	-0.172443760431535	0.863088671578509	-0.0564652482474815	231.186320039313	1.89245283018868	2.1429	0.1845	2.1396	0.1828	11614386
19	1	12254539	13787191	0.441146	0.673768083035	1234	12	0.482645687119518	0.629347333588403	0.144491905452622	284.43062704737	2.13034095813552	2.1429	0.1845	2.1396	0.1828	12254539
20	1	13787191	14407453	0.43416	0.193889033989	1059	11	-0.254995768210995	0.798726367699724	-0.0815937261522799	244.094030829145	1.82586206896552	2.1429	0.1845	2.1396	0.1828	13787191
21	1	14407453	14989912	0.424528	0.141570479639	1094	10	-0.186474093206602	0.852072993158829	-0.0684824250611933	252.16135007279	1.85659736953755	2.1429	0.1845	2.1396	0.1828	14407453
22	1	14989912	15573437	0.48865	0.143138683004	1120	14	0.0964085700926692	0.923196085881815	0.033519292239924	258.154215796641	1.96663740122915	2.1429	0.1845	2.1396	0.1828	14989912
23	1	15573437	16262580	0.46305	0.274461178594	1171	13	0.0399250824564672	0.968152854133776	0.0143102384155719	269.909452408809	2.01722652885444	2.1429	0.1845	2.1396	0.1828	15573437
24	1	16262580	17334882	0.51144	0.533713450129	1285	15	1.04223761149705	0.297301529305763	0.300981505221578	296.185863659539	2.42452830188679	2.1429	0.1845	2.1396	0.1828	16262580
25	1	17334882	17969314	0.502812	0.211893473217	1170	15	0.546888825072275	0.584455113539972	0.165721675611105	269.678957573277	2.20754716981132	2.1429	0.1845	2.1396	0.1828	17334882
26	1	17969314	18521200	0.499378	0.0940157931167	1136	15	0.400437879520601	0.688834029127654	0.12317598064502	261.842133165164	2.14339622641509	2.1429	0.1845	2.1396	0.1828	17969314
27	1	18521200	19077495	0.493372	0.101196307714	1098	15	0.236757410962848	0.812844993356114	0.0740912001455365	253.083329414921	2.07169811320755	2.1429	0.1845	2.1396	0.1828	18521200
28	1	19077495	19661460	0.4832	0.143784302141	1215	14	0.452479329889725	0.650923708771009	0.150976873788101	280.051225172249	2.13345039508341	2.1429	0.1845	2.1396	0.1828	19077495
29	1	19661460	20294778	0.465174	0.210507201753	1270	13	0.381907608553015	0.702529896491363	0.131397659573885	292.728441126548	2.18776916451335	2.1429	0.1845	2.1396	0.1828	19661460
30	1	20294778	20906339	0.477008	0.182420069298	1299	14	0.767320843815542	0.442890778522297	0.247421990742839	299.412791356997	2.28094820017559	2.1429	0.1845	2.1396	0.1828	20294778
31	1	20906339	21563446	0.40862	0.239088915504	1277	8	0.661723226375059	0.508148616565528	0.216255281678705	294.341904975277	2.27832292595897	2.1429	0.1845	2.1396	0.1828	20906339
32	1	21563446	22254740	0.50199	0.276718733274	1100	15	0.245372172465887	0.806168273659359	0.0767166695523599	253.544319085987	2.07547169811321	2.1429	0.1845	2.1396	0.1828	21563446
33	1	22254740	22885971	0.480082	0.207896950562	1111	14	0.0626755507434744	0.950024866787004	0.0218793766840495	256.079762276846	1.95083406496927	2.1429	0.1845	2.1396	0.1828	22254740
34	1	22885971	23471767	0.485198	0.146460542578	1208	14	0.426242537062573	0.669931124780894	0.142641014620036	278.43776132352	2.12115891132572	2.1429	0.1845	2.1396	0.1828	22885971
35	1	23471767	24145905	0.454474	0.258312096336	1337	13	0.613350328234518	0.539644722226932	0.20556862800771	308.17159510724	2.30318690783807	2.1429	0.1845	2.1396	0.1828	23471767
36	1	24145905	24796802	0.45735	0.231829306327	1188	13	0.0986493546144603	0.921416681789997	0.0351039987151226	273.827864612866	2.04651162790698	2.1429	0.1845	2.1396	0.1828	24145905
37	1	24796802	25427884	0.463804	0.207709933099	1146	13	-0.0464341413052873	0.962964225024067	-0.0168237933287384	264.147081520491	1.97416020671835	2.1429	0.1845	2.1396	0.1828	24796802
38	1	25427884	26166886	0.467966	0.323411844623	1215	13	0.191917316277155	0.847806973145911	0.0675254764075001	280.051225172249	2.09302325581395	2.1429	0.1845	2.1396	0.1828	25427884
39	1	26166886	26827376	0.47554	0.242986267771	1279	14	0.692358578595109	0.488712171429143	0.225036824176595	294.802894646343	2.24582967515364	2.1429	0.1845	2.1396	0.1828	26166886
40	1	26827376	27548159	0.473618	0.306309943492	1177	14	0.310051025970902	0.756522153825042	0.105134880333402	271.292421422006	2.0667251975417	2.1429	0.1845	2.1396	0.1828	26827376
41	1	27548159	28223466	0.476064	0.259596005965	1262	14	0.628640653157742	0.529584339249616	0.205732470277506	290.884482442286	2.21597892888499	2.1429	0.1845	2.1396	0.1828	27548159
42	1	28223466	28995833	0.419896	0.352639354089	1403	9	1.18788751529798	0.234877729016492	0.360099302037334	323.384254252399	2.44851657940663	2.1429	0.1845	2.1396	0.1828	28223466
43	1	28995833	29679015	0.443604	0.268130600631	1101	12	-0.0631908855355078	0.949614502564701	-0.020036020132427	253.774813921519	1.90073370738023	2.1429	0.1845	2.1396	0.1828	28995833
44	1	29679015	30404383	0.478374	0.310694709444	1135	14	0.152630269007994	0.878689853450838	0.0527128574732347	261.611638329632	1.99297629499561	2.1429	0.1845	2.1396	0.1828	29679015
45	1	30404383	30996073	0.480618	0.154962902871	991	14	-0.387098040579122	0.698683628153084	-0.143022477518554	228.420382012921	1.74012291483758	2.1429	0.1845	2.1396	0.1828	30404383
46	1	30996073	31602503	0.468036	0.175502531207	1078	13	-0.28133122993726	0.778456359154561	-0.105073659333138	248.473432704267	1.85701981050818	2.1429	0.1845	2.1396	0.1828	30996073
47	1	31602503	32239335	0.48294	0.214863574695	1230	14	0.508701028805049	0.610961801164685	0.16867887552156	283.50864770524	2.15978928884987	2.1429	0.1845	2.1396	0.1828	31602503
48	1	32239335	32948488	0.455718	0.294933533384	1315	13	0.537354211324173	0.591022965497018	0.181631962094021	303.10070872552	2.26528854435831	2.1429	0.1845	2.1396	0.1828	32239335
49	1	32948488	33647449	0.453358	0.284652505648	1334	13	0.602987221383107	0.546517190189488	0.202327829098942	307.480110600642	2.29801894918174	2.1429	0.1845	2.1396	0.1828	32948488
50	1	33647449	34220418	0.451892	0.127352439661	1341	13	0.627167804036398	0.530549245275578	0.209878399818831	309.093574449371	2.31007751937985	2.1429	0.1845	2.1396	0.1828	33647449
51	1	34220418	34781660	0.449912	0.109118704587	1501	12	1.57842286681043	0.114468495346414	0.427073487923893	345.972748134605	2.59128182995252	2.1429	0.1845	2.1396	0.1828	34220418
52	1	34781660	35341725	0.449814	0.107246480319	1226	12	0.449813412072599	0.652844986180908	0.135108489993986	282.586668363109	2.11652999568407	2.1429	0.1845	2.1396	0.1828	34781660
53	1	35341725	36027950	0.394368	0.271376006412	1165	7	0.463127708675044	0.643272829828038	0.143705321986047	268.526483395613	2.09532374100719	2.1429	0.1845	2.1396	0.1828	35341725
54	1	36027950	36688308	0.431336	0.242834947104	1271	11	0.622311418828404	0.533737114165528	0.181667714860342	292.958935962081	2.19137931034483	2.1429	0.1845	2.1396	0.1828	36027950
55	1	36688308	37287390	0.48005	0.165389712927	1214	14	0.448731216628703	0.653625562780901	0.14978898155064	279.820730336716	2.13169446883231	2.1429	0.1845	2.1396	0.1828	36688308
56	1	37287390	37834007	0.478924	0.0852827482497	1213	14	0.444983103367681	0.656331964844966	0.148600110415468	279.590235501183	2.12993854258121	2.1429	0.1845	2.1396	0.1828	37287390
57	1	37834007	38495340	0.465712	0.24395123183	1187	13	0.0951949856639902	0.924159952761533	0.0338890975562636	273.597369777333	2.04478897502153	2.1429	0.1845	2.1396	0.1828	37834007
58	1	38495340	39061225	0.456718	0.116428249556	1335	13	0.606441590333577	0.544221557773702	0.203408904489273	307.710605436175	2.29974160206718	2.1429	0.1845	2.1396	0.1828	38495340
59	1	39061225	39735315	0.425748	0.258259282885	1272	10	0.437646032166859	0.661642896704811	0.149003507430606	293.189430797614	2.15867628341112	2.1429	0.1845	2.1396	0.1828	39061225
60	1	39735315	40405957	0.438614	0.254445740052	1103	11	-0.0729131444858364	0.941875233999119	-0.0228635245532338	254.235803592585	1.90172413793103	2.1429	0.1845	2.1396	0.1828	39735315
61	1	40405957	41088519	0.406074	0.267465812629	1277	8	0.661723226375059	0.508148616565528	0.216255281678705	294.341904975277	2.27832292595897	2.1429	0.1845	2.1396	0.1828	40405957
62	1	41088519	41704921	0.442154	0.188841048537	1227	12	0.453917446453464	0.649888245941536	0.136284759966109	282.817163198641	2.11825636599051	2.1429	0.1845	2.1396	0.1828	41088519
63	1	41704921	42252912	0.500038	0.0875762558144	1184	15	0.607192155593552	0.543723397491779	0.182882226769288	272.905885270735	2.23396226415094	2.1429	0.1845	2.1396	0.1828	41704921
64	1	42252912	42844135	0.411788	0.154295418142	1326	9	0.892743360642363	0.371994624086911	0.278665068530023	305.63615191638	2.31413612565445	2.1429	0.1845	2.1396	0.1828	42252912
65	1	42844135	43487604	0.424556	0.222961789923	1121	10	-0.0918041865488299	0.926853617726866	-0.0333088850483232	258.384710632174	1.90241832838354	2.1429	0.1845	2.1396	0.1828	42844135
66	1	43487604	44097015	0.47732	0.179535649996	1362	14	1.00345197925991	0.315642835374168	0.315747263307029	313.933965995558	2.39157155399473	2.1429	0.1845	2.1396	0.1828	43487604
67	1	44097015	44709720	0.45591	0.183946597465	1153	13	-0.022253558651996	0.98224569452452	-0.00803832443387144	265.76054536922	1.98621877691645	2.1429	0.1845	2.1396	0.1828	44097015
68	1	44709720	45306909	0.471	0.162744122882	1463	14	1.38201141862309	0.166968195075786	0.418950329433444	337.213944384362	2.56892010535558	2.1429	0.1845	2.1396	0.1828	44709720
69	1	45306909	46057641	0.407858	0.333983365569	1321	8	0.825513882339904	0.409079904524825	0.265127223222809	304.483677738717	2.35682426404996	2.1429	0.1845	2.1396	0.1828	45306909
70	1	46057641	46739291	0.4057	0.266485733148	1298	8	0.739896039449189	0.459363077790066	0.23978713997512	299.182296521464	2.31578947368421	2.1429	0.1845	2.1396	0.1828	46057641
71	1	46739291	47487093	0.463986	0.331373812854	1290	13	0.450994987562419	0.651993161597879	0.153940228224973	297.338337837202	2.22222222222222	2.1429	0.1845	2.1396	0.1828	46739291
72	1	47487093	48167635	0.450778	0.265291488255	1223	13	0.219552267880917	0.826219869006247	0.0769935664417434	281.895183856511	2.1068044788975	2.1429	0.1845	2.1396	0.1828	47487093
73	1	48167635	48734785	0.462736	0.118399012607	1144	13	-0.0533428792062277	0.957458716148491	-0.0193437853072539	263.686091849426	1.97071490094746	2.1429	0.1845	2.1396	0.1828	48167635
74	1	48734785	49331543	0.405004	0.162139426702	1247	8	0.5500477791263	0.582286602891764	0.181958221805651	287.427059909296	2.22479928635147	2.1429	0.1845	2.1396	0.1828	48734785
75	1	49331543	49933878	0.378948	0.169897150257	1026	5	0.226444806395206	0.820855482361185	0.0767073704861142	236.487701256566	1.98837209302326	2.1429	0.1845	2.1396	0.1828	49331543
76	1	49933878	50601492	0.361516	0.251064237718	966	4	0.210336372139385	0.833405149321798	0.0767204747024264	222.658011124603	1.97647058823529	2.1429	0.1845	2.1396	0.1828	49933878
77	1	50601492	51202463	0.399144	0.168013098802	1469	7	1.73780540860265	0.0822451073397522	0.478209763000684	338.596913397558	2.64208633093525	2.1429	0.1845	2.1396	0.1828	50601492
78	1	51202463	51884419	0.382758	0.266814867821	946	6	-0.280945120080384	0.778752492912501	-0.0998403676927575	218.048114413948	1.75185185185185	2.1429	0.1845	2.1396	0.1828	51202463
79	1	51884419	52515583	0.385642	0.207812866387	1350	6	1.39348086865923	0.16347442632674	0.41320695090604	311.168027969165	2.5	2.1429	0.1845	2.1396	0.1828	51884419
80	1	52515583	53202684	0.396282	0.272304944979	1211	7	0.656006571164089	0.511819896217866	0.199574232138733	279.129245830118	2.17805755395683	2.1429	0.1845	2.1396	0.1828	52515583
81	1	53202684	53830948	0.4457	0.204156214585	1156	12	0.162531005412059	0.870887714079718	0.0502909088038829	266.452029875819	1.99568407423392	2.1429	0.1845	2.1396	0.1828	53202684
82	1	53830948	54415206	0.469264	0.144213686419	1073	13	-0.298603074689611	0.765242919163703	-0.111780761329121	247.320958526603	1.84840654608096	2.1429	0.1845	2.1396	0.1828	53830948
83	1	54415206	55037497	0.477002	0.196517384953	1325	14	0.864771788602105	0.387164058262959	0.276012919632881	305.405657080848	2.32660228270413	2.1429	0.1845	2.1396	0.1828	54415206
84	1	55037497	55654887	0.459782	0.190139134097	1043	13	-0.402234143203716	0.687511716739016	-0.152691679565878	240.406113460622	1.79672695951766	2.1429	0.1845	2.1396	0.1828	55037497
85	1	55654887	56247615	0.412656	0.156442752831	1226	9	0.509439263687019	0.610444360704443	0.165543272108216	282.586668363109	2.13961605584642	2.1429	0.1845	2.1396	0.1828	55654887
86	1	56247615	56824574	0.38886	0.133387294418	1246	6	0.962440515122302	0.335828370257504	0.297551611991849	287.196565073763	2.30740740740741	2.1429	0.1845	2.1396	0.1828	56247615
87	1	56824574	57393964	0.401412	0.121867261455	1259	8	0.594717958025804	0.552032015841747	0.195775039694998	290.192997935688	2.24620874219447	2.1429	0.1845	2.1396	0.1828	56824574
88	1	57393964	57935864	0.405422	0.0773205388448	1161	8	0.229911497013194	0.818160542296373	0.0788647288415478	267.604504053482	2.07136485280999	2.1429	0.1845	2.1396	0.1828	57393964
89	1	57935864	58502738	0.397714	0.117969778116	1148	7	0.391846389929092	0.695171716219624	0.122498009120092	264.608071191557	2.06474820143885	2.1429	0.1845	2.1396	0.1828	57935864
90	1	58502738	59094223	0.410758	0.154670025444	1236	9	0.547769673382553	0.583850064566121	0.177263036321809	284.891616718436	2.15706806282722	2.1429	0.1845	2.1396	0.1828	58502738
91	1	59094223	59653371	0.414602	0.10578236889	1427	9	1.27988049856726	0.20058716716302	0.384569627893198	328.916130305184	2.49040139616056	2.1429	0.1845	2.1396	0.1828	59094223
92	1	59653371	60255843	0.39864	0.170085912706	1233	7	0.74825298365885	0.454307577867472	0.225548166847243	284.200132211838	2.21762589928058	2.1429	0.1845	2.1396	0.1828	59653371
93	1	60255843	60821076	0.37104	0.115409043704	1033	5	0.256281104786089	0.797733786356526	0.0865168937441196	238.101165105295	2.00193798449612	2.1429	0.1845	2.1396	0.1828	60255843
94	1	60821076	61417341	0.382734	0.161446672201	1101	6	0.361470791441004	0.717747536060187	0.119062012532216	253.774813921519	2.03888888888889	2.1429	0.1845	2.1396	0.1828	60821076
95	1	61417341	61970030	0.39004	0.0953320945414	1216	7	0.676971664912898	0.498423932471038	0.20551859588799	280.281720007782	2.18705035971223	2.1429	0.1845	2.1396	0.1828	61417341
96	1	61970030	62620848	0.381812	0.231736061387	1187	6	0.717908006865774	0.472814010601292	0.227567478609754	273.597369777333	2.19814814814815	2.1429	0.1845	2.1396	0.1828	61970030
97	1	62620848	63280408	0.38627	0.241918854994	1103	6	0.369760029009022	0.711561299914018	0.12168033455923	254.235803592585	2.04259259259259	2.1429	0.1845	2.1396	0.1828	62620848
98	1	63280408	63869089	0.386228	0.150643557377	1121	6	0.444363167121183	0.656780038747771	0.145033821773274	258.384710632174	2.07592592592593	2.1429	0.1845	2.1396	0.1828	63280408
99	1	63869089	64446262	0.393574	0.133708610763	1195	7	0.588918271167899	0.55591610040506	0.180385985312515	275.441328461595	2.14928057553957	2.1429	0.1845	2.1396	0.1828	63869089
100	1	64446262	65033617	0.394434	0.148726068562	1180	7	0.526022989921471	0.598872233642829	0.162162226693608	271.983905928604	2.12230215827338	2.1429	0.1845	2.1396	0.1828	64446262
101	1	65033617	65629394	0.399178	0.160759814494	1228	7	0.72728788991004	0.467049615095178	0.219685927814584	283.047658034174	2.20863309352518	2.1429	0.1845	2.1396	0.1828	65033617
102	1	65629394	66254847	0.377892	0.200579420036	1196	5	0.951040624459506	0.341583753853925	0.297894029077165	275.671823297127	2.31782945736434	2.1429	0.1845	2.1396	0.1828	65629394
103	1	66254847	66835865	0.365906	0.139441463087	1141	4	0.946094330713021	0.344100475130037	0.316924172155335	262.994607342828	2.33452685421995	2.1429	0.1845	2.1396	0.1828	66254847
104	1	66835865	67427162	0.36773	0.154401256898	1106	4	0.798942738998294	0.424323615342135	0.27197676610136	254.927288099183	2.26291560102302	2.1429	0.1845	2.1396	0.1828	66835865
105	1	67427162	68073033	0.388648	0.225851601945	1302	6	1.1945391670268	0.2322671291945	0.360976992133483	300.104275863595	2.41111111111111	2.1429	0.1845	2.1396	0.1828	67427162
106	1	68073033	68649348	0.405242	0.132418902857	1258	8	0.590995443117512	0.554523474211493	0.194628678855271	289.962503100156	2.24442462087422	2.1429	0.1845	2.1396	0.1828	68073033
107	1	68649348	69258553	0.36887	0.179258213573	1095	4	0.752695095887951	0.451633157594048	0.257556250355189	252.391844908323	2.24040920716113	2.1429	0.1845	2.1396	0.1828	68649348
108	1	69258553	69884622	0.36436	0.201365983622	1085	4	0.710651783969458	0.477300045069298	0.244320423198495	250.086896552996	2.21994884910486	2.1429	0.1845	2.1396	0.1828	69258553
109	1	69884622	70472166	0.345444	0.148999904688	1025	2	1.1181579283822	0.263499549205029	0.378851201515894	236.257206421033	2.41745283018868	2.1429	0.1845	2.1396	0.1828	69884622
110	1	70472166	71088560	0.35187	0.188830520738	1012	3	0.68701193642384	0.49207520655644	0.255106293323787	233.260773559108	2.23153252480706	2.1429	0.1845	2.1396	0.1828	70472166
111	1	71088560	71693782	0.3683	0.173856865745	905	4	-0.0461278305634249	0.963208364030504	-0.0173849221627791	208.597826157107	1.85166240409207	2.1429	0.1845	2.1396	0.1828	71088560
112	1	71693782	72257723	0.349438	0.113382428304	839	2	0.239593220709016	0.810645620813245	0.0899700075629093	193.385167011948	1.97877358490566	2.1429	0.1845	2.1396	0.1828	71693782
113	1	72257723	72815082	0.334444	0.102912126654	741	1	0.201659571409934	0.840182870543811	0.103046883799453	170.796673129742	1.97074468085106	2.1429	0.1845	2.1396	0.1828	72257723
114	1	72815082	73397012	0.340498	0.140790129397	878	2	0.423808401350167	0.671705550567874	0.155520136658444	202.374465597724	2.07075471698113	2.1429	0.1845	2.1396	0.1828	72815082
115	1	73397012	73987386	0.335486	0.153079234519	878	1	0.742511846430676	0.457777276978849	0.347794281028977	202.374465597724	2.33510638297872	2.1429	0.1845	2.1396	0.1828	73397012
116	1	73987386	74559395	0.345768	0.125887879387	904	2	0.546618521777601	0.584640841588234	0.197621969538274	208.367331321574	2.13207547169811	2.1429	0.1845	2.1396	0.1828	73987386
117	1	74559395	75131647	0.352786	0.126259060694	945	3	0.40637579175046	0.684466504180809	0.156283237737912	217.817619578416	2.08379272326351	2.1429	0.1845	2.1396	0.1828	74559395
118	1	75131647	75753124	0.362604	0.195464997096	1034	4	0.496230893185141	0.619731517125079	0.174861566181588	238.331659940827	2.1156010230179	2.1429	0.1845	2.1396	0.1828	75131647
119	1	75753124	76418971	0.36001	0.249076739852	1090	4	0.731673439928705	0.464367911393872	0.250953515530942	251.239370730659	2.23017902813299	2.1429	0.1845	2.1396	0.1828	75753124
120	1	76418971	76984893	0.384012	0.116486017508	1264	6	1.03704365323446	0.299715513303024	0.31824400714495	291.345472113352	2.34074074074074	2.1429	0.1845	2.1396	0.1828	76418971
121	1	76984893	77560331	0.38038	0.131096660283	1095	6	0.33660307873695	0.736416135018214	0.111178413456383	252.391844908323	2.02777777777778	2.1429	0.1845	2.1396	0.1828	76984893
122	1	77560331	78159735	0.368906	0.165838065812	1130	4	0.899846687602678	0.368201844657392	0.302948153169203	260.459164151968	2.31202046035806	2.1429	0.1845	2.1396	0.1828	77560331
123	1	78159735	78823021	0.368596	0.24617736542	742	4	-0.731433814834869	0.464514217184001	-0.303883527512543	171.027167965275	1.51815856777494	1.1219	0.1158	1.1008	0.1055	78159735
124	1	78823021	79414170	0.355418	0.154189552888	518	3	-1.38215605564556	0.16692378980248	-0.711078993683969	119.396324805946	1.14222712238148	1.1219	0.1158	1.1008	0.1055	78823021
125	1	79414170	79994588	0.34357	0.138551871238	434	2	-1.67341057825678	0.0942464968242864	-0.861005760432435	100.034758621198	1.02358490566038	1.1219	0.1158	1.1008	0.1055	79414170
126	1	79994588	80592222	0.33944	0.163367546023	431	1	-1.02216674433043	0.306701987635144	-0.678738789417283	99.3432741146002	1.14627659574468	1.1219	0.1158	1.1008	0.1055	79994588
127	1	80592222	81178536	0.337664	0.147214632432	388	1	-1.1919232978041	0.233291322027339	-0.830370006319254	89.4319961866935	1.03191489361702	1.1219	0.1158	1.1008	0.1055	80592222
128	1	81178536	81751251	0.347042	0.1269654191	434	2	-1.67341057825678	0.0942464968242864	-0.861005760432435	100.034758621198	1.02358490566038	1.1219	0.1158	1.1008	0.1055	81178536
129	1	81751251	82317801	0.360556	0.117465360515	457	4	-1.92966820451193	0.0536479619891494	-1.00310854907528	105.336139838451	0.935038363171355	1.1219	0.1158	1.1008	0.1055	81751251
130	1	82317801	82887691	0.354842	0.122637702013	484	3	-1.52456842756936	0.127366777302363	-0.809024044095928	111.559500397834	1.06725468577729	1.1219	0.1158	1.1008	0.1055	82317801
131	1	82887691	83437906	0.351738	0.0912643239461	456	3	-1.64184920444779	0.100621258959631	-0.894997267205781	105.105645002918	1.00551267916207	1.1219	0.1158	1.1008	0.1055	82887691
132	1	83437906	84323614	0.376434	0.435479864696	532	5	-1.87914539433282	0.0602246432790554	-0.87082520961975	122.623252503404	1.03100775193798	1.1219	0.1158	1.1008	0.1055	83437906
133	1	84323614	84898459	0.361144	0.130200314867	527	4	-1.63536502108248	0.10197255052127	-0.797499752496132	121.470778325741	1.07826086956522	1.1219	0.1158	1.1008	0.1055	84323614
134	1	84898459	85493549	0.390158	0.15979095599	663	7	-1.64176770370541	0.100638154560376	-0.669543857443008	152.81807595819	1.19244604316547	1.1219	0.1158	1.1008	0.1055	84898459
135	1	85493549	86076328	0.38686	0.142041837472	653	6	-1.49531842379501	0.134831359043075	-0.634597559485722	150.513127602863	1.20925925925926	1.1219	0.1158	1.1008	0.1055	85493549
136	1	86076328	86705911	0.353796	0.205823537167	556	3	-1.22298928702483	0.221333742609459	-0.608946208647015	128.15512855619	1.22601984564498	1.1219	0.1158	1.1008	0.1055	86076328
137	1	86705911	87352671	0.369278	0.226915702888	552	4	-1.53025674128625	0.125953191373156	-0.730634447355178	127.233149214059	1.12941176470588	1.1219	0.1158	1.1008	0.1055	86705911
138	1	87352671	87941933	0.38997	0.151481005054	567	6	-1.85175563921978	0.0640609203650329	-0.838331816089924	130.690571747049	1.05	1.1219	0.1158	1.1008	0.1055	87352671
139	1	87941933	88509158	0.374164	0.118515580237	568	5	-1.72570157403685	0.0844011147300198	-0.776360525616258	130.921066582582	1.10077519379845	1.1219	0.1158	1.1008	0.1055	87941933
140	1	88509158	89069043	0.367756	0.10695946489	548	4	-1.54707406605364	0.121845386708893	-0.74112682117282	126.311169871928	1.12122762148338	1.1219	0.1158	1.1008	0.1055	88509158
141	1	89069043	89742054	0.363584	0.257070092465	552	4	-1.53025674128625	0.125953191373156	-0.730634447355178	127.233149214059	1.12941176470588	1.1219	0.1158	1.1008	0.1055	89069043
142	1	89742054	90375436	0.390364	0.210586975948	595	7	-1.92689297868921	0.0539929687108849	-0.82566305936029	137.144427141965	1.07014388489209	1.1219	0.1158	1.1008	0.1055	89742054
143	1	90375436	90983596	0.378064	0.177847934754	526	5	-1.90471936438214	0.056816560457682	-0.887188655828637	121.240283490208	1.01937984496124	1.1219	0.1158	1.1008	0.1055	90375436
144	1	90983596	91585996	0.379654	0.169986719788	568	5	-1.72570157403685	0.0844011147300198	-0.776360525616258	130.921066582582	1.10077519379845	1.1219	0.1158	1.1008	0.1055	90983596
145	1	91585996	92243357	0.392796	0.239382926581	582	7	-1.98140222243612	0.0475461847363695	-0.857533574647312	134.14799428004	1.04676258992806	1.1219	0.1158	1.1008	0.1055	91585996
146	1	92243357	92910060	0.375026	0.250040872772	537	5	-1.85783375262504	0.0631926263769368	-0.857329367135527	123.775726681068	1.0406976744186	1.1219	0.1158	1.1008	0.1055	92243357
147	1	92910060	93580843	0.372672	0.254602457128	605	5	-1.56799542539932	0.116882199955371	-0.685316312958983	139.449375497293	1.17248062015504	1.1219	0.1158	1.1008	0.1055	92910060
148	1	93580843	94201415	0.386922	0.194291717963	627	6	-1.60307851217924	0.108917321391628	-0.693215108230114	144.520261879012	1.16111111111111	1.1219	0.1158	1.1008	0.1055	93580843
149	1	94201415	94806788	0.413288	0.174062933101	699	9	-1.51057332726764	0.130897193923613	-0.645051346207129	161.115890037368	1.21989528795812	1.1219	0.1158	1.1008	0.1055	94201415
150	1	94806788	95410928	0.406776	0.172377263548	693	8	-1.51222548006743	0.13047651110139	-0.665575985886805	159.732921024172	1.2363960749331	1.1219	0.1158	1.1008	0.1055	94806788
151	1	95410928	96009931	0.383672	0.165279639668	556	6	-1.89734644584388	0.0577822287803477	-0.866595668308645	128.15512855619	1.02962962962963	1.1219	0.1158	1.1008	0.1055	95410928
152	1	96009931	96583810	0.362702	0.128736197003	478	4	-1.8413772494831	0.0655662943766597	-0.938292096152598	110.176531384638	0.978005115089514	1.1219	0.1158	1.1008	0.1055	96009931
153	1	96583810	97211807	0.360224	0.203817852633	580	4	-1.41253546791446	0.157792354976502	-0.659249814118412	133.687004608975	1.18670076726343	1.1219	0.1158	1.1008	0.1055	96583810
154	1	97211807	97779353	0.356408	0.119014141585	571	3	-1.16016029941139	0.245983547423054	-0.57054034600768	131.61255108918	1.25909592061742	1.1219	0.1158	1.1008	0.1055	97211807
155	1	97779353	98339028	0.337656	0.106624380221	504	1	-0.7339753861077	0.462963739590911	-0.453002925006465	116.169397108488	1.34042553191489	1.1219	0.1158	1.1008	0.1055	97779353
156	1	98339028	98890282	0.350664	0.092977103114	1461	3	2.56769296565291	0.0102377790624583	0.784853181432975	336.752954713297	3.22160970231533	3.2055	0.2023	3.2122	0.2051	98339028
157	1	98890282	99480635	0.355304	0.153049107907	1394	3	2.28705682097953	0.0221925067444796	0.7171275644979	321.309800732605	3.07386990077178	3.2055	0.2023	3.2122	0.2051	98890282
158	1	99480635	100092722	0.359968	0.183122660668	1618	3	3.22530303600695	0.00125839391842682	0.932108611059455	372.940643891933	3.5678059536935	3.2055	0.2023	3.2122	0.2051	99480635
159	1	100092722	100714084	0.36035	0.195316095931	1592	4	2.84224769823708	0.00447966723112107	0.797465716410302	366.947778168082	3.25728900255754	3.2055	0.2023	3.2122	0.2051	100092722
160	1	100714084	101338271	0.37512	0.198958004572	1621	5	2.76253016962025	0.00573552608312775	0.736560730396602	373.632128398531	3.14147286821705	3.2055	0.2023	3.2122	0.2051	100714084
161	1	101338271	101931812	0.37346	0.157598211413	1737	5	3.2569602572406	0.00112612198802959	0.836274393589453	400.369529320326	3.36627906976744	3.2055	0.2023	3.2122	0.2051	101338271
162	1	101931812	102500573	0.347242	0.120896123328	1286	2	2.35098259882682	0.0187239094652926	0.706117934451033	296.416358495072	3.03301886792453	3.2055	0.2023	3.2122	0.2051	101931812
163	1	102500573	103106117	0.33507	0.174296170055	1241	1	2.1755729838944	0.0295872052803939	0.847004551623975	286.044090896099	3.30053191489362	3.2055	0.2023	3.2122	0.2051	102500573
164	1	103106117	103706599	0.32876	0.167335573756	1243	1	2.18346863754433	0.0290013161215666	0.849327732546104	286.505080567165	3.30585106382979	3.2055	0.2023	3.2122	0.2051	103106117
165	1	103706599	104687799	0.3364	0.490419894007	1326	1	2.51113826401675	0.0120342552128306	0.942582211606207	305.63615191638	3.52659574468085	3.2055	0.2023	3.2122	0.2051	103706599
166	1	104687799	105307751	0.33468	0.193485947299	1190	1	1.97423381582098	0.0483551625585043	0.786463009688925	274.288854283931	3.16489361702128	3.2055	0.2023	3.2122	0.2051	104687799
167	1	105307751	105929325	0.326226	0.195590549154	1244	1	2.1874164643693	0.0287121353315883	0.850487921624221	286.735575402698	3.30851063829787	3.2055	0.2023	3.2122	0.2051	105307751
168	1	105929325	106529817	0.332166	0.167349440126	1184	1	1.95054685487117	0.0511109744760876	0.779170517122569	272.905885270735	3.14893617021277	3.2055	0.2023	3.2122	0.2051	105929325
169	1	106529817	107116785	0.337458	0.148164806259	1256	1	2.23479038626893	0.0254311133002971	0.864337900385246	289.50151342909	3.34042553191489	3.2055	0.2023	3.2122	0.2051	106529817
170	1	107116785	107698214	0.355332	0.140049773919	1529	3	2.85251770950052	0.00433743955148125	0.850485409990282	352.426603529521	3.3715545755237	3.2055	0.2023	3.2122	0.2051	107116785
171	1	107698214	108245993	0.372992	0.0872231319565	1442	5	1.99957339648196	0.0455463490247567	0.567747804119883	332.373552838175	2.79457364341085	3.2055	0.2023	3.2122	0.2051	107698214
172	1	108245993	109071839	0.37898	0.394560244888	1727	5	3.21433697382505	0.0013074613583353	0.827944722407984	398.064580964999	3.3468992248062	3.2055	0.2023	3.2122	0.2051	108245993
173	1	109071839	109720252	0.389442	0.228886527568	1713	6	2.89797748725448	0.00375577548052753	0.756772695051846	394.837653267541	3.17222222222222	3.2055	0.2023	3.2122	0.2051	109071839
174	1	109720252	110351181	0.461202	0.207517803113	1674	13	1.77747266454297	0.0754905044815364	0.5298686904647	385.848354681765	2.88372093023256	3.2055	0.2023	3.2122	0.2051	109720252
175	1	110351181	110922127	0.469932	0.12426043794	1718	13	1.92946489836366	0.0536731736867267	0.56729919905282	395.990127445205	2.95951765719208	3.2055	0.2023	3.2122	0.2051	110351181
176	1	110922127	111499781	0.426074	0.134429952878	1706	10	1.95937712436957	0.0500686376301058	0.57252248346454	393.224189418812	2.89520577004667	3.2055	0.2023	3.2122	0.2051	110922127
177	1	111499781	112130318	0.397814	0.20702512303	1786	7	3.06699235227715	0.00216224389214249	0.760107447565627	411.663776261429	3.21223021582734	3.2055	0.2023	3.2122	0.2051	111499781
178	1	112130318	112681414	0.440542	0.092717058371	1720	12	2.47720639621984	0.0132415303953594	0.623558075892664	396.45111711627	2.96935692706085	3.2055	0.2023	3.2122	0.2051	112130318
179	1	112681414	113311583	0.416242	0.206562049228	1787	9	2.6597752476065	0.00781928102490279	0.709123927458925	411.894271096962	3.11867364746946	3.2055	0.2023	3.2122	0.2051	112681414
180	1	113311583	114007463	0.398336	0.28148531356	1772	7	3.00829008978049	0.00262722226293482	0.748753970999422	408.436848563971	3.18705035971223	3.2055	0.2023	3.2122	0.2051	113311583
181	1	114007463	114649045	0.38319	0.220676390547	1805	6	3.27928241538331	0.00104071429426783	0.832246380742381	416.043178136551	3.34259259259259	3.2055	0.2023	3.2122	0.2051	114007463
182	1	114649045	115265452	0.40239	0.188847628272	1760	8	2.45969792708007	0.0139053999371173	0.679072185500641	405.670910537579	3.14005352363961	3.2055	0.2023	3.2122	0.2051	114649045
183	1	115265452	115866443	0.386776	0.168040785969	1815	6	3.3207286032234	0.000897827972328998	0.84021709185096	418.348126491878	3.36111111111111	3.2055	0.2023	3.2122	0.2051	115265452
184	1	115866443	116456524	0.41609	0.152658702788	1694	9	2.30330243743803	0.0212618326017966	0.632018167749633	390.458251392419	2.95636998254799	3.2055	0.2023	3.2122	0.2051	115866443
185	1	116456524	117032962	0.412266	0.132604026799	1992	9	3.44554864636495	0.000569901379038576	0.865801940485516	459.145712381168	3.47643979057592	3.2055	0.2023	3.2122	0.2051	116456524
186	1	117032962	117684148	0.425704	0.23217022479	1996	10	2.97620204773082	0.00291842516323454	0.799016557483511	460.067691723299	3.38735680950361	3.2055	0.2023	3.2122	0.2051	117032962
187	1	117684148	118287849	0.402334	0.171775431878	1722	8	2.31824236056497	0.0204361530231778	0.647581899372825	396.912106787335	3.07225691347012	3.2055	0.2023	3.2122	0.2051	117684148
188	1	118287849	118872569	0.376144	0.144889861814	1884	5	3.88352252344914	0.000102953990064355	0.953475604491843	434.252270143635	3.65116279069767	3.2055	0.2023	3.2122	0.2051	118287849
189	1	118872569	119506670	0.365906	0.211482082507	1630	4	3.00201228352735	0.00268201353341194	0.831497344985093	375.706581918326	3.33503836317136	3.2055	0.2023	3.2122	0.2051	118872569
190	1	119506670	120187786	0.409656	0.265910652517	1655	8	2.06883386170941	0.0385616796753919	0.590327973670562	381.468952806643	2.95272078501338	3.2055	0.2023	3.2122	0.2051	119506670
191	1	120187786	145035037	0.402788	0.979877049578	2894	8	6.68102983308312	2.37268915097935e-11	1.39656167850771	667.052054031677	5	3.2055	0.2023	3.2122	0.2051	120187786
192	1	145035037	146737129	0.410546	0.706243845809	1712	9	2.37229717488999	0.0176778659416551	0.647266994818582	394.607158432008	2.98778359511344	3.2055	0.2023	3.2122	0.2051	145035037
193	1	146737129	147374311	0.40698	0.215294845115	1087	8	-0.0455546062004099	0.963665250586437	-0.0161513029967094	250.547886224061	1.93933987511151	2.0687	0.198	2.0655	0.0777	146737129
194	1	147374311	150270836	0.41762	0.82737935975	1127	9	0.129968207701229	0.89659157988263	0.0440718085896559	259.76767964537	1.96684118673647	2.0687	0.198	2.0655	0.0777	147374311
195	1	150270836	151011108	0.409924	0.324572589535	1269	8	0.631943107108723	0.527424054028028	0.207188825817087	292.497946291015	2.26404995539697	2.0687	0.198	2.0655	0.0777	150270836
196	1	151011108	151701010	0.439724	0.275259384666	1198	11	0.320219793102573	0.748801719823326	0.0963315926441692	276.132812968193	2.06551724137931	2.0687	0.198	2.0655	0.0777	151011108
197	1	151701010	152341794	0.416488	0.219705860321	1201	9	0.413613239448183	0.679157375685546	0.135820444123069	276.824297474791	2.09598603839442	2.0687	0.198	2.0655	0.0777	151701010
198	1	152341794	152955472	0.413262	0.185240468128	943	9	-0.575311330696604	0.565080759805826	-0.213086030907469	217.35662990735	1.6457242582897	2.0687	0.198	2.0655	0.0777	152341794
199	1	152955472	153611727	0.435116	0.23810104304	1193	11	0.299528585861078	0.764536764254107	0.0902977275506115	274.980338790529	2.05689655172414	2.0687	0.198	2.0655	0.0777	152955472
200	1	153611727	154358028	0.443378	0.330029036542	1135	12	0.0763462834138973	0.939143604427063	0.0238418084814815	261.611638329632	1.95943029779888	2.0687	0.198	2.0655	0.0777	153611727
201	1	154358028	154964096	0.46911	0.175010064877	1209	13	0.171191102574334	0.864073503341638	0.0603834071634801	278.668256159053	2.08268733850129	2.0687	0.198	2.0655	0.0777	154358028
202	1	154964096	155740245	0.461494	0.355793797325	1074	13	-0.29514870573914	0.767880284233767	-0.110436844100231	247.551453362136	1.85012919896641	2.0687	0.198	2.0655	0.0777	154964096
203	1	155740245	156424280	0.477374	0.269043250711	1357	14	0.984711412954797	0.324765845074727	0.310441280713811	312.781491817894	2.38279192273925	2.0687	0.198	2.0655	0.0777	155740245
204	1	156424280	157011936	0.502404	0.149162094831	1370	15	1.40836497537624	0.159023024801107	0.393389038988227	315.77792467982	2.58490566037736	2.0687	0.198	2.0655	0.0777	156424280
205	1	157011936	157691696	0.422196	0.264446275156	1042	10	-0.368801320843793	0.712275820081423	-0.138739885575242	240.175618625089	1.76834959694527	2.0687	0.198	2.0655	0.0777	157011936
206	1	157691696	158325621	0.41886	0.211263162046	1175	9	0.313954174239794	0.753555843875664	0.104245049869797	270.83143175094	2.05061082024433	2.0687	0.198	2.0655	0.0777	157691696
207	1	158325621	158913505	0.358822	0.149492076668	922	3	0.31003801074318	0.756532051153627	0.120735659058815	212.516238361163	2.03307607497244	2.0687	0.198	2.0655	0.0777	158325621
208	1	158913505	159545020	0.381576	0.208253168967	1044	6	0.125227520752493	0.900343430325858	0.0423692555377317	240.636608296155	1.93333333333333	2.0687	0.198	2.0655	0.0777	158913505
209	1	159545020	160119603	0.446652	0.129803701119	1225	12	0.445709377691734	0.655807189743298	0.133931260193137	282.356173527576	2.11480362537764	2.0687	0.198	2.0655	0.0777	159545020
210	1	160119603	160746787	0.425056	0.202785785352	1248	10	0.353495004026617	0.723717373536223	0.121522771008499	287.657554744828	2.11794654221468	2.0687	0.198	2.0655	0.0777	160119603
211	1	160746787	161571226	0.442676	0.393526992294	1212	12	0.392356930740491	0.694794504220788	0.118539209776155	279.359740665651	2.09236081139404	2.0687	0.198	2.0655	0.0777	160746787
212	1	161571226	162214601	0.40472	0.222848261123	1174	8	0.278304190820989	0.780778859341853	0.0949291650860335	270.600936915407	2.09455842997324	2.0687	0.198	2.0655	0.0777	161571226
213	1	162214601	162849228	0.40032	0.212135632427	1314	8	0.79945627798186	0.424025889026665	0.257462032298311	302.870213889988	2.34433541480821	2.0687	0.198	2.0655	0.0777	162214601
214	1	162849228	163417199	0.375318	0.119673363605	1071	5	0.418249581765168	0.675764648087381	0.138635119629316	246.859968855538	2.07558139534884	2.0687	0.198	2.0655	0.0777	162849228
215	1	163417199	164008069	0.36648	0.153790173811	1007	4	0.382713951005209	0.701931869200993	0.136689063873438	232.108299381444	2.06035805626598	2.0687	0.198	2.0655	0.0777	163417199
216	1	164008069	164614377	0.373468	0.175336627589	681	5	-1.24405847144117	0.213478043789919	-0.514596657108869	156.966982997779	1.31976744186047	1.0882	0.1027	1.0935	0.1312	164008069
217	1	164614377	165175954	0.407162	0.109650145928	575	8	-1.95148223924588	0.0509997069541713	-0.934869382192281	132.534530431311	1.02586975914362	1.0882	0.1027	1.0935	0.1312	164614377
218	1	165175954	165737902	0.4166	0.110237957961	662	9	-1.65239584314112	0.098453882385446	-0.723512584775348	152.587581122657	1.15532286212914	1.0882	0.1027	1.0935	0.1312	165175954
219	1	165737902	166368037	0.420072	0.206519237941	592	10	-1.94663309847333	0.0515787375386937	-0.9544260822248	136.452942635367	1.00466694951209	1.0882	0.1027	1.0935	0.1312	165737902
220	1	166368037	167003472	0.38465	0.213137457018	519	6	-2.05069734085221	0.0402964300980359	-0.965946012674272	119.626819641479	0.961111111111111	1.0882	0.1027	1.0935	0.1312	166368037
221	1	167003472	167586870	0.4115	0.142952152733	571	9	-2.00120257137048	0.0453705639823783	-0.936853056219722	131.61255108918	0.996509598603839	1.0882	0.1027	1.0935	0.1312	167003472
222	1	167586870	168200169	0.399112	0.184736971689	643	7	-1.72562807870064	0.0844143445193257	-0.713733990227649	148.208179247536	1.15647482014388	1.0882	0.1027	1.0935	0.1312	167586870
223	1	168200169	168802725	0.40208	0.170201607817	648	8	-1.67973865094057	0.0930081761507738	-0.762437525139394	149.360653425199	1.15611061552186	1.0882	0.1027	1.0935	0.1312	168200169
224	1	168802725	169419841	0.373302	0.189779555221	601	5	-1.58504473876554	0.112956169770492	-0.694886464409754	138.527396155162	1.16472868217054	1.0882	0.1027	1.0935	0.1312	168802725
225	1	169419841	170011904	0.366926	0.155495276685	573	4	-1.44196578625741	0.149312025742806	-0.676767575376442	132.073540760246	1.17237851662404	1.0882	0.1027	1.0935	0.1312	169419841
226	1	170011904	170641128	0.370912	0.205370424523	525	5	-1.9089816927237	0.0562644533723183	-0.889934032567455	121.009788654675	1.01744186046512	1.0882	0.1027	1.0935	0.1312	170011904
227	1	170641128	171250621	0.370408	0.179646033671	537	5	-1.85783375262504	0.0631926263769368	-0.857329367135527	123.775726681068	1.0406976744186	1.0882	0.1027	1.0935	0.1312	170641128
228	1	171250621	171907984	0.387702	0.239385240727	600	6	-1.71498321934748	0.0863483035659481	-0.756718050536272	138.296901319629	1.11111111111111	1.0882	0.1027	1.0935	0.1312	171250621
229	1	171907984	172498734	0.368874	0.153618281845	578	4	-1.42094413029816	0.1553330022502	-0.664233221632668	133.226014937909	1.18260869565217	1.0882	0.1027	1.0935	0.1312	171907984
230	1	172498734	173110211	0.37644	0.182307756465	668	5	-1.29946873988138	0.193783114650802	-0.542403352646888	153.970550135854	1.29457364341085	1.0882	0.1027	1.0935	0.1312	172498734
231	1	173110211	173810641	0.379776	0.286152791856	605	5	-1.56799542539932	0.116882199955371	-0.685316312958983	139.449375497293	1.17248062015504	1.0882	0.1027	1.0935	0.1312	173110211
232	1	173810641	174477598	0.361262	0.250326482817	487	4	-1.80353826875645	0.0713037209859606	-0.911380942051005	112.250984904432	0.996419437340153	1.0882	0.1027	1.0935	0.1312	173810641
233	1	174477598	175140831	0.382188	0.246117126259	517	6	-2.05898657842023	0.0394955242419642	-0.971516270717218	119.165829970414	0.957407407407407	1.0882	0.1027	1.0935	0.1312	174477598
234	1	175140831	175695810	0.431134	0.099065009667	580	11	-2.23721342194624	0.0252723945430981	-0.950171510129682	133.687004608975	1	1.0882	0.1027	1.0935	0.1312	175140831
235	1	175695810	176315233	0.381172	0.192797167687	541	6	-1.95951572760401	0.05005241983789	-0.906051957205337	124.697706023199	1.00185185185185	1.0882	0.1027	1.0935	0.1312	175695810
236	1	176315233	176885374	0.395226	0.123023953724	575	7	-2.01075335368445	0.0443515154136599	-0.874990771723858	132.534530431311	1.0341726618705	1.0882	0.1027	1.0935	0.1312	176315233
237	1	176885374	177436960	0.409208	0.0935230408313	563	8	-1.99615241814539	0.0459173348519858	-0.965296415943789	129.768592404919	1.00446030330062	1.0882	0.1027	1.0935	0.1312	176885374
238	1	177436960	178033641	0.403418	0.162031303159	619	8	-1.78769158328104	0.0738257804072858	-0.828491928809754	142.676303194751	1.10437109723461	1.0882	0.1027	1.0935	0.1312	177436960
239	1	178033641	178635967	0.383454	0.169884746798	598	6	-1.7232724569155	0.0848392661442112	-0.761535066834048	137.835911648564	1.10740740740741	1.0882	0.1027	1.0935	0.1312	178033641
240	1	178635967	179290609	0.385878	0.236223768105	606	6	-1.69011550664343	0.091005858808949	-0.742362757559202	139.679870332825	1.12222222222222	1.0882	0.1027	1.0935	0.1312	178635967
241	1	179290609	179957482	0.3858	0.25023205318	511	6	-2.08385429112428	0.0371734231694717	-0.988357260094531	117.782860957217	0.946296296296296	1.0882	0.1027	1.0935	0.1312	179290609
242	1	179957482	180555664	0.400752	0.164133992664	521	8	-2.15249804429365	0.0313581491492842	-1.07714796574551	120.087809312545	0.929527207850134	1.0882	0.1027	1.0935	0.1312	179957482
243	1	180555664	181174706	0.413636	0.19230036088	566	9	-2.02036777621825	0.0433452533228177	-0.949541748750683	130.460076911517	0.987783595113438	1.0882	0.1027	1.0935	0.1312	180555664
244	1	181174706	181734945	0.436322	0.107523753255	579	11	-2.24135166339454	0.0250033049014352	-0.95266106215538	133.456509773442	0.998275862068966	1.0882	0.1027	1.0935	0.1312	181174706
245	1	181734945	182365150	0.412262	0.206607373791	516	9	-2.21201982469592	0.0269652951636771	-1.08297273615931	118.935335134881	0.900523560209424	1.0882	0.1027	1.0935	0.1312	181734945
246	1	182365150	182968342	0.40148	0.171076539477	596	8	-1.87330942617175	0.0610256689781708	-0.883119007561857	137.374921977498	1.06333630686887	1.0882	0.1027	1.0935	0.1312	182365150
247	1	182968342	183553816	0.403842	0.145991111475	638	8	-1.71696380002349	0.0859857864195375	-0.784874914259149	147.055705069872	1.13826940231936	1.0882	0.1027	1.0935	0.1312	182968342
248	1	183553816	184145025	0.392438	0.154275391613	593	7	-1.93527901618874	0.052956065903705	-0.830520623009592	136.6834374709	1.06654676258993	1.0882	0.1027	1.0935	0.1312	183553816
249	1	184145025	184721667	0.389152	0.132910887518	641	6	-1.54505384920312	0.122333238737411	-0.661356194413412	147.74718957647	1.18703703703704	1.0882	0.1027	1.0935	0.1312	184145025
250	1	184721667	185345081	0.375066	0.197964755363	539	5	-1.84930909594193	0.0644131930787658	-0.851966182368434	124.236716352133	1.04457364341085	1.0882	0.1027	1.0935	0.1312	184721667
251	1	185345081	185947636	0.364852	0.170200230684	530	4	-1.62275202750693	0.104642424549482	-0.789310354682785	122.162262832339	1.0843989769821	1.0882	0.1027	1.0935	0.1312	185345081
252	1	185947636	186531620	0.351844	0.143812159237	500	3	-1.45755084078169	0.144964388104655	-0.762102996708436	115.247417766358	1.10253583241455	1.0882	0.1027	1.0935	0.1312	185947636
253	1	186531620	187128463	0.35383	0.162258751464	476	3	-1.5580772209632	0.119214943796352	-0.833069518062579	109.715541713572	1.04961411245865	1.0882	0.1027	1.0935	0.1312	186531620
254	1	187128463	187719554	0.344872	0.154106558889	471	2	-1.4986423299562	0.133966445095736	-0.742973743264131	108.563067535909	1.11084905660377	1.0882	0.1027	1.0935	0.1312	187128463
255	1	187719554	188303765	0.33367	0.144144838081	464	1	-0.891888459106457	0.372452721154334	-0.572301853378809	106.94960368718	1.23404255319149	1.0882	0.1027	1.0935	0.1312	187719554
256	1	188303765	188888807	0.328932	0.145360504032	341	1	-1.37747115857763	0.168366625806016	-1.01665491948221	78.5987389166558	0.906914893617021	1.0882	0.1027	1.0935	0.1312	188303765
257	1	188888807	189490516	0.323614	0.169033536145	387	1	-1.19587112462906	0.231746854969062	-0.834093092361971	89.2015013511607	1.02925531914894	1.0882	0.1027	1.0935	0.1312	188888807
258	1	189490516	190060588	0.327752	0.122917806874	376	1	-1.23929721970372	0.215235447977169	-0.875693996828744	86.6660581603009	1	1.0882	0.1027	1.0935	0.1312	189490516
259	1	190060588	190610383	0.32528	0.0905701215908	445	1	-0.966897168780867	0.333595442129068	-0.632621322652621	102.570201812058	1.18351063829787	1.0882	0.1027	1.0935	0.1312	190060588
260	1	190610383	191200583	0.326592	0.152829549305	364	1	-1.28667114160335	0.198208935731706	-0.922488208307685	83.9001201339083	0.968085106382979	1.0882	0.1027	1.0935	0.1312	190610383
261	1	191200583	191781618	0.330868	0.139466641424	435	1	-1.00637543703056	0.31423500475137	-0.665411257770291	100.265253456731	1.15691489361702	1.0882	0.1027	1.0935	0.1312	191200583
262	1	191781618	192350659	0.333602	0.121328691606	369	1	-1.2669320074785	0.205179602739428	-0.902805842445985	85.0525943115719	0.981382978723404	1.0882	0.1027	1.0935	0.1312	191781618
263	1	192350659	192946632	0.359664	0.161035818737	478	3	-1.54970002261474	0.121213532716838	-0.827020473389774	110.176531384638	1.05402425578831	1.0882	0.1027	1.0935	0.1312	192350659
264	1	192946632	193539023	0.357784	0.155962869119	521	3	-1.36959025812287	0.170814842321394	-0.702747719092015	120.087809312545	1.14884233737596	1.0882	0.1027	1.0935	0.1312	192946632
265	1	193539023	194130454	0.345412	0.154592843459	501	2	-1.35693834484763	0.174800801760963	-0.653890199681705	115.47791260189	1.18160377358491	1.0882	0.1027	1.0935	0.1312	193539023
266	1	194130454	194721839	0.32878	0.154527084725	455	1	-0.927418900531177	0.353709081125234	-0.600560113420323	104.875150167385	1.21010638297872	1.0882	0.1027	1.0935	0.1312	194130454
267	1	194721839	195304540	0.32491	0.141926991716	452	1	-0.939262381006084	0.347596048038445	-0.610103886091194	104.183665660787	1.20212765957447	1.0882	0.1027	1.0935	0.1312	194721839
268	1	195304540	195884769	0.329234	0.138271268758	336	1	-1.39721029270248	0.162350342462355	-1.03796542572762	77.4462647389923	0.893617021276596	1.0882	0.1027	1.0935	0.1312	195304540
269	1	195884769	196459548	0.33624	0.130100438603	403	1	-1.13270589542956	0.257337781101724	-0.775646819978414	92.8894187196842	1.0718085106383	1.0882	0.1027	1.0935	0.1312	195884769
270	1	196459548	197191179	0.34106	0.316595387566	482	2	-1.44668420208306	0.147985391057806	-0.709667656646952	111.098510726769	1.13679245283019	1.0882	0.1027	1.0935	0.1312	196459548
271	1	197191179	197770816	0.344972	0.13739116033	511	2	-1.30970368314477	0.190296097119792	-0.625377511939293	117.782860957217	1.20518867924528	1.0882	0.1027	1.0935	0.1312	197191179
272	1	197770816	198356448	0.363732	0.14622151795	590	4	-1.37049215599597	0.170533322315631	-0.634587759884143	135.991952964302	1.20716112531969	1.0882	0.1027	1.0935	0.1312	197770816
273	1	198356448	198909725	0.348318	0.0962935383181	539	2	-1.17744663037676	0.239017287340592	-0.548415530124408	124.236716352133	1.27122641509434	1.0882	0.1027	1.0935	0.1312	198356448
274	1	198909725	199485293	0.348812	0.13129291413	490	2	-1.40889647272077	0.158865782709547	-0.685919053874343	112.94246941103	1.15566037735849	1.0882	0.1027	1.0935	0.1312	198909725
275	1	199485293	200120632	0.37051	0.213018561744	632	5	-1.45291256017735	0.146248033167666	-0.622326896943837	145.672736056676	1.22480620155039	1.0882	0.1027	1.0935	0.1312	199485293
276	1	200120632	200746733	0.385968	0.201406801778	1162	6	0.61429253726555	0.5390220331004	0.196857612372376	267.834998889015	2.15185185185185	1.8908	0.1972	1.9101	0.1855	200120632
277	1	200746733	201321553	0.4812	0.130162485648	1003	14	-0.342120681446862	0.732260073994576	-0.125657834092862	231.186320039313	1.76119402985075	1.8908	0.1972	1.9101	0.1855	200746733
278	1	201321553	201903800	0.479672	0.141257919749	1318	14	0.838534995774953	0.401730301583749	0.268370930303009	303.792193232118	2.31431079894644	1.8908	0.1972	1.9101	0.1855	201321553
279	1	201903800	202697511	0.472774	0.370047788175	1097	14	0.0102019650891715	0.991860150765121	0.00358408569815048	252.852834579388	1.92625109745391	1.8908	0.1972	1.9101	0.1855	201903800
280	1	202697511	203305393	0.456966	0.177471943568	1184	13	0.0848318788125796	0.932395049253691	0.0302382435433065	272.905885270735	2.0396210163652	1.8908	0.1972	1.9101	0.1855	202697511
281	1	203305393	203964546	0.440008	0.241450770914	1413	12	1.21726784129433	0.223502325657333	0.339910976637143	325.689202607726	2.43936124298662	1.8908	0.1972	1.9101	0.1855	203305393
282	1	203964546	204560510	0.474552	0.161023149049	1154	14	0.223844420967405	0.822878363915311	0.0766637839404399	265.991040204753	2.02633889376646	1.8908	0.1972	1.9101	0.1855	203964546
283	1	204560510	205122961	0.470414	0.111033672267	1278	14	0.688610465334088	0.491068433479762	0.223908396241952	294.57239981081	2.24407374890255	1.8908	0.1972	1.9101	0.1855	204560510
284	1	205122961	205736766	0.468962	0.185409046847	1188	13	0.0986493546144603	0.921416681789997	0.0351039987151226	273.827864612866	2.04651162790698	1.8908	0.1972	1.9101	0.1855	205122961
285	1	205736766	206863148	0.45866	0.556100860987	1195	13	0.122829937267752	0.902241767245588	0.0435797807824676	275.441328461595	2.05857019810508	1.8908	0.1972	1.9101	0.1855	205736766
286	1	206863148	207443791	0.425538	0.13888568363	1131	10	-0.0567412581570624	0.954751307682616	-0.0204962338639294	260.689658987501	1.91938905388205	1.8908	0.1972	1.9101	0.1855	206863148
287	1	207443791	208141565	0.396358	0.283435610957	1067	7	0.0522118711983822	0.958359873988092	0.0169355432688291	245.937989513407	1.91906474820144	1.8908	0.1972	1.9101	0.1855	207443791
288	1	208141565	208679247	0.443688	0.0700823163134	1085	12	-0.128855435629345	0.897472039822581	-0.0411554463649543	250.086896552996	1.87311178247734	1.8908	0.1972	1.9101	0.1855	208141565
289	1	208679247	209255545	0.393952	0.132393310405	1108	7	0.224125639938618	0.822659542132774	0.0713332484935925	255.388277770248	1.99280575539568	1.8908	0.1972	1.9101	0.1855	208679247
290	1	209255545	209816933	0.420718	0.109350395805	1311	10	0.574391452894752	0.565702935425464	0.192572522368005	302.178729383389	2.22486211285532	1.8908	0.1972	1.9101	0.1855	209255545
291	1	209816933	210416295	0.390638	0.165779612321	1079	7	0.102528096195524	0.918337512815054	0.0330702319324208	248.7039275398	1.94064748201439	1.8908	0.1972	1.9101	0.1855	209816933
292	1	210416295	210994618	0.424874	0.135431238253	1225	10	0.272850268725552	0.784968316201227	0.0946865860361829	282.356173527576	2.0789138735681	1.8908	0.1972	1.9101	0.1855	210416295
293	1	210994618	211687066	0.392766	0.27792411849	1036	7	-0.0777717100442352	0.938009650384853	-0.025600629869042	238.792649611893	1.86330935251799	1.8908	0.1972	1.9101	0.1855	210994618
294	1	211687066	212316012	0.40907	0.205019190837	1111	8	0.0437857515985966	0.965075184769047	0.0153555733650733	256.079762276846	1.9821587867975	1.8908	0.1972	1.9101	0.1855	211687066
295	1	212316012	212928493	0.427624	0.18364814582	1042	10	-0.368801320843793	0.712275820081423	-0.138739885575242	240.175618625089	1.76834959694527	1.8908	0.1972	1.9101	0.1855	212316012
296	1	212928493	213576892	0.39125	0.228869877961	944	7	-0.463529435022326	0.64298492122247	-0.159765868193755	217.587124742883	1.69784172661871	1.8908	0.1972	1.9101	0.1855	212928493
297	1	213576892	214144279	0.412636	0.118767261146	906	9	-0.717133846570081	0.473291513126178	-0.27083275153633	208.82832099264	1.58115183246073	1.8908	0.1972	1.9101	0.1855	213576892
298	1	214144279	214704502	0.404234	0.107498264084	1274	8	0.650555681650183	0.515333346818079	0.212862034232282	293.650420468679	2.27297056199822	1.8908	0.1972	1.9101	0.1855	214144279
299	1	214704502	215295930	0.375306	0.154588555158	957	5	-0.0676558491720679	0.946059595993555	-0.0237325306349144	220.583557604808	1.8546511627907	1.8908	0.1972	1.9101	0.1855	214704502
300	1	215295930	215892610	0.360918	0.162029898773	925	4	0.037958793273562	0.969720536536559	0.0141506512703278	213.207722867761	1.8925831202046	1.8908	0.1972	1.9101	0.1855	215295930
301	1	215892610	216454419	0.351284	0.110017817443	853	3	0.0210246677213416	0.983225978026989	0.00851464994776744	196.612094709406	1.88092613009923	1.8908	0.1972	1.9101	0.1855	215892610
302	1	216454419	217000444	0.357908	0.0842910123163	885	3	0.155059841296687	0.876774141200632	0.0616463635998369	203.987929446453	1.95148842337376	1.8908	0.1972	1.9101	0.1855	216454419
303	1	217000444	217552799	0.380902	0.0947850567117	959	6	-0.227065075888268	0.820373140180645	-0.0801497360140219	221.044547275874	1.77592592592593	1.8908	0.1972	1.9101	0.1855	217000444
304	1	217552799	218133162	0.350968	0.138470233285	741	3	-0.448098439792368	0.654082154005864	-0.194557549064689	170.796673129742	1.63395810363837	1.8908	0.1972	1.9101	0.1855	217552799
305	1	218133162	218713443	0.375546	0.138348489783	943	5	-0.127328445953834	0.89868044692019	-0.0449936844458433	217.35662990735	1.82751937984496	1.8908	0.1972	1.9101	0.1855	218133162
306	1	218713443	219299415	0.365698	0.146716907975	1048	4	0.555091529871032	0.578832056009622	0.194264097404104	241.558587638285	2.14424552429668	1.8908	0.1972	1.9101	0.1855	218713443
307	1	219299415	219877178	0.370658	0.134593250174	1105	5	0.563168745378028	0.573319983320399	0.183723009157854	254.69679326365	2.14147286821705	1.8908	0.1972	1.9101	0.1855	219299415
308	1	219877178	220519371	0.376382	0.221417860363	1027	5	0.230707134736761	0.817542330325872	0.0781128211972554	236.718196092098	1.99031007751938	1.8908	0.1972	1.9101	0.1855	219877178
309	1	220519371	221114673	0.402784	0.160090172719	926	8	-0.644879506435412	0.519005273315535	-0.247419144763782	213.438217703294	1.65209634255129	1.8908	0.1972	1.9101	0.1855	220519371
310	1	221114673	221702465	0.376338	0.14935895691	1028	5	0.234969463078316	0.814232434670879	0.0795169040729383	236.948690927631	1.9922480620155	1.8908	0.1972	1.9101	0.1855	221114673
311	1	221702465	222271496	0.391524	0.121313250069	1096	7	0.173809414941476	0.862015244966756	0.0556231654049308	252.622339743856	1.97122302158273	1.8908	0.1972	1.9101	0.1855	221702465
312	1	222271496	222913998	0.39083	0.221792305705	1142	7	0.366688277430521	0.713851551649414	0.114938017807247	263.225102178361	2.05395683453237	1.8908	0.1972	1.9101	0.1855	222271496
313	1	222913998	223523051	0.413476	0.179053382875	1094	9	0.00347785570596541	0.997225078221513	0.00119703120999151	252.16135007279	1.90924956369983	1.8908	0.1972	1.9101	0.1855	222913998
314	1	223523051	224373409	0.431744	0.412012352444	1064	11	-0.234304560969499	0.814748545326452	-0.0747981646434268	245.246505006809	1.83448275862069	1.8908	0.1972	1.9101	0.1855	223523051
315	1	224373409	225002935	0.415194	0.205751629003	1120	9	0.103136920914355	0.917854302604295	0.0350830253624013	258.154215796641	1.95462478184991	1.8908	0.1972	1.9101	0.1855	224373409
316	1	225002935	225695542	0.37943	0.278089883585	940	5	-0.140115430978498	0.888568788707313	-0.0495906985559401	216.665145400752	1.82170542635659	1.8908	0.1972	1.9101	0.1855	225002935
317	1	225695542	226358227	0.4311	0.24549371119	1187	11	0.274699137171284	0.78354739410755	0.0830236194972903	273.597369777333	2.04655172413793	1.8908	0.1972	1.9101	0.1855	225695542
318	1	226358227	226970538	0.453284	0.183421496592	1006	13	-0.530045794371113	0.596080180314506	-0.204800532280116	231.877804545911	1.73298880275624	1.8908	0.1972	1.9101	0.1855	226358227
319	1	226970538	227580663	0.395332	0.180495800041	892	7	-0.681566410009942	0.495513160752971	-0.241509017635291	205.601393295182	1.60431654676259	1.8908	0.1972	1.9101	0.1855	226970538
320	1	227580663	228266773	0.472358	0.271253880573	781	14	-1.17420182539367	0.240314195066345	-0.486584986563063	180.01646655105	1.37137840210711	1.8908	0.1972	1.9101	0.1855	227580663
321	1	228266773	228906733	0.499332	0.218701168823	694	15	-1.50342441265116	0.132729635184621	-0.587779286281401	159.963415859704	1.30943396226415	1.8908	0.1972	1.9101	0.1855	228266773
322	1	228906733	229496991	0.440392	0.152912794066	991	12	-0.514634667430642	0.606808335058012	-0.171893526510308	228.420382012921	1.71083297367285	1.8908	0.1972	1.9101	0.1855	228906733
323	1	229496991	230108568	0.419716	0.182441458721	1019	9	-0.284000217010542	0.776410214337147	-0.101261655416751	234.874237407837	1.7783595113438	1.8908	0.1972	1.9101	0.1855	229496991
324	1	230108568	230682839	0.452012	0.129330925643	969	13	-0.65785744553851	0.510629737235682	-0.258862266670562	223.349495631201	1.66925064599483	1.8908	0.1972	1.9101	0.1855	230108568
325	1	230682839	231272270	0.429698	0.151724290036	1089	10	-0.204005557402486	0.838349156059834	-0.0750912091368429	251.008875895127	1.84811200678829	1.8908	0.1972	1.9101	0.1855	230682839
326	1	231272270	231895935	0.407194	0.19828754219	1049	8	-0.187010172715504	0.851652656982367	-0.067488565446751	241.789082473818	1.87154326494202	1.8908	0.1972	1.9101	0.1855	231272270
327	1	231895935	232490999	0.413336	0.159754244922	1105	9	0.0456413063710532	0.963596145736729	0.0156306626962287	254.69679326365	1.92844677137871	1.8908	0.1972	1.9101	0.1855	231895935
328	1	232490999	233052992	0.406902	0.11030920314	1093	8	-0.0232195167506583	0.98147517068811	-0.00820984235211386	251.930855237258	1.95004460303301	1.8908	0.1972	1.9101	0.1855	232490999
329	1	233052992	233629427	0.3979	0.132599512521	1040	7	-0.0609996350451878	0.951359499707697	-0.0200411045271414	239.714628954024	1.8705035971223	1.8908	0.1972	1.9101	0.1855	233052992
330	1	233629427	234236314	0.393906	0.176123396942	997	7	-0.241299441284947	0.809323043888853	-0.0809592231574	229.803351026117	1.7931654676259	1.8908	0.1972	1.9101	0.1855	233629427
331	1	234236314	234816376	0.419636	0.138023176833	1068	9	-0.096181209502424	0.923376654263648	-0.0335040598950112	246.16848434894	1.86387434554974	1.8908	0.1972	1.9101	0.1855	234236314
332	1	234816376	235524537	0.424044	0.293945868242	1202	10	0.192205533424487	0.847581211669372	0.0673417328574354	277.054792310324	2.03988120492151	1.8908	0.1972	1.9101	0.1855	234816376
333	1	235524537	236178352	0.404924	0.235257679925	1096	8	-0.0120519720257824	0.990384150377704	-0.00425544506349182	252.622339743856	1.95539696699376	1.8908	0.1972	1.9101	0.1855	235524537
334	1	236178352	236828852	0.41155	0.231360491929	1048	9	-0.172842028893493	0.862775599902289	-0.0607769900451149	241.558587638285	1.82897033158813	1.8908	0.1972	1.9101	0.1855	236178352
335	1	236828852	237428664	0.406068	0.166405473715	1079	8	-0.0753347254667454	0.939948393045554	-0.0268083785360017	248.7039275398	1.92506690454951	1.8908	0.1972	1.9101	0.1855	236828852
336	1	237428664	238007532	0.358696	0.136245223436	921	3	0.305849411568951	0.759719304969025	0.119170064720813	212.285743525631	2.03087100330761	1.8908	0.1972	1.9101	0.1855	237428664
337	1	238007532	238605385	0.374912	0.163674013512	830	5	-0.608971548549515	0.542543297628301	-0.229140118886653	191.310713492154	1.60852713178295	1.8908	0.1972	1.9101	0.1855	238007532
338	1	238605385	239186212	0.343758	0.13915847576	859	2	0.334062544114735	0.73833236346114	0.12395732826155	197.995063722602	2.02594339622642	1.8908	0.1972	1.9101	0.1855	238605385
339	1	239186212	239759216	0.362902	0.127405742368	934	4	0.0757977740002062	0.939579987122546	0.0281198355763151	215.282176387556	1.91099744245524	1.8908	0.1972	1.9101	0.1855	239186212
340	1	239759216	240347054	0.387338	0.149425521998	908	6	-0.438440633872725	0.661066896143326	-0.158988253741238	209.289310663705	1.68148148148148	1.8908	0.1972	1.9101	0.1855	239759216
341	1	240347054	240958965	0.37826	0.182887707526	996	5	0.0985749561485654	0.92147575525214	0.0338942869471409	229.572856190584	1.93023255813953	1.8908	0.1972	1.9101	0.1855	240347054
342	1	240958965	241542129	0.378638	0.142608254282	1044	5	0.303166716543191	0.761762812461731	0.101798351448945	240.636608296155	2.02325581395349	1.8908	0.1972	1.9101	0.1855	240958965
343	1	241542129	242151661	0.38137	0.179698522801	972	6	-0.173185031696152	0.862505988837442	-0.0607242374263718	224.040980137799	1.8	1.8908	0.1972	1.9101	0.1855	241542129
344	1	242151661	242902919	0.398024	0.334449683065	1027	7	-0.115508878792092	0.908041783325464	-0.0381884512374009	236.718196092098	1.84712230215827	1.8908	0.1972	1.9101	0.1855	242151661
345	1	242902919	243816822	0.3764	0.452895985679	823	5	-0.638807846940398	0.52294794289487	-0.241359024699314	189.697249643424	1.59496124031008	1.8908	0.1972	1.9101	0.1855	242902919
346	1	243816822	244387282	0.396996	0.123514356835	941	7	-0.476108491271611	0.633997087905592	-0.164358004827059	216.895640236285	1.69244604316547	1.8908	0.1972	1.9101	0.1855	243816822
347	1	244387282	245047729	0.404808	0.24293698056	1145	8	0.170351258480523	0.864733901876036	0.0588443549602877	263.916586684959	2.04281891168599	1.8908	0.1972	1.9101	0.1855	244387282
348	1	245047729	245671145	0.422578	0.197967328397	1000	10	-0.516065620089216	0.605808578911645	-0.198095163191663	230.494835532715	1.69707254985151	1.8908	0.1972	1.9101	0.1855	245047729
349	1	245671145	246268341	0.422042	0.162753936731	996	10	-0.530090791445923	0.596048983376999	-0.203877515785669	229.572856190584	1.6902842596521	1.8908	0.1972	1.9101	0.1855	245671145
350	1	246268341	246921274	0.389638	0.234224644795	898	6	-0.479886821712814	0.631307872343526	-0.174965106291006	206.984362308378	1.66296296296296	1.8908	0.1972	1.9101	0.1855	246268341
351	1	246921274	247616229	0.415174	0.280528955112	991	9	-0.391325364158039	0.695556752819104	-0.141458744396077	228.420382012921	1.72949389179756	1.8908	0.1972	1.9101	0.1855	246921274
352	1	247616229	248317745	0.36905	0.287257881502	1000	4	0.353283632662263	0.723875814688863	0.12662538052874	230.494835532715	2.0460358056266	1.8908	0.1972	1.9101	0.1855	247616229
353	1	248317745	249250621	0.327578	0.507393530501	739	1	0.193763917759996	0.846360740974283	0.0991477056397696	170.335683458676	1.96542553191489	1.8908	0.1972	1.9101	0.1855	248317745
354	2	0	616099	0.426734	0.188442117257	770	10	-1.32251297309987	0.185997392301137	-0.575164812271486	177.481023360191	1.30674586338566	1.6164	0.1448	1.6415	0.0989	248317745
355	2	616099	1202949	0.434058	0.147993524751	901	11	-0.908837917042245	0.363435688565185	-0.314697304331078	207.675846814976	1.55344827586207	1.6164	0.1448	1.6415	0.0989	248933844
356	2	1202949	1825762	0.476658	0.197190810083	909	14	-0.694443327982896	0.487404229621279	-0.267627240510936	209.519805499238	1.59613696224759	1.6164	0.1448	1.6415	0.0989	249520694
357	2	1825762	2396479	0.431262	0.123909047742	1022	11	-0.408110701798059	0.683192403504255	-0.132901119206995	235.565721914435	1.76206896551724	1.6164	0.1448	1.6415	0.0989	250143507
358	2	2396479	2956121	0.463072	0.106571701195	1015	13	-0.498956473816881	0.617810047815425	-0.191951110013105	233.952258065706	1.74849267872524	1.6164	0.1448	1.6415	0.0989	250714224
359	2	2956121	3598691	0.46405	0.22187465957	933	13	-0.782214727755436	0.434088390537605	-0.313481851233885	215.051681552023	1.60723514211886	1.6164	0.1448	1.6415	0.0989	251273866
360	2	3598691	4216080	0.43719	0.190137822345	975	11	-0.602608049868115	0.546769463937022	-0.200822191507643	224.732464644397	1.68103448275862	1.6164	0.1448	1.6415	0.0989	251916436
361	2	4216080	4796180	0.367372	0.138079641441	819	4	-0.407700313062469	0.683493707598938	-0.161439262492338	188.775270301294	1.67570332480818	1.6164	0.1448	1.6415	0.0989	252533825
362	2	4796180	5460124	0.375352	0.246924439411	944	5	-0.123066117612279	0.902054741511793	-0.0434645957590985	217.587124742883	1.82945736434109	1.9689	0.1673	1.9741	0.1702	253113925
363	2	5460124	6047249	0.409114	0.148392591016	1051	8	-0.17956514289892	0.857493971754488	-0.0647405740618401	242.250072144884	1.87511150758252	1.9689	0.1673	1.9741	0.1702	253777869
364	2	6047249	6611512	0.39118	0.113888381836	1018	7	-0.153246047539949	0.87820424581477	-0.0508870714799006	234.643742572304	1.83093525179856	1.9689	0.1673	1.9741	0.1702	254364994
365	2	6611512	7158709	0.409698	0.0862523003598	1117	8	0.0661208410483483	0.947281618401407	0.0231259424592964	257.462731290043	1.992863514719	1.9689	0.1673	1.9741	0.1702	254929257
366	2	7158709	7714640	0.40255	0.100607809243	1086	8	-0.0492771211087018	0.960698452073361	-0.017479140219657	250.317391388529	1.93755575379126	1.9689	0.1673	1.9741	0.1702	255476454
367	2	7714640	8272364	0.406738	0.103499221837	1106	8	0.025173177057137	0.979916831782091	0.0088481422106885	254.927288099183	1.97323818019625	1.9689	0.1673	1.9741	0.1702	256032385
368	2	8272364	8816269	0.45691	0.0807218172291	1039	13	-0.416051619005597	0.677372231527199	-0.158235183181432	239.484134118491	1.78983634797588	1.9689	0.1673	1.9741	0.1702	256590109
369	2	8816269	9417012	0.417464	0.1676973348	1216	9	0.471108853991485	0.637563002673677	0.15372752186102	280.281720007782	2.12216404886562	1.9689	0.1673	1.9741	0.1702	257134014
370	2	9417012	10030167	0.44274	0.184545506438	1161	12	0.183051177316384	0.854757863260278	0.0565174831687705	267.604504053482	2.00431592576608	1.9689	0.1673	1.9741	0.1702	257734757
371	2	10030167	10629284	0.493218	0.165438470282	967	15	-0.327509467486248	0.743282583444504	-0.109199059382821	222.888505960135	1.82452830188679	1.9689	0.1673	1.9741	0.1702	258347912
372	2	10629284	11238703	0.459752	0.179546420443	1101	13	-0.201880744076445	0.840009956132458	-0.0746163685212743	253.774813921519	1.89664082687338	1.9689	0.1673	1.9741	0.1702	258947029
373	2	11238703	11837086	0.429468	0.164414764457	1148	10	0.00286572010894229	0.997713489299098	0.00102747882193796	264.608071191557	1.94823928722953	1.9689	0.1673	1.9741	0.1702	259556448
374	2	11837086	12408724	0.426494	0.125320570011	1355	10	0.728668337818529	0.466204565059218	0.240197688387484	312.320502146829	2.29953330504879	1.9689	0.1673	1.9741	0.1702	260154831
375	2	12408724	12971186	0.398736	0.111051057671	1136	7	0.34153016493195	0.732704500157045	0.107338201949086	261.842133165164	2.0431654676259	1.9689	0.1673	1.9741	0.1702	260726469
376	2	12971186	13584183	0.357856	0.184335323011	912	3	0.268152019000885	0.788582306113437	0.105002732794219	210.211290005836	2.01102535832415	1.9689	0.1673	1.9741	0.1702	261288931
377	2	13584183	14197791	0.342092	0.185147520893	888	2	0.471043063053026	0.637609983261123	0.171858873473192	204.679413953051	2.09433962264151	1.9689	0.1673	1.9741	0.1702	261901928
378	2	14197791	14778882	0.365704	0.13954957141	907	4	-0.0377191681797262	0.969911592873754	-0.0142001636048242	209.058815828173	1.85575447570332	1.9689	0.1673	1.9741	0.1702	262515536
379	2	14778882	15347169	0.398208	0.120162875448	1143	7	0.370881296180283	0.710725946710841	0.116200770658882	263.455597013893	2.05575539568345	1.9689	0.1673	1.9741	0.1702	263096627
380	2	15347169	15928375	0.39847	0.139719823952	1075	7	0.085756021196477	0.931660367631727	0.0277120269212265	247.781948197669	1.93345323741007	1.9689	0.1673	1.9741	0.1702	263664914
381	2	15928375	16564119	0.443736	0.213519907384	1038	12	-0.321745051529994	0.747645844908768	-0.105044045338915	239.253639282958	1.7919723780751	1.9689	0.1673	1.9741	0.1702	264246120
382	2	16564119	17130248	0.405544	0.116809066485	1158	8	0.218743952288318	0.826849509015086	0.075132009965218	266.913019546884	2.06601248884924	1.9689	0.1673	1.9741	0.1702	264881864
383	2	17130248	17711983	0.36681	0.140502118662	1046	4	0.546682867487333	0.584596626529905	0.191508232113595	241.09759796722	2.14015345268542	1.9689	0.1673	1.9741	0.1702	265447993
384	2	17711983	18300635	0.396756	0.150601713746	1161	7	0.446355633675996	0.655340375309293	0.13874333930997	267.604504053482	2.08812949640288	1.9689	0.1673	1.9741	0.1702	266029728
385	2	18300635	18873016	0.382936	0.126455979496	1081	6	0.278578415760825	0.780568378932271	0.0926140667024976	249.164917210865	2.00185185185185	1.9689	0.1673	1.9741	0.1702	266618380
386	2	18873016	19495246	0.381806	0.196438615946	1080	6	0.274433796976816	0.783751273382175	0.0912788560186781	248.934422375332	2	1.9689	0.1673	1.9741	0.1702	267190761
387	2	19495246	20055399	0.421074	0.107386731839	1178	10	0.108054505284245	0.91395245630233	0.0382443759767107	271.522916257538	1.99915146372507	1.9689	0.1673	1.9741	0.1702	267812991
388	2	20055399	20650180	0.431148	0.15935445147	1018	11	-0.424663667591256	0.671081873116773	-0.138558754068921	234.643742572304	1.7551724137931	1.9689	0.1673	1.9741	0.1702	268373144
389	2	20650180	21248614	0.449088	0.164485975062	957	12	-0.654171836380047	0.513001104135657	-0.22225965921077	220.583557604808	1.65213638325421	1.9689	0.1673	1.9741	0.1702	268967925
390	2	21248614	21820644	0.38623	0.125919969232	1014	6	0.000888957232224612	0.999290714842612	0.000305195971187687	233.721763230173	1.87777777777778	1.9689	0.1673	1.9741	0.1702	269566359
391	2	21820644	22375089	0.364668	0.0981972963955	869	4	-0.197483753470001	0.843448993948134	-0.0759465373189465	200.300012077929	1.77800511508951	1.9689	0.1673	1.9741	0.1702	270138389
392	2	22375089	22946708	0.363716	0.125291496609	798	4	-0.495991268091305	0.619900571623085	-0.198913967911001	183.934878755107	1.63273657289003	1.9689	0.1673	1.9741	0.1702	270692834
393	2	22946708	23509419	0.404064	0.111444418183	1046	8	-0.198177717440379	0.842906020635128	-0.0716203917770772	241.09759796722	1.86619090098127	1.9689	0.1673	1.9741	0.1702	271264453
394	2	23509419	24059871	0.464264	0.0916555848648	1027	13	-0.457504046411239	0.647308794524601	-0.174994655767448	236.718196092098	1.76916451335056	1.9689	0.1673	1.9741	0.1702	271827164
395	2	24059871	24740986	0.397206	0.265909574741	1005	7	-0.207755291286853	0.835420043240727	-0.0694291314893051	231.647309710379	1.80755395683453	1.9689	0.1673	1.9741	0.1702	272377616
396	2	24740986	25367687	0.415544	0.202171370398	990	9	-0.395158405127592	0.692725987757503	-0.142915276615593	228.189887177388	1.72774869109948	1.9689	0.1673	1.9741	0.1702	273058731
397	2	25367687	25990943	0.44079	0.197761433504	1025	12	-0.375097498481237	0.70758795736643	-0.123226579303988	236.257206421033	1.7695295640915	1.9689	0.1673	1.9741	0.1702	273685432
398	2	25990943	26667421	0.407016	0.260877663427	1039	8	-0.224235321798423	0.822574200347709	-0.0813075891198068	239.484134118491	1.85370205173952	1.9689	0.1673	1.9741	0.1702	274308688
399	2	26667421	27249054	0.485998	0.140351389966	1113	14	0.0701717772655177	0.944056937415718	0.0244741526369168	256.540751947912	1.95434591747147	1.9689	0.1673	1.9741	0.1702	274985166
400	2	27249054	27895223	0.460862	0.226208623441	1193	13	0.115921199366811	0.90771499429497	0.0411632056095849	274.980338790529	2.05512489233419	1.9689	0.1673	1.9741	0.1702	275566799
401	2	27895223	28491184	0.385058	0.161018925735	1284	6	1.11993602891464	0.262741023591193	0.34089274609015	295.955368824006	2.37777777777778	1.9689	0.1673	1.9741	0.1702	276212968
402	2	28491184	29082759	0.450746	0.154798630774	1166	13	0.0226532377041163	0.981926877158507	0.0081369511148532	268.756978231146	2.00861326442722	1.9689	0.1673	1.9741	0.1702	276808929
403	2	29082759	29654518	0.437902	0.125505676343	1253	11	0.547823072759021	0.583813394261712	0.161090099177244	288.810028922492	2.16034482758621	1.9689	0.1673	1.9741	0.1702	277400504
404	2	29654518	30203382	0.420582	0.0890275186567	1169	10	0.076497869731654	0.939023008718889	0.0271797666779064	269.448462737744	1.98387781077641	1.9689	0.1673	1.9741	0.1702	277972263
405	2	30203382	30790655	0.418766	0.148607206529	1163	9	0.267957682605153	0.788731892281295	0.0894353898906533	268.065493724548	2.02966841186736	1.9689	0.1673	1.9741	0.1702	278521127
406	2	30790655	31361844	0.443002	0.124633002386	1144	12	0.113282592841681	0.909806517298025	0.0352365630815936	263.686091849426	1.97496763055675	1.9689	0.1673	1.9741	0.1702	279108400
407	2	31361844	31996845	0.417292	0.212599665197	1076	9	-0.0655168817459965	0.947762465523652	-0.022737629025941	248.012443033201	1.87783595113438	1.9689	0.1673	1.9741	0.1702	279679589
408	2	31996845	32700888	0.362038	0.289816104982	939	4	0.0968194299594529	0.922869793548498	0.0358224435204278	216.434650565219	1.92122762148338	1.9689	0.1673	1.9741	0.1702	280314590
409	2	32700888	33329162	0.379308	0.20416888173	1075	5	0.435298895131387	0.663345486768432	0.144013299355883	247.781948197669	2.08333333333333	1.9689	0.1673	1.9741	0.1702	281018633
410	2	33329162	33941659	0.384382	0.183669471034	1124	6	0.45679702347321	0.647816945416425	0.148889579188774	259.076195138772	2.08148148148148	1.9689	0.1673	1.9741	0.1702	281646907
411	2	33941659	34554683	0.371936	0.184371248108	1050	5	0.328740686592519	0.742351698526267	0.110065967432545	242.019577309351	2.03488372093023	1.9689	0.1673	1.9741	0.1702	282259404
412	2	34554683	35183775	0.35133	0.205203690398	772	3	-0.318251865391252	0.750293893366775	-0.135430244102442	177.942013031256	1.70231532524807	1.9689	0.1673	1.9741	0.1702	282872428
413	2	35183775	35786926	0.338338	0.17102019229	783	1	0.367468298058629	0.713269734770966	0.18258564878466	180.477456222116	2.08244680851064	1.9689	0.1673	1.9741	0.1702	283501520
414	2	35786926	36399642	0.357206	0.183961247952	922	3	0.31003801074318	0.756532051153627	0.120735659058815	212.516238361163	2.03307607497244	1.9689	0.1673	1.9741	0.1702	284104671
415	2	36399642	36967517	0.388388	0.119524543253	989	6	-0.102726512367999	0.918180031129398	-0.035710030273042	227.959392341855	1.83148148148148	1.9689	0.1673	1.9741	0.1702	284717387
416	2	36967517	37597557	0.374914	0.206399593677	1033	5	0.256281104786089	0.797733786356526	0.0865168937441196	238.101165105295	2.00193798449612	1.9689	0.1673	1.9741	0.1702	285285262
417	2	37597557	38194752	0.402064	0.162752534767	1342	8	0.903686695414035	0.366161555890121	0.287881428176165	309.324069284904	2.3942908117752	1.9689	0.1673	1.9741	0.1702	285915302
418	2	38194752	38814174	0.402052	0.192795864532	1173	8	0.274581675912697	0.783637645906992	0.09369977000449	270.370442079875	2.09277430865299	1.9689	0.1673	1.9741	0.1702	286512497
419	2	38814174	39475263	0.386118	0.243672183322	964	6	-0.206341981968223	0.836523787186334	-0.0726474048021911	222.197021453537	1.78518518518519	1.9689	0.1673	1.9741	0.1702	287131919
420	2	39475263	40076997	0.377434	0.169068059973	1110	5	0.584480387085801	0.558897156889229	0.190236316116528	255.849267441314	2.15116279069767	1.9689	0.1673	1.9741	0.1702	287793008
421	2	40076997	40654319	0.377444	0.133932190355	949	5	-0.101754475904506	0.918951560983101	-0.0358433680998305	218.739598920547	1.83914728682171	1.9689	0.1673	1.9741	0.1702	288394742
422	2	40654319	41214960	0.343372	0.108163691203	897	2	0.5135542585856	0.607563666660812	0.186407182042347	206.753867472845	2.11556603773585	1.9689	0.1673	1.9741	0.1702	288972064
423	2	41214960	41814385	0.349934	0.165867289486	868	2	0.376573739647308	0.706490406219971	0.138994239567565	200.069517242397	2.04716981132075	1.9689	0.1673	1.9741	0.1702	289532705
424	2	41814385	42386818	0.4198	0.126535332519	1181	9	0.336952420057114	0.736152768029039	0.111593257814592	272.214400764136	2.06108202443281	1.9689	0.1673	1.9741	0.1702	290132130
425	2	42386818	43042110	0.398268	0.236981376241	1055	7	0.00189564620124	0.998487494069145	0.000618366038951536	243.172051487014	1.89748201438849	1.9689	0.1673	1.9741	0.1702	290704563
426	2	43042110	43640475	0.473032	0.164389628404	1255	14	0.60240386033059	0.546905341009926	0.197707924133092	289.271018593557	2.2036874451273	1.9689	0.1673	1.9741	0.1702	291359855
427	2	43640475	44256189	0.375298	0.187934657974	959	5	-0.0591311924889585	0.952847614087598	-0.0207206401028091	221.044547275874	1.85852713178295	1.9689	0.1673	1.9741	0.1702	291958220
428	2	44256189	44885853	0.369506	0.205925700056	1127	4	0.88723369402713	0.374953095471756	0.299112896038874	259.76767964537	2.30588235294118	1.9689	0.1673	1.9741	0.1702	292573934
429	2	44885853	45463911	0.438754	0.135034892692	1144	11	0.0967547548944247	0.922921155646633	0.0297907366337731	263.686091849426	1.97241379310345	1.9689	0.1673	1.9741	0.1702	293203598
430	2	45463911	46019151	0.404396	0.0994885094734	1172	8	0.270859161004405	0.786499356026673	0.0924693263982293	270.139947244342	2.09099018733274	1.9689	0.1673	1.9741	0.1702	293781656
431	2	46019151	46575185	0.439442	0.100774413075	1274	11	0.634726143173301	0.525607039978362	0.185068962111684	293.650420468679	2.19655172413793	1.9689	0.1673	1.9741	0.1702	294336896
432	2	46575185	47148856	0.42418	0.128420296651	1085	10	-0.218030728759193	0.827405169232835	-0.0804001205219083	250.086896552996	1.84132371658888	1.9689	0.1673	1.9741	0.1702	294892930
433	2	47148856	47782132	0.452894	0.210454841175	1148	13	-0.0395254034043469	0.968471500350411	-0.0143081954099554	264.608071191557	1.97760551248923	1.9689	0.1673	1.9741	0.1702	295466601
434	2	47782132	48439149	0.40535	0.238984683806	1000	8	-0.369413403221809	0.711819609096121	-0.136503243361931	230.494835532715	1.78412132024978	1.9689	0.1673	1.9741	0.1702	296099877
435	2	48439149	49070749	0.385374	0.208359721343	1007	6	-0.0281233742558381	0.977563751484473	-0.00968877302536809	232.108299381444	1.86481481481481	1.9689	0.1673	1.9741	0.1702	296756894
436	2	49070749	49661349	0.385576	0.153403318659	1052	6	0.158384471024565	0.87415384965413	0.0533822482601498	242.480566980416	1.94814814814815	1.9689	0.1673	1.9741	0.1702	297388494
437	2	49661349	50244505	0.354328	0.142596492191	781	3	-0.280554472823186	0.779052139402956	-0.118708543228543	180.01646655105	1.72216097023153	1.9689	0.1673	1.9741	0.1702	297979094
438	2	50244505	50789013	0.349628	0.0817398458792	795	2	0.0317607092164354	0.974662880319863	0.0122540572948038	183.243394248508	1.875	1.9689	0.1673	1.9741	0.1702	298562250
439	2	50789013	51322685	0.348566	0.0630949347165	739	2	-0.232753396319576	0.815952903388574	-0.093126438730763	170.335683458676	1.74292452830189	1.9689	0.1673	1.9741	0.1702	299106758
440	2	51322685	51913523	0.342074	0.153744342781	793	2	0.0223137768758636	0.982197659261144	0.00862006282706461	182.782404577443	1.87028301886792	1.9689	0.1673	1.9741	0.1702	299640430
441	2	51913523	52516164	0.335714	0.17031864742	878	1	0.742511846430676	0.457777276978849	0.347794281028977	202.374465597724	2.33510638297872	1.9689	0.1673	1.9741	0.1702	300231268
442	2	52516164	53106277	0.353292	0.152704651482	881	3	0.138305444599769	0.889999022697216	0.0551109275498909	203.065950104322	1.94266813671444	1.9689	0.1673	1.9741	0.1702	300833909
443	2	53106277	53704899	0.359264	0.164748372095	1044	3	0.821047109999186	0.411619434635662	0.300018715199362	240.636608296155	2.30209481808159	1.9689	0.1673	1.9741	0.1702	301424022
444	2	53704899	54339151	0.377724	0.211669809476	1124	5	0.644152983867567	0.519476235397638	0.208318675099986	259.076195138772	2.17829457364341	1.9689	0.1673	1.9741	0.1702	302022644
445	2	54339151	54909490	0.397988	0.123328406439	1231	7	0.739866946159326	0.459380732522859	0.223206128928861	283.739142540772	2.21402877697842	1.9689	0.1673	1.9741	0.1702	302656896
446	2	54909490	55492677	0.391416	0.142642068496	1132	7	0.324758089932903	0.745364166022929	0.102249325276286	260.920153823033	2.03597122302158	1.9689	0.1673	1.9741	0.1702	303227235
447	2	55492677	56157960	0.364048	0.248440137505	983	4	0.281810002400824	0.778089200853427	0.101888702207234	226.576423328659	2.01125319693095	1.9689	0.1673	1.9741	0.1702	303810422
448	2	56157960	56742242	0.379368	0.144248838746	907	5	-0.280772266249803	0.77888507661605	-0.101148904592417	209.058815828173	1.7577519379845	1.9689	0.1673	1.9741	0.1702	304475705
449	2	56742242	57363074	0.346474	0.194629142828	746	2	-0.199689133127575	0.84172371311449	-0.0795251726216762	171.949147307405	1.75943396226415	1.9689	0.1673	1.9741	0.1702	305059987
450	2	57363074	57978189	0.343382	0.187143867407	1118	2	1.55744028221879	0.119365988522969	0.504147479966276	257.693226125575	2.63679245283019	2.7588	0.2235	2.763	0.2673	305680819
451	2	57978189	58561399	0.343574	0.142675880043	1225	2	2.06285116243938	0.0391267713683358	0.636009041013019	282.356173527576	2.88915094339623	2.7588	0.2235	2.763	0.2673	306295934
452	2	58561399	59114769	0.36381	0.0964454162676	1465	4	2.30829763687221	0.0209825877933636	0.677526045176263	337.674934055428	2.99744245524297	2.7588	0.2235	2.763	0.2673	306879144
453	2	59114769	59682896	0.372622	0.119915089408	1296	5	1.37727345861498	0.168427717868768	0.413742357763685	298.721306850399	2.51162790697674	2.7588	0.2235	2.763	0.2673	307432514
454	2	59682896	60229917	0.383076	0.0859583087304	966	6	-0.198052744400205	0.843003796900263	-0.0696573621963795	222.658011124603	1.78888888888889	1.9159	0.1388	1.9192	0.1495	308000641
455	2	60229917	60804512	0.42132	0.129821874538	1023	10	-0.435420884788151	0.663256953730663	-0.165289018108421	235.796216749968	1.73610521849809	1.9159	0.1388	1.9192	0.1495	308547662
456	2	60804512	61457641	0.391244	0.234454449274	990	7	-0.27065057253328	0.786659795670338	-0.091124202588624	228.189887177388	1.78057553956835	1.9159	0.1388	1.9192	0.1495	309122257
457	2	61457641	62149146	0.379414	0.276939429216	1152	5	0.763498177431099	0.445166348865387	0.243817356321372	265.530050533688	2.23255813953488	1.9159	0.1388	1.9192	0.1495	309775386
458	2	62149146	62802126	0.411118	0.234279763546	1044	9	-0.188174192771706	0.850740102274095	-0.0662939950126807	240.636608296155	1.82198952879581	1.9159	0.1388	1.9192	0.1495	310466891
459	2	62802126	63444030	0.359544	0.221067324709	935	3	0.364489800008165	0.715492289156652	0.140935273404476	215.512671223089	2.06174200661521	1.9159	0.1388	1.9192	0.1495	311119871
460	2	63444030	64100152	0.363776	0.237946601394	938	4	0.0926150987676036	0.92620934822412	0.0342852083820299	216.204155729687	1.91918158567775	1.9159	0.1388	1.9192	0.1495	311761775
461	2	64100152	64693219	0.392452	0.156924934282	1011	7	-0.182597178788281	0.855114098128311	-0.0608416356525813	233.030278723575	1.81834532374101	1.9159	0.1388	1.9192	0.1495	312417897
462	2	64693219	65282302	0.420952	0.151223172286	1188	10	0.143117433676012	0.886197436594468	0.0504396729470161	273.827864612866	2.01612218922359	1.9159	0.1388	1.9192	0.1495	313010964
463	2	65282302	65919382	0.416494	0.215169209518	1136	9	0.16446557642721	0.869364643745329	0.0555471279221169	261.842133165164	1.9825479930192	1.9159	0.1388	1.9192	0.1495	313600047
464	2	65919382	66508419	0.399588	0.151156888277	1025	7	-0.123894916291616	0.901398478147604	-0.0410007231627876	236.257206421033	1.84352517985612	1.9159	0.1388	1.9192	0.1495	314237127
465	2	66508419	67091838	0.383566	0.142983001925	956	6	-0.239498932240295	0.810718724323454	-0.0846699330514042	220.353062769276	1.77037037037037	1.9159	0.1388	1.9192	0.1495	314826164
466	2	67091838	67661697	0.364592	0.122589974011	982	4	0.277605671208975	0.781315078209233	0.100420310181346	226.345928493126	2.00920716112532	1.9159	0.1388	1.9192	0.1495	315409583
467	2	67661697	68234810	0.39735	0.12757170052	1129	7	0.312179033683617	0.754904465141529	0.0984208532174048	260.228669316435	2.03057553956835	1.9159	0.1388	1.9192	0.1495	315979442
468	2	68234810	68855598	0.372514	0.194572060027	994	5	0.090050299465456	0.928247243963869	0.0309943964413465	229.111866519519	1.92635658914729	1.9159	0.1388	1.9192	0.1495	316552555
469	2	68855598	69415572	0.410132	0.107101401136	1286	9	0.739421721860225	0.459650956178762	0.234474935745382	296.416358495072	2.24432809773124	2.1796	0.2201	2.2085	0.2048	317173343
470	2	69415572	70046550	0.403962	0.20757934508	1429	8	1.22754549243543	0.219617634288674	0.378502673071798	329.37711997625	2.54950936663693	2.1796	0.2201	2.2085	0.2048	317733317
471	2	70046550	70708663	0.418528	0.244841892547	1287	9	0.743254762829779	0.457327453896442	0.235596346638137	296.646853330604	2.24607329842932	2.1796	0.2201	2.2085	0.2048	318364295
472	2	70708663	71341013	0.447768	0.209298647901	1036	12	-0.329953120291723	0.741435384763684	-0.107826486010242	238.792649611893	1.78851963746224	2.1796	0.2201	2.2085	0.2048	319026408
473	2	71341013	71953120	0.442322	0.183149351339	1105	12	-0.0467747480120484	0.962692755165659	-0.014804119418002	254.69679326365	1.90763918860596	2.1796	0.2201	2.2085	0.2048	319658758
474	2	71953120	72519106	0.445348	0.11658592262	1224	12	0.441605343310869	0.658774816739191	0.132753068995856	282.125678692043	2.11307725507121	2.1796	0.2201	2.2085	0.2048	320270865
475	2	72519106	73134358	0.35972	0.187324868509	1097	3	1.04304286623335	0.296928439936873	0.37146052903267	252.852834579388	2.41896361631753	2.1796	0.2201	2.2085	0.2048	320836851
476	2	73134358	73731601	0.457066	0.162819823757	1138	13	-0.0740690929090488	0.94095540797186	-0.0269302797790613	262.30312283623	1.9603789836348	2.1796	0.2201	2.2085	0.2048	321452103
477	2	73731601	74439703	0.421868	0.293887038873	1317	10	0.595429209929813	0.551556605166012	0.199160182402765	303.561698396586	2.23504454815443	2.1796	0.2201	2.2085	0.2048	322049346
478	2	74439703	75036542	0.450382	0.162253136943	1387	13	0.786068775758027	0.431827195862864	0.25853695023796	319.696336883876	2.38931955211025	2.1796	0.2201	2.2085	0.2048	322757448
479	2	75036542	75633395	0.405266	0.162272787437	1223	8	0.460707421327294	0.645008529860225	0.153921160503368	281.895183856511	2.18198037466548	2.1796	0.2201	2.2085	0.2048	323354287
480	2	75633395	76228029	0.382676	0.159146634737	1145	6	0.543834017937398	0.586555697314141	0.175595141952154	263.916586684959	2.12037037037037	2.1796	0.2201	2.2085	0.2048	323951140
481	2	76228029	76827430	0.34962	0.165833890834	784	2	-0.0201974186567097	0.983885887080231	-0.00784714876170566	180.707951057649	1.84905660377358	1.8853	0.1613	1.8865	0.1629	324545774
482	2	76827430	77426537	0.339332	0.165424540191	728	1	0.150337822685338	0.880498093883659	0.077511791692315	167.800240267817	1.93617021276596	1.8853	0.1613	1.8865	0.1629	325145175
483	2	77426537	78027312	0.33732	0.167741667013	835	1	0.572755292957013	0.566810393493388	0.275349538855033	192.463187669817	2.22074468085106	1.8853	0.1613	1.8865	0.1629	325744282
484	2	78027312	78618802	0.33568	0.154677171212	699	1	0.0358508447612395	0.971401290843906	0.0188657968690552	161.115890037368	1.85904255319149	1.8853	0.1613	1.8865	0.1629	326345057
485	2	78618802	79201843	0.345732	0.142427376462	782	2	-0.0296443509972816	0.97635069386092	-0.0115321955695617	180.246961386583	1.84433962264151	1.8853	0.1613	1.8865	0.1629	326936547
486	2	79201843	79797018	0.378938	0.159910950561	925	5	-0.204050356101818	0.838314148149344	-0.0727980897172655	213.207722867761	1.79263565891473	1.8853	0.1613	1.8865	0.1629	327519588
487	2	79797018	80355685	0.37482	0.105012467176	993	5	0.0857879711239013	0.931634968877187	0.029542262407434	228.881371683986	1.92441860465116	1.8853	0.1613	1.8865	0.1629	328114763
488	2	80355685	80906998	0.386328	0.0930741702082	1120	6	0.440218548337174	0.65977882698002	0.143746275912814	258.154215796641	2.07407407407407	1.8853	0.1613	1.8865	0.1629	328673430
489	2	80906998	81499880	0.353112	0.156661865262	854	3	0.0252132668955711	0.97988485486842	0.0102049782499674	196.842589544939	1.88313120176406	1.8853	0.1613	1.8865	0.1629	329224743
490	2	81499880	82087300	0.34546	0.148820264887	918	2	0.612747048161604	0.540043608300254	0.219793350536894	211.594259019032	2.16509433962264	1.8853	0.1613	1.8865	0.1629	329817625
491	2	82087300	82672633	0.340582	0.145785390538	796	2	0.0364841753867214	0.970896296521125	0.0140676276667348	183.473889084041	1.87735849056604	1.8853	0.1613	1.8865	0.1629	330405045
492	2	82672633	83254426	0.338066	0.140587803566	750	1	0.237190012834654	0.812509383880072	0.120463936876862	172.871126649536	1.99468085106383	1.8853	0.1613	1.8865	0.1629	330990378
493	2	83254426	83838444	0.342	0.143862004253	768	2	-0.0957728773812845	0.923700959029723	-0.0375944921557577	177.020033689125	1.81132075471698	1.8853	0.1613	1.8865	0.1629	331572171
494	2	83838444	84427819	0.35776	0.15164369035	979	3	0.548788163674265	0.583150834073199	0.207277768233172	225.654443986528	2.1587651598677	1.8853	0.1613	1.8865	0.1629	332156189
495	2	84427819	85053313	0.386914	0.200631820609	1131	6	0.485809354961272	0.627102340941308	0.157846472957668	260.689658987501	2.09444444444444	1.8853	0.1613	1.8865	0.1629	332745564
496	2	85053313	85702752	0.448476	0.230104751947	1181	12	0.265131864933681	0.790907880781202	0.0811584757003613	272.214400764136	2.03884333189469	1.8853	0.1613	1.8865	0.1629	333371058
497	2	85702752	86326605	0.466368	0.198529140679	1206	13	0.160827995722924	0.872228874856528	0.0567990698144416	277.976771652454	2.07751937984496	1.8853	0.1613	1.8865	0.1629	334020497
498	2	86326605	86975038	0.39966	0.228910311474	1147	7	0.38765337117933	0.69827256688254	0.121240758460229	264.377576356024	2.06294964028777	1.8853	0.1613	1.8865	0.1629	334644350
499	2	86975038	88809039	0.422464	0.727372013429	1038	10	-0.3828264922005	0.701848417213983	-0.144288719495869	239.253639282958	1.76156130674586	1.8853	0.1613	1.8865	0.1629	335292783
500	2	88809039	95541489	0.407006	0.925732831287	1055	8	-0.164675083265752	0.869199729876604	-0.0592602444294712	243.172051487014	1.88224799286351	1.8853	0.1613	1.8865	0.1629	337126784
501	2	95541489	96740240	0.462642	0.582899200918	1020	13	-0.48168462906453	0.630029996922743	-0.184861685226785	235.104732243369	1.75710594315245	1.8853	0.1613	1.8865	0.1629	343859234
502	2	96740240	97380358	0.47655	0.218894016416	1140	14	0.171370835313102	0.863932185574296	0.0590543843470615	262.764112507295	2.0017559262511	1.8853	0.1613	1.8865	0.1629	345057985
503	2	97380358	98551867	0.460402	0.573200035168	980	13	-0.619859387083338	0.535350366006809	-0.242577183083073	225.884938822061	1.68819982773471	1.8853	0.1613	1.8865	0.1629	345698103
504	2	98551867	99149896	0.420854	0.163920144341	1035	10	-0.39334537071803	0.694064412245587	-0.148464395467062	238.56215477636	1.75647008909631	1.8853	0.1613	1.8865	0.1629	346869612
505	2	99149896	99771850	0.41287	0.196082025359	945	9	-0.567645248757497	0.570275875715594	-0.21002947247413	217.817619578416	1.64921465968586	1.8853	0.1613	1.8865	0.1629	347467641
506	2	99771850	100407187	0.399614	0.213016084377	1102	7	0.198967527440047	0.842288146056918	0.0634995910155617	254.005308757052	1.98201438848921	1.8853	0.1613	1.8865	0.1629	348089595
507	2	100407187	101000650	0.410204	0.157487492902	1105	9	0.0456413063710532	0.963596145736729	0.0156306626962287	254.69679326365	1.92844677137871	1.8853	0.1613	1.8865	0.1629	348724932
508	2	101000650	101601235	0.439208	0.167478375251	1259	11	0.572652521448816	0.566879990525293	0.1679819675744	290.192997935688	2.17068965517241	1.8853	0.1613	1.8865	0.1629	349318395
509	2	101601235	102255660	0.427014	0.235970508462	1011	10	-0.477496398858272	0.633008684560791	-0.182312165950735	233.030278723575	1.71574034789987	1.8853	0.1613	1.8865	0.1629	349918980
510	2	102255660	102830966	0.412344	0.130897296395	1154	9	0.233460313879172	0.815403983077629	0.0782275170629174	265.991040204753	2.01396160558464	1.8853	0.1613	1.8865	0.1629	350573405
511	2	102830966	103394457	0.393638	0.112674381667	1047	7	-0.0316485037968548	0.974752362307589	-0.0103631906247876	241.328092802753	1.88309352517986	1.8853	0.1613	1.8865	0.1629	351148711
512	2	103394457	103974157	0.371598	0.137484905986	891	5	-0.348969519714678	0.727112192550474	-0.126826023599018	205.370898459649	1.72674418604651	1.8853	0.1613	1.8865	0.1629	351712202
513	2	103974157	104555738	0.349706	0.140274527538	745	2	-0.204412599297861	0.838031085232933	-0.0814603775273901	171.718652471873	1.75707547169811	1.8853	0.1613	1.8865	0.1629	352291902
514	2	104555738	105100960	0.362738	0.0829423610933	790	4	-0.5296259176261	0.59637132106499	-0.213450061068881	182.090920070845	1.61636828644501	1.8853	0.1613	1.8865	0.1629	352873483
515	2	105100960	105682950	0.406984	0.140878709256	950	8	-0.555539148636406	0.57852594035753	-0.210503824805708	218.970093756079	1.69491525423729	1.8853	0.1613	1.8865	0.1629	353418705
516	2	105682950	106260408	0.427124	0.134136162284	1218	10	0.248306218851315	0.803897487708386	0.0864189700525825	280.742709678847	2.06703436571913	1.8853	0.1613	1.8865	0.1629	354000695
517	2	106260408	106850260	0.434696	0.152329736951	996	11	-0.515704979453835	0.606060476299815	-0.170078668076536	229.572856190584	1.71724137931034	1.8853	0.1613	1.8865	0.1629	354578153
518	2	106850260	107606696	0.404836	0.339005547065	926	8	-0.644879506435412	0.519005273315535	-0.247419144763782	213.438217703294	1.65209634255129	1.8853	0.1613	1.8865	0.1629	355168005
519	2	107606696	108179170	0.375818	0.126597889162	999	5	0.11136194117323	0.91132933883565	0.0382332226714785	230.264340697182	1.93604651162791	1.8853	0.1613	1.8865	0.1629	355924441
520	2	108179170	108855419	0.371868	0.260627372462	1025	5	0.222182478053652	0.824171833730469	0.0753005492718686	236.257206421033	1.98643410852713	1.8853	0.1613	1.8865	0.1629	356496915
521	2	108855419	109602612	0.404092	0.330828848771	1097	8	-0.00832945711749051	0.993354131614405	-0.00293971762082572	252.852834579388	1.95718108831401	1.8853	0.1613	1.8865	0.1629	357173164
522	2	109602612	110317438	0.478238	0.300529079804	1004	14	-0.338372568185841	0.735082443634373	-0.124220170754271	231.416814874846	1.76294995610184	1.8853	0.1613	1.8865	0.1629	357920357
523	2	110317438	111714785	0.416914	0.642179072199	1236	9	0.547769673382553	0.583850064566121	0.177263036321809	284.891616718436	2.15706806282722	1.8853	0.1613	1.8865	0.1629	358635183
524	2	111714785	112792600	0.42732	0.536098495567	1117	10	-0.105829357905537	0.915717743342389	-0.038465977370435	257.462731290043	1.89563003818413	1.8853	0.1613	1.8865	0.1629	360032530
525	2	112792600	113543645	0.411696	0.334260929771	1081	9	-0.0463516768982293	0.963029951331751	-0.0160491838479149	249.164917210865	1.88656195462478	1.8853	0.1613	1.8865	0.1629	361110345
526	2	113543645	114470301	0.440974	0.460425443746	1313	12	0.806864403207841	0.419744609281677	0.234016427196091	302.639719054455	2.26672421234355	1.8853	0.1613	1.8865	0.1629	361861390
527	2	114470301	115076004	0.387232	0.174512921349	1168	6	0.639160249969604	0.522718688145673	0.204287817847865	269.217967902211	2.16296296296296	1.8853	0.1613	1.8865	0.1629	362788046
528	2	115076004	115642440	0.3721	0.117287743011	834	5	-0.591922235183296	0.553902663590965	-0.222204071676276	192.232692834284	1.61627906976744	1.8853	0.1613	1.8865	0.1629	363393749
529	2	115642440	116236341	0.353764	0.158108843056	720	3	-0.536059022451189	0.591917759397218	-0.236034185040848	165.956281583555	1.58765159867696	1.8853	0.1613	1.8865	0.1629	363960185
530	2	116236341	116825300	0.343266	0.151044469989	687	2	-0.478373637174444	0.632384293808756	-0.198390704058814	158.349952010975	1.62028301886792	1.8853	0.1613	1.8865	0.1629	364554086
531	2	116825300	117440683	0.351124	0.187497867182	726	3	-0.510927427405811	0.609401874947191	-0.224061543374772	167.339250596751	1.60088202866593	1.8853	0.1613	1.8865	0.1629	365143045
532	2	117440683	118052731	0.356094	0.183070608841	689	3	-0.665905596852305	0.505471442891604	-0.299527108666232	158.810941682041	1.51929437706725	1.8853	0.1613	1.8865	0.1629	365758428
533	2	118052731	118701714	0.392908	0.229563794429	1038	7	-0.0693856725447115	0.944682633085661	-0.0228181891977151	239.253639282958	1.86690647482014	1.8853	0.1613	1.8865	0.1629	366370476
534	2	118701714	119270482	0.40582	0.120906942725	1003	8	-0.358245858496933	0.72015933139074	-0.132181637411838	231.186320039313	1.78947368421053	1.8853	0.1613	1.8865	0.1629	367019459
535	2	119270482	119840104	0.4369	0.122224914066	959	11	-0.6688199130409	0.503610362571554	-0.224693595126486	221.044547275874	1.65344827586207	1.8853	0.1613	1.8865	0.1629	367588227
536	2	119840104	120427480	0.450026	0.1487565035	969	13	-0.65785744553851	0.510629737235682	-0.258862266670562	223.349495631201	1.66925064599483	1.8853	0.1613	1.8865	0.1629	368157849
537	2	120427480	121047400	0.394528	0.193444315396	998	7	-0.237106422535186	0.812574229961697	-0.0795129122183354	230.03384586165	1.79496402877698	1.8853	0.1613	1.8865	0.1629	368745225
538	2	121047400	121585282	0.510306	0.0704280864576	962	15	-0.349046371243847	0.727054496960402	-0.11667805508962	221.736031782472	1.81509433962264	1.8853	0.1613	1.8865	0.1629	369365145
539	2	121585282	122152639	0.487216	0.118720664414	1051	14	-0.162211244917824	0.871139504911973	-0.0582167707428641	242.250072144884	1.84547848990342	1.8853	0.1613	1.8865	0.1629	369903027
540	2	122152639	122785262	0.41502	0.209639864501	1221	9	0.490274058839252	0.623939981042854	0.159647493404838	281.434194185445	2.13089005235602	1.8853	0.1613	1.8865	0.1629	370470384
541	2	122785262	123370390	0.399902	0.145486115858	922	7	-0.555775847517086	0.578364098478078	-0.193785977126258	212.516238361163	1.65827338129496	1.8853	0.1613	1.8865	0.1629	371103007
542	2	123370390	123934155	0.35537	0.113105637987	871	3	0.0964194528574735	0.923187442956154	0.0386416272283419	200.761001748995	1.92061742006615	1.8853	0.1613	1.8865	0.1629	371688135
543	2	123934155	124536545	0.345342	0.169972941118	864	2	0.357679874966164	0.72058289551131	0.132330509286555	199.147537900266	2.0377358490566	1.8853	0.1613	1.8865	0.1629	372251900
544	2	124536545	125123665	0.371878	0.148385338602	1022	5	0.209395493028988	0.834139510825559	0.0710718358166814	235.565721914435	1.98062015503876	1.8853	0.1613	1.8865	0.1629	372854290
545	2	125123665	125691358	0.384136	0.119242266507	1091	6	0.320024603600914	0.748949679595183	0.105898645291455	251.469865566192	2.02037037037037	1.8853	0.1613	1.8865	0.1629	373441410
546	2	125691358	126284537	0.353908	0.157084117948	888	3	0.167625638819376	0.866877799730604	0.0665285849795831	204.679413953051	1.95810363836825	1.8853	0.1613	1.8865	0.1629	374009103
547	2	126284537	126875066	0.36137	0.153301531339	838	4	-0.327818020417331	0.743049261255569	-0.128352470433995	193.154672176415	1.71457800511509	1.8853	0.1613	1.8865	0.1629	374602282
548	2	126875066	127475626	0.389722	0.167443719195	945	6	-0.285089738864393	0.775575391198465	-0.101366221923718	217.817619578416	1.75	1.8853	0.1613	1.8865	0.1629	375192811
549	2	127475626	128059838	0.468866	0.144146303054	1028	13	-0.454049677460769	0.64979307177378	-0.173590572891765	236.948690927631	1.770887166236	1.8853	0.1613	1.8865	0.1629	375793371
550	2	128059838	128689942	0.441804	0.206480200094	913	12	-0.834749349138101	0.403858849717793	-0.290163723712574	210.441784841369	1.57617608977126	1.8853	0.1613	1.8865	0.1629	376377583
551	2	128689942	129315430	0.460542	0.200624152662	913	13	-0.85130210676484	0.394601554921136	-0.344744072101421	210.441784841369	1.57278208440999	1.8853	0.1613	1.8865	0.1629	377007687
552	2	129315430	129927206	0.429084	0.182707396171	817	10	-1.15771720965856	0.24697945855004	-0.489687179708066	188.314280630228	1.38650827322868	1.8853	0.1613	1.8865	0.1629	377633175
553	2	129927206	130511810	0.414086	0.144720186656	848	9	-0.93945022280418	0.347499637682246	-0.366279537019366	195.459620531742	1.47993019197208	1.8853	0.1613	1.8865	0.1629	378244951
554	2	130511810	131734160	0.467156	0.590951855033	893	13	-0.920389485774243	0.357369261100812	-0.37669875696442	205.831888130715	1.53832902670112	1.8853	0.1613	1.8865	0.1629	378829555
555	2	131734160	133330192	0.43239	0.686723073222	1009	11	-0.461907840625947	0.644147411102267	-0.151370141038259	232.56928905251	1.73965517241379	1.8853	0.1613	1.8865	0.1629	380051905
556	2	133330192	133883305	0.397702	0.0960255860918	1006	7	-0.203562272537091	0.838695577925713	-0.0679943277500689	231.877804545911	1.80935251798561	1.8853	0.1613	1.8865	0.1629	381647937
557	2	133883305	134454502	0.38702	0.124645262493	938	6	-0.314102070352456	0.753443517140612	-0.112092628516776	216.204155729687	1.73703703703704	1.8853	0.1613	1.8865	0.1629	382201050
558	2	134454502	135041554	0.41668	0.148286693513	1041	9	-0.199673315680367	0.841736084496911	-0.070445638283148	239.945123789556	1.81675392670157	1.8853	0.1613	1.8865	0.1629	382772247
559	2	135041554	135630814	0.423558	0.151478125106	1080	10	-0.235562192955077	0.813772413549702	-0.087063850802919	248.934422375332	1.83283835383963	1.8853	0.1613	1.8865	0.1629	383359299
560	2	135630814	136314476	0.362578	0.26864444711	959	4	0.18090605379644	0.856441317014952	0.0662281008847841	221.044547275874	1.96214833759591	1.8853	0.1613	1.8865	0.1629	383948559
561	2	136314476	136921865	0.388456	0.176804321448	989	6	-0.102726512367999	0.918180031129398	-0.035710030273042	227.959392341855	1.83148148148148	1.8853	0.1613	1.8865	0.1629	384632221
562	2	136921865	137510871	0.410058	0.151112212779	1079	9	-0.0540177588373361	0.956921015391958	-0.0187208420945482	248.7039275398	1.88307155322862	1.8853	0.1613	1.8865	0.1629	385239610
563	2	137510871	138097764	0.371232	0.14805594887	986	5	0.0559516727330184	0.955380306381028	0.0193361912569717	227.267907835257	1.91085271317829	1.8853	0.1613	1.8865	0.1629	385828616
564	2	138097764	138718177	0.363382	0.194085230322	924	4	0.0337544620817127	0.973072949227945	0.0125901372827107	212.977228032229	1.89053708439898	1.8853	0.1613	1.8865	0.1629	386415509
565	2	138718177	139309852	0.366338	0.154941479697	905	4	-0.0461278305634249	0.963208364030504	-0.0173849221627791	208.597826157107	1.85166240409207	1.8853	0.1613	1.8865	0.1629	387035922
566	2	139309852	139882730	0.366774	0.12721382214	1016	4	0.420552931731853	0.674081569971814	0.149525782638819	234.182752901239	2.07877237851662	1.8853	0.1613	1.8865	0.1629	387627597
567	2	139882730	140468081	0.349868	0.145811658304	870	2	0.38602067198788	0.699481359111459	0.142314597859177	200.530506913462	2.05188679245283	1.8853	0.1613	1.8865	0.1629	388200475
568	2	140468081	141036787	0.34636	0.120811104507	868	2	0.376573739647308	0.706490406219971	0.138994239567565	200.069517242397	2.04716981132075	1.8853	0.1613	1.8865	0.1629	388785826
569	2	141036787	141594816	0.332272	0.103989219198	769	1	0.312198722509064	0.754889502912838	0.156556939455445	177.250528524658	2.04521276595745	1.8853	0.1613	1.8865	0.1629	389354532
570	2	141594816	142159950	0.338958	0.115254081333	731	1	0.162181303160245	0.871163082790273	0.083444747446056	168.491724774415	1.94414893617021	1.8853	0.1613	1.8865	0.1629	389912561
571	2	142159950	142713573	0.341962	0.0968583313916	747	2	-0.194965666957289	0.845419825611131	-0.0775925600876768	172.179642142938	1.76179245283019	1.8853	0.1613	1.8865	0.1629	390477695
572	2	142713573	143269100	0.343872	0.0999537376221	859	2	0.334062544114735	0.73833236346114	0.12395732826155	197.995063722602	2.02594339622642	1.8853	0.1613	1.8865	0.1629	391031318
573	2	143269100	143882170	0.350014	0.18443244654	926	3	0.326792407440099	0.74382490241986	0.126981101889714	213.438217703294	2.04189636163175	1.8853	0.1613	1.8865	0.1629	391586845
574	2	143882170	144419098	0.354734	0.0687764467489	801	3	-0.196782489338595	0.843997754669643	-0.0822288489618127	184.626363261705	1.76626240352811	1.8853	0.1613	1.8865	0.1629	392199915
575	2	144419098	144974298	0.367626	0.0994236311239	969	4	0.222949365714933	0.823574914892213	0.0811939512817344	223.349495631201	1.98260869565217	1.8853	0.1613	1.8865	0.1629	392736843
576	2	144974298	145525086	0.370884	0.09220970682	953	5	-0.0847051625382867	0.932495791609207	-0.0297752412109979	219.661578262677	1.8468992248062	1.8853	0.1613	1.8865	0.1629	393292043
577	2	145525086	146075464	0.35638	0.091533455189	950	3	0.427318787621608	0.669147150420546	0.163896421847787	218.970093756079	2.09481808158765	1.8853	0.1613	1.8865	0.1629	393842831
578	2	146075464	146625498	0.34791	0.0909652857823	685	2	-0.487820569515016	0.625676940322517	-0.202596815029025	157.88896233991	1.61556603773585	1.8853	0.1613	1.8865	0.1629	394393209
579	2	146625498	147197476	0.340024	0.125840504355	822	2	0.159294295814155	0.873437014659621	0.060437590804769	189.466754807892	1.93867924528302	1.8853	0.1613	1.8865	0.1629	394943243
580	2	147197476	147785150	0.34681	0.149188155338	849	2	0.286827882411875	0.774244112473079	0.107063750676125	195.690115367275	2.00235849056604	1.8853	0.1613	1.8865	0.1629	395515221
581	2	147785150	148363577	0.373152	0.13558668596	985	5	0.0516893443914637	0.958776227834406	0.0178722692227986	227.037412999724	1.90891472868217	1.8853	0.1613	1.8865	0.1629	396102895
582	2	148363577	148941442	0.35738	0.13474600469	932	3	0.351924002485476	0.724895257880569	0.136298863283757	214.82118671649	2.05512679162073	1.8853	0.1613	1.8865	0.1629	396681322
583	2	148941442	149573619	0.371028	0.209082266517	1070	5	0.413987253423613	0.678883441881884	0.137287436167569	246.629474020005	2.07364341085271	1.8853	0.1613	1.8865	0.1629	397259187
584	2	149573619	150238420	0.406824	0.247895234815	1072	8	-0.101392329824789	0.919239025010241	-0.0361983375662462	247.090463691071	1.91257805530776	1.8853	0.1613	1.8865	0.1629	397891364
585	2	150238420	150863336	0.37173	0.199892465547	1004	5	0.132673582881003	0.894451535945511	0.0454359088298321	231.416814874846	1.94573643410853	1.8853	0.1613	1.8865	0.1629	398556165
586	2	150863336	151441929	0.369308	0.135834688633	836	4	-0.33622668280103	0.736699933032134	-0.131799772052464	192.69368250535	1.71048593350384	1.8853	0.1613	1.8865	0.1629	399181081
587	2	151441929	152017444	0.373886	0.131212913651	940	5	-0.140115430978498	0.888568788707313	-0.0495906985559401	216.665145400752	1.82170542635659	1.8853	0.1613	1.8865	0.1629	399759674
588	2	152017444	152669980	0.374332	0.233758750475	920	5	-0.225361997809592	0.821697672590477	-0.0806175941765646	212.055248690098	1.78294573643411	1.8853	0.1613	1.8865	0.1629	400335189
589	2	152669980	153291176	0.390136	0.195101063111	1048	7	-0.027455485047093	0.978096444236217	-0.00898591601814572	241.558587638285	1.88489208633094	1.8853	0.1613	1.8865	0.1629	400987725
590	2	153291176	153881790	0.375736	0.15342338651	904	5	-0.293559251274467	0.769094717198616	-0.105928682705752	208.367331321574	1.75193798449612	1.8853	0.1613	1.8865	0.1629	401608921
591	2	153881790	154511854	0.362762	0.206429823002	904	4	-0.0503321617552743	0.959857694866387	-0.018979941718159	208.367331321574	1.84961636828645	1.8853	0.1613	1.8865	0.1629	402199535
592	2	154511854	155111335	0.344714	0.165945209273	748	2	-0.190242200787003	0.849119343469977	-0.0756625329892773	172.410136978471	1.76415094339623	1.8853	0.1613	1.8865	0.1629	402829599
593	2	155111335	155665806	0.345904	0.0982395833145	721	2	-0.317775787384723	0.750655018295727	-0.128701543636091	166.186776419088	1.70047169811321	1.8853	0.1613	1.8865	0.1629	403429080
594	2	155665806	156251115	0.333928	0.145750364337	719	1	0.114807381260618	0.908597798346579	0.0595651119329165	165.725786748022	1.91223404255319	1.8853	0.1613	1.8865	0.1629	403983551
595	2	156251115	156842326	0.332652	0.154278252604	748	1	0.229294359184717	0.818640137424008	0.116611611381255	172.410136978471	1.98936170212766	1.8853	0.1613	1.8865	0.1629	404568860
596	2	156842326	157442824	0.36492	0.167357759726	1030	4	0.479413568417744	0.631644442709324	0.169269717937234	237.409680598697	2.1074168797954	1.8853	0.1613	1.8865	0.1629	405160071
597	2	157442824	158038566	0.3525	0.160710508912	925	3	0.322603808265869	0.746995309242472	0.125422274033151	213.207722867761	2.03969128996692	1.8853	0.1613	1.8865	0.1629	405760569
598	2	158038566	158647934	0.367258	0.179477754001	922	4	0.025345799698014	0.979779142774936	0.00946403629599131	212.516238361163	1.88644501278772	1.8853	0.1613	1.8865	0.1629	406356311
599	2	158647934	159271171	0.38296	0.197736976463	1029	6	0.0630582389923589	0.949720128539209	0.0214905258618157	237.179185763164	1.90555555555556	1.8853	0.1613	1.8865	0.1629	406965679
600	2	159271171	159891567	0.397232	0.194063146764	992	7	-0.262264535033757	0.793117502220768	-0.0882126071687208	228.650876848453	1.7841726618705	1.8853	0.1613	1.8865	0.1629	407588916
601	2	159891567	160499681	0.37428	0.17778574412	950	5	-0.0974921475629508	0.922335569862897	-0.0343239419026297	218.970093756079	1.84108527131783	1.8853	0.1613	1.8865	0.1629	408209312
602	2	160499681	161106410	0.381042	0.175908848926	996	6	-0.0737141808799366	0.941237814778619	-0.0255348089640717	229.572856190584	1.84444444444444	1.8853	0.1613	1.8865	0.1629	408817426
603	2	161106410	161693616	0.376588	0.148510062908	1005	5	0.136935911222558	0.891081453144001	0.0468721409453512	231.647309710379	1.94767441860465	1.8853	0.1613	1.8865	0.1629	409424155
604	2	161693616	162288619	0.366994	0.159668102514	966	4	0.210336372139385	0.833405149321798	0.0767204747024264	222.658011124603	1.97647058823529	1.8853	0.1613	1.8865	0.1629	410011361
605	2	162288619	162899682	0.34944	0.181753763524	887	2	0.466319596882741	0.640986753545795	0.17023330142415	204.448919117518	2.09198113207547	1.8853	0.1613	1.8865	0.1629	410606364
606	2	162899682	163447883	0.360976	0.0879257790482	934	4	0.0757977740002062	0.939579987122546	0.0281198355763151	215.282176387556	1.91099744245524	1.8853	0.1613	1.8865	0.1629	411217427
607	2	163447883	164016877	0.34258	0.121256111664	774	2	-0.067432080359569	0.946237730867742	-0.0263672367325036	178.403002702321	1.82547169811321	1.8853	0.1613	1.8865	0.1629	411765628
608	2	164016877	164568884	0.351334	0.0942143849625	893	3	0.188568634690524	0.850430917631137	0.0746290837507	205.831888130715	1.96912899669239	1.8853	0.1613	1.8865	0.1629	412334622
609	2	164568884	165132739	0.350836	0.113247200078	879	3	0.12992824625131	0.896623196429347	0.0518320737728811	202.604960433257	1.93825799338478	1.8853	0.1613	1.8865	0.1629	412886629
610	2	165132739	165699697	0.353162	0.118100458941	849	3	0.00427027102442338	0.99659282703426	0.00173346218251558	195.690115367275	1.87210584343991	1.8853	0.1613	1.8865	0.1629	413450484
611	2	165699697	166284638	0.350856	0.145212936006	776	3	-0.301497468694334	0.763035179950963	-0.127974439183395	178.863992373387	1.71113561190739	1.8853	0.1613	1.8865	0.1629	414017442
612	2	166284638	166862141	0.35626	0.134203631843	779	3	-0.288931671171645	0.77263366675249	-0.122407763308854	179.555476879985	1.71775082690187	1.8853	0.1613	1.8865	0.1629	414602383
613	2	166862141	167429245	0.340052	0.118327502539	806	2	0.0837188370895806	0.933279979890693	0.0320790356510533	185.778837439368	1.90094339622642	1.8853	0.1613	1.8865	0.1629	415179886
614	2	167429245	168067437	0.347028	0.216536716223	765	2	-0.109943275892142	0.912454361353507	-0.0432410552968998	176.328549182527	1.80424528301887	1.8853	0.1613	1.8865	0.1629	415746990
615	2	168067437	168639459	0.357416	0.125907744807	873	3	0.104796651205933	0.916537167369151	0.0419505622589172	201.22199142006	1.92502756339581	1.8853	0.1613	1.8865	0.1629	416385182
616	2	168639459	169231641	0.389302	0.155664981374	929	6	-0.351403639408537	0.725285552429916	-0.1260019546495	214.129702209892	1.72037037037037	1.8853	0.1613	1.8865	0.1629	416957204
617	2	169231641	169817536	0.384626	0.146604767066	1060	6	0.191541421296637	0.848101431730464	0.0643118084184088	244.324525664678	1.96296296296296	1.8853	0.1613	1.8865	0.1629	417549386
618	2	169817536	170436762	0.378548	0.192540364907	836	5	-0.583397578500187	0.559625687565922	-0.218748513040057	192.69368250535	1.62015503875969	1.8853	0.1613	1.8865	0.1629	418135281
619	2	170436762	171075851	0.36628	0.217636354248	911	4	-0.0209018434123288	0.983323956115783	-0.00785166033129599	209.980795170303	1.86393861892583	1.8853	0.1613	1.8865	0.1629	418754507
620	2	171075851	171681989	0.39803	0.175105339048	1069	7	0.0605979086979059	0.951679439082463	0.0196372201648948	246.398979184472	1.9226618705036	1.8853	0.1613	1.8865	0.1629	419393596
621	2	171681989	172320062	0.377218	0.216390601075	1094	5	0.516283133620926	0.605656674459999	0.169289377671617	252.16135007279	2.12015503875969	1.8853	0.1613	1.8865	0.1629	419999734
622	2	172320062	172965870	0.379562	0.225776082055	1075	5	0.435298895131387	0.663345486768432	0.144013299355883	247.781948197669	2.08333333333333	1.8853	0.1613	1.8865	0.1629	420637807
623	2	172965870	173599153	0.412066	0.21046356842	994	9	-0.379826241249378	0.704074401878099	-0.137097950020279	229.111866519519	1.7347294938918	1.8853	0.1613	1.8865	0.1629	421283615
624	2	173599153	174164347	0.391252	0.115348004402	1156	7	0.425390539927187	0.670552001116733	0.132516764945083	266.452029875819	2.07913669064748	1.8853	0.1613	1.8865	0.1629	421916898
625	2	174164347	174760175	0.404528	0.160831649402	1041	8	-0.216790291981839	0.828371777930565	-0.0785331747246015	239.945123789556	1.85727029438002	1.8853	0.1613	1.8865	0.1629	422482092
626	2	174760175	175377613	0.37698	0.190202093166	960	5	-0.0548688641474038	0.956242937307784	-0.0192170495124214	221.275042111406	1.86046511627907	1.8853	0.1613	1.8865	0.1629	423077920
627	2	175377613	175956929	0.39168	0.136913187276	952	7	-0.429985285024231	0.667206345298413	-0.147591154247652	219.431083427145	1.71223021582734	1.8853	0.1613	1.8865	0.1629	423695358
628	2	175956929	176573949	0.376134	0.189653495835	963	5	-0.0420818791227397	0.966433425738625	-0.0147156572774805	221.966526618005	1.86627906976744	1.8853	0.1613	1.8865	0.1629	424274674
629	2	176573949	177163737	0.405472	0.152237753227	960	8	-0.518313999553486	0.604239206876098	-0.1953969324155	221.275042111406	1.71275646743979	1.8853	0.1613	1.8865	0.1629	424891694
630	2	177163737	177715265	0.384592	0.0934277135522	1060	6	0.191541421296637	0.848101431730464	0.0643118084184088	244.324525664678	1.96296296296296	1.8853	0.1613	1.8865	0.1629	425481482
631	2	177715265	178302064	0.383468	0.147919474982	1001	6	-0.0529910869598918	0.95773900931264	-0.0183104821961592	230.725330368248	1.8537037037037	1.8853	0.1613	1.8865	0.1629	426033010
632	2	178302064	178891798	0.374406	0.15216012643	926	5	-0.199788027760264	0.841646365026035	-0.0712392618607035	213.438217703294	1.79457364341085	1.8853	0.1613	1.8865	0.1629	426619809
633	2	178891798	179477040	0.381638	0.145652567656	1006	6	-0.032267993039847	0.974258333760345	-0.0111221512266256	231.877804545911	1.86296296296296	1.8853	0.1613	1.8865	0.1629	427209543
634	2	179477040	180090047	0.362346	0.184348628972	837	4	-0.332022351609181	0.739872381339976	-0.130075091583003	192.924177340883	1.71253196930946	1.8853	0.1613	1.8865	0.1629	427794785
635	2	180090047	180681373	0.361794	0.154442727024	760	4	-0.65575585338158	0.511981225337161	-0.269303295802399	175.176075004863	1.55498721227621	1.8853	0.1613	1.8865	0.1629	428407792
636	2	180681373	181259871	0.358466	0.135692776812	977	3	0.540410965325806	0.58891364740051	0.204327470597862	225.193454315463	2.15435501653804	1.8853	0.1613	1.8865	0.1629	428999118
637	2	181259871	181844733	0.352196	0.145097475986	868	3	0.0838536553347848	0.933172787408372	0.0336639510739565	200.069517242397	1.91400220507166	1.8853	0.1613	1.8865	0.1629	429577616
638	2	181844733	182404705	0.353044	0.107098212053	778	3	-0.293120270345875	0.769430223420608	-0.124260936384331	179.324982044452	1.71554575523705	1.8853	0.1613	1.8865	0.1629	430162478
639	2	182404705	182979307	0.364286	0.129832475348	911	4	-0.0209018434123288	0.983323956115783	-0.00785166033129599	209.980795170303	1.86393861892583	1.8853	0.1613	1.8865	0.1629	430722450
640	2	182979307	183583489	0.354674	0.172434796138	878	3	0.12573964707708	0.899938017085285	0.0501898481648354	202.374465597724	1.93605292171996	1.8853	0.1613	1.8865	0.1629	431297052
641	2	183583489	184210526	0.357536	0.202598889699	985	3	0.573919758719642	0.566022101683728	0.216092632973216	227.037412999724	2.17199558985667	1.8853	0.1613	1.8865	0.1629	431901234
642	2	184210526	184860196	0.349294	0.230378499854	818	2	0.140400431133012	0.88834361723236	0.0534000400648347	188.544775465761	1.92924528301887	1.8853	0.1613	1.8865	0.1629	432528271
643	2	184860196	185442336	0.330512	0.141100079019	706	1	0.0634856325360219	0.949379799739751	0.033241524764799	162.729353886097	1.87765957446809	1.8853	0.1613	1.8865	0.1629	433177941
644	2	185442336	186014860	0.331088	0.126674165624	724	1	0.134546515385463	0.892970431482965	0.0695630385768241	166.878260925686	1.92553191489362	1.8853	0.1613	1.8865	0.1629	433760081
645	2	186014860	186611216	0.328954	0.161574629919	734	1	0.174024783635152	0.861845984884449	0.0893534043368314	169.183209281013	1.95212765957447	1.8853	0.1613	1.8865	0.1629	434332605
646	2	186611216	187222440	0.338678	0.181969294399	745	1	0.21745087870981	0.827856984158629	0.110813766843143	171.718652471873	1.9813829787234	1.8853	0.1613	1.8865	0.1629	434928961
647	2	187222440	187835923	0.357596	0.18498149093	929	3	0.339358204962787	0.734339899994811	0.13164750501213	214.129702209892	2.04851157662624	1.8853	0.1613	1.8865	0.1629	435540185
648	2	187835923	188432074	0.339888	0.161286318399	871	1	0.714877058655894	0.474685013958536	0.336246060092483	200.761001748995	2.31648936170213	1.8853	0.1613	1.8865	0.1629	436153668
649	2	188432074	189045974	0.3398	0.185535103437	813	1	0.485903102807697	0.62703586838319	0.236828693568647	187.392301288097	2.16223404255319	1.8853	0.1613	1.8865	0.1629	436749819
650	2	189045974	189623543	0.341042	0.134302568178	809	2	0.0978892356004384	0.922020247680231	0.0374388995530636	186.470321945967	1.90801886792453	1.8853	0.1613	1.8865	0.1629	437363719
651	2	189623543	190200501	0.342406	0.13338579238	869	2	0.381297205817594	0.702982726771083	0.140655373937486	200.300012077929	2.04952830188679	1.8853	0.1613	1.8865	0.1629	437941288
652	2	190200501	190803980	0.356598	0.171470755403	950	3	0.427318787621608	0.669147150420546	0.163896421847787	218.970093756079	2.09481808158765	1.8853	0.1613	1.8865	0.1629	438518246
653	2	190803980	191435474	0.374268	0.208226839843	1031	5	0.24775644810298	0.804322853818841	0.0837209722471684	237.640175434229	1.99806201550388	1.8853	0.1613	1.8865	0.1629	439121725
654	2	191435474	192018755	0.377024	0.142780237998	1038	5	0.277592746493863	0.781325000852712	0.0934830832369411	239.253639282958	2.01162790697674	1.8853	0.1613	1.8865	0.1629	439753219
655	2	192018755	192584199	0.387414	0.115739135971	1093	6	0.328313841168932	0.74267437993993	0.108540944639752	251.930855237258	2.02407407407407	1.8853	0.1613	1.8865	0.1629	440336500
656	2	192584199	193132801	0.3608	0.0885924586494	906	4	-0.0419234993715756	0.966559683074324	-0.0157916640871116	208.82832099264	1.8537084398977	1.8853	0.1613	1.8865	0.1629	440901944
657	2	193132801	193708774	0.334676	0.131903752433	671	1	-0.0746883063378903	0.940462711876056	-0.0401138923061977	154.662034642452	1.78457446808511	1.8853	0.1613	1.8865	0.1629	441450546
658	2	193708774	194301005	0.320948	0.155734839953	756	1	0.260876973784468	0.794187382391398	0.131959575714691	174.254095662733	2.01063829787234	1.8853	0.1613	1.8865	0.1629	442026519
659	2	194301005	194898333	0.32735	0.162938954812	687	1	-0.0115230771383876	0.990806118121399	-0.00611655968828111	158.349952010975	1.82712765957447	1.8853	0.1613	1.8865	0.1629	442618750
660	2	194898333	195492195	0.32873	0.15805355453	602	1	-0.347088357260746	0.728524940006879	-0.196663171746679	138.757890990694	1.60106382978723	1.8853	0.1613	1.8865	0.1629	443216078
661	2	195492195	196103074	0.334948	0.18150730341	743	1	0.209555225059872	0.834014828851532	0.106935552032215	171.257662800807	1.97606382978723	1.8853	0.1613	1.8865	0.1629	443809940
662	2	196103074	196723070	0.360976	0.19354318415	852	4	-0.26895738373144	0.787962477466018	-0.104449283907509	196.381599873873	1.74322250639386	1.8853	0.1613	1.8865	0.1629	444420819
663	2	196723070	197320761	0.370098	0.163447333154	1000	5	0.115624269514784	0.907950327617556	0.0396766395411471	230.494835532715	1.93798449612403	1.8853	0.1613	1.8865	0.1629	445040815
664	2	197320761	197942802	0.368218	0.196194463066	959	4	0.18090605379644	0.856441317014952	0.0662281008847841	221.044547275874	1.96214833759591	1.8853	0.1613	1.8865	0.1629	445638506
665	2	197942802	198622302	0.386548	0.264164827079	1030	6	0.0672028577763679	0.946420210093465	0.022891881038428	237.409680598697	1.90740740740741	1.8853	0.1613	1.8865	0.1629	446260547
666	2	198622302	199199800	0.372428	0.134196135744	933	5	-0.169951729369381	0.865048098665282	-0.0603743742691811	215.051681552023	1.80813953488372	1.8853	0.1613	1.8865	0.1629	446940047
667	2	199199800	199773017	0.349062	0.127729987073	836	2	0.225422822198158	0.821650358951034	0.0848021392039688	192.69368250535	1.97169811320755	1.8853	0.1613	1.8865	0.1629	447517545
668	2	199773017	200353982	0.371222	0.13936295646	861	5	-0.476839369961319	0.633476508505775	-0.176238217724096	198.456053393668	1.66860465116279	1.8853	0.1613	1.8865	0.1629	448090762
669	2	200353982	200950170	0.381902	0.161338369776	981	6	-0.135883462640071	0.891913409108667	-0.0474274148129139	226.115433657593	1.81666666666667	1.8853	0.1613	1.8865	0.1629	448671727
670	2	200950170	201531306	0.392634	0.139616199994	1126	7	0.299599977434331	0.76448230138828	0.0945821945246336	259.537184809837	2.02517985611511	1.8853	0.1613	1.8865	0.1629	449267915
671	2	201531306	202214538	0.39646	0.268184159993	1179	7	0.52182997117171	0.601788719964544	0.160939085424167	271.753411093071	2.1205035971223	1.8853	0.1613	1.8865	0.1629	449849051
672	2	202214538	202831133	0.384704	0.189094948872	1093	6	0.328313841168932	0.74267437993993	0.108540944639752	251.930855237258	2.02407407407407	1.8853	0.1613	1.8865	0.1629	450532283
673	2	202831133	203532395	0.398718	0.286999723356	1077	7	0.0941420586960007	0.924996310710964	0.0303936169886114	248.242937868734	1.93705035971223	1.8853	0.1613	1.8865	0.1629	451148878
674	2	203532395	204230789	0.356918	0.284071741739	925	3	0.322603808265869	0.746995309242472	0.125422274033151	213.207722867761	2.03969128996692	1.8853	0.1613	1.8865	0.1629	451850140
675	2	204230789	204852031	0.385374	0.195160662029	1097	6	0.344892316304968	0.730175327306713	0.11381106937104	252.852834579388	2.03148148148148	1.8853	0.1613	1.8865	0.1629	452548534
676	2	204852031	205409401	0.395324	0.102929831171	1106	7	0.215739602439094	0.829190729767369	0.0687267526791112	254.927288099183	1.98920863309353	1.8853	0.1613	1.8865	0.1629	453169776
677	2	205409401	205973578	0.361622	0.113753307916	873	4	-0.180666428702604	0.856629411121718	-0.0693210605039067	201.22199142006	1.78618925831202	1.8853	0.1613	1.8865	0.1629	453727146
678	2	205973578	206537852	0.381348	0.113905655763	983	6	-0.127594225072053	0.89847010150165	-0.0444891346915722	226.576423328659	1.82037037037037	1.8853	0.1613	1.8865	0.1629	454291323
679	2	206537852	207159956	0.417146	0.196275863843	1124	9	0.118469084792569	0.905695989326319	0.0402263286383609	259.076195138772	1.96160558464223	1.8853	0.1613	1.8865	0.1629	454855597
680	2	207159956	207764421	0.379604	0.172822247773	1006	5	0.141198239564112	0.887713336767716	0.0483069446845872	231.877804545911	1.94961240310078	1.8853	0.1613	1.8865	0.1629	455477701
681	2	207764421	208350772	0.398188	0.14726844501	1296	7	1.01241316489385	0.311340546363328	0.297441085329029	298.721306850399	2.33093525179856	1.8853	0.1613	1.8865	0.1629	456082166
682	2	208350772	208991255	0.396976	0.219339154981	983	7	-0.300001703781613	0.764175856019332	-0.101361311215015	226.576423328659	1.76798561151079	1.8853	0.1613	1.8865	0.1629	456668517
683	2	208991255	209632446	0.370758	0.22020115691	918	5	-0.233886654492701	0.81507297407256	-0.0837573017071319	211.594259019032	1.77906976744186	1.8853	0.1613	1.8865	0.1629	457309000
684	2	209632446	210303583	0.347752	0.254995626824	859	2	0.334062544114735	0.73833236346114	0.12395732826155	197.995063722602	2.02594339622642	1.8853	0.1613	1.8865	0.1629	457950191
685	2	210303583	210869348	0.35867	0.116240842046	907	3	0.247209023129737	0.804746462539507	0.0970714591579994	209.058815828173	2	1.8853	0.1613	1.8865	0.1629	458621328
686	2	210869348	211488843	0.356618	0.192890983785	810	3	-0.159085096770529	0.873601829740995	-0.0661091835985358	186.700816781499	1.78610804851158	1.8853	0.1613	1.8865	0.1629	459187093
687	2	211488843	212060920	0.347936	0.125991780827	815	2	0.126230032622154	0.899549838907248	0.048099256241526	187.853290959163	1.92216981132075	1.8853	0.1613	1.8865	0.1629	459806588
688	2	212060920	212630013	0.345942	0.121408978849	783	2	-0.0249208848269957	0.98011806872352	-0.00968849558587334	180.477456222116	1.84669811320755	1.8853	0.1613	1.8865	0.1629	460378665
689	2	212630013	213199370	0.33294	0.121816364776	729	1	0.154285649510307	0.877384511867247	0.0794921558205558	168.030735103349	1.93882978723404	1.8853	0.1613	1.8865	0.1629	460947758
690	2	213199370	213782136	0.349412	0.142022698647	770	2	-0.0863259450407127	0.931207314297645	-0.0338423572946502	177.481023360191	1.81603773584906	1.8853	0.1613	1.8865	0.1629	461517115
691	2	213782136	214355289	0.349418	0.127632586761	802	2	0.0648249724084369	0.94831335815822	0.0249014335780064	184.856858097237	1.89150943396226	1.8853	0.1613	1.8865	0.1629	462099881
692	2	214355289	214952002	0.344066	0.162076241007	720	2	-0.322499253555009	0.747074503151148	-0.130703896547239	165.956281583555	1.69811320754717	1.8853	0.1613	1.8865	0.1629	462673034
693	2	214952002	215520919	0.354394	0.121137178182	854	3	0.0252132668955711	0.97988485486842	0.0102049782499674	196.842589544939	1.88313120176406	1.8853	0.1613	1.8865	0.1629	463269747
694	2	215520919	216157126	0.364154	0.214092268711	892	4	-0.100784136057466	0.919721820305332	-0.0382590042130419	205.601393295182	1.82506393861893	1.8853	0.1613	1.8865	0.1629	463838664
695	2	216157126	216737308	0.382986	0.138201460921	1065	6	0.212264515216681	0.831900677384705	0.0711009740810478	245.476999842342	1.97222222222222	1.8853	0.1613	1.8865	0.1629	464474871
696	2	216737308	217344293	0.41421	0.176256414903	1304	9	0.808416459312187	0.41885087998503	0.254528162648512	300.56526553466	2.27574171029668	1.8853	0.1613	1.8865	0.1629	465055053
697	2	217344293	217916126	0.449148	0.125618843264	1014	12	-0.42024187667075	0.674308765634679	-0.138792836693455	233.721763230173	1.75053949072076	1.8853	0.1613	1.8865	0.1629	465662038
698	2	217916126	218471660	0.407198	0.0999650786451	1137	8	0.140571139214187	0.888208749371814	0.0487290108682294	262.072628000697	2.028545941124	1.8853	0.1613	1.8865	0.1629	466233871
699	2	218471660	219052240	0.482766	0.138792242241	1116	14	0.0814161170485826	0.935111032109361	0.0283575871241449	257.23223645451	1.95961369622476	1.8853	0.1613	1.8865	0.1629	466789405
700	2	219052240	219724242	0.448788	0.255954595373	1138	12	0.0886583865564918	0.929353404964308	0.027650068609786	262.30312283623	1.96460940871817	1.8853	0.1613	1.8865	0.1629	467369985
701	2	219724242	220317777	0.491116	0.157589695637	926	15	-0.504112078298561	0.614182619750033	-0.171702755599426	213.438217703294	1.74716981132075	1.8853	0.1613	1.8865	0.1629	468041987
702	2	220317777	220890415	0.468714	0.126848026153	1025	13	-0.464412784312179	0.642352032431731	-0.177806927692835	236.257206421033	1.76571920757967	1.8853	0.1613	1.8865	0.1629	468635522
703	2	220890415	221459315	0.390856	0.121110915802	1069	7	0.0605979086979059	0.951679439082463	0.0196372201648948	246.398979184472	1.9226618705036	1.8853	0.1613	1.8865	0.1629	469208160
704	2	221459315	222026369	0.371978	0.118249761046	812	5	-0.6856934586975	0.492906432547643	-0.260771727935764	187.161806452565	1.57364341085271	1.8853	0.1613	1.8865	0.1629	469777060
705	2	222026369	222580742	0.377906	0.0980801734572	822	5	-0.643070175281953	0.520178565955156	-0.243113061439257	189.466754807892	1.59302325581395	1.8853	0.1613	1.8865	0.1629	470344114
706	2	222580742	223156478	0.378522	0.131546403213	942	5	-0.131590774295388	0.895307983111434	-0.0465243955081566	217.126135071818	1.82558139534884	1.8853	0.1613	1.8865	0.1629	470898487
707	2	223156478	223768296	0.396616	0.182763501564	1107	7	0.219932621188856	0.825923630217111	0.0700305892259564	255.157782934716	1.9910071942446	1.8853	0.1613	1.8865	0.1629	471474223
708	2	223768296	224375760	0.380902	0.176905956567	989	6	-0.102726512367999	0.918180031129398	-0.035710030273042	227.959392341855	1.83148148148148	1.8853	0.1613	1.8865	0.1629	472086041
709	2	224375760	224992645	0.401294	0.189476158441	1124	8	0.0921784454063919	0.926556263196756	0.0321387921969074	259.076195138772	2.00535236396075	1.8853	0.1613	1.8865	0.1629	472693505
710	2	224992645	225604581	0.387942	0.182921089787	1167	6	0.635015631185595	0.525418220387891	0.203052104675195	268.987473066678	2.16111111111111	1.8853	0.1613	1.8865	0.1629	473310390
711	2	225604581	226176660	0.374314	0.125994836377	1050	5	0.328740686592519	0.742351698526267	0.110065967432545	242.019577309351	2.03488372093023	1.8853	0.1613	1.8865	0.1629	473922326
712	2	226176660	226749805	0.364058	0.127620410193	957	4	0.172497391412741	0.863046511974731	0.0632162103526787	220.583557604808	1.95805626598465	1.8853	0.1613	1.8865	0.1629	474494405
713	2	226749805	227314135	0.36183	0.113993585314	900	4	-0.0671494865226717	0.946462698217776	-0.0253777129163097	207.445351979444	1.84143222506394	1.8853	0.1613	1.8865	0.1629	475067550
714	2	227314135	227886891	0.392438	0.127027914155	1014	7	-0.170018122538996	0.864995884418025	-0.0565669805522554	233.721763230173	1.82374100719424	1.8853	0.1613	1.8865	0.1629	475631880
715	2	227886891	228498134	0.385424	0.18199472223	1017	6	0.0133228135842515	0.989370247194448	0.00456722282534726	234.413247736771	1.88333333333333	1.8853	0.1613	1.8865	0.1629	476204636
716	2	228498134	229145504	0.382872	0.227644160217	964	6	-0.206341981968223	0.836523787186334	-0.0726474048021911	222.197021453537	1.78518518518519	1.8853	0.1613	1.8865	0.1629	476815879
717	2	229145504	229751825	0.363324	0.175354309021	830	4	-0.361452669952126	0.717761080550164	-0.14219137789906	191.310713492154	1.69820971867008	1.8853	0.1613	1.8865	0.1629	477463249
718	2	229751825	230318340	0.386486	0.11741083643	1116	6	0.423640073201138	0.671828325501836	0.138584570797035	257.23223645451	2.06666666666667	1.8853	0.1613	1.8865	0.1629	478069570
719	2	230318340	230926341	0.3907	0.177632931525	1043	7	-0.0484205787959022	0.961381059031714	-0.0158854750358304	240.406113460622	1.87589928057554	1.8853	0.1613	1.8865	0.1629	478636085
720	2	230926341	231624433	0.410218	0.283762025636	1154	9	0.233460313879172	0.815403983077629	0.0782275170629174	265.991040204753	2.01396160558464	1.8853	0.1613	1.8865	0.1629	479244086
721	2	231624433	232230041	0.438314	0.174383429545	973	11	-0.610884532764713	0.541276025216876	-0.203784605363505	224.271474973332	1.67758620689655	1.8853	0.1613	1.8865	0.1629	479942178
722	2	232230041	232928933	0.463962	0.284581881035	1042	13	-0.405688512154186	0.684971484152067	-0.154075559807135	240.175618625089	1.79500430663221	1.8853	0.1613	1.8865	0.1629	480547786
723	2	232928933	233581947	0.465464	0.234319631738	950	13	-0.723490455597443	0.469378615802233	-0.287431418867333	218.970093756079	1.6365202411714	1.8853	0.1613	1.8865	0.1629	481246678
724	2	233581947	234240782	0.451154	0.24108464183	1127	13	-0.112067151364221	0.910770162731055	-0.0409433219134222	259.76767964537	1.94142980189492	1.8853	0.1613	1.8865	0.1629	481899692
725	2	234240782	234885564	0.43269	0.224544109482	1037	11	-0.346037080073574	0.729314848273535	-0.111880421331391	239.023144447426	1.78793103448276	1.8853	0.1613	1.8865	0.1629	482558527
726	2	234885564	235474973	0.426532	0.1516926277	1238	10	0.31843207563485	0.750157210687401	0.109916151360515	285.352606389501	2.10097581671616	1.8853	0.1613	1.8865	0.1629	483203309
727	2	235474973	236071757	0.445962	0.16217592965	1176	12	0.244611693029356	0.806757109345054	0.0750375711395685	271.061926586473	2.03021148036254	1.8853	0.1613	1.8865	0.1629	483792718
728	2	236071757	236653705	0.45795	0.140816705273	1137	13	-0.0775234618595189	0.938207127570425	-0.0281985831933953	262.072628000697	1.95865633074935	1.8853	0.1613	1.8865	0.1629	484389502
729	2	236653705	237223660	0.46059	0.122737759999	941	13	-0.754579776151675	0.450501162013035	-0.301164209357106	216.895640236285	1.62101636520241	1.8853	0.1613	1.8865	0.1629	484971450
730	2	237223660	237789319	0.4524	0.116075232605	1100	13	-0.205335113026916	0.837310312250268	-0.0759273136736212	253.544319085987	1.89491817398794	1.8853	0.1613	1.8865	0.1629	485541405
731	2	237789319	238341970	0.433242	0.0952698900391	1227	11	0.440228795103246	0.6597714062877	0.130838933518289	282.817163198641	2.11551724137931	1.8853	0.1613	1.8865	0.1629	486107064
732	2	238341970	238939047	0.469736	0.162587070009	978	13	-0.626768124984278	0.530811240449747	-0.245524467133409	225.423949150995	1.68475452196382	1.8853	0.1613	1.8865	0.1629	486659715
733	2	238939047	239537131	0.489332	0.163997030517	895	14	-0.746916913637199	0.455113715712073	-0.290019852553424	206.29287780178	1.57155399473222	1.3125	0.2262	1.3736	0.1725	487256792
734	2	239537131	240122576	0.488292	0.145948808172	716	14	-1.41782918736007	0.156240640527816	-0.611947947440786	165.034302241424	1.25724319578578	1.3125	0.2262	1.3736	0.1725	487854876
735	2	240122576	240668735	0.496364	0.0845156813309	728	15	-1.35697346709948	0.174789641282069	-0.518776498660966	167.800240267817	1.37358490566038	1.3125	0.2262	1.3736	0.1725	488440321
736	2	240668735	241262815	0.485042	0.1583625101	684	14	-1.53776881171276	0.124105151874096	-0.677911209819145	157.658467504377	1.20105355575066	1.3125	0.2262	1.3736	0.1725	488986480
737	2	241262815	241850118	0.552276	0.148650696489	445	16	-0.771335978573119	0.440507811923817	-0.545172684833788	102.570201812058	1.42857142857143	1.3125	0.2262	1.3736	0.1725	489580560
738	2	241850118	242445289	0.49306	0.159905304526	779	15	-1.13729704877197	0.255414128077713	-0.421091620797993	179.555476879985	1.46981132075472	1.3125	0.2262	1.3736	0.1725	490167863
739	2	242445289	243199373	0.458276	0.386378084371	514	13	-2.22959531800244	0.0257743209668089	-1.17359057289177	118.474345463816	0.885443583118002	1.3125	0.2262	1.3736	0.1725	490763034
740	3	0	689954	0.364856	0.275314006441	1207	4	1.22358018937508	0.221110636685289	0.398051056621675	278.207266487987	2.4695652173913	2.0867	0.2161	2.0691	0.1742	490763034
741	3	689954	1289491	0.351878	0.166023114503	929	3	0.339358204962787	0.734339899994811	0.13164750501213	214.129702209892	2.04851157662624	2.0867	0.2161	2.0691	0.1742	491452988
742	3	1289491	1871868	0.35472	0.141449610819	915	3	0.280717816523574	0.77892684240589	0.109740651800882	210.902774512434	2.01764057331863	2.0867	0.2161	2.0691	0.1742	492052525
743	3	1871868	2452339	0.359794	0.138630525901	849	3	0.00427027102442338	0.99659282703426	0.00173346218251558	195.690115367275	1.87210584343991	2.0867	0.2161	2.0691	0.1742	492634902
744	3	2452339	3029251	0.370802	0.133316693014	876	5	-0.412904444837999	0.679676624401472	-0.151320585519766	201.913475926658	1.69767441860465	2.0867	0.2161	2.0691	0.1742	493215373
745	3	3029251	3599660	0.383846	0.123435990666	1342	6	1.36032391838716	0.173727442632792	0.404632215168031	309.324069284904	2.48518518518519	2.0867	0.2161	2.0691	0.1742	493792285
746	3	3599660	4233532	0.38879	0.211197213318	841	6	-0.716130092401325	0.47391102406321	-0.269574750777008	193.846156683013	1.55740740740741	2.0867	0.2161	2.0691	0.1742	494362694
747	3	4233532	4827506	0.40451	0.158212312323	1749	8	2.41875026308885	0.0155739283874234	0.670027045897634	403.135467346719	3.12042818911686	2.0867	0.2161	2.0691	0.1742	494996566
748	3	4827506	5450846	0.414786	0.197869541502	1551	9	1.75517757879189	0.0792289377748303	0.504782979453526	357.497489911241	2.70680628272251	2.0867	0.2161	2.0691	0.1742	495590540
749	3	5450846	6063481	0.380168	0.183853354771	1156	6	0.589424824561496	0.555576327720607	0.189388941468526	266.452029875819	2.14074074074074	2.0867	0.2161	2.0691	0.1742	496213880
750	3	6063481	6671501	0.357546	0.17765862965	1047	3	0.833612907521874	0.404499149722563	0.304158445560286	241.328092802753	2.30871003307607	2.0867	0.2161	2.0691	0.1742	496826515
751	3	6671501	7240735	0.363582	0.121626606984	978	4	0.260788346441578	0.794255731753428	0.0945317508188871	225.423949150995	2.00102301790281	2.0867	0.2161	2.0691	0.1742	497434535
752	3	7240735	7789365	0.375208	0.0886389734429	948	5	-0.10601680424606	0.915569019464684	-0.0373643962226808	218.509104085014	1.83720930232558	2.0867	0.2161	2.0691	0.1742	498003769
753	3	7789365	8380848	0.387718	0.154667167104	1161	6	0.610147918481541	0.541763826441751	0.195615515833414	267.604504053482	2.15	2.0867	0.2161	2.0691	0.1742	498552399
754	3	8380848	8971643	0.432318	0.153682749515	1267	11	0.605758453035208	0.544675162367046	0.177120208996193	292.03695661995	2.18448275862069	2.0867	0.2161	2.0691	0.1742	499143882
755	3	8971643	9550350	0.430384	0.136004921316	1284	11	0.676108557656292	0.498971723749805	0.196348886977687	295.955368824006	2.21379310344828	2.0867	0.2161	2.0691	0.1742	499734677
756	3	9550350	10288849	0.461272	0.322951012798	1229	13	0.240278481583738	0.810114375643817	0.0840540782870184	283.278152869707	2.11714039621016	2.0867	0.2161	2.0691	0.1742	500313384
757	3	10288849	10833677	0.490212	0.0822791780158	1336	15	1.26191402982456	0.206979723020103	0.35713315361439	307.941100271707	2.52075471698113	2.0867	0.2161	2.0691	0.1742	501051883
758	3	10833677	11413402	0.45673	0.137522100996	1301	13	0.488993046017591	0.624846620081876	0.166190124632152	299.873781028062	2.2411714039621	2.0867	0.2161	2.0691	0.1742	501596711
759	3	11413402	12060972	0.427974	0.22788269994	1192	10	0.157142605032719	0.875132460710887	0.0552890726084116	274.749843954996	2.022910479423	2.0867	0.2161	2.0691	0.1742	502176436
760	3	12060972	12651136	0.402716	0.152777871914	1264	8	0.613330532567263	0.539657808691982	0.201493220153084	291.345472113352	2.25512934879572	2.0867	0.2161	2.0691	0.1742	502824006
761	3	12651136	13262437	0.505088	0.182072334251	1064	15	0.0903064654111741	0.928043682491611	0.0287112966415275	245.246505006809	2.00754716981132	2.0867	0.2161	2.0691	0.1742	503414170
762	3	13262437	13843650	0.514106	0.139730184975	1006	15	-0.159521618176975	0.873257927554638	-0.052156549054135	231.877804545911	1.89811320754717	2.0867	0.2161	2.0691	0.1742	504025471
763	3	13843650	14480179	0.469322	0.214489834713	1194	13	0.119375568317281	0.904977816525942	0.0423719991791618	275.210833626062	2.05684754521964	2.0867	0.2161	2.0691	0.1742	504606684
764	3	14480179	15046678	0.474138	0.11738590889	1153	14	0.220096307706383	0.825796150332534	0.0754130729467294	265.76054536922	2.02458296751536	2.0867	0.2161	2.0691	0.1742	505243213
765	3	15046678	15695348	0.422856	0.229192039095	1279	10	0.462190082041096	0.643945014973577	0.156921101027887	294.802894646343	2.17055579126008	2.0867	0.2161	2.0691	0.1742	505809712
766	3	15695348	16306587	0.39935	0.181989369134	1328	7	1.14658976488623	0.251551208561809	0.332630513791329	306.097141587446	2.38848920863309	2.0867	0.2161	2.0691	0.1742	506458382
767	3	16306587	16914961	0.407988	0.178137132751	1463	8	1.35411099931736	0.175700967529179	0.412426526114468	337.213944384362	2.61016949152542	2.0867	0.2161	2.0691	0.1742	507069621
768	3	16914961	17481154	0.377852	0.116908898556	1402	5	1.82908026281977	0.0673875852477179	0.527162988889683	323.153759416867	2.71705426356589	2.0867	0.2161	2.0691	0.1742	507677995
769	3	17481154	18093718	0.36712	0.183758758269	1229	4	1.31607547559576	0.188148711380151	0.424110296239315	283.278152869707	2.51457800511509	2.0867	0.2161	2.0691	0.1742	508244188
770	3	18093718	18644435	0.36554	0.0920926719168	1332	4	1.74912158835625	0.080270004272059	0.540219462937915	307.019120929577	2.72531969309463	2.0867	0.2161	2.0691	0.1742	508856752
771	3	18644435	19238469	0.362598	0.158297336516	1211	4	1.24039751414248	0.214828400014707	0.402824245560982	279.129245830118	2.47774936061381	2.0867	0.2161	2.0691	0.1742	509407469
772	3	19238469	19865081	0.360334	0.202058051873	1016	4	0.420552931731853	0.674081569971814	0.149525782638819	234.182752901239	2.07877237851662	2.0867	0.2161	2.0691	0.1742	510001503
773	3	19865081	20533922	0.372584	0.252438172899	1063	5	0.38415095503273	0.700866566738936	0.127818236410165	245.016010171276	2.06007751937985	2.0867	0.2161	2.0691	0.1742	510628115
774	3	20533922	21147674	0.35402	0.185338703581	931	3	0.347735403311246	0.728038906001131	0.134750076188271	214.590691880958	2.0529217199559	2.0867	0.2161	2.0691	0.1742	511296956
775	3	21147674	21751987	0.35587	0.172614191652	867	3	0.0796650561605553	0.936503652232354	0.0320009018513121	199.839022406864	1.91179713340684	2.0867	0.2161	2.0691	0.1742	511910708
776	3	21751987	22337730	0.350918	0.146383311452	860	3	0.0503448619409484	0.959847574414883	0.0203055682189375	198.225558558135	1.89636163175303	2.0867	0.2161	2.0691	0.1742	512515021
777	3	22337730	22953336	0.359824	0.187792191759	1042	3	0.812669911650726	0.416407336511304	0.297252280907985	240.175618625089	2.29768467475193	2.0867	0.2161	2.0691	0.1742	513100764
778	3	22953336	23559657	0.37245	0.175354309021	1011	5	0.162509881271886	0.870904347578663	0.0554596367820747	233.030278723575	1.9593023255814	2.0867	0.2161	2.0691	0.1742	513716370
779	3	23559657	24189210	0.400786	0.205785692388	1224	8	0.464429936235586	0.642339746247883	0.155100314668633	282.125678692043	2.18376449598573	2.0867	0.2161	2.0691	0.1742	514322691
780	3	24189210	24745615	0.37474	0.101373999155	1104	5	0.558906417036473	0.576225589728653	0.182416811657229	254.466298428117	2.13953488372093	2.0867	0.2161	2.0691	0.1742	514952244
781	3	24745615	25296049	0.370044	0.0916258806687	1046	5	0.3116913732263	0.755275084753636	0.104559491126001	241.09759796722	2.02713178294574	2.0867	0.2161	2.0691	0.1742	515508649
782	3	25296049	25865040	0.38684	0.121251478494	1166	6	0.630871012401586	0.528124866870529	0.201815332168344	268.756978231146	2.15925925925926	2.0867	0.2161	2.0691	0.1742	516059083
783	3	25865040	26491092	0.371398	0.201344297279	1161	5	0.801859132505091	0.422634448451057	0.255044611744627	267.604504053482	2.25	2.0867	0.2161	2.0691	0.1742	516628074
784	3	26491092	27120314	0.375488	0.20536789877	1026	5	0.226444806395206	0.820855482361185	0.0767073704861142	236.487701256566	1.98837209302326	2.0867	0.2161	2.0691	0.1742	517254126
785	3	27120314	27751639	0.375394	0.20801488932	1076	5	0.439561223472942	0.66025493056181	0.145354717435684	248.012443033201	2.08527131782946	2.0867	0.2161	2.0691	0.1742	517883348
786	3	27751639	28343645	0.372678	0.155413965399	1080	5	0.45661053683916	0.647951004288059	0.150707951929891	248.934422375332	2.09302325581395	2.0867	0.2161	2.0691	0.1742	518514673
787	3	28343645	28940680	0.365892	0.162528159991	960	4	0.185110384988289	0.853142456331544	0.0677316914751717	221.275042111406	1.96419437340153	2.0867	0.2161	2.0691	0.1742	519106679
788	3	28940680	29511882	0.358734	0.124652924885	1013	3	0.691200535598069	0.489439527346935	0.256531177430615	233.49126839464	2.23373759647189	2.0867	0.2161	2.0691	0.1742	519703714
789	3	29511882	30089246	0.35218	0.133995191941	944	3	0.402187192576231	0.68754626711758	0.154755767991318	217.587124742883	2.08158765159868	2.0867	0.2161	2.0691	0.1742	520274916
790	3	30089246	30680478	0.368942	0.154308291838	975	4	0.248175352866029	0.803998735479219	0.0900995045036264	224.732464644397	1.99488491048593	2.0867	0.2161	2.0691	0.1742	520852280
791	3	30680478	31231545	0.385868	0.092669312443	1150	6	0.564557111857443	0.572375043699884	0.181881404799585	265.069060862622	2.12962962962963	2.0867	0.2161	2.0691	0.1742	521443512
792	3	31231545	31786629	0.391434	0.0992354310339	1132	7	0.324758089932903	0.745364166022929	0.102249325276286	260.920153823033	2.03597122302158	2.0867	0.2161	2.0691	0.1742	521994579
793	3	31786629	32421922	0.411682	0.212961578358	1162	9	0.264124641635599	0.79168387662623	0.0881943618219636	267.834998889015	2.02792321116928	2.0867	0.2161	2.0691	0.1742	522549663
794	3	32421922	33098976	0.410542	0.261506467726	1086	9	-0.0271864720504621	0.978311005459195	-0.00939160377820365	250.317391388529	1.89528795811518	2.0867	0.2161	2.0691	0.1742	523184956
795	3	33098976	33743209	0.375872	0.223883284464	1176	5	0.865794057628412	0.386603108507442	0.273564699715424	271.061926586473	2.27906976744186	2.0867	0.2161	2.0691	0.1742	523862010
796	3	33743209	34373536	0.392974	0.206760935197	1249	7	0.815341283655039	0.414876983874754	0.244148844052361	287.888049580361	2.24640287769784	2.0867	0.2161	2.0691	0.1742	524506243
797	3	34373536	34980908	0.365628	0.176781280665	921	4	0.0211414685061646	0.983132805193908	0.007898441957989	212.285743525631	1.8843989769821	2.0867	0.2161	2.0691	0.1742	525136570
798	3	34980908	35575317	0.345634	0.158828348831	823	2	0.164017761984441	0.869717161127669	0.0621916275447116	189.697249643424	1.94103773584906	2.0867	0.2161	2.0691	0.1742	525743942
799	3	35575317	36156284	0.35675	0.139365919235	892	3	0.184380035516294	0.853715330664175	0.0730126185497818	205.601393295182	1.96692392502756	2.0867	0.2161	2.0691	0.1742	526338351
800	3	36156284	36757185	0.382318	0.167916179204	1131	6	0.485809354961272	0.627102340941308	0.157846472957668	260.689658987501	2.09444444444444	2.0867	0.2161	2.0691	0.1742	526919318
801	3	36757185	37372097	0.397422	0.1868755204	1200	7	0.609883364916708	0.541939072818037	0.186409772940285	276.593802639258	2.15827338129496	2.0867	0.2161	2.0691	0.1742	527520219
802	3	37372097	37958959	0.433176	0.148010946355	1080	11	-0.168092697796715	0.866510353929485	-0.0532650030937856	248.934422375332	1.86206896551724	2.0867	0.2161	2.0691	0.1742	528135131
803	3	37958959	38576345	0.44555	0.190133887066	1075	12	-0.169895779437994	0.865092100389261	-0.0545138292199733	247.781948197669	1.85584807941303	2.0867	0.2161	2.0691	0.1742	528721993
804	3	38576345	39152088	0.433366	0.131556962047	1047	11	-0.304654665590583	0.760629180727697	-0.098034873213808	241.328092802753	1.8051724137931	2.0867	0.2161	2.0691	0.1742	529339379
805	3	39152088	39793199	0.4189	0.220103850971	1075	9	-0.0693499227155499	0.944711088777126	-0.0240790471057425	247.781948197669	1.8760907504363	2.0867	0.2161	2.0691	0.1742	529915122
806	3	39793199	40419561	0.397272	0.201739569131	1000	7	-0.228720385035662	0.819086249764549	-0.0766246328935088	230.494835532715	1.79856115107914	2.0867	0.2161	2.0691	0.1742	530556233
807	3	40419561	41031737	0.412038	0.183241420768	1226	9	0.509439263687019	0.610444360704443	0.165543272108216	282.586668363109	2.13961605584642	2.0867	0.2161	2.0691	0.1742	531182595
808	3	41031737	41626672	0.401782	0.15957205409	1137	8	0.140571139214187	0.888208749371814	0.0487290108682294	262.072628000697	2.028545941124	2.0867	0.2161	2.0691	0.1742	531794771
809	3	41626672	42308941	0.402866	0.267151226276	1198	8	0.367644548619995	0.713138292676179	0.124124664764767	276.132812968193	2.13737734165923	2.0867	0.2161	2.0691	0.1742	532389706
810	3	42308941	42908150	0.445158	0.165566605308	1187	12	0.28975607121887	0.772002856826951	0.0884694459451109	273.597369777333	2.04920155373328	2.0867	0.2161	2.0691	0.1742	533071975
811	3	42908150	43487485	0.42783	0.136941493264	1202	10	0.192205533424487	0.847581211669372	0.0673417328574354	277.054792310324	2.03988120492151	2.0867	0.2161	2.0691	0.1742	533671184
812	3	43487485	44101094	0.414376	0.18514884886	1424	9	1.2683813756586	0.204661789332422	0.381533439383833	328.224645798586	2.48516579406632	2.0867	0.2161	2.0691	0.1742	534250519
813	3	44101094	44715393	0.406266	0.186064115358	1106	8	0.025173177057137	0.979916831782091	0.0088481422106885	254.927288099183	1.97323818019625	2.0867	0.2161	2.0691	0.1742	534864128
814	3	44715393	45332109	0.43911	0.189254048865	1216	11	0.394708139171956	0.693058295314373	0.117846913298969	280.281720007782	2.09655172413793	2.0867	0.2161	2.0691	0.1742	535478427
815	3	45332109	45923637	0.426152	0.154731475095	1167	10	0.0694852840533005	0.944603345964404	0.0247093978535981	268.987473066678	1.98048366567671	2.0867	0.2161	2.0691	0.1742	536095143
816	3	45923637	46540524	0.436106	0.189478786228	1368	11	1.02372083931341	0.305967149462218	0.287771914741281	315.316935008754	2.35862068965517	2.0867	0.2161	2.0691	0.1742	536686671
817	3	46540524	47155486	0.470326	0.186941632166	1051	14	-0.162211244917824	0.871139504911973	-0.0582167707428641	242.250072144884	1.84547848990342	2.0867	0.2161	2.0691	0.1742	537303558
818	3	47155486	47854910	0.427056	0.285126046575	1180	10	0.115067090962598	0.908391944211293	0.0406916963954537	271.983905928604	2.00254560882478	2.0867	0.2161	2.0691	0.1742	537918520
819	3	47854910	48556863	0.44237	0.287701598255	1245	12	0.527790065309031	0.597645053260815	0.157295253258647	286.96607023823	2.14933103150626	2.0867	0.2161	2.0691	0.1742	538617944
820	3	48556863	49275401	0.489708	0.304142578402	1156	14	0.231340647489448	0.817050170879257	0.0791619577956364	266.452029875819	2.02985074626866	2.0867	0.2161	2.0691	0.1742	539319897
821	3	49275401	49993329	0.486862	0.303551331053	1186	14	0.343784045320097	0.731008699722015	0.116124569840961	273.3668749418	2.08252853380158	2.0867	0.2161	2.0691	0.1742	540038435
822	3	49993329	50592402	0.532352	0.165377174401	842	16	0.727233698437891	0.4670828060725	0.374842212378848	194.076651518546	2.70304975922953	2.0867	0.2161	2.0691	0.1742	540756363
823	3	50592402	51297612	0.410786	0.290991335914	1081	9	-0.0463516768982293	0.963029951331751	-0.0160491838479149	249.164917210865	1.88656195462478	2.0867	0.2161	2.0691	0.1742	541355436
824	3	51297612	52001019	0.44341	0.289173977512	1314	12	0.810968437588706	0.417383796396933	0.235114786625534	302.870213889988	2.26845058264998	2.0867	0.2161	2.0691	0.1742	542060646
825	3	52001019	52574770	0.543118	0.128541823892	935	16	1.07828402579815	0.280907023626946	0.525988344087451	215.512671223089	3.0016051364366	2.0867	0.2161	2.0691	0.1742	542764053
826	3	52574770	53195998	0.43467	0.195142524162	1157	11	0.150551893722312	0.880329211971473	0.0460925489628735	266.682524711351	1.9948275862069	2.0867	0.2161	2.0691	0.1742	543337804
827	3	53195998	53803498	0.44236	0.17695473251	1186	12	0.285652036838005	0.775144643610843	0.0872535208492076	273.3668749418	2.04747518342685	2.0867	0.2161	2.0691	0.1742	543959032
828	3	53803498	54377756	0.428748	0.129311215516	1016	10	-0.459964934662388	0.645541389922123	-0.175194761081584	234.182752901239	1.72422571064913	2.0867	0.2161	2.0691	0.1742	544566532
829	3	54377756	54958599	0.416436	0.139182188647	1318	9	0.862079032885935	0.388644028458689	0.269934663425486	303.792193232118	2.30017452006981	2.0867	0.2161	2.0691	0.1742	545140790
830	3	54958599	55533527	0.409332	0.130325884285	1290	8	0.710115920182854	0.477632254648393	0.230867822286598	297.338337837202	2.30151650312221	2.0867	0.2161	2.0691	0.1742	545721633
831	3	55533527	56080110	0.407964	0.0852258485902	1252	8	0.56866035366776	0.569586658101579	0.1877313189086	288.579534086959	2.23371989295272	2.0867	0.2161	2.0691	0.1742	546296561
832	3	56080110	56678591	0.388646	0.164551589775	1127	6	0.469230879825237	0.638904615250148	0.152735059140068	259.76767964537	2.08703703703704	2.0867	0.2161	2.0691	0.1742	546843144
833	3	56678591	57302461	0.413066	0.198550980172	1228	9	0.517105345626126	0.605082622202136	0.167894853787614	283.047658034174	2.14310645724258	2.0867	0.2161	2.0691	0.1742	547441625
834	3	57302461	58003448	0.375196	0.286720010499	1133	5	0.682513938941559	0.494914031893845	0.219824500699576	261.150648658566	2.19573643410853	2.0867	0.2161	2.0691	0.1742	548065495
835	3	58003448	58633446	0.450224	0.206346686815	1241	13	0.28173090898938	0.778149852144932	0.0980722780447134	286.044090896099	2.13781223083549	2.0867	0.2161	2.0691	0.1742	548766482
836	3	58633446	59272412	0.382806	0.217485750416	1045	6	0.129372139536502	0.897063191822772	0.0437504859360924	240.867103131687	1.93518518518519	2.0867	0.2161	2.0691	0.1742	549396480
837	3	59272412	59843182	0.404942	0.123990398935	1200	8	0.375089578436579	0.707593847377696	0.126531162471862	276.593802639258	2.14094558429973	2.0867	0.2161	2.0691	0.1742	550035446
838	3	59843182	60383744	0.383184	0.0750367210422	967	6	-0.193908125616196	0.846247821138454	-0.0681646615553115	222.888505960135	1.79074074074074	2.0867	0.2161	2.0691	0.1742	550606216
839	3	60383744	60969647	0.376014	0.146616419441	1032	5	0.252018776444535	0.801026550618253	0.0851196103023143	237.870670269762	2	2.0867	0.2161	2.0691	0.1742	551146778
840	3	60969647	61590771	0.386732	0.195007760125	1198	6	0.763498813489872	0.445165969676432	0.240875451756633	276.132812968193	2.21851851851852	2.0867	0.2161	2.0691	0.1742	551732681
841	3	61590771	62155912	0.393658	0.115265040052	1104	7	0.207353564939571	0.835733744255257	0.0661155392225732	254.466298428117	1.98561151079137	2.0867	0.2161	2.0691	0.1742	552353805
842	3	62155912	62694989	0.399016	0.0724887168252	1114	7	0.249283752437189	0.803141298373508	0.0791245997844356	256.771246783445	2.00359712230216	2.0867	0.2161	2.0691	0.1742	552918946
843	3	62694989	63280413	0.384034	0.145918172128	1209	6	0.809089620113971	0.418463598362521	0.254061788216971	278.668256159053	2.23888888888889	2.0867	0.2161	2.0691	0.1742	553458023
844	3	63280413	63866113	0.384474	0.146320641967	1221	6	0.858825045522079	0.39043704747863	0.26831074395525	281.434194185445	2.26111111111111	2.0867	0.2161	2.0691	0.1742	554043447
845	3	63866113	64412453	0.40687	0.0848189771937	1367	8	0.996749568121333	0.318886083066858	0.314509999582041	315.086440173221	2.43889384478144	2.0867	0.2161	2.0691	0.1742	554629147
846	3	64412453	64969310	0.39981	0.102103412546	1059	7	0.0186677212002874	0.985106178516563	0.00607795643674056	244.094030829145	1.90467625899281	2.0867	0.2161	2.0691	0.1742	555175487
847	3	64969310	65546774	0.390794	0.134145158832	1094	7	0.165423377441952	0.868610754613415	0.0529881052369606	252.16135007279	1.96762589928058	2.0867	0.2161	2.0691	0.1742	555732344
848	3	65546774	66135134	0.392782	0.150180161806	1147	7	0.38765337117933	0.69827256688254	0.121240758460229	264.377576356024	2.06294964028777	2.0867	0.2161	2.0691	0.1742	556309808
849	3	66135134	66824982	0.409252	0.275202653338	1138	8	0.144293654122479	0.88526858914624	0.0499973142825633	262.30312283623	2.03033006244425	2.0867	0.2161	2.0691	0.1742	556898168
850	3	66824982	67433818	0.380094	0.178760782871	1032	6	0.0754920953443858	0.93982318659264	0.0256905143911013	237.870670269762	1.91111111111111	2.0867	0.2161	2.0691	0.1742	557588016
851	3	67433818	68030487	0.376294	0.162014450223	1047	5	0.315953701567855	0.752037650100499	0.105938081809869	241.328092802753	2.02906976744186	2.0867	0.2161	2.0691	0.1742	558196852
852	3	68030487	68597333	0.37493	0.117926209235	908	5	-0.276509937908248	0.782156427739892	-0.0995591578300249	209.289310663705	1.75968992248062	2.0867	0.2161	2.0691	0.1742	558793521
853	3	68597333	69210684	0.38447	0.184806089825	1052	6	0.158384471024565	0.87415384965413	0.0533822482601498	242.480566980416	1.94814814814815	2.0867	0.2161	2.0691	0.1742	559360367
854	3	69210684	69821367	0.395326	0.181244606449	1104	7	0.207353564939571	0.835733744255257	0.0661155392225732	254.466298428117	1.98561151079137	2.0867	0.2161	2.0691	0.1742	559973718
855	3	69821367	70374510	0.372252	0.0960746136171	1104	5	0.558906417036473	0.576225589728653	0.182416811657229	254.466298428117	2.13953488372093	2.0867	0.2161	2.0691	0.1742	560584401
856	3	70374510	70968285	0.365456	0.157930192413	987	4	0.298627327168222	0.765224412294875	0.107747370323051	227.49840267079	2.01943734015345	2.0867	0.2161	2.0691	0.1742	561137544
857	3	70968285	71522747	0.397586	0.0982249459837	1219	7	0.689550721162184	0.490476766115782	0.209073493064616	280.97320451438	2.19244604316547	2.0867	0.2161	2.0691	0.1742	561731319
858	3	71522747	72096579	0.417004	0.128664835701	1091	9	-0.0080212672026949	0.993600023370828	-0.00276460525895801	251.469865566192	1.90401396160558	2.0867	0.2161	2.0691	0.1742	562285781
859	3	72096579	72654105	0.444814	0.103180838203	1328	12	0.868424918920814	0.385161758148193	0.250404657650129	306.097141587446	2.29261976694001	2.0867	0.2161	2.0691	0.1742	562859613
860	3	72654105	73289808	0.407172	0.213469182936	1320	8	0.821791367431612	0.411195647689578	0.264034686221797	304.253182903184	2.35504014272971	2.0867	0.2161	2.0691	0.1742	563417139
861	3	73289808	73865494	0.404092	0.131470975497	1059	8	-0.149785023632584	0.880934225460016	-0.0538006540316821	244.094030829145	1.88938447814451	2.0867	0.2161	2.0691	0.1742	564052842
862	3	73865494	74440033	0.366326	0.129737058755	1013	4	0.407939938156305	0.683317770663246	0.145259554667791	233.49126839464	2.07263427109974	2.0867	0.2161	2.0691	0.1742	564628528
863	3	74440033	75027878	0.356242	0.149435650554	947	3	0.414752990098919	0.678322736459998	0.159333334097862	218.278609249481	2.08820286659316	2.0867	0.2161	2.0691	0.1742	565203067
864	3	75027878	76161084	0.367692	0.558773956368	819	4	-0.407700313062469	0.683493707598938	-0.161439262492338	188.775270301294	1.67570332480818	2.0867	0.2161	2.0691	0.1742	565790912
865	3	76161084	76727868	0.348566	0.117829719964	803	2	0.0695484385787228	0.944553077553907	0.0266991846404007	185.08735293277	1.8938679245283	2.0867	0.2161	2.0691	0.1742	566924118
866	3	76727868	77283725	0.344014	0.10048807517	809	2	0.0978892356004384	0.922020247680231	0.0374388995530636	186.470321945967	1.90801886792453	2.0867	0.2161	2.0691	0.1742	567490902
867	3	77283725	77847709	0.35059	0.113450026951	702	3	-0.61145380758732	0.54089918997361	-0.272560061065962	161.807374543966	1.54796030871003	2.0867	0.2161	2.0691	0.1742	568046759
868	3	77847709	78423607	0.352576	0.131790699047	826	3	-0.0920675099828563	0.926644402062224	-0.0378893099510776	190.388734150023	1.82138919514884	2.0867	0.2161	2.0691	0.1742	568610743
869	3	78423607	79005715	0.346248	0.141052863043	832	2	0.206528957517015	0.836377747457856	0.0778827252641783	191.771703163219	1.9622641509434	2.0867	0.2161	2.0691	0.1742	569186641
870	3	79005715	79575165	0.338994	0.121959785758	1013	1	1.27546846780148	0.202143478030978	0.554135610294757	233.49126839464	2.69414893617021	2.0867	0.2161	2.0691	0.1742	569768749
871	3	79575165	80144347	0.335734	0.121546359512	763	1	0.28851176155925	0.772955028685589	0.145256398328149	175.867559511462	2.02925531914894	2.0867	0.2161	2.0691	0.1742	570338199
872	3	80144347	80729598	0.33327	0.145665705825	833	1	0.564859639307075	0.572169237924526	0.271889836859166	192.002197998752	2.21542553191489	2.0867	0.2161	2.0691	0.1742	570907381
873	3	80729598	81325035	0.33931	0.160280600634	900	1	0.829364036579993	0.406898445246414	0.383498342710656	207.445351979444	2.3936170212766	2.0867	0.2161	2.0691	0.1742	571492632
874	3	81325035	81892940	0.349792	0.119571055018	950	2	0.763897965610754	0.444928049879533	0.269226710341396	218.970093756079	2.24056603773585	2.0867	0.2161	2.0691	0.1742	572088069
875	3	81892940	82485973	0.34815	0.156876598773	941	2	0.721386770078181	0.470671584124668	0.255493919851623	216.895640236285	2.21933962264151	2.0867	0.2161	2.0691	0.1742	572655974
876	3	82485973	83068201	0.336972	0.141229896192	741	1	0.201659571409934	0.840182870543811	0.103046883799453	170.796673129742	1.97074468085106	2.0867	0.2161	2.0691	0.1742	573249007
877	3	83068201	83645414	0.327814	0.133768643464	750	1	0.237190012834654	0.812509383880072	0.120463936876862	172.871126649536	1.99468085106383	2.0867	0.2161	2.0691	0.1742	573831235
878	3	83645414	84223959	0.327324	0.135762991643	745	1	0.21745087870981	0.827856984158629	0.110813766843143	171.718652471873	1.9813829787234	2.0867	0.2161	2.0691	0.1742	574408448
879	3	84223959	84825507	0.332992	0.168811133941	831	1	0.556963985657137	0.577552035710321	0.268421818263963	191.541208327686	2.21010638297872	2.0867	0.2161	2.0691	0.1742	574986993
880	3	84825507	85405757	0.33104	0.138302455838	752	1	0.245085666484592	0.806390101024693	0.124306003171256	173.332116320602	2	2.0867	0.2161	2.0691	0.1742	575588541
881	3	85405757	85962858	0.330372	0.10249667475	722	1	0.126650861735525	0.899216739191599	0.0655721783807897	166.41727125462	1.92021276595745	2.0867	0.2161	2.0691	0.1742	576168791
882	3	85962858	86553224	0.333386	0.153067757967	760	1	0.276668281084344	0.782034829492456	0.139572759824566	175.176075004863	2.02127659574468	2.0867	0.2161	2.0691	0.1742	576725892
883	3	86553224	87150266	0.347974	0.162537978903	878	2	0.423808401350167	0.671705550567874	0.155520136658444	202.374465597724	2.07075471698113	2.0867	0.2161	2.0691	0.1742	577316258
884	3	87150266	87746385	0.344756	0.161241295782	827	2	0.182911626665585	0.854867360043664	0.0691865262943608	190.619228985555	1.95047169811321	2.0867	0.2161	2.0691	0.1742	577913300
885	3	87746385	88366926	0.351224	0.194251467671	922	3	0.31003801074318	0.756532051153627	0.120735659058815	212.516238361163	2.03307607497244	2.0867	0.2161	2.0691	0.1742	578509419
886	3	88366926	88985640	0.339776	0.191872173573	893	1	0.80172924880521	0.422709592815212	0.372233516614842	205.831888130715	2.375	2.0867	0.2161	2.0691	0.1742	579129960
887	3	88985640	89550336	0.337256	0.114567838271	911	1	0.872790131654651	0.382777479445132	0.401024395295669	209.980795170303	2.42287234042553	2.0867	0.2161	2.0691	0.1742	579748674
888	3	89550336	90176748	0.346988	0.201803286016	882	2	0.442702266031311	0.657981103191445	0.162077852680607	203.296444939855	2.08018867924528	2.0867	0.2161	2.0691	0.1742	580313370
889	3	90176748	94073538	0.362048	0.871689262188	929	4	0.0547761180409594	0.956316826872943	0.0203758822493062	214.129702209892	1.90076726342711	2.0867	0.2161	2.0691	0.1742	580939782
890	3	94073538	94683742	0.345574	0.18060189707	832	2	0.206528957517015	0.836377747457856	0.0778827252641783	191.771703163219	1.9622641509434	2.0867	0.2161	2.0691	0.1742	584836572
891	3	94683742	95273141	0.32644	0.151678234948	759	1	0.272720454259375	0.785068110291692	0.137673226909085	174.945580169331	2.0186170212766	2.0867	0.2161	2.0691	0.1742	585446776
892	3	95273141	95888037	0.329326	0.186854362364	738	1	0.189816090935027	0.849453246387104	0.0971941575540147	170.105188623144	1.96276595744681	2.0867	0.2161	2.0691	0.1742	586036175
893	3	95888037	96506299	0.339242	0.191281366152	869	1	0.706981405005956	0.479578033536414	0.332929518308019	200.300012077929	2.31117021276596	2.0867	0.2161	2.0691	0.1742	586651071
894	3	96506299	97095884	0.341012	0.151945860224	907	2	0.560788920288459	0.574941440721015	0.202401747651608	209.058815828173	2.13915094339623	2.0867	0.2161	2.0691	0.1742	587269333
895	3	97095884	97673841	0.349468	0.134883737025	885	2	0.456872664542169	0.647762572890633	0.166976652093446	203.987929446453	2.0872641509434	2.0867	0.2161	2.0691	0.1742	587858918
896	3	97673841	98316732	0.363302	0.222263183028	1040	4	0.521456880336237	0.602048536208738	0.183208908895108	239.714628954024	2.12787723785166	2.0867	0.2161	2.0691	0.1742	588436875
897	3	98316732	98956970	0.367608	0.219040419344	1258	4	1.4380010801594	0.150433747664529	0.457757302745942	289.962503100156	2.57391304347826	2.0867	0.2161	2.0691	0.1742	589079766
898	3	98956970	99562088	0.371196	0.173714878751	1248	5	1.17268169822035	0.240923473387359	0.359294573741309	287.657554744828	2.41860465116279	2.0867	0.2161	2.0691	0.1742	589720004
899	3	99562088	100141287	0.376228	0.136738841055	1141	5	0.716612565673997	0.473613188888668	0.229975431167742	262.994607342828	2.21124031007752	2.0867	0.2161	2.0691	0.1742	590325122
900	3	100141287	100757697	0.373196	0.188851576061	1212	5	1.01923787792438	0.30809004822584	0.317066338352011	279.359740665651	2.34883720930233	2.0867	0.2161	2.0691	0.1742	590904321
901	3	100757697	101443332	0.371584	0.270749013688	1150	5	0.754973520747989	0.450264870275767	0.241310500710798	265.069060862622	2.22868217054264	2.0867	0.2161	2.0691	0.1742	591520731
902	3	101443332	102077203	0.373892	0.211195968896	1238	5	1.1300584148048	0.258451610981652	0.347687954093325	285.352606389501	2.39922480620155	2.0867	0.2161	2.0691	0.1742	592206366
903	3	102077203	102649621	0.352674	0.126512443704	846	3	-0.00829552649826527	0.99338120339631	-0.00337342825057309	194.998630860677	1.86549062844542	2.0867	0.2161	2.0691	0.1742	592840237
904	3	102649621	103243876	0.335546	0.158610360872	778	1	0.347729163933784	0.728043592239413	0.173343496479811	179.324982044452	2.06914893617021	2.0867	0.2161	2.0691	0.1742	593412655
905	3	103243876	103819232	0.3329	0.130972823782	827	1	0.541172678357261	0.588388567407522	0.261460670664894	190.619228985555	2.19946808510638	2.0867	0.2161	2.0691	0.1742	594006910
906	3	103819232	104431112	0.33982	0.182846309734	868	1	0.703033578180987	0.482034823968694	0.331268383938098	200.069517242397	2.30851063829787	2.0867	0.2161	2.0691	0.1742	594582266
907	3	104431112	104993514	0.343136	0.110956219928	951	2	0.76862143178104	0.442118078806951	0.270744537983649	219.200588591612	2.24292452830189	2.0867	0.2161	2.0691	0.1742	595194146
908	3	104993514	105567517	0.347852	0.128924413287	950	2	0.763897965610754	0.444928049879533	0.269226710341396	218.970093756079	2.24056603773585	2.0867	0.2161	2.0691	0.1742	595756548
909	3	105567517	106159330	0.354888	0.155138531935	970	3	0.511090771106199	0.609287497940423	0.193953655703967	223.579990466734	2.13891951488423	2.0867	0.2161	2.0691	0.1742	596330551
910	3	106159330	106770486	0.352268	0.181878276578	972	3	0.519467969454658	0.603434443698784	0.196925222235258	224.040980137799	2.14332965821389	2.0867	0.2161	2.0691	0.1742	596922364
911	3	106770486	107361480	0.372704	0.153967722177	1077	5	0.443823551814496	0.657170159250328	0.146694889423268	248.242937868734	2.08720930232558	2.0867	0.2161	2.0691	0.1742	597533520
912	3	107361480	107912340	0.384604	0.0923283592927	1238	6	0.929283564850231	0.352742150309327	0.288258858182112	285.352606389501	2.29259259259259	2.0867	0.2161	2.0691	0.1742	598124514
913	3	107912340	108499976	0.370854	0.14913313684	978	5	0.0218530460005808	0.982565179683402	0.00758300983129379	225.423949150995	1.8953488372093	2.0867	0.2161	2.0691	0.1742	598675374
914	3	108499976	109139549	0.37064	0.218228411768	1222	5	1.06186116133993	0.288298719108249	0.32892092469779	281.664689020978	2.36821705426357	2.0867	0.2161	2.0691	0.1742	599263010
915	3	109139549	109807480	0.352864	0.251419682572	907	3	0.247209023129737	0.804746462539507	0.0970714591579994	209.058815828173	2	2.0867	0.2161	2.0691	0.1742	599902583
916	3	109807480	110398483	0.347592	0.153980605851	1027	2	1.12760486072277	0.259486832987433	0.381663473441281	236.718196092098	2.42216981132075	2.0867	0.2161	2.0691	0.1742	600570514
917	3	110398483	110988759	0.358224	0.152938625321	950	3	0.427318787621608	0.669147150420546	0.163896421847787	218.970093756079	2.09481808158765	2.0867	0.2161	2.0691	0.1742	601161517
918	3	110988759	111606980	0.379516	0.191227732478	1134	5	0.686776267283114	0.49222372746814	0.221097279821289	261.381143494099	2.19767441860465	2.0867	0.2161	2.0691	0.1742	601751793
919	3	111606980	112216321	0.374946	0.179441396525	1094	5	0.516283133620926	0.605656674459999	0.169289377671617	252.16135007279	2.12015503875969	2.0867	0.2161	2.0691	0.1742	602370014
920	3	112216321	112849943	0.37944	0.210885985651	1284	5	1.32612551851632	0.184798124805344	0.400321842001363	295.955368824006	2.48837209302326	2.0867	0.2161	2.0691	0.1742	602979355
921	3	112849943	113450892	0.394092	0.16798264079	1232	7	0.744059964909088	0.45684019832442	0.224377623139306	283.969637376305	2.2158273381295	2.0867	0.2161	2.0691	0.1742	603612977
922	3	113450892	114067040	0.38407	0.188506657491	1069	6	0.228842990352717	0.818990951794657	0.0765093966883379	246.398979184472	1.97962962962963	2.0867	0.2161	2.0691	0.1742	604213926
923	3	114067040	114605064	0.360948	0.0706734272077	1024	4	0.454187581266648	0.649693820657644	0.160841095866653	236.0267115855	2.09514066496164	2.0867	0.2161	2.0691	0.1742	604830074
924	3	114605064	115183886	0.352862	0.136176579328	998	3	0.628371547984626	0.529760571189485	0.235008723966738	230.03384586165	2.20066152149945	2.0867	0.2161	2.0691	0.1742	605368098
925	3	115183886	115752878	0.37642	0.12125302289	1213	5	1.02350020626594	0.306071402426966	0.31825618999957	279.590235501183	2.35077519379845	2.0867	0.2161	2.0691	0.1742	605946920
926	3	115752878	116335167	0.36119	0.141319860069	1047	4	0.550887198679183	0.581711003428098	0.192886822797462	241.328092802753	2.14219948849105	2.0867	0.2161	2.0691	0.1742	606515912
927	3	116335167	116898839	0.36165	0.112959309669	908	4	-0.0335148369878769	0.973264034273398	-0.0126104168424318	209.289310663705	1.85780051150895	2.0867	0.2161	2.0691	0.1742	607098201
928	3	116898839	117445235	0.361974	0.0849127738856	946	4	0.126249748302398	0.899534232919619	0.0465374692060485	218.048114413948	1.93554987212276	2.0867	0.2161	2.0691	0.1742	607661873
929	3	117445235	118003952	0.357308	0.105092560276	797	3	-0.213536886035513	0.830908221607647	-0.0894513673800511	183.704383919574	1.7574421168688	2.0867	0.2161	2.0691	0.1742	608208269
930	3	118003952	118604899	0.373938	0.167979871769	1023	5	0.213657821370542	0.830813905431558	0.0724827846243889	235.796216749968	1.98255813953488	2.0867	0.2161	2.0691	0.1742	608766986
931	3	118604899	119237863	0.39068	0.210065659342	1036	7	-0.0777717100442352	0.938009650384853	-0.025600629869042	238.792649611893	1.86330935251799	2.0867	0.2161	2.0691	0.1742	609367933
932	3	119237863	119846964	0.385426	0.179118077298	1170	6	0.647449487537622	0.517341076266748	0.206756073438614	269.678957573277	2.16666666666667	2.0867	0.2161	2.0691	0.1742	610000897
933	3	119846964	120490997	0.40166	0.223642266778	1186	8	0.322974369720492	0.7467146527304	0.109600766521985	273.3668749418	2.11596788581624	2.0867	0.2161	2.0691	0.1742	610609998
934	3	120490997	121196916	0.35263	0.291703439063	1105	3	1.07655165962719	0.281680610167439	0.381943372908271	254.69679326365	2.43660418963616	2.0867	0.2161	2.0691	0.1742	611254031
935	3	121196916	121829671	0.378878	0.209804742752	1135	5	0.691038595624669	0.489541286751865	0.222368937057338	261.611638329632	2.19961240310078	2.0867	0.2161	2.0691	0.1742	611959950
936	3	121829671	122467735	0.388432	0.216379548133	1231	6	0.900271233362168	0.367975925917661	0.280078305452305	283.739142540772	2.27962962962963	2.0867	0.2161	2.0691	0.1742	612592705
937	3	122467735	123027981	0.436394	0.10753490431	1210	11	0.369878690482162	0.711472879741194	0.11071073201734	278.898750994585	2.08620689655172	2.0867	0.2161	2.0691	0.1742	613230769
938	3	123027981	123603622	0.45505	0.13140307935	1300	13	0.485538677067121	0.627294283960243	0.165080785830173	299.64328619253	2.23944875107666	2.0867	0.2161	2.0691	0.1742	613791015
939	3	123603622	124203285	0.411356	0.166198348072	1199	9	0.405947157509076	0.684781427456622	0.133415951831658	276.363307803725	2.09249563699825	2.0867	0.2161	2.0691	0.1742	614366656
940	3	124203285	124789364	0.434738	0.146872691224	1289	11	0.696799764897787	0.485928113263358	0.201955948217034	297.10784300167	2.22241379310345	2.0867	0.2161	2.0691	0.1742	614966319
941	3	124789364	125605997	0.39645	0.387729861517	1219	7	0.689550721162184	0.490476766115782	0.209073493064616	280.97320451438	2.19244604316547	2.0867	0.2161	2.0691	0.1742	615552398
942	3	125605997	126268561	0.485484	0.245355920334	781	14	-1.17420182539367	0.240314195066345	-0.486584986563063	180.01646655105	1.37137840210711	2.0867	0.2161	2.0691	0.1742	616369031
943	3	126268561	126838087	0.483938	0.122076955222	895	14	-0.746916913637199	0.455113715712073	-0.290019852553424	206.29287780178	1.57155399473222	2.0867	0.2161	2.0691	0.1742	617031595
944	3	126838087	127395860	0.483122	0.103577978855	1003	14	-0.342120681446862	0.732260073994576	-0.125657834092862	231.186320039313	1.76119402985075	2.0867	0.2161	2.0691	0.1742	617601121
945	3	127395860	127969909	0.44669	0.12899421478	1223	12	0.437501308930004	0.661747827023175	0.131573914830591	281.895183856511	2.11135088476478	2.0867	0.2161	2.0691	0.1742	618158894
946	3	127969909	128577677	0.490984	0.177317660686	1011	15	-0.137984714419376	0.890252498108595	-0.0450038569566476	233.030278723575	1.90754716981132	2.0867	0.2161	2.0691	0.1742	618732943
947	3	128577677	129266673	0.471426	0.27430638204	1068	14	-0.0984933194804559	0.921540576450436	-0.0350677930174887	246.16848434894	1.87532923617208	2.0867	0.2161	2.0691	0.1742	619340711
948	3	129266673	130066701	0.425108	0.375021874234	1150	10	0.00987830578729578	0.992118380508256	0.00353869797798778	265.069060862622	1.95163343232923	2.0867	0.2161	2.0691	0.1742	620029707
949	3	130066701	130665494	0.37669	0.164986898644	1021	5	0.205133164687433	0.837468085683876	0.0696595057568617	235.335227078902	1.97868217054264	2.0867	0.2161	2.0691	0.1742	620829735
950	3	130665494	131283290	0.380006	0.190671354298	978	6	-0.148317318992098	0.882092347943495	-0.0518460860799189	225.423949150995	1.81111111111111	2.0867	0.2161	2.0691	0.1742	621428528
951	3	131283290	131880749	0.381776	0.163122490414	1051	6	0.154239852240556	0.877420620595863	0.0520102129300257	242.250072144884	1.9462962962963	2.0867	0.2161	2.0691	0.1742	622046324
952	3	131880749	132496566	0.371198	0.188070481978	1011	5	0.162509881271886	0.870904347578663	0.0554596367820747	233.030278723575	1.9593023255814	2.0867	0.2161	2.0691	0.1742	622643783
953	3	132496566	133114917	0.39311	0.191397765994	1114	7	0.249283752437189	0.803141298373508	0.0791245997844356	256.771246783445	2.00359712230216	2.0867	0.2161	2.0691	0.1742	623259600
954	3	133114917	133726593	0.437124	0.182573780891	1066	11	-0.226028078072901	0.821179582222035	-0.0720888773854406	245.707494677874	1.83793103448276	2.0867	0.2161	2.0691	0.1742	623877951
955	3	133726593	134324468	0.423146	0.16370478779	1170	10	0.0800041625708307	0.936233945332594	0.028413366617017	269.678957573277	1.98557488332626	2.0867	0.2161	2.0691	0.1742	624489627
956	3	134324468	134872263	0.450278	0.0872497923493	1160	13	0.00192702400129524	0.99846245825266	0.000693967929291255	267.374009217949	1.99827734711456	2.0867	0.2161	2.0691	0.1742	625087502
957	3	134872263	135469191	0.411166	0.162378042243	1137	9	0.168298617396763	0.866348361507284	0.0568165473096826	262.072628000697	1.98429319371728	2.0867	0.2161	2.0691	0.1742	625635297
958	3	135469191	136130074	0.391064	0.243436432773	1161	7	0.446355633675996	0.655340375309293	0.13874333930997	267.604504053482	2.08812949640288	2.0867	0.2161	2.0691	0.1742	626232225
959	3	136130074	136812055	0.37695	0.266841744858	1258	5	1.2153049816359	0.224249792618558	0.370808561758349	289.962503100156	2.43798449612403	2.0867	0.2161	2.0691	0.1742	626893108
960	3	136812055	137469172	0.382762	0.239100495041	1051	6	0.154239852240556	0.877420620595863	0.0520102129300257	242.250072144884	1.9462962962963	2.0867	0.2161	2.0691	0.1742	627575089
961	3	137469172	138087206	0.408376	0.190983020352	1050	8	-0.183287657807212	0.854572318000436	-0.0661139154705337	242.019577309351	1.87332738626227	2.0867	0.2161	2.0691	0.1742	628232206
962	3	138087206	138772525	0.412998	0.270412756687	1153	9	0.229627272909618	0.818381412382506	0.0769768060692068	265.76054536922	2.01221640488656	2.0867	0.2161	2.0691	0.1742	628850240
963	3	138772525	139367867	0.423568	0.160146604809	1122	10	-0.0882978937096532	0.929639912994838	-0.0320224872449571	258.615205467706	1.90411540093339	2.0867	0.2161	2.0691	0.1742	629535559
964	3	139367867	139921185	0.422054	0.0963605015561	1038	10	-0.3828264922005	0.701848417213983	-0.144288719495869	239.253639282958	1.76156130674586	2.0867	0.2161	2.0691	0.1742	630130901
965	3	139921185	140492003	0.421314	0.124064062451	1099	10	-0.168942629010718	0.865841767993877	-0.0619037769045188	253.313824250454	1.86508273228681	2.0867	0.2161	2.0691	0.1742	630684219
966	3	140492003	141119641	0.421062	0.20336244778	1192	10	0.157142605032719	0.875132460710887	0.0552890726084116	274.749843954996	2.022910479423	2.0867	0.2161	2.0691	0.1742	631255037
967	3	141119641	141759888	0.395776	0.219051397351	1152	7	0.40861846492814	0.682819677759146	0.127516083886717	265.530050533688	2.07194244604317	2.0867	0.2161	2.0691	0.1742	631882675
968	3	141759888	142424834	0.360334	0.248059240901	1032	4	0.487822230801442	0.625675763502328	0.172068351289907	237.870670269762	2.11150895140665	2.0867	0.2161	2.0691	0.1742	632522922
969	3	142424834	143006829	0.390854	0.140886090087	1062	7	0.031246777449573	0.975072735099434	0.0101591332485577	244.785515335743	1.91007194244604	2.0867	0.2161	2.0691	0.1742	633187868
970	3	143006829	143573004	0.385698	0.116880823067	1126	6	0.465086261041228	0.641869684349313	0.151454371048077	259.537184809837	2.08518518518519	2.0867	0.2161	2.0691	0.1742	633769863
971	3	143573004	144152183	0.362126	0.136709031232	866	4	-0.21009674704555	0.833592164304877	-0.0809356894066218	199.608527571331	1.77186700767263	2.0867	0.2161	2.0691	0.1742	634336038
972	3	144152183	144733174	0.339352	0.139401470935	747	1	0.225346532359748	0.821709702847182	0.114681584282856	172.179642142938	1.98670212765957	2.0867	0.2161	2.0691	0.1742	634915217
973	3	144733174	145318893	0.33167	0.14634833427	711	1	0.0832247666608665	0.933672820101799	0.043422901113034	163.88182806376	1.89095744680851	2.0867	0.2161	2.0691	0.1742	635496208
974	3	145318893	145905641	0.344552	0.147845412341	943	2	0.730833702418752	0.46488073508078	0.258556967798183	217.35662990735	2.22405660377358	2.0867	0.2161	2.0691	0.1742	636081927
975	3	145905641	146519943	0.349698	0.186068090288	937	2	0.702492905397037	0.48237182460364	0.249348244782273	215.973660894154	2.20990566037736	2.0867	0.2161	2.0691	0.1742	636668675
976	3	146519943	147106719	0.344526	0.147886075777	847	2	0.277380950071304	0.781487607603256	0.103661166455285	195.22912569621	1.99764150943396	2.0867	0.2161	2.0691	0.1742	637282977
977	3	147106719	147681659	0.356	0.130344035899	806	3	-0.175839493467447	0.860420041711241	-0.0732512528425555	185.778837439368	1.77728776185226	2.0867	0.2161	2.0691	0.1742	637869753
978	3	147681659	148269792	0.340214	0.149852159291	845	2	0.267934017730732	0.788750108330224	0.100250538292633	194.768136025144	1.99292452830189	2.0867	0.2161	2.0691	0.1742	638444693
979	3	148269792	148865475	0.36602	0.160627380671	978	4	0.260788346441578	0.794255731753428	0.0945317508188871	225.423949150995	2.00102301790281	2.0867	0.2161	2.0691	0.1742	639032826
980	3	148865475	149456071	0.387428	0.153397584813	1323	6	1.28157616149099	0.199991367040933	0.384060605246524	304.944667409782	2.45	2.0867	0.2161	2.0691	0.1742	639628509
981	3	149456071	150045161	0.37941	0.151233258076	1299	5	1.39006044363964	0.164510523713991	0.417078070326941	299.412791356997	2.51744186046512	2.0867	0.2161	2.0691	0.1742	640219105
982	3	150045161	150656010	0.386798	0.181467105619	1149	6	0.560412493073434	0.575198112148771	0.18062634161396	264.83856602709	2.12777777777778	2.0867	0.2161	2.0691	0.1742	640808195
983	3	150656010	151240238	0.381746	0.14416974195	976	6	-0.156606556560116	0.875554934923446	-0.0547994034692664	224.96295947993	1.80740740740741	2.0867	0.2161	2.0691	0.1742	641419044
984	3	151240238	151854175	0.352396	0.185584188606	979	3	0.548788163674265	0.583150834073199	0.207277768233172	225.654443986528	2.1587651598677	2.0867	0.2161	2.0691	0.1742	642003272
985	3	151854175	152445676	0.353926	0.154692891474	953	3	0.439884585144297	0.660020700933929	0.168445122539419	219.661578262677	2.10143329658214	2.0867	0.2161	2.0691	0.1742	642617209
986	3	152445676	153079868	0.362728	0.211595226682	1035	4	0.50043522437699	0.616768655978379	0.176256148253341	238.56215477636	2.11764705882353	2.0867	0.2161	2.0691	0.1742	643208710
987	3	153079868	153722227	0.356142	0.221619063483	1030	3	0.762406721559972	0.445817295817502	0.280541340700058	237.409680598697	2.27122381477398	2.0867	0.2161	2.0691	0.1742	643842902
988	3	153722227	154319294	0.359286	0.162573044566	994	3	0.611617151287708	0.540791087738847	0.229214760191763	229.111866519519	2.19184123484013	2.0867	0.2161	2.0691	0.1742	644485261
989	3	154319294	154947887	0.359694	0.204572752162	1019	3	0.716332130643447	0.473786291476314	0.265051054795291	234.874237407837	2.24696802646086	2.0867	0.2161	2.0691	0.1742	645082328
990	3	154947887	155599567	0.381452	0.232752271053	1074	6	0.249566084272762	0.802922929579229	0.0832415369532598	247.551453362136	1.98888888888889	2.0867	0.2161	2.0691	0.1742	645710921
991	3	155599567	156201719	0.390518	0.16964487372	1093	7	0.16123035869219	0.871911971127861	0.0516687681163087	251.930855237258	1.9658273381295	2.0867	0.2161	2.0691	0.1742	646362601
992	3	156201719	156788302	0.375472	0.147605709678	1059	5	0.367101641666512	0.713543202785461	0.122379228871397	244.094030829145	2.05232558139535	2.0867	0.2161	2.0691	0.1742	646964753
993	3	156788302	157367953	0.389926	0.137411994459	1172	6	0.65573872510564	0.511992247819713	0.209220113390095	270.139947244342	2.17037037037037	2.0867	0.2161	2.0691	0.1742	647551336
994	3	157367953	157995233	0.366488	0.202907792373	1062	4	0.613952166556923	0.539246936473241	0.213409146670807	244.785515335743	2.17289002557545	2.0867	0.2161	2.0691	0.1742	648130987
995	3	157995233	158608668	0.36662	0.184917717444	952	4	0.151475735453494	0.879600450268228	0.0556588591745968	219.431083427145	1.94782608695652	2.0867	0.2161	2.0691	0.1742	648758267
996	3	158608668	159200582	0.379722	0.155282693094	1102	5	0.550381760353364	0.582057556336109	0.179800863450218	254.005308757052	2.13565891472868	2.0867	0.2161	2.0691	0.1742	649371702
997	3	159200582	159809083	0.396138	0.17830866342	1152	7	0.40861846492814	0.682819677759146	0.127516083886717	265.530050533688	2.07194244604317	2.0867	0.2161	2.0691	0.1742	649963616
998	3	159809083	160419036	0.37657	0.18026470892	1022	5	0.209395493028988	0.834139510825559	0.0710718358166814	235.565721914435	1.98062015503876	2.0867	0.2161	2.0691	0.1742	650572117
999	3	160419036	161038147	0.374894	0.192390379108	1010	5	0.158247552930331	0.874261733976238	0.0540319325182173	232.799783888042	1.95736434108527	2.0867	0.2161	2.0691	0.1742	651182070
1000	3	161038147	161621688	0.362712	0.143162177122	938	4	0.0926150987676036	0.92620934822412	0.0342852083820299	216.204155729687	1.91918158567775	2.0867	0.2161	2.0691	0.1742	651801181
1001	3	161621688	162224600	0.337864	0.17069157688	755	1	0.256929146959499	0.797233469649299	0.13004998570606	174.0236008272	2.00797872340426	2.0867	0.2161	2.0691	0.1742	652384722
1002	3	162224600	162818019	0.333134	0.157425023466	685	1	-0.0194187307883254	0.984507068217194	-0.0103226706584922	157.88896233991	1.8218085106383	2.0867	0.2161	2.0691	0.1742	652987634
1003	3	162818019	163439789	0.325358	0.195844122425	705	1	0.059537805711053	0.952523754267406	0.0311965987797746	162.498859050564	1.875	2.0867	0.2161	2.0691	0.1742	653581053
1004	3	163439789	164066585	0.335706	0.202292292867	798	1	0.426685700433163	0.669608267199084	0.209962087715965	183.934878755107	2.12234042553191	2.0867	0.2161	2.0691	0.1742	654202823
1005	3	164066585	164644362	0.331108	0.134614219673	779	1	0.351676990758753	0.725080518328658	0.175196669555288	179.555476879985	2.0718085106383	2.0867	0.2161	2.0691	0.1742	654829619
1006	3	164644362	165226876	0.328652	0.141651531122	749	1	0.233242186009686	0.815573349354877	0.11853905995237	172.640631814004	1.99202127659574	2.0867	0.2161	2.0691	0.1742	655407396
1007	3	165226876	165835352	0.333588	0.178274903201	849	1	0.628024868506578	0.529987649016407	0.299337895046657	195.690115367275	2.25797872340426	2.0867	0.2161	2.0691	0.1742	655989910
1008	3	165835352	166427574	0.329518	0.155722009652	756	1	0.260876973784468	0.794187382391398	0.131959575714691	174.254095662733	2.01063829787234	2.0867	0.2161	2.0691	0.1742	656598386
1009	3	166427574	167054703	0.346662	0.202715868665	876	2	0.414361469009595	0.678609402861551	0.152230066724259	201.913475926658	2.06603773584906	2.0867	0.2161	2.0691	0.1742	657190608
1010	3	167054703	167640216	0.35188	0.146047995518	834	3	-0.0585587165890199	0.953303593612865	-0.0239837079258593	192.232692834284	1.83902976846748	2.0867	0.2161	2.0691	0.1742	657817737
1011	3	167640216	168210038	0.361688	0.122533001534	927	4	0.0463674556572607	0.963017375225138	0.0172666244921839	213.668712538827	1.89667519181586	2.0867	0.2161	2.0691	0.1742	658403250
1012	3	168210038	168779314	0.348796	0.121691411547	890	2	0.480489995393598	0.630879015414331	0.175104532976846	205.140403624116	2.09905660377358	2.0867	0.2161	2.0691	0.1742	658973072
1013	3	168779314	169326062	0.364392	0.08550191313	983	4	0.281810002400824	0.778089200853427	0.101888702207234	226.576423328659	2.01125319693095	2.0867	0.2161	2.0691	0.1742	659542348
1014	3	169326062	169951180	0.384224	0.200151011489	1099	6	0.353181553872986	0.723952335823581	0.116438929917078	253.313824250454	2.03518518518519	2.0867	0.2161	2.0691	0.1742	660089096
1015	3	169951180	170606996	0.395606	0.237591031631	1250	7	0.819534302404801	0.412481639351844	0.245303461993853	288.118544415894	2.24820143884892	2.0867	0.2161	2.0691	0.1742	660714214
1016	3	170606996	171183600	0.385706	0.132853743644	1174	6	0.664027962673658	0.506672414286503	0.211679952077899	270.600936915407	2.17407407407407	2.0867	0.2161	2.0691	0.1742	661370030
1017	3	171183600	171783491	0.382536	0.16651525027	1124	6	0.45679702347321	0.647816945416425	0.148889579188774	259.076195138772	2.08148148148148	2.0867	0.2161	2.0691	0.1742	661946634
1018	3	171783491	172377703	0.387338	0.158549473925	1173	6	0.659883343889649	0.509328693671082	0.210450556996356	270.370442079875	2.17222222222222	2.0867	0.2161	2.0691	0.1742	662546525
1019	3	172377703	172977845	0.360604	0.166863842224	988	4	0.302831658360071	0.762018155678172	0.109208327451331	227.728897506322	2.02148337595908	2.0867	0.2161	2.0691	0.1742	663140737
1020	3	172977845	173543792	0.34648	0.116525045631	915	2	0.598576649650746	0.549455231057865	0.215070940294491	210.902774512434	2.15801886792453	2.0867	0.2161	2.0691	0.1742	663740879
1021	3	173543792	174097863	0.345848	0.0975885761933	822	2	0.159294295814155	0.873437014659621	0.060437590804769	189.466754807892	1.93867924528302	2.0867	0.2161	2.0691	0.1742	664306826
1022	3	174097863	174699975	0.342138	0.169589710884	855	2	0.315168679433591	0.752633584805478	0.117223616896346	197.073084380471	2.01650943396226	2.0867	0.2161	2.0691	0.1742	664860897
1023	3	174699975	175268985	0.338892	0.121280821075	813	1	0.485903102807697	0.62703586838319	0.236828693568647	187.392301288097	2.16223404255319	2.0867	0.2161	2.0691	0.1742	665463009
1024	3	175268985	175865831	0.339764	0.162262962305	769	1	0.312198722509064	0.754889502912838	0.156556939455445	177.250528524658	2.04521276595745	2.0867	0.2161	2.0691	0.1742	666032019
1025	3	175865831	176459626	0.35054	0.15795855472	941	3	0.389621395053542	0.696816529051442	0.150163631358014	216.895640236285	2.07497243660419	2.0867	0.2161	2.0691	0.1742	666628865
1026	3	176459626	177113818	0.380024	0.235698388241	1080	6	0.274433796976816	0.783751273382175	0.0912788560186781	248.934422375332	2	2.0867	0.2161	2.0691	0.1742	667222660
1027	3	177113818	177702758	0.385322	0.151017081536	1064	6	0.208119896432672	0.835135352179583	0.069745694469037	245.246505006809	1.97037037037037	2.0867	0.2161	2.0691	0.1742	667876852
1028	3	177702758	178266818	0.35537	0.113569478424	984	3	0.569731159545413	0.568860052731069	0.214627223968717	226.806918164192	2.16979051819184	2.0867	0.2161	2.0691	0.1742	668465792
1029	3	178266818	178911919	0.372672	0.224927569481	1152	5	0.763498177431099	0.445166348865387	0.243817356321372	265.530050533688	2.23255813953488	2.0867	0.2161	2.0691	0.1742	669029852
1030	3	178911919	179565235	0.38276	0.234673572972	1001	6	-0.0529910869598918	0.95773900931264	-0.0183104821961592	230.725330368248	1.8537037037037	2.0867	0.2161	2.0691	0.1742	669674953
1031	3	179565235	180154508	0.364956	0.151496844417	991	4	0.315444651935619	0.752424068675694	0.113582343053142	228.420382012921	2.02762148337596	2.0867	0.2161	2.0691	0.1742	670328269
1032	3	180154508	180804923	0.360372	0.231260041666	960	4	0.185110384988289	0.853142456331544	0.0677316914751717	221.275042111406	1.96419437340153	2.0867	0.2161	2.0691	0.1742	670917542
1033	3	180804923	181401898	0.35868	0.162443988442	911	3	0.263963419826655	0.791808106060633	0.103419962431528	209.980795170303	2.00882028665932	2.0867	0.2161	2.0691	0.1742	671567957
1034	3	181401898	181998158	0.382064	0.161439640425	1164	6	0.622581774833568	0.533559390768803	0.199338601876131	268.29598856008	2.15555555555556	2.0867	0.2161	2.0691	0.1742	672164932
1035	3	181998158	182585775	0.370722	0.149105624922	1003	5	0.128411254539448	0.897823525059432	0.0439982454912409	231.186320039313	1.9437984496124	2.0867	0.2161	2.0691	0.1742	672761192
1036	3	182585775	183233765	0.39899	0.228383154061	1115	7	0.253476771186951	0.799899809079186	0.080419077252071	257.001741618977	2.00539568345324	2.0867	0.2161	2.0691	0.1742	673348809
1037	3	183233765	183901925	0.425604	0.251676245211	1179	10	0.111560798123421	0.911171656488187	0.0394685551260127	271.753411093071	2.00084853627493	2.0867	0.2161	2.0691	0.1742	673996799
1038	3	183901925	184518282	0.494558	0.188781826117	1080	15	0.159224557435491	0.873491956636216	0.0502444581911688	248.934422375332	2.0377358490566	2.0867	0.2161	2.0691	0.1742	674664959
1039	3	184518282	185151249	0.38037	0.210069403302	1073	6	0.245421465488753	0.806130110089389	0.0818976197243693	247.320958526603	1.98703703703704	2.0867	0.2161	2.0691	0.1742	675281316
1040	3	185151249	185817942	0.406092	0.25002962383	1221	8	0.45326239151071	0.650359810417895	0.151559956963385	281.434194185445	2.17841213202498	2.0867	0.2161	2.0691	0.1742	675914283
1041	3	185817942	186400177	0.428284	0.141240220873	1413	10	0.93203332249078	0.351319304705318	0.30066630248019	325.689202607726	2.39796351294018	2.0867	0.2161	2.0691	0.1742	676580976
1042	3	186400177	187050157	0.419884	0.230745561402	1214	9	0.463442772052378	0.64304702616962	0.151352714673117	279.820730336716	2.11867364746946	2.0867	0.2161	2.0691	0.1742	677163211
1043	3	187050157	187645017	0.404784	0.159466092862	1268	8	0.628220592200431	0.529859442355076	0.206051502115389	292.267451455483	2.26226583407672	2.0867	0.2161	2.0691	0.1742	677813191
1044	3	187645017	188208123	0.402934	0.112067710165	1307	8	0.773398673623817	0.439286474707533	0.249755897771415	301.256750041259	2.33184656556646	2.0867	0.2161	2.0691	0.1742	678408051
1045	3	188208123	188783936	0.379498	0.131662536275	1150	5	0.754973520747989	0.450264870275767	0.241310500710798	265.069060862622	2.22868217054264	2.0867	0.2161	2.0691	0.1742	678971157
1046	3	188783936	189352663	0.374718	0.120843568179	1134	5	0.686776267283114	0.49222372746814	0.221097279821289	261.381143494099	2.19767441860465	2.0867	0.2161	2.0691	0.1742	679546970
1047	3	189352663	189923746	0.365038	0.124470523549	1004	4	0.370100957429661	0.711307268762475	0.132384649817425	231.416814874846	2.0542199488491	2.0867	0.2161	2.0691	0.1742	680115697
1048	3	189923746	190485047	0.363256	0.109212347742	1123	4	0.870416369259733	0.384072904258571	0.293983308267254	258.845700303239	2.29769820971867	2.0867	0.2161	2.0691	0.1742	680686780
1049	3	190485047	191090926	0.351586	0.174752714651	940	3	0.385432795879312	0.699916788352009	0.148629665194477	216.665145400752	2.07276736493936	2.0867	0.2161	2.0691	0.1742	681248081
1050	3	191090926	191700105	0.351962	0.17922318399	799	3	-0.205159687687054	0.837447364047581	-0.085835588442546	184.165373590639	1.76185226019846	2.0867	0.2161	2.0691	0.1742	681853960
1051	3	191700105	192262856	0.360992	0.111507576175	1019	4	0.433165925307401	0.664894231717506	0.153779432032467	234.874237407837	2.0849104859335	2.0867	0.2161	2.0691	0.1742	682463139
1052	3	192262856	192869050	0.381456	0.175181542542	1142	6	0.531400161585371	0.595141509566645	0.17181019433069	263.225102178361	2.11481481481481	2.0867	0.2161	2.0691	0.1742	683025890
1053	3	192869050	193454215	0.381244	0.145540146796	1121	6	0.444363167121183	0.656780038747771	0.145033821773274	258.384710632174	2.07592592592593	2.0867	0.2161	2.0691	0.1742	683632084
1054	3	193454215	194021920	0.452256	0.119260883734	1089	13	-0.243333171482088	0.807747309359576	-0.0904268833687363	251.008875895127	1.87596899224806	2.0867	0.2161	2.0691	0.1742	684217249
1055	3	194021920	194630740	0.451456	0.17873920042	1077	13	-0.28478559888773	0.775808405993889	-0.106412587541436	248.242937868734	1.85529715762274	2.0867	0.2161	2.0691	0.1742	684784954
1056	3	194630740	195278252	0.43761	0.227813538591	1088	11	-0.134986766210322	0.892622337594898	-0.042617758894277	250.778381059594	1.87586206896552	2.0867	0.2161	2.0691	0.1742	685393774
1057	3	195278252	196158785	0.46335	0.432162110903	1071	13	-0.305511812590551	0.759976374619423	-0.114472357335387	246.859968855538	1.84496124031008	2.0867	0.2161	2.0691	0.1742	686041286
1058	3	196158785	196847680	0.416714	0.274199986936	1014	9	-0.30316542185831	0.76176379907331	-0.108358054579225	233.721763230173	1.7696335078534	2.0867	0.2161	2.0691	0.1742	686921819
1059	3	196847680	197534897	0.418574	0.272427777543	1251	9	0.605265287925855	0.545002741729451	0.194666082583255	288.349039251427	2.18324607329843	2.0867	0.2161	2.0691	0.1742	687610714
1060	3	197534897	198022430	0.159226	0.359926263506	398	1	-1.15244502955441	0.249138246213054	-0.793658227962732	91.7369445420206	1.05851063829787	2.0867	0.2161	2.0691	0.1742	688297931
1061	4	0	785667	0.451598	0.363598063811	1247	13	0.302457122692201	0.762303614808666	0.105030627744027	287.427059909296	2.14814814814815	2.0419	0.2707	2.0737	0.227	688297931
1062	4	785667	1384066	0.549956	0.164437106345	433	16	-0.816632795006701	0.414138307721501	-0.584610995960823	99.8042637856656	1.3900481540931	2.0419	0.2707	2.0737	0.227	689083598
1063	4	1384066	2062508	0.550886	0.263017324989	649	16	-0.00129009920222208	0.998970650050177	-0.000759542688409276	149.591148260732	2.08346709470305	2.0419	0.2707	2.0737	0.227	689681997
1064	4	2062508	2699468	0.483592	0.215021351419	955	14	-0.522030117975901	0.601649360833372	-0.196406801781931	220.122567933743	1.67690956979807	2.0419	0.2707	2.0737	0.227	690360439
1065	4	2699468	3331001	0.481712	0.208275735393	1139	14	0.16762272205208	0.866880094507502	0.0577883070030691	262.533617671762	2	2.0419	0.2707	2.0737	0.227	690997399
1066	4	3331001	4184323	0.549872	0.414054717914	776	16	0.478101208053189	0.63257817229506	0.25707863149958	178.863992373387	2.49117174959872	2.0419	0.2707	2.0737	0.227	691628932
1067	4	4184323	4798212	0.449686	0.185520509408	1165	12	0.199467314839843	0.841897208574961	0.0614794658448467	268.526483395613	2.0112214069918	2.0419	0.2707	2.0737	0.227	692482254
1068	4	4798212	5412422	0.440524	0.185946174761	1162	12	0.187155211697248	0.851538940173445	0.0577595797077331	267.834998889015	2.00604229607251	2.0419	0.2707	2.0737	0.227	693096143
1069	4	5412422	6011375	0.467836	0.165209958043	1239	13	0.27482217108844	0.783452863657548	0.0957453500549584	285.583101225034	2.1343669250646	2.0419	0.2707	2.0737	0.227	693710353
1070	4	6011375	6565265	0.508394	0.097293686472	862	15	-0.779784446395829	0.435517762856906	-0.275027079770564	198.6865482292	1.62641509433962	2.0419	0.2707	2.0737	0.227	694309306
1071	4	6565265	7179404	0.48876	0.185852062807	1057	14	-0.139722565351694	0.88887919672399	-0.0500040633223596	243.63304115808	1.85601404741001	2.0419	0.2707	2.0737	0.227	694863196
1072	4	7179404	7720949	0.535088	0.0767156930634	789	16	0.52717275918957	0.598073623806439	0.281047279325911	181.860425235312	2.53290529695024	2.0419	0.2707	2.0737	0.227	695477335
1073	4	7720949	8287769	0.521776	0.117885748562	937	15	-0.456730890031843	0.647864485182003	-0.154665901200475	215.973660894154	1.76792452830189	2.0419	0.2707	2.0737	0.227	696018880
1074	4	8287769	8901947	0.528204	0.185903760799	845	15	-0.853009919171666	0.393653803536748	-0.303763607690116	194.768136025144	1.59433962264151	2.0419	0.2707	2.0737	0.227	696585700
1075	4	8901947	10234780	0.466434	0.624859228425	933	13	-0.782214727755436	0.434088390537605	-0.313481851233885	215.051681552023	1.60723514211886	2.0419	0.2707	2.0737	0.227	697199878
1076	4	10234780	10813483	0.41199	0.135998949375	1276	9	0.701091312164691	0.483246031801013	0.223212622182304	294.111410139744	2.22687609075044	2.0419	0.2707	2.0737	0.227	698532711
1077	4	10813483	11413645	0.390696	0.166891605933	1188	7	0.559567139919566	0.575774723691289	0.17191020324517	273.827864612866	2.13669064748201	2.0419	0.2707	2.0737	0.227	699111414
1078	4	11413645	12002132	0.373674	0.150363559433	1172	5	0.848744744262193	0.396023342750957	0.268649209301308	270.139947244342	2.27131782945736	2.0419	0.2707	2.0737	0.227	699711576
1079	4	12002132	12603666	0.357248	0.168791788993	1037	3	0.791726915779579	0.42851992459776	0.290312897442703	239.023144447426	2.28665931642778	2.0419	0.2707	2.0737	0.227	700300063
1080	4	12603666	13182605	0.379996	0.136351152712	1229	5	1.09169745973081	0.274966102121974	0.337161555251722	283.278152869707	2.38178294573643	2.0419	0.2707	2.0737	0.227	700901597
1081	4	13182605	13776965	0.390038	0.158759001279	1214	7	0.668585627413374	0.503759843370596	0.203143788700086	279.820730336716	2.18345323741007	2.0419	0.2707	2.0737	0.227	701480536
1082	4	13776965	14347121	0.387054	0.123047025726	1226	6	0.879548139442123	0.379104143710274	0.274206522658629	282.586668363109	2.27037037037037	2.0419	0.2707	2.0737	0.227	702074896
1083	4	14347121	14949615	0.38863	0.170116216925	1112	6	0.407061598065102	0.683962747270806	0.133404331691355	256.310257112379	2.05925925925926	2.0419	0.2707	2.0737	0.227	702645052
1084	4	14949615	15526655	0.385518	0.133508942188	1195	6	0.751064957137846	0.452613564038611	0.237258161835958	275.441328461595	2.21296296296296	2.0419	0.2707	2.0737	0.227	703247546
1085	4	15526655	16126824	0.404856	0.166901322794	1095	8	-0.0157744869340744	0.987414302382046	-0.00557237353548288	252.391844908323	1.95361284567351	2.0419	0.2707	2.0737	0.227	703824586
1086	4	16126824	16709185	0.396862	0.14142602269	1151	7	0.404425446178378	0.685899891298516	0.126263200576635	265.299555698155	2.07014388489209	2.0419	0.2707	2.0737	0.227	704424755
1087	4	16709185	17284317	0.393048	0.130634358721	1153	7	0.412811483677901	0.679744737161688	0.128767880096176	265.76054536922	2.07374100719424	2.0419	0.2707	2.0737	0.227	705007116
1088	4	17284317	17907279	0.403832	0.197382825919	1160	8	0.226188982104902	0.821054439579701	0.077621561990916	267.374009217949	2.06958073148974	2.0419	0.2707	2.0737	0.227	705582248
1089	4	17907279	18514105	0.369278	0.176040578354	1103	4	0.786329745422746	0.43167433040395	0.268058171458036	254.235803592585	2.25677749360614	2.0419	0.2707	2.0737	0.227	706205210
1090	4	18514105	19096995	0.361778	0.142205218823	1040	4	0.521456880336237	0.602048536208738	0.183208908895108	239.714628954024	2.12787723785166	2.0419	0.2707	2.0737	0.227	706812036
1091	4	19096995	19680816	0.346964	0.143573115732	759	2	-0.138284072913858	0.890015912547809	-0.0546009174614476	174.945580169331	1.79009433962264	2.0419	0.2707	2.0737	0.227	707394926
1092	4	19680816	20265895	0.358208	0.145414550856	560	3	-1.20623489032792	0.227726934495929	-0.598604264425556	129.07710789832	1.2348401323043	1.1671	0.1273	1.1555	0.1191	707978747
1093	4	20265895	20838558	0.359778	0.126886144207	524	3	-1.35702446060018	0.174773438487351	-0.694464279833073	120.779293819143	1.15545755237045	1.1671	0.1273	1.1555	0.1191	708563826
1094	4	20838558	21421220	0.36951	0.141869557308	553	4	-1.5260524100944	0.126996812645067	-0.72802323389864	127.463644049591	1.13145780051151	1.1671	0.1273	1.1555	0.1191	709136489
1095	4	21421220	21983998	0.365836	0.111550202744	489	4	-1.79512960637275	0.0726330526938162	-0.905468249181113	112.711974575498	1.00051150895141	1.1671	0.1273	1.1555	0.1191	709719151
1096	4	21983998	22638577	0.374616	0.23615025841	536	5	-1.8620960809666	0.0625895483343188	-0.860018454663167	123.545231845535	1.03875968992248	1.1671	0.1273	1.1555	0.1191	710281929
1097	4	22638577	23207235	0.369842	0.120736892825	604	4	-1.31163151931008	0.189644492821564	-0.600754164808268	139.21888066176	1.23580562659847	1.1671	0.1273	1.1555	0.1191	710936508
1098	4	23207235	23784895	0.360448	0.134438943323	671	4	-1.02994132945617	0.303037547977209	-0.448989947933163	154.662034642452	1.37289002557545	1.1671	0.1273	1.1555	0.1191	711505166
1099	4	23784895	24318769	0.392208	0.0634494281422	1163	7	0.45474167117552	0.649295097812062	0.141226463917622	268.065493724548	2.09172661870504	2.141	0.1381	2.1314	0.1566	712082826
1100	4	24318769	24906400	0.40862	0.149125897034	1275	8	0.654278196558475	0.512932590368535	0.213994003722202	293.880915304212	2.27475468331847	2.141	0.1381	2.1314	0.1566	712616700
1101	4	24906400	25519246	0.408726	0.184134350228	1251	8	0.564937838759468	0.572116045499505	0.186578546141801	288.349039251427	2.23193577163247	2.141	0.1381	2.1314	0.1566	713204331
1102	4	25519246	26138397	0.43329	0.192442554401	1319	11	0.820947008346759	0.411676453191483	0.235148249106928	304.022688067651	2.27413793103448	2.141	0.1381	2.1314	0.1566	713817177
1103	4	26138397	26769756	0.384506	0.208057539371	1085	6	0.29515689089686	0.767874031782808	0.0979425862996891	250.086896552996	2.00925925925926	2.141	0.1381	2.1314	0.1566	714436328
1104	4	26769756	27351719	0.390798	0.14083885058	1074	7	0.0815630024467152	0.934994223000932	0.0263693604298165	247.551453362136	1.93165467625899	2.141	0.1381	2.1314	0.1566	715067687
1105	4	27351719	27914888	0.349424	0.112167040444	873	2	0.400191070498738	0.689015791039228	0.147280850752526	201.22199142006	2.05896226415094	2.141	0.1381	2.1314	0.1566	715649650
1106	4	27914888	28507492	0.342032	0.156266241875	943	2	0.730833702418752	0.46488073508078	0.258556967798183	217.35662990735	2.22405660377358	2.141	0.1381	2.1314	0.1566	716212819
1107	4	28507492	29067553	0.342642	0.107240104203	907	2	0.560788920288459	0.574941440721015	0.202401747651608	209.058815828173	2.13915094339623	2.141	0.1381	2.1314	0.1566	716805423
1108	4	29067553	29632918	0.329504	0.115615575778	822	1	0.521433544232417	0.602064788888021	0.252711735175302	189.466754807892	2.18617021276596	2.141	0.1381	2.1314	0.1566	717365484
1109	4	29632918	30217098	0.332956	0.144099421411	843	1	0.604337907556764	0.54561900850216	0.289105972435701	194.307146354079	2.24202127659574	2.141	0.1381	2.1314	0.1566	717930849
1110	4	30217098	30783975	0.346176	0.117974445956	906	2	0.556065454118173	0.578166110123442	0.200810247169321	208.82832099264	2.13679245283019	2.141	0.1381	2.1314	0.1566	718515029
1111	4	30783975	31340443	0.344128	0.101475736251	883	2	0.447425732201597	0.654567699960966	0.163712634771552	203.526939775387	2.08254716981132	2.141	0.1381	2.1314	0.1566	719081906
1112	4	31340443	31921170	0.335042	0.139010240612	861	1	0.675398790406205	0.499422433796823	0.319586578890463	198.456053393668	2.28989361702128	2.141	0.1381	2.1314	0.1566	719638374
1113	4	31921170	32493466	0.337834	0.126326236773	745	1	0.21745087870981	0.827856984158629	0.110813766843143	171.718652471873	1.9813829787234	2.141	0.1381	2.1314	0.1566	720219101
1114	4	32493466	33075991	0.334798	0.141667739582	809	1	0.470111795507821	0.638275147290364	0.229713043923596	186.470321945967	2.15159574468085	2.141	0.1381	2.1314	0.1566	720791397
1115	4	33075991	33644489	0.341106	0.120489430042	862	2	0.348232942625592	0.727665249576955	0.128987066212184	198.6865482292	2.03301886792453	2.141	0.1381	2.1314	0.1566	721373922
1116	4	33644489	34261024	0.332638	0.189016033153	856	1	0.65565965628136	0.512043132230205	0.311184137894766	197.303579216004	2.27659574468085	2.141	0.1381	2.1314	0.1566	721942420
1117	4	34261024	34854157	0.332442	0.157018746217	877	1	0.738564019605708	0.460171779265091	0.346150183938352	202.143970762191	2.33244680851064	2.141	0.1381	2.1314	0.1566	722558955
1118	4	34854157	35442427	0.332358	0.150050147041	817	1	0.501694410107572	0.615882497177709	0.243909419639302	188.314280630228	2.17287234042553	2.141	0.1381	2.1314	0.1566	723152088
1119	4	35442427	36015173	0.339926	0.127012672284	831	1	0.556963985657137	0.577552035710321	0.268421818263963	191.541208327686	2.21010638297872	2.141	0.1381	2.1314	0.1566	723740358
1120	4	36015173	36579776	0.353578	0.11442199209	922	3	0.31003801074318	0.756532051153627	0.120735659058815	212.516238361163	2.03307607497244	2.141	0.1381	2.1314	0.1566	724313104
1121	4	36579776	37194970	0.357582	0.187248250145	1093	3	1.02628846953643	0.304755630671098	0.366190404301382	251.930855237258	2.41014332965821	2.141	0.1381	2.1314	0.1566	724877707
1122	4	37194970	37809704	0.394896	0.18664007522	1108	7	0.224125639938618	0.822659542132774	0.0713332484935925	255.388277770248	1.99280575539568	2.141	0.1381	2.1314	0.1566	725492901
1123	4	37809704	38401590	0.413214	0.155242732553	1186	9	0.356117624904882	0.721752478574226	0.117688302963438	273.3668749418	2.06980802792321	2.141	0.1381	2.1314	0.1566	726107635
1124	4	38401590	39032107	0.400826	0.206999969866	1154	8	0.20385389265515	0.838467676739267	0.0701399806214638	265.991040204753	2.05887600356824	2.141	0.1381	2.1314	0.1566	726699521
1125	4	39032107	39720984	0.374782	0.274181022156	1054	5	0.345789999958738	0.729500540980083	0.115551506516275	242.941556651482	2.04263565891473	2.141	0.1381	2.1314	0.1566	727330038
1126	4	39720984	40427015	0.391712	0.291815798456	1087	7	0.136072246193619	0.891764167758252	0.0437273074717132	250.547886224061	1.95503597122302	2.141	0.1381	2.1314	0.1566	728018915
1127	4	40427015	41080389	0.405228	0.234741510988	1305	8	0.765953643807233	0.443703885285781	0.247546563433228	300.795760370193	2.32827832292596	2.141	0.1381	2.1314	0.1566	728724946
1128	4	41080389	41672931	0.396248	0.156177958693	1307	7	1.05853637114123	0.289810978118997	0.309634508239837	301.256750041259	2.35071942446043	2.141	0.1381	2.1314	0.1566	729378320
1129	4	41672931	42279612	0.389544	0.17584364765	1148	6	0.556267874289425	0.578027745339465	0.179370185643535	264.608071191557	2.12592592592593	2.141	0.1381	2.1314	0.1566	729970862
1130	4	42279612	42882321	0.379976	0.170412255334	1024	5	0.217920149712097	0.827491327215984	0.0738923548790601	236.0267115855	1.98449612403101	2.141	0.1381	2.1314	0.1566	730577543
1131	4	42882321	43481772	0.354442	0.16590346834	930	3	0.343546804137017	0.731187136250812	0.133199624624871	214.360197045425	2.05071664829107	2.141	0.1381	2.1314	0.1566	731180252
1132	4	43481772	44092459	0.340778	0.181249969297	871	2	0.390744138158166	0.695986369861432	0.143971915721951	200.761001748995	2.05424528301887	2.141	0.1381	2.1314	0.1566	731779703
1133	4	44092459	44679895	0.349604	0.148843448478	885	2	0.456872664542169	0.647762572890633	0.166976652093446	203.987929446453	2.0872641509434	2.141	0.1381	2.1314	0.1566	732390390
1134	4	44679895	45287200	0.34658	0.176690460312	801	2	0.060101506238151	0.952074790329209	0.0231014395317961	184.626363261705	1.88915094339623	2.141	0.1381	2.1314	0.1566	732977826
1135	4	45287200	45899033	0.337304	0.182783537338	729	1	0.154285649510307	0.877384511867247	0.0794921558205558	168.030735103349	1.93882978723404	2.141	0.1381	2.1314	0.1566	733585131
1136	4	45899033	46484926	0.34097	0.146601853922	1010	2	1.04730593582791	0.294958499285805	0.357582584762243	232.799783888042	2.38207547169811	2.141	0.1381	2.1314	0.1566	734196964
1137	4	46484926	47082490	0.351294	0.163269541003	1054	3	0.862933101741481	0.388174249586571	0.313771870266692	242.941556651482	2.32414553472988	2.141	0.1381	2.1314	0.1566	734782857
1138	4	47082490	47654014	0.361372	0.125146100601	1087	4	0.719060446353157	0.472103676732951	0.246977320893963	250.547886224061	2.22404092071611	2.141	0.1381	2.1314	0.1566	735380421
1139	4	47654014	48259932	0.374566	0.174805831812	1035	5	0.264805761469199	0.791159098285272	0.0893074072657477	238.56215477636	2.00581395348837	2.141	0.1381	2.1314	0.1566	735951945
1140	4	48259932	48900564	0.365846	0.219520723286	1115	4	0.836781719724938	0.402715274547106	0.28366909067432	257.001741618977	2.28132992327366	2.141	0.1381	2.1314	0.1566	736557863
1141	4	48900564	53126902	0.396484	0.881694270548	681	7	-1.56629336620969	0.117279953321255	-0.630897929543525	156.966982997779	1.22482014388489	1.0884	0.1129	1.0947	0.1038	737198495
1142	4	53126902	53799895	0.406166	0.257050221919	604	8	-1.84352930690542	0.0652517668264137	-0.86388278869894	139.21888066176	1.07760927743087	1.0884	0.1129	1.0947	0.1038	741424833
1143	4	53799895	54451545	0.379112	0.232716949283	659	5	-1.33782969495537	0.18095195948065	-0.561972990112888	151.896096616059	1.27713178294574	1.0884	0.1129	1.0947	0.1038	742097826
1144	4	54451545	55084107	0.399878	0.209563647516	614	7	-1.84722562244374	0.0647144473610504	-0.780314072185416	141.523829017087	1.10431654676259	1.0884	0.1129	1.0947	0.1038	742749476
1145	4	55084107	55700432	0.408606	0.188739707135	605	8	-1.83980679199712	0.0657966079280797	-0.861496195862062	139.449375497293	1.07939339875112	1.0884	0.1129	1.0947	0.1038	743382038
1146	4	55700432	56315527	0.390616	0.187117437144	559	7	-2.07784165368064	0.0377239459269565	-0.915704444712406	128.846613062788	1.00539568345324	1.0884	0.1129	1.0947	0.1038	743998363
1147	4	56315527	56943366	0.36878	0.203617487923	497	4	-1.76149495683796	0.0781546658356273	-0.88205686257106	114.555933259759	1.01687979539642	1.0884	0.1129	1.0947	0.1038	744613458
1148	4	56943366	57587710	0.390942	0.224016984716	649	7	-1.70046996620207	0.0890425610487001	-0.700334249556457	149.591148260732	1.16726618705036	1.0884	0.1129	1.0947	0.1038	745241297
1149	4	57587710	58249202	0.406166	0.244132960036	620	8	-1.78396906837275	0.0744286914760257	-0.826163122749781	142.906798030283	1.10615521855486	1.0884	0.1129	1.0947	0.1038	745885641
1150	4	58249202	58884686	0.3642	0.2131981293	536	4	-1.59752604035583	0.110148497830969	-0.773069713675574	123.545231845535	1.09667519181586	1.0884	0.1129	1.0947	0.1038	746547133
1151	4	58884686	59502381	0.344098	0.190539020067	420	2	-1.73953910464079	0.0819399800174961	-0.908311475210791	96.8078309237403	0.990566037735849	1.0884	0.1129	1.0947	0.1038	747182617
1152	4	59502381	60141321	0.332016	0.217453908035	387	1	-1.19587112462906	0.231746854969062	-0.834093092361971	89.2015013511607	1.02925531914894	1.0884	0.1129	1.0947	0.1038	747800312
1153	4	60141321	60765123	0.331782	0.198463615057	362	1	-1.29456679525329	0.195469713144411	-0.930436961423176	83.4391304628429	0.962765957446808	1.0884	0.1129	1.0947	0.1038	748439252
1154	4	60765123	61364712	0.334264	0.166095442044	381	1	-1.21955808557888	0.2226324437673	-0.856635661013059	87.8185323379644	1.01329787234043	1.0884	0.1129	1.0947	0.1038	749063054
1155	4	61364712	61961177	0.341638	0.161727846563	425	2	-1.71592177378936	0.0861763609232575	-0.89123796185185	97.9603051014039	1.00235849056604	1.0884	0.1129	1.0947	0.1038	749662643
1156	4	61961177	62524227	0.3409	0.111979397922	494	2	-1.39000260803963	0.164528085395285	-0.674189761292236	113.864448753161	1.16509433962264	1.0884	0.1129	1.0947	0.1038	750259108
1157	4	62524227	63122155	0.340484	0.163778916525	451	2	-1.59311165336192	0.111135145542769	-0.805573369621533	103.953170825255	1.06367924528302	1.0884	0.1129	1.0947	0.1038	750822158
1158	4	63122155	63733821	0.338636	0.18256041696	466	1	-0.883992805456519	0.376700096607557	-0.566096703852101	107.410593358245	1.23936170212766	1.0884	0.1129	1.0947	0.1038	751420086
1159	4	63733821	64359478	0.329406	0.200840076911	423	1	-1.05374935893018	0.291997684209188	-0.705768995386431	97.4993154303385	1.125	1.0884	0.1129	1.0947	0.1038	752031752
1160	4	64359478	64957105	0.32762	0.163357746554	447	1	-0.959001515130929	0.337557981908111	-0.626151827323064	103.031191483124	1.18882978723404	1.0884	0.1129	1.0947	0.1038	752657409
1161	4	64957105	65549166	0.330058	0.155492423923	352	1	-1.33404506350298	0.18218908837441	-0.970851229869084	81.1341821075157	0.936170212765957	1.0884	0.1129	1.0947	0.1038	753255036
1162	4	65549166	66151946	0.335886	0.17050997047	413	1	-1.09322762717987	0.274293869856445	-0.740284877086936	95.1943670750113	1.09840425531915	1.0884	0.1129	1.0947	0.1038	753847097
1163	4	66151946	66721277	0.330916	0.121776260207	415	1	-1.08533197352993	0.277774649580488	-0.733315322272094	95.6553567460768	1.10372340425532	1.0884	0.1129	1.0947	0.1038	754449877
1164	4	66721277	67331479	0.331944	0.180599211409	475	1	-0.848462364031799	0.39618052393019	-0.538499145288071	109.48504687804	1.26329787234043	1.0884	0.1129	1.0947	0.1038	755019208
1165	4	67331479	67917399	0.340876	0.146641179683	417	2	-1.75370950315164	0.0794802963481481	-0.91865341943225	96.1163464171422	0.983490566037736	1.0884	0.1129	1.0947	0.1038	755629410
1166	4	67917399	68561245	0.356154	0.223416779789	542	3	-1.28162967546405	0.199972585051054	-0.645738240016651	124.928200858732	1.19514884233738	1.0884	0.1129	1.0947	0.1038	756215330
1167	4	68561245	69183311	0.35464	0.196226766935	531	3	-1.32770426638057	0.184275823580095	-0.675319230566369	122.392757667872	1.17089305402426	1.0884	0.1129	1.0947	0.1038	756859176
1168	4	69183311	70014499	0.352774	0.398451373215	418	3	-1.80101597306851	0.0717003623812755	-1.02052814928964	96.3468412526749	0.921719955898567	1.0884	0.1129	1.0947	0.1038	757481242
1169	4	70014499	70843067	0.343912	0.3965492271	447	2	-1.61200551804307	0.106960738964873	-0.818425971693596	103.031191483124	1.05424528301887	1.0884	0.1129	1.0947	0.1038	758312430
1170	4	70843067	71475987	0.34634	0.210010743854	550	2	-1.12548850250362	0.260382086608849	-0.519269184464892	126.772159542993	1.29716981132075	1.0884	0.1129	1.0947	0.1038	759140998
1171	4	71475987	72153411	0.372772	0.261909823095	545	5	-1.8237351258926	0.0681921257709467	-0.835995225456651	125.61968536533	1.0562015503876	1.0884	0.1129	1.0947	0.1038	759773918
1172	4	72153411	72769797	0.360418	0.188819992667	495	4	-1.76990361922166	0.0767431978195057	-0.887874189166375	114.094943588694	1.01278772378517	1.0884	0.1129	1.0947	0.1038	760451342
1173	4	72769797	73370774	0.349092	0.168021405145	484	2	-1.43723726974249	0.15065058638209	-0.70369375560232	111.559500397834	1.14150943396226	1.0884	0.1129	1.0947	0.1038	761067728
1174	4	73370774	74034468	0.363316	0.246640771199	538	4	-1.58911737797214	0.112033895109556	-0.767696541576723	124.006221516601	1.10076726342711	1.0884	0.1129	1.0947	0.1038	761668705
1175	4	74034468	74652780	0.361712	0.191346763446	482	4	-1.8245599247157	0.0680674656349779	-0.926269567903385	111.098510726769	0.98618925831202	1.0884	0.1129	1.0947	0.1038	762332399
1176	4	74652780	75249918	0.360996	0.16267261504	584	4	-1.39571814314707	0.162799388579599	-0.649334345253329	134.608983951106	1.19488491048593	1.0884	0.1129	1.0947	0.1038	762950711
1177	4	75249918	75942525	0.371184	0.278089883585	525	5	-1.9089816927237	0.0562644533723183	-0.889934032567455	121.009788654675	1.01744186046512	1.0884	0.1129	1.0947	0.1038	763547849
1178	4	75942525	76639006	0.38165	0.282105326635	518	6	-2.05484195963622	0.039894271946742	-0.968728453345599	119.396324805946	0.959259259259259	1.0884	0.1129	1.0947	0.1038	764240456
1179	4	76639006	77277690	0.385012	0.217140244628	586	6	-1.77300788232361	0.0762274007524181	-0.790779886609905	135.069973622171	1.08518518518519	1.0884	0.1129	1.0947	0.1038	764936937
1180	4	77277690	77887560	0.39998	0.180153147392	619	7	-1.82626052869493	0.0678110277607984	-0.768613318341331	142.676303194751	1.11330935251799	1.0884	0.1129	1.0947	0.1038	765575621
1181	4	77887560	78514960	0.413436	0.203060248645	505	9	-2.25418327536101	0.0241846404943871	-1.11406041394341	116.399891944021	0.881326352530541	1.0884	0.1129	1.0947	0.1038	766185491
1182	4	78514960	79138545	0.371096	0.198184690138	505	5	-1.99422825955479	0.0461271151783843	-0.945968067481783	116.399891944021	0.978682170542636	1.0884	0.1129	1.0947	0.1038	766812891
1183	4	79138545	79730142	0.388052	0.154830061681	628	6	-1.59893389339523	0.109835292051142	-0.690915992140526	144.750756714545	1.16296296296296	1.0884	0.1129	1.0947	0.1038	767436476
1184	4	79730142	80321721	0.354744	0.154804345658	559	3	-1.21042348950215	0.226116432997599	-0.601182808527333	128.846613062788	1.23263506063947	1.0884	0.1129	1.0947	0.1038	768028073
1185	4	80321721	80913210	0.345034	0.154675742068	533	2	-1.20578742739848	0.227899464453511	-0.564565270117738	122.853747338937	1.25707547169811	1.0884	0.1129	1.0947	0.1038	768619652
1186	4	80913210	81490745	0.364112	0.134251603799	579	4	-1.41673979910631	0.156559016380789	-0.66173936614411	133.456509773442	1.1846547314578	1.0884	0.1129	1.0947	0.1038	769211141
1187	4	81490745	82094057	0.347436	0.171241414061	506	2	-1.3333210139962	0.182426480475732	-0.639563418182604	116.630386779554	1.19339622641509	1.0884	0.1129	1.0947	0.1038	769788676
1188	4	82094057	82692659	0.380732	0.164720465351	567	6	-1.85175563921978	0.0640609203650329	-0.838331816089924	130.690571747049	1.05	1.0884	0.1129	1.0947	0.1038	770391988
1189	4	82692659	83348081	0.382012	0.237132717547	614	6	-1.65695855637136	0.0975278542950308	-0.723441895661973	141.523829017087	1.13703703703704	1.0884	0.1129	1.0947	0.1038	770990590
1190	4	83348081	83981242	0.397166	0.210311437375	647	7	-1.7088560037016	0.0874776258660847	-0.704787015563088	149.130158589667	1.1636690647482	1.0884	0.1129	1.0947	0.1038	771646012
1191	4	83981242	84643974	0.38669	0.245547219691	640	6	-1.54919846798712	0.121334017650115	-0.663608646144791	147.516694740938	1.18518518518519	1.0884	0.1129	1.0947	0.1038	772279173
1192	4	84643974	85236407	0.36817	0.156022706365	600	4	-1.32844884407748	0.184029872610719	-0.610340213637466	138.296901319629	1.22762148337596	1.0884	0.1129	1.0947	0.1038	772941905
1193	4	85236407	85815645	0.370916	0.136796964288	568	5	-1.72570157403685	0.0844011147300198	-0.776360525616258	130.921066582582	1.10077519379845	1.0884	0.1129	1.0947	0.1038	773534338
1194	4	85815645	86445678	0.363584	0.206390776356	569	4	-1.45878311102481	0.144624812462411	-0.686874061826765	131.151561418115	1.16419437340153	1.0884	0.1129	1.0947	0.1038	774113576
1195	4	86445678	87028491	0.354858	0.142091888822	444	3	-1.69211239453854	0.0906245456585408	-0.933471415020417	102.339706976525	0.979051819184123	1.0884	0.1129	1.0947	0.1038	774743609
1196	4	87028491	87665368	0.356422	0.214919050303	536	3	-1.30676127050943	0.191293802423032	-0.66179809091275	123.545231845535	1.1819184123484	1.0884	0.1129	1.0947	0.1038	775326422
1197	4	87665368	88304742	0.379592	0.217985091668	570	5	-1.71717691735374	0.0859468517071124	-0.771289536068836	131.382056253648	1.1046511627907	1.0884	0.1129	1.0947	0.1038	775963299
1198	4	88304742	88949230	0.377814	0.224190365065	605	5	-1.56799542539932	0.116882199955371	-0.685316312958983	139.449375497293	1.17248062015504	1.0884	0.1129	1.0947	0.1038	776602673
1199	4	88949230	89600533	0.384876	0.232308157647	575	6	-1.81859868894771	0.0689726780025187	-0.818118595200415	132.534530431311	1.06481481481481	1.0884	0.1129	1.0947	0.1038	777247161
1200	4	89600533	90208006	0.37265	0.176918151095	490	5	-2.05816318467811	0.0395744713394914	-0.989469706118369	112.94246941103	0.949612403100775	1.0884	0.1129	1.0947	0.1038	777898464
1201	4	90208006	90788897	0.36089	0.13925331947	546	4	-1.55548272843734	0.119831144864654	-0.746401763213494	125.850180200862	1.11713554987212	1.0884	0.1129	1.0947	0.1038	778505937
1202	4	90788897	91378371	0.341672	0.151786168686	402	2	-1.82456149570593	0.0680672283743634	-0.971505301697985	92.6589238841515	0.94811320754717	1.0884	0.1129	1.0947	0.1038	779086828
1203	4	91378371	91973584	0.334598	0.159964584107	416	1	-1.08138414670497	0.279526270630633	-0.729843130365289	95.8858515816095	1.1063829787234	1.0884	0.1129	1.0947	0.1038	779676302
1204	4	91973584	92624648	0.333758	0.232026344568	396	1	-1.16034068320434	0.245910126803934	-0.800926228426772	91.2759548709552	1.0531914893617	1.0884	0.1129	1.0947	0.1038	780271515
1205	4	92624648	93256758	0.3411	0.208998433817	342	2	-2.10796946592309	0.0350336306821881	-1.20470447799102	78.8292337521886	0.806603773584906	1.0884	0.1129	1.0947	0.1038	780922579
1206	4	93256758	93815236	0.330612	0.104709585695	368	1	-1.27087983430347	0.203771401487478	-0.906720892449368	84.8220994760391	0.978723404255319	1.0884	0.1129	1.0947	0.1038	781554689
1207	4	93815236	94379967	0.334916	0.114622714177	243	1	-1.76435818742459	0.0776716931212452	-1.5054703449006	56.0102450344498	0.646276595744681	1.0884	0.1129	1.0947	0.1038	782113167
1208	4	94379967	94983137	0.354118	0.171046305353	223	3	-2.61779281204327	0.00885005221094461	-1.92698738145022	51.4003483237955	0.491730981256891	1.0884	0.1129	1.0947	0.1038	782677898
1209	4	94983137	95607321	0.354414	0.198954154544	497	3	-1.47011663830438	0.141530166825292	-0.770785239808237	114.555933259759	1.09592061742007	1.0884	0.1129	1.0947	0.1038	783281068
1210	4	95607321	96193925	0.363382	0.147636224779	526	4	-1.63956935227433	0.101094739791199	-0.800239914841044	121.240283490208	1.07621483375959	1.0884	0.1129	1.0947	0.1038	783905252
1211	4	96193925	96769565	0.357714	0.131401570426	529	3	-1.33608146472903	0.181522647618676	-0.680763369256497	121.931767996806	1.1664829106946	1.0884	0.1129	1.0947	0.1038	784491856
1212	4	96769565	97337358	0.342984	0.119397386019	446	2	-1.61672898421335	0.105936794575438	-0.821657092956609	102.800696647591	1.05188679245283	1.0884	0.1129	1.0947	0.1038	785067496
1213	4	97337358	97922430	0.344058	0.145404326305	460	2	-1.55060045782935	0.120997462371105	-0.777066941932539	106.027624345049	1.08490566037736	1.0884	0.1129	1.0947	0.1038	785635289
1214	4	97922430	98538632	0.34342	0.188577771575	449	2	-1.60255858570249	0.109032143313798	-0.811985358135767	103.492181154189	1.05896226415094	1.0884	0.1129	1.0947	0.1038	786220361
1215	4	98538632	99213574	0.344744	0.259195604956	537	2	-1.18689356271733	0.235269606801443	-0.553778714891501	123.775726681068	1.26650943396226	1.0884	0.1129	1.0947	0.1038	786836563
1216	4	99213574	99840114	0.381104	0.201966354902	553	6	-1.9097803021959	0.0561615065181102	-0.874401070797446	127.463644049591	1.02407407407407	1.0884	0.1129	1.0947	0.1038	787511505
1217	4	99840114	100530483	0.36878	0.27574963534	525	4	-1.64377368346618	0.10022295925062	-0.802985291579862	121.009788654675	1.07416879795396	1.0884	0.1129	1.0947	0.1038	788138045
1218	4	100530483	101148004	0.377328	0.190310936794	520	5	-1.93029333443147	0.0535705024824311	-0.903739832092485	119.857314477012	1.0077519379845	1.0884	0.1129	1.0947	0.1038	788828414
1219	4	101148004	101732977	0.356438	0.145259695747	500	3	-1.45755084078169	0.144964388104655	-0.762102996708436	115.247417766358	1.10253583241455	1.0884	0.1129	1.0947	0.1038	789445935
1220	4	101732977	102307728	0.353628	0.130058059925	480	3	-1.54132282426628	0.123238236602051	-0.820996685762004	110.637521055703	1.05843439911797	1.0884	0.1129	1.0947	0.1038	790030908
1221	4	102307728	102933552	0.350248	0.201053331288	479	3	-1.54551142344051	0.12222260793142	-0.824005435634343	110.407026220171	1.05622932745314	1.0884	0.1129	1.0947	0.1038	790605659
1222	4	102933552	103549343	0.369034	0.188036200594	547	4	-1.55127839724549	0.120834981537536	-0.74376188134079	126.080675036395	1.11918158567775	1.0884	0.1129	1.0947	0.1038	791231483
1223	4	103549343	104265510	0.36395	0.301838816924	443	4	-1.98852884119782	0.0467532325209488	-1.04799601557833	102.109212140993	0.906393861892583	1.0884	0.1129	1.0947	0.1038	791847274
1224	4	104265510	104928834	0.346154	0.246220549837	517	2	-1.28136288612305	0.200066233854541	-0.608536522561979	119.165829970414	1.21933962264151	1.0884	0.1129	1.0947	0.1038	792563441
1225	4	104928834	105526221	0.340402	0.163021625847	464	2	-1.53170659314821	0.125594854690636	-0.764575997749342	106.94960368718	1.09433962264151	1.0884	0.1129	1.0947	0.1038	793226765
1226	4	105526221	106140482	0.356006	0.186013762879	493	3	-1.4868710350013	0.137048875626967	-0.782443444992611	113.633953917629	1.08710033076075	1.0884	0.1129	1.0947	0.1038	793824152
1227	4	106140482	106745991	0.353058	0.17424844222	518	3	-1.38215605564556	0.16692378980248	-0.711078993683969	119.396324805946	1.14222712238148	1.0884	0.1129	1.0947	0.1038	794438413
1228	4	106745991	107370672	0.353404	0.199591471487	478	3	-1.54970002261474	0.121213532716838	-0.827020473389774	110.176531384638	1.05402425578831	1.0884	0.1129	1.0947	0.1038	795043922
1229	4	107370672	107990746	0.349362	0.193644629512	488	2	-1.41834340506134	0.156090530130446	-0.691819655314028	112.481479739965	1.15094339622642	1.0884	0.1129	1.0947	0.1038	795668603
1230	4	107990746	108606537	0.360188	0.188036200594	461	4	-1.91285087974454	0.0557671454149778	-0.990535963704009	106.258119180582	0.943222506393862	1.0884	0.1129	1.0947	0.1038	796288677
1231	4	108606537	109192152	0.391098	0.146196733349	589	7	-1.95205109118778	0.0509321391013325	-0.840285093725135	135.761458128769	1.05935251798561	1.0884	0.1129	1.0947	0.1038	796904468
1232	4	109192152	109800045	0.384382	0.177486827452	590	6	-1.75642940718757	0.0790151152583917	-0.780965596782949	135.991952964302	1.09259259259259	1.0884	0.1129	1.0947	0.1038	797490083
1233	4	109800045	110383329	0.365162	0.14278464693	471	4	-1.87080756782604	0.0613717582889794	-0.959575654520563	108.563067535909	0.963682864450128	1.0884	0.1129	1.0947	0.1038	798097976
1234	4	110383329	111025901	0.376794	0.221877081479	606	5	-1.56373309705777	0.117880261710356	-0.682933661647989	139.679870332825	1.17441860465116	1.0884	0.1129	1.0947	0.1038	798681260
1235	4	111025901	111675174	0.383672	0.229907912388	555	6	-1.90149106462789	0.0572377217775543	-0.869192779794684	127.924633720657	1.02777777777778	1.0884	0.1129	1.0947	0.1038	799323832
1236	4	111675174	112277179	0.346818	0.169442114268	444	2	-1.62617591655392	0.103912237902757	-0.828141126526808	102.339706976525	1.04716981132075	1.0884	0.1129	1.0947	0.1038	799973105
1237	4	112277179	112869528	0.342722	0.155903023387	487	2	-1.42306687123163	0.154716770911483	-0.694779030794572	112.250984904432	1.14858490566038	1.0884	0.1129	1.0947	0.1038	800575110
1238	4	112869528	113491181	0.37644	0.195692773943	557	5	-1.77258718579395	0.0762971366249869	-0.804574127780908	128.385623391722	1.07945736434109	1.0884	0.1129	1.0947	0.1038	801167459
1239	4	113491181	114110801	0.360856	0.193053807172	529	4	-1.62695635869878	0.103746366865813	-0.792034992019321	121.931767996806	1.08235294117647	1.0884	0.1129	1.0947	0.1038	801789112
1240	4	114110801	114671626	0.354474	0.10845629207	578	3	-1.13084010519178	0.258122396444359	-0.552961598869844	133.226014937909	1.27453142227122	1.0884	0.1129	1.0947	0.1038	802408732
1241	4	114671626	115280386	0.351338	0.178658256127	558	3	-1.21461208867638	0.22451407603211	-0.603765969541335	128.616118227255	1.23042998897464	1.0884	0.1129	1.0947	0.1038	802969557
1242	4	115280386	115860403	0.349552	0.137956301281	477	2	-1.47030153293449	0.141480106070325	-0.724711536871402	109.946036549105	1.125	1.0884	0.1129	1.0947	0.1038	803578317
1243	4	115860403	116444504	0.33163	0.14398366036	439	1	-0.99058412973068	0.321888690236221	-0.652205718971023	101.187232798862	1.16755319148936	1.0884	0.1129	1.0947	0.1038	804158334
1244	4	116444504	117038083	0.325638	0.157652140659	401	1	-1.1406015490795	0.254035772333873	-0.782824422051461	92.4284290486187	1.06648936170213	1.0884	0.1129	1.0947	0.1038	804742435
1245	4	117038083	117625947	0.332236	0.149463141135	364	1	-1.28667114160335	0.198208935731706	-0.922488208307685	83.9001201339083	0.968085106382979	1.0884	0.1129	1.0947	0.1038	805336014
1246	4	117625947	118212697	0.330546	0.147848317	401	1	-1.1406015490795	0.254035772333873	-0.782824422051461	92.4284290486187	1.06648936170213	1.0884	0.1129	1.0947	0.1038	805923878
1247	4	118212697	118801982	0.337456	0.151514123047	391	1	-1.18007981732919	0.237968470959225	-0.819258051199029	90.1234806932916	1.03989361702128	1.0884	0.1129	1.0947	0.1038	806510628
1248	4	118801982	119640901	0.35804	0.403994902964	543	3	-1.27744107628982	0.2014465707274	-0.643078893566161	125.158695694264	1.19735391400221	1.0884	0.1129	1.0947	0.1038	807099913
1249	4	119640901	120237851	0.366744	0.162408911969	620	4	-1.24436222024049	0.213366280852384	-0.563034498859109	142.906798030283	1.26854219948849	1.0884	0.1129	1.0947	0.1038	807938832
1250	4	120237851	120960023	0.356356	0.307644162333	527	3	-1.34445866307749	0.178800114919751	-0.686228129733308	121.470778325741	1.16207276736494	1.0884	0.1129	1.0947	0.1038	808535782
1251	4	120960023	121553967	0.349556	0.158169793785	482	2	-1.44668420208306	0.147985391057806	-0.709667656646952	111.098510726769	1.13679245283019	1.0884	0.1129	1.0947	0.1038	809257954
1252	4	121553967	122140689	0.365568	0.14780764996	517	4	-1.67740833300097	0.0934626609948338	-0.825138433818412	119.165829970414	1.05780051150895	1.0884	0.1129	1.0947	0.1038	809851898
1253	4	122140689	122754322	0.374342	0.185180718768	589	5	-1.6361926788642	0.101799268190505	-0.723983821290479	135.761458128769	1.14147286821705	1.0884	0.1129	1.0947	0.1038	810438620
1254	4	122754322	123343802	0.355402	0.151794802199	509	3	-1.41985344821362	0.155650350859233	-0.736365435294828	117.321871286152	1.12238147739802	1.0884	0.1129	1.0947	0.1038	811052253
1255	4	123343802	123983357	0.372362	0.218206409144	538	5	-1.85357142428349	0.063800498963075	-0.854645282564316	124.006221516601	1.04263565891473	1.0884	0.1129	1.0947	0.1038	811641733
1256	4	123983357	124592554	0.370226	0.179247435559	499	5	-2.01980222960412	0.0434039057935546	-0.963211639783679	115.016922930825	0.967054263565892	1.0884	0.1129	1.0947	0.1038	812281288
1257	4	124592554	125201379	0.352576	0.178745945058	480	3	-1.54132282426628	0.123238236602051	-0.820996685762004	110.637521055703	1.05843439911797	1.0884	0.1129	1.0947	0.1038	812890485
1258	4	125201379	125787613	0.3491	0.147098257692	529	2	-1.22468129207962	0.220695325512722	-0.575433080762888	121.931767996806	1.24764150943396	1.0884	0.1129	1.0947	0.1038	813499310
1259	4	125787613	126353553	0.342466	0.116514118104	443	2	-1.63089938272421	0.102911552034376	-0.831394104321896	102.109212140993	1.04481132075472	1.0884	0.1129	1.0947	0.1038	814085544
1260	4	126353553	126931689	0.339056	0.135151590629	468	1	-0.876097151806581	0.380977221015651	-0.559918128922977	107.871583029311	1.24468085106383	1.0884	0.1129	1.0947	0.1038	814651484
1261	4	126931689	127528291	0.33507	0.161920342205	465	1	-0.887940632281488	0.374572686664049	-0.569195942510988	107.180098522713	1.23670212765957	1.0884	0.1129	1.0947	0.1038	815229620
1262	4	127528291	128131442	0.348444	0.17102019229	418	2	-1.74898603698136	0.0802934330419117	-0.915197860796031	96.3468412526749	0.985849056603774	1.0884	0.1129	1.0947	0.1038	815826222
1263	4	128131442	128763284	0.359294	0.208662925225	515	3	-1.39472185316825	0.163099732321027	-0.719458659299942	118.704840299348	1.13561190738699	1.0884	0.1129	1.0947	0.1038	816429373
1264	4	128763284	129448609	0.37349	0.270419144202	618	5	-1.51258515695911	0.130385066820399	-0.654644617216565	142.445808359218	1.19767441860465	1.0884	0.1129	1.0947	0.1038	817061215
1265	4	129448609	130089480	0.37694	0.219811787396	526	5	-1.90471936438214	0.056816560457682	-0.887188655828637	121.240283490208	1.01937984496124	1.0884	0.1129	1.0947	0.1038	817746540
1266	4	130089480	130674765	0.355488	0.145715335264	485	3	-1.52037982839513	0.128415541197204	-0.806046344296033	111.789995233367	1.06945975744212	1.0884	0.1129	1.0947	0.1038	818387411
1267	4	130674765	131261624	0.341646	0.148006591021	433	2	-1.67813404442707	0.0933209339401998	-0.864333778150189	99.8042637856656	1.02122641509434	1.0884	0.1129	1.0947	0.1038	818972696
1268	4	131261624	131853210	0.334586	0.154814346519	406	1	-1.12086241495465	0.262346431525622	-0.764946931321205	93.5809032262823	1.07978723404255	1.0884	0.1129	1.0947	0.1038	819559555
1269	4	131853210	132458855	0.326848	0.174433868025	351	1	-1.33799289032795	0.180898754425015	-0.974955628201821	80.903687271983	0.933510638297872	1.0884	0.1129	1.0947	0.1038	820151141
1270	4	132458855	133343458	0.328682	0.434774695541	409	1	-1.10901893447975	0.267422013835957	-0.754325815564632	94.2723877328805	1.08776595744681	1.0884	0.1129	1.0947	0.1038	820756786
1271	4	133343458	133928201	0.328832	0.144923496305	359	1	-1.30641027572819	0.191413073256041	-0.94244281468333	82.7476459562447	0.954787234042553	1.0884	0.1129	1.0947	0.1038	821641389
1272	4	133928201	134495537	0.332344	0.118688043769	397	1	-1.15639285637937	0.247520502235733	-0.797287651363423	91.5064497064879	1.05585106382979	1.0884	0.1129	1.0947	0.1038	822226132
1273	4	134495537	135098350	0.334044	0.170555379529	452	1	-0.939262381006084	0.347596048038445	-0.610103886091194	104.183665660787	1.20212765957447	1.0884	0.1129	1.0947	0.1038	822793468
1274	4	135098350	135689255	0.331498	0.153840295817	439	1	-0.99058412973068	0.321888690236221	-0.652205718971023	101.187232798862	1.16755319148936	1.0884	0.1129	1.0947	0.1038	823396281
1275	4	135689255	136292645	0.328296	0.171348547374	377	1	-1.23534939287875	0.216700498555943	-0.871862135237717	86.8965529958336	1.00265957446809	1.0884	0.1129	1.0947	0.1038	823987186
1276	4	136292645	136888910	0.32847	0.161446672201	343	1	-1.3695755049277	0.170819450301905	-1.00821808233357	79.0597285877213	0.912234042553192	1.0884	0.1129	1.0947	0.1038	824590576
1277	4	136888910	137454536	0.330554	0.116023662279	392	1	-1.17613199050422	0.239542136119227	-0.815573004391173	90.3539755288243	1.04255319148936	1.0884	0.1129	1.0947	0.1038	825186841
1278	4	137454536	138017914	0.343224	0.11249640561	459	2	-1.55532392399964	0.11986894234296	-0.780206649463106	105.797129509516	1.08254716981132	1.0884	0.1129	1.0947	0.1038	825752467
1279	4	138017914	138603352	0.33982	0.145938596401	403	1	-1.13270589542956	0.257337781101724	-0.775646819978414	92.8894187196842	1.0718085106383	1.0884	0.1129	1.0947	0.1038	826315845
1280	4	138603352	139175211	0.344986	0.125658597661	544	2	-1.15382929952533	0.248570159428697	-0.535094151626574	125.389190529797	1.28301886792453	1.0884	0.1129	1.0947	0.1038	826901283
1281	4	139175211	139773094	0.378088	0.163715977875	581	5	-1.67029130559664	0.0948617425370543	-0.743713291716411	133.917499444507	1.12596899224806	1.0884	0.1129	1.0947	0.1038	827473142
1282	4	139773094	140454703	0.384046	0.266441610953	600	6	-1.71498321934748	0.0863483035659481	-0.756718050536272	138.296901319629	1.11111111111111	1.0884	0.1129	1.0947	0.1038	828071025
1283	4	140454703	141035166	0.410352	0.138618654419	657	9	-1.67156104798889	0.0946109111517437	-0.734450431260236	151.435106944994	1.14659685863874	1.0884	0.1129	1.0947	0.1038	828752634
1284	4	141035166	141626199	0.390324	0.154023548601	637	7	-1.75078619119921	0.0799827460848099	-0.727259355299295	146.825210234339	1.14568345323741	1.0884	0.1129	1.0947	0.1038	829333097
1285	4	141626199	142232713	0.380348	0.175616721131	500	6	-2.12944509774838	0.0332174526579676	-1.01975245637007	115.247417766358	0.925925925925926	1.0884	0.1129	1.0947	0.1038	829924130
1286	4	142232713	142844628	0.359612	0.182893048871	536	3	-1.30676127050943	0.191293802423032	-0.66179809091275	123.545231845535	1.1819184123484	1.0884	0.1129	1.0947	0.1038	830530644
1287	4	142844628	143436368	0.355534	0.155034305607	531	3	-1.32770426638057	0.184275823580095	-0.675319230566369	122.392757667872	1.17089305402426	1.0884	0.1129	1.0947	0.1038	831142559
1288	4	143436368	144045630	0.359774	0.179334998736	532	3	-1.32351566720634	0.185663949614647	-0.672604845869333	122.623252503404	1.17309812568908	1.0884	0.1129	1.0947	0.1038	831734299
1289	4	144045630	144668515	0.37289	0.197283607729	578	5	-1.6830782906213	0.0923599364906951	-0.751181962620261	133.226014937909	1.12015503875969	1.0884	0.1129	1.0947	0.1038	832343561
1290	4	144668515	145572107	0.36288	0.446652914147	503	4	-1.73626896968686	0.0825162872220217	-0.86474431432782	115.938902272956	1.02915601023018	1.0884	0.1129	1.0947	0.1038	832966446
1291	4	145572107	146237007	0.3617	0.248007219131	485	4	-1.81194693114015	0.0699943968391558	-0.917317967058857	111.789995233367	0.9923273657289	1.0884	0.1129	1.0947	0.1038	833870038
1292	4	146237007	146858625	0.388246	0.195647487685	552	6	-1.91392492097991	0.055629749614492	-0.877012284253984	127.233149214059	1.02222222222222	1.0884	0.1129	1.0947	0.1038	834534938
1293	4	146858625	147437874	0.379488	0.136813356605	621	5	-1.49979817193445	0.133666691023501	-0.647658186900459	143.137292865816	1.20348837209302	1.0884	0.1129	1.0947	0.1038	835156556
1294	4	147437874	148044344	0.371436	0.175556911306	502	5	-2.00701524457946	0.044748039793491	-0.954564091170168	115.708407437423	0.972868217054264	1.0884	0.1129	1.0947	0.1038	835735805
1295	4	148044344	148657713	0.37344	0.184830012603	593	5	-1.61914336549798	0.105416420127958	-0.714219350574936	136.6834374709	1.14922480620155	1.0884	0.1129	1.0947	0.1038	836342275
1296	4	148657713	149251803	0.391786	0.158376676934	625	7	-1.80110241619636	0.0716867389901247	-0.754696538006147	144.059272207947	1.12410071942446	1.0884	0.1129	1.0947	0.1038	836955644
1297	4	149251803	149841908	0.366928	0.152693164776	583	4	-1.39992247433892	0.161536535168931	-0.65180683093285	134.378489115573	1.19283887468031	1.0884	0.1129	1.0947	0.1038	837549734
1298	4	149841908	150443585	0.358318	0.168989341457	541	3	-1.28581827463828	0.1985064908611	-0.648402497543708	124.697706023199	1.19294377067255	1.0884	0.1129	1.0947	0.1038	838139839
1299	4	150443585	151039008	0.356676	0.160260856568	630	3	-0.913032948131848	0.361225213194214	-0.428679262983244	145.21174638561	1.38919514884234	1.0884	0.1129	1.0947	0.1038	838741516
1300	4	151039008	151620554	0.356518	0.140222785472	475	3	-1.56226582013743	0.118225380491089	-0.836103578152213	109.48504687804	1.04740904079383	1.0884	0.1129	1.0947	0.1038	839336939
1301	4	151620554	152273938	0.363348	0.234753223219	550	4	-1.53866540366994	0.123886002489385	-0.735871095721325	126.772159542993	1.12531969309463	1.0884	0.1129	1.0947	0.1038	839918485
1302	4	152273938	152865223	0.402594	0.154384095656	723	8	-1.40055003281868	0.161348671836803	-0.604435691072901	166.647766090153	1.28991971454059	1.0884	0.1129	1.0947	0.1038	840571869
1303	4	152865223	153421479	0.395634	0.101133291147	601	7	-1.90173486619064	0.0572058252437492	-0.811187736844411	138.527396155162	1.08093525179856	1.0884	0.1129	1.0947	0.1038	841163154
1304	4	153421479	154022009	0.402096	0.16740212812	663	8	-1.62390092731619	0.104396954636176	-0.729422467911431	152.81807595819	1.1828724353256	1.0884	0.1129	1.0947	0.1038	841719410
1305	4	154022009	154638581	0.401826	0.189064699662	634	8	-1.73185385965666	0.0832995856967637	-0.793948497884611	146.133725727741	1.13113291703836	1.0884	0.1129	1.0947	0.1038	842319940
1306	4	154638581	155241292	0.388496	0.170415008188	555	6	-1.90149106462789	0.0572377217775543	-0.869192779794684	127.924633720657	1.02777777777778	1.0884	0.1129	1.0947	0.1038	842936512
1307	4	155241292	155799699	0.372122	0.104595751844	502	5	-2.00701524457946	0.044748039793491	-0.954564091170168	115.708407437423	0.972868217054264	1.0884	0.1129	1.0947	0.1038	843539223
1308	4	155799699	156394126	0.364528	0.15885382057	468	4	-1.88342056140159	0.059643396031966	-0.968794184549942	107.871583029311	0.957544757033248	1.0884	0.1129	1.0947	0.1038	844097630
1309	4	156394126	156973504	0.359156	0.137005547328	500	3	-1.45755084078169	0.144964388104655	-0.762102996708436	115.247417766358	1.10253583241455	1.0884	0.1129	1.0947	0.1038	844692057
1310	4	156973504	157559190	0.34397	0.146300235963	503	2	-1.34749141250705	0.177822017333222	-0.648142403071387	115.938902272956	1.18632075471698	1.0884	0.1129	1.0947	0.1038	845271435
1311	4	157559190	158114615	0.34999	0.0997884502858	525	2	-1.24357515676076	0.213655964227928	-0.586383380323429	121.009788654675	1.23820754716981	1.0884	0.1129	1.0947	0.1038	845857121
1312	4	158114615	158697310	0.339824	0.141918156154	429	1	-1.03006239798037	0.302980715188298	-0.685449011006836	98.8822844435348	1.14095744680851	1.0884	0.1129	1.0947	0.1038	846412546
1313	4	158697310	159297258	0.355214	0.166594438185	517	3	-1.38634465481979	0.165641687510608	-0.713866811055588	119.165829970414	1.14002205071665	1.0884	0.1129	1.0947	0.1038	846995241
1314	4	159297258	159949459	0.374956	0.233365174233	603	5	-1.57652008208243	0.114905994374382	-0.690093453220855	138.988385826227	1.16860465116279	1.0884	0.1129	1.0947	0.1038	847595189
1315	4	159949459	160563380	0.37115	0.185562963313	636	5	-1.43586324681113	0.151041258474926	-0.613224689836584	146.594715398807	1.23255813953488	1.0884	0.1129	1.0947	0.1038	848247390
1316	4	160563380	161188499	0.351268	0.200152291004	489	3	-1.50362543169821	0.132677839091776	-0.794196626418289	112.711974575498	1.07828004410143	1.0884	0.1129	1.0947	0.1038	848861311
1317	4	161188499	161792859	0.333994	0.172678535972	432	1	-1.01821891750546	0.308573931188234	-0.675395346342913	99.5737689501329	1.14893617021277	1.0884	0.1129	1.0947	0.1038	849486430
1318	4	161792859	162371423	0.33291	0.135791373124	417	1	-1.07743631988	0.28128538553153	-0.726379275061718	96.1163464171422	1.10904255319149	1.0884	0.1129	1.0947	0.1038	850090790
1319	4	162371423	162944498	0.322732	0.127513850718	398	1	-1.15244502955441	0.249138246213054	-0.793658227962732	91.7369445420206	1.05851063829787	1.0884	0.1129	1.0947	0.1038	850669354
1320	4	162944498	163516594	0.332548	0.126020807697	426	1	-1.04190587845528	0.297455318445447	-0.695573228280543	98.1907999369366	1.13297872340426	1.0884	0.1129	1.0947	0.1038	851242429
1321	4	163516594	164120789	0.353974	0.172452602223	497	3	-1.47011663830438	0.141530166825292	-0.770785239808237	114.555933259759	1.09592061742007	1.0884	0.1129	1.0947	0.1038	851814525
1322	4	164120789	164716331	0.356662	0.160428651548	517	3	-1.38634465481979	0.165641687510608	-0.713866811055588	119.165829970414	1.14002205071665	1.0884	0.1129	1.0947	0.1038	852418720
1323	4	164716331	165320976	0.3396	0.173068494737	436	1	-1.00242761020559	0.31613711266489	-0.662098523729455	100.495748292264	1.15957446808511	1.0884	0.1129	1.0947	0.1038	853014262
1324	4	165320976	166012100	0.37169	0.276540823354	527	5	-1.90045703604059	0.0573731680835066	-0.884448493483725	121.470778325741	1.02131782945736	1.0884	0.1129	1.0947	0.1038	853618907
1325	4	166012100	166671467	0.373678	0.241696960873	561	5	-1.75553787242773	0.0791673485064789	-0.794250684512147	129.307602733853	1.08720930232558	1.0884	0.1129	1.0947	0.1038	854310031
1326	4	166671467	167249937	0.343774	0.135650941276	415	2	-1.76315643549222	0.0778741090355384	-0.925589466642627	95.6553567460768	0.97877358490566	1.0884	0.1129	1.0947	0.1038	854969398
1327	4	167249937	167858346	0.334258	0.178184412131	446	1	-0.962949341955898	0.335572946072566	-0.629382948586077	102.800696647591	1.18617021276596	1.0884	0.1129	1.0947	0.1038	855547868
1328	4	167858346	168453349	0.34042	0.159668102514	467	2	-1.51753619463735	0.129131362366996	-0.755278253167252	107.641088193778	1.10141509433962	1.0884	0.1129	1.0947	0.1038	856156277
1329	4	168453349	169054167	0.34281	0.167801230988	521	2	-1.26246902144191	0.206780066609735	-0.597417430598406	120.087809312545	1.22877358490566	1.0884	0.1129	1.0947	0.1038	856751280
1330	4	169054167	169645481	0.371008	0.154425567465	597	5	-1.60209405213176	0.109134813078938	-0.704520523856135	137.605416813031	1.15697674418605	1.0884	0.1129	1.0947	0.1038	857352098
1331	4	169645481	170262768	0.391078	0.19000400138	711	7	-1.44050280371684	0.149725197367933	-0.568703167936181	163.88182806376	1.27877697841727	1.0884	0.1129	1.0947	0.1038	857943412
1332	4	170262768	170923452	0.372098	0.24320855356	674	5	-1.27389476983205	0.202700712232151	-0.529502863939082	155.35351914905	1.3062015503876	1.0884	0.1129	1.0947	0.1038	858560699
1333	4	170923452	171573429	0.368598	0.230742010871	534	4	-1.60593470273953	0.108288257706459	-0.778462972445793	123.08424217447	1.0925831202046	1.0884	0.1129	1.0947	0.1038	859221383
1334	4	171573429	172148068	0.337078	0.129888503913	472	1	-0.860305844506706	0.38962047202277	-0.54763979914454	108.793562371442	1.25531914893617	1.0884	0.1129	1.0947	0.1038	859871360
1335	4	172148068	172731508	0.33996	0.143013848896	403	1	-1.13270589542956	0.257337781101724	-0.775646819978414	92.8894187196842	1.0718085106383	1.0884	0.1129	1.0947	0.1038	860445999
1336	4	172731508	173313457	0.340336	0.140818181662	367	2	-1.98988281166594	0.0466038462153775	-1.1029207400337	84.5916046405064	0.865566037735849	1.0884	0.1129	1.0947	0.1038	861029439
1337	4	173313457	173893332	0.359916	0.137745203708	446	3	-1.68373519619009	0.0922328561073844	-0.926987381450218	102.800696647591	0.983461962513782	1.0884	0.1129	1.0947	0.1038	861611388
1338	4	173893332	174481482	0.390384	0.149876732126	591	7	-1.94366505368826	0.0519358554098106	-0.835394597378063	136.222447799835	1.06294964028777	1.0884	0.1129	1.0947	0.1038	862191263
1339	4	174481482	175079709	0.360094	0.164196868413	551	4	-1.53446107247809	0.124916262891172	-0.733250395562189	127.002654378526	1.12736572890026	1.0884	0.1129	1.0947	0.1038	862779413
1340	4	175079709	175661655	0.351726	0.140813752479	512	3	-1.40728765069093	0.159342109740392	-0.727887281370523	118.01335579275	1.1289966923925	1.0884	0.1129	1.0947	0.1038	863377640
1341	4	175661655	176251567	0.344276	0.152415953566	436	2	-1.66396364591621	0.0961196946035793	-0.854372668099988	100.495748292264	1.02830188679245	1.0884	0.1129	1.0947	0.1038	863959586
1342	4	176251567	176835020	0.347926	0.143032943528	449	2	-1.60255858570249	0.109032143313798	-0.811985358135767	103.492181154189	1.05896226415094	1.0884	0.1129	1.0947	0.1038	864549498
1343	4	176835020	177420691	0.35537	0.146278371304	473	3	-1.57064301848589	0.116265591701514	-0.842190908031128	109.024057206974	1.04299889746417	1.0884	0.1129	1.0947	0.1038	865132951
1344	4	177420691	177990302	0.355708	0.122207962978	508	3	-1.42404204738785	0.154434300680934	-0.739202594598357	117.091376450619	1.12017640573319	1.0884	0.1129	1.0947	0.1038	865718622
1345	4	177990302	178586700	0.359984	0.161633674157	525	3	-1.35283586142595	0.176108073345342	-0.691713668817038	121.009788654675	1.15766262403528	1.0884	0.1129	1.0947	0.1038	866288233
1346	4	178586700	179176367	0.342442	0.152063791937	429	2	-1.69702790910821	0.0896913841872118	-0.877723155377368	98.8822844435348	1.01179245283019	1.0884	0.1129	1.0947	0.1038	866884631
1347	4	179176367	179744530	0.337068	0.119970853435	475	1	-0.848462364031799	0.39618052393019	-0.538499145288071	109.48504687804	1.26329787234043	1.0884	0.1129	1.0947	0.1038	867474298
1348	4	179744530	180321883	0.338738	0.133978692412	421	1	-1.06164501258012	0.288396870952652	-0.712606425439985	97.0383257592731	1.11968085106383	1.0884	0.1129	1.0947	0.1038	868042461
1349	4	180321883	180904740	0.345482	0.142156652489	469	2	-1.50808926229678	0.131531683015735	-0.749112880361537	108.102077864843	1.1061320754717	1.0884	0.1129	1.0947	0.1038	868619814
1350	4	180904740	181466482	0.345642	0.109911667634	361	2	-2.01822360868766	0.0435679784390611	-1.12670196598974	83.2086356273101	0.851415094339623	1.0884	0.1129	1.0947	0.1038	869202671
1351	4	181466482	182031572	0.3575	0.115185191739	427	3	-1.76331858050045	0.0778467732562089	-0.989795021750033	98.4212947724693	0.941565600882029	1.0884	0.1129	1.0947	0.1038	869764413
1352	4	182031572	182590631	0.37329	0.10564001295	505	5	-1.99422825955479	0.0461271151783843	-0.945968067481783	116.399891944021	0.978682170542636	1.0884	0.1129	1.0947	0.1038	870329503
1353	4	182590631	183160621	0.37815	0.122791627923	565	5	-1.73848855906151	0.0821247642981641	-0.78400058781839	130.229582075984	1.09496124031008	1.0884	0.1129	1.0947	0.1038	870888562
1354	4	183160621	183730057	0.37582	0.121938198498	493	5	-2.04537619965345	0.040817783528042	-0.980663808743028	113.633953917629	0.955426356589147	1.0884	0.1129	1.0947	0.1038	871458552
1355	4	183730057	184344563	0.417346	0.1863382945	618	9	-1.82104964580147	0.0685993105710443	-0.822736963678191	142.445808359218	1.07853403141361	1.0884	0.1129	1.0947	0.1038	872027988
1356	4	184344563	184962175	0.408502	0.190430237754	544	8	-2.06688020140293	0.0387454437605659	-1.01482468677368	125.389190529797	0.970561998215879	1.0884	0.1129	1.0947	0.1038	872642494
1357	4	184962175	185573696	0.42911	0.182366590845	619	10	-1.85196319181556	0.0640311086396461	-0.890083848639485	142.676303194751	1.05048790835808	1.0884	0.1129	1.0947	0.1038	873260106
1358	4	185573696	186195052	0.417614	0.195308325662	471	9	-2.38450666832583	0.0171020380596658	-1.21461674196978	108.563067535909	0.821989528795812	1.0884	0.1129	1.0947	0.1038	873871627
1359	4	186195052	186769384	0.39127	0.129423399706	559	7	-2.07784165368064	0.0377239459269565	-0.915704444712406	128.846613062788	1.00539568345324	1.0884	0.1129	1.0947	0.1038	874492983
1360	4	186769384	187395397	0.403146	0.201294541807	481	8	-2.30139864062533	0.0213691086914296	-1.19239444425398	110.868015891236	0.858162355040143	1.0884	0.1129	1.0947	0.1038	875067315
1361	4	187395397	187995488	0.398858	0.166793036389	554	7	-2.09880674742945	0.0358339398033757	-0.928666751506408	127.694138885124	0.996402877697842	1.0884	0.1129	1.0947	0.1038	875693328
1362	4	187995488	188562447	0.376238	0.118102014431	566	5	-1.73422623071996	0.0828779505323845	-0.781449402289058	130.460076911517	1.0968992248062	1.0884	0.1129	1.0947	0.1038	876293419
1363	4	188562447	189221945	0.387588	0.241847587104	502	6	-2.12115586018036	0.0339086884004923	-1.01399318708138	115.708407437423	0.92962962962963	1.0884	0.1129	1.0947	0.1038	876860378
1364	4	189221945	189846936	0.36847	0.199988479834	561	4	-1.4924177605596	0.135589661884212	-0.707301943524554	129.307602733853	1.14782608695652	1.0884	0.1129	1.0947	0.1038	877519876
1365	4	189846936	190463962	0.378474	0.189661375696	462	5	-2.17750837824165	0.0294426573798597	-1.07435860370488	106.488614016114	0.895348837209302	1.0884	0.1129	1.0947	0.1038	878144867
1366	4	190463962	191154276	0.267834	0.421795533024	829	1	0.549068332007199	0.582958556860665	0.264945442989369	191.080218656621	2.20478723404255	1.0884	0.1129	1.0947	0.1038	878761893
1367	5	0	808805	0.525106	0.38180401951	513	15	-2.28306032867624	0.0224268149679061	-1.02375612325261	118.243850628283	0.967924528301887	1.5996	0.3042	1.5909	0.3014	878761893
1368	5	808805	1433631	0.55535	0.199777217977	436	16	-0.805308590898306	0.420641625520555	-0.574649885910621	100.495748292264	1.39967897271268	1.5996	0.3042	1.5909	0.3014	879570698
1369	5	1433631	2064878	0.507534	0.207917027724	754	15	-1.24498156755997	0.21313852578004	-0.468150425590998	173.793105991667	1.42264150943396	1.5996	0.3042	1.5909	0.3014	880195524
1370	5	2064878	2620428	0.456156	0.09999099991	876	13	-0.979113757932236	0.327523774532957	-0.40442806248447	201.913475926658	1.50904392764858	1.5996	0.3042	1.5909	0.3014	880826771
1371	5	2620428	3164182	0.443186	0.0804665344991	830	12	-1.17538420274988	0.239841040669387	-0.427667247462509	191.310713492154	1.43288735433751	1.5996	0.3042	1.5909	0.3014	881382321
1372	5	3164182	3728917	0.445718	0.114628985276	744	12	-1.52833115950426	0.126430337259869	-0.585475962588765	171.48815763634	1.28441950798446	1.5996	0.3042	1.5909	0.3014	881926075
1373	5	3728917	4283073	0.415968	0.0977269938429	1035	9	-0.222671561497687	0.823791136318441	-0.0787849391958775	238.56215477636	1.80628272251309	1.5996	0.3042	1.5909	0.3014	882490810
1374	5	4283073	4856870	0.379124	0.128611686712	1081	5	0.460872865180715	0.64488982066658	0.15204316261371	249.164917210865	2.09496124031008	1.5996	0.3042	1.5909	0.3014	883044966
1375	5	4856870	5430056	0.42139	0.127682811513	1101	10	-0.161930043332365	0.871360943876297	-0.0592806942893809	253.774813921519	1.86847687738651	1.5996	0.3042	1.5909	0.3014	883618763
1376	5	5430056	5989998	0.411608	0.107050373074	1079	9	-0.0540177588373361	0.956921015391958	-0.0187208420945482	248.7039275398	1.88307155322862	1.5996	0.3042	1.5909	0.3014	884191949
1377	5	5989998	6552065	0.43948	0.110426337074	1018	11	-0.424663667591256	0.671081873116773	-0.138558754068921	234.643742572304	1.7551724137931	1.5996	0.3042	1.5909	0.3014	884751891
1378	5	6552065	7138448	0.426296	0.147314980141	1117	10	-0.105829357905537	0.915717743342389	-0.038465977370435	257.462731290043	1.89563003818413	1.5996	0.3042	1.5909	0.3014	885313958
1379	5	7138448	7748349	0.393936	0.180194818503	779	7	-1.15537752873303	0.247935859910635	-0.436929399493927	179.555476879985	1.40107913669065	1.5996	0.3042	1.5909	0.3014	885900341
1380	5	7748349	8327660	0.395306	0.136905738023	930	7	-0.522231697518991	0.601509018824787	-0.181322011560202	214.360197045425	1.6726618705036	1.5996	0.3042	1.5909	0.3014	886510242
1381	5	8327660	8905946	0.376528	0.135375921257	968	5	-0.0207702374149662	0.983428939717817	-0.00724440784634542	223.119000795668	1.87596899224806	2.1182	0.1643	2.1095	0.1558	887089553
1382	5	8905946	9473745	0.390212	0.119406691452	1102	7	0.198967527440047	0.842288146056918	0.0634995910155617	254.005308757052	1.98201438848921	2.1182	0.1643	2.1095	0.1558	887667839
1383	5	9473745	10071720	0.404946	0.163844642335	1174	8	0.278304190820989	0.780778859341853	0.0949291650860335	270.600936915407	2.09455842997324	2.1182	0.1643	2.1095	0.1558	888235638
1384	5	10071720	10679382	0.439632	0.177174152736	1184	11	0.262284412826387	0.79310217825707	0.0793727654843335	272.905885270735	2.04137931034483	2.1182	0.1643	2.1095	0.1558	888833613
1385	5	10679382	11249933	0.419878	0.123654151864	1230	9	0.524771427565233	0.599742096376193	0.170242608644037	283.50864770524	2.14659685863874	2.1182	0.1643	2.1095	0.1558	889441275
1386	5	11249933	11810058	0.377412	0.107342111136	942	5	-0.131590774295388	0.895307983111434	-0.0465243955081566	217.126135071818	1.82558139534884	2.1182	0.1643	2.1095	0.1558	890011826
1387	5	11810058	12389070	0.353502	0.136460038825	869	3	0.0880422545090144	0.929843092274745	0.0353250854438772	200.300012077929	1.91620727673649	2.1182	0.1643	2.1095	0.1558	890571951
1388	5	12389070	12976418	0.340938	0.148715923098	818	2	0.140400431133012	0.88834361723236	0.0534000400648347	188.544775465761	1.92924528301887	2.1182	0.1643	2.1095	0.1558	891150963
1389	5	12976418	13556510	0.36105	0.13806775477	912	4	-0.0166975122204795	0.986677931845791	-0.00626888996860499	210.211290005836	1.86598465473146	2.1182	0.1643	2.1095	0.1558	891738311
1390	5	13556510	14149486	0.394882	0.156795553277	1273	7	0.915973733649324	0.359680671641624	0.271607786345762	293.419925633146	2.28956834532374	2.1182	0.1643	2.1095	0.1558	892318403
1391	5	14149486	14714111	0.423228	0.114456497675	1258	10	0.388557932418385	0.697603191088574	0.133036759025539	289.962503100156	2.13491726771319	2.1182	0.1643	2.1095	0.1558	892911379
1392	5	14714111	15318674	0.401618	0.172956333749	1221	8	0.45326239151071	0.650359810417895	0.151559956963385	281.434194185445	2.17841213202498	2.1182	0.1643	2.1095	0.1558	893476004
1393	5	15318674	15904427	0.384538	0.146397884433	1006	6	-0.032267993039847	0.974258333760345	-0.0111221512266256	231.877804545911	1.86296296296296	2.1182	0.1643	2.1095	0.1558	894080567
1394	5	15904427	16488756	0.389352	0.144317670354	1198	6	0.763498813489872	0.445165969676432	0.240875451756633	276.132812968193	2.21851851851852	2.1182	0.1643	2.1095	0.1558	894666320
1395	5	16488756	17155959	0.418522	0.250602889975	1319	9	0.865912073855489	0.386538381404592	0.27102885766898	304.022688067651	2.30191972076789	2.1182	0.1643	2.1095	0.1558	895250649
1396	5	17155959	17894119	0.387798	0.322640078032	1116	6	0.423640073201138	0.671828325501836	0.138584570797035	257.23223645451	2.06666666666667	2.1182	0.1643	2.1095	0.1558	895917852
1397	5	17894119	18488899	0.347558	0.159353038098	914	2	0.59385318348046	0.552610314120711	0.213493362181156	210.672279676902	2.15566037735849	2.1182	0.1643	2.1095	0.1558	896656012
1398	5	18488899	19089691	0.337086	0.167765216581	825	1	0.533277024707324	0.593841829431372	0.257967460626797	190.15823931449	2.19414893617021	2.1182	0.1643	2.1095	0.1558	897250792
1399	5	19089691	19678860	0.33443	0.151347066801	843	1	0.604337907556764	0.54561900850216	0.289105972435701	194.307146354079	2.24202127659574	2.1182	0.1643	2.1095	0.1558	897851584
1400	5	19678860	20263369	0.334716	0.144581178391	762	1	0.284563934734282	0.775978245209357	0.143364338986941	175.637064675929	2.02659574468085	2.1182	0.1643	2.1095	0.1558	898440753
1401	5	20263369	21076455	0.340602	0.385058899059	900	2	0.527724657096458	0.597690456913443	0.191224198340123	207.445351979444	2.12264150943396	2.1182	0.1643	2.1095	0.1558	899025262
1402	5	21076455	21850532	0.33636	0.354069427202	953	1	1.03859885830335	0.298991337004731	0.466049555403561	219.661578262677	2.53457446808511	2.1182	0.1643	2.1095	0.1558	899838348
1403	5	21850532	22591827	0.340986	0.325504691115	803	2	0.0695484385787228	0.944553077553907	0.0266991846404007	185.08735293277	1.8938679245283	2.1182	0.1643	2.1095	0.1558	900612425
1404	5	22591827	23161990	0.341108	0.123057792245	879	2	0.428531867520453	0.668263937477752	0.15716236226649	202.604960433257	2.07311320754717	2.1182	0.1643	2.1095	0.1558	901353720
1405	5	23161990	23762512	0.339642	0.167391036465	813	1	0.485903102807697	0.62703586838319	0.236828693568647	187.392301288097	2.16223404255319	2.1182	0.1643	2.1095	0.1558	901923883
1406	5	23762512	24374223	0.338184	0.182620551208	786	1	0.379311778533536	0.704456354054137	0.188102653752225	181.168940728714	2.09042553191489	2.1182	0.1643	2.1095	0.1558	902524405
1407	5	24374223	24954515	0.336666	0.138364823227	787	1	0.383259605358505	0.701527287003562	0.189936977001105	181.399435564247	2.09308510638298	2.1182	0.1643	2.1095	0.1558	903136116
1408	5	24954515	25568937	0.330146	0.186227055672	705	1	0.059537805711053	0.952523754267406	0.0311965987797746	162.498859050564	1.875	2.1182	0.1643	2.1095	0.1558	903716408
1409	5	25568937	26157302	0.33318	0.150187383682	754	1	0.25298132013453	0.800282648152847	0.128137864762283	173.793105991667	2.00531914893617	2.1182	0.1643	2.1095	0.1558	904330830
1410	5	26157302	26751437	0.338136	0.15844042179	688	1	-0.00757525031341864	0.993955882537121	-0.0040180938042833	158.580446846508	1.82978723404255	2.1182	0.1643	2.1095	0.1558	904919195
1411	5	26751437	27330233	0.329956	0.136137775658	751	1	0.241137839659623	0.809448286110298	0.12238624900789	173.101621485069	1.99734042553191	2.1182	0.1643	2.1095	0.1558	905513330
1412	5	27330233	27920391	0.32995	0.152769258402	820	1	0.513537890582479	0.607575113026379	0.249197250999065	189.005765136826	2.18085106382979	2.1182	0.1643	2.1095	0.1558	906092126
1413	5	27920391	28505588	0.333226	0.145586870746	800	1	0.434581354083101	0.663866331683756	0.213573341268344	184.395868426172	2.12765957446809	2.1182	0.1643	2.1095	0.1558	906682284
1414	5	28505588	29106121	0.333798	0.167406287415	778	1	0.347729163933784	0.728043592239413	0.173343496479811	179.324982044452	2.06914893617021	2.1182	0.1643	2.1095	0.1558	907267481
1415	5	29106121	29719676	0.330904	0.185077132449	808	1	0.466163968682852	0.641098138000743	0.227928634245414	186.239827110434	2.14893617021277	2.1182	0.1643	2.1095	0.1558	907868014
1416	5	29719676	30303537	0.338812	0.143631789073	935	1	0.967537975453905	0.333275166636514	0.438539706268618	215.512671223089	2.48670212765957	2.1182	0.1643	2.1095	0.1558	908481569
1417	5	30303537	30897798	0.343206	0.158618856025	920	2	0.622193980502176	0.533814323684216	0.222933058067461	212.055248690098	2.16981132075472	2.1182	0.1643	2.1095	0.1558	909065430
1418	5	30897798	31465302	0.376004	0.118948941329	1174	5	0.857269400945302	0.391296015213201	0.271109047989112	270.600936915407	2.27519379844961	2.1182	0.1643	2.1095	0.1558	909659691
1419	5	31465302	32106838	0.425024	0.220620510774	1198	10	0.17818036206778	0.858581331734494	0.0625327449350359	276.132812968193	2.0330929147221	2.1182	0.1643	2.1095	0.1558	910227195
1420	5	32106838	32783199	0.405004	0.260749806686	1113	8	0.0512307814151805	0.959141624019925	0.017950349317941	256.540751947912	1.985727029438	2.1182	0.1643	2.1095	0.1558	910868731
1421	5	32783199	33413701	0.373964	0.206981103946	1213	5	1.02350020626594	0.306071402426966	0.31825618999957	279.590235501183	2.35077519379845	2.1182	0.1643	2.1095	0.1558	911545092
1422	5	33413701	34000962	0.401088	0.148589809301	1245	8	0.542602749309717	0.58740334562171	0.179642498931425	286.96607023823	2.22123104371097	2.1182	0.1643	2.1095	0.1558	912175594
1423	5	34000962	34958210	0.403188	0.477669318714	1249	8	0.557492808942884	0.577190770906297	0.184270233583939	287.888049580361	2.22836752899197	2.1182	0.1643	2.1095	0.1558	912762855
1424	5	34958210	35584463	0.386792	0.201600631055	1124	6	0.45679702347321	0.647816945416425	0.148889579188774	259.076195138772	2.08148148148148	2.1182	0.1643	2.1095	0.1558	913720103
1425	5	35584463	36179477	0.381948	0.159683637696	1153	6	0.576990968209469	0.563945556794775	0.185640056619619	265.76054536922	2.13518518518519	2.1182	0.1643	2.1095	0.1558	914346356
1426	5	36179477	36773835	0.39008	0.158756170523	1162	7	0.450548652425758	0.652314881443192	0.139985435848933	267.834998889015	2.08992805755396	2.1182	0.1643	2.1095	0.1558	914941370
1427	5	36773835	37477353	0.352452	0.289286130561	1095	3	1.03466566788489	0.300825074770685	0.368827873118013	252.391844908323	2.41455347298787	2.1182	0.1643	2.1095	0.1558	915535728
1428	5	37477353	38096725	0.394128	0.19273070142	1169	7	0.479899783674091	0.631298655073797	0.14865029697606	269.448462737744	2.10251798561151	2.1182	0.1643	2.1095	0.1558	916239246
1429	5	38096725	38670169	0.408604	0.128075278493	1122	8	0.084733415589808	0.932473329689036	0.0295694325847743	258.615205467706	2.00178412132025	2.1182	0.1643	2.1095	0.1558	916858618
1430	5	38670169	39255825	0.377128	0.146256505525	1273	5	1.27923990675922	0.200812586852496	0.387909058780418	293.419925633146	2.46705426356589	2.1182	0.1643	2.1095	0.1558	917432062
1431	5	39255825	39843847	0.365482	0.149691678203	1050	4	0.563500192254731	0.573094329213173	0.197014708420138	242.019577309351	2.14833759590793	2.1182	0.1643	2.1095	0.1558	918017718
1432	5	39843847	40457547	0.358832	0.185269675737	946	3	0.41056439092469	0.681391978981447	0.157809091968872	218.048114413948	2.08599779492834	2.1182	0.1643	2.1095	0.1558	918605740
1433	5	40457547	41114627	0.37431	0.239057648993	1131	5	0.67398928225845	0.500318127649281	0.217275568868881	260.689658987501	2.19186046511628	2.1182	0.1643	2.1095	0.1558	919219440
1434	5	41114627	41715173	0.367264	0.167424310544	1012	4	0.403735606964455	0.686407152794563	0.143834670560963	233.260773559108	2.07058823529412	2.1182	0.1643	2.1095	0.1558	919876520
1435	5	41715173	42318091	0.36169	0.170699829828	1038	4	0.513048217952538	0.607917592192113	0.180431824224534	239.253639282958	2.12378516624041	2.1182	0.1643	2.1095	0.1558	920477066
1436	5	42318091	42954016	0.376638	0.213743759091	995	5	0.0943126278070107	0.92486081908901	0.0324450703100713	229.342361355052	1.92829457364341	2.1182	0.1643	2.1095	0.1558	921079984
1437	5	42954016	43660551	0.395072	0.292320974899	1060	7	0.0228607399500493	0.981761357185778	0.00743963189496562	244.324525664678	1.90647482014388	2.1182	0.1643	2.1095	0.1558	921715909
1438	5	43660551	44343861	0.355832	0.268267696946	928	3	0.335169605788558	0.737497148369103	0.130093713757049	213.89920737436	2.04630650496141	2.1182	0.1643	2.1095	0.1558	922422444
1439	5	44343861	44936279	0.351076	0.156001336894	844	3	-0.0166727248467244	0.986697706555849	-0.00678809266333778	194.537641189612	1.86108048511577	2.1182	0.1643	2.1095	0.1558	923105754
1440	5	44936279	45545825	0.340516	0.179717363415	927	2	0.655258243694178	0.512301500306375	0.233868535748617	213.668712538827	2.18632075471698	2.1182	0.1643	2.1095	0.1558	923698172
1441	5	45545825	46321786	0.351704	0.355637718906	637	3	-0.883712753912241	0.376851293732932	-0.412737719114222	146.825210234339	1.40463065049614	2.1182	0.1643	2.1095	0.1558	924307718
1442	5	46321786	50291890	0.359608	0.874058714835	807	3	-0.171650894293218	0.863711993356955	-0.0714624180927426	186.009332274901	1.77949283351709	2.1182	0.1643	2.1095	0.1558	925083679
1443	5	50291890	50863722	0.34919	0.125617314176	902	2	0.537171589437029	0.591149093937816	0.194426630378467	207.906341650509	2.12735849056604	2.1182	0.1643	2.1095	0.1558	929053783
1444	5	50863722	51466760	0.334686	0.170864854288	849	1	0.628024868506578	0.529987649016407	0.299337895046657	195.690115367275	2.25797872340426	2.1182	0.1643	2.1095	0.1558	929625615
1445	5	51466760	52066402	0.34653	0.166169147591	899	2	0.523001190926172	0.600973424487499	0.189620312637533	207.214857143911	2.12028301886792	2.1182	0.1643	2.1095	0.1558	930228653
1446	5	52066402	52659080	0.372462	0.156371587945	1117	5	0.614316685476684	0.539006078712835	0.199305825362375	257.462731290043	2.16472868217054	2.1182	0.1643	2.1095	0.1558	930828295
1447	5	52659080	53305755	0.370868	0.226814087447	1119	5	0.622841342159794	0.533388787649704	0.201886675855454	257.923720961108	2.16860465116279	2.1182	0.1643	2.1095	0.1558	931420973
1448	5	53305755	53906994	0.386416	0.168383953802	1090	6	0.315879984816905	0.752093604495291	0.104575678632136	251.239370730659	2.01851851851852	2.1182	0.1643	2.1095	0.1558	932067648
1449	5	53906994	54507003	0.399894	0.166679166479	1138	7	0.349916202431474	0.726401587028299	0.109875924750986	262.30312283623	2.04676258992806	2.1182	0.1643	2.1095	0.1558	932668887
1450	5	54507003	55143421	0.370108	0.214352831001	1176	5	0.865794057628412	0.386603108507442	0.273564699715424	271.061926586473	2.27906976744186	2.1182	0.1643	2.1095	0.1558	933268896
1451	5	55143421	55776205	0.400768	0.209840956788	1180	8	0.30063928027074	0.763689575000053	0.102283616225185	271.983905928604	2.10526315789474	2.1182	0.1643	2.1095	0.1558	933905314
1452	5	55776205	56351237	0.397386	0.13048317311	1218	7	0.685357702412422	0.493118228122265	0.207889500350736	280.742709678847	2.19064748201439	2.1182	0.1643	2.1095	0.1558	934538098
1453	5	56351237	56986061	0.390502	0.212380124255	1177	7	0.513443933672186	0.607640820223499	0.158489687482848	271.292421422006	2.11690647482014	2.1182	0.1643	2.1095	0.1558	935113130
1454	5	56986061	57568800	0.368672	0.141982946053	1025	4	0.458391912458497	0.64667090103233	0.162249290259462	236.257206421033	2.09718670076726	2.1182	0.1643	2.1095	0.1558	935747954
1455	5	57568800	58173035	0.37137	0.172507385372	973	5	0.000541404292807304	0.99956802189472	0.000188349660171678	224.271474973332	1.88565891472868	2.1182	0.1643	2.1095	0.1558	936330693
1456	5	58173035	58749287	0.37316	0.132324052671	1121	5	0.631365998842903	0.527801242423932	0.204462917684487	258.384710632174	2.17248062015504	2.1182	0.1643	2.1095	0.1558	936934928
1457	5	58749287	59304106	0.362074	0.0988051959288	1036	4	0.50463955556884	0.613812022115414	0.177649383553207	238.792649611893	2.11969309462916	2.1182	0.1643	2.1095	0.1558	937511180
1458	5	59304106	59922486	0.36772	0.191435686795	1203	4	1.20676286460768	0.227523481204593	0.39326202304273	277.285287145856	2.4613810741688	2.1182	0.1643	2.1095	0.1558	938065999
1459	5	59922486	60573536	0.370738	0.232009830274	1004	5	0.132673582881003	0.894451535945511	0.0454359088298321	231.416814874846	1.94573643410853	2.1182	0.1643	2.1095	0.1558	938684379
1460	5	60573536	61126135	0.40471	0.095184754225	1188	8	0.330419399537076	0.741083085198976	0.112031592776747	273.827864612866	2.11953612845674	2.1182	0.1643	2.1095	0.1558	939335429
1461	5	61126135	61778956	0.387244	0.234093265995	1121	6	0.444363167121183	0.656780038747771	0.145033821773274	258.384710632174	2.07592592592593	2.1182	0.1643	2.1095	0.1558	939888028
1462	5	61778956	62425622	0.374452	0.226803326601	987	5	0.0602140010745731	0.951985194704153	0.0207986293354577	227.49840267079	1.91279069767442	2.1182	0.1643	2.1095	0.1558	940540849
1463	5	62425622	63031396	0.347858	0.174609672914	849	2	0.286827882411875	0.774244112473079	0.107063750676125	195.690115367275	2.00235849056604	2.1182	0.1643	2.1095	0.1558	941187515
1464	5	63031396	63641913	0.362302	0.181021986284	994	4	0.328057645511167	0.742868077339359	0.11794313742894	229.111866519519	2.03375959079284	2.1182	0.1643	2.1095	0.1558	941793289
1465	5	63641913	64249411	0.360202	0.176952022887	1044	4	0.538274205103635	0.590387756883874	0.188747092436538	240.636608296155	2.13606138107417	2.1182	0.1643	2.1095	0.1558	942403806
1466	5	64249411	64855087	0.357448	0.174476122547	949	3	0.423130188447378	0.672200277898871	0.162376995650587	218.739598920547	2.09261300992282	2.1182	0.1643	2.1095	0.1558	943011304
1467	5	64855087	65480365	0.360102	0.200355681793	1180	4	1.11006324719515	0.266971773193368	0.365412240115857	271.983905928604	2.41432225063939	2.1182	0.1643	2.1095	0.1558	943616980
1468	5	65480365	66081267	0.39768	0.167917563929	1163	7	0.45474167117552	0.649295097812062	0.141226463917622	268.065493724548	2.09172661870504	2.1182	0.1643	2.1095	0.1558	944242258
1469	5	66081267	66631350	0.390006	0.0910462602916	1047	7	-0.0316485037968548	0.974752362307589	-0.0103631906247876	241.328092802753	1.88309352517986	2.1182	0.1643	2.1095	0.1558	944843160
1470	5	66631350	67253476	0.369298	0.196304285627	1025	4	0.458391912458497	0.64667090103233	0.162249290259462	236.257206421033	2.09718670076726	2.1182	0.1643	2.1095	0.1558	945393243
1471	5	67253476	67828674	0.39644	0.130734112427	1152	7	0.40861846492814	0.682819677759146	0.127516083886717	265.530050533688	2.07194244604317	2.1182	0.1643	2.1095	0.1558	946015369
1472	5	67828674	68455176	0.391028	0.201917950781	1251	7	0.823727321154563	0.41009451186736	0.246457156610224	288.349039251427	2.25	2.1182	0.1643	2.1095	0.1558	946590567
1473	5	68455176	71072621	0.38554	0.808974018556	1104	6	0.373904647793031	0.70847525841641	0.122987715746016	254.466298428117	2.04444444444444	2.1182	0.1643	2.1095	0.1558	947217069
1474	5	71072621	71649919	0.401126	0.133896185332	1255	8	0.579827898392636	0.562030682009768	0.191184120814116	289.271018593557	2.23907225691347	2.1182	0.1643	2.1095	0.1558	949834514
1475	5	71649919	72239325	0.393452	0.151688309926	1317	7	1.10046655863885	0.271128892424384	0.320630712700918	303.561698396586	2.36870503597122	2.1182	0.1643	2.1095	0.1558	950411812
1476	5	72239325	72831185	0.40839	0.155205622951	1189	8	0.334141914445368	0.738272472767619	0.113245471721637	274.058359448398	2.12132024977698	2.1182	0.1643	2.1095	0.1558	951001218
1477	5	72831185	73395004	0.389428	0.113190580665	1227	6	0.883692758226132	0.376862090642289	0.275382792630752	282.817163198641	2.27222222222222	2.1182	0.1643	2.1095	0.1558	951593078
1478	5	73395004	73951072	0.411104	0.100829394966	1265	9	0.658927861499603	0.509942093568743	0.210721677999107	291.575966948885	2.20767888307155	2.1182	0.1643	2.1095	0.1558	952156897
1479	5	73951072	74627867	0.376902	0.261223856559	1184	5	0.899892684360849	0.36817736366879	0.28334572050801	272.905885270735	2.29457364341085	2.1182	0.1643	2.1095	0.1558	952712965
1480	5	74627867	75286328	0.368382	0.240653584647	1031	4	0.483617899609593	0.628657069097673	0.170669713234762	237.640175434229	2.10946291560102	2.1182	0.1643	2.1095	0.1558	953389760
1481	5	75286328	75899148	0.401954	0.184099735648	1140	8	0.151738683939063	0.879393045059029	0.0525305810280856	262.764112507295	2.03389830508475	2.1182	0.1643	2.1095	0.1558	954048221
1482	5	75899148	76532540	0.400572	0.21059943921	1113	8	0.0512307814151805	0.959141624019925	0.017950349317941	256.540751947912	1.985727029438	2.1182	0.1643	2.1095	0.1558	954661041
1483	5	76532540	77144123	0.385108	0.182449479466	1049	6	0.145950614672538	0.88396037462254	0.049262221545115	241.789082473818	1.94259259259259	2.1182	0.1643	2.1095	0.1558	955294433
1484	5	77144123	77757364	0.368648	0.184659864556	1110	4	0.815760063765692	0.414637378528125	0.277185057104121	255.849267441314	2.27109974424552	2.1182	0.1643	2.1095	0.1558	955906016
1485	5	77757364	78373341	0.408354	0.188281380636	1182	8	0.308084310087324	0.758018179702775	0.104726792153514	272.444895599669	2.10883140053524	2.1182	0.1643	2.1095	0.1558	956519257
1486	5	78373341	79025591	0.372866	0.233422767344	1133	5	0.682513938941559	0.494914031893845	0.219824500699576	261.150648658566	2.19573643410853	2.1182	0.1643	2.1095	0.1558	957135234
1487	5	79025591	79664376	0.413118	0.217264024672	1170	9	0.294788969392027	0.768155093348628	0.0980928228882017	269.678957573277	2.04188481675393	2.1182	0.1643	2.1095	0.1558	957787484
1488	5	79664376	80313335	0.376198	0.229535301922	1060	5	0.371363970008066	0.710366457647326	0.123740904329622	244.324525664678	2.05426356589147	2.1182	0.1643	2.1095	0.1558	958426269
1489	5	80313335	80928670	0.375636	0.187434486906	1065	5	0.39267561171584	0.694559085750001	0.130530069992261	245.476999842342	2.06395348837209	2.1182	0.1643	2.1095	0.1558	959075228
1490	5	80928670	81540222	0.370088	0.182408037256	1132	5	0.678251610600005	0.497612174063125	0.218550597710942	260.920153823033	2.1937984496124	2.1182	0.1643	2.1095	0.1558	959690563
1491	5	81540222	82129490	0.382204	0.15148964478	1064	6	0.208119896432672	0.835135352179583	0.069745694469037	245.246505006809	1.97037037037037	2.1182	0.1643	2.1095	0.1558	960302115
1492	5	82129490	82729349	0.352662	0.166470787302	970	3	0.511090771106199	0.609287497940423	0.193953655703967	223.579990466734	2.13891951488423	2.1182	0.1643	2.1095	0.1558	960891383
1493	5	82729349	83297370	0.359016	0.119750854282	920	3	0.301660812394721	0.762910644523978	0.117602769573852	212.055248690098	2.02866593164278	2.1182	0.1643	2.1095	0.1558	961491242
1494	5	83297370	83872392	0.342912	0.130468051657	794	2	0.0270372430461495	0.978430029225233	0.0104382042660438	183.012899412976	1.87264150943396	2.1182	0.1643	2.1095	0.1558	962059263
1495	5	83872392	84451092	0.331994	0.135994470365	751	1	0.241137839659623	0.809448286110298	0.12238624900789	173.101621485069	1.99734042553191	2.1182	0.1643	2.1095	0.1558	962634285
1496	5	84451092	85056406	0.328992	0.173982428954	788	1	0.387207432183474	0.698602648399258	0.191768970949995	181.629930399779	2.09574468085106	2.1182	0.1643	2.1095	0.1558	963212985
1497	5	85056406	85678454	0.331428	0.196203508411	752	1	0.245085666484592	0.806390101024693	0.124306003171256	173.332116320602	2	2.1182	0.1643	2.1095	0.1558	963818299
1498	5	85678454	86276610	0.345518	0.164097660142	990	2	0.952836612422191	0.340672860692112	0.328727722090058	228.189887177388	2.33490566037736	2.1182	0.1643	2.1095	0.1558	964440347
1499	5	86276610	86923247	0.354386	0.226768650727	1066	3	0.913196291832236	0.36113931386116	0.330104441388653	245.707494677874	2.35060639470783	2.1182	0.1643	2.1095	0.1558	965038503
1500	5	86923247	87527006	0.352572	0.171854995122	991	3	0.599051353765019	0.549138639896521	0.224853965815965	228.420382012921	2.18522601984564	2.1182	0.1643	2.1095	0.1558	965685140
1501	5	87527006	88102198	0.36346	0.130725044855	994	4	0.328057645511167	0.742868077339359	0.11794313742894	229.111866519519	2.03375959079284	2.1182	0.1643	2.1095	0.1558	966288899
1502	5	88102198	88677066	0.353464	0.130235114844	1004	3	0.653503143030004	0.513431963824694	0.243656272580249	231.416814874846	2.21389195148842	2.1182	0.1643	2.1095	0.1558	966864091
1503	5	88677066	89253564	0.346932	0.132694302495	968	2	0.8489203566759	0.395925610689313	0.29630624439768	223.119000795668	2.28301886792453	2.1182	0.1643	2.1095	0.1558	967438959
1504	5	89253564	89858984	0.35972	0.174127052294	1064	3	0.904819093483777	0.365561234694679	0.327395154130667	245.246505006809	2.34619625137817	2.1182	0.1643	2.1095	0.1558	968015457
1505	5	89858984	90459075	0.356896	0.166793036389	1058	3	0.879687498438399	0.379028623658744	0.319236630743503	243.863535993613	2.3329658213892	2.1182	0.1643	2.1095	0.1558	968620877
1506	5	90459075	91076648	0.360594	0.190379113077	1054	4	0.580317517022128	0.561700516772373	0.202500247503868	242.941556651482	2.15652173913043	2.1182	0.1643	2.1095	0.1558	969220968
1507	5	91076648	91716879	0.336396	0.219031880681	843	1	0.604337907556764	0.54561900850216	0.289105972435701	194.307146354079	2.24202127659574	2.1182	0.1643	2.1095	0.1558	969838541
1508	5	91716879	92273830	0.341454	0.102254956002	994	2	0.971730477103334	0.33118465059502	0.334545048685372	229.111866519519	2.34433962264151	2.1182	0.1643	2.1095	0.1558	970478772
1509	5	92273830	92866384	0.36225	0.156195047202	966	4	0.210336372139385	0.833405149321798	0.0767204747024264	222.658011124603	1.97647058823529	2.1182	0.1643	2.1095	0.1558	971035723
1510	5	92866384	93464336	0.360448	0.163812479931	921	4	0.0211414685061646	0.983132805193908	0.007898441957989	212.285743525631	1.8843989769821	2.1182	0.1643	2.1095	0.1558	971628277
1511	5	93464336	94068376	0.351696	0.17224024899	921	3	0.305849411568951	0.759719304969025	0.119170064720813	212.285743525631	2.03087100330761	2.1182	0.1643	2.1095	0.1558	972226229
1512	5	94068376	94651057	0.364862	0.141897539134	1012	4	0.403735606964455	0.686407152794563	0.143834670560963	233.260773559108	2.07058823529412	2.1182	0.1643	2.1095	0.1558	972830269
1513	5	94651057	95233813	0.378098	0.142007975894	1099	5	0.5375947753287	0.590856838022012	0.175868025828291	253.313824250454	2.12984496124031	2.1182	0.1643	2.1095	0.1558	973412950
1514	5	95233813	95811823	0.374	0.134963062923	1179	5	0.878581042653076	0.379628478264793	0.277240357858823	271.753411093071	2.28488372093023	2.1182	0.1643	2.1095	0.1558	973995706
1515	5	95811823	96385921	0.379986	0.12906855624	1261	5	1.22809196666056	0.219412446340326	0.37424491520728	290.653987606754	2.4437984496124	2.1182	0.1643	2.1095	0.1558	974573716
1516	5	96385921	97031923	0.36668	0.226008588209	986	4	0.294422995976372	0.768434696979348	0.106284932244565	227.267907835257	2.01739130434783	2.1182	0.1643	2.1095	0.1558	975147814
1517	5	97031923	97685545	0.349048	0.235031868572	876	2	0.414361469009595	0.678609402861551	0.152230066724259	201.913475926658	2.06603773584906	2.1182	0.1643	2.1095	0.1558	975793816
1518	5	97685545	98298708	0.363238	0.184556145756	1107	4	0.803147070190144	0.421889734241657	0.273280602648206	255.157782934716	2.26496163682864	2.1182	0.1643	2.1095	0.1558	976447438
1519	5	98298708	99037481	0.351032	0.323202120272	992	3	0.603239952939249	0.546349072624097	0.226309029016352	228.650876848453	2.18743109151047	2.1182	0.1643	2.1095	0.1558	977060601
1520	5	99037481	99757413	0.334686	0.305489962941	728	1	0.150337822685338	0.880498093883659	0.077511791692315	167.800240267817	1.93617021276596	2.1182	0.1643	2.1095	0.1558	977799374
1521	5	99757413	100373052	0.339992	0.187835728406	876	1	0.734616192780739	0.462573273435524	0.344504211094792	201.913475926658	2.32978723404255	2.1182	0.1643	2.1095	0.1558	978519306
1522	5	100373052	100992337	0.331552	0.192617292523	874	1	0.726720539130801	0.467397168677821	0.341206620994217	201.452486255593	2.32446808510638	2.1182	0.1643	2.1095	0.1558	979134945
1523	5	100992337	101620401	0.34334	0.203902786977	945	2	0.740280634759324	0.459129728854663	0.261613526231521	217.817619578416	2.22877358490566	2.1182	0.1643	2.1095	0.1558	979754230
1524	5	101620401	102230904	0.355864	0.181003205553	1027	3	0.749840924037283	0.453350517922668	0.276333184947672	236.718196092098	2.26460859977949	2.1182	0.1643	2.1095	0.1558	980382294
1525	5	102230904	102798905	0.357216	0.119719859648	997	3	0.624182948810397	0.532507443600048	0.233562413027673	229.803351026117	2.19845644983462	2.1182	0.1643	2.1095	0.1558	980992797
1526	5	102798905	103359200	0.35156	0.10761295389	912	3	0.268152019000885	0.788582306113437	0.105002732794219	210.211290005836	2.01102535832415	2.1182	0.1643	2.1095	0.1558	981560798
1527	5	103359200	103953320	0.334254	0.158419174578	815	1	0.493798756457634	0.62144831148146	0.240373400612059	187.853290959163	2.16755319148936	2.1182	0.1643	2.1095	0.1558	982121093
1528	5	103953320	104547509	0.33606	0.158516902871	799	1	0.430633527258132	0.666734859026993	0.211768844421596	184.165373590639	2.125	2.1182	0.1643	2.1095	0.1558	982715213
1529	5	104547509	105124622	0.326414	0.133618546108	701	1	0.0437464984111773	0.965106474299758	0.0229877855042419	161.576879708433	1.86436170212766	2.1182	0.1643	2.1095	0.1558	983309402
1530	5	105124622	105692480	0.331716	0.119498184405	846	1	0.616181388031671	0.537774810850183	0.294231004613568	194.998630860677	2.25	2.1182	0.1643	2.1095	0.1558	983886515
1531	5	105692480	106296859	0.332846	0.172704544665	787	1	0.383259605358505	0.701527287003562	0.189936977001105	181.399435564247	2.09308510638298	2.1182	0.1643	2.1095	0.1558	984454373
1532	5	106296859	106851514	0.36379	0.0985387312834	1023	4	0.449983250074798	0.652722518220666	0.159431525611982	235.796216749968	2.09309462915601	2.1182	0.1643	2.1095	0.1558	985058752
1533	5	106851514	107391861	0.372904	0.0746686851227	1015	5	0.179559194638105	0.857498641881356	0.0611563669515987	233.952258065706	1.96705426356589	2.1182	0.1643	2.1095	0.1558	985613407
1534	5	107391861	108005403	0.35773	0.185059865502	1010	3	0.678634738075381	0.497369326522566	0.252252296268634	232.799783888042	2.2271223814774	2.1182	0.1643	2.1095	0.1558	986153754
1535	5	108005403	108590517	0.35622	0.145465669938	907	3	0.247209023129737	0.804746462539507	0.0970714591579994	209.058815828173	2	2.1182	0.1643	2.1095	0.1558	986767296
1536	5	108590517	109195458	0.369012	0.17347311556	1038	4	0.513048217952538	0.607917592192113	0.180431824224534	239.253639282958	2.12378516624041	2.1182	0.1643	2.1095	0.1558	987352410
1537	5	109195458	109785953	0.37489	0.153252779448	1206	5	0.993663907875053	0.320386519574073	0.309906546779145	277.976771652454	2.33720930232558	2.1182	0.1643	2.1095	0.1558	987957351
1538	5	109785953	110434238	0.352582	0.22873427582	1045	3	0.825235709173415	0.409237783804831	0.301399945597722	240.867103131687	2.30429988974642	2.1182	0.1643	2.1095	0.1558	988547846
1539	5	110434238	111024569	0.367046	0.153017544395	1026	4	0.462596243650346	0.643653801653829	0.163656111473707	236.487701256566	2.09923273657289	2.1182	0.1643	2.1095	0.1558	989196131
1540	5	111024569	111613224	0.373272	0.150606042589	1148	5	0.74644886406488	0.455396310828471	0.238799281554748	264.608071191557	2.22480620155039	2.1182	0.1643	2.1095	0.1558	989786462
1541	5	111613224	112244910	0.386266	0.208467498092	1222	6	0.862969664306087	0.388154146145568	0.269491828786577	281.664689020978	2.26296296296296	2.1182	0.1643	2.1095	0.1558	990375117
1542	5	112244910	112839920	0.40329	0.159677988605	1120	8	0.0772883857732241	0.938394130080524	0.026995488920948	258.154215796641	1.99821587867975	2.1182	0.1643	2.1095	0.1558	991006803
1543	5	112839920	113454271	0.372098	0.186133008655	1015	5	0.179559194638105	0.857498641881356	0.0611563669515987	233.952258065706	1.96705426356589	2.1182	0.1643	2.1095	0.1558	991601813
1544	5	113454271	114069401	0.365342	0.187163688976	981	4	0.273401340017126	0.784544722827977	0.0989504220858921	226.115433657593	2.00716112531969	2.1182	0.1643	2.1095	0.1558	992216164
1545	5	114069401	114724496	0.379062	0.236751921477	1014	5	0.17529686629655	0.86084637398045	0.0597342918824008	233.721763230173	1.96511627906977	2.1182	0.1643	2.1095	0.1558	992831294
1546	5	114724496	115322610	0.380016	0.164038962472	1110	6	0.398772360497084	0.690060944540239	0.130807220205316	255.849267441314	2.05555555555556	2.1182	0.1643	2.1095	0.1558	993486389
1547	5	115322610	115902468	0.378852	0.137719924533	1047	5	0.315953701567855	0.752037650100499	0.105938081809869	241.328092802753	2.02906976744186	2.1182	0.1643	2.1095	0.1558	994084503
1548	5	115902468	116490723	0.377768	0.150028474046	1006	5	0.141198239564112	0.887713336767716	0.0483069446845872	231.877804545911	1.94961240310078	2.1182	0.1643	2.1095	0.1558	994664361
1549	5	116490723	117055419	0.345364	0.114567838271	851	2	0.296274814752447	0.767020217920059	0.110458328809049	196.151105038341	2.00707547169811	2.1182	0.1643	2.1095	0.1558	995252616
1550	5	117055419	117634941	0.345686	0.137219984746	906	2	0.556065454118173	0.578166110123442	0.200810247169321	208.82832099264	2.13679245283019	2.1182	0.1643	2.1095	0.1558	995817312
1551	5	117634941	118243926	0.366674	0.178961714985	955	4	0.164088729029043	0.869661294482073	0.0601980187897644	220.122567933743	1.9539641943734	2.1182	0.1643	2.1095	0.1558	996396834
1552	5	118243926	118884402	0.36989	0.219330622849	1023	4	0.449983250074798	0.652722518220666	0.159431525611982	235.796216749968	2.09309462915601	2.1182	0.1643	2.1095	0.1558	997005819
1553	5	118884402	119507447	0.356956	0.197489747932	960	3	0.469204779363903	0.638923269592471	0.179003314237996	221.275042111406	2.11686879823594	2.1182	0.1643	2.1095	0.1558	997646295
1554	5	119507447	120117349	0.34355	0.180196162662	970	2	0.858367289016472	0.390689684144037	0.299283944197576	223.579990466734	2.2877358490566	2.1182	0.1643	2.1095	0.1558	998269340
1555	5	120117349	120705917	0.339752	0.150480488236	839	1	0.588546600256889	0.556165464614948	0.282244151933442	193.385167011948	2.2313829787234	2.1182	0.1643	2.1095	0.1558	998879242
1556	5	120705917	121319466	0.34351	0.18506916318	922	2	0.631640912842748	0.527621546042115	0.226065947552424	212.516238361163	2.17452830188679	2.1182	0.1643	2.1095	0.1558	999467810
1557	5	121319466	121909398	0.37595	0.15244468854	1077	5	0.443823551814496	0.657170159250328	0.146694889423268	248.242937868734	2.08720930232558	2.1182	0.1643	2.1095	0.1558	1000081359
1558	5	121909398	122511515	0.383058	0.16959660664	1053	6	0.162529089808574	0.870889222455375	0.0547529799935641	242.711061815949	1.95	2.1182	0.1643	2.1095	0.1558	1000671291
1559	5	122511515	123111368	0.361134	0.166462449967	1106	4	0.798942738998294	0.424323615342135	0.27197676610136	254.927288099183	2.26291560102302	2.1182	0.1643	2.1095	0.1558	1001273408
1560	5	123111368	123701388	0.370284	0.152571099285	1071	5	0.418249581765168	0.675764648087381	0.138635119629316	246.859968855538	2.07558139534884	2.1182	0.1643	2.1095	0.1558	1001873261
1561	5	123701388	124291275	0.389166	0.152380032108	1135	6	0.502387830097308	0.615394737973222	0.162939841146125	261.611638329632	2.10185185185185	2.1182	0.1643	2.1095	0.1558	1002463281
1562	5	124291275	124867229	0.368144	0.131875115027	1128	4	0.89143802521898	0.372694225698547	0.300392448265447	259.998174480903	2.3079283887468	2.1182	0.1643	2.1095	0.1558	1003053168
1563	5	124867229	125469483	0.356532	0.169785505783	1024	3	0.737275126514595	0.460955055189484	0.272112718629477	236.0267115855	2.25799338478501	2.1182	0.1643	2.1095	0.1558	1003629122
1564	5	125469483	126156023	0.38415	0.271710315495	1086	6	0.299301509680869	0.764710002798975	0.0992716467722087	250.317391388529	2.01111111111111	2.1182	0.1643	2.1095	0.1558	1004231376
1565	5	126156023	126770485	0.3923	0.186280030335	1098	7	0.182195452441	0.855429341693084	0.0582534214496027	253.083329414921	1.97482014388489	2.1182	0.1643	2.1095	0.1558	1004917916
1566	5	126770485	127360714	0.37443	0.152871173731	1112	5	0.593005043768911	0.553177776779612	0.192833427602568	256.310257112379	2.15503875968992	2.1182	0.1643	2.1095	0.1558	1005532378
1567	5	127360714	127949891	0.361364	0.151358590033	1007	4	0.382713951005209	0.701931869200993	0.136689063873438	232.108299381444	2.06035805626598	2.1182	0.1643	2.1095	0.1558	1006122607
1568	5	127949891	128561778	0.360824	0.182855657989	1009	4	0.391122613388907	0.695706606300749	0.13955155497301	232.56928905251	2.06445012787724	2.1182	0.1643	2.1095	0.1558	1006711784
1569	5	128561778	129170877	0.344976	0.1791153819	925	2	0.645811311353606	0.518401561622003	0.230752562526761	213.207722867761	2.18160377358491	2.1182	0.1643	2.1095	0.1558	1007323671
1570	5	129170877	129759502	0.34969	0.150562752177	922	2	0.631640912842748	0.527621546042115	0.226065947552424	212.516238361163	2.17452830188679	2.1182	0.1643	2.1095	0.1558	1007932770
1571	5	129759502	130481984	0.357756	0.307941235906	1015	3	0.699577733946529	0.484191051888693	0.259376730702016	233.952258065706	2.23814773980154	2.1182	0.1643	2.1095	0.1558	1008521395
1572	5	130481984	131126898	0.360342	0.224702828594	961	4	0.189314716180139	0.849846162034576	0.0692337166404038	221.505536946939	1.96624040920716	2.1182	0.1643	2.1095	0.1558	1009243877
1573	5	131126898	131756195	0.442498	0.205462603508	1173	12	0.232299589886762	0.816305330950103	0.0713525243317124	270.370442079875	2.02503236944325	2.1182	0.1643	2.1095	0.1558	1009888791
1574	5	131756195	132395579	0.421682	0.217997322423	1151	10	0.0133845986264725	0.989320954258369	0.00479267027848067	265.299555698155	1.95333050487908	2.1182	0.1643	2.1095	0.1558	1010518088
1575	5	132395579	132968330	0.453144	0.127020293286	1186	13	0.09174061671352	0.926904125973902	0.0326731724603603	273.3668749418	2.04306632213609	2.1182	0.1643	2.1095	0.1558	1011157472
1576	5	132968330	133546687	0.465916	0.135482063846	1309	13	0.516627997621352	0.605415867502631	0.175034259859598	301.717739712324	2.25495262704565	2.1182	0.1643	2.1095	0.1558	1011730223
1577	5	133546687	134261522	0.41686	0.300537886365	1133	9	0.152966453518549	0.878424730118981	0.0517321542379504	261.150648658566	1.97731239092496	2.1182	0.1643	2.1095	0.1558	1012308580
1578	5	134261522	134812983	0.464944	0.0933175691481	1112	13	-0.163882685621274	0.869823497679353	-0.0602740493621358	256.310257112379	1.91559000861326	2.1182	0.1643	2.1095	0.1558	1013023415
1579	5	134812983	135373113	0.442664	0.107350079446	1125	12	0.0353059396052487	0.971835787165059	0.0110745124076034	259.306689974304	1.94216659473457	2.1182	0.1643	2.1095	0.1558	1013574876
1580	5	135373113	135956140	0.408624	0.142406783905	1155	8	0.207576407563442	0.83555972715271	0.0713896082794013	266.221535040286	2.06066012488849	2.1182	0.1643	2.1095	0.1558	1014135006
1581	5	135956140	136560823	0.406778	0.173120461465	1302	8	0.754786099082357	0.450377335927584	0.244226205141617	300.104275863595	2.32292595896521	2.1182	0.1643	2.1095	0.1558	1014718033
1582	5	136560823	137138846	0.423728	0.134982517997	1363	10	0.756718680531943	0.449218420732258	0.24869039895146	314.164460831091	2.3131098854476	2.1182	0.1643	2.1095	0.1558	1015322716
1583	5	137138846	137814369	0.40402	0.259832751809	1205	8	0.393702152978039	0.693800951641403	0.132529903093305	277.746276816922	2.14986619090098	2.1182	0.1643	2.1095	0.1558	1015900739
1584	5	137814369	138456998	0.430438	0.221946099538	1312	11	0.791979318208665	0.428372735561514	0.227471404473467	302.409224218922	2.26206896551724	2.1182	0.1643	2.1095	0.1558	1016576262
1585	5	138456998	139190425	0.470114	0.318268893837	1240	14	0.546182161415266	0.584940726986601	0.180360680569195	285.813596060567	2.17734855136084	2.1182	0.1643	2.1095	0.1558	1017218891
1586	5	139190425	139763868	0.445014	0.128073757985	1326	12	0.860216850159085	0.389669517928553	0.248230286415792	305.63615191638	2.28916702632715	2.1182	0.1643	2.1095	0.1558	1017952318
1587	5	139763868	140434005	0.388724	0.25388390732	1126	6	0.465086261041228	0.641869684349313	0.151454371048077	259.537184809837	2.08518518518519	2.1182	0.1643	2.1095	0.1558	1018525761
1588	5	140434005	141048955	0.401718	0.186925766322	1093	8	-0.0232195167506583	0.98147517068811	-0.00820984235211386	251.930855237258	1.95004460303301	2.1182	0.1643	2.1095	0.1558	1019195898
1589	5	141048955	141653696	0.461306	0.173199766512	1272	13	0.388816346453956	0.697412007744074	0.133667833198712	293.189430797614	2.19121447028424	2.1182	0.1643	2.1095	0.1558	1019810848
1590	5	141653696	142245212	0.436702	0.154714327254	1554	11	1.79343374869704	0.0729035952579239	0.471690188263094	358.188974417839	2.67931034482759	2.1182	0.1643	2.1095	0.1558	1020415589
1591	5	142245212	142818420	0.39803	0.127716291468	1334	7	1.1717478773848	0.241298294733258	0.339134033628989	307.480110600642	2.39928057553957	2.1182	0.1643	2.1095	0.1558	1021007105
1592	5	142818420	143386322	0.385238	0.119566404063	1177	6	0.676461819025684	0.498747479463224	0.215361864006292	271.292421422006	2.17962962962963	2.1182	0.1643	2.1095	0.1558	1021580313
1593	5	143386322	143978761	0.371436	0.156031253851	1126	5	0.652677640550677	0.513964120191077	0.21088346695929	259.537184809837	2.18217054263566	2.1182	0.1643	2.1095	0.1558	1022148215
1594	5	143978761	144594517	0.354736	0.187990048006	1027	3	0.749840924037283	0.453350517922668	0.276333184947672	236.718196092098	2.26460859977949	2.1182	0.1643	2.1095	0.1558	1022740654
1595	5	144594517	145212387	0.373136	0.190768284591	1099	5	0.5375947753287	0.590856838022012	0.175868025828291	253.313824250454	2.12984496124031	2.1182	0.1643	2.1095	0.1558	1023356410
1596	5	145212387	145827515	0.395968	0.187161046156	1362	7	1.28915240237813	0.197345108714645	0.369102070456475	313.933965995558	2.44964028776978	2.1182	0.1643	2.1095	0.1558	1023974280
1597	5	145827515	146406506	0.38604	0.136428718236	1103	6	0.369760029009022	0.711561299914018	0.12168033455923	254.235803592585	2.04259259259259	2.1182	0.1643	2.1095	0.1558	1024589408
1598	5	146406506	147002114	0.384156	0.160521685404	1183	6	0.701329531729738	0.483097387916439	0.222697617307636	272.675390435202	2.19074074074074	2.1182	0.1643	2.1095	0.1558	1025168399
1599	5	147002114	147585951	0.36391	0.143596586033	1247	4	1.39175343704905	0.163997074465547	0.445086845696323	287.427059909296	2.55140664961637	2.1182	0.1643	2.1095	0.1558	1025764007
1600	5	147585951	148177528	0.373268	0.154801488226	1162	5	0.806121460846646	0.420172818404311	0.256286708283589	267.834998889015	2.25193798449612	2.1182	0.1643	2.1095	0.1558	1026347844
1601	5	148177528	148741542	0.431188	0.113497182694	1526	11	1.67756298814466	0.0934324433101899	0.445458646689914	351.735119022923	2.63103448275862	2.1182	0.1643	2.1095	0.1558	1026939421
1602	5	148741542	149353904	0.449804	0.183489504574	1231	12	0.470333583976923	0.638116706962427	0.140980272787661	283.739142540772	2.12516184721623	2.1182	0.1643	2.1095	0.1558	1027503435
1603	5	149353904	149920972	0.499212	0.118271530046	1293	15	1.07669665750921	0.281615806124421	0.309935420950592	298.029822343801	2.43962264150943	2.1182	0.1643	2.1095	0.1558	1028115797
1604	5	149920972	150525830	0.441698	0.173359697648	1213	12	0.396460965121356	0.69176499894503	0.119729061423714	279.590235501183	2.09408718170047	2.1182	0.1643	2.1095	0.1558	1028682865
1605	5	150525830	151130441	0.440634	0.173021992653	1314	12	0.810968437588706	0.417383796396933	0.235114786625534	302.870213889988	2.26845058264998	2.1182	0.1643	2.1095	0.1558	1029287723
1606	5	151130441	151740335	0.398932	0.180185409268	1112	7	0.240897714937666	0.809634393212036	0.0765321551679116	256.310257112379	2	2.1182	0.1643	2.1095	0.1558	1029892334
1607	5	151740335	152359269	0.367892	0.192159422491	999	4	0.349079301470414	0.72702977536444	0.125181963659072	230.264340697182	2.04398976982097	2.1182	0.1643	2.1095	0.1558	1030502228
1608	5	152359269	152965428	0.38154	0.175133917009	1000	6	-0.0571357057439008	0.954437093797358	-0.0197524563700657	230.494835532715	1.85185185185185	2.1182	0.1643	2.1095	0.1558	1031121162
1609	5	152965428	153541273	0.406702	0.13171079023	1205	8	0.393702152978039	0.693800951641403	0.132529903093305	277.746276816922	2.14986619090098	2.1182	0.1643	2.1095	0.1558	1031727321
1610	5	153541273	154153044	0.446082	0.182700716445	1203	12	0.355420621312707	0.722274502467666	0.107786153479281	277.285287145856	2.07682347863617	2.1182	0.1643	2.1095	0.1558	1032303166
1611	5	154153044	154788852	0.40837	0.213599073934	1105	8	0.021450662148845	0.982886160296932	0.00754312625477529	254.69679326365	1.971454058876	2.1182	0.1643	2.1095	0.1558	1032914937
1612	5	154788852	155401046	0.381552	0.183265435467	1025	6	0.0464797638563231	0.962927862755558	0.0158714533606558	236.257206421033	1.89814814814815	2.1182	0.1643	2.1095	0.1558	1033550745
1613	5	155401046	155976085	0.37437	0.130493757815	1035	5	0.264805761469199	0.791159098285272	0.0893074072657477	238.56215477636	2.00581395348837	2.1182	0.1643	2.1095	0.1558	1034162939
1614	5	155976085	156632781	0.38763	0.238612691413	1096	6	0.340747697520959	0.733293527740687	0.112495341928374	252.622339743856	2.02962962962963	2.1182	0.1643	2.1095	0.1558	1034737978
1615	5	156632781	157255569	0.41837	0.197158583659	1256	9	0.624430492773622	0.532344904693112	0.200420757309062	289.50151342909	2.19197207678883	2.1182	0.1643	2.1095	0.1558	1035394674
1616	5	157255569	157858315	0.401924	0.170463180179	1200	8	0.375089578436579	0.707593847377696	0.126531162471862	276.593802639258	2.14094558429973	2.1182	0.1643	2.1095	0.1558	1036017462
1617	5	157858315	158404906	0.39718	0.0852392373822	1162	7	0.450548652425758	0.652314881443192	0.139985435848933	267.834998889015	2.08992805755396	2.1182	0.1643	2.1095	0.1558	1036620208
1618	5	158404906	158983966	0.399904	0.136531620212	1336	7	1.18013391488432	0.237946957655259	0.341295374918456	307.941100271707	2.40287769784173	2.1182	0.1643	2.1095	0.1558	1037166799
1619	5	158983966	159588853	0.413082	0.173399329131	1382	9	1.10739365493736	0.268123768023636	0.338341908805693	318.543862706212	2.41186736474695	2.1182	0.1643	2.1095	0.1558	1037745859
1620	5	159588853	160203939	0.426512	0.187105542965	1155	10	0.0274097699831795	0.978132905857745	0.00979768844966992	266.221535040286	1.96011879507849	2.1182	0.1643	2.1095	0.1558	1038350746
1621	5	160203939	160814964	0.373104	0.181702876314	1076	5	0.439561223472942	0.66025493056181	0.145354717435684	248.012443033201	2.08527131782946	2.1182	0.1643	2.1095	0.1558	1038965832
1622	5	160814964	161378073	0.346196	0.112072440682	785	2	-0.0154739524864238	0.987654064910164	-0.00600814909792455	180.938445893181	1.85141509433962	2.1182	0.1643	2.1095	0.1558	1039576857
1623	5	161378073	161976270	0.3502	0.164154952298	924	3	0.31841520909164	0.750170002992262	0.123861760045535	212.977228032229	2.03748621830209	2.1182	0.1643	2.1095	0.1558	1040139966
1624	5	161976270	162614960	0.3502	0.217147598992	853	3	0.0210246677213416	0.983225978026989	0.00851464994776744	196.612094709406	1.88092613009923	2.1182	0.1643	2.1095	0.1558	1040738163
1625	5	162614960	163227197	0.370058	0.183322798197	1147	5	0.742186535723325	0.457974325152054	0.237542030894885	264.377576356024	2.22286821705426	2.1182	0.1643	2.1095	0.1558	1041376853
1626	5	163227197	163791750	0.352844	0.114343560303	911	3	0.263963419826655	0.791808106060633	0.103419962431528	209.980795170303	2.00882028665932	2.1182	0.1643	2.1095	0.1558	1041989090
1627	5	163791750	164376679	0.34035	0.145195399784	841	2	0.249040153049588	0.803329722012677	0.0934049973782303	193.846156683013	1.98349056603774	2.1182	0.1643	2.1095	0.1558	1042553643
1628	5	164376679	164957732	0.346264	0.139493299234	956	2	0.792238762632469	0.428221470632909	0.278309815103835	220.353062769276	2.25471698113208	2.1182	0.1643	2.1095	0.1558	1043138572
1629	5	164957732	165536007	0.351892	0.135359474299	909	3	0.255586221478196	0.798270358775863	0.100249202823584	209.519805499238	2.00441014332966	2.1182	0.1643	2.1095	0.1558	1043719625
1630	5	165536007	166101907	0.359518	0.116451669906	909	3	0.255586221478196	0.798270358775863	0.100249202823584	209.519805499238	2.00441014332966	2.1182	0.1643	2.1095	0.1558	1044297900
1631	5	166101907	166681515	0.370998	0.137348000718	962	5	-0.0463442074642944	0.963035904680042	-0.0162145613508979	221.736031782472	1.86434108527132	2.1182	0.1643	2.1095	0.1558	1044863800
1632	5	166681515	167226504	0.37396	0.0825502900059	1141	5	0.716612565673997	0.473613188888668	0.229975431167742	262.994607342828	2.21124031007752	2.1182	0.1643	2.1095	0.1558	1045443408
1633	5	167226504	167797876	0.428884	0.124913366423	1213	10	0.230774754655431	0.817489794751357	0.0804843872667603	279.590235501183	2.05854900296988	2.1182	0.1643	2.1095	0.1558	1045988397
1634	5	167797876	168391176	0.439818	0.157256025619	1242	11	0.502302416827732	0.615454809430352	0.148368858075865	286.274585731632	2.14137931034483	2.1182	0.1643	2.1095	0.1558	1046559769
1635	5	168391176	168961158	0.421854	0.122779315838	1252	10	0.367520175383324	0.713231045418535	0.126139399078868	288.579534086959	2.12473483241409	2.1182	0.1643	2.1095	0.1558	1047153069
1636	5	168961158	169524828	0.422076	0.112956162294	1383	10	0.826844537315478	0.408325182770961	0.269705993296744	318.774357541745	2.34705133644463	2.1182	0.1643	2.1095	0.1558	1047723051
1637	5	169524828	170071993	0.461878	0.0861988614038	1098	13	-0.212243850927856	0.83191679785258	-0.0785527830804446	253.083329414921	1.89147286821705	2.1182	0.1643	2.1095	0.1558	1048286721
1638	5	170071993	170710286	0.381786	0.216660687177	875	6	-0.57521305374502	0.565147215460731	-0.212397534312462	201.682981091126	1.62037037037037	2.1182	0.1643	2.1095	0.1558	1048833886
1639	5	170710286	171292452	0.459832	0.141138438177	1236	13	0.264459064237029	0.791426204224284	0.0922479058187312	284.891616718436	2.12919896640827	2.1182	0.1643	2.1095	0.1558	1049472179
1640	5	171292452	171938591	0.437626	0.226172696587	1302	11	0.750596903725675	0.452895285122792	0.216433133021019	300.104275863595	2.2448275862069	2.1182	0.1643	2.1095	0.1558	1050054345
1641	5	171938591	172550231	0.47283	0.182525668694	1258	14	0.613648200113655	0.539447825092967	0.201152482174247	289.962503100156	2.2089552238806	2.1182	0.1643	2.1095	0.1558	1050700484
1642	5	172550231	173130772	0.455766	0.138734387408	1306	13	0.506264890769942	0.612670706480655	0.171724059460788	301.026255205726	2.24978466838932	2.1182	0.1643	2.1095	0.1558	1051312124
1643	5	173130772	173704134	0.433934	0.127950579215	1253	11	0.547823072759021	0.583813394261712	0.161090099177244	288.810028922492	2.16034482758621	2.1182	0.1643	2.1095	0.1558	1051892665
1644	5	173704134	174305509	0.435592	0.168572022449	1347	11	0.936817768899132	0.348852303561432	0.265453535317687	310.476543462567	2.32241379310345	2.1182	0.1643	2.1095	0.1558	1052466027
1645	5	174305509	174900493	0.41562	0.159641267664	1319	9	0.865912073855489	0.386538381404592	0.27102885766898	304.022688067651	2.30191972076789	2.1182	0.1643	2.1095	0.1558	1053067402
1646	5	174900493	175811412	0.459116	0.451103775418	1137	13	-0.0775234618595189	0.938207127570425	-0.0281985831933953	262.072628000697	1.95865633074935	2.1182	0.1643	2.1095	0.1558	1053662386
1647	5	175811412	176422310	0.49891	0.18153275997	981	15	-0.267206136964971	0.789310451279218	-0.0884618126404235	226.115433657593	1.85094339622642	2.1182	0.1643	2.1095	0.1558	1054573305
1648	5	176422310	177390791	0.488674	0.483727610557	1042	14	-0.195944264267018	0.844653790874392	-0.0706241624265344	240.175618625089	1.82967515364355	2.1182	0.1643	2.1095	0.1558	1055184203
1649	5	177390791	178063343	0.492402	0.256563061295	1077	15	0.146302415180932	0.883682659335779	0.0462313956845452	248.242937868734	2.03207547169811	2.1182	0.1643	2.1095	0.1558	1056152684
1650	5	178063343	178708500	0.464058	0.224994846216	1037	13	-0.422960356906537	0.672324184988122	-0.161014943272417	239.023144447426	1.786391042205	1.5989	0.109	1.5693	0.0488	1056825236
1651	5	178708500	179396367	0.489646	0.273115296998	875	14	-0.821879178857632	0.411145664153726	-0.322624517985352	201.682981091126	1.53643546971027	1.5989	0.109	1.5693	0.0488	1057470393
1652	5	179396367	180029039	0.460498	0.209701077335	923	13	-0.816758417260138	0.414066499986076	-0.329028284439869	212.746733196696	1.59000861326443	1.5989	0.109	1.5693	0.0488	1058158260
1653	5	180029039	180714377	0.455668	0.270432983433	911	13	-0.85821084466578	0.390776048837003	-0.347907878283593	209.980795170303	1.5693367786391	1.5989	0.109	1.5693	0.0488	1058790932
1654	5	180714377	180915260	0.00049	0.286040667124	0	1	-2.72368010589204	0.00645590042991898	-Inf	0	0	1.5989	0.109	1.5693	0.0488	1059476270
1655	6	0	731800	0.431858	0.31675321126	633	11	-2.01788662518639	0.0436030703064703	-0.824018910716275	145.903230892209	1.09137931034483	1.1127	0.1641	1.1084	0.152	1059476270
1656	6	731800	1304791	0.429646	0.12738594498	577	10	-1.99922749106098	0.0455837453701522	-0.991451939208268	132.995520102377	0.979210861264319	1.1127	0.1641	1.1084	0.152	1060208070
1657	6	1304791	1874427	0.447114	0.12224648723	533	12	-2.39428241386675	0.016652920843443	-1.06664305093762	122.853747338937	0.920155373327579	1.1127	0.1641	1.1084	0.152	1060781061
1658	6	1874427	2469970	0.393814	0.160430061305	511	7	-2.27910655366921	0.0226607320381513	-1.04522943661797	117.782860957217	0.919064748201439	1.1127	0.1641	1.1084	0.152	1061350697
1659	6	2469970	3072097	0.430132	0.169610397806	499	11	-2.57241097925846	0.0100992924833466	-1.16718459480736	115.016922930825	0.860344827586207	1.1127	0.1641	1.1084	0.152	1061946240
1660	6	3072097	3654995	0.456072	0.142216991652	601	13	-1.92906521931154	0.0537227661408321	-0.947993941374458	138.527396155162	1.03531438415159	1.1127	0.1641	1.1084	0.152	1062548367
1661	6	3654995	4275440	0.421262	0.19412679609	642	10	-1.77131845651449	0.0765077599822786	-0.837449960731447	147.977684412003	1.08952057700467	1.1127	0.1641	1.1084	0.152	1063131265
1662	6	4275440	4877448	0.4191	0.169446253206	640	9	-1.7367227444713	0.0824361211214606	-0.772271896695203	147.516694740938	1.11692844677138	1.1127	0.1641	1.1084	0.152	1063751710
1663	6	4877448	5452195	0.416398	0.130052005491	535	9	-2.13919204627441	0.0324201180853323	-1.03080491029406	123.314737010003	0.933682373472949	1.1127	0.1641	1.1084	0.152	1064353718
1664	6	5452195	6088807	0.426062	0.214592247711	613	10	-1.87300094885062	0.0610682539665776	-0.904136184162968	141.293334181554	1.04030547305897	1.1127	0.1641	1.1084	0.152	1064928465
1665	6	6088807	6680836	0.410524	0.1554467771	571	9	-2.00120257137048	0.0453705639823783	-0.936853056219722	131.61255108918	0.996509598603839	1.1127	0.1641	1.1084	0.152	1065565077
1666	6	6680836	7281285	0.448114	0.167289811458	549	12	-2.32861786377291	0.0198793188515963	-1.0239724346916	126.541664707461	0.94777729823047	1.1127	0.1641	1.1084	0.152	1066157106
1667	6	7281285	7880049	0.414016	0.164946456367	585	9	-1.94753999779673	0.0514700293445446	-0.901907177111798	134.839478786638	1.02094240837696	1.1127	0.1641	1.1084	0.152	1066757555
1668	6	7880049	8494427	0.391732	0.186168775575	557	7	-2.08622769118016	0.0369580030222361	-0.920875400215564	128.385623391722	1.00179856115108	1.1127	0.1641	1.1084	0.152	1067356319
1669	6	8494427	9076754	0.361534	0.141375893613	490	4	-1.7909252751809	0.0733052870916984	-0.902520965130776	112.94246941103	1.00255754475703	1.1127	0.1641	1.1084	0.152	1067970697
1670	6	9076754	9647975	0.358054	0.124682040751	451	3	-1.66279220031894	0.0963540384601285	-0.910903658115142	103.953170825255	0.994487320837927	1.1127	0.1641	1.1084	0.152	1068553024
1671	6	9647975	10245718	0.370796	0.16352010814	554	5	-1.78537417081861	0.0742006453475136	-0.812365479071752	127.694138885124	1.07364341085271	1.1127	0.1641	1.1084	0.152	1069124245
1672	6	10245718	10896383	0.414632	0.231555408697	652	9	-1.69072625283665	0.090889097847768	-0.745471837351488	150.28263276733	1.13787085514834	1.1127	0.1641	1.1084	0.152	1069721988
1673	6	10896383	11502203	0.405948	0.174672344921	655	8	-1.65368104658253	0.098192335641294	-0.746936431599206	150.974117273928	1.1685994647636	1.1127	0.1641	1.1084	0.152	1070372653
1674	6	11502203	12075330	0.395092	0.127593011671	631	7	-1.77594430369779	0.0757420976659698	-0.740912722573047	145.442241221143	1.13489208633094	1.1127	0.1641	1.1084	0.152	1070978473
1675	6	12075330	12660844	0.382698	0.146049453984	688	6	-1.35025676635469	0.176933635064202	-0.559271986330055	158.580446846508	1.27407407407407	1.1127	0.1641	1.1084	0.152	1071551600
1676	6	12660844	13230225	0.397744	0.121853381128	633	7	-1.76755826619826	0.0771347801443517	-0.736347228127255	145.903230892209	1.13848920863309	1.1127	0.1641	1.1084	0.152	1072137114
1677	6	13230225	13831871	0.415996	0.168946523371	640	9	-1.7367227444713	0.0824361211214606	-0.772271896695203	147.516694740938	1.11692844677138	1.1127	0.1641	1.1084	0.152	1072706495
1678	6	13831871	14411474	0.417772	0.137340558969	565	9	-2.0242008171878	0.0429494935454536	-0.952092934280015	130.229582075984	0.986038394415358	1.1127	0.1641	1.1084	0.152	1073308141
1679	6	14411474	14995280	0.424674	0.143551111157	738	10	-1.43471434395352	0.151368515041885	-0.636402441793354	170.105188623144	1.25243954179041	1.1127	0.1641	1.1084	0.152	1073887744
1680	6	14995280	15630685	0.420284	0.213100306104	588	10	-1.96065826983004	0.0499189000938853	-0.964207103017385	135.530963293236	0.997878659312686	1.1127	0.1641	1.1084	0.152	1074471550
1681	6	15630685	16228964	0.407612	0.164269513053	592	8	-1.88819948580492	0.0589991748372063	-0.892834162395069	136.452942635367	1.05619982158787	1.1127	0.1641	1.1084	0.152	1075106955
1682	6	16228964	16826186	0.411862	0.162790386155	655	9	-1.67922712992799	0.093107786487583	-0.738848895157752	150.974117273928	1.14310645724258	1.1127	0.1641	1.1084	0.152	1075705234
1683	6	16826186	17466677	0.394816	0.219348905761	681	7	-1.56629336620969	0.117279953321255	-0.630897929543525	156.966982997779	1.22482014388489	1.1127	0.1641	1.1084	0.152	1076302456
1684	6	17466677	18121975	0.392448	0.236988362547	628	7	-1.78852335994707	0.0736916102908781	-0.747788168663969	144.750756714545	1.1294964028777	1.1127	0.1641	1.1084	0.152	1076942947
1685	6	18121975	18739120	0.3866	0.189817627948	656	6	-1.48288456744298	0.13810508234087	-0.627984736414069	151.204612109461	1.21481481481481	1.1127	0.1641	1.1084	0.152	1077598245
1686	6	18739120	19339943	0.36357	0.167808156479	478	4	-1.8413772494831	0.0655662943766597	-0.938292096152598	110.176531384638	0.978005115089514	1.1127	0.1641	1.1084	0.152	1078215390
1687	6	19339943	19953454	0.375198	0.185018687521	572	5	-1.70865226067063	0.087515381996448	-0.76623630834255	131.843045924713	1.10852713178295	1.1127	0.1641	1.1084	0.152	1078816213
1688	6	19953454	20567405	0.402976	0.185602759829	643	8	-1.69835122548203	0.0894414918633794	-0.773612600696071	148.208179247536	1.14719000892061	1.1127	0.1641	1.1084	0.152	1079429724
1689	6	20567405	21152531	0.361754	0.145483195073	614	4	-1.26958820739159	0.204231352197169	-0.577064058763167	141.523829017087	1.25626598465473	1.1127	0.1641	1.1084	0.152	1080043675
1690	6	21152531	21793482	0.401466	0.219909166223	616	8	-1.79885912800591	0.072040967331632	-0.835500987329117	141.984818688153	1.09901873327386	1.1127	0.1641	1.1084	0.152	1080628801
1691	6	21793482	22407017	0.38179	0.185050567612	676	6	-1.3999921917628	0.161515656695456	-0.584657304749968	155.814508820115	1.25185185185185	1.1127	0.1641	1.1084	0.152	1081269752
1692	6	22407017	22965029	0.36134	0.103961921966	587	4	-1.38310514957152	0.166632626945309	-0.641942211023295	135.300468457704	1.20102301790281	1.1127	0.1641	1.1084	0.152	1081883287
1693	6	22965029	23566253	0.357884	0.168363205727	555	3	-1.22717788619906	0.219755739065224	-0.611543320133055	127.924633720657	1.22381477398015	1.1127	0.1641	1.1084	0.152	1082441299
1694	6	23566253	24165068	0.367584	0.16501757638	470	4	-1.87501189901789	0.0607910865705302	-0.962641957568347	108.332572700376	0.961636828644501	1.1127	0.1641	1.1084	0.152	1083042523
1695	6	24165068	24798646	0.38836	0.210831184164	537	6	-1.97609420274005	0.0481441089014365	-0.91675846304674	123.775726681068	0.994444444444444	1.1127	0.1641	1.1084	0.152	1083641338
1696	6	24798646	25404978	0.395866	0.175369269641	556	7	-2.09042070992992	0.0365800241331492	-0.923467844832088	128.15512855619	1	1.1127	0.1641	1.1084	0.152	1084274916
1697	6	25404978	25955161	0.379314	0.0912114696383	591	5	-1.62766802218109	0.10359529715942	-0.719093324943407	136.222447799835	1.1453488372093	1.1127	0.1641	1.1084	0.152	1084881248
1698	6	25955161	26593154	0.408394	0.216292341766	620	8	-1.78396906837275	0.0744286914760257	-0.826163122749781	142.906798030283	1.10615521855486	1.1127	0.1641	1.1084	0.152	1085431431
1699	6	26593154	27503927	0.386482	0.451015785492	501	6	-2.12530047896437	0.0335615483433236	-1.01686994783694	115.47791260189	0.927777777777778	1.1127	0.1641	1.1084	0.152	1086069424
1700	6	27503927	28141568	0.386724	0.215859707892	545	6	-1.94293725246798	0.0520237402202465	-0.895424321367864	125.61968536533	1.00925925925926	1.1127	0.1641	1.1084	0.152	1086980197
1701	6	28141568	28763732	0.39307	0.196353373066	618	7	-1.83045354744469	0.0671821468843378	-0.770945889651222	142.445808359218	1.11151079136691	1.1127	0.1641	1.1084	0.152	1087617838
1702	6	28763732	29455581	0.376566	0.277298948181	529	5	-1.89193237935748	0.0584999909749246	-0.878983733006914	121.931767996806	1.02519379844961	1.1127	0.1641	1.1084	0.152	1088240002
1703	6	29455581	30127161	0.443502	0.255487060365	623	12	-2.02491931958891	0.0428756494519529	-0.841546420672794	143.598282536881	1.07552870090634	1.1127	0.1641	1.1084	0.152	1088931851
1704	6	30127161	30815409	0.445346	0.273517685485	787	12	-1.35185768112707	0.176420847629411	-0.50441494818931	181.399435564247	1.35865343116098	1.1127	0.1641	1.1084	0.152	1089603431
1705	6	30815409	31540254	0.459316	0.310197352537	699	13	-1.59053706216546	0.111713798387166	-0.730066476710207	161.115890037368	1.20413436692506	1.1127	0.1641	1.1084	0.152	1090291679
1706	6	31540254	32272534	0.499104	0.317201070629	754	15	-1.24498156755997	0.21313852578004	-0.468150425590998	173.793105991667	1.42264150943396	1.1127	0.1641	1.1084	0.152	1091016524
1707	6	32272534	32940892	0.395432	0.251897934939	711	7	-1.44050280371684	0.149725197367933	-0.568703167936181	163.88182806376	1.27877697841727	1.1127	0.1641	1.1084	0.152	1091748804
1708	6	32940892	33616172	0.475282	0.259566402085	707	14	-1.45156220670927	0.146623373695463	-0.630197319895644	162.95984872163	1.2414398595259	1.1127	0.1641	1.1084	0.152	1092417162
1709	6	33616172	34173068	0.530004	0.102166293168	633	16	-0.0616858544469983	0.950813005031494	-0.0367725212592065	145.903230892209	2.03210272873194	1.1127	0.1641	1.1084	0.152	1093092442
1710	6	34173068	34863754	0.439128	0.276082040175	599	11	-2.15858683442856	0.030882235060228	-0.903668407355831	138.066406484096	1.03275862068966	1.1127	0.1641	1.1084	0.152	1093649338
1711	6	34863754	35475158	0.46612	0.182210126201	683	13	-1.64580696537298	0.0998035077927729	-0.763473353795553	157.427972668844	1.17657192075797	1.1127	0.1641	1.1084	0.152	1094340024
1712	6	35475158	36138893	0.414346	0.246687307434	635	9	-1.75588794931906	0.0791075430103548	-0.783587209923037	146.364220563274	1.10820244328098	1.1127	0.1641	1.1084	0.152	1094951428
1713	6	36138893	36758811	0.451066	0.193441713259	740	13	-1.44890793519618	0.147363294828609	-0.647833661569331	170.566178294209	1.27476313522825	1.1127	0.1641	1.1084	0.152	1095615163
1714	6	36758811	37402144	0.451552	0.222797524766	585	13	-1.98433512251906	0.047218493237394	-0.986922307614876	134.839478786638	1.0077519379845	1.1127	0.1641	1.1084	0.152	1096235081
1715	6	37402144	37980506	0.452554	0.135489537694	704	13	-1.57326521741311	0.115657419709062	-0.719783503448346	162.268364215031	1.21274763135228	1.1127	0.1641	1.1084	0.152	1096878414
1716	6	37980506	38573763	0.396154	0.157194942495	645	7	-1.71724204120112	0.0859349569794162	-0.70925356724498	148.669168918601	1.16007194244604	1.1127	0.1641	1.1084	0.152	1097456776
1717	6	38573763	39153860	0.402916	0.138075183978	588	8	-1.90308954543809	0.0570288618785714	-0.902615183187654	135.530963293236	1.04906333630687	1.1127	0.1641	1.1084	0.152	1098050033
1718	6	39153860	39741250	0.42478	0.14877679225	563	10	-2.04831559080946	0.0405290862999482	-1.02688833577352	129.768592404919	0.955451845566398	1.1127	0.1641	1.1084	0.152	1098630130
1719	6	39741250	40292846	0.443026	0.093539474543	468	12	-2.66104464862296	0.00778986266585019	-1.25427005411339	107.871583029311	0.807941303409581	1.1127	0.1641	1.1084	0.152	1099217520
1720	6	40292846	40820927	0.466558	0.0531755545077	729	13	-1.48690599365135	0.13703964104029	-0.669440117758706	168.030735103349	1.25581395348837	1.1127	0.1641	1.1084	0.152	1099769116
1721	6	40820927	41400883	0.44439	0.137865631186	672	12	-1.82382163492653	0.0681790419855891	-0.732317350918036	154.892529477985	1.16012084592145	1.1127	0.1641	1.1084	0.152	1100297197
1722	6	41400883	42018178	0.483554	0.19001449874	674	14	-1.57524994432298	0.11519876299468	-0.699158943523184	155.35351914905	1.18349429323968	1.1127	0.1641	1.1084	0.152	1100877153
1723	6	42018178	42642125	0.432428	0.198649885327	713	11	-1.68682730932247	0.0916365626477768	-0.652322333700728	164.342817734826	1.22931034482759	1.1127	0.1641	1.1084	0.152	1101494448
1724	6	42642125	43324689	0.473234	0.267467959049	637	14	-1.71393013498078	0.0865415577846057	-0.780614162448742	146.825210234339	1.11852502194908	1.1127	0.1641	1.1084	0.152	1102118395
1725	6	43324689	43934736	0.480738	0.180391019053	1303	14	0.782313296859629	0.434030474286399	0.251857643863092	300.334770699128	2.28797190517998	2.3398	0.2323	2.288	0.1909	1102800959
1726	6	43934736	44514767	0.47925	0.13797710812	1245	14	0.564922727720374	0.572126324068808	0.186166302250401	286.96607023823	2.18612818261633	2.3398	0.2323	2.288	0.1909	1103411006
1727	6	44514767	45135943	0.392918	0.195075147784	1160	7	0.442162614926234	0.658371536915614	0.137500172459338	267.374009217949	2.0863309352518	2.3398	0.2323	2.288	0.1909	1103991037
1728	6	45135943	45718057	0.386736	0.141061716434	1300	6	1.18624992945879	0.235523613716092	0.358759166883664	299.64328619253	2.40740740740741	2.3398	0.2323	2.288	0.1909	1104612213
1729	6	45718057	46280952	0.405026	0.111734870624	1279	8	0.669168256191643	0.503388153175847	0.218513020857618	294.802894646343	2.28189116859946	2.3398	0.2323	2.288	0.1909	1105194327
1730	6	46280952	46859319	0.379576	0.135497011413	1005	5	0.136935911222558	0.891081453144001	0.0468721409453512	231.647309710379	1.94767441860465	2.3398	0.2323	2.288	0.1909	1105757222
1731	6	46859319	47465987	0.3945	0.175825987196	1311	7	1.07530844614027	0.282236656012646	0.314043052666159	302.178729383389	2.35791366906475	2.3398	0.2323	2.288	0.1909	1106335589
1732	6	47465987	48034139	0.365292	0.119953815176	1150	4	0.983933311439665	0.325148303665523	0.328259241698391	265.069060862622	2.35294117647059	2.3398	0.2323	2.288	0.1909	1106942257
1733	6	48034139	48627599	0.346282	0.157483233916	1154	2	1.72748506434908	0.0840805852549966	0.549870515768569	265.991040204753	2.72169811320755	2.3398	0.2323	2.288	0.1909	1107510409
1734	6	48627599	49238865	0.343576	0.182025501173	966	2	0.839473424335329	0.401203696270727	0.293322385958859	222.658011124603	2.27830188679245	2.3398	0.2323	2.288	0.1909	1108103869
1735	6	49238865	49867340	0.35246	0.204423405863	1110	3	1.09749465549834	0.272425215783246	0.388456679866945	255.849267441314	2.44762954796031	2.3398	0.2323	2.288	0.1909	1108715135
1736	6	49867340	50434914	0.346062	0.119057603061	935	2	0.693045973056465	0.488280701110091	0.246265561898085	215.512671223089	2.20518867924528	2.3398	0.2323	2.288	0.1909	1109343610
1737	6	50434914	51018346	0.364844	0.143002097931	1018	4	0.428961594115551	0.667951174406641	0.152362941942349	234.643742572304	2.08286445012788	2.3398	0.2323	2.288	0.1909	1109911184
1738	6	51018346	51593711	0.369522	0.130986417318	1002	4	0.361692295045962	0.717581985457595	0.129507889061862	230.955825203781	2.05012787723785	2.3398	0.2323	2.288	0.1909	1110494616
1739	6	51593711	52179324	0.3887	0.146193817419	1243	6	0.950006658770275	0.342108869185878	0.294073840020332	286.505080567165	2.30185185185185	2.3398	0.2323	2.288	0.1909	1111069981
1740	6	52179324	52881718	0.412064	0.288148816761	1405	9	1.19555359723708	0.231870808743917	0.362154423525723	323.845243923465	2.45200698080279	2.3398	0.2323	2.288	0.1909	1111655594
1741	6	52881718	53498600	0.398626	0.189472216729	1255	7	0.84049939615361	0.400628440012767	0.251062731282538	289.271018593557	2.25719424460432	2.3398	0.2323	2.288	0.1909	1112357988
1742	6	53498600	54058432	0.377478	0.106874919619	1341	5	1.56907823398494	0.116629710796547	0.462985876783534	309.093574449371	2.59883720930233	2.3398	0.2323	2.288	0.1909	1112974870
1743	6	54058432	54657115	0.347932	0.164833476147	928	2	0.659981709864463	0.509265566698435	0.235424002250658	213.89920737436	2.18867924528302	2.3398	0.2323	2.288	0.1909	1113534702
1744	6	54657115	55273567	0.344508	0.188906841084	961	2	0.815856093483899	0.414582446589198	0.285835627896836	221.505536946939	2.26650943396226	2.3398	0.2323	2.288	0.1909	1114133385
1745	6	55273567	55842418	0.339244	0.121035209572	1002	1	1.23204237272682	0.217933256200472	0.538383944688827	230.955825203781	2.66489361702128	2.3398	0.2323	2.288	0.1909	1114749837
1746	6	55842418	56416948	0.360592	0.129723426105	1026	4	0.462596243650346	0.643653801653829	0.163656111473707	236.487701256566	2.09923273657289	2.3398	0.2323	2.288	0.1909	1115318688
1747	6	56416948	57023946	0.365594	0.176274056916	1285	4	1.55151802233933	0.120777591768881	0.488393739947894	296.185863659539	2.62915601023018	2.3398	0.2323	2.288	0.1909	1115893218
1748	6	57023946	57681063	0.363996	0.239100495041	1895	4	4.11616004936743	3.85236842464285e-05	1.04882322892511	436.787713334495	3.8772378516624	2.3398	0.2323	2.288	0.1909	1116500216
1749	6	57681063	62533304	0.356196	0.896954829737	1327	3	2.00642067630615	0.0448113841460833	0.646065373999671	305.866646751913	2.92613009922822	2.3398	0.2323	2.288	0.1909	1117157333
1750	6	62533304	63116659	0.339918	0.142888978409	433	1	-1.01427109068049	0.310453414624369	-0.672059633779656	99.8042637856656	1.15159574468085	1.1243	0.1128	1.1221	0.1046	1122009574
1751	6	63116659	63735622	0.342568	0.192197271889	449	2	-1.60255858570249	0.109032143313798	-0.811985358135767	103.492181154189	1.05896226415094	1.1243	0.1128	1.1221	0.1046	1122592929
1752	6	63735622	64411760	0.360376	0.26050599138	494	4	-1.77410795041351	0.0760452959659975	-0.890791672548669	113.864448753161	1.01074168797954	1.1243	0.1128	1.1221	0.1046	1123211892
1753	6	64411760	65043300	0.350418	0.208284510878	469	3	-1.58739741518281	0.112422664364085	-0.854443168855146	108.102077864843	1.03417861080485	1.1243	0.1128	1.1221	0.1046	1123888030
1754	6	65043300	65642963	0.334192	0.166198348072	387	1	-1.19587112462906	0.231746854969062	-0.834093092361971	89.2015013511607	1.02925531914894	1.1243	0.1128	1.1221	0.1046	1124519570
1755	6	65642963	66245918	0.323604	0.170750719374	402	1	-1.13665372225453	0.255683072442888	-0.779231157327453	92.6589238841515	1.06914893617021	1.1243	0.1128	1.1221	0.1046	1125119233
1756	6	66245918	66837329	0.33616	0.154564253962	366	1	-1.27877548795341	0.200976128069767	-0.914583010222339	84.3611098049737	0.973404255319149	1.1243	0.1128	1.1221	0.1046	1125722188
1757	6	66837329	67447320	0.333074	0.180315775151	434	1	-1.01032326385552	0.312340438902866	-0.668731616061902	100.034758621198	1.15425531914894	1.1243	0.1128	1.1221	0.1046	1126313599
1758	6	67447320	68034964	0.327958	0.149144720273	375	1	-1.24324504652869	0.213777547688429	-0.879536063123138	86.4355633247682	0.997340425531915	1.1243	0.1128	1.1221	0.1046	1126923590
1759	6	68034964	68641852	0.329252	0.176124754485	430	1	-1.0261145711554	0.304837582775078	-0.682089998916921	99.1127792790675	1.1436170212766	1.1243	0.1128	1.1221	0.1046	1127511234
1760	6	68641852	69249230	0.338202	0.176789412853	439	1	-0.99058412973068	0.321888690236221	-0.652205718971023	101.187232798862	1.16755319148936	1.1243	0.1128	1.1221	0.1046	1128118122
1761	6	69249230	69817058	0.338988	0.119451664941	471	1	-0.864253671331675	0.387448554242506	-0.550699598893598	108.563067535909	1.25265957446809	1.1243	0.1128	1.1221	0.1046	1128725500
1762	6	69817058	70418143	0.352288	0.168170890972	478	3	-1.54970002261474	0.121213532716838	-0.827020473389774	110.176531384638	1.05402425578831	1.1243	0.1128	1.1221	0.1046	1129293328
1763	6	70418143	70987040	0.354106	0.121106281102	453	3	-1.65441500197048	0.0980432203907675	-0.904520041324288	104.41416049632	0.998897464167585	1.1243	0.1128	1.1221	0.1046	1129894413
1764	6	70987040	71632665	0.365758	0.225556631171	560	4	-1.49662209175145	0.134491618470549	-0.70987588718838	129.07710789832	1.1457800511509	1.1243	0.1128	1.1221	0.1046	1130463310
1765	6	71632665	72247133	0.372412	0.18628797594	578	5	-1.6830782906213	0.0923599364906951	-0.751181962620261	133.226014937909	1.12015503875969	1.1243	0.1128	1.1221	0.1046	1131108935
1766	6	72247133	72836840	0.357462	0.1521213077	529	3	-1.33608146472903	0.181522647618676	-0.680763369256497	121.931767996806	1.1664829106946	1.1243	0.1128	1.1221	0.1046	1131723403
1767	6	72836840	73416225	0.349408	0.137015973834	461	2	-1.54587699165906	0.122134278243317	-0.773934052447576	106.258119180582	1.0872641509434	1.1243	0.1128	1.1221	0.1046	1132313110
1768	6	73416225	74046820	0.371366	0.207098058183	578	5	-1.6830782906213	0.0923599364906951	-0.751181962620261	133.226014937909	1.12015503875969	1.1243	0.1128	1.1221	0.1046	1132892495
1769	6	74046820	74771534	0.38404	0.310072663147	589	6	-1.76057402597158	0.078310528061795	-0.783412917201692	135.761458128769	1.09074074074074	1.1243	0.1128	1.1221	0.1046	1133523090
1770	6	74771534	75429044	0.350406	0.239555291935	511	3	-1.41147624986516	0.158104233775186	-0.730707800432902	117.782860957217	1.12679162072767	1.1243	0.1128	1.1221	0.1046	1134247804
1771	6	75429044	76026361	0.358678	0.162923539762	546	3	-1.26487527876713	0.205916040505004	-0.63513014045067	125.850180200862	1.20396912899669	1.1243	0.1128	1.1221	0.1046	1134905314
1772	6	76026361	76651856	0.359274	0.200633098586	542	3	-1.28162967546405	0.199972585051054	-0.645738240016651	124.928200858732	1.19514884233738	1.1243	0.1128	1.1221	0.1046	1135502631
1773	6	76651856	77307552	0.359486	0.237451501916	427	3	-1.76331858050045	0.0778467732562089	-0.989795021750033	98.4212947724693	0.941565600882029	1.1243	0.1128	1.1221	0.1046	1136128126
1774	6	77307552	77938252	0.347118	0.207230061836	436	2	-1.66396364591621	0.0961196946035793	-0.854372668099988	100.495748292264	1.02830188679245	1.1243	0.1128	1.1221	0.1046	1136783822
1775	6	77938252	78577932	0.351984	0.21835917959	480	3	-1.54132282426628	0.123238236602051	-0.820996685762004	110.637521055703	1.05843439911797	1.1243	0.1128	1.1221	0.1046	1137414522
1776	6	78577932	79196889	0.347736	0.19218944127	552	2	-1.11604157016304	0.264404340983396	-0.514032536098745	127.233149214059	1.30188679245283	1.1243	0.1128	1.1221	0.1046	1138054202
1777	6	79196889	79835303	0.351362	0.216809155188	516	3	-1.39053325399402	0.164367008599358	-0.716660025947269	118.935335134881	1.13781697905182	1.1243	0.1128	1.1221	0.1046	1138673159
1778	6	79835303	80451178	0.371052	0.188146945403	493	5	-2.04537619965345	0.040817783528042	-0.980663808743028	113.633953917629	0.955426356589147	1.1243	0.1128	1.1221	0.1046	1139311573
1779	6	80451178	81041473	0.366058	0.152965889936	617	4	-1.25697521381604	0.208762610970304	-0.570032224983929	142.215313523685	1.26240409207161	1.1243	0.1128	1.1221	0.1046	1139927448
1780	6	81041473	81694980	0.347518	0.234897254352	427	2	-1.70647484144878	0.087919706586725	-0.884464733256423	98.4212947724693	1.00707547169811	1.1243	0.1128	1.1221	0.1046	1140517743
1781	6	81694980	82328988	0.339034	0.211366418089	482	1	-0.820827576257017	0.411744488621353	-0.517393512276419	111.098510726769	1.28191489361702	1.1243	0.1128	1.1221	0.1046	1141171250
1782	6	82328988	82924972	0.36356	0.161051303391	601	4	-1.32424451288563	0.185421851896421	-0.607937723422161	138.527396155162	1.22966751918159	1.1243	0.1128	1.1221	0.1046	1141805258
1783	6	82924972	83585903	0.369308	0.243491378071	618	4	-1.25277088262419	0.21028910117624	-0.567695876228972	142.445808359218	1.26445012787724	1.1243	0.1128	1.1221	0.1046	1142401242
1784	6	83585903	84214469	0.360642	0.204538584651	538	4	-1.58911737797214	0.112033895109556	-0.767696541576723	124.006221516601	1.10076726342711	1.1243	0.1128	1.1221	0.1046	1143062173
1785	6	84214469	84848881	0.370954	0.211868627958	580	5	-1.67455363393819	0.0940218429059214	-0.746198555106005	133.687004608975	1.12403100775194	1.1243	0.1128	1.1221	0.1046	1143690739
1786	6	84848881	85463400	0.363604	0.186355507315	577	4	-1.42514846149001	0.154114290629307	-0.666731395487864	132.995520102377	1.18056265984655	1.1243	0.1128	1.1221	0.1046	1144325151
1787	6	85463400	86110508	0.382938	0.227331450083	808	6	-0.85290251227362	0.393713368402645	-0.327325258280358	186.239827110434	1.4962962962963	1.1243	0.1128	1.1221	0.1046	1144939670
1788	6	86110508	86850705	0.37861	0.324504152273	1061	5	0.375626298349621	0.707194736915046	0.125101295793825	244.555020500211	2.0562015503876	2.1086	0.1551	2.1	0.179	1145586778
1789	6	86850705	87556077	0.374246	0.291154171132	905	5	-0.289296922932912	0.772354166840814	-0.104333663150372	208.597826157107	1.75387596899225	2.1086	0.1551	2.1	0.179	1146326975
1790	6	87556077	88202979	0.372262	0.22708540088	1068	5	0.405462596740504	0.685137506687351	0.134588286566614	246.16848434894	2.06976744186047	2.1086	0.1551	2.1	0.179	1147032347
1791	6	88202979	88812541	0.378068	0.179738894485	1101	5	0.546119432011809	0.584983843177834	0.178491108443429	253.774813921519	2.13372093023256	2.1086	0.1551	2.1	0.179	1147679249
1792	6	88812541	89422503	0.384236	0.180276804129	1134	6	0.498243211313299	0.618312629031196	0.161668183910076	261.381143494099	2.1	2.1086	0.1551	2.1	0.179	1148288811
1793	6	89422503	90073803	0.383806	0.232304621526	1046	6	0.133516758320511	0.893784711703685	0.0451303952147888	241.09759796722	1.93703703703704	2.1086	0.1551	2.1	0.179	1148898773
1794	6	90073803	90697068	0.408758	0.197773017898	1096	8	-0.0120519720257824	0.990384150377704	-0.00425544506349182	252.622339743856	1.95539696699376	2.1086	0.1551	2.1	0.179	1149550073
1795	6	90697068	91259337	0.394648	0.110745924104	1251	7	0.823727321154563	0.41009451186736	0.246457156610224	288.349039251427	2.25	2.1086	0.1551	2.1	0.179	1150173338
1796	6	91259337	91823919	0.372058	0.114389052432	973	5	0.000541404292807304	0.99956802189472	0.000188349660171678	224.271474973332	1.88565891472868	2.1086	0.1551	2.1	0.179	1150735607
1797	6	91823919	92397926	0.356172	0.128930483426	1065	3	0.909007692658006	0.363346065207678	0.328750433742678	245.476999842342	2.348401323043	2.1086	0.1551	2.1	0.179	1151300189
1798	6	92397926	92973740	0.341914	0.131664044292	889	2	0.475766529223312	0.634240717775691	0.173482615952856	204.909908788584	2.09669811320755	2.1086	0.1551	2.1	0.179	1151874196
1799	6	92973740	93560045	0.337618	0.14720154186	835	1	0.572755292957013	0.566810393493388	0.275349538855033	192.463187669817	2.22074468085106	2.1086	0.1551	2.1	0.179	1152450010
1800	6	93560045	94133020	0.33896	0.12736157773	868	1	0.703033578180987	0.482034823968694	0.331268383938098	200.069517242397	2.30851063829787	2.1086	0.1551	2.1	0.179	1153036315
1801	6	94133020	94703896	0.336766	0.124153056005	860	1	0.671450963581236	0.501933288003437	0.317910001083079	198.225558558135	2.28723404255319	2.1086	0.1551	2.1	0.179	1153609290
1802	6	94703896	95271377	0.335412	0.118913232337	820	1	0.513537890582479	0.607575113026379	0.249197250999065	189.005765136826	2.18085106382979	2.1086	0.1551	2.1	0.179	1154180166
1803	6	95271377	96036415	0.333528	0.346437693291	837	1	0.580650946606951	0.561475728403747	0.278800964043963	192.924177340883	2.22606382978723	2.1086	0.1551	2.1	0.179	1154747647
1804	6	96036415	96620016	0.341122	0.143250268591	847	2	0.277380950071304	0.781487607603256	0.103661166455285	195.22912569621	1.99764150943396	2.1086	0.1551	2.1	0.179	1155512685
1805	6	96620016	97234898	0.357176	0.186835848179	890	3	0.176002837167835	0.86029171350541	0.0697742444832372	205.140403624116	1.96251378169791	2.1086	0.1551	2.1	0.179	1156096286
1806	6	97234898	97805389	0.36661	0.123561984326	1010	4	0.395326944580757	0.692601616621692	0.14098067350581	232.799783888042	2.06649616368286	2.1086	0.1551	2.1	0.179	1156711168
1807	6	97805389	98386376	0.341674	0.139395545856	912	2	0.584406251139889	0.558947022029421	0.210333021287828	210.211290005836	2.15094339622642	2.1086	0.1551	2.1	0.179	1157281659
1808	6	98386376	98975027	0.347308	0.150600270789	993	2	0.967007010933049	0.333540528870115	0.33309291465146	228.881371683986	2.34198113207547	2.1086	0.1551	2.1	0.179	1157862646
1809	6	98975027	99535359	0.375852	0.107671880242	1129	5	0.665464625575341	0.505753361963574	0.214722125652061	260.228669316435	2.18798449612403	2.1086	0.1551	2.1	0.179	1158451297
1810	6	99535359	100159224	0.383772	0.198544556915	1069	6	0.228842990352717	0.818990951794657	0.0765093966883379	246.398979184472	1.97962962962963	2.1086	0.1551	2.1	0.179	1159011629
1811	6	100159224	100761366	0.36695	0.169631083698	761	4	-0.651551522189731	0.514690529631106	-0.267406260629801	175.406569840396	1.55703324808184	1.2212	0.2154	1.1037	0.1031	1159635494
1812	6	100761366	101330690	0.349228	0.121765462197	451	2	-1.59311165336192	0.111135145542769	-0.805573369621533	103.953170825255	1.06367924528302	1.2212	0.2154	1.1037	0.1031	1160237636
1813	6	101330690	101944564	0.354454	0.185500607617	469	3	-1.58739741518281	0.112422664364085	-0.854443168855146	108.102077864843	1.03417861080485	1.2212	0.2154	1.1037	0.1031	1160806960
1814	6	101944564	102497881	0.328368	0.0963588684244	462	1	-0.899784112756395	0.368235150677043	-0.578533807090324	106.488614016114	1.22872340425532	1.2212	0.2154	1.1037	0.1031	1161420834
1815	6	102497881	103097183	0.327976	0.165696093122	415	1	-1.08533197352993	0.277774649580488	-0.733315322272094	95.6553567460768	1.10372340425532	1.2212	0.2154	1.1037	0.1031	1161974151
1816	6	103097183	103707593	0.328836	0.180878425976	404	1	-1.12875806860459	0.258999905724574	-0.772071365754586	93.1199135552169	1.07446808510638	1.2212	0.2154	1.1037	0.1031	1162573453
1817	6	103707593	104315804	0.333038	0.177916874243	559	1	-0.51684491073441	0.605264426331968	-0.303578375663191	128.846613062788	1.48670212765957	1.2212	0.2154	1.1037	0.1031	1163183863
1818	6	104315804	104915254	0.355272	0.165902076904	969	3	0.506902171931969	0.612223461660622	0.192465574044558	223.349495631201	2.1367144432194	2.1772	0.1494	2.1627	0.1449	1163792074
1819	6	104915254	105542557	0.361448	0.202937017677	1079	4	0.685425796818362	0.493075270126868	0.23632024535467	248.7039275398	2.2076726342711	2.1772	0.1494	2.1627	0.1449	1164391524
1820	6	105542557	106147043	0.391714	0.172850984142	1177	7	0.513443933672186	0.607640820223499	0.158489687482848	271.292421422006	2.11690647482014	2.1772	0.1494	2.1627	0.1449	1165018827
1821	6	106147043	106730535	0.391564	0.143090222317	1274	7	0.920166752399086	0.35748562567783	0.272740644700705	293.650420468679	2.29136690647482	2.1772	0.1494	2.1627	0.1449	1165623313
1822	6	106730535	107361637	0.394188	0.207735041245	1191	7	0.572146196168852	0.567222934616924	0.175548780308518	274.519349119464	2.14208633093525	2.1772	0.1494	2.1627	0.1449	1166206805
1823	6	107361637	107992090	0.395196	0.206919469017	1084	7	0.123493189944334	0.901716566652077	0.0397401237982755	249.856401717463	1.94964028776978	2.1772	0.1494	2.1627	0.1449	1166837907
1824	6	107992090	108635870	0.408462	0.22333716487	1126	8	0.0996234752229758	0.920643256005438	0.0347035840562111	259.537184809837	2.00892060660125	2.1772	0.1494	2.1627	0.1449	1167468360
1825	6	108635870	109244096	0.403836	0.177937148363	1186	8	0.322974369720492	0.7467146527304	0.109600766521985	273.3668749418	2.11596788581624	2.1772	0.1494	2.1627	0.1449	1168112140
1826	6	109244096	109851753	0.396298	0.177167382257	1113	7	0.245090733687427	0.806386177605602	0.0778289597863634	256.540751947912	2.00179856115108	2.1772	0.1494	2.1627	0.1449	1168720366
1827	6	109851753	110505516	0.390904	0.235196852682	1170	7	0.484092802423853	0.628320009143075	0.149883896915171	269.678957573277	2.10431654676259	2.1772	0.1494	2.1627	0.1449	1169328023
1828	6	110505516	111141026	0.391332	0.213230318956	1259	7	0.857271471152658	0.39129487136165	0.255653650163421	290.192997935688	2.26438848920863	2.1772	0.1494	2.1627	0.1449	1169981786
1829	6	111141026	111834090	0.376992	0.278565904447	1169	5	0.835957759237529	0.403178666869968	0.264951569410716	269.448462737744	2.26550387596899	2.1772	0.1494	2.1627	0.1449	1170617296
1830	6	111834090	112405381	0.414966	0.124789293022	1399	9	1.17255535141976	0.24097416305303	0.355980255582188	322.462274910268	2.44153577661431	2.1772	0.1494	2.1627	0.1449	1171310360
1831	6	112405381	112986679	0.371526	0.139855977485	1233	5	1.10874677309703	0.267539438064901	0.341849439281899	284.200132211838	2.38953488372093	2.1772	0.1494	2.1627	0.1449	1171881651
1832	6	112986679	113578305	0.346816	0.154871489759	1049	2	1.23152111646906	0.218128023848277	0.412241969700354	241.789082473818	2.47405660377358	2.1772	0.1494	2.1627	0.1449	1172462949
1833	6	113578305	114170955	0.368922	0.156331730364	1060	4	0.605543504173224	0.544817927698114	0.210689645317215	244.324525664678	2.16879795396419	2.1772	0.1494	2.1627	0.1449	1173054575
1834	6	114170955	114736361	0.370488	0.115679706264	1013	5	0.171034537954995	0.864196608344822	0.0583108136801982	233.49126839464	1.96317829457364	2.1772	0.1494	2.1627	0.1449	1173647225
1835	6	114736361	115363553	0.345392	0.20279595403	999	2	0.995347807954764	0.319567133349556	0.341783874915504	230.264340697182	2.3561320754717	2.1772	0.1494	2.1627	0.1449	1174212631
1836	6	115363553	116002958	0.341694	0.218023005763	943	2	0.730833702418752	0.46488073508078	0.258556967798183	217.35662990735	2.22405660377358	2.1772	0.1494	2.1627	0.1449	1174839823
1837	6	116002958	116594010	0.361666	0.15405074342	1196	4	1.17733254626474	0.23906280141143	0.384842770064758	275.671823297127	2.44705882352941	2.1772	0.1494	2.1627	0.1449	1175479228
1838	6	116594010	117202245	0.36323	0.177949312355	1067	4	0.63497382251617	0.525445488097837	0.220185556691078	245.937989513407	2.18312020460358	2.1772	0.1494	2.1627	0.1449	1176070280
1839	6	117202245	117816765	0.36827	0.186356831348	1054	4	0.580317517022128	0.561700516772373	0.202500247503868	242.941556651482	2.15652173913043	2.1772	0.1494	2.1627	0.1449	1176678515
1840	6	117816765	118451301	0.374154	0.212022643317	1064	5	0.388413283374285	0.697710215669449	0.12917479038025	245.246505006809	2.06201550387597	2.1772	0.1494	2.1627	0.1449	1177293035
1841	6	118451301	119051583	0.375642	0.167058149336	1141	5	0.716612565673997	0.473613188888668	0.229975431167742	262.994607342828	2.21124031007752	2.1772	0.1494	2.1627	0.1449	1177927571
1842	6	119051583	119651053	0.379046	0.165929904749	1061	5	0.375626298349621	0.707194736915046	0.125101295793825	244.555020500211	2.0562015503876	2.1772	0.1494	2.1627	0.1449	1178527853
1843	6	119651053	120231128	0.364064	0.138042494505	1022	4	0.445778918882949	0.655756951126963	0.158020576804275	235.565721914435	2.09104859335038	2.1772	0.1494	2.1627	0.1449	1179127323
1844	6	120231128	120835950	0.331536	0.173310494658	842	1	0.600390080731795	0.548246296933138	0.287393574560015	194.076651518546	2.23936170212766	2.1772	0.1494	2.1627	0.1449	1179707398
1845	6	120835950	121458003	0.340378	0.196209969247	931	2	0.674152108375321	0.50021461375382	0.24008036468188	214.590691880958	2.19575471698113	2.1772	0.1494	2.1627	0.1449	1180312220
1846	6	121458003	122121399	0.35375	0.246302359375	855	3	0.0294018660698007	0.976544084540937	0.0118933284027374	197.073084380471	1.88533627342889	2.1772	0.1494	2.1627	0.1449	1180934273
1847	6	122121399	122694598	0.34973	0.127702595434	877	2	0.419084935179881	0.675154060120433	0.153876039567819	202.143970762191	2.06839622641509	2.1772	0.1494	2.1627	0.1449	1181597669
1848	6	122694598	123323176	0.36145	0.204553770574	953	4	0.155680066645344	0.876285210091714	0.0571734997765951	219.661578262677	1.94987212276215	2.1772	0.1494	2.1627	0.1449	1182170868
1849	6	123323176	123910263	0.341332	0.148337469574	1017	2	1.08037019901991	0.279977360918065	0.367546970980586	234.413247736771	2.39858490566038	2.1772	0.1494	2.1627	0.1449	1182799446
1850	6	123910263	124461077	0.353756	0.0922525571245	877	3	0.121551047902851	0.903254584024969	0.0485457510742101	202.143970762191	1.93384785005513	2.1772	0.1494	2.1627	0.1449	1183386533
1851	6	124461077	125025303	0.347148	0.113830273685	979	2	0.900878484549046	0.367652931955983	0.312608056726781	225.654443986528	2.30896226415094	2.1772	0.1494	2.1627	0.1449	1183937347
1852	6	125025303	125622700	0.369982	0.163035636269	1061	4	0.609747835365073	0.542028861669904	0.212050036781418	244.555020500211	2.17084398976982	2.1772	0.1494	2.1627	0.1449	1184501573
1853	6	125622700	126203631	0.380098	0.139312586176	1101	6	0.361470791441004	0.717747536060187	0.119062012532216	253.774813921519	2.03888888888889	2.1772	0.1494	2.1627	0.1449	1185098970
1854	6	126203631	126791342	0.364972	0.149241719144	1152	4	0.992341973823364	0.321030734470136	0.330766097308966	265.530050533688	2.35703324808184	2.1772	0.1494	2.1627	0.1449	1185679901
1855	6	126791342	127402843	0.34821	0.182339848995	1044	2	1.20790378561763	0.227084273289394	0.405349003692971	240.636608296155	2.4622641509434	2.1772	0.1494	2.1627	0.1449	1186267612
1856	6	127402843	128004721	0.356274	0.169266861391	1047	3	0.833612907521874	0.404499149722563	0.304158445560286	241.328092802753	2.30871003307607	2.1772	0.1494	2.1627	0.1449	1186879113
1857	6	128004721	128556556	0.344622	0.0939320630261	815	2	0.126230032622154	0.899549838907248	0.048099256241526	187.853290959163	1.92216981132075	2.1772	0.1494	2.1627	0.1449	1187480991
1858	6	128556556	129126530	0.35134	0.122767003407	997	3	0.624182948810397	0.532507443600048	0.233562413027673	229.803351026117	2.19845644983462	2.1772	0.1494	2.1627	0.1449	1188032826
1859	6	129126530	129708501	0.34642	0.140850660944	939	2	0.711939837737609	0.476502031661401	0.25242435477686	216.434650565219	2.21462264150943	2.1772	0.1494	2.1627	0.1449	1188602800
1860	6	129708501	130283575	0.367104	0.130546677471	1109	4	0.811555732573842	0.417046600930686	0.275884746028363	255.618772605781	2.2690537084399	2.1772	0.1494	2.1627	0.1449	1189184771
1861	6	130283575	130884823	0.376926	0.16839640215	1067	5	0.401200268398949	0.688272683152718	0.133236815703485	245.937989513407	2.06782945736434	2.1772	0.1494	2.1627	0.1449	1189759845
1862	6	130884823	131476973	0.374212	0.155619353204	1103	5	0.554644088694918	0.579138126237271	0.181109430470443	254.235803592585	2.13759689922481	2.1772	0.1494	2.1627	0.1449	1190361093
1863	6	131476973	132117348	0.374602	0.219207495608	1081	5	0.460872865180715	0.64488982066658	0.15204316261371	249.164917210865	2.09496124031008	2.1772	0.1494	2.1627	0.1449	1190953243
1864	6	132117348	132697509	0.364326	0.138170266529	1043	4	0.534069873911785	0.593293191894813	0.187364538386419	240.406113460622	2.13401534526854	2.1772	0.1494	2.1627	0.1449	1191593618
1865	6	132697509	133286040	0.371126	0.150427080307	1238	5	1.1300584148048	0.258451610981652	0.347687954093325	285.352606389501	2.39922480620155	2.1772	0.1494	2.1627	0.1449	1192173779
1866	6	133286040	133857443	0.361022	0.124960841998	1099	4	0.769512420655349	0.441589173926284	0.262816766815884	253.313824250454	2.24859335038363	2.1772	0.1494	2.1627	0.1449	1192762310
1867	6	133857443	134459809	0.378484	0.169939870444	1107	5	0.571693402061137	0.567529705152533	0.186331861660612	255.157782934716	2.1453488372093	2.1772	0.1494	2.1627	0.1449	1193333713
1868	6	134459809	135084581	0.387122	0.199708053498	1132	6	0.489953973745281	0.624166468518612	0.15912150179973	260.920153823033	2.0962962962963	2.1772	0.1494	2.1627	0.1449	1193936079
1869	6	135084581	135683262	0.382168	0.164830686125	1154	6	0.581135586993478	0.561149075780504	0.18689076761333	265.991040204753	2.13703703703704	2.1772	0.1494	2.1627	0.1449	1194560851
1870	6	135683262	136272540	0.359	0.151504043932	721	3	-0.531870423276959	0.594815743372224	-0.2340318321297	166.186776419088	1.58985667034179	1.1883	0.1599	1.1926	0.0967	1195159532
1871	6	136272540	136871024	0.381278	0.164555777598	641	6	-1.54505384920312	0.122333238737411	-0.661356194413412	147.74718957647	1.18703703703704	1.1883	0.1599	1.1926	0.0967	1195748810
1872	6	136871024	137478177	0.387566	0.176484345791	527	6	-2.01754039058014	0.043639150402645	-0.943877589394938	121.470778325741	0.975925925925926	1.1883	0.1599	1.1926	0.0967	1196347294
1873	6	137478177	138058633	0.390412	0.138608266604	549	7	-2.11977184117826	0.0340252910878504	-0.941746578550397	126.541664707461	0.987410071942446	1.1883	0.1599	1.1926	0.0967	1196954447
1874	6	138058633	138659324	0.400658	0.16762528488	656	8	-1.64995853167424	0.0989514178678765	-0.744735523405935	151.204612109461	1.17038358608385	1.1883	0.1599	1.1926	0.0967	1197534903
1875	6	138659324	139278258	0.389998	0.192159422491	644	6	-1.53261999285109	0.12536951250061	-0.654619862917536	148.438674083069	1.19259259259259	1.1883	0.1599	1.1926	0.0967	1198135594
1876	6	139278258	139901940	0.391184	0.198309394852	560	7	-2.07364863493088	0.0381119548504174	-0.91312590061063	129.07710789832	1.00719424460432	1.1883	0.1599	1.1926	0.0967	1198754528
1877	6	139901940	140476801	0.361544	0.130224523841	551	4	-1.53446107247809	0.124916262891172	-0.733250395562189	127.002654378526	1.12736572890026	1.1883	0.1599	1.1926	0.0967	1199378210
1878	6	140476801	141078599	0.33979	0.169156427904	450	1	-0.947158034656022	0.343558255869317	-0.616501657289344	103.722675989722	1.1968085106383	1.1883	0.1599	1.1926	0.0967	1199953071
1879	6	141078599	141659230	0.335176	0.138867886833	475	1	-0.848462364031799	0.39618052393019	-0.538499145288071	109.48504687804	1.26329787234043	1.1883	0.1599	1.1926	0.0967	1200554869
1880	6	141659230	142270565	0.337798	0.182117824106	454	1	-0.931366727356146	0.351663895993824	-0.603734361215466	104.644655331853	1.20744680851064	1.1883	0.1599	1.1926	0.0967	1201135500
1881	6	142270565	142870688	0.358422	0.166837464986	558	3	-1.21461208867638	0.22451407603211	-0.603765969541335	128.616118227255	1.23042998897464	1.1883	0.1599	1.1926	0.0967	1201746835
1882	6	142870688	143454540	0.379852	0.143618588272	677	5	-1.26110778480738	0.207270016225872	-0.523095621545943	156.045003655648	1.31201550387597	1.1883	0.1599	1.1926	0.0967	1202346958
1883	6	143454540	144028599	0.390162	0.129009387537	1222	7	0.702129777411469	0.482598233668324	0.212619652263134	281.664689020978	2.19784172661871	2.1238	0.1614	2.1341	0.142	1202930810
1884	6	144028599	144657203	0.390892	0.204586671418	1201	7	0.61407638366647	0.539164853319786	0.187611518150038	276.824297474791	2.16007194244604	2.1238	0.1614	2.1341	0.142	1203504869
1885	6	144657203	145244125	0.36415	0.148098043692	1074	4	0.664404140859115	0.506431683295301	0.229619373852066	247.551453362136	2.19744245524297	2.1238	0.1614	2.1341	0.142	1204133473
1886	6	145244125	145843887	0.370868	0.166335979939	1018	5	0.192346179662769	0.847471047529594	0.0654142009547553	234.643742572304	1.97286821705426	2.1238	0.1614	2.1341	0.142	1204720395
1887	6	145843887	146447149	0.359972	0.171172724289	1076	3	0.955082283574531	0.339536087466589	0.343575081186101	248.012443033201	2.37265711135612	2.1238	0.1614	2.1341	0.142	1205320157
1888	6	146447149	147026482	0.36277	0.136938513774	980	4	0.269197008825276	0.787778081954593	0.0974790348692238	225.884938822061	2.00511508951407	2.1238	0.1614	2.1341	0.142	1205923419
1889	6	147026482	147593775	0.363716	0.118621241581	935	4	0.0800021051920555	0.936235581638378	0.0296636506416524	215.512671223089	1.91304347826087	2.1238	0.1614	2.1341	0.142	1206502752
1890	6	147593775	148175234	0.369718	0.140094142493	1055	4	0.584521848213977	0.558869270347786	0.203868379461201	243.172051487014	2.15856777493606	2.1238	0.1614	2.1341	0.142	1207070045
1891	6	148175234	148782514	0.396994	0.176656566987	1189	7	0.563760158669328	0.572917369586947	0.17312408219006	274.058359448398	2.13848920863309	2.1238	0.1614	2.1341	0.142	1207651504
1892	6	148782514	149383695	0.403424	0.168303722174	1086	8	-0.0492771211087018	0.960698452073361	-0.017479140219657	250.317391388529	1.93755575379126	2.1238	0.1614	2.1341	0.142	1208258784
1893	6	149383695	149991519	0.396354	0.177393456	1274	7	0.920166752399086	0.35748562567783	0.272740644700705	293.650420468679	2.29136690647482	2.1238	0.1614	2.1341	0.142	1208859965
1894	6	149991519	150676696	0.435996	0.270261552854	1221	11	0.415399346413452	0.677849585050259	0.123766884842787	281.434194185445	2.1051724137931	2.1238	0.1614	2.1341	0.142	1209467789
1895	6	150676696	151290699	0.411002	0.185671731246	1071	9	-0.0846820865937636	0.932514137632828	-0.0294572268323092	246.859968855538	1.86910994764398	2.1238	0.1614	2.1341	0.142	1210152966
1896	6	151290699	151950283	0.406338	0.241946438968	1180	8	0.30063928027074	0.763689575000053	0.102283616225185	271.983905928604	2.10526315789474	2.1238	0.1614	2.1341	0.142	1210766969
1897	6	151950283	152555367	0.383492	0.173668449339	1202	6	0.780077288625908	0.435345383680055	0.245684439679033	277.054792310324	2.22592592592593	2.1238	0.1614	2.1341	0.142	1211426553
1898	6	152555367	153139896	0.3663	0.144610447044	1075	4	0.668608472050964	0.503745266820919	0.230962040343476	247.781948197669	2.19948849104859	2.1238	0.1614	2.1341	0.142	1212031637
1899	6	153139896	153743909	0.360724	0.172203247281	1018	4	0.428961594115551	0.667951174406641	0.152362941942349	234.643742572304	2.08286445012788	2.1238	0.1614	2.1341	0.142	1212616166
1900	6	153743909	154359324	0.35102	0.187540115207	1091	3	1.01791127118797	0.308720124702263	0.363548104953084	251.469865566192	2.40573318632856	2.1238	0.1614	2.1341	0.142	1213220179
1901	6	154359324	154966997	0.391318	0.177189047399	1382	7	1.37301277737337	0.169748374534841	0.390132982832663	318.543862706212	2.48561151079137	2.1238	0.1614	2.1341	0.142	1213835594
1902	6	154966997	155599031	0.402424	0.208903318492	1252	8	0.56866035366776	0.569586658101579	0.1877313189086	288.579534086959	2.23371989295272	2.1238	0.1614	2.1341	0.142	1214443267
1903	6	155599031	156170072	0.369824	0.124406128457	1050	4	0.563500192254731	0.573094329213173	0.197014708420138	242.019577309351	2.14833759590793	2.1238	0.1614	2.1341	0.142	1215075301
1904	6	156170072	156755748	0.384598	0.146285659648	1150	6	0.564557111857443	0.572375043699884	0.181881404799585	265.069060862622	2.12962962962963	2.1238	0.1614	2.1341	0.142	1215646342
1905	6	156755748	157337864	0.401964	0.141064667523	1120	8	0.0772883857732241	0.938394130080524	0.026995488920948	258.154215796641	1.99821587867975	2.1238	0.1614	2.1341	0.142	1216232018
1906	6	157337864	158006609	0.432472	0.252330858548	1065	11	-0.2301663195212	0.817962532411924	-0.0734428850314159	245.476999842342	1.83620689655172	2.1238	0.1614	2.1341	0.142	1216814134
1907	6	158006609	158614534	0.43955	0.177530122959	1208	11	0.361602207585564	0.71764931474107	0.108324139180462	278.43776132352	2.08275862068966	2.1238	0.1614	2.1341	0.142	1217482879
1908	6	158614534	159261531	0.434348	0.227198889639	1140	11	0.0802017891012285	0.936076767250747	0.0247375089074876	262.764112507295	1.96551724137931	2.1238	0.1614	2.1341	0.142	1218090804
1909	6	159261531	159861732	0.42281	0.166945739844	980	10	-0.586191476872751	0.557746848627238	-0.227241508851179	225.884938822061	1.66313109885448	1.5981	0.3012	1.6538	0.2155	1218737801
1910	6	159861732	160476597	0.427704	0.186813365536	1023	10	-0.435420884788151	0.663256953730663	-0.165289018108421	235.796216749968	1.73610521849809	1.5981	0.3012	1.6538	0.2155	1219338002
1911	6	160476597	161195893	0.419786	0.304875878637	1063	9	-0.115346414350191	0.908170550514052	-0.0402741100514604	245.016010171276	1.85514834205934	1.5981	0.3012	1.6538	0.2155	1219952867
1912	6	161195893	161834356	0.411868	0.216869262588	1152	9	0.225794231940065	0.821361463483987	0.0757250098597471	265.530050533688	2.01047120418848	1.5981	0.3012	1.6538	0.2155	1220672163
1913	6	161834356	162410287	0.404366	0.131840446165	1021	8	-0.291240590147678	0.770867320936911	-0.106520377146217	235.335227078902	1.82158786797502	1.5981	0.3012	1.6538	0.2155	1221310626
1914	6	162410287	162975966	0.382162	0.11610648442	888	6	-0.521333009552904	0.602134809602828	-0.191120874682047	204.679413953051	1.64444444444444	1.5981	0.3012	1.6538	0.2155	1221886557
1915	6	162975966	163558855	0.373136	0.142203747197	883	5	-0.383068146447116	0.701669236962239	-0.139838017472474	203.526939775387	1.71124031007752	1.5981	0.3012	1.6538	0.2155	1222452236
1916	6	163558855	164116917	0.41077	0.104042203196	942	9	-0.579144371666157	0.562491762350105	-0.214616741969782	217.126135071818	1.64397905759162	1.5981	0.3012	1.6538	0.2155	1223035125
1917	6	164116917	164673311	0.414584	0.101356233173	1033	9	-0.230337643436794	0.817829411654527	-0.0815754527175057	238.101165105295	1.80279232111693	1.5981	0.3012	1.6538	0.2155	1223593187
1918	6	164673311	165272063	0.360604	0.164929720485	797	4	-0.500195599283155	0.616937356736403	-0.200722990142875	183.704383919574	1.6306905370844	1.5981	0.3012	1.6538	0.2155	1224149581
1919	6	165272063	165857247	0.377178	0.145567889758	936	5	-0.157164744344717	0.875115012888308	-0.0557429255375354	215.743166058621	1.81395348837209	1.5981	0.3012	1.6538	0.2155	1224748333
1920	6	165857247	166417299	0.4157	0.107225757608	1038	9	-0.211172438589027	0.832752716613406	-0.0746092632246843	239.253639282958	1.81151832460733	1.5981	0.3012	1.6538	0.2155	1225333517
1921	6	166417299	167006546	0.443544	0.151459404969	946	12	-0.69931621456956	0.484354436008396	-0.238938400357401	218.048114413948	1.63314630988347	1.5981	0.3012	1.6538	0.2155	1225893569
1922	6	167006546	167643169	0.446936	0.214605818514	978	12	-0.567987114381885	0.570043717573888	-0.190944118744562	225.423949150995	1.68839015968925	1.5981	0.3012	1.6538	0.2155	1226482816
1923	6	167643169	168358476	0.449492	0.300999431014	838	12	-1.14255192770296	0.253224674428044	-0.413828339997444	193.154672176415	1.44669831678895	1.5981	0.3012	1.6538	0.2155	1227119439
1924	6	168358476	168927128	0.486222	0.120727615484	707	14	-1.45156220670927	0.146623373695463	-0.630197319895644	162.95984872163	1.2414398595259	1.5981	0.3012	1.6538	0.2155	1227834746
1925	6	168927128	169513893	0.439782	0.147870101318	877	11	-1.00815571180142	0.313379715534051	-0.353647567699883	202.143970762191	1.51206896551724	1.5981	0.3012	1.6538	0.2155	1228403398
1926	6	169513893	170119763	0.431062	0.174740455873	893	11	-0.941943848628637	0.346221388945452	-0.327564235023394	205.831888130715	1.53965517241379	1.5981	0.3012	1.6538	0.2155	1228990163
1927	6	170119763	170756306	0.484842	0.214507111067	594	14	-1.87509900520471	0.0607791043960374	-0.881444603904277	136.913932306433	1.04302019315189	1.5981	0.3012	1.6538	0.2155	1229596033
1928	6	170756306	171115067	0.106368	0.319125757473	268	1	-1.66566251680037	0.0957806516906927	-1.36419365804861	61.7726159227676	0.712765957446808	1.5981	0.3012	1.6538	0.2155	1230232576
1929	7	0	683041	0.555266	0.267979520995	630	16	-0.0730100585553939	0.941798113304724	-0.043626192300269	145.21174638561	2.02247191011236	2.0958	0.2018	2.1169	0.2113	1230232576
1930	7	683041	1330600	0.55157	0.227869584084	522	16	-0.480681406457634	0.630742947977568	-0.314928214117663	120.318304148077	1.67576243980738	2.0958	0.2018	2.1169	0.2113	1230915617
1931	7	1330600	1949982	0.57086	0.192743734884	491	16	-0.597698182244388	0.55004133857436	-0.403254996372855	113.172964246563	1.57624398073836	2.0958	0.2018	2.1169	0.2113	1231563176
1932	7	1949982	2570397	0.543282	0.194087828308	805	16	0.587568514434346	0.556821949844819	0.310010762314431	185.548342603836	2.58426966292135	2.0958	0.2018	2.1169	0.2113	1232182558
1933	7	2570397	3212524	0.499034	0.221337835039	1192	15	0.641651201605711	0.521099680222295	0.192597381602499	274.749843954996	2.24905660377358	2.0958	0.2018	2.1169	0.2113	1232802973
1934	7	3212524	3787974	0.39527	0.131114779738	1166	7	0.467320727424806	0.640270429053902	0.1449431556449	268.756978231146	2.09712230215827	2.0958	0.2018	2.1169	0.2113	1233445100
1935	7	3787974	4367688	0.458402	0.137505735587	946	13	-0.737307931399324	0.460935110026101	-0.293518748746248	218.048114413948	1.62962962962963	2.0958	0.2018	2.1169	0.2113	1234020550
1936	7	4367688	5127560	0.47171	0.341994441169	997	14	-0.364609361012992	0.715403026145766	-0.134314030306847	229.803351026117	1.75065847234416	2.0958	0.2018	2.1169	0.2113	1234600264
1937	7	5127560	6098775	0.490678	0.485180933161	1119	15	0.327212406744764	0.743507237724499	0.101423182116732	257.923720961108	2.11132075471698	2.0958	0.2018	2.1169	0.2113	1235360136
1938	7	6098775	7089517	0.460876	0.495327744256	1108	13	-0.177700161423154	0.858958458468667	-0.065472956036455	255.388277770248	1.90869939707149	2.0958	0.2018	2.1169	0.2113	1236331351
1939	7	7089517	7713071	0.375106	0.198144827874	982	5	0.0389023593667996	0.968968235491891	0.0134715691937532	226.345928493126	1.9031007751938	2.0958	0.2018	2.1169	0.2113	1237322093
1940	7	7713071	8288668	0.371072	0.131336681741	1135	5	0.691038595624669	0.489541286751865	0.222368937057338	261.611638329632	2.19961240310078	2.0958	0.2018	2.1169	0.2113	1237945647
1941	7	8288668	8853838	0.369972	0.115310437567	908	4	-0.0335148369878769	0.973264034273398	-0.0126104168424318	209.289310663705	1.85780051150895	2.0958	0.2018	2.1169	0.2113	1238521244
1942	7	8853838	9421183	0.33767	0.118702024341	871	1	0.714877058655894	0.474685013958536	0.336246060092483	200.761001748995	2.31648936170213	2.0958	0.2018	2.1169	0.2113	1239086414
1943	7	9421183	10025064	0.33489	0.172022302407	733	1	0.170076956810183	0.864949615283735	0.0873865396274306	168.95271444548	1.94946808510638	2.0958	0.2018	2.1169	0.2113	1239653759
1944	7	10025064	10632802	0.342868	0.177277050308	879	2	0.428531867520453	0.668263937477752	0.15716236226649	202.604960433257	2.07311320754717	2.0958	0.2018	2.1169	0.2113	1240257640
1945	7	10632802	11253726	0.35377	0.194748471633	995	3	0.615805750461938	0.538022731658353	0.230665434060488	229.342361355052	2.19404630650496	2.0958	0.2018	2.1169	0.2113	1240865378
1946	7	11253726	11824243	0.351364	0.123601925972	890	3	0.176002837167835	0.86029171350541	0.0697742444832372	205.140403624116	1.96251378169791	2.0958	0.2018	2.1169	0.2113	1241486302
1947	7	11824243	12400616	0.346158	0.132506206918	811	2	0.10733616794101	0.914522292404497	0.041001111340359	186.931311617032	1.9127358490566	2.0958	0.2018	2.1169	0.2113	1242056819
1948	7	12400616	13010231	0.356742	0.179810208082	1045	3	0.825235709173415	0.409237783804831	0.301399945597722	240.867103131687	2.30429988974642	2.0958	0.2018	2.1169	0.2113	1242633192
1949	7	13010231	13601725	0.33861	0.154682887739	929	1	0.943851014504091	0.345245787223322	0.429251937876272	214.129702209892	2.47074468085106	2.0958	0.2018	2.1169	0.2113	1243242807
1950	7	13601725	14185475	0.34788	0.143468950749	994	2	0.971730477103334	0.33118465059502	0.334545048685372	229.111866519519	2.34433962264151	2.0958	0.2018	2.1169	0.2113	1243834301
1951	7	14185475	14766268	0.336568	0.139108081537	930	1	0.94779884132906	0.343231870512406	0.430804057489012	214.360197045425	2.47340425531915	2.0958	0.2018	2.1169	0.2113	1244418051
1952	7	14766268	15320920	0.34761	0.0985338554625	958	2	0.801685694973041	0.422734792686987	0.281324852859266	220.814052440341	2.25943396226415	2.0958	0.2018	2.1169	0.2113	1244998844
1953	7	15320920	15882323	0.341488	0.10937419287	836	2	0.225422822198158	0.821650358951034	0.0848021392039688	192.69368250535	1.97169811320755	2.0958	0.2018	2.1169	0.2113	1245553496
1954	7	15882323	16471244	0.353984	0.150989691317	1004	3	0.653503143030004	0.513431963824694	0.243656272580249	231.416814874846	2.21389195148842	2.0958	0.2018	2.1169	0.2113	1246114899
1955	7	16471244	17061333	0.369442	0.152670190429	1061	4	0.609747835365073	0.542028861669904	0.212050036781418	244.555020500211	2.17084398976982	2.0958	0.2018	2.1169	0.2113	1246703820
1956	7	17061333	17644697	0.359344	0.142902201713	1020	3	0.720520729817676	0.471204441007306	0.266466155488335	235.104732243369	2.24917309812569	2.0958	0.2018	2.1169	0.2113	1247293909
1957	7	17644697	18236219	0.36364	0.154722901261	1033	4	0.492026561993292	0.622700566188976	0.173465634731713	238.101165105295	2.11355498721228	2.0958	0.2018	2.1169	0.2113	1247877273
1958	7	18236219	18766309	0.349684	0.0567639457451	994	2	0.971730477103334	0.33118465059502	0.334545048685372	229.111866519519	2.34433962264151	2.0958	0.2018	2.1169	0.2113	1248468795
1959	7	18766309	19354791	0.354946	0.150356340551	991	3	0.599051353765019	0.549138639896521	0.224853965815965	228.420382012921	2.18522601984564	2.0958	0.2018	2.1169	0.2113	1248998885
1960	7	19354791	19962497	0.347246	0.177233728151	969	2	0.853643822846186	0.39330236941323	0.297795862538167	223.349495631201	2.28537735849057	2.0958	0.2018	2.1169	0.2113	1249587367
1961	7	19962497	20543175	0.360334	0.138937586752	967	4	0.214540703331235	0.830125429141062	0.0782131753434944	222.888505960135	1.97851662404092	2.0958	0.2018	2.1169	0.2113	1250195073
1962	7	20543175	21142357	0.367536	0.165529004543	950	4	0.143067073069796	0.886237209272603	0.0526247990849634	218.970093756079	1.94373401534527	2.0958	0.2018	2.1169	0.2113	1250775751
1963	7	21142357	21743581	0.3768	0.168363205727	1000	5	0.115624269514784	0.907950327617556	0.0396766395411471	230.494835532715	1.93798449612403	2.0958	0.2018	2.1169	0.2113	1251374933
1964	7	21743581	22319108	0.391446	0.131231028258	1064	7	0.0396328149490967	0.968385865437317	0.0128735179455937	245.246505006809	1.9136690647482	2.0958	0.2018	2.1169	0.2113	1251976157
1965	7	22319108	22961577	0.406458	0.221752333576	1246	8	0.546325264218009	0.584842372775674	0.180800824999983	287.196565073763	2.22301516503122	2.0958	0.2018	2.1169	0.2113	1252551684
1966	7	22961577	23620882	0.382852	0.241625651254	1155	6	0.585280205777487	0.558359322215071	0.188140395271267	266.221535040286	2.13888888888889	2.0958	0.2018	2.1169	0.2113	1253194153
1967	7	23620882	24279827	0.384196	0.241211330232	1144	6	0.539689399153389	0.589411251918721	0.174334595746237	263.686091849426	2.11851851851852	2.0958	0.2018	2.1169	0.2113	1253853458
1968	7	24279827	24870183	0.392266	0.15305341184	1172	7	0.492478839923377	0.622380877025195	0.152347936866652	270.139947244342	2.10791366906475	2.0958	0.2018	2.1169	0.2113	1254512403
1969	7	24870183	25454321	0.400462	0.14403788146	1378	8	1.03769723211254	0.299411033986811	0.326072644680273	317.621883364081	2.45851917930419	2.0958	0.2018	2.1169	0.2113	1255102759
1970	7	25454321	26013718	0.406722	0.106180404972	1185	8	0.3192518548122	0.74953553812266	0.108383815761603	273.136380106267	2.11418376449599	2.0958	0.2018	2.1169	0.2113	1255686897
1971	7	26013718	26629172	0.413184	0.187591599047	1070	9	-0.0885151275633171	0.929467261474486	-0.0308049102940559	246.629474020005	1.8673647469459	2.0958	0.2018	2.1169	0.2113	1256246294
1972	7	26629172	27238555	0.399696	0.179497951206	1115	7	0.253476771186951	0.799899809079186	0.080419077252071	257.001741618977	2.00539568345324	2.0958	0.2018	2.1169	0.2113	1256861748
1973	7	27238555	27832979	0.396014	0.158849575387	1045	7	-0.0400345412963785	0.968065588385434	-0.0131216905873509	240.867103131687	1.8794964028777	2.0958	0.2018	2.1169	0.2113	1257471131
1974	7	27832979	28398319	0.398942	0.115576467259	1182	7	0.534409027420995	0.593058574616637	0.164605402621937	272.444895599669	2.12589928057554	2.0958	0.2018	2.1169	0.2113	1258065555
1975	7	28398319	28942537	0.4004	0.0812505282809	1337	8	0.885074120872575	0.376116656110953	0.282496222069334	308.17159510724	2.38537020517395	2.0958	0.2018	2.1169	0.2113	1258630895
1976	7	28942537	29506437	0.409662	0.113317964178	1071	8	-0.105114844733081	0.916284680167152	-0.0375447632737627	246.859968855538	1.91079393398751	2.0958	0.2018	2.1169	0.2113	1259175113
1977	7	29506437	30191291	0.406338	0.269917383851	1145	8	0.170351258480523	0.864733901876036	0.0588443549602877	263.916586684959	2.04281891168599	2.0958	0.2018	2.1169	0.2113	1259739013
1978	7	30191291	30812599	0.429714	0.195246158105	1162	10	0.0519538198574168	0.958565490099687	0.0185149055507791	267.834998889015	1.97199830292745	2.0958	0.2018	2.1169	0.2113	1260423867
1979	7	30812599	31370178	0.457948	0.103266084268	1064	13	-0.329692395243842	0.741632400482148	-0.123932686584454	245.246505006809	1.83290267011197	2.0958	0.2018	2.1169	0.2113	1261045175
1980	7	31370178	31939322	0.387078	0.121487707856	1027	6	0.054769001424341	0.956322496600401	0.0186837252860424	236.718196092098	1.90185185185185	2.0958	0.2018	2.1169	0.2113	1261602754
1981	7	31939322	32538381	0.403628	0.165357669278	1184	8	0.315529339903908	0.752359777899883	0.107165837604931	272.905885270735	2.11239964317574	2.0958	0.2018	2.1169	0.2113	1262171898
1982	7	32538381	33405816	0.374652	0.423587934543	1150	5	0.754973520747989	0.450264870275767	0.241310500710798	265.069060862622	2.22868217054264	2.0958	0.2018	2.1169	0.2113	1262770957
1983	7	33405816	33967245	0.393608	0.109415438105	1249	7	0.815341283655039	0.414876983874754	0.244148844052361	287.888049580361	2.24640287769784	2.0958	0.2018	2.1169	0.2113	1263638392
1984	7	33967245	34547801	0.392064	0.138756640186	1319	7	1.10885259613837	0.267493776425047	0.322819931695949	304.022688067651	2.37230215827338	2.0958	0.2018	2.1169	0.2113	1264199821
1985	7	34547801	35412535	0.387642	0.421787509222	1028	6	0.05891362020835	0.953020909537909	0.0200878081617255	236.948690927631	1.9037037037037	2.0958	0.2018	2.1169	0.2113	1264780377
1986	7	35412535	36089030	0.403388	0.260896237223	1117	8	0.0661208410483483	0.947281618401407	0.0231259424592964	257.462731290043	1.992863514719	2.0958	0.2018	2.1169	0.2113	1265645111
1987	7	36089030	36700737	0.422602	0.1826152063	1255	10	0.378039053900854	0.705401582193424	0.129592200984384	289.271018593557	2.12982605006364	2.0958	0.2018	2.1169	0.2113	1266321606
1988	7	36700737	37273601	0.404618	0.127192492459	1220	8	0.449539876602418	0.653042248696076	0.15037790442623	281.203699349912	2.17662801070473	2.0958	0.2018	2.1169	0.2113	1266933313
1989	7	37273601	37869332	0.391688	0.160695011675	1046	7	-0.0358415225466167	0.971408724117803	-0.0117417813086546	241.09759796722	1.88129496402878	2.0958	0.2018	2.1169	0.2113	1267506177
1990	7	37869332	38491882	0.37907	0.196851658501	1128	5	0.661202297233786	0.508482588237739	0.213443707277854	259.998174480903	2.18604651162791	2.0958	0.2018	2.1169	0.2113	1268101908
1991	7	38491882	39058515	0.381238	0.117594633564	1219	6	0.850535807954061	0.395027261058859	0.265945669588059	280.97320451438	2.25740740740741	2.0958	0.2018	2.1169	0.2113	1268724458
1992	7	39058515	39617167	0.393158	0.104988436451	1177	7	0.513443933672186	0.607640820223499	0.158489687482848	271.292421422006	2.11690647482014	2.0958	0.2018	2.1169	0.2113	1269291091
1993	7	39617167	40356337	0.376112	0.323565620899	1172	5	0.848744744262193	0.396023342750957	0.268649209301308	270.139947244342	2.27131782945736	2.0958	0.2018	2.1169	0.2113	1269849743
1994	7	40356337	40920441	0.373098	0.113638619829	1139	5	0.708087908990888	0.478890667649233	0.227444386587172	262.533617671762	2.20736434108527	2.0958	0.2018	2.1169	0.2113	1270588913
1995	7	40920441	41489224	0.388624	0.120930126252	1144	6	0.539689399153389	0.589411251918721	0.174334595746237	263.686091849426	2.11851851851852	2.0958	0.2018	2.1169	0.2113	1271153017
1996	7	41489224	42039837	0.398424	0.0919211860236	1232	7	0.744059964909088	0.45684019832442	0.224377623139306	283.969637376305	2.2158273381295	2.0958	0.2018	2.1169	0.2113	1271721800
1997	7	42039837	42603518	0.396948	0.112973472585	1236	7	0.760832039908135	0.446757394610264	0.229054110348778	284.891616718436	2.22302158273381	2.0958	0.2018	2.1169	0.2113	1272272413
1998	7	42603518	43210147	0.388682	0.175773001291	1068	6	0.224698371568708	0.822213931518792	0.0751591906554011	246.16848434894	1.97777777777778	2.0958	0.2018	2.1169	0.2113	1272836094
1999	7	43210147	43812012	0.406508	0.169248917947	1309	8	0.780843703440401	0.434894426269674	0.251961853921222	301.717739712324	2.33541480820696	2.0958	0.2018	2.1169	0.2113	1273442723
[truncated: 2,506 more rows]
