# Supplementary material for: Digital microfluidic isolation of single cells for -Omics
Source: Nat Commun. 2020 Nov 11;11:5632. doi: 10.1038/s41467-020-19394-5 (PMC7658233; doi:10.1038/s41467-020-19394-5)
Supplement: Supplementary file 8 — Source Data [file 41467_2020_19394_MOESM8_ESM.zip › Source Data/Figure 3_Processed Sequencing Data/1Cell-9.txt]

Chrom	Start	End	GCfrac	Nfrac	Count	bin	zscore	pvalue	Log2_foldchange	rpkm	est_copy	seg.mean	seg.sd	seg.median	seg.mad	Position
1	1	0	1477506	0.611508	0.661591898781	358	16	-1.52495189047134	0.127271097735339	-1.18931206373967	70.147209208957	0.930474333983106	1.0333	0.4428	0.8811	0.2067	0
2	1	1477506	2199916	0.550532	0.307872260904	819	16	0.00865795647505749	0.993092036504289	0.00459180063708078	160.476436709876	2.12865497076023	1.0333	0.4428	0.8811	0.2067	1477506
3	1	2199916	2860961	0.595166	0.243621841176	417	16	-1.32867644368211	0.183954739806936	-0.969224267559264	81.7077827936733	1.08382066276803	1.0333	0.4428	0.8811	0.2067	2199916
4	1	2860961	3395484	0.56922	0.0645865566122	271	16	-1.81437500692326	0.0696200108868586	-1.59097879965006	53.1002617196294	0.704353476283301	1.0333	0.4428	0.8811	0.2067	2860961
5	1	3395484	4129575	0.556132	0.318885533265	339	16	-1.58815923774245	0.112250335897631	-1.26798637786758	66.424312630828	0.881091617933723	1.0333	0.4428	0.8811	0.2067	3395484
6	1	4129575	4714168	0.479562	0.144704093275	534	14	-2.5686177159482	0.010210502667639	-1.33653827014077	104.632988037941	0.770562770562771	1.0333	0.4428	0.8811	0.2067	4129575
7	1	4714168	5292119	0.456362	0.134874755818	599	13	-2.51629868551472	0.0118594630189899	-1.22798688952497	117.369213173646	0.842475386779184	1.0333	0.4428	0.8811	0.2067	4714168
8	1	5292119	5860233	0.480376	0.119894950661	514	14	-2.63168314224965	0.00849630609279555	-1.39160965263445	100.714149534648	0.741702741702742	1.0333	0.4428	0.8811	0.2067	5292119
9	1	5860233	6446979	0.540016	0.147842507661	468	16	-1.1590146167965	0.246450227068525	-0.802763121420523	91.7008209770723	1.21637426900585	1.0333	0.4428	0.8811	0.2067	5860233
10	1	6446979	7094704	0.4825	0.228067466903	1294	14	-0.172131516493351	0.863334135963086	-0.0596122998358203	253.548851163101	1.86724386724387	2.1028	0.2059	2.0967	0.1836	6446979
11	1	7094704	7655639	0.487108	0.108631124818	1356	14	0.0233713050411234	0.981354094011924	0.0079072613080159	265.697250523312	1.95670995670996	2.1028	0.2059	2.0967	0.1836	7094704
12	1	7655639	8303803	0.447464	0.228590295049	1457	12	0.339085626651723	0.734545225970882	0.101380091550116	285.487384964945	2.07697790449038	2.1028	0.2059	2.0967	0.1836	7655639
13	1	8303803	8949515	0.418338	0.225660975791	1604	9	0.959070969257482	0.3375229940925	0.297781666642829	314.290847964154	2.38868205510052	2.1028	0.2059	2.0967	0.1836	8303803
14	1	8949515	9634621	0.495134	0.270185927433	1292	15	0.0826886770286014	0.934099088460561	0.0272962824016394	253.156967312772	2.02428515471994	2.1028	0.2059	2.0967	0.1836	8949515
15	1	9634621	10359005	0.453716	0.309758360207	1431	13	0.0873180242917804	0.93041872742695	0.0284088744129097	280.392894910663	2.0126582278481	2.1028	0.2059	2.0967	0.1836	9634621
16	1	10359005	10962865	0.491486	0.171993508429	1366	15	0.335378823979211	0.73733933992349	0.107647695997805	267.656669774959	2.14022718370544	2.1028	0.2059	2.0967	0.1836	10359005
17	1	10962865	11614386	0.48336	0.232565028602	1264	14	-0.266729655945516	0.789677318724667	-0.0934534536512249	247.670593408161	1.82395382395382	2.1028	0.2059	2.0967	0.1836	10962865
18	1	11614386	12254539	0.517524	0.21893672294	1337	15	0.236351604228296	0.813159846602677	0.0766896778010671	261.974353945183	2.09479044261653	2.1028	0.2059	2.0967	0.1836	11614386
19	1	12254539	13787191	0.441146	0.673768083035	1494	12	0.465980268413022	0.641229624278892	0.137559362274841	292.737236196038	2.12972202423378	2.1028	0.2059	2.0967	0.1836	12254539
20	1	13787191	14407453	0.43416	0.193889033989	1352	11	0.00693171267743068	0.994469337764926	0.00203796150157855	264.913482822653	1.93696275071633	2.1028	0.2059	2.0967	0.1836	13787191
21	1	14407453	14989912	0.424528	0.141570479639	1182	10	-0.570508015503438	0.568333187172288	-0.212884512944392	231.603355544657	1.67185289957567	2.1028	0.2059	2.0967	0.1836	14407453
22	1	14989912	15573437	0.48865	0.143138683004	1203	14	-0.459079206164919	0.646177288334967	-0.164813274652251	235.718135973115	1.73593073593074	2.1028	0.2059	2.0967	0.1836	14989912
23	1	15573437	16262580	0.46305	0.274461178594	1359	13	-0.137994960210706	0.890244400611049	-0.0460693415463667	266.285076298806	1.91139240506329	2.1028	0.2059	2.0967	0.1836	15573437
24	1	16262580	17334882	0.51144	0.533713450129	1423	15	0.530018531765491	0.596099082123022	0.166625874234197	278.825359509346	2.22953388170779	2.1028	0.2059	2.0967	0.1836	16262580
25	1	17334882	17969314	0.502812	0.211893473217	1286	15	0.0622002867353088	0.950403334152078	0.0205808550356619	251.981315761784	2.01488444966706	2.1028	0.2059	2.0967	0.1836	17334882
26	1	17969314	18521200	0.499378	0.0940157931167	1386	15	0.403673458290186	0.686452859703147	0.128617469844928	271.575508278252	2.17156286721504	2.1028	0.2059	2.0967	0.1836	17969314
27	1	18521200	19077495	0.493372	0.101196307714	1417	15	0.509530141472198	0.610380676478604	0.160529970625733	277.649707958358	2.22013317665492	2.1028	0.2059	2.0967	0.1836	18521200
28	1	19077495	19661460	0.4832	0.143784302141	1553	14	0.644565754110341	0.519208633539948	0.203607912558973	304.297809780755	2.24098124098124	2.1028	0.2059	2.0967	0.1836	19077495
29	1	19661460	20294778	0.465174	0.210507201753	1430	13	0.0841886772848014	0.932906420445793	0.027400349351994	280.196952985499	2.0112517580872	2.1028	0.2059	2.0967	0.1836	19661460
30	1	20294778	20906339	0.477008	0.182420069298	1731	14	1.20584804819319	0.227876085214185	0.360155807538311	339.175472460069	2.4978354978355	2.1028	0.2059	2.0967	0.1836	20294778
31	1	20906339	21563446	0.40862	0.239088915504	1308	8	0.000830871185685737	0.999337060785202	0.000296236480260196	256.292038115407	1.94642857142857	2.1028	0.2059	2.0967	0.1836	20906339
32	1	21563446	22254740	0.50199	0.276718733274	1218	15	-0.170001469922008	0.865008980647501	-0.0577956543859532	238.657264850585	1.90834312573443	2.1028	0.2059	2.0967	0.1836	21563446
33	1	22254740	22885971	0.480082	0.207896950562	1471	14	0.385997506274423	0.699498515668858	0.125347329426502	288.230571917251	2.12265512265512	2.1028	0.2059	2.0967	0.1836	22254740
34	1	22885971	23471767	0.485198	0.146460542578	1438	14	0.281939552877042	0.777989860433731	0.09261375861097	281.764488386816	2.07503607503608	2.1028	0.2059	2.0967	0.1836	22885971
35	1	23471767	24145905	0.454474	0.258312096336	1513	13	0.343924478864056	0.730903082108713	0.108797189902979	296.460132774167	2.12798874824191	2.1028	0.2059	2.0967	0.1836	23471767
36	1	24145905	24796802	0.45735	0.231829306327	1436	13	0.102964759326675	0.917990940237344	0.0334409515092935	281.372604536487	2.0196905766526	2.1028	0.2059	2.0967	0.1836	24145905
37	1	24796802	25427884	0.463804	0.207709933099	1431	13	0.0873180242917804	0.93041872742695	0.0284088744129097	280.392894910663	2.0126582278481	2.1028	0.2059	2.0967	0.1836	24796802
38	1	25427884	26166886	0.467966	0.323411844623	1325	13	-0.244392758447991	0.806926649694149	-0.0826224379758342	259.623050843207	1.86357243319269	2.1028	0.2059	2.0967	0.1836	25427884
39	1	26166886	26827376	0.47554	0.242986267771	1564	14	0.679251738576135	0.496978369939185	0.213790595479024	306.453170957566	2.25685425685426	2.1028	0.2059	2.0967	0.1836	26166886
40	1	26827376	27548159	0.473618	0.306309943492	1357	14	0.0265245763561956	0.978838931395394	0.00897080359052641	265.893192448477	1.95815295815296	2.1028	0.2059	2.0967	0.1836	26827376
41	1	27548159	28223466	0.476064	0.259596005965	1527	14	0.562580699918465	0.573720437326175	0.179250144968524	299.203319726473	2.2034632034632	2.1028	0.2059	2.0967	0.1836	27548159
42	1	28223466	28995833	0.419896	0.352639354089	1584	9	0.894949583241836	0.370814039567808	0.279679860267518	310.37200946086	2.35889798957558	2.1028	0.2059	2.0967	0.1836	28223466
43	1	28995833	29679015	0.443604	0.268130600631	1354	12	-0.0141616193324339	0.988701040250429	-0.0043930469393993	265.305366672983	1.93014967925873	2.1028	0.2059	2.0967	0.1836	28995833
44	1	29679015	30404383	0.478374	0.310694709444	1511	14	0.51212835887731	0.608561178231773	0.164053743336501	296.068248923838	2.18037518037518	2.1028	0.2059	2.0967	0.1836	29679015
45	1	30404383	30996073	0.480618	0.154962902871	1184	14	-0.51899136115129	0.603766765541255	-0.187780836199378	231.995239394986	1.70851370851371	2.1028	0.2059	2.0967	0.1836	30404383
46	1	30996073	31602503	0.468036	0.175502531207	1322	13	-0.253780799468928	0.799664907739874	-0.0858926208060663	259.035225067713	1.85935302390999	2.1028	0.2059	2.0967	0.1836	30996073
47	1	31602503	32239335	0.48294	0.214863574695	1453	14	0.329238622603124	0.741975332133514	0.107584785804513	284.703617264286	2.0966810966811	2.1028	0.2059	2.0967	0.1836	31602503
48	1	32239335	32948488	0.455718	0.294933533384	1493	13	0.281337538724477	0.778451520786011	0.0895993678207834	292.541294270874	2.09985935302391	2.1028	0.2059	2.0967	0.1836	32239335
49	1	32948488	33647449	0.453358	0.284652505648	1567	13	0.512909217240921	0.608014825576871	0.159390382158822	307.04099673306	2.20393811533052	2.1028	0.2059	2.0967	0.1836	32948488
50	1	33647449	34220418	0.451892	0.127352439661	1542	13	0.434675542066446	0.663797953740116	0.136187967601276	302.142448603943	2.16877637130802	2.1028	0.2059	2.0967	0.1836	33647449
51	1	34220418	34781660	0.449912	0.109118704587	1875	12	1.77265212006316	0.0762863695383636	0.46526980975621	367.391109683783	2.67284390591589	2.1028	0.2059	2.0967	0.1836	34220418
52	1	34781660	35341725	0.449814	0.107246480319	1730	12	1.27536230775536	0.202181033321703	0.349151252009691	338.979530534904	2.46614397719173	2.1028	0.2059	2.0967	0.1836	34781660
53	1	35341725	36027950	0.394368	0.271376006412	1416	7	0.465739661056871	0.641401859700178	0.155010354180614	277.453766033193	2.14708112206217	2.1028	0.2059	2.0967	0.1836	35341725
54	1	36027950	36688308	0.431336	0.242834947104	1433	11	0.301125942853451	0.763318459067775	0.08598141948154	280.784778760993	2.05300859598854	2.1028	0.2059	2.0967	0.1836	36027950
55	1	36688308	37287390	0.48005	0.165389712927	1542	14	0.609879769644547	0.541941454603922	0.193352848086706	302.142448603943	2.22510822510823	2.1028	0.2059	2.0967	0.1836	36688308
56	1	37287390	37834007	0.478924	0.0852827482497	1397	14	0.152655428959082	0.878670011226379	0.0508821035811354	273.730869455064	2.01587301587302	2.1028	0.2059	2.0967	0.1836	37287390
57	1	37834007	38495340	0.465712	0.24395123183	1406	13	0.00908434911730612	0.992751837787408	0.00298179675877746	275.494346781546	1.9774964838256	2.1028	0.2059	2.0967	0.1836	37834007
58	1	38495340	39061225	0.456718	0.116428249556	1446	13	0.134258229396465	0.893198382245052	0.0434527546373598	283.332023788133	2.0337552742616	2.1028	0.2059	2.0967	0.1836	38495340
59	1	39061225	39735315	0.425748	0.258259282885	1669	10	0.907808575346234	0.363979366927714	0.284869406240674	327.027073099858	2.36067892503536	2.1028	0.2059	2.0967	0.1836	39061225
60	1	39735315	40405957	0.438614	0.254445740052	1321	11	-0.105661140846725	0.915851212814652	-0.031426723533778	258.839283142548	1.89255014326648	2.1028	0.2059	2.0967	0.1836	39735315
61	1	40405957	41088519	0.406074	0.267465812629	1419	8	0.344253983763957	0.730655287263106	0.117808285042729	278.041591808687	2.11160714285714	2.1028	0.2059	2.0967	0.1836	40405957
62	1	41088519	41704921	0.442154	0.188841048537	1480	12	0.417966079638477	0.675971917859192	0.123976390001916	289.994049243733	2.10976478973628	2.1028	0.2059	2.0967	0.1836	41088519
63	1	41704921	42252912	0.500038	0.0875762558144	1376	15	0.369526141134699	0.711735591986799	0.118170682409812	269.616089026606	2.15589502546024	2.1028	0.2059	2.0967	0.1836	41704921
64	1	42252912	42844135	0.411788	0.154295418142	1679	9	1.19952616681616	0.230323416357718	0.363709755124939	328.986492351505	2.50037230081906	2.1028	0.2059	2.0967	0.1836	42252912
65	1	42844135	43487604	0.424556	0.222961789923	1402	10	0.0973146744081182	0.922476502819318	0.0333718008886984	274.710579080887	1.98302687411598	2.1028	0.2059	2.0967	0.1836	42844135
66	1	43487604	44097015	0.47732	0.179535649996	1608	14	0.817995676439311	0.413359656064018	0.253817489350601	315.074615664812	2.32034632034632	2.1028	0.2059	2.0967	0.1836	43487604
67	1	44097015	44709720	0.45591	0.183946597465	1520	13	0.365829907912909	0.714492001255535	0.11545652601719	297.83172625032	2.13783403656821	2.1028	0.2059	2.0967	0.1836	44097015
68	1	44709720	45306909	0.471	0.162744122882	1890	14	1.70721818728966	0.0877815058031005	0.486936317280107	370.330238561253	2.72727272727273	2.1028	0.2059	2.0967	0.1836	44709720
69	1	45306909	46057641	0.407858	0.333983365569	1453	8	0.449446648878023	0.653109486234559	0.151968398615019	284.703617264286	2.16220238095238	2.1028	0.2059	2.0967	0.1836	45306909
70	1	46057641	46739291	0.4057	0.266485733148	1525	8	0.672207586766631	0.501451551783503	0.221742938319789	298.811435876144	2.26934523809524	2.1028	0.2059	2.0967	0.1836	46057641
71	1	46739291	47487093	0.463986	0.331373812854	1527	13	0.387735336961762	0.698211902480799	0.122085264483094	299.203319726473	2.14767932489451	2.1028	0.2059	2.0967	0.1836	46739291
72	1	47487093	48167635	0.450778	0.265291488255	1524	13	0.378347295940825	0.705172614956388	0.119248105179564	298.615493950979	2.14345991561181	2.1028	0.2059	2.0967	0.1836	47487093
73	1	48167635	48734785	0.462736	0.118399012607	1353	13	-0.156771042252579	0.875425295549791	-0.0524529583372208	265.109424747818	1.90295358649789	2.1028	0.2059	2.0967	0.1836	48167635
74	1	48734785	49331543	0.405004	0.162139426702	1409	8	0.313314964612762	0.75404138197828	0.107605307291814	276.08217255704	2.09672619047619	2.1028	0.2059	2.0967	0.1836	48734785
75	1	49331543	49933878	0.378948	0.169897150257	1069	5	-0.251360580100947	0.801535341995526	-0.100947394353478	209.461918001048	1.77427385892116	2.1028	0.2059	2.0967	0.1836	49331543
76	1	49933878	50601492	0.361516	0.251064237718	1095	4	0.146009757019214	0.883913685989391	0.0576022808687941	214.556408055329	1.93292144748455	2.1028	0.2059	2.0967	0.1836	49933878
77	1	50601492	51202463	0.399144	0.168013098802	1776	7	1.62804116683129	0.103516157074174	0.481820670447722	347.992859092479	2.69294920394238	2.1028	0.2059	2.0967	0.1836	50601492
78	1	51202463	51884419	0.382758	0.266814867821	991	6	-0.695881176564637	0.486503246468325	-0.283014711497286	194.178447838202	1.55146771037182	2.1028	0.2059	2.0967	0.1836	51202463
79	1	51884419	52515583	0.385642	0.207812866387	1544	6	1.09578867084004	0.273171267511366	0.356701078584306	302.534332454273	2.41722113502935	2.1028	0.2059	2.0967	0.1836	51884419
80	1	52515583	53202684	0.396282	0.272304944979	1491	7	0.707885808093208	0.479016173580272	0.229469346381058	292.149410420544	2.26080363912055	2.1028	0.2059	2.0967	0.1836	52515583
81	1	53202684	53830948	0.4457	0.204156214585	1384	12	0.0887259280415925	0.929299726198488	0.0272231571223285	271.183624427923	1.97291518175339	2.1028	0.2059	2.0967	0.1836	53202684
82	1	53830948	54415206	0.469264	0.144213686419	1452	13	0.153034311438339	0.878371217355612	0.0494266556819926	284.507675339122	2.042194092827	2.1028	0.2059	2.0967	0.1836	53830948
83	1	54415206	55037497	0.477002	0.196517384953	1614	14	0.836915304329744	0.402640177146024	0.259190661449453	316.2502672158	2.32900432900433	2.1028	0.2059	2.0967	0.1836	54415206
84	1	55037497	55654887	0.459782	0.190139134097	1399	13	-0.0128210799315467	0.989770538523868	-0.00421883514900456	274.122753305393	1.9676511954993	2.1028	0.2059	2.0967	0.1836	55037497
85	1	55654887	56247615	0.412656	0.156442752831	1484	9	0.574342653163605	0.565735951174629	0.185598616808712	290.777816944391	2.20997766195086	2.1028	0.2059	2.0967	0.1836	55654887
86	1	56247615	56824574	0.38886	0.133387294418	1293	6	0.282571434495424	0.777505380209275	0.10075060112648	253.352909237937	2.02426614481409	2.1028	0.2059	2.0967	0.1836	56247615
87	1	56824574	57393964	0.401412	0.121867261455	1437	8	0.39994421823611	0.689197602753727	0.135993757439514	281.568546461651	2.13839285714286	2.1028	0.2059	2.0967	0.1836	56824574
88	1	57393964	57935864	0.405422	0.0773205388448	1280	8	-0.0857983824376621	0.9316266923663	-0.03092249413046	250.805664210796	1.9047619047619	2.1028	0.2059	2.0967	0.1836	57393964
89	1	57935864	58502738	0.397714	0.117969778116	1180	7	-0.296213548284136	0.767067002844484	-0.10802405165318	231.211471694327	1.78923426838514	2.1028	0.2059	2.0967	0.1836	57935864
90	1	58502738	59094223	0.410758	0.154670025444	1344	9	0.125492951054083	0.900133305168888	0.042640662966669	263.345947421336	2.00148920327625	2.1028	0.2059	2.0967	0.1836	58502738
91	1	59094223	59653371	0.414602	0.10578236889	1565	9	0.834034266526972	0.404261674575996	0.262270182007889	306.649112882731	2.33060312732688	2.1028	0.2059	2.0967	0.1836	59094223
92	1	59653371	60255843	0.39864	0.170085912706	1408	7	0.439910738706328	0.660001757846843	0.146836422734914	275.886230631875	2.13495072024261	2.1028	0.2059	2.0967	0.1836	59653371
93	1	60255843	60821076	0.37104	0.115409043704	1073	5	-0.238383523694424	0.811583645319664	-0.0955591713174464	210.245685701706	1.78091286307054	2.1028	0.2059	2.0967	0.1836	60255843
94	1	60821076	61417341	0.382734	0.161446672201	1322	6	0.376528804431655	0.706523805522499	0.132750502823917	259.035225067713	2.06966731898239	2.1028	0.2059	2.0967	0.1836	60821076
95	1	61417341	61970030	0.39004	0.0953320945414	1217	7	-0.176754782412877	0.859701008120093	-0.0634817431886555	238.461322925421	1.84533737680061	2.1028	0.2059	2.0967	0.1836	61417341
96	1	61970030	62620848	0.381812	0.231736061387	1219	6	0.0428181456926274	0.965846499083387	0.0157264519364375	238.85320677575	1.90841487279843	2.1028	0.2059	2.0967	0.1836	61970030
97	1	62620848	63280408	0.38627	0.241918854994	1393	6	0.606562365310013	0.544141382477682	0.208223583917479	272.947101754405	2.18082191780822	2.1028	0.2059	2.0967	0.1836	62620848
98	1	63280408	63869089	0.386228	0.150643557377	1395	6	0.613042183926305	0.53984844742696	0.210293448032776	273.338985604735	2.1839530332681	2.1028	0.2059	2.0967	0.1836	63280408
99	1	63869089	64446262	0.393574	0.133708610763	1487	7	0.694971346917936	0.487073258328162	0.225593736150035	291.365642719886	2.25473843821077	2.1028	0.2059	2.0967	0.1836	63869089
100	1	64446262	65033617	0.394434	0.148726068562	1433	7	0.520626121051774	0.602627249159192	0.172227698359762	280.784778760993	2.17285822592873	2.1028	0.2059	2.0967	0.1836	64446262
101	1	65033617	65629394	0.399178	0.160759814494	1429	7	0.507711659876503	0.611655570174938	0.168195005193433	280.001011060334	2.16679302501895	2.1028	0.2059	2.0967	0.1836	65033617
102	1	65629394	66254847	0.377892	0.200579420036	1428	5	0.913330232384475	0.361068886642596	0.316786731955131	279.805069135169	2.3701244813278	2.1028	0.2059	2.0967	0.1836	65629394
103	1	66254847	66835865	0.365906	0.139441463087	1283	4	0.786483938300952	0.431584025202455	0.286192581469941	251.39348998629	2.26478375992939	2.1028	0.2059	2.0967	0.1836	66254847
104	1	66835865	67427162	0.36773	0.154401256898	1275	4	0.759229717820878	0.447715151803777	0.277168658126479	249.825954584972	2.25066195939982	2.1028	0.2059	2.0967	0.1836	66835865
105	1	67427162	68073033	0.388648	0.225851601945	1410	6	0.661640823548493	0.508201437987914	0.225723488602382	276.278114482205	2.20743639921722	2.1028	0.2059	2.0967	0.1836	67427162
106	1	68073033	68649348	0.405242	0.132418902857	1319	8	0.0348637922520009	0.972188352647299	0.0123782602337224	258.447399292219	1.96279761904762	2.1028	0.2059	2.0967	0.1836	68073033
107	1	68649348	69258553	0.36887	0.179258213573	1367	4	1.07265325334173	0.283426721728296	0.377684653986318	267.852611700123	2.41306266548985	2.1028	0.2059	2.0967	0.1836	68649348
108	1	69258553	69884622	0.36436	0.201365983622	1157	4	0.357229965739787	0.720919654488485	0.137060275487748	226.70480741554	2.0423654015887	2.1028	0.2059	2.0967	0.1836	69258553
109	1	69884622	70472166	0.345444	0.148999904688	1106	2	0.9943147960526	0.32006963452452	0.362531608350488	216.711769232141	2.38233710285407	2.1028	0.2059	2.0967	0.1836	69884622
110	1	70472166	71088560	0.35187	0.188830520738	1125	3	0.587733552496404	0.556711150827592	0.229368298130358	220.43466581027	2.22112537018756	2.1028	0.2059	2.0967	0.1836	70472166
111	1	71088560	71693782	0.3683	0.173856865745	1206	4	0.52416206618024	0.600165822558758	0.196901318280343	236.305961748609	2.1288614298323	2.1028	0.2059	2.0967	0.1836	71088560
112	1	71693782	72257723	0.349438	0.113382428304	919	2	0.237719858438807	0.812098380324998	0.0953169894048156	180.070629226345	1.97953688745288	2.1028	0.2059	2.0967	0.1836	71693782
113	1	72257723	72815082	0.334444	0.102912126654	766	1	0.0485467350704089	0.961280519125393	0.0259112390055105	150.091514676148	1.8569696969697	2.1028	0.2059	2.0967	0.1836	72257723
114	1	72815082	73397012	0.340498	0.140790129397	921	2	0.245811782905264	0.805827935435322	0.0984532842071166	180.462513076674	1.98384491114701	2.1028	0.2059	2.0967	0.1836	72815082
115	1	73397012	73987386	0.335486	0.153079234519	845	1	0.329826765755781	0.741530861888924	0.1675181882501	165.570926764158	2.04848484848485	2.1028	0.2059	2.0967	0.1836	73397012
116	1	73987386	74559395	0.345768	0.125887879387	930	2	0.282225443004324	0.777770650265248	0.112482844111175	182.225990403156	2.0032310177706	2.1028	0.2059	2.0967	0.1836	73987386
117	1	74559395	75131647	0.352786	0.126259060694	999	3	0.139911243689405	0.888730117493811	0.0579998798183768	195.74598323952	1.97235932872655	2.1028	0.2059	2.0967	0.1836	74559395
118	1	75131647	75753124	0.362604	0.195464997096	1102	4	0.169857199939279	0.865122441411024	0.066795634951416	215.928001531482	1.94527802294793	2.1028	0.2059	2.0967	0.1836	75131647
119	1	75753124	76418971	0.36001	0.249076739852	1248	4	0.667246723700628	0.504614550635839	0.246289345242507	244.535522605526	2.20300088261253	2.1028	0.2059	2.0967	0.1836	75753124
120	1	76418971	76984893	0.384012	0.116486017508	1330	6	0.402448078896822	0.687354292403833	0.141454571704777	260.60276046903	2.08219178082192	2.1028	0.2059	2.0967	0.1836	76418971
121	1	76984893	77560331	0.38038	0.131096660283	1284	6	0.253412250722111	0.799949661848358	0.0906735284385288	251.589431911455	2.01017612524462	2.1028	0.2059	2.0967	0.1836	76984893
122	1	77560331	78159735	0.368906	0.165838065812	1346	4	1.00111092458153	0.316773184040091	0.355349820990575	263.737831271665	2.37599293909974	2.1028	0.2059	2.0967	0.1836	77560331
123	1	78159735	78823021	0.368596	0.24617736542	882	4	-0.579633863262755	0.562161551939056	-0.254478028062221	172.820777995252	1.55692850838482	1.154	0.1374	1.1068	0.0833	78159735
124	1	78823021	79414170	0.355418	0.154189552888	591	3	-1.31018004197136	0.190134935740294	-0.699326667796509	115.801677772328	1.16683119447187	1.154	0.1374	1.1068	0.0833	78823021
125	1	79414170	79994588	0.34357	0.138551871238	509	2	-1.42112465718502	0.15528052294008	-0.757082215808524	99.7344399088243	1.09639203015617	1.154	0.1374	1.1068	0.0833	79414170
126	1	79994588	80592222	0.33944	0.163367546023	505	1	-0.880745518206581	0.378455573996917	-0.57514976528029	98.9506722081656	1.22424242424242	1.154	0.1374	1.1068	0.0833	79994588
127	1	80592222	81178536	0.337664	0.147214632432	534	1	-0.777490823398026	0.436869246441094	-0.494593411231893	104.632988037941	1.29454545454545	1.154	0.1374	1.1068	0.0833	80592222
128	1	81178536	81751251	0.347042	0.1269654191	514	2	-1.40089484601887	0.161245520231967	-0.742979512690341	100.714149534648	1.10716208939149	1.154	0.1374	1.1068	0.0833	81178536
129	1	81751251	82317801	0.360556	0.117465360515	496	4	-1.89465000142632	0.0581387857761836	-1.08491656323287	97.1871948816834	0.875551632833186	1.154	0.1374	1.1068	0.0833	81751251
130	1	82317801	82887691	0.354842	0.122637702013	554	3	-1.44168341836706	0.149391703491253	-0.792598821924853	108.551826541235	1.09378084896347	1.154	0.1374	1.1068	0.0833	82317801
131	1	82887691	83437906	0.351738	0.0912643239461	533	3	-1.5163204698349	0.129438338090537	-0.848349265214866	104.437046112777	1.05231984205331	1.154	0.1374	1.1068	0.0833	82887691
132	1	83437906	84323614	0.376434	0.435479864696	656	5	-1.59124165407443	0.111555201927456	-0.805441527455885	128.537902908033	1.08879668049793	1.154	0.1374	1.1068	0.0833	83437906
133	1	84323614	84898459	0.361144	0.130200314867	601	4	-1.53693835762535	0.124308405240028	-0.807891692908556	117.761097023975	1.06090026478376	1.154	0.1374	1.1068	0.0833	84323614
134	1	84898459	85493549	0.390158	0.15979095599	767	7	-1.6296316646309	0.103179367908063	-0.72951242839945	150.287456601313	1.16300227445034	1.154	0.1374	1.1068	0.0833	84898459
135	1	85493549	86076328	0.38686	0.142041837472	869	6	-1.09115011215844	0.275206835432584	-0.472543591869374	170.273532968111	1.36046966731898	1.154	0.1374	1.1068	0.0833	85493549
136	1	86076328	86705911	0.353796	0.205823537167	651	3	-1.09693132349183	0.272671414657639	-0.559827254808406	127.558193282209	1.2852912142152	1.154	0.1374	1.1068	0.0833	86076328
137	1	86705911	87352671	0.369278	0.226915702888	656	4	-1.34956559182485	0.177155367394636	-0.681560869001658	128.537902908033	1.15798764342454	1.154	0.1374	1.1068	0.0833	86705911
138	1	87352671	87941933	0.38997	0.151481005054	671	6	-1.73265215517132	0.083157513222767	-0.845587002483591	131.477031785503	1.05048923679061	1.154	0.1374	1.1068	0.0833	87352671
139	1	87941933	88509158	0.374164	0.118515580237	638	5	-1.64963840790378	0.0990169145091422	-0.845580918309099	125.010948255069	1.05892116182573	1.154	0.1374	1.1068	0.0833	87941933
140	1	88509158	89069043	0.367756	0.10695946489	605	4	-1.52331124738532	0.127680854548714	-0.798321541457785	118.544864724634	1.06796116504854	1.154	0.1374	1.1068	0.0833	88509158
141	1	89069043	89742054	0.363584	0.257070092465	627	4	-1.44836214106511	0.147515796991595	-0.746791240817703	122.855587078257	1.10679611650485	1.154	0.1374	1.1068	0.0833	89069043
142	1	89742054	90375436	0.390364	0.210586975948	691	7	-1.87500642696105	0.0607918393624187	-0.880053295514125	135.395870288797	1.04776345716452	1.154	0.1374	1.1068	0.0833	89742054
143	1	90375436	90983596	0.378064	0.177847934754	652	5	-1.60421871048095	0.108665851875662	-0.814265377842891	127.754135207374	1.08215767634855	1.154	0.1374	1.1068	0.0833	90375436
144	1	90983596	91585996	0.379654	0.169986719788	697	5	-1.45822682590757	0.144778031919536	-0.717978686205545	136.571521839785	1.15684647302905	1.154	0.1374	1.1068	0.0833	90983596
145	1	91585996	92243357	0.392796	0.239382926581	673	7	-1.93312150224977	0.053221231823173	-0.918132501292067	131.868915635833	1.02047005307051	1.154	0.1374	1.1068	0.0833	91585996
146	1	92243357	92910060	0.375026	0.250040872772	792	5	-1.15002173625265	0.250134918820659	-0.533636911994359	155.18600473043	1.31452282157676	1.154	0.1374	1.1068	0.0833	92243357
147	1	92910060	93580843	0.372672	0.254602457128	739	5	-1.32196773363908	0.186178895623097	-0.633562977927818	144.801082696702	1.22655601659751	1.154	0.1374	1.1068	0.0833	92910060
148	1	93580843	94201415	0.386922	0.194291717963	729	6	-1.54473741529886	0.12240979085483	-0.725980954356837	142.841663445055	1.1412915851272	1.154	0.1374	1.1068	0.0833	93580843
149	1	94201415	94806788	0.413288	0.174062933101	800	9	-1.61860874857149	0.105531471562793	-0.705820570037367	156.753540131747	1.19136262099777	1.154	0.1374	1.1068	0.0833	94201415
150	1	94806788	95410928	0.406776	0.172377263548	856	8	-1.39761279444836	0.162229374156384	-0.611383602616675	167.72628794097	1.27380952380952	1.154	0.1374	1.1068	0.0833	94806788
151	1	95410928	96009931	0.383672	0.165279639668	704	6	-1.62573514800251	0.104006009581228	-0.776324340046477	137.943115315938	1.10215264187867	1.154	0.1374	1.1068	0.0833	95410928
152	1	96009931	96583810	0.362702	0.128736197003	567	4	-1.65276879466567	0.0983779272420767	-0.891907948677513	111.099071568376	1.0008826125331	1.154	0.1374	1.1068	0.0833	96009931
153	1	96583810	97211807	0.360224	0.203817852633	627	4	-1.44836214106511	0.147515796991595	-0.746791240817703	122.855587078257	1.10679611650485	1.154	0.1374	1.1068	0.0833	96583810
154	1	97211807	97779353	0.356408	0.119014141585	545	3	-1.47367072613899	0.140570268394017	-0.816228568309753	106.788349214753	1.07601184600197	1.154	0.1374	1.1068	0.0833	97211807
155	1	97779353	98339028	0.337656	0.106624380221	608	1	-0.514013326300336	0.607242673610094	-0.307361829475861	119.132690500128	1.47393939393939	1.154	0.1374	1.1068	0.0833	97779353
156	1	98339028	98890282	0.350664	0.092977103114	1483	3	1.86011757275756	0.0628688934939889	0.627961894480589	290.581875019227	2.9279368213228	3.1616	0.2333	3.2024	0.2425	98339028
157	1	98890282	99480635	0.355304	0.153049107907	1420	3	1.63620641835406	0.101796393605481	0.565334226418003	278.237533733852	2.8035538005923	3.1616	0.2333	3.2024	0.2425	98890282
158	1	99480635	100092722	0.359968	0.183122660668	1684	3	2.57450077966397	0.0100384860296672	0.811335435092355	329.966201977328	3.32477788746298	3.1616	0.2333	3.2024	0.2425	99480635
159	1	100092722	100714084	0.36035	0.195316095931	1789	4	2.51031338366563	0.012062405992843	0.765824798432167	350.54010411962	3.15798764342454	3.1616	0.2333	3.2024	0.2425	100092722
160	1	100714084	101338271	0.37512	0.198958004572	1861	5	2.31809658839057	0.020444072290951	0.698868807985183	364.647922731477	3.08879668049793	3.1616	0.2333	3.2024	0.2425	100714084
161	1	101338271	101931812	0.37346	0.157598211413	1942	5	2.58088198062265	0.00985482654888806	0.760333953345224	380.519218669817	3.22323651452282	3.1616	0.2333	3.2024	0.2425	101338271
162	1	101931812	102500573	0.347242	0.120896123328	1322	2	1.86824263843003	0.06172825802772	0.619902399623473	259.035225067713	2.84760366182014	3.1616	0.2333	3.2024	0.2425	101931812
163	1	102500573	103106117	0.33507	0.174296170055	1398	1	2.29878698055339	0.0215170384769516	0.89385930245599	273.926811380229	3.38909090909091	3.1616	0.2333	3.2024	0.2425	102500573
164	1	103106117	103706599	0.32876	0.167335573756	1290	1	1.91425225505946	0.0555879318014864	0.77786600739117	252.765083462443	3.12727272727273	3.1616	0.2333	3.2024	0.2425	103106117
165	1	103706599	104687799	0.3364	0.490419894007	1321	1	2.02462796330309	0.0429055806508252	0.812125408327381	258.839283142548	3.20242424242424	3.1616	0.2333	3.2024	0.2425	103706599
166	1	104687799	105307751	0.33468	0.193485947299	1340	1	2.09227759093628	0.0364136911039848	0.832727942425688	262.562179720677	3.24848484848485	3.1616	0.2333	3.2024	0.2425	104687799
167	1	105307751	105929325	0.326226	0.195590549154	1337	1	2.08159607078367	0.0373793806184354	0.829494407173906	261.974353945183	3.24121212121212	3.1616	0.2333	3.2024	0.2425	105307751
168	1	105929325	106529817	0.332166	0.167349440126	1302	1	1.9569783356699	0.0503500154993003	0.791224390246189	255.116386564419	3.15636363636364	3.1616	0.2333	3.2024	0.2425	105929325
169	1	106529817	107116785	0.337458	0.148164806259	1370	1	2.19909279246237	0.0278713249292472	0.864670834928442	268.440437475618	3.32121212121212	3.1616	0.2333	3.2024	0.2425	106529817
170	1	107116785	107698214	0.355332	0.140049773919	1766	3	2.86594069491931	0.00415772126607608	0.879928639674425	346.033439840832	3.48667324777887	3.1616	0.2333	3.2024	0.2425	107116785
171	1	107698214	108245993	0.372992	0.0872231319565	1685	5	1.74710610650356	0.0806189343534161	0.555539343995252	330.162143902493	2.79668049792531	3.1616	0.2333	3.2024	0.2425	107698214
172	1	108245993	109071839	0.37898	0.394560244888	2028	5	2.8598886933629	0.00423789722362698	0.822848404929372	397.37022423398	3.36597510373444	3.1616	0.2333	3.2024	0.2425	108245993
173	1	109071839	109720252	0.389442	0.228886527568	2084	6	2.84533969723883	0.00443640831956244	0.789383603594734	408.342972043202	3.26262230919765	3.1616	0.2333	3.2024	0.2425	109071839
174	1	109720252	110351181	0.461202	0.207517803113	1988	13	1.83036430717907	0.0671954812231509	0.502702959248528	389.532547227392	2.79606188466948	3.1616	0.2333	3.2024	0.2425	109720252
175	1	110351181	110922127	0.469932	0.12426043794	1993	13	1.84601104221396	0.0648906021284805	0.5063269125253	390.512256853216	2.80309423347398	3.1616	0.2333	3.2024	0.2425	110351181
176	1	110922127	111499781	0.426074	0.134429952878	2022	10	1.97936043688614	0.0477754395304817	0.56166844878109	396.194572682992	2.85997171145686	3.1616	0.2333	3.2024	0.2425	110922127
177	1	111499781	112130318	0.397814	0.20702512303	1967	7	2.24470668795049	0.0247869684232189	0.629186046376146	385.417766798934	2.98256254738438	3.1616	0.2333	3.2024	0.2425	111499781
178	1	112130318	112681414	0.440542	0.092717058371	2141	12	2.68492170677952	0.00725467982843286	0.656664009871113	419.511661777589	3.0520313613685	3.1616	0.2333	3.2024	0.2425	112130318
179	1	112681414	113311583	0.416242	0.206562049228	2197	9	2.86027006462139	0.0042328037756865	0.751642394611185	430.484409586811	3.27177959791512	3.1616	0.2333	3.2024	0.2425	112681414
180	1	113311583	114007463	0.398336	0.28148531356	2031	7	2.45133806675483	0.0142326209997624	0.675379328393769	397.958050009474	3.07960576194086	3.1616	0.2333	3.2024	0.2425	113311583
181	1	114007463	114649045	0.38319	0.220676390547	2277	6	3.47064219371098	0.000519215356457652	0.917162617452848	446.159763599986	3.56477495107632	3.1616	0.2333	3.2024	0.2425	114007463
182	1	114649045	115265452	0.40239	0.188847628272	2268	8	2.97097670970047	0.00296854292352895	0.794354335924407	444.396286273504	3.375	3.1616	0.2333	3.2024	0.2425	114649045
183	1	115265452	115866443	0.386776	0.168040785969	2049	6	2.73194287145372	0.00629620573505027	0.764948310327472	401.485004662438	3.20782778864971	3.1616	0.2333	3.2024	0.2425	115265452
184	1	115866443	116456524	0.41609	0.152658702788	2180	9	2.80576688650809	0.00501969927082716	0.740435659852197	427.153396859012	3.24646314221891	3.1616	0.2333	3.2024	0.2425	115866443
185	1	116456524	117032962	0.412266	0.132604026799	2337	9	3.30911976673091	0.0009358979282571	0.840765258970734	457.916279109867	3.48026805658972	3.1616	0.2333	3.2024	0.2425	116456524
186	1	117032962	117684148	0.425704	0.23217022479	2552	10	3.58820600803671	0.000332961162922156	0.897513780642945	500.043793020274	3.60961810466761	3.1616	0.2333	3.2024	0.2425	117032962
187	1	117684148	118287849	0.402334	0.171775431878	2131	8	2.54711214732909	0.0108618520173332	0.704464288764881	417.552242525942	3.17113095238095	3.1616	0.2333	3.2024	0.2425	117684148
188	1	118287849	118872569	0.376144	0.144889861814	2072	5	3.00263631383465	0.00267652076651689	0.853814755612586	405.991668941226	3.43900414937759	3.1616	0.2333	3.2024	0.2425	118287849
189	1	118872569	119506670	0.365906	0.211482082507	1685	4	2.15600851742467	0.0310830000801683	0.679420002449479	330.162143902493	2.97440423654016	3.1616	0.2333	3.2024	0.2425	118872569
190	1	119506670	120187786	0.409656	0.265910652517	2007	8	2.16346830985426	0.0305051785759431	0.617974312344795	393.255443805521	2.98660714285714	3.1616	0.2333	3.2024	0.2425	119506670
191	1	120187786	145035037	0.402788	0.979877049578	3177	8	5.78333355054415	7.32346483845577e-09	1.28059878569567	622.507496248202	4.72767857142857	3.1616	0.2333	3.2024	0.2425	120187786
192	1	145035037	146737129	0.410546	0.706243845809	1863	9	1.7894429181601	0.0735435126576187	0.513735199129546	365.039806581807	2.77438570364855	3.1616	0.2333	3.2024	0.2425	145035037
193	1	146737129	147374311	0.40698	0.215294845115	1257	8	-0.156958126485412	0.875277849203535	-0.0570816545973145	246.298999932008	1.87053571428571	1.9307	0.2208	1.9423	0.1704	146737129
194	1	147374311	150270836	0.41762	0.82737935975	1295	9	-0.0316044446842503	0.974787498816538	-0.0109403772381751	253.744793088266	1.92851824274013	1.9307	0.2208	1.9423	0.1704	147374311
195	1	150270836	151011108	0.409924	0.324572589535	1400	8	0.285469847376686	0.775284202026262	0.0983605228145066	274.318695230558	2.08333333333333	1.9307	0.2208	1.9423	0.1704	150270836
196	1	151011108	151701010	0.439724	0.275259384666	1309	11	-0.149245471243173	0.881359940889954	-0.0445920928353648	256.487980040572	1.87535816618911	1.9307	0.2208	1.9423	0.1704	151011108
197	1	151701010	152341794	0.416488	0.219705860321	1317	9	0.0389290799329605	0.968946931702389	0.0133628704444228	258.055515441889	1.96128071481757	1.9307	0.2208	1.9423	0.1704	151701010
198	1	152341794	152955472	0.413262	0.185240468128	975	9	-1.05754662093459	0.29026218923812	-0.420418351175118	191.043377035567	1.45197319434103	1.9307	0.2208	1.9423	0.1704	152341794
199	1	152955472	153611727	0.435116	0.23810104304	1403	11	0.192165116862333	0.847612869347149	0.0554578188392934	274.906521006052	2.01002865329513	1.9307	0.2208	1.9423	0.1704	152955472
200	1	153611727	154358028	0.443378	0.330029036542	1409	12	0.174465550853281	0.861499601975506	0.0530508257952403	276.08217255704	2.00855310049893	1.9307	0.2208	1.9423	0.1704	153611727
201	1	154358028	154964096	0.46911	0.175010064877	1381	13	-0.0691493260571682	0.944870758445391	-0.0229014780557071	270.595798652429	1.94233473980309	1.9307	0.2208	1.9423	0.1704	154358028
202	1	154964096	155740245	0.461494	0.355793797325	1316	13	-0.272556881510801	0.785193860889322	-0.0924553085785164	257.859573516725	1.85091420534459	1.9307	0.2208	1.9423	0.1704	154964096
203	1	155740245	156424280	0.477374	0.269043250711	1547	14	0.625646126219908	0.531547076928326	0.198023279620708	303.122158229767	2.23232323232323	1.9307	0.2208	1.9423	0.1704	155740245
204	1	156424280	157011936	0.502404	0.149162094831	1548	15	0.956859996209088	0.338637924969823	0.288095683852125	303.318100154931	2.42538190364277	1.9307	0.2208	1.9423	0.1704	156424280
205	1	157011936	157691696	0.422196	0.264446275156	1091	10	-0.846743764512309	0.397137959224194	-0.328463446798318	213.772640354671	1.54314002828854	1.9307	0.2208	1.9423	0.1704	157011936
206	1	157691696	158325621	0.41886	0.211263162046	1500	9	0.625639761976122	0.531551252242128	0.201070025571152	293.912887747026	2.23380491437081	1.9307	0.2208	1.9423	0.1704	157691696
207	1	158325621	158913505	0.358822	0.149492076668	831	3	-0.457185168053261	0.647537958158349	-0.207636321203697	162.827739811853	1.64067127344521	1.9307	0.2208	1.9423	0.1704	158325621
208	1	158913505	159545020	0.381576	0.208253168967	1136	6	-0.226094326883482	0.821128056851158	-0.0860088391790924	222.590026987081	1.77847358121331	1.9307	0.2208	1.9423	0.1704	158913505
209	1	159545020	160119603	0.446652	0.129803701119	1279	12	-0.2713804877675	0.786098407648263	-0.0866045216327591	250.609722285631	1.8232359230221	1.9307	0.2208	1.9423	0.1704	159545020
210	1	160119603	160746787	0.425056	0.202785785352	1451	10	0.24605700079751	0.805638108279133	0.0829329709448197	284.311733413957	2.05233380480905	1.9307	0.2208	1.9423	0.1704	160119603
211	1	160746787	161571226	0.442676	0.393526992294	1420	12	0.212190984890424	0.831958039625526	0.0642701438776484	278.237533733852	2.02423378474697	1.9307	0.2208	1.9423	0.1704	160746787
212	1	161571226	162214601	0.40472	0.222848261123	1399	8	0.282375945461566	0.777655257551065	0.0973296581469311	274.122753305393	2.08184523809524	1.9307	0.2208	1.9423	0.1704	161571226
213	1	162214601	162849228	0.40032	0.212135632427	1353	8	0.140056457366066	0.888615383403004	0.0490955349587147	265.109424747818	2.01339285714286	1.9307	0.2208	1.9423	0.1704	162214601
214	1	162849228	163417199	0.375318	0.119673363605	1101	5	-0.147544128848765	0.882702551055849	-0.0583947785095994	215.732059606317	1.82738589211618	1.9307	0.2208	1.9423	0.1704	162849228
215	1	163417199	164008069	0.36648	0.153790173811	990	4	-0.211701886781757	0.832339616025442	-0.0878281586527697	193.982505913037	1.74757281553398	1.9307	0.2208	1.9423	0.1704	163417199
216	1	164008069	164614377	0.373468	0.175336627589	695	5	-1.46471535411083	0.142998594082872	-0.722124364463099	136.179637989456	1.15352697095436	1.0245	0.1158	1.0107	0.1231	164008069
217	1	164614377	165175954	0.407162	0.109650145928	628	8	-2.10302243109562	0.0354638087374018	-1.0582298401262	123.051529003422	0.93452380952381	1.0245	0.1158	1.0107	0.1231	164614377
218	1	165175954	165737902	0.4166	0.110237957961	631	9	-2.1604344604037	0.0307390521525509	-1.04818056482954	123.639354778916	0.939687267311988	1.0245	0.1158	1.0107	0.1231	165175954
219	1	165737902	166368037	0.420072	0.206519237941	649	10	-2.18846025969825	0.028636092984366	-1.07782416512279	127.16630943188	0.917963224893918	1.0245	0.1158	1.0107	0.1231	165737902
220	1	166368037	167003472	0.38465	0.213137457018	652	6	-1.79421043202609	0.0727795876933279	-0.887027804452697	127.754135207374	1.02074363992172	1.0245	0.1158	1.0107	0.1231	166368037
221	1	167003472	167586870	0.4115	0.142952152733	759	9	-1.75005758990357	0.080108376823438	-0.781720684396625	148.719921199995	1.13030528667163	1.0245	0.1158	1.0107	0.1231	167003472
222	1	167586870	168200169	0.399112	0.184736971689	742	7	-1.71034704697634	0.0872017167626578	-0.77731981928158	145.388908472196	1.12509476876422	1.0245	0.1158	1.0107	0.1231	167586870
223	1	168200169	168802725	0.40208	0.170201607817	682	8	-1.93595172767916	0.0528736134497877	-0.93922265999365	133.632392962315	1.01488095238095	1.0245	0.1158	1.0107	0.1231	168200169
224	1	168802725	169419841	0.373302	0.189779555221	705	5	-1.43227271309452	0.15206578910759	-0.701514084787813	138.139057241102	1.1701244813278	1.0245	0.1158	1.0107	0.1231	168802725
225	1	169419841	170011904	0.366926	0.155495276685	593	4	-1.56419257810543	0.117772349667557	-0.827224579073738	116.193561622658	1.04677846425419	1.0245	0.1158	1.0107	0.1231	169419841
226	1	170011904	170641128	0.370912	0.205370424523	624	5	-1.69505810532661	0.0900643986611824	-0.87759131321172	122.267761302763	1.0356846473029	1.0245	0.1158	1.0107	0.1231	170011904
227	1	170641128	171250621	0.370408	0.179646033671	567	5	-1.87998115911956	0.0601106457374397	-1.01578860713174	111.099071568376	0.941078838174274	1.0245	0.1158	1.0107	0.1231	170641128
228	1	171250621	171907984	0.387702	0.239385240727	695	6	-1.65489433177582	0.0979459342520253	-0.794886791072905	136.179637989456	1.0880626223092	1.0245	0.1158	1.0107	0.1231	171250621
229	1	171907984	172498734	0.368874	0.153618281845	698	4	-1.20648093430446	0.227632106068796	-0.592029647410089	136.76746376495	1.23212709620477	1.0245	0.1158	1.0107	0.1231	171907984
230	1	172498734	173110211	0.37644	0.182307756465	714	5	-1.40307433617985	0.160594673162069	-0.683213268044869	139.902534567585	1.1850622406639	1.0245	0.1158	1.0107	0.1231	172498734
231	1	173110211	173810641	0.379776	0.286152791856	718	5	-1.39009727977332	0.164499339220787	-0.675153498250917	140.686302268243	1.19170124481328	1.0245	0.1158	1.0107	0.1231	173110211
232	1	173810641	174477598	0.361262	0.250326482817	615	4	-1.48924347178522	0.136423267223223	-0.774670273393139	120.504283976281	1.0856134157105	1.0245	0.1158	1.0107	0.1231	173810641
233	1	174477598	175140831	0.382188	0.246117126259	565	6	-2.07608254183479	0.0378863175413905	-1.09364890138122	110.707187718047	0.88454011741683	1.0245	0.1158	1.0107	0.1231	174477598
234	1	175140831	175695810	0.431134	0.099065009667	668	11	-2.47737511992008	0.0132352716085205	-1.01513718230655	130.889206010009	0.95702005730659	1.0245	0.1158	1.0107	0.1231	175140831
235	1	175695810	176315233	0.381172	0.192797167687	561	6	-2.08904217906737	0.0367039264859056	-1.10389899807498	109.923420017388	0.878277886497065	1.0245	0.1158	1.0107	0.1231	175695810
236	1	176315233	176885374	0.395226	0.123023953724	581	7	-2.23015410928101	0.0257372136525654	-1.13020084249785	113.842258520682	0.880970432145565	1.0245	0.1158	1.0107	0.1231	176315233
237	1	176885374	177436960	0.409208	0.0935230408313	550	8	-2.34434678047494	0.0190604401911864	-1.2495627806058	107.768058840576	0.818452380952381	1.0245	0.1158	1.0107	0.1231	176885374
238	1	177436960	178033641	0.403418	0.162031303159	668	8	-1.97926635449084	0.0477860255988668	-0.96914629654377	130.889206010009	0.994047619047619	1.0245	0.1158	1.0107	0.1231	177436960
239	1	178033641	178635967	0.383454	0.169884746798	767	6	-1.42162086158932	0.155136345272092	-0.652673191180841	150.287456601313	1.20078277886497	1.0245	0.1158	1.0107	0.1231	178033641
240	1	178635967	179290609	0.385878	0.236223768105	710	6	-1.60629569215363	0.108208956425941	-0.76408074429173	139.118766866926	1.11154598825832	1.0245	0.1158	1.0107	0.1231	178635967
241	1	179290609	179957482	0.3858	0.25023205318	591	6	-1.99184489982299	0.0463880781092947	-1.02874163850624	115.801677772328	0.925244618395303	1.0245	0.1158	1.0107	0.1231	179290609
242	1	179957482	180555664	0.400752	0.164133992664	681	8	-1.93904562959428	0.0524957822593006	-0.941339601005751	133.43645103715	1.01339285714286	1.0245	0.1158	1.0107	0.1231	179957482
243	1	180555664	181174706	0.413636	0.19230036088	712	9	-1.90074284704033	0.057335703376637	-0.873943328845694	139.510650717255	1.06031273268801	1.0245	0.1158	1.0107	0.1231	180555664
244	1	181174706	181734945	0.436322	0.107523753255	764	11	-2.1287004767485	0.0332790493782047	-0.821412646744857	149.699630825819	1.0945558739255	1.0245	0.1158	1.0107	0.1231	181174706
245	1	181734945	182365150	0.412262	0.206607373791	614	9	-2.214937638517	0.0267643452067711	-1.08758191444191	120.308342051116	0.914370811615786	1.0245	0.1158	1.0107	0.1231	181734945
246	1	182365150	182968342	0.40148	0.171076539477	659	8	-2.00711147172691	0.0447377950114925	-0.988715934009771	129.125728683527	0.980654761904762	1.0245	0.1158	1.0107	0.1231	182365150
247	1	182968342	183553816	0.403842	0.145991111475	842	8	-1.44092742126003	0.149605188276343	-0.635174165951426	164.983100988664	1.25297619047619	1.0245	0.1158	1.0107	0.1231	182968342
248	1	183553816	184145025	0.392438	0.154275391613	674	7	-1.92989288695596	0.0536201109515849	-0.915990414720525	132.064857560997	1.02198635329795	1.0245	0.1158	1.0107	0.1231	183553816
249	1	184145025	184721667	0.389152	0.132910887518	746	6	-1.48965895706038	0.136313931478938	-0.692724138428537	146.172676172854	1.1679060665362	1.0245	0.1158	1.0107	0.1231	184145025
250	1	184721667	185345081	0.375066	0.197964755363	626	5	-1.68856957712335	0.0913019449294364	-0.87297468514135	122.659645153092	1.03900414937759	1.0245	0.1158	1.0107	0.1231	184721667
251	1	185345081	185947636	0.364852	0.170200230684	633	4	-1.42792147570506	0.153314461479202	-0.7330511841914	124.031238629245	1.11738746690203	1.0245	0.1158	1.0107	0.1231	185345081
252	1	185947636	186531620	0.351844	0.143812159237	571	3	-1.3812629481312	0.167198126197996	-0.748994052611199	111.882839269035	1.12734452122409	1.0245	0.1158	1.0107	0.1231	185947636
253	1	186531620	187128463	0.35383	0.162258751464	553	3	-1.44523756367505	0.148391168610492	-0.795205317739334	108.35588461607	1.09180651530109	1.0245	0.1158	1.0107	0.1231	186531620
254	1	187128463	187719554	0.344872	0.154106558889	446	2	-1.67602027787843	0.0937342207521206	-0.947704161963914	87.3900986234492	0.960689283791061	1.0245	0.1158	1.0107	0.1231	187128463
255	1	187719554	188303765	0.33367	0.144144838081	419	1	-1.18694909591471	0.235247699970153	-0.844482909220095	82.0996666440027	1.01575757575758	1.0245	0.1158	1.0107	0.1231	187719554
256	1	188303765	188888807	0.328932	0.145360504032	349	1	-1.43618456614225	0.15094982956299	-1.10820611670979	68.3837318824748	0.846060606060606	1.0245	0.1158	1.0107	0.1231	188303765
257	1	188888807	189490516	0.323614	0.169033536145	388	1	-1.29732480415833	0.194519453371888	-0.955376500732319	76.0254669638975	0.940606060606061	1.0245	0.1158	1.0107	0.1231	188888807
258	1	189490516	190060588	0.327752	0.122917806874	405	1	-1.23679618996022	0.216162756925826	-0.893511245147459	79.3564796916971	0.981818181818182	1.0245	0.1158	1.0107	0.1231	189490516
259	1	190060588	190610383	0.32528	0.0905701215908	347	1	-1.44330557957733	0.148934408720471	-1.11649749034119	67.9918480321455	0.841212121212121	1.0245	0.1158	1.0107	0.1231	190060588
260	1	190610383	191200583	0.326592	0.152829549305	393	1	-1.27952227057065	0.200713202268069	-0.93690384066084	77.0051765897209	0.952727272727273	1.0245	0.1158	1.0107	0.1231	190610383
261	1	191200583	191781618	0.330868	0.139466641424	383	1	-1.31512733774602	0.188467110295349	-0.974088760994489	75.0457573380741	0.928484848484848	1.0245	0.1158	1.0107	0.1231	191200583
262	1	191781618	192350659	0.333602	0.121328691606	405	1	-1.23679618996022	0.216162756925826	-0.893511245147459	79.3564796916971	0.981818181818182	1.0245	0.1158	1.0107	0.1231	191781618
263	1	192350659	192946632	0.359664	0.161035818737	619	3	-1.21066397334758	0.226024215167013	-0.632545388759777	121.28805167694	1.22211253701876	1.0245	0.1158	1.0107	0.1231	192350659
264	1	192946632	193539023	0.357784	0.155962869119	644	3	-1.12181034064778	0.261943088597932	-0.575424109859424	126.186599806057	1.27147087857848	1.0245	0.1158	1.0107	0.1231	192946632
265	1	193539023	194130454	0.345412	0.154592843459	430	2	-1.7407556736101	0.0817264148201641	-1.00041121229476	84.2550278208142	0.926225094238018	1.0245	0.1158	1.0107	0.1231	193539023
266	1	194130454	194721839	0.32878	0.154527084725	373	1	-1.35073240492138	0.176781167924674	-1.01225752266421	73.0863380864272	0.904242424242424	1.0245	0.1158	1.0107	0.1231	194130454
267	1	194721839	195304540	0.32491	0.141926991716	410	1	-1.21899365637253	0.222846600211431	-0.875809243414001	80.3361893175206	0.993939393939394	1.0245	0.1158	1.0107	0.1231	194721839
268	1	195304540	195884769	0.329234	0.138271268758	403	1	-1.24391720339529	0.213530037091694	-0.900653314391479	78.9645958413678	0.976969696969697	1.0245	0.1158	1.0107	0.1231	195304540
269	1	195884769	196459548	0.33624	0.130100438603	387	1	-1.30088531087587	0.193297714796032	-0.959099586775036	75.8295250387328	0.938181818181818	1.0245	0.1158	1.0107	0.1231	195884769
270	1	196459548	197191179	0.34106	0.316595387566	424	2	-1.76503144700947	0.0775584807148777	-1.02068360732102	83.0793762698261	0.913301023155627	1.0245	0.1158	1.0107	0.1231	196459548
271	1	197191179	197770816	0.344972	0.13739116033	402	2	-1.8540426161405	0.0637330633146408	-1.09755237070529	78.7686539162031	0.865912762520194	1.0245	0.1158	1.0107	0.1231	197191179
272	1	197770816	198356448	0.363732	0.14622151795	552	4	-1.70387045806581	0.0884052911861515	-0.930588416841573	108.159942690906	0.974404236540159	1.0245	0.1158	1.0107	0.1231	197770816
273	1	198356448	198909725	0.348318	0.0962935383181	468	2	-1.5870091087474	0.11251058164382	-0.878239342300814	91.7008209770723	1.00807754442649	1.0245	0.1158	1.0107	0.1231	198356448
274	1	198909725	199485293	0.348812	0.13129291413	481	2	-1.53441159971542	0.124928425707818	-0.838710978114177	94.2480660042131	1.03607969843834	1.0245	0.1158	1.0107	0.1231	198909725
275	1	199485293	200120632	0.37051	0.213018561744	749	5	-1.28952509262277	0.197215598587548	-0.614171623615217	146.760501948349	1.24315352697095	1.0245	0.1158	1.0107	0.1231	199485293
276	1	200120632	200746733	0.385968	0.201406801778	1303	6	0.314970527576883	0.752784031360978	0.11186540988436	255.312328489584	2.0399217221135	1.8162	0.1812	1.8293	0.1623	200120632
277	1	200746733	201321553	0.4812	0.130162485648	1157	14	-0.604129686658239	0.545757423850263	-0.221061052720838	226.70480741554	1.66955266955267	1.8162	0.1812	1.8293	0.1623	200746733
278	1	201321553	201903800	0.479672	0.141257919749	1464	14	0.363924607068918	0.715914309006508	0.118465636455715	286.858978441098	2.11255411255411	1.8162	0.1812	1.8293	0.1623	201321553
279	1	201903800	202697511	0.472774	0.370047788175	1243	14	-0.332948353562032	0.739173268818444	-0.117623620775843	243.555812979703	1.79365079365079	1.8162	0.1812	1.8293	0.1623	201903800
280	1	202697511	203305393	0.456966	0.177471943568	1200	13	-0.635561134320362	0.525062508347873	-0.225580391817877	235.130310197621	1.68776371308017	1.8162	0.1812	1.8293	0.1623	202697511
281	1	203305393	203964546	0.440008	0.241450770914	1405	12	0.160747211203411	0.872292503750655	0.0489493445938922	275.298404856381	2.00285103349964	1.8162	0.1812	1.8293	0.1623	203305393
282	1	203964546	204560510	0.474552	0.161023149049	1446	14	0.307165723397619	0.758717233933196	0.10061763512279	283.332023788133	2.08658008658009	1.8162	0.1812	1.8293	0.1623	203964546
283	1	204560510	205122961	0.470414	0.111033672267	1545	14	0.619339583589764	0.535692672913449	0.196156920963409	302.730274379437	2.22943722943723	1.8162	0.1812	1.8293	0.1623	204560510
284	1	205122961	205736766	0.468962	0.185409046847	1260	13	-0.447800313901624	0.654297316853384	-0.155191063926479	246.886825707502	1.77215189873418	1.8162	0.1812	1.8293	0.1623	205122961
285	1	205736766	206863148	0.45866	0.556100860987	1267	13	-0.425894884852771	0.670184442359491	-0.147198273172948	248.258419183655	1.78199718706048	1.8162	0.1812	1.8293	0.1623	205736766
286	1	206863148	207443791	0.425538	0.13888568363	1300	10	-0.21231220909633	0.831863471067904	-0.0756029252061079	254.72450271409	1.83875530410184	1.8162	0.1812	1.8293	0.1623	206863148
287	1	207443791	208141565	0.396358	0.283435610957	1154	7	-0.3801575459234	0.703828471091471	-0.140167687256901	226.116981640046	1.74981046247157	1.8162	0.1812	1.8293	0.1623	207443791
288	1	208141565	208679247	0.443688	0.0700823163134	1173	12	-0.63491648848906	0.525482882658643	-0.211417772485888	229.839878218175	1.67213114754098	1.8162	0.1812	1.8293	0.1623	208141565
289	1	208679247	209255545	0.393952	0.132393310405	1107	7	-0.531902464732837	0.594793550134993	-0.200155689120832	216.907711157306	1.67854435178165	1.8162	0.1812	1.8293	0.1623	208679247
290	1	209255545	209816933	0.420718	0.109350395805	1350	10	-0.0605343250255223	0.951730078548516	-0.0211551411837316	264.521598972324	1.90947666195191	1.8162	0.1812	1.8293	0.1623	209255545
291	1	209816933	210416295	0.390638	0.165779612321	1223	7	-0.15738309064997	0.874942939087125	-0.0563865073749972	239.636974476409	1.85443517816528	1.8162	0.1812	1.8293	0.1623	209816933
292	1	210416295	210994618	0.424874	0.135431238253	1305	10	-0.19713442068925	0.843722348095869	-0.070064741664678	255.704212339913	1.84582743988685	1.8162	0.1812	1.8293	0.1623	210416295
293	1	210994618	211687066	0.392766	0.27792411849	1303	7	0.100906132855457	0.919624974645594	0.0350261726657508	255.312328489584	1.97573919636088	1.8162	0.1812	1.8293	0.1623	210994618
294	1	211687066	212316012	0.40907	0.205019190837	1258	8	-0.153864224570293	0.877716792795431	-0.0559343821385331	246.494941857173	1.87202380952381	1.8162	0.1812	1.8293	0.1623	211687066
295	1	212316012	212928493	0.427624	0.18364814582	1215	10	-0.470334612016704	0.638115972594102	-0.173158234628781	238.069439075091	1.71852899575672	1.8162	0.1812	1.8293	0.1623	212316012
296	1	212928493	213576892	0.39125	0.228869877961	1102	7	-0.548045541201927	0.583660632758076	-0.206686687331226	215.928001531482	1.67096285064443	1.8162	0.1812	1.8293	0.1623	212928493
297	1	213576892	214144279	0.412636	0.118767261146	1089	9	-0.692054720645405	0.488902965358926	-0.260888521095185	213.380756504341	1.62174236783321	1.8162	0.1812	1.8293	0.1623	213576892
298	1	214144279	214704502	0.404234	0.107498264084	1409	8	0.313314964612762	0.75404138197828	0.107605307291814	276.08217255704	2.09672619047619	1.8162	0.1812	1.8293	0.1623	214144279
299	1	214704502	215295930	0.375306	0.154588555158	1140	5	-0.0210178288851673	0.983231433423303	-0.00817542302186439	223.37379468774	1.89211618257261	1.8162	0.1812	1.8293	0.1623	214704502
300	1	215295930	215892610	0.360918	0.162029898773	910	4	-0.484244091582497	0.628212648671292	-0.209390138533683	178.307151899863	1.60635481023831	1.8162	0.1812	1.8293	0.1623	215295930
301	1	215892610	216454419	0.351284	0.110017817443	746	3	-0.759287519232586	0.447680581846372	-0.363309167718804	146.172676172854	1.47285291214215	1.8162	0.1812	1.8293	0.1623	215892610
302	1	216454419	217000444	0.357908	0.0842910123163	874	3	-0.304356919809603	0.760855984860421	-0.134851518473443	171.253242593934	1.72556762092794	1.8162	0.1812	1.8293	0.1623	216454419
303	1	217000444	217552799	0.380902	0.0947850567117	1067	6	-0.449648069145549	0.652964221789499	-0.17641149785935	209.070034150718	1.67045009784736	1.8162	0.1812	1.8293	0.1623	217000444
304	1	217552799	218133162	0.350968	0.138470233285	910	3	-0.176407688721889	0.859973664664069	-0.076618252887983	178.307151899863	1.79664363277394	1.8162	0.1812	1.8293	0.1623	217552799
305	1	218133162	218713443	0.375546	0.138348489783	1114	5	-0.105368695527565	0.916083255107313	-0.0414600147339366	218.279304633458	1.84896265560166	1.8162	0.1812	1.8293	0.1623	218133162
306	1	218713443	219299415	0.365698	0.146716907975	1169	4	0.398111296459898	0.690548147797042	0.151946340911915	229.056110517516	2.06354810238305	1.8162	0.1812	1.8293	0.1623	218713443
307	1	219299415	219877178	0.370658	0.134593250174	1152	5	0.0179133403344012	0.985707986674223	0.00693146936834413	225.725097789716	1.91203319502075	1.8162	0.1812	1.8293	0.1623	219299415
308	1	219877178	220519371	0.376382	0.221417860363	1193	5	0.15092816850126	0.880032379759989	0.0573847956212596	233.758716721468	1.98008298755187	1.8162	0.1812	1.8293	0.1623	219877178
309	1	220519371	221114673	0.402784	0.160090172719	1031	8	-0.856179959302434	0.391898245937694	-0.343021971649714	202.01612484479	1.53422619047619	1.8162	0.1812	1.8293	0.1623	220519371
310	1	221114673	221702465	0.376338	0.14935895691	1209	5	0.202836394127351	0.839262910772507	0.0766049971751553	236.893787524103	2.00663900414938	1.8162	0.1812	1.8293	0.1623	221114673
311	1	221702465	222271496	0.391524	0.121313250069	1280	7	0.0266479810976465	0.978740503449594	0.00933289898497843	250.805664210796	1.94086429112964	1.8162	0.1812	1.8293	0.1623	221702465
312	1	222271496	222913998	0.39083	0.221792305705	1249	7	-0.0734390930107061	0.941456709842489	-0.0260374342944265	244.731464530691	1.89385898407885	1.8162	0.1812	1.8293	0.1623	222271496
313	1	222913998	223523051	0.413476	0.179053382875	1286	9	-0.060459068391291	0.951790014875647	-0.0210018324841441	251.981315761784	1.91511541325391	1.8162	0.1812	1.8293	0.1623	222913998
314	1	223523051	224373409	0.431744	0.412012352444	1190	11	-0.581456747674611	0.560932660839165	-0.1820956165853	233.170890945974	1.70487106017192	1.8162	0.1812	1.8293	0.1623	223523051
315	1	224373409	225002935	0.415194	0.205751629003	1248	9	-0.182289701821019	0.855355380042997	-0.0642745409498432	244.535522605526	1.85852568875652	1.8162	0.1812	1.8293	0.1623	224373409
316	1	225002935	225695542	0.37943	0.278089883585	1125	5	-0.0696817904096278	0.944446935694558	-0.0272842459695689	220.43466581027	1.86721991701245	1.8162	0.1812	1.8293	0.1623	225002935
317	1	225695542	226358227	0.4311	0.24549371119	1217	11	-0.483392004282604	0.628817424379268	-0.149728022066877	238.461322925421	1.74355300859599	1.8162	0.1812	1.8293	0.1623	225695542
318	1	226358227	226970538	0.453284	0.183421496592	1058	13	-1.07992840931138	0.280174061244585	-0.407275170199732	207.306556824236	1.48804500703235	1.8162	0.1812	1.8293	0.1623	226358227
319	1	226970538	227580663	0.395332	0.180495800041	1248	7	-0.0766677083045239	0.938887893944359	-0.0271929770401356	244.535522605526	1.8923426838514	1.8162	0.1812	1.8293	0.1623	226970538
320	1	227580663	228266773	0.472358	0.271253880573	1004	14	-1.08658019786428	0.277222380364877	-0.425690647877556	196.725692865343	1.44877344877345	1.8162	0.1812	1.8293	0.1623	227580663
321	1	228266773	228906733	0.499332	0.218701168823	801	15	-1.59394459530585	0.110948444862366	-0.662435639883575	156.949482056912	1.25499412455934	1.8162	0.1812	1.8293	0.1623	228266773
322	1	228906733	229496991	0.440392	0.152912794066	1256	12	-0.350260940754253	0.726142875594961	-0.112784321622769	246.103058006843	1.79044903777619	1.8162	0.1812	1.8293	0.1623	228906733
323	1	229496991	230108568	0.419716	0.182441458721	1222	9	-0.265647503641359	0.790510696985064	-0.094648189993362	239.441032551244	1.81980640357409	1.8162	0.1812	1.8293	0.1623	229496991
324	1	230108568	230682839	0.452012	0.129330925643	1227	13	-0.55106876513193	0.581586536256939	-0.193479548650853	240.420742177068	1.72573839662447	1.8162	0.1812	1.8293	0.1623	230108568
325	1	230682839	231272270	0.429698	0.151724290036	1283	10	-0.263916689680405	0.791844114954414	-0.0945933780322424	251.39348998629	1.81471004243281	1.8162	0.1812	1.8293	0.1623	230682839
326	1	231272270	231895935	0.407194	0.19828754219	1128	8	-0.556071473535836	0.578161995311634	-0.213299236619029	221.022491585764	1.67857142857143	1.8162	0.1812	1.8293	0.1623	231272270
327	1	231895935	232490999	0.413336	0.159754244922	1301	9	-0.0123680288795564	0.990131992291874	-0.00427151309429602	254.920444639254	1.93745346239762	1.8162	0.1812	1.8293	0.1623	231895935
328	1	232490999	233052992	0.406902	0.11030920314	1204	8	-0.320934927986749	0.748259704170764	-0.11923091225812	235.91407789828	1.79166666666667	1.8162	0.1812	1.8293	0.1623	232490999
329	1	233052992	233629427	0.3979	0.132599512521	1227	7	-0.144468629474698	0.88513042660756	-0.0516756622394789	240.420742177068	1.86050037907506	1.8162	0.1812	1.8293	0.1623	233052992
330	1	233629427	234236314	0.393906	0.176123396942	1115	7	-0.506073542382295	0.612805023227623	-0.189767201094717	218.475246558623	1.69067475360121	1.8162	0.1812	1.8293	0.1623	233629427
331	1	234236314	234816376	0.419636	0.138023176833	1210	9	-0.304120335250746	0.761036214851005	-0.108885427650135	237.089729449268	1.80193596425912	1.8162	0.1812	1.8293	0.1623	234236314
332	1	234816376	235524537	0.424044	0.293945868242	1269	10	-0.306414497220232	0.759289071693249	-0.110422479280819	248.650303033984	1.79490806223479	1.8162	0.1812	1.8293	0.1623	234816376
333	1	235524537	236178352	0.404924	0.235257679925	1292	8	-0.0486715594562273	0.961181041270237	-0.0174602343238974	253.156967312772	1.92261904761905	1.8162	0.1812	1.8293	0.1623	235524537
334	1	236178352	236828852	0.41155	0.231360491929	1260	9	-0.143816870211631	0.885645080864353	-0.0504687414248126	246.886825707502	1.87639612807148	1.8162	0.1812	1.8293	0.1623	236178352
335	1	236828852	237428664	0.406068	0.166405473715	1220	8	-0.271432497344836	0.786058410594866	-0.100185156567574	239.049148700915	1.81547619047619	1.8162	0.1812	1.8293	0.1623	236828852
336	1	237428664	238007532	0.358696	0.136245223436	992	3	0.11503222653346	0.90841957850487	0.0478553224128337	194.374389763367	1.95853899308983	1.8162	0.1812	1.8293	0.1623	237428664
337	1	238007532	238605385	0.374912	0.163674013512	1118	5	-0.0923916391210427	0.926386882031361	-0.0362890592307782	219.063072334117	1.85560165975104	1.8162	0.1812	1.8293	0.1623	238007532
338	1	238605385	239186212	0.343758	0.13915847576	747	2	-0.458185645676554	0.646819071694522	-0.203639629094982	146.368618098019	1.60904684975767	1.8162	0.1812	1.8293	0.1623	238605385
339	1	239186212	239759216	0.362902	0.127405742368	952	4	-0.341159434062108	0.732983560177949	-0.144295110311798	186.536712756779	1.68049426301853	1.8162	0.1812	1.8293	0.1623	239186212
340	1	239759216	240347054	0.387338	0.149425521998	1184	6	-0.0705786800924789	0.943733078910983	-0.0263025930548246	231.995239394986	1.85362035225049	1.8162	0.1812	1.8293	0.1623	239759216
341	1	240347054	240958965	0.37826	0.182887707526	1242	5	0.309897109481164	0.756639200977495	0.115455926146513	243.359871054538	2.06141078838174	1.8162	0.1812	1.8293	0.1623	240347054
342	1	240958965	241542129	0.378638	0.142608254282	1347	5	0.650544840152388	0.515340347320954	0.232540603388335	263.93377319683	2.2356846473029	1.8162	0.1812	1.8293	0.1623	240958965
343	1	241542129	242151661	0.38137	0.179698522801	1205	6	-0.00254058462141512	0.997972908935827	-0.000938527566450423	236.110019823445	1.88649706457926	1.8162	0.1812	1.8293	0.1623	241542129
344	1	242151661	242902919	0.398024	0.334449683065	1197	7	-0.241327088289233	0.809301617785116	-0.0873877589588818	234.542484422127	1.81501137225171	1.8162	0.1812	1.8293	0.1623	242151661
345	1	242902919	243816822	0.3764	0.452895985679	953	5	-0.627695215890108	0.530203619975707	-0.266661128164027	186.732654681944	1.58174273858921	1.8162	0.1812	1.8293	0.1623	242902919
346	1	243816822	244387282	0.396996	0.123514356835	1214	7	-0.18644062829433	0.852099234156089	-0.0670424896467019	237.873497149927	1.84078847611827	1.8162	0.1812	1.8293	0.1623	243816822
347	1	244387282	245047729	0.404808	0.24293698056	1269	8	-0.119831303503977	0.904616783998577	-0.0433742351767165	248.650303033984	1.88839285714286	1.8162	0.1812	1.8293	0.1623	244387282
348	1	245047729	245671145	0.422578	0.197967328397	1141	10	-0.6949658804415	0.48707668418704	-0.263815756833243	223.569736612905	1.61386138613861	1.8162	0.1812	1.8293	0.1623	245047729
349	1	245671145	246268341	0.422042	0.162753936731	1322	10	-0.145529940105175	0.884292478585565	-0.0513923716142331	259.035225067713	1.86987270155587	1.8162	0.1812	1.8293	0.1623	245671145
350	1	246268341	246921274	0.389638	0.234224644795	1005	6	-0.650522446250594	0.51535480752485	-0.262776172617483	196.921634790508	1.573385518591	1.8162	0.1812	1.8293	0.1623	246268341
351	1	246921274	247616229	0.415174	0.280528955112	1058	9	-0.791442868969657	0.428685602304159	-0.302552847698066	207.306556824236	1.57557706626955	1.8162	0.1812	1.8293	0.1623	246921274
352	1	247616229	248317745	0.36905	0.287257881502	1194	4	0.483280735460129	0.628896416706275	0.182474247645064	233.954658646633	2.10767872903795	1.8162	0.1812	1.8293	0.1623	247616229
353	1	248317745	249250621	0.327578	0.507393530501	881	1	0.45800500758709	0.646948843622043	0.227708866000967	172.624836070087	2.13575757575758	1.8162	0.1812	1.8293	0.1623	248317745
354	2	0	616099	0.426734	0.188442117257	980	10	-1.1836906671495	0.236535534721833	-0.483260894119354	192.023086661391	1.38613861386139	1.6125	0.158	1.6515	0.1693	248317745
355	2	616099	1202949	0.434058	0.147993524751	940	11	-1.48946363093393	0.136365323494951	-0.522324528215606	184.185409654803	1.34670487106017	1.6125	0.158	1.6515	0.1693	248933844
356	2	1202949	1825762	0.476658	0.197190810083	1053	14	-0.932069903425745	0.351300400663635	-0.356944480802611	206.326847198413	1.51948051948052	1.6125	0.158	1.6515	0.1693	249520694
357	2	1825762	2396479	0.431262	0.123909047742	1185	11	-0.599616885339797	0.548761591302958	-0.188170130994984	232.191181320151	1.69770773638968	1.6125	0.158	1.6515	0.1693	250143507
358	2	2396479	2956121	0.463072	0.106571701195	1021	13	-1.1957142485696	0.231808089094332	-0.458631931435956	200.056705593143	1.43600562587904	1.6125	0.158	1.6515	0.1693	250714224
359	2	2956121	3598691	0.46405	0.22187465957	1093	13	-0.970401264067112	0.33184651884942	-0.360321396641853	214.164524205	1.53727144866385	1.6125	0.158	1.6515	0.1693	251273866
360	2	3598691	4216080	0.43719	0.190137822345	1220	11	-0.472495921683492	0.636572852064348	-0.146176042330357	239.049148700915	1.74785100286533	1.6125	0.158	1.6515	0.1693	251916436
361	2	4216080	4796180	0.367372	0.138079641441	840	4	-0.722718520783144	0.469852834543215	-0.324867355953619	164.591217138335	1.48278905560459	1.6125	0.158	1.6515	0.1693	252533825
362	2	4796180	5460124	0.375352	0.246924439411	995	5	-0.491436123621619	0.623118020057418	-0.204440816642957	194.962215538861	1.65145228215768	1.6125	0.158	1.6515	0.1693	253113925
363	2	5460124	6047249	0.409114	0.148392591016	1157	8	-0.466348317997369	0.640966198477951	-0.176677439910332	226.70480741554	1.72172619047619	1.6125	0.158	1.6515	0.1693	253777869
364	2	6047249	6611512	0.39118	0.113888381836	1218	7	-0.173526167119059	0.862237861476827	-0.0622967779960514	238.657264850585	1.84685367702805	1.6125	0.158	1.6515	0.1693	254364994
365	2	6611512	7158709	0.409698	0.0862523003598	1257	8	-0.156958126485412	0.875277849203535	-0.0570816545973145	246.298999932008	1.87053571428571	1.6125	0.158	1.6515	0.1693	254929257
366	2	7158709	7714640	0.40255	0.100607809243	1113	8	-0.602480002262629	0.546854670725521	-0.232612711675863	218.083362708294	1.65625	1.6125	0.158	1.6515	0.1693	255476454
367	2	7714640	8272364	0.406738	0.103499221837	1090	8	-0.673639746310379	0.50054037746758	-0.262738169353534	213.576698429506	1.62202380952381	1.6125	0.158	1.6515	0.1693	256032385
368	2	8272364	8816269	0.45691	0.0807218172291	1184	13	-0.685630686432026	0.492946025682924	-0.244945716684808	231.995239394986	1.66526019690577	1.6125	0.158	1.6515	0.1693	256590109
369	2	8816269	9417012	0.417464	0.1676973348	1476	9	0.548694098757347	0.583215396678765	0.177800246248305	289.210281543074	2.19806403574088	1.9701	0.1839	1.9831	0.1863	257134014
370	2	9417012	10030167	0.44274	0.184545506438	1310	12	-0.165063355481006	0.868894115411133	-0.0520539740895835	256.683921965736	1.86742694226657	1.9701	0.1839	1.9831	0.1863	257734757
371	2	10030167	10629284	0.493218	0.165438470282	1147	15	-0.412447421725971	0.680011510975721	-0.144444396276461	224.745388163893	1.79710144927536	1.9701	0.1839	1.9831	0.1863	258347912
372	2	10629284	11238703	0.459752	0.179546420443	1432	13	0.0904473712987594	0.927931714072821	0.0294166949504986	280.588836835828	2.014064697609	1.9701	0.1839	1.9831	0.1863	258947029
373	2	11238703	11837086	0.429468	0.164414764457	1317	10	-0.160707728512256	0.872323602088268	-0.0568592028654104	258.055515441889	1.86280056577086	1.9701	0.1839	1.9831	0.1863	259556448
374	2	11837086	12408724	0.426494	0.125320570011	1538	10	0.510150519080716	0.609946014619705	0.166940954839902	301.358680903284	2.17538896746818	1.9701	0.1839	1.9831	0.1863	260154831
375	2	12408724	12971186	0.398736	0.111051057671	1191	7	-0.26069878005214	0.794324806912651	-0.0946374980382698	233.366832871139	1.80591357088704	1.9701	0.1839	1.9831	0.1863	260726469
376	2	12971186	13584183	0.357856	0.184335323011	1004	3	0.157681970229365	0.874707408416206	0.0652025659767303	196.725692865343	1.9822309970385	1.9701	0.1839	1.9831	0.1863	261288931
377	2	13584183	14197791	0.342092	0.185147520893	942	2	0.33077698980307	0.740812942892276	0.130979187728564	184.577293505133	2.02907915993538	1.9701	0.1839	1.9831	0.1863	261901928
378	2	14197791	14778882	0.365704	0.13954957141	1002	4	-0.170820556061646	0.864364865237281	-0.0704460804245331	196.333809015014	1.76875551632833	1.9701	0.1839	1.9831	0.1863	262515536
379	2	14778882	15347169	0.398208	0.120162875448	1225	7	-0.150925860062334	0.880034200768859	-0.054029162012451	240.028858326738	1.85746777862017	1.9701	0.1839	1.9831	0.1863	263096627
380	2	15347169	15928375	0.39847	0.139719823952	1227	7	-0.144468629474698	0.88513042660756	-0.0516756622394789	240.420742177068	1.86050037907506	1.9701	0.1839	1.9831	0.1863	263664914
381	2	15928375	16564119	0.443736	0.213519907384	1040	12	-1.09105128184724	0.275250318109766	-0.385037257485942	203.779602171272	1.48253741981468	1.9701	0.1839	1.9831	0.1863	264246120
382	2	16564119	17130248	0.405544	0.116809066485	1186	8	-0.376625162458901	0.706452185531451	-0.140962294471819	232.387123245316	1.76488095238095	1.9701	0.1839	1.9831	0.1863	264881864
383	2	17130248	17711983	0.36681	0.140502118662	1133	4	0.275467304299565	0.782957241854346	0.106819272200774	222.002201211587	2	1.9701	0.1839	1.9831	0.1863	265447993
384	2	17711983	18300635	0.396756	0.150601713746	1243	7	-0.092810784773613	0.92605388298477	-0.0329846148498989	243.555812979703	1.88476118271418	1.9701	0.1839	1.9831	0.1863	266029728
385	2	18300635	18873016	0.382936	0.126455979496	1190	6	-0.0511392242436035	0.95921458044148	-0.0190101004884686	233.170890945974	1.86301369863014	1.9701	0.1839	1.9831	0.1863	266618380
386	2	18873016	19495246	0.381806	0.196438615946	1226	6	0.0654975108496487	0.94777788813655	0.0239873050070069	240.224800251903	1.91937377690802	1.9701	0.1839	1.9831	0.1863	267190761
387	2	19495246	20055399	0.421074	0.107386731839	1406	10	0.109456905133783	0.912840101054808	0.0374820459506104	275.494346781546	1.98868458274399	1.9701	0.1839	1.9831	0.1863	267812991
388	2	20055399	20650180	0.431148	0.15935445147	1277	11	-0.265470352300366	0.790647146170183	-0.0802986650778819	250.217838435302	1.82951289398281	1.9701	0.1839	1.9831	0.1863	268373144
389	2	20650180	21248614	0.449088	0.164485975062	1384	12	0.0887259280415925	0.929299726198488	0.0272231571223285	271.183624427923	1.97291518175339	1.9701	0.1839	1.9831	0.1863	268967925
390	2	21248614	21820644	0.38623	0.125919969232	960	6	-0.796318365117159	0.425847013759834	-0.328865363075256	188.104248158097	1.50293542074364	1.9701	0.1839	1.9831	0.1863	269566359
391	2	21820644	22375089	0.364668	0.0981972963955	936	4	-0.395667875022256	0.692350057505769	-0.168748154036337	183.401641954145	1.6522506619594	1.9701	0.1839	1.9831	0.1863	270138389
392	2	22375089	22946708	0.363716	0.125291496609	973	4	-0.269617105301914	0.787454839410958	-0.11281687883863	190.651493185238	1.71756398940865	1.9701	0.1839	1.9831	0.1863	270692834
393	2	22946708	23509419	0.404064	0.111444418183	1152	8	-0.481817827572966	0.629935363844058	-0.18292558757551	225.725097789716	1.71428571428571	1.9701	0.1839	1.9831	0.1863	271264453
394	2	23509419	24059871	0.464264	0.0916555848648	1256	13	-0.46031770192954	0.645288196891043	-0.159778333422131	246.103058006843	1.76652601969058	1.9701	0.1839	1.9831	0.1863	271827164
395	2	24059871	24740986	0.397206	0.265909574741	1324	7	0.168707054025631	0.866027070007923	0.0580922109048338	259.427108918042	2.00758150113723	1.9701	0.1839	1.9831	0.1863	272377616
396	2	24740986	25367687	0.415544	0.202171370398	1262	9	-0.137404731610066	0.890710891238978	-0.0481805648295425	247.278709557832	1.87937453462398	1.9701	0.1839	1.9831	0.1863	273058731
397	2	25367687	25990943	0.44079	0.197761433504	1477	12	0.407677324901074	0.683510586812907	0.121049040250393	289.406223468239	2.10548823948681	1.9701	0.1839	1.9831	0.1863	273685432
398	2	25990943	26667421	0.407016	0.260877663427	1451	8	0.443258845047783	0.657578519944737	0.149981215048922	284.311733413957	2.15922619047619	1.9701	0.1839	1.9831	0.1863	274308688
399	2	26667421	27249054	0.485998	0.140351389966	1397	14	0.152655428959082	0.878670011226379	0.0508821035811354	273.730869455064	2.01587301587302	1.9701	0.1839	1.9831	0.1863	274985166
400	2	27249054	27895223	0.460862	0.226208623441	1562	13	0.497262482206026	0.6190039650268	0.154779655828221	306.061287107237	2.19690576652602	1.9701	0.1839	1.9831	0.1863	275566799
401	2	27895223	28491184	0.385058	0.161018925735	1346	6	0.454286627827156	0.649622539428906	0.158706735926543	263.737831271665	2.10724070450098	1.9701	0.1839	1.9831	0.1863	276212968
402	2	28491184	29082759	0.450746	0.154798630774	1391	13	-0.0378558559873785	0.969802609618626	-0.0124923777715188	272.555217904076	1.9563994374121	1.9701	0.1839	1.9831	0.1863	276808929
403	2	29082759	29654518	0.437902	0.125505676343	1508	11	0.573528007831248	0.566287240956335	0.159579238488059	295.480423148344	2.16045845272206	1.9701	0.1839	1.9831	0.1863	277400504
404	2	29654518	30203382	0.420582	0.0890275186567	1472	10	0.30980371210725	0.756710228556392	0.103663122935088	288.426513842415	2.08203677510608	1.9701	0.1839	1.9831	0.1863	277972263
405	2	30203382	30790655	0.418766	0.148607206529	1380	9	0.240911445882246	0.809623750842571	0.0807757918534399	270.399856727264	2.05510052122115	1.9701	0.1839	1.9831	0.1863	278521127
406	2	30790655	31361844	0.443002	0.124633002386	1294	12	-0.219936714080487	0.825920442596532	-0.0697831685218885	253.548851163101	1.84461867426942	1.9701	0.1839	1.9831	0.1863	279108400
407	2	31361844	31996845	0.417292	0.212599665197	1109	9	-0.627933334629759	0.530047612688477	-0.234633109650382	217.299595007635	1.65152643335815	1.9701	0.1839	1.9831	0.1863	279679589
408	2	31996845	32700888	0.362038	0.289816104982	1200	4	0.503721400820185	0.614457167434157	0.189705816876139	235.130310197621	2.11827007943513	1.9701	0.1839	1.9831	0.1863	280314590
409	2	32700888	33329162	0.379308	0.20416888173	1257	5	0.358561071005625	0.71992347357115	0.132775402346539	246.298999932008	2.08630705394191	1.9701	0.1839	1.9831	0.1863	281018633
410	2	33329162	33941659	0.384382	0.183669471034	1322	6	0.376528804431655	0.706523805522499	0.132750502823917	259.035225067713	2.06966731898239	1.9701	0.1839	1.9831	0.1863	281646907
411	2	33941659	34554683	0.371936	0.184371248108	1158	5	0.0373789249441854	0.970182876384074	0.0144260059152682	226.900749340704	1.92199170124481	1.9701	0.1839	1.9831	0.1863	282259404
412	2	34554683	35183775	0.35133	0.205203690398	953	3	-0.02357944047823	0.981188071713577	-0.0100085840640996	186.732654681944	1.88153998025666	1.9701	0.1839	1.9831	0.1863	282872428
413	2	35183775	35786926	0.338338	0.17102019229	838	1	0.304903218733027	0.760439864227481	0.155517090779905	164.199333288005	2.03151515151515	1.9701	0.1839	1.9831	0.1863	283501520
414	2	35786926	36399642	0.357206	0.183961247952	1033	3	0.260752184161135	0.794283620539651	0.106283550891018	202.408008695119	2.03948667324778	1.9701	0.1839	1.9831	0.1863	284104671
415	2	36399642	36967517	0.388388	0.119524543253	1220	6	0.0460580550007733	0.963263977765923	0.0169094737664742	239.049148700915	1.90998043052838	1.9701	0.1839	1.9831	0.1863	284717387
416	2	36967517	37597557	0.374914	0.206399593677	1256	5	0.355316806903994	0.722352265795763	0.131627216817659	246.103058006843	2.08464730290456	1.9701	0.1839	1.9831	0.1863	285285262
417	2	37597557	38194752	0.402064	0.162752534767	1452	8	0.446352746962903	0.655342460188945	0.150975148977928	284.507675339122	2.16071428571429	1.9701	0.1839	1.9831	0.1863	285915302
418	2	38194752	38814174	0.402052	0.192795864532	1537	8	0.709334409748066	0.478116979896593	0.233050860672949	301.16273897812	2.28720238095238	1.9701	0.1839	1.9831	0.1863	286512497
419	2	38814174	39475263	0.386118	0.243672183322	1232	6	0.084936966698524	0.932311502786252	0.031030582011127	241.400451802891	1.92876712328767	1.9701	0.1839	1.9831	0.1863	287131919
420	2	39475263	40076997	0.377434	0.169068059973	1313	5	0.540239860696944	0.589031626573004	0.195657668818919	257.27174774123	2.17925311203319	1.9701	0.1839	1.9831	0.1863	287793008
421	2	40076997	40654319	0.377444	0.133932190355	1100	5	-0.150788392950395	0.880142642654457	-0.0597057236619464	215.536117681153	1.82572614107884	1.9701	0.1839	1.9831	0.1863	288394742
422	2	40654319	41214960	0.343372	0.108163691203	1018	2	0.638270119528462	0.523297859335934	0.242917784191476	199.468879817649	2.19278406031233	1.9701	0.1839	1.9831	0.1863	288972064
423	2	41214960	41814385	0.349934	0.165867289486	931	2	0.286271405237553	0.774670257377523	0.114033295674575	182.421932328321	2.00538502961766	1.9701	0.1839	1.9831	0.1863	289532705
424	2	41814385	42386818	0.4198	0.126535332519	1318	9	0.0421351492337428	0.966390960004771	0.0144578951959603	258.251457367054	1.96276991809382	1.9701	0.1839	1.9831	0.1863	290132130
425	2	42386818	43042110	0.398268	0.236981376241	1482	7	0.678828270448847	0.497246678920156	0.22073453640345	290.385933094062	2.24715693707354	1.9701	0.1839	1.9831	0.1863	290704563
426	2	43042110	43640475	0.473032	0.164389628404	1548	14	0.628799397534981	0.529480394507746	0.198955554316082	303.318100154931	2.23376623376623	1.9701	0.1839	1.9831	0.1863	291359855
427	2	43640475	44256189	0.375298	0.187934657974	1147	5	0.00169201982624766	0.998649964148241	0.000656143941856724	224.745388163893	1.90373443983402	1.9701	0.1839	1.9831	0.1863	291958220
428	2	44256189	44885853	0.369506	0.205925700056	1299	4	0.8409923792611	0.400352203693313	0.304072841828139	254.528560788925	2.29302736098853	1.9701	0.1839	1.9831	0.1863	292573934
429	2	44885853	45463911	0.438754	0.135034892692	1487	11	0.497255429637465	0.619008937748411	0.139347457271813	291.365642719886	2.13037249283668	1.9701	0.1839	1.9831	0.1863	293203598
430	2	45463911	46019151	0.404396	0.0994885094734	1506	8	0.61342345037936	0.539596384218797	0.203655465654106	295.088539298015	2.24107142857143	1.9701	0.1839	1.9831	0.1863	293781656
431	2	46019151	46575185	0.439442	0.100774413075	1509	11	0.577160035364286	0.563831351623256	0.160535615746078	295.676365073509	2.16189111747851	1.9701	0.1839	1.9831	0.1863	294336896
432	2	46575185	47148856	0.42418	0.128420296651	1430	10	0.182310289487771	0.855339224160926	0.0619005985438271	280.196952985499	2.02263083451202	1.9701	0.1839	1.9831	0.1863	294892930
433	2	47148856	47782132	0.452894	0.210454841175	1410	13	0.021601737145222	0.982765647814521	0.00708036497239803	276.278114482205	1.9831223628692	1.9701	0.1839	1.9831	0.1863	295466601
434	2	47782132	48439149	0.40535	0.238984683806	1210	8	-0.302371516496032	0.76236886566059	-0.112059256855866	237.089729449268	1.80059523809524	1.9701	0.1839	1.9831	0.1863	296099877
435	2	48439149	49070749	0.385374	0.208359721343	1147	6	-0.190455324493877	0.848952348264819	-0.0721062826679495	224.745388163893	1.79569471624266	1.9701	0.1839	1.9831	0.1863	296756894
436	2	49070749	49661349	0.385576	0.153403318659	1231	6	0.0816970573903781	0.934887618401337	0.029859087800683	241.204509877726	1.92720156555773	1.9701	0.1839	1.9831	0.1863	297388494
437	2	49661349	50244505	0.354328	0.142596492191	899	3	-0.215503287109801	0.829374949527903	-0.0941636824595942	176.151790723051	1.77492596248766	1.9701	0.1839	1.9831	0.1863	297979094
438	2	50244505	50789013	0.349628	0.0817398458792	832	2	-0.114278855852102	0.909016743265844	-0.0481643437431269	163.023681737017	1.79213785675821	1.9701	0.1839	1.9831	0.1863	298562250
439	2	50789013	51322685	0.348566	0.0630949347165	878	2	0.0718354068764243	0.942732894983378	0.0294730676511391	172.037010294593	1.89122240172321	1.9701	0.1839	1.9831	0.1863	299106758
440	2	51322685	51913523	0.342074	0.153744342781	754	2	-0.429863910043952	0.667294639622988	-0.190183348615555	147.740211574172	1.62412493268713	1.9701	0.1839	1.9831	0.1863	299640430
441	2	51913523	52516164	0.335714	0.17031864742	928	1	0.625348823311299	0.531742142665022	0.302691652208125	181.834106552827	2.24969696969697	1.9701	0.1839	1.9831	0.1863	300231268
442	2	52516164	53106277	0.353292	0.152704651482	1027	3	0.239427312313182	0.810774253617411	0.0978794783441537	201.232357144131	2.02764067127345	1.9701	0.1839	1.9831	0.1863	300833909
443	2	53106277	53704899	0.359264	0.164748372095	1179	3	0.779657399127975	0.435592560434057	0.297007015005721	231.015529769163	2.32773938795656	1.9701	0.1839	1.9831	0.1863	301424022
444	2	53704899	54339151	0.377724	0.211669809476	1196	5	0.160660960806152	0.872360438685543	0.0610081421241366	234.346542496962	1.9850622406639	1.9701	0.1839	1.9831	0.1863	302022644
445	2	54339151	54909490	0.397988	0.123328406439	1501	7	0.740171961031386	0.459195658700359	0.239113065718305	294.108829672191	2.275966641395	1.9701	0.1839	1.9831	0.1863	302656896
446	2	54909490	55492677	0.391416	0.142642068496	1339	7	0.217136283432898	0.828102138351381	0.0743450494219266	262.366237795512	2.0303260045489	1.9701	0.1839	1.9831	0.1863	303227235
447	2	55492677	56157960	0.364048	0.248440137505	1152	4	0.340196077939741	0.733708871588954	0.130812127822571	225.725097789716	2.03353927625772	1.9701	0.1839	1.9831	0.1863	303810422
448	2	56157960	56742242	0.379368	0.144248838746	1094	5	-0.170253977560179	0.864810403352058	-0.0675965092814118	214.360466130165	1.81576763485477	1.9701	0.1839	1.9831	0.1863	304475705
449	2	56742242	57363074	0.346474	0.194629142828	847	2	-0.0535894223536697	0.95726228414196	-0.0223859025520203	165.962810614488	1.82444803446419	1.9701	0.1839	1.9831	0.1863	305059987
450	2	57363074	57978189	0.343382	0.187143867407	1196	2	1.3584513970432	0.174320494869046	0.475397612313886	234.346542496962	2.57619816908993	2.7996	0.2179	2.811	0.2972	305680819
451	2	57978189	58561399	0.343574	0.142675880043	1305	2	1.79946128046514	0.07194574346325	0.601230029573028	255.704212339913	2.81098546042003	2.7996	0.2179	2.811	0.2972	306295934
452	2	58561399	59114769	0.36381	0.0964454162676	1706	4	2.22755084618486	0.0259104815710114	0.697289057698549	334.276924330951	3.01147396293027	2.7996	0.2179	2.811	0.2972	306879144
453	2	59114769	59682896	0.372622	0.119915089408	1324	5	0.575926765814882	0.564664683146929	0.207693874733249	259.427108918042	2.19751037344398	1.9496	0.2039	1.9575	0.1911	307432514
454	2	59682896	60229917	0.383076	0.0859583087304	1051	6	-0.501486618075883	0.616028693421682	-0.198209004721596	205.934963348083	1.6454011741683	1.9496	0.2039	1.9575	0.1911	308000641
455	2	60229917	60804512	0.42132	0.129821874538	1127	10	-0.737463687981327	0.460840417587844	-0.281627032949704	220.826549660599	1.59405940594059	1.9496	0.2039	1.9575	0.1911	308547662
456	2	60804512	61457641	0.391244	0.234454449274	1405	7	0.430224892824875	0.667032055944022	0.143759219205905	275.298404856381	2.13040181956027	1.9496	0.2039	1.9575	0.1911	309122257
457	2	61457641	62149146	0.379414	0.276939429216	1466	5	1.03661226824644	0.299916593430528	0.354675856059844	287.250862291427	2.43319502074689	1.9496	0.2039	1.9575	0.1911	309775386
458	2	62149146	62802126	0.411118	0.234279763546	1416	9	0.356329940710409	0.721593489454743	0.117928790270906	277.453766033193	2.10871183916605	1.9496	0.2039	1.9575	0.1911	310466891
459	2	62802126	63444030	0.359544	0.221067324709	1078	3	0.420688723020777	0.673982396875279	0.167800474778464	211.22539532753	2.12833168805528	1.9496	0.2039	1.9575	0.1911	311119871
460	2	63444030	64100152	0.363776	0.237946601394	1237	4	0.629772170540527	0.528843655986794	0.233516911356628	242.380161428714	2.18358340688438	1.9496	0.2039	1.9575	0.1911	311761775
461	2	64100152	64693219	0.392452	0.156924934282	1246	7	-0.0831249388921596	0.933752196097949	-0.0295068428783819	244.143638755197	1.88931008339651	1.9496	0.2039	1.9575	0.1911	312417897
462	2	64693219	65282302	0.420952	0.151223172286	1410	10	0.121599135859447	0.903216497895538	0.041580614164231	276.278114482205	1.99434229137199	1.9496	0.2039	1.9575	0.1911	313010964
463	2	65282302	65919382	0.416494	0.215169209518	1207	9	-0.313738543153093	0.753719624502762	-0.11246679905707	236.501903673774	1.79746835443038	1.9496	0.2039	1.9575	0.1911	313600047
464	2	65919382	66508419	0.399588	0.151156888277	1206	7	-0.212269550644873	0.831896749195466	-0.076581004002299	236.305961748609	1.82865807429871	1.9496	0.2039	1.9575	0.1911	314237127
465	2	66508419	67091838	0.383566	0.142983001925	1089	6	-0.378370064366339	0.705155703255676	-0.146967719966868	213.380756504341	1.70489236790607	1.9496	0.2039	1.9575	0.1911	314826164
466	2	67091838	67661697	0.364592	0.122589974011	1092	4	0.135789424339186	0.891987751775137	0.053644267300111	213.968582279835	1.92762577228597	1.9496	0.2039	1.9575	0.1911	315409583
467	2	67661697	68234810	0.39735	0.12757170052	1375	7	0.33336643401034	0.738857697220703	0.112620707397	269.420147101441	2.08491281273692	1.9496	0.2039	1.9575	0.1911	315979442
468	2	68234810	68855598	0.372514	0.194572060027	1098	5	-0.157276921153657	0.875026608135808	-0.0623311930687697	215.144233830823	1.82240663900415	1.9496	0.2039	1.9575	0.1911	316552555
469	2	68855598	69415572	0.410132	0.107101401136	1653	9	1.11616836499582	0.264350073034748	0.341194249480222	323.892002297223	2.46165301563663	1.9496	0.2039	1.9575	0.1911	317173343
470	2	69415572	70046550	0.403962	0.20757934508	1586	8	0.860935603588925	0.389273511167414	0.278326466686156	310.763893311189	2.36011904761905	1.9496	0.2039	1.9575	0.1911	317733317
471	2	70046550	70708663	0.418528	0.244841892547	1460	9	0.49739698994483	0.61890912780677	0.162075893955288	286.075210740439	2.17423678332092	1.9496	0.2039	1.9575	0.1911	318364295
472	2	70708663	71341013	0.447768	0.209298647901	1412	12	0.184754305590684	0.853421749604992	0.0561193027567842	276.669998332534	2.0128296507484	1.9496	0.2039	1.9575	0.1911	319026408
473	2	71341013	71953120	0.442322	0.183149351339	1400	12	0.143599286641073	0.885816903996917	0.0438060413179327	274.318695230558	1.99572344975053	1.9496	0.2039	1.9575	0.1911	319658758
474	2	71953120	72519106	0.445348	0.11658592262	1479	12	0.414536494726009	0.678481245668512	0.123001266584672	289.798107318568	2.10833927298646	1.9496	0.2039	1.9575	0.1911	320270865
475	2	72519106	73134358	0.35972	0.187324868509	1347	3	1.37675381087064	0.168588375654702	0.489193147488262	263.93377319683	2.65942744323791	1.9496	0.2039	1.9575	0.1911	320836851
476	2	73134358	73731601	0.457066	0.162819823757	1409	13	0.018472390138243	0.9852620032848	0.00605681399587857	276.08217255704	1.9817158931083	1.9496	0.2039	1.9575	0.1911	321452103
477	2	73731601	74439703	0.421868	0.293887038873	1419	10	0.148919154992193	0.881617426254335	0.0507600409386267	278.041591808687	2.00707213578501	1.9496	0.2039	1.9575	0.1911	322049346
478	2	74439703	75036542	0.450382	0.162253136943	1633	13	0.719446119701533	0.471866089045595	0.218909993247937	319.973163793929	2.29676511954993	1.9496	0.2039	1.9575	0.1911	322757448
479	2	75036542	75633395	0.405266	0.162272787437	1588	8	0.867123407419164	0.385874396586334	0.280144608125136	311.155777161519	2.36309523809524	1.9496	0.2039	1.9575	0.1911	323354287
480	2	75633395	76228029	0.382676	0.159146634737	1317	6	0.360329257890925	0.718600922126186	0.12728367157274	258.055515441889	2.06183953033268	1.9496	0.2039	1.9575	0.1911	323951140
481	2	76228029	76827430	0.34962	0.165833890834	914	2	0.217490047272662	0.827826462504499	0.0874462931738507	179.090919600521	1.96876682821756	1.9496	0.2039	1.9575	0.1911	324545774
482	2	76827430	77426537	0.339332	0.165424540191	821	1	0.244374604534909	0.806940708277019	0.125949068858358	160.868320560206	1.99030303030303	1.9496	0.2039	1.9575	0.1911	325145175
483	2	77426537	78027312	0.33732	0.167741667013	858	1	0.376113353083754	0.706832627621146	0.189544494580099	168.118171791299	2.08	1.9496	0.2039	1.9575	0.1911	325744282
484	2	78027312	78618802	0.33568	0.154677171212	830	1	0.276419164992736	0.782226138401947	0.14167818331484	162.631797886688	2.01212121212121	1.9496	0.2039	1.9575	0.1911	326345057
485	2	78618802	79201843	0.345732	0.142427376462	816	2	-0.179014251583764	0.857926511308639	-0.0761787199127234	159.888610934382	1.75767366720517	1.9496	0.2039	1.9575	0.1911	326936547
486	2	79201843	79797018	0.378938	0.159910950561	1036	5	-0.35842129545476	0.720028057365554	-0.146185244387414	202.995834470613	1.7195020746888	1.9496	0.2039	1.9575	0.1911	327519588
487	2	79797018	80355685	0.37482	0.105012467176	1106	5	-0.131322808340611	0.895519949589206	-0.0518578618392613	216.711769232141	1.8356846473029	1.9496	0.2039	1.9575	0.1911	328114763
488	2	80355685	80906998	0.386328	0.0930741702082	1274	6	0.221013157640652	0.825082187982943	0.079393603572526	249.630012659808	1.99452054794521	1.9496	0.2039	1.9575	0.1911	328673430
489	2	80906998	81499880	0.353112	0.156661865262	967	3	0.0261785938336588	0.979114889676874	0.0110310915027998	189.47584163425	1.90918065153011	1.9496	0.2039	1.9575	0.1911	329224743
490	2	81499880	82087300	0.34546	0.148820264887	984	2	0.500707403598681	0.616577061015113	0.193910443455021	192.806854362049	2.11954765751212	1.9496	0.2039	1.9575	0.1911	329817625
491	2	82087300	82672633	0.340582	0.145785390538	862	2	0.00710001114476285	0.994335058321206	0.00293999720487895	168.901939491958	1.85675821217017	1.9496	0.2039	1.9575	0.1911	330405045
492	2	82672633	83254426	0.338066	0.140587803566	926	1	0.618227809876226	0.536425180679523	0.29957904034079	181.442222702498	2.24484848484848	1.9496	0.2039	1.9575	0.1911	330990378
493	2	83254426	83838444	0.342	0.143862004253	758	2	-0.413680061111036	0.67910843132305	-0.182550023713127	148.523979274831	1.63274098007539	1.9496	0.2039	1.9575	0.1911	331572171
494	2	83838444	84427819	0.35776	0.15164369035	1017	3	0.203885859233262	0.838442695675036	0.0837629758834585	199.272937892484	2.00789733464956	1.9496	0.2039	1.9575	0.1911	332156189
495	2	84427819	85053313	0.386914	0.200631820609	1548	6	1.10874830807263	0.267538775699178	0.360433797460636	303.318100154931	2.42348336594912	1.9496	0.2039	1.9575	0.1911	332745564
496	2	85053313	85702752	0.448476	0.230104751947	1487	12	0.44197317402575	0.658508618155175	0.130783861538023	291.365642719886	2.11974340698503	1.9496	0.2039	1.9575	0.1911	333371058
497	2	85702752	86326605	0.466368	0.198529140679	1371	13	-0.100442796126958	0.919992795139082	-0.0333862265345321	268.636379400782	1.92827004219409	1.9496	0.2039	1.9575	0.1911	334020497
498	2	86326605	86975038	0.39966	0.228910311474	1481	7	0.67559965515503	0.499294860530601	0.219760729386464	290.189991168897	2.2456406368461	1.9496	0.2039	1.9575	0.1911	334644350
499	2	86975038	88809039	0.422464	0.727372013429	1136	10	-0.710143668848581	0.47761504871581	-0.270151713617243	222.590026987081	1.60678925035361	1.9496	0.2039	1.9575	0.1911	335292783
500	2	88809039	95541489	0.407006	0.925732831287	1342	8	0.106023536299751	0.91556367816633	0.0373183671823614	262.954063571006	1.99702380952381	1.9496	0.2039	1.9575	0.1911	337126784
501	2	95541489	96740240	0.462642	0.582899200918	1355	13	-0.150512348238621	0.88036040922874	-0.050321946072524	265.501308598147	1.90576652601969	1.9496	0.2039	1.9575	0.1911	343859234
502	2	96740240	97380358	0.47655	0.218894016416	1508	14	0.502668544932094	0.615197328387343	0.161186511440336	295.480423148344	2.17604617604618	1.9496	0.2039	1.9575	0.1911	345057985
503	2	97380358	98551867	0.460402	0.573200035168	1394	13	-0.0284678149664415	0.977289037556315	-0.00938423644533488	273.14304367957	1.9606188466948	1.9496	0.2039	1.9575	0.1911	345698103
504	2	98551867	99149896	0.420854	0.163920144341	1461	10	0.276412577611672	0.782231197365543	0.0928416296815736	286.271152665604	2.06647807637907	1.9496	0.2039	1.9575	0.1911	346869612
505	2	99149896	99771850	0.41287	0.196082025359	1267	9	-0.121374385106155	0.903394504589094	-0.042475950671282	248.258419183655	1.88682055100521	1.9496	0.2039	1.9575	0.1911	347467641
506	2	99771850	100407187	0.399614	0.213016084377	1433	7	0.520626121051774	0.602627249159192	0.172227698359762	280.784778760993	2.17285822592873	1.9496	0.2039	1.9575	0.1911	348089595
507	2	100407187	101000650	0.410204	0.157487492902	1357	9	0.167171851964253	0.86723483160961	0.0565282456067626	265.893192448477	2.02084884586746	1.9496	0.2039	1.9575	0.1911	348724932
508	2	101000650	101601235	0.439208	0.167478375251	1494	11	0.522679622368726	0.601197221257265	0.146122958008631	292.737236196038	2.14040114613181	1.9496	0.2039	1.9575	0.1911	349318395
509	2	101601235	102255660	0.427014	0.235970508462	1359	10	-0.0332143058927768	0.973503689964475	-0.0115690923545335	266.285076298806	1.92220650636492	1.9496	0.2039	1.9575	0.1911	349918980
510	2	102255660	102830966	0.412344	0.130897296395	1358	9	0.170377921265035	0.864712934549325	0.0575910044326403	266.089134373641	2.02233804914371	1.9496	0.2039	1.9575	0.1911	350573405
511	2	102830966	103394457	0.393638	0.112674381667	1186	7	-0.276841856521229	0.781901539884842	-0.10070690135638	232.387123245316	1.79833206974981	1.9496	0.2039	1.9575	0.1911	351148711
512	2	103394457	103974157	0.371598	0.137484905986	910	5	-0.767198572260228	0.442963461655467	-0.33327079698791	178.307151899863	1.5103734439834	1.9496	0.2039	1.9575	0.1911	351712202
513	2	103974157	104555738	0.349706	0.140274527538	845	2	-0.0616813468201274	0.950816594761658	-0.0257965307146724	165.570926764158	1.82014001077006	1.9496	0.2039	1.9575	0.1911	352291902
514	2	104555738	105100960	0.362738	0.0829423610933	962	4	-0.307091658462016	0.758773606737404	-0.1292197898497	188.496132008426	1.69814651368049	1.9496	0.2039	1.9575	0.1911	352873483
515	2	105100960	105682950	0.406984	0.140878709256	1107	8	-0.621043413753347	0.534571059070249	-0.24041108223627	216.907711157306	1.64732142857143	1.9496	0.2039	1.9575	0.1911	353418705
516	2	105682950	106260408	0.427124	0.134136162284	1384	10	0.0426746361426272	0.965960898571344	0.0147293945147998	271.183624427923	1.95756718528996	1.9496	0.2039	1.9575	0.1911	354000695
517	2	106260408	106850260	0.434696	0.152329736951	1249	11	-0.36716712322541	0.713494361138058	-0.112283713172648	244.731464530691	1.78939828080229	1.9496	0.2039	1.9575	0.1911	354578153
518	2	106850260	107606696	0.404836	0.339005547065	1016	8	-0.902588488029227	0.366744338574381	-0.364165902245657	199.076995967319	1.51190476190476	1.9496	0.2039	1.9575	0.1911	355168005
519	2	107606696	108179170	0.375818	0.126597889162	1037	5	-0.355177031353129	0.722456970745047	-0.144793353260743	203.191776395778	1.72116182572614	1.9496	0.2039	1.9575	0.1911	355924441
520	2	108179170	108855419	0.371868	0.260627372462	1084	5	-0.202696618576487	0.839372166302066	-0.0808444907200969	212.401046878518	1.79917012448133	1.9496	0.2039	1.9575	0.1911	356496915
521	2	108855419	109602612	0.404092	0.330828848771	1306	8	-0.00535693264455339	0.99572580659222	-0.00191140747139158	255.900154265078	1.94345238095238	1.9496	0.2039	1.9575	0.1911	357173164
522	2	109602612	110317438	0.478238	0.300529079804	1203	14	-0.459079206164919	0.646177288334967	-0.164813274652251	235.718135973115	1.73593073593074	1.9496	0.2039	1.9575	0.1911	357920357
523	2	110317438	111714785	0.416914	0.642179072199	1538	9	0.74747039540585	0.454779666515805	0.237163028149735	301.358680903284	2.29039463886821	1.9496	0.2039	1.9575	0.1911	358635183
524	2	111714785	112792600	0.42732	0.536098495567	1390	10	0.0608879822311242	0.951448420478293	0.0209703344889449	272.359275978911	1.96605374823197	1.9496	0.2039	1.9575	0.1911	360032530
525	2	112792600	113543645	0.411696	0.334260929771	1275	9	-0.0957258306998964	0.923738325172	-0.0333952280658711	249.825954584972	1.89873417721519	1.9496	0.2039	1.9575	0.1911	361110345
526	2	113543645	114470301	0.440974	0.460425443746	1492	12	0.459121098588087	0.646147206329992	0.135626749740842	292.345352345709	2.12687099073414	1.9496	0.2039	1.9575	0.1911	361861390
527	2	114470301	115076004	0.387232	0.174512921349	1274	6	0.221013157640652	0.825082187982943	0.079393603572526	249.630012659808	1.99452054794521	1.9496	0.2039	1.9575	0.1911	362788046
528	2	115076004	115642440	0.3721	0.117287743011	869	5	-0.900213400427087	0.368006696187451	-0.399781165259568	170.273532968111	1.44232365145228	1.9496	0.2039	1.9575	0.1911	363393749
529	2	115642440	116236341	0.353764	0.158108843056	828	3	-0.467847603977238	0.639893575207276	-0.212854030474716	162.239914036359	1.63474827245805	1.9496	0.2039	1.9575	0.1911	363960185
530	2	116236341	116825300	0.343266	0.151044469989	945	2	0.342914876502757	0.73166249976893	0.135566457224216	185.165119280627	2.03554119547658	1.9496	0.2039	1.9575	0.1911	364554086
531	2	116825300	117440683	0.351124	0.187497867182	857	3	-0.364777390045468	0.715277583983477	-0.163189593861542	167.922229866134	1.69200394866732	1.9496	0.2039	1.9575	0.1911	365143045
532	2	117440683	118052731	0.356094	0.183070608841	918	3	-0.147974526257952	0.882362871999583	-0.0639906445602336	179.87468730118	1.81243830207305	1.9496	0.2039	1.9575	0.1911	365758428
533	2	118052731	118701714	0.392908	0.229563794429	1179	7	-0.299442163577954	0.764602695235034	-0.109247192922621	231.015529769163	1.7877179681577	1.9496	0.2039	1.9575	0.1911	366370476
534	2	118701714	119270482	0.40582	0.120906942725	1213	8	-0.293089810750673	0.769453504812792	-0.108486753897312	237.677555224762	1.80505952380952	1.9496	0.2039	1.9575	0.1911	367019459
535	2	119270482	119840104	0.4369	0.122224914066	1235	11	-0.418015508687933	0.675935778274542	-0.128546148308566	241.988277578385	1.76934097421203	1.9496	0.2039	1.9575	0.1911	367588227
536	2	119840104	120427480	0.450026	0.1487565035	1312	13	-0.285074269538717	0.775587242430689	-0.0968470776956743	257.075805816066	1.84528832630098	1.9496	0.2039	1.9575	0.1911	368157849
537	2	120427480	121047400	0.394528	0.193444315396	1387	7	0.372109817536154	0.709811087034549	0.125156876421219	271.771450203417	2.10310841546626	1.9496	0.2039	1.9575	0.1911	368745225
538	2	121047400	121585282	0.510306	0.0704280864576	1414	15	0.499285946325552	0.617577954254603	0.157472332517113	277.061882182864	2.21543282412848	1.9496	0.2039	1.9575	0.1911	369365145
539	2	121585282	122152639	0.487216	0.118720664414	1274	14	-0.235196942794795	0.814055878748785	-0.0820846395720275	249.630012659808	1.83838383838384	1.9496	0.2039	1.9575	0.1911	369903027
540	2	122152639	122785262	0.41502	0.209639864501	1506	9	0.644876177780816	0.519007430584662	0.206829294859837	295.088539298015	2.24274013402829	1.9496	0.2039	1.9575	0.1911	370470384
541	2	122785262	123370390	0.399902	0.145486115858	1171	7	-0.325271085928496	0.744975912150653	-0.119069835401169	229.447994367845	1.77558756633813	1.9496	0.2039	1.9575	0.1911	371103007
542	2	123370390	123934155	0.35537	0.113105637987	942	3	-0.0626750388661427	0.950025274404637	-0.0267577383612583	184.577293505133	1.85982230997039	1.9496	0.2039	1.9575	0.1911	371688135
543	2	123934155	124536545	0.345342	0.169972941118	913	2	0.213444085039434	0.830980597764988	0.0858669881000029	178.894977675357	1.96661281637049	1.9496	0.2039	1.9575	0.1911	372251900
544	2	124536545	125123665	0.371878	0.148385338602	1121	5	-0.0826588468161506	0.934122808325791	-0.0324229692685417	219.650898109611	1.86058091286307	1.9496	0.2039	1.9575	0.1911	372854290
545	2	125123665	125691358	0.384136	0.119242266507	1215	6	0.0298585084600438	0.976179896535276	0.0109846398093689	238.069439075091	1.90215264187867	1.9496	0.2039	1.9575	0.1911	373441410
546	2	125691358	126284537	0.353908	0.157084117948	1054	3	0.335389235628968	0.737331486945892	0.135318163663173	206.522789123577	2.08094768015795	1.9496	0.2039	1.9575	0.1911	374009103
547	2	126284537	126875066	0.36137	0.153301531339	955	4	-0.330939101382081	0.740690485888267	-0.13975595069663	187.124538532274	1.68578993821712	1.9496	0.2039	1.9575	0.1911	374602282
548	2	126875066	127475626	0.389722	0.167443719195	1168	6	-0.122417229022813	0.902568594345101	-0.0459313998037571	228.860168592351	1.82857142857143	1.9496	0.2039	1.9575	0.1911	375192811
549	2	127475626	128059838	0.468866	0.144146303054	1455	13	0.162422352459276	0.870973269828383	0.0524043554818882	285.095501114616	2.0464135021097	1.9496	0.2039	1.9575	0.1911	375793371
550	2	128059838	128689942	0.441804	0.206480200094	1136	12	-0.761811130250359	0.44617273648743	-0.257657951009714	222.590026987081	1.61938702779758	1.9496	0.2039	1.9575	0.1911	376377583
551	2	128689942	129315430	0.460542	0.200624152662	1232	13	-0.535422030097035	0.592358059846058	-0.187612541618857	241.400451802891	1.73277074542897	1.9496	0.2039	1.9575	0.1911	377007687
552	2	129315430	129927206	0.429084	0.182707396171	1134	10	-0.716214784211414	0.473858735583669	-0.272693908179696	222.198143136752	1.6039603960396	1.9496	0.2039	1.9575	0.1911	377633175
553	2	129927206	130511810	0.414086	0.144720186656	1001	9	-0.974188819114248	0.329962795175752	-0.382450500976098	196.137867089849	1.49069247952345	1.9496	0.2039	1.9575	0.1911	378244951
554	2	130511810	131734160	0.467156	0.590951855033	1094	13	-0.967271917060133	0.333408118653993	-0.359002059521201	214.360466130165	1.53867791842475	1.9496	0.2039	1.9575	0.1911	378829555
555	2	131734160	133330192	0.43239	0.686723073222	1296	11	-0.196461829172658	0.844248706345901	-0.0589914718959809	253.940735013431	1.8567335243553	1.9496	0.2039	1.9575	0.1911	380051905
556	2	133330192	133883305	0.397702	0.0960255860918	1132	7	-0.451187082387392	0.651854718940273	-0.167936953070502	221.806259286423	1.71645185746778	1.9496	0.2039	1.9575	0.1911	381647937
557	2	133883305	134454502	0.38702	0.124645262493	949	6	-0.831957367506764	0.405433008847883	-0.345491681662665	185.948886981285	1.48571428571429	1.9496	0.2039	1.9575	0.1911	382201050
558	2	134454502	135041554	0.41668	0.148286693513	1267	9	-0.121374385106155	0.903394504589094	-0.042475950671282	248.258419183655	1.88682055100521	1.9496	0.2039	1.9575	0.1911	382772247
559	2	135041554	135630814	0.423558	0.151478125106	1317	10	-0.160707728512256	0.872323602088268	-0.0568592028654104	258.055515441889	1.86280056577086	1.9496	0.2039	1.9575	0.1911	383359299
560	2	135630814	136314476	0.362578	0.26864444711	1236	4	0.626365392980518	0.531075303269693	0.232350154284633	242.18421950355	2.18181818181818	1.9496	0.2039	1.9575	0.1911	383948559
561	2	136314476	136921865	0.388456	0.176804321448	1187	6	-0.0608589521680412	0.951471540241663	-0.0226517390418677	232.58306517048	1.85831702544031	1.9496	0.2039	1.9575	0.1911	384632221
562	2	136921865	137510871	0.410058	0.151112212779	1152	9	-0.49007235469612	0.62408269976933	-0.179751758369779	225.725097789716	1.71556217423678	1.9496	0.2039	1.9575	0.1911	385239610
563	2	137510871	138097764	0.371232	0.14805594887	1079	5	-0.21891793908464	0.826713972028353	-0.0875143825859514	211.421337252694	1.79087136929461	1.9496	0.2039	1.9575	0.1911	385828616
564	2	138097764	138718177	0.363382	0.194085230322	924	4	-0.436549205742367	0.66243830667131	-0.187363832203684	181.050338852168	1.63106796116505	1.9496	0.2039	1.9575	0.1911	386415509
565	2	138718177	139309852	0.366338	0.154941479697	1108	4	0.190297865299334	0.849075726332835	0.0746292924294468	217.10365308247	1.9558693733451	1.9496	0.2039	1.9575	0.1911	387035922
566	2	139309852	139882730	0.366774	0.12721382214	1157	4	0.357229965739787	0.720919654488485	0.137060275487748	226.70480741554	2.0423654015887	1.9496	0.2039	1.9575	0.1911	387627597
567	2	139882730	140468081	0.349868	0.145811658304	959	2	0.39955834776796	0.689481840162807	0.156782943133912	187.908306232932	2.06569736133549	1.9496	0.2039	1.9575	0.1911	388200475
568	2	140468081	141036787	0.34636	0.120811104507	872	2	0.0475596334770512	0.962067203420546	0.0195802628927073	170.861358743605	1.87829833064082	1.9496	0.2039	1.9575	0.1911	388785826
569	2	141036787	141594816	0.332272	0.103989219198	807	1	0.1945275104894	0.84576285687865	0.101135520358334	158.1251336079	1.95636363636364	1.9496	0.2039	1.9575	0.1911	389354532
570	2	141594816	142159950	0.338958	0.115254081333	833	1	0.287100685145345	0.774035227581886	0.146883342446101	163.219623662182	2.01939393939394	1.9496	0.2039	1.9575	0.1911	389912561
571	2	142159950	142713573	0.341962	0.0968583313916	775	2	-0.344898703146146	0.73017052559722	-0.150551561722619	151.85499200263	1.6693591814755	1.9496	0.2039	1.9575	0.1911	390477695
572	2	142713573	143269100	0.343872	0.0999537376221	986	2	0.508799328065139	0.610892890443213	0.196839774493692	193.198738212379	2.12385568120625	1.9496	0.2039	1.9575	0.1911	391031318
573	2	143269100	143882170	0.350014	0.18443244654	1067	3	0.381593124632865	0.702763184766034	0.153003472850384	209.070034150718	2.106614017769	1.9496	0.2039	1.9575	0.1911	391586845
574	2	143882170	144419098	0.354734	0.0687764467489	801	3	-0.563809527293023	0.572883767201926	-0.260682555565331	156.949482056912	1.58144126357354	1.9496	0.2039	1.9575	0.1911	392199915
575	2	144419098	144974298	0.367626	0.0994236311239	1180	4	0.43558584962	0.663137239275618	0.165458270629462	231.211471694327	2.08296557811121	1.9496	0.2039	1.9575	0.1911	392736843
576	2	144974298	145525086	0.370884	0.09220970682	1122	5	-0.0794145827145199	0.936702869945851	-0.0311365714651756	219.846840034776	1.86224066390041	1.9496	0.2039	1.9575	0.1911	393292043
577	2	145525086	146075464	0.35638	0.091533455189	1079	3	0.42424286832877	0.671388700175348	0.169138161513975	211.421337252694	2.13030602171767	1.9496	0.2039	1.9575	0.1911	393842831
578	2	146075464	146625498	0.34791	0.0909652857823	896	2	0.144662727074543	0.884977169009562	0.0587508601733851	175.563964947557	1.92999461497038	1.9496	0.2039	1.9575	0.1911	394393209
579	2	146625498	147197476	0.340024	0.125840504355	914	2	0.217490047272662	0.827826462504499	0.0874462931738507	179.090919600521	1.96876682821756	1.9496	0.2039	1.9575	0.1911	394943243
580	2	147197476	147785150	0.34681	0.149188155338	932	2	0.290317367470782	0.771573453415347	0.115582082770061	182.617874253486	2.00753904146473	1.9496	0.2039	1.9575	0.1911	395515221
581	2	147785150	148363577	0.373152	0.13558668596	1101	5	-0.147544128848765	0.882702551055849	-0.0583947785095994	215.732059606317	1.82738589211618	1.9496	0.2039	1.9575	0.1911	396102895
582	2	148363577	148941442	0.35738	0.13474600469	987	3	0.0972614999935	0.922518729552733	0.0405652864823563	193.394680137543	1.94866732477789	1.9496	0.2039	1.9575	0.1911	396681322
583	2	148941442	149573619	0.371028	0.209082266517	1261	5	0.371538127412148	0.710236763337711	0.137359028254252	247.082767632667	2.09294605809129	1.9496	0.2039	1.9575	0.1911	397259187
584	2	149573619	150238420	0.406824	0.247895234815	1387	8	0.245249122480131	0.806263543248293	0.0849014833057805	271.771450203417	2.0639880952381	1.9496	0.2039	1.9575	0.1911	397891364
585	2	150238420	150863336	0.37173	0.199892465547	1181	5	0.111996999281691	0.910825785829081	0.0427997173231888	231.407413619492	1.96016597510373	1.9496	0.2039	1.9575	0.1911	398556165
586	2	150863336	151441929	0.369308	0.135834688633	1004	4	-0.164007000941627	0.869725632487838	-0.0675693196689696	196.725692865343	1.77228596646072	1.9496	0.2039	1.9575	0.1911	399181081
587	2	151441929	152017444	0.373886	0.131212913651	1004	5	-0.462237746706943	0.643910837110316	-0.191449978123196	196.725692865343	1.66639004149378	1.9496	0.2039	1.9575	0.1911	399759674
588	2	152017444	152669980	0.374332	0.233758750475	1205	5	0.189859337720828	0.849419356644781	0.0718238990433555	236.110019823445	2	1.9496	0.2039	1.9575	0.1911	400335189
589	2	152669980	153291176	0.390136	0.195101063111	1291	7	0.0621627493296426	0.950433226821992	0.0216780894048069	252.961025387607	1.95754359363154	1.9496	0.2039	1.9575	0.1911	400987725
590	2	153291176	153881790	0.375736	0.15342338651	1170	5	0.0763100941637538	0.939172395281098	0.0292992823967985	229.252052442681	1.94190871369295	1.9496	0.2039	1.9575	0.1911	401608921
591	2	153881790	154511854	0.362762	0.206429823002	965	4	-0.296871325781988	0.766564748503159	-0.124727741464299	189.08395778392	1.70344218887908	1.9496	0.2039	1.9575	0.1911	402199535
592	2	154511854	155111335	0.344714	0.165945209273	977	2	0.472385667966079	0.636651532358054	0.183610690084166	191.435260885897	2.10446957458266	1.9496	0.2039	1.9575	0.1911	402829599
593	2	155111335	155665806	0.345904	0.0982395833145	905	2	0.181076387173603	0.856307618511049	0.0731699200863487	177.327442274039	1.94938072159397	1.9496	0.2039	1.9575	0.1911	403429080
594	2	155665806	156251115	0.333928	0.145750364337	820	1	0.240814097817372	0.809699202644182	0.124190756585999	160.672378635041	1.98787878787879	1.9496	0.2039	1.9575	0.1911	403983551
595	2	156251115	156842326	0.332652	0.154278252604	845	1	0.329826765755781	0.741530861888924	0.1675181882501	165.570926764158	2.04848484848485	1.9496	0.2039	1.9575	0.1911	404568860
596	2	156842326	157442824	0.36492	0.167357759726	982	4	-0.238956107261831	0.811139618179035	-0.0995336593050486	192.41497051172	1.73345101500441	1.9496	0.2039	1.9575	0.1911	405160071
597	2	157442824	158038566	0.3525	0.160710508912	1045	3	0.30340192785704	0.761583576658898	0.122946238994203	204.759311797095	2.06317867719645	1.9496	0.2039	1.9575	0.1911	405760569
598	2	158038566	158647934	0.367258	0.179477754001	1170	4	0.401518074019907	0.688038733953903	0.153179940851025	229.252052442681	2.06531332744925	1.9496	0.2039	1.9575	0.1911	406356311
599	2	158647934	159271171	0.38296	0.197736976463	1295	6	0.289051253111715	0.772542156369461	0.102980423890142	253.744793088266	2.02739726027397	1.9496	0.2039	1.9575	0.1911	406965679
600	2	159271171	159891567	0.397232	0.194063146764	1332	7	0.194535976376173	0.845756228686329	0.0667831711688781	260.99464431936	2.01971190295679	1.9496	0.2039	1.9575	0.1911	407588916
601	2	159891567	160499681	0.37428	0.17778574412	1173	5	0.0860428864686459	0.931432325145098	0.0329937659545402	229.839878218175	1.94688796680498	1.9496	0.2039	1.9575	0.1911	408209312
602	2	160499681	161106410	0.381042	0.175908848926	1224	6	0.0590176922333569	0.952938016309067	0.0216318840088775	239.832916401574	1.91624266144814	1.9496	0.2039	1.9575	0.1911	408817426
603	2	161106410	161693616	0.376588	0.148510062908	1173	5	0.0860428864686459	0.931432325145098	0.0329937659545402	229.839878218175	1.94688796680498	1.9496	0.2039	1.9575	0.1911	409424155
604	2	161693616	162288619	0.366994	0.159668102514	1186	4	0.456026514980055	0.648370911494432	0.172775420926262	232.387123245316	2.09355692850838	1.9496	0.2039	1.9575	0.1911	410011361
605	2	162288619	162899682	0.34944	0.181753763524	1009	2	0.601856459429402	0.547269689105646	0.230106397222138	197.705402491166	2.17339795368875	1.9496	0.2039	1.9575	0.1911	410606364
606	2	162899682	163447883	0.360976	0.0879257790482	1026	4	-0.0890578946214241	0.929035899601555	-0.0362978580126875	201.036415218966	1.81112091791703	1.9496	0.2039	1.9575	0.1911	411217427
607	2	163447883	164016877	0.34258	0.121256111664	844	2	-0.0657273090533563	0.947594929938715	-0.0275048731770339	165.374984838994	1.81798599892299	1.9496	0.2039	1.9575	0.1911	411765628
608	2	164016877	164568884	0.351334	0.0942143849625	1023	3	0.225210731081214	0.821815341680728	0.092249441771287	200.448589443472	2.01974333662389	1.9496	0.2039	1.9575	0.1911	412334622
609	2	164568884	165132739	0.350836	0.113247200078	834	3	-0.446522732129285	0.655219695859656	-0.202437414529378	163.415565587347	1.64659427443238	1.9496	0.2039	1.9575	0.1911	412886629
610	2	165132739	165699697	0.353162	0.118100458941	1032	3	0.257198038853143	0.79702589786763	0.104886267449213	202.212066769954	2.03751233958539	1.9496	0.2039	1.9575	0.1911	413450484
611	2	165699697	166284638	0.350856	0.145212936006	1033	3	0.260752184161135	0.794283620539651	0.106283550891018	202.408008695119	2.03948667324778	1.9496	0.2039	1.9575	0.1911	414017442
612	2	166284638	166862141	0.35626	0.134203631843	934	3	-0.0911082013300792	0.927406616029599	-0.0390622482643796	183.009758103815	1.84402764067127	1.9496	0.2039	1.9575	0.1911	414602383
613	2	166862141	167429245	0.340052	0.118327502539	859	2	-0.00503787555492367	0.995980373878633	-0.00208974074575544	168.314113716464	1.85029617662897	1.9496	0.2039	1.9575	0.1911	415179886
614	2	167429245	168067437	0.347028	0.216536716223	906	2	0.185122349406832	0.853133072278759	0.0747631781620162	177.523384199204	1.95153473344103	1.9496	0.2039	1.9575	0.1911	415746990
615	2	168067437	168639459	0.357416	0.125907744807	961	3	0.00485372198570645	0.99612730537107	0.00205163279970881	188.300190083262	1.89733464955578	1.9496	0.2039	1.9575	0.1911	416385182
616	2	168639459	169231641	0.389302	0.155664981374	1278	6	0.233972794873235	0.815006099060453	0.0839161622632199	250.413780360467	2.00078277886497	1.9496	0.2039	1.9575	0.1911	416957204
617	2	169231641	169817536	0.384626	0.146604767066	1242	6	0.117336059779983	0.906593750809004	0.0426934995367071	243.359871054538	1.94442270058708	1.9496	0.2039	1.9575	0.1911	417549386
618	2	169817536	170436762	0.378548	0.192540364907	1034	5	-0.364909823658022	0.71517872101836	-0.148973061759034	202.603950620284	1.71618257261411	1.9496	0.2039	1.9575	0.1911	418135281
619	2	170436762	171075851	0.36628	0.217636354248	1140	4	0.29931474721963	0.76469990343339	0.115705235432362	223.37379468774	2.01235657546337	1.9496	0.2039	1.9575	0.1911	418754507
620	2	171075851	171681989	0.39803	0.175105339048	1210	7	-0.199355089469601	0.841984988718269	-0.071803863740427	237.089729449268	1.83472327520849	1.9496	0.2039	1.9575	0.1911	419393596
621	2	171681989	172320062	0.377218	0.216390601075	1333	5	0.605125142729558	0.545095849442157	0.217467533015005	261.190586244524	2.21244813278008	1.9496	0.2039	1.9575	0.1911	419999734
622	2	172320062	172965870	0.379562	0.225776082055	1343	5	0.637567783745865	0.523755072604651	0.228250057353474	263.150005496171	2.22904564315353	1.9496	0.2039	1.9575	0.1911	420637807
623	2	172965870	173599153	0.412066	0.21046356842	1377	9	0.231293237979899	0.817086999589669	0.0776360843228726	269.81203095177	2.0506329113924	1.9496	0.2039	1.9575	0.1911	421283615
624	2	173599153	174164347	0.391252	0.115348004402	1406	7	0.433453508118693	0.664685334813646	0.144785683170152	275.494346781546	2.13191811978772	1.9496	0.2039	1.9575	0.1911	421916898
625	2	174164347	174760175	0.404528	0.160831649402	1381	8	0.226685710989414	0.82066813888234	0.0786470152402286	270.595798652429	2.05505952380952	1.9496	0.2039	1.9575	0.1911	422482092
626	2	174760175	175377613	0.37698	0.190202093166	1251	5	0.339095486395841	0.734537798557539	0.125872542091851	245.12334838102	2.07634854771784	1.9496	0.2039	1.9575	0.1911	423077920
627	2	175377613	175956929	0.39168	0.136913187276	1276	7	0.0137335199223752	0.989042580935223	0.00481741786248566	250.021896510137	1.93479909021986	1.9496	0.2039	1.9575	0.1911	423695358
628	2	175956929	176573949	0.376134	0.189653495835	1095	5	-0.167009713458549	0.867362406035261	-0.0662783775854326	214.556408055329	1.81742738589212	1.9496	0.2039	1.9575	0.1911	424274674
629	2	176573949	177163737	0.405472	0.152237753227	1159	8	-0.460160514167129	0.645401010802272	-0.174185738011351	227.096691265869	1.72470238095238	1.9496	0.2039	1.9575	0.1911	424891694
630	2	177163737	177715265	0.384592	0.0934277135522	1254	6	0.156214971477734	0.875863576079097	0.0565656741182645	245.711174156514	1.96320939334638	1.9496	0.2039	1.9575	0.1911	425481482
631	2	177715265	178302064	0.383468	0.147919474982	1218	6	0.0395782363844815	0.968429378690588	0.0145424592225579	238.657264850585	1.90684931506849	1.9496	0.2039	1.9575	0.1911	426033010
632	2	178302064	178891798	0.374406	0.15216012643	1193	5	0.15092816850126	0.880032379759989	0.0573847956212596	233.758716721468	1.98008298755187	1.9496	0.2039	1.9575	0.1911	426619809
633	2	178891798	179477040	0.381638	0.145652567656	1294	6	0.28581134380357	0.775022619300621	0.101865943308733	253.548851163101	2.02583170254403	1.9496	0.2039	1.9575	0.1911	427209543
634	2	179477040	180090047	0.362346	0.184348628972	1115	4	0.214145308219399	0.830433744369074	0.0837151211879256	218.475246558623	1.96822594880847	1.9496	0.2039	1.9575	0.1911	427794785
635	2	180090047	180681373	0.361794	0.154442727024	960	4	-0.313905213582034	0.753593030524465	-0.132222278011223	188.104248158097	1.6946160635481	1.9496	0.2039	1.9575	0.1911	428407792
636	2	180681373	181259871	0.358466	0.135692776812	1087	3	0.452676030792706	0.650782041707182	0.179795237053268	212.988872654012	2.14610069101678	1.9496	0.2039	1.9575	0.1911	428999118
637	2	181259871	181844733	0.352196	0.145097475986	969	3	0.0332868844496429	0.973445812657999	0.0140118674410397	189.867725484579	1.91312931885489	1.9496	0.2039	1.9575	0.1911	429577616
638	2	181844733	182404705	0.353044	0.107098212053	971	3	0.0403951750656271	0.967778076851257	0.0169864974451508	190.259609334908	1.91707798617966	1.9496	0.2039	1.9575	0.1911	430162478
639	2	182404705	182979307	0.364286	0.129832475348	1181	4	0.438992627180009	0.660666878594636	0.166680375777416	231.407413619492	2.08473080317741	1.9496	0.2039	1.9575	0.1911	430722450
640	2	182979307	183583489	0.354674	0.172434796138	1047	3	0.310510218473024	0.75617299003523	0.125704738956767	205.151195647424	2.06712734452122	1.9496	0.2039	1.9575	0.1911	431297052
641	2	183583489	184210526	0.357536	0.202598889699	1109	3	0.530867227568531	0.59551078941706	0.208702662187669	217.299595007635	2.18953603158934	1.9496	0.2039	1.9575	0.1911	431901234
642	2	184210526	184860196	0.349294	0.230378499854	1046	2	0.751557062058869	0.452317473146759	0.282063074362722	204.95525372226	2.25309639203016	1.9496	0.2039	1.9575	0.1911	432528271
643	2	184860196	185442336	0.330512	0.141100079019	835	1	0.294221698580418	0.768588501003287	0.150343044441968	163.611507512511	2.02424242424242	1.9496	0.2039	1.9575	0.1911	433177941
644	2	185442336	186014860	0.331088	0.126674165624	717	1	-0.125918094088873	0.899796759665491	-0.069460034217542	140.490360343079	1.73818181818182	1.9496	0.2039	1.9575	0.1911	433760081
645	2	186014860	186611216	0.328954	0.161574629919	834	1	0.290661191862881	0.771310455088334	0.148614230525217	163.415565587347	2.02181818181818	1.9496	0.2039	1.9575	0.1911	434332605
646	2	186611216	187222440	0.338678	0.181969294399	880	1	0.454444500869554	0.649508928944493	0.226070370605213	172.428894144922	2.13333333333333	1.9496	0.2039	1.9575	0.1911	434928961
647	2	187222440	187835923	0.357596	0.18498149093	1032	3	0.257198038853143	0.79702589786763	0.104886267449213	202.212066769954	2.03751233958539	1.9496	0.2039	1.9575	0.1911	435540185
648	2	187835923	188432074	0.339888	0.161286318399	880	1	0.454444500869554	0.649508928944493	0.226070370605213	172.428894144922	2.13333333333333	1.9496	0.2039	1.9575	0.1911	436153668
649	2	188432074	189045974	0.3398	0.185535103437	918	1	0.589743756135935	0.555362455142888	0.287061000494361	179.87468730118	2.22545454545455	1.9496	0.2039	1.9575	0.1911	436749819
650	2	189045974	189623543	0.341042	0.134302568178	800	2	-0.243749647315425	0.807424719778567	-0.104747872109494	156.753540131747	1.72320947765213	1.9496	0.2039	1.9575	0.1911	437363719
651	2	189623543	190200501	0.342406	0.13338579238	1069	2	0.844614193423133	0.398326281807274	0.313442075836271	209.461918001048	2.30263866451265	1.9496	0.2039	1.9575	0.1911	437941288
652	2	190200501	190803980	0.356598	0.171470755403	1198	3	0.847186159979825	0.396891366514662	0.320071204814744	234.738426347292	2.36525172754195	1.9496	0.2039	1.9575	0.1911	438518246
653	2	190803980	191435474	0.374268	0.208226839843	1276	5	0.420202088936608	0.674337828872409	0.154419081690901	250.021896510137	2.11784232365145	1.9496	0.2039	1.9575	0.1911	439121725
654	2	191435474	192018755	0.377024	0.142780237998	1273	5	0.410469296631716	0.681461721877338	0.15102317182739	249.434070734643	2.11286307053942	1.9496	0.2039	1.9575	0.1911	439753219
655	2	192018755	192584199	0.387414	0.115739135971	1265	6	0.191853973867339	0.847856591146496	0.0691657108978981	247.866535333326	1.98043052837573	1.9496	0.2039	1.9575	0.1911	440336500
656	2	192584199	193132801	0.3608	0.0885924586494	1083	4	0.105128426299103	0.916273903355011	0.0417046539885857	212.205104953353	1.9117387466902	1.9496	0.2039	1.9575	0.1911	440901944
657	2	193132801	193708774	0.334676	0.131903752433	825	1	0.258616631405054	0.795931049702372	0.132960966213731	161.652088260865	2	1.9496	0.2039	1.9575	0.1911	441450546
658	2	193708774	194301005	0.320948	0.155734839953	674	1	-0.279019882942936	0.780229566098681	-0.158684561737588	132.064857560997	1.63393939393939	1.9496	0.2039	1.9575	0.1911	442026519
659	2	194301005	194898333	0.32735	0.162938954812	755	1	0.00938116117750892	0.992515026121556	0.00504349129299463	147.936153499337	1.83030303030303	1.9496	0.2039	1.9575	0.1911	442618750
660	2	194898333	195492195	0.32873	0.15805355453	679	1	-0.261217349355254	0.793924899616484	-0.148021578674715	133.044567186821	1.64606060606061	1.9496	0.2039	1.9575	0.1911	443216078
661	2	195492195	196103074	0.334948	0.18150730341	791	1	0.137559403008818	0.890588642129312	0.0722445415533453	154.990062805265	1.91757575757576	1.9496	0.2039	1.9575	0.1911	443809940
662	2	196103074	196723070	0.360976	0.19354318415	943	4	-0.371820432102191	0.710026550012425	-0.157998912944645	184.773235430297	1.66460723742277	1.9496	0.2039	1.9575	0.1911	444420819
663	2	196723070	197320761	0.370098	0.163447333154	1074	5	-0.235139259592794	0.814100648048663	-0.0942152540885557	210.441627626871	1.78257261410788	1.9496	0.2039	1.9575	0.1911	445040815
664	2	197320761	197942802	0.368218	0.196194463066	1247	4	0.663839946140619	0.506792755890584	0.245132876209929	244.339580680361	2.20123565754634	1.9496	0.2039	1.9575	0.1911	445638506
665	2	197942802	198622302	0.386548	0.264164827079	1367	6	0.52232472329822	0.601444258183369	0.181041568922286	267.852611700123	2.14011741682975	1.9496	0.2039	1.9575	0.1911	446260547
666	2	198622302	199199800	0.372428	0.134196135744	1041	5	-0.342199974946607	0.732200404079586	-0.139239178774551	203.975544096436	1.72780082987552	1.9496	0.2039	1.9575	0.1911	446940047
667	2	199199800	199773017	0.349062	0.127729987073	899	2	0.15680061377423	0.875401989113894	0.0635732436302284	176.151790723051	1.93645665051158	1.9496	0.2039	1.9575	0.1911	447517545
668	2	199773017	200353982	0.371222	0.13936295646	987	5	-0.517390236434665	0.604883773949328	-0.216087257617571	193.394680137543	1.63817427385892	1.9496	0.2039	1.9575	0.1911	448090762
669	2	200353982	200950170	0.381902	0.161338369776	1223	6	0.055777782925211	0.955518834041783	0.0204527298436123	239.636974476409	1.9146771037182	1.9496	0.2039	1.9575	0.1911	448671727
670	2	200950170	201531306	0.392634	0.139616199994	1358	7	0.278479974015437	0.780643935706229	0.0946725683423479	266.089134373641	2.05913570887036	1.9496	0.2039	1.9575	0.1911	449267915
671	2	201531306	202214538	0.39646	0.268184159993	1437	7	0.533540582227045	0.593659426562715	0.176249150554952	281.568546461651	2.17892342683851	1.9496	0.2039	1.9575	0.1911	449849051
672	2	202214538	202831133	0.384704	0.189094948872	1337	6	0.425127444053843	0.670743772613648	0.149027791409578	261.974353945183	2.09315068493151	1.9496	0.2039	1.9575	0.1911	450532283
673	2	202831133	203532395	0.398718	0.286999723356	1371	7	0.320451972835069	0.74862573233787	0.108417659876842	268.636379400782	2.07884761182714	1.9496	0.2039	1.9575	0.1911	451148878
674	2	203532395	204230789	0.356918	0.284071741739	1179	3	0.779657399127975	0.435592560434057	0.297007015005721	231.015529769163	2.32773938795656	1.9496	0.2039	1.9575	0.1911	451850140
675	2	204230789	204852031	0.385374	0.195160662029	1435	6	0.742638556252141	0.4577005388053	0.251079062879276	281.176662611322	2.24657534246575	1.9496	0.2039	1.9575	0.1911	452548534
676	2	204852031	205409401	0.395324	0.102929831171	1346	7	0.239736590489623	0.810534466862498	0.0818674987079332	263.737831271665	2.04094010614102	1.9496	0.2039	1.9575	0.1911	453169776
677	2	205409401	205973578	0.361622	0.113753307916	968	4	-0.28665099310196	0.774379565249058	-0.120249636345147	189.671783559414	1.70873786407767	1.9496	0.2039	1.9575	0.1911	453727146
678	2	205973578	206537852	0.381348	0.113905655763	1274	6	0.221013157640652	0.825082187982943	0.079393603572526	249.630012659808	1.99452054794521	1.9496	0.2039	1.9575	0.1911	454291323
679	2	206537852	207159956	0.417146	0.196275863843	1411	9	0.340299594206497	0.733630922717384	0.112825512785173	276.47405640737	2.10126582278481	1.9496	0.2039	1.9575	0.1911	454855597
680	2	207159956	207764421	0.379604	0.172822247773	1146	5	-0.00155224427538304	0.998761488755435	-0.000602203317063531	224.549446238728	1.90207468879668	1.9496	0.2039	1.9575	0.1911	455477701
681	2	207764421	208350772	0.398188	0.14726844501	1539	7	0.862859342196463	0.388214807224177	0.275182320425826	301.554622828449	2.33358605003791	1.9496	0.2039	1.9575	0.1911	456082166
682	2	208350772	208991255	0.396976	0.219339154981	1299	7	0.0879916716801852	0.929883295503989	0.0305905195454972	254.528560788925	1.9696739954511	1.9496	0.2039	1.9575	0.1911	456668517
683	2	208991255	209632446	0.370758	0.22020115691	989	5	-0.510901708231403	0.609419884973125	-0.213166821314858	193.786563987873	1.64149377593361	1.9496	0.2039	1.9575	0.1911	457309000
684	2	209632446	210303583	0.347752	0.254995626824	936	2	0.306501216403697	0.759223053816845	0.121760657699186	183.401641954145	2.01615508885299	1.9496	0.2039	1.9575	0.1911	457950191
685	2	210303583	210869348	0.35867	0.116240842046	867	3	-0.329235936965547	0.741977361915138	-0.146452804752207	169.881649117781	1.71174728529121	1.9496	0.2039	1.9575	0.1911	458621328
686	2	210869348	211488843	0.356618	0.192890983785	977	3	0.0617200469135794	0.950785775274985	0.0258737639943437	191.435260885897	1.928923988154	1.9496	0.2039	1.9575	0.1911	459187093
687	2	211488843	212060920	0.347936	0.125991780827	862	2	0.00710001114476285	0.994335058321206	0.00293999720487895	168.901939491958	1.85675821217017	1.9496	0.2039	1.9575	0.1911	459806588
688	2	212060920	212630013	0.345942	0.121408978849	884	2	0.0961111802757973	0.923432271840399	0.0392984975072127	173.212661845581	1.9041464728056	1.9496	0.2039	1.9575	0.1911	460378665
689	2	212630013	213199370	0.33294	0.121816364776	731	1	-0.0760710000433637	0.939362611882234	-0.0415617469670093	143.233547295384	1.77212121212121	1.9496	0.2039	1.9575	0.1911	460947758
690	2	213199370	213782136	0.349412	0.142022698647	850	2	-0.0414515356539832	0.966935928563336	-0.0172850308591549	166.550636389982	1.83091007000539	1.9496	0.2039	1.9575	0.1911	461517115
691	2	213782136	214355289	0.349418	0.127632586761	764	2	-0.389404287711663	0.696977100725971	-0.17117523384847	149.699630825819	1.64566505115778	1.9496	0.2039	1.9575	0.1911	462099881
692	2	214355289	214952002	0.344066	0.162076241007	814	2	-0.187106176050221	0.851577385887546	-0.0797190776179719	159.496727084053	1.75336564351104	1.9496	0.2039	1.9575	0.1911	462673034
693	2	214952002	215520919	0.354394	0.121137178182	977	3	0.0617200469135794	0.950785775274985	0.0258737639943437	191.435260885897	1.928923988154	1.9496	0.2039	1.9575	0.1911	463269747
694	2	215520919	216157126	0.364154	0.214092268711	1229	4	0.602517950060453	0.54682941841612	0.22415632675292	240.812626027397	2.16946160635481	1.9496	0.2039	1.9575	0.1911	463838664
695	2	216157126	216737308	0.382986	0.138201460921	1336	6	0.421887534745697	0.673107108966996	0.147948333790278	261.778412020018	2.09158512720157	1.9496	0.2039	1.9575	0.1911	464474871
696	2	216737308	217344293	0.41421	0.176256414903	1686	9	1.22196865192163	0.221719481856783	0.369712061129991	330.358085827658	2.51079672375279	1.9496	0.2039	1.9575	0.1911	465055053
697	2	217344293	217916126	0.449148	0.125618843264	1391	12	0.112733022428865	0.910242220010241	0.0345016340278428	272.555217904076	1.98289379900214	1.9496	0.2039	1.9575	0.1911	465662038
698	2	217916126	218471660	0.407198	0.0999650786451	1289	8	-0.057953265201586	0.953785854885533	-0.0208140406561713	252.569141537278	1.91815476190476	1.9496	0.2039	1.9575	0.1911	466233871
699	2	218471660	219052240	0.482766	0.138792242241	1326	14	-0.0712268344110418	0.943217224878139	-0.0243691417157402	259.818992768371	1.91341991341991	1.9496	0.2039	1.9575	0.1911	466789405
700	2	219052240	219724242	0.448788	0.255954595373	1361	12	0.00984547505483891	0.992144574369004	0.00304628098959864	266.676960149135	1.94012829650748	1.9496	0.2039	1.9575	0.1911	467369985
701	2	219724242	220317777	0.491116	0.157589695637	1246	15	-0.0743889818866423	0.940700875693436	-0.0250057192682837	244.143638755197	1.95221308264787	1.9496	0.2039	1.9575	0.1911	468041987
702	2	220317777	220890415	0.468714	0.126848026153	1301	13	-0.319497086615486	0.749349600265252	-0.108993835595963	254.920444639254	1.82981715893108	1.9496	0.2039	1.9575	0.1911	468635522
703	2	220890415	221459315	0.390856	0.121110915802	1078	7	-0.625532308253554	0.531621750639027	-0.238453733149878	211.22539532753	1.63457164518575	1.9496	0.2039	1.9575	0.1911	469208160
704	2	221459315	222026369	0.371978	0.118249761046	999	5	-0.478459067215096	0.63232350137435	-0.19865266428155	195.74598323952	1.65809128630705	1.9496	0.2039	1.9575	0.1911	469777060
705	2	222026369	222580742	0.377906	0.0980801734572	970	5	-0.572542726162386	0.566954348596734	-0.241152594999478	190.063667409744	1.60995850622407	1.9496	0.2039	1.9575	0.1911	470344114
706	2	222580742	223156478	0.378522	0.131546403213	1043	5	-0.335711446743345	0.737088473058078	-0.136470089554203	204.367427946766	1.73112033195021	1.9496	0.2039	1.9575	0.1911	470898487
707	2	223156478	223768296	0.396616	0.182763501564	1331	7	0.191307361082356	0.848284794292223	0.0656996600095079	260.798702394195	2.01819560272934	1.9496	0.2039	1.9575	0.1911	471474223
708	2	223768296	224375760	0.380902	0.176905956567	1255	6	0.15945488078588	0.87331050334625	0.0577156901543599	245.907116081679	1.96477495107632	1.9496	0.2039	1.9575	0.1911	472086041
709	2	224375760	224992645	0.401294	0.189476158441	1362	8	0.167901574602142	0.866660711362287	0.0586603989942488	266.8729020743	2.02678571428571	1.9496	0.2039	1.9575	0.1911	472693505
710	2	224992645	225604581	0.387942	0.182921089787	1486	6	0.907873930967581	0.363944832240953	0.301462441854822	291.169700794721	2.32641878669276	1.9496	0.2039	1.9575	0.1911	473310390
711	2	225604581	226176660	0.374314	0.125994836377	1218	5	0.232034771042027	0.816511007303272	0.0873048858323641	238.657264850585	2.02157676348548	1.9496	0.2039	1.9575	0.1911	473922326
712	2	226176660	226749805	0.364058	0.127620410193	1223	4	0.582077284700397	0.560514624869801	0.217095814907645	239.636974476409	2.15887025595763	1.9496	0.2039	1.9575	0.1911	474494405
713	2	226749805	227314135	0.36183	0.113993585314	1179	4	0.432179072059991	0.665611268551526	0.164235129360021	231.015529769163	2.08120035304501	1.9496	0.2039	1.9575	0.1911	475067550
714	2	227314135	227886891	0.392438	0.127027914155	1317	7	0.146106746968906	0.88383712026593	0.0504444343541304	258.055515441889	1.99696739954511	1.9496	0.2039	1.9575	0.1911	475631880
715	2	227886891	228498134	0.385424	0.18199472223	1151	6	-0.177495687261293	0.859119052518936	-0.0670838405515439	225.529155864552	1.80195694716243	1.9496	0.2039	1.9575	0.1911	476204636
716	2	228498134	229145504	0.382872	0.227644160217	1220	6	0.0460580550007733	0.963263977765923	0.0169094737664742	239.049148700915	1.90998043052838	1.9496	0.2039	1.9575	0.1911	476815879
717	2	229145504	229751825	0.363324	0.175354309021	945	4	-0.365006876982173	0.715106272812164	-0.154942354511307	185.165119280627	1.66813768755516	1.9496	0.2039	1.9575	0.1911	477463249
718	2	229751825	230318340	0.386486	0.11741083643	1213	6	0.023378689843752	0.981348203401429	0.00860787643673586	237.677555224762	1.89902152641879	1.9496	0.2039	1.9575	0.1911	478069570
719	2	230318340	230926341	0.3907	0.177632931525	1259	7	-0.0411529400725278	0.967173970245547	-0.0145326281833674	246.690883782338	1.9090219863533	1.9496	0.2039	1.9575	0.1911	478636085
720	2	230926341	231624433	0.410218	0.283762025636	1531	9	0.725027910300374	0.46843490812313	0.230581807687696	299.987087427132	2.27997021593448	1.9496	0.2039	1.9575	0.1911	479244086
721	2	231624433	232230041	0.438314	0.174383429545	1289	11	-0.221886021903919	0.824402612225454	-0.0668049264189546	252.569141537278	1.84670487106017	1.9496	0.2039	1.9575	0.1911	479942178
722	2	232230041	232928933	0.463962	0.284581881035	1189	13	-0.669983951397131	0.502868020817133	-0.238866082568102	232.97494902081	1.67229254571027	1.9496	0.2039	1.9575	0.1911	480547786
723	2	232928933	233581947	0.465464	0.234319631738	1155	13	-0.776381749634416	0.437523617218771	-0.280721946010338	226.31292356521	1.62447257383966	1.9496	0.2039	1.9575	0.1911	481246678
724	2	233581947	234240782	0.451154	0.24108464183	1466	13	0.196845169536044	0.843948702404115	0.0632703058200539	287.250862291427	2.06188466947961	1.9496	0.2039	1.9575	0.1911	481899692
725	2	234240782	234885564	0.43269	0.224544109482	1397	11	0.170372951664109	0.864716842582773	0.0492748306288575	273.730869455064	2.00143266475645	1.9496	0.2039	1.9575	0.1911	482558527
726	2	234885564	235474973	0.426532	0.1516926277	1545	10	0.53139942285063	0.595142021377274	0.173492289669812	302.730274379437	2.18528995756719	1.9496	0.2039	1.9575	0.1911	483203309
727	2	235474973	236071757	0.445962	0.16217592965	1707	12	1.19648185476861	0.231508575375209	0.329842272513342	334.472866256116	2.43335709194583	1.9496	0.2039	1.9575	0.1911	483792718
728	2	236071757	236653705	0.45795	0.140816705273	1599	13	0.613048321464248	0.539844389305866	0.188555141166574	313.31113833833	2.24894514767932	1.9496	0.2039	1.9575	0.1911	484389502
729	2	236653705	237223660	0.46059	0.122737759999	1323	13	-0.250651452461949	0.802083597898809	-0.0848017360350812	259.231166992877	1.86075949367089	1.9496	0.2039	1.9575	0.1911	484971450
730	2	237223660	237789319	0.4524	0.116075232605	1411	13	0.024731084152201	0.980269461090361	0.00810319028350612	276.47405640737	1.9845288326301	1.9496	0.2039	1.9575	0.1911	485541405
731	2	237789319	238341970	0.433242	0.0952698900391	1317	11	-0.120189250978875	0.904333232526443	-0.0358018445240913	258.055515441889	1.88681948424069	1.9496	0.2039	1.9575	0.1911	486107064
732	2	238341970	238939047	0.469736	0.162587070009	1258	13	-0.454059007915582	0.649786356331211	-0.157482875434469	246.494941857173	1.76933895921238	1.5528	0.2692	1.602	0.2019	486659715
733	2	238939047	239537131	0.489332	0.163997030517	1183	14	-0.522144632466362	0.601569632708918	-0.188999843488539	231.799297469822	1.70707070707071	1.5528	0.2692	1.602	0.2019	487256792
734	2	239537131	240122576	0.488292	0.145948808172	1089	14	-0.818552136083147	0.413041984763977	-0.308445963111421	213.380756504341	1.57142857142857	1.5528	0.2692	1.602	0.2019	487854876
735	2	240122576	240668735	0.496364	0.0845156813309	1002	15	-0.907583520480543	0.36409830426884	-0.339427279097077	196.333809015014	1.56991774383079	1.5528	0.2692	1.602	0.2019	488440321
736	2	240668735	241262815	0.485042	0.1583625101	978	14	-1.16856525205616	0.242578834960543	-0.463543546876094	191.631202811061	1.41125541125541	1.5528	0.2692	1.602	0.2019	488986480
737	2	241262815	241850118	0.552276	0.148650696489	692	16	-0.413833259494992	0.678996224358003	-0.238499613367203	135.591812213962	1.79857050032489	1.5528	0.2692	1.602	0.2019	489580560
738	2	241850118	242445289	0.49306	0.159905304526	1042	15	-0.770994251858592	0.440710338712019	-0.282954510013777	204.171486021601	1.63258911084998	1.5528	0.2692	1.602	0.2019	490167863
739	2	242445289	243199373	0.458276	0.386378084371	684	13	-2.25030418992151	0.0244296421525435	-1.03654656742786	134.024276812644	0.962025316455696	1.5528	0.2692	1.602	0.2019	490763034
740	3	0	689954	0.364856	0.275314006441	1211	4	0.541195953980286	0.588372525973423	0.202870276074587	237.285671374433	2.13768755516328	2.0068	0.3296	2.0074	0.4172	490763034
741	3	689954	1289491	0.351878	0.166023114503	934	3	-0.0911082013300792	0.927406616029599	-0.0390622482643796	183.009758103815	1.84402764067127	2.0068	0.3296	2.0074	0.4172	491452988
742	3	1289491	1871868	0.35472	0.141449610819	836	3	-0.439414441513301	0.660361264243168	-0.198981855893159	163.807449437676	1.65054294175716	2.0068	0.3296	2.0074	0.4172	492052525
743	3	1871868	2452339	0.359794	0.138630525901	853	3	-0.378993971277436	0.704692340714278	-0.169939056655751	167.138462165476	1.68410661401777	2.0068	0.3296	2.0074	0.4172	492634902
744	3	2452339	3029251	0.370802	0.133316693014	957	5	-0.614718159483586	0.538740865095814	-0.260618417587943	187.516422382603	1.58838174273859	2.0068	0.3296	2.0074	0.4172	493215373
745	3	3029251	3599660	0.383846	0.123435990666	1462	6	0.83011610757208	0.406473140879405	0.277971637268663	286.467094590768	2.28884540117417	2.0068	0.3296	2.0074	0.4172	493792285
746	3	3599660	4233532	0.38879	0.211197213318	789	6	-1.35034285681011	0.176906031292821	-0.611874468670316	154.598178954936	1.23522504892368	2.0068	0.3296	2.0074	0.4172	494362694
747	3	4233532	4827506	0.40451	0.158212312323	1767	8	1.42093185022557	0.155336572566158	0.434235735533795	346.229381765997	2.62946428571429	2.0068	0.3296	2.0074	0.4172	494996566
748	3	4827506	5450846	0.414786	0.197869541502	1772	9	1.49769061178891	0.134213652148383	0.441486128742927	347.209091391821	2.63886820551005	2.0068	0.3296	2.0074	0.4172	495590540
749	3	5450846	6063481	0.380168	0.183853354771	1079	6	-0.410769157447798	0.681241810861726	-0.160276809195758	211.421337252694	1.68923679060665	2.0068	0.3296	2.0074	0.4172	496213880
750	3	6063481	6671501	0.357546	0.17765862965	1117	3	0.559300390032468	0.575956729216252	0.219072482509273	218.867130408952	2.20533070088845	2.0068	0.3296	2.0074	0.4172	496826515
751	3	6671501	7240735	0.363582	0.121626606984	1044	4	-0.0277358985412577	0.977872791813672	-0.0112068770498571	204.56336987193	1.84289496910856	2.0068	0.3296	2.0074	0.4172	497434535
752	3	7240735	7789365	0.375208	0.0886389734429	1008	5	-0.44926069030042	0.653243611373099	-0.185713608574052	197.509460566002	1.67302904564315	2.0068	0.3296	2.0074	0.4172	498003769
753	3	7789365	8380848	0.387718	0.154667167104	1269	6	0.204813611099922	0.837717752322168	0.0737203951573314	248.650303033984	1.9866927592955	2.0068	0.3296	2.0074	0.4172	498552399
754	3	8380848	8971643	0.432318	0.153682749515	1519	11	0.613480310694658	0.539558797728178	0.170064679721478	297.635784325155	2.17621776504298	2.0068	0.3296	2.0074	0.4172	499143882
755	3	8971643	9550350	0.430384	0.136004921316	1611	11	0.947626843734089	0.34331945547517	0.254899303925963	315.662441440306	2.3080229226361	2.0068	0.3296	2.0074	0.4172	499734677
756	3	9550350	10288849	0.461272	0.322951012798	1370	13	-0.103572143133937	0.917508895300923	-0.0344389044658689	268.440437475618	1.92686357243319	2.0068	0.3296	2.0074	0.4172	500313384
757	3	10288849	10833677	0.490212	0.0822791780158	1552	15	0.970518923071283	0.331787897268932	0.291818769894842	304.10186785559	2.43164904034469	2.0068	0.3296	2.0074	0.4172	501051883
758	3	10833677	11413402	0.45673	0.137522100996	1647	13	0.763256977799238	0.445310154254626	0.231225757412597	322.716350746235	2.31645569620253	2.0068	0.3296	2.0074	0.4172	501596711
759	3	11413402	12060972	0.427974	0.22788269994	1476	10	0.321945942832914	0.747493647204126	0.107578172938471	289.210281543074	2.08769448373409	2.0068	0.3296	2.0074	0.4172	502176436
760	3	12060972	12651136	0.402716	0.152777871914	1349	8	0.127680849705588	0.898401545757084	0.0448240439304451	264.325657047159	2.00744047619048	2.0068	0.3296	2.0074	0.4172	502824006
761	3	12651136	13262437	0.505088	0.182072334251	1208	15	-0.204148787077496	0.838237230460242	-0.0696893329672066	236.697845598939	1.89267528397963	2.0068	0.3296	2.0074	0.4172	503414170
762	3	13262437	13843650	0.514106	0.139730184975	1091	15	-0.603672397796702	0.546061468839318	-0.216658685968678	213.772640354671	1.70936153544849	2.0068	0.3296	2.0074	0.4172	504025471
763	3	13843650	14480179	0.469322	0.214489834713	1304	13	-0.310109045594549	0.756478033739863	-0.10567092808268	255.508270414748	1.83403656821378	2.0068	0.3296	2.0074	0.4172	504606684
764	3	14480179	15046678	0.474138	0.11738590889	1417	14	0.215720855260526	0.829205343799124	0.0713898410896906	277.649707958358	2.04473304473304	2.0068	0.3296	2.0074	0.4172	505243213
765	3	15046678	15695348	0.422856	0.229192039095	1445	10	0.227843654709013	0.819767787572068	0.0769549442661164	283.136081862969	2.04384724186704	2.0068	0.3296	2.0074	0.4172	505809712
766	3	15695348	16306587	0.39935	0.181989369134	1523	7	0.811201497495378	0.417249965804442	0.260105030584908	298.419552025814	2.30932524639879	2.0068	0.3296	2.0074	0.4172	506458382
767	3	16306587	16914961	0.407988	0.178137132751	1659	8	1.08679044339265	0.277129432180083	0.343247581938041	325.067653848211	2.46875	2.6726	0.1506	2.7164	0.1039	507069621
768	3	16914961	17481154	0.377852	0.116908898556	1596	5	1.45836660145843	0.144739521381321	0.477251404148377	312.723312562836	2.64896265560166	2.6726	0.1506	2.7164	0.1039	507677995
769	3	17481154	18093718	0.36712	0.183758758269	1577	4	1.78807654094367	0.0737636598287029	0.583854071170769	309.000415984707	2.783759929391	2.6726	0.1506	2.7164	0.1039	508244188
770	3	18093718	18644435	0.36554	0.0920926719168	1580	4	1.7982968736237	0.0721299749218251	0.586595969444724	309.588241760201	2.78905560458959	2.6726	0.1506	2.7164	0.1039	508856752
771	3	18644435	19238469	0.362598	0.158297336516	1242	4	0.646806058340573	0.51775747090206	0.23933658460074	243.359871054538	2.19240953221536	2.0936	0.2259	2.1032	0.2137	509407469
772	3	19238469	19865081	0.360334	0.202058051873	1104	4	0.176670755059297	0.859767013571087	0.0694115831584274	216.319885381811	1.94880847308032	2.0936	0.2259	2.1032	0.2137	510001503
773	3	19865081	20533922	0.372584	0.252438172899	1080	5	-0.215673674983009	0.829242122612217	-0.0861779350231374	211.617279177859	1.79253112033195	2.0936	0.2259	2.1032	0.2137	510628115
774	3	20533922	21147674	0.35402	0.185338703581	965	3	0.0190703032176747	0.984785021719963	0.0080441441814011	189.08395778392	1.90523198420533	2.0936	0.2259	2.1032	0.2137	511296956
775	3	21147674	21751987	0.35587	0.172614191652	961	3	0.00485372198570645	0.99612730537107	0.00205163279970881	188.300190083262	1.89733464955578	2.0936	0.2259	2.1032	0.2137	511910708
776	3	21751987	22337730	0.350918	0.146383311452	911	3	-0.172853543413897	0.862766548865156	-0.0750337441719907	178.503093825027	1.79861796643633	2.0936	0.2259	2.1032	0.2137	512515021
777	3	22337730	22953336	0.359824	0.187792191759	1088	3	0.456230176100698	0.648224468014511	0.181121853276298	213.184814579177	2.14807502467917	2.0936	0.2259	2.1032	0.2137	513100764
778	3	22953336	23559657	0.37245	0.175354309021	1205	5	0.189859337720828	0.849419356644781	0.0718238990433555	236.110019823445	2	2.0936	0.2259	2.1032	0.2137	513716370
779	3	23559657	24189210	0.400786	0.205785692388	1445	8	0.424695433557066	0.67105871309145	0.144003188370219	283.136081862969	2.15029761904762	2.0936	0.2259	2.1032	0.2137	514322691
780	3	24189210	24745615	0.37474	0.101373999155	1225	5	0.254744619753442	0.798920351269897	0.0955725018159646	240.028858326738	2.03319502074689	2.0936	0.2259	2.1032	0.2137	514952244
781	3	24745615	25296049	0.370044	0.0916258806687	1058	5	-0.287047485218885	0.774075961450378	-0.115869619959943	207.306556824236	1.75601659751037	2.0936	0.2259	2.1032	0.2137	515508649
782	3	25296049	25865040	0.38684	0.121251478494	1337	6	0.425127444053843	0.670743772613648	0.149027791409578	261.974353945183	2.09315068493151	2.0936	0.2259	2.1032	0.2137	516059083
783	3	25865040	26491092	0.371398	0.201344297279	1373	5	0.734895706794786	0.462403013223794	0.260122378073132	269.028263251112	2.27883817427386	2.0936	0.2259	2.1032	0.2137	516628074
784	3	26491092	27120314	0.375488	0.20536789877	1076	5	-0.228650731389532	0.819140390948543	-0.0915311695173442	210.8335114772	1.78589211618257	2.0936	0.2259	2.1032	0.2137	517254126
785	3	27120314	27751639	0.375394	0.20801488932	1315	5	0.546728388900205	0.584565347498397	0.197853552105696	257.66363159156	2.18257261410788	2.0936	0.2259	2.1032	0.2137	517883348
786	3	27751639	28343645	0.372678	0.155413965399	1153	5	0.0211576044360319	0.983119933463696	0.00818326557780344	225.921039714881	1.91369294605809	2.0936	0.2259	2.1032	0.2137	518514673
787	3	28343645	28940680	0.365892	0.162528159991	1110	4	0.197111420419353	0.843740346550042	0.0772310876177267	217.4955369328	1.95939982347749	2.0936	0.2259	2.1032	0.2137	519106679
788	3	28940680	29511882	0.358734	0.124652924885	1142	3	0.648154022732269	0.516885335859353	0.251005947388801	223.765678538069	2.25468904244817	2.0936	0.2259	2.1032	0.2137	519703714
789	3	29511882	30089246	0.35218	0.133995191941	994	3	0.122140517149444	0.902787734034871	0.0507610535882447	194.766273613696	1.96248766041461	2.0936	0.2259	2.1032	0.2137	520274916
790	3	30089246	30680478	0.368942	0.154308291838	1111	4	0.200518197979362	0.841075327072753	0.0785302277693504	217.691478857964	1.96116504854369	2.0936	0.2259	2.1032	0.2137	520852280
791	3	30680478	31231545	0.385868	0.092669312443	1174	6	-0.102977773173938	0.917980611592675	-0.0385392655737222	230.035820143339	1.83796477495108	2.0936	0.2259	2.1032	0.2137	521443512
792	3	31231545	31786629	0.391434	0.0992354310339	1246	7	-0.0831249388921596	0.933752196097949	-0.0295068428783819	244.143638755197	1.88931008339651	2.0936	0.2259	2.1032	0.2137	521994579
793	3	31786629	32421922	0.411682	0.212961578358	1350	9	0.144729366858777	0.884924551868928	0.0490669321261017	264.521598972324	2.01042442293373	2.0936	0.2259	2.1032	0.2137	522549663
794	3	32421922	33098976	0.410542	0.261506467726	1310	9	0.0164865948274843	0.986846196414059	0.00567433661272109	256.683921965736	1.95085629188384	2.0936	0.2259	2.1032	0.2137	523184956
795	3	33098976	33743209	0.375872	0.223883284464	1517	5	1.20206973742961	0.229336510125831	0.404011838173065	297.243900474826	2.51784232365145	2.0936	0.2259	2.1032	0.2137	523862010
796	3	33743209	34373536	0.392974	0.206760935197	1332	7	0.194535976376173	0.845756228686329	0.0667831711688781	260.99464431936	2.01971190295679	2.0936	0.2259	2.1032	0.2137	524506243
797	3	34373536	34980908	0.365628	0.176781280665	1018	4	-0.116312115101498	0.907405184319715	-0.0475910275440462	199.468879817649	1.79699911738747	2.0936	0.2259	2.1032	0.2137	525136570
798	3	34980908	35575317	0.345634	0.158828348831	955	2	0.383374498835045	0.701442108587102	0.150752861038892	187.124538532274	2.05708131394723	2.0936	0.2259	2.1032	0.2137	525743942
799	3	35575317	36156284	0.35675	0.139365919235	958	3	-0.00580871393826973	0.995365342893665	-0.00245914223786131	187.712364307768	1.89141164856861	2.0936	0.2259	2.1032	0.2137	526338351
800	3	36156284	36757185	0.382318	0.167916179204	1162	6	-0.141856684871689	0.887193208692348	-0.0533616052792455	227.684517041363	1.81917808219178	2.0936	0.2259	2.1032	0.2137	526919318
801	3	36757185	37372097	0.397422	0.1868755204	1320	7	0.15579259285036	0.876196509383591	0.0537270183434321	258.643341217383	2.00151630022745	2.0936	0.2259	2.1032	0.2137	527520219
802	3	37372097	37958959	0.433176	0.148010946355	1396	11	0.166740924131072	0.867573903468399	0.0482417514290465	273.534927529899	2	2.0936	0.2259	2.1032	0.2137	528135131
803	3	37958959	38576345	0.44555	0.190133887066	1373	12	0.0510004940044495	0.959325126903491	0.0157108396327046	269.028263251112	1.95723449750535	2.0936	0.2259	2.1032	0.2137	528721993
804	3	38576345	39152088	0.433366	0.131556962047	1191	11	-0.577824720141573	0.563382463889158	-0.180883776916492	233.366832871139	1.70630372492837	2.0936	0.2259	2.1032	0.2137	529339379
805	3	39152088	39793199	0.4189	0.220103850971	1358	9	0.170377921265035	0.864712934549325	0.0575910044326403	266.089134373641	2.02233804914371	2.0936	0.2259	2.1032	0.2137	529915122
806	3	39793199	40419561	0.397272	0.201739569131	1104	7	-0.541588310614291	0.588102146310792	-0.204070739124215	216.319885381811	1.67399545109932	2.0936	0.2259	2.1032	0.2137	530556233
807	3	40419561	41031737	0.412038	0.183241420768	1414	9	0.349917802108844	0.726400386466445	0.115889644997307	277.061882182864	2.10573343261355	2.0936	0.2259	2.1032	0.2137	531182595
808	3	41031737	41626672	0.401782	0.15957205409	1364	8	0.174089378432381	0.861795220521951	0.0607773400063501	267.264785924629	2.0297619047619	2.0936	0.2259	2.1032	0.2137	531794771
809	3	41626672	42308941	0.402866	0.267151226276	1484	8	0.545357608246729	0.585507590109966	0.182424787602981	290.777816944391	2.20833333333333	2.0936	0.2259	2.1032	0.2137	532389706
810	3	42308941	42908150	0.445158	0.165566605308	1364	12	0.0201342297922415	0.983936294249253	0.00622285850977628	267.264785924629	1.94440484675695	2.0936	0.2259	2.1032	0.2137	533071975
811	3	42908150	43487485	0.42783	0.136941493264	1361	10	-0.0271431905299445	0.978345526376855	-0.00944748161793014	266.676960149135	1.92503536067893	2.0936	0.2259	2.1032	0.2137	533671184
812	3	43487485	44101094	0.414376	0.18514884886	1622	9	1.01678021667156	0.309257995374336	0.313881344405182	317.817802617118	2.41548771407297	2.0936	0.2259	2.1032	0.2137	534250519
813	3	44101094	44715393	0.406266	0.186064115358	1458	8	0.46491615845362	0.641991498593457	0.156924415309115	285.68332689011	2.16964285714286	2.0936	0.2259	2.1032	0.2137	534864128
814	3	44715393	45332109	0.43911	0.189254048865	1391	11	0.148580786465885	0.881884434884832	0.0430652297616336	272.555217904076	1.99283667621776	2.0936	0.2259	2.1032	0.2137	535478427
815	3	45332109	45923637	0.426152	0.154731475095	1451	10	0.24605700079751	0.805638108279133	0.0829329709448197	284.311733413957	2.05233380480905	2.0936	0.2259	2.1032	0.2137	536095143
816	3	45923637	46540524	0.436106	0.189478786228	1535	11	0.671592751223255	0.501842994248052	0.185181465476936	300.77085512779	2.19914040114613	2.0936	0.2259	2.1032	0.2137	536686671
817	3	46540524	47155486	0.470326	0.186941632166	1255	14	-0.295109097781166	0.767910540041886	-0.103762552990193	245.907116081679	1.81096681096681	2.0936	0.2259	2.1032	0.2137	537303558
818	3	47155486	47854910	0.427056	0.285126046575	1467	10	0.294625923700169	0.768279656507381	0.0987543225514652	287.446804216592	2.07496463932107	2.0936	0.2259	2.1032	0.2137	537918520
819	3	47854910	48556863	0.44237	0.287701598255	1458	12	0.342515211564191	0.731963198353622	0.102369933812541	285.68332689011	2.0784034212402	2.0936	0.2259	2.1032	0.2137	538617944
820	3	48556863	49275401	0.489708	0.304142578402	1159	14	-0.597823144028095	0.549957946130676	-0.218569350821856	227.096691265869	1.67243867243867	2.0936	0.2259	2.1032	0.2137	539319897
821	3	49275401	49993329	0.486862	0.303551331053	1162	14	-0.588363330082878	0.556288445685825	-0.214839848423799	227.684517041363	1.67676767676768	2.0936	0.2259	2.1032	0.2137	540038435
822	3	49993329	50592402	0.532352	0.165377174401	928	16	0.37126852766195	0.710437536732178	0.184853154123644	181.834106552827	2.41195581546459	2.0936	0.2259	2.1032	0.2137	540756363
823	3	50592402	51297612	0.410786	0.290991335914	1327	9	0.0709897729407835	0.943405894966448	0.0242758955581018	260.014934693536	1.97617274758004	2.0936	0.2259	2.1032	0.2137	541355436
824	3	51297612	52001019	0.44341	0.289173977512	1543	12	0.634029929123932	0.526061290131393	0.184117276056339	302.338390529108	2.19957234497505	2.0936	0.2259	2.1032	0.2137	542060646
825	3	52001019	52574770	0.543118	0.128541823892	1048	16	0.770472826216327	0.441019468195214	0.360295160533522	205.347137572589	2.72384665367121	2.0936	0.2259	2.1032	0.2137	542764053
826	3	52574770	53195998	0.43467	0.195142524162	1291	11	-0.214621966837844	0.830062065949698	-0.0645681894734149	252.961025387607	1.84957020057307	2.0936	0.2259	2.1032	0.2137	543337804
827	3	53195998	53803498	0.44236	0.17695473251	1490	12	0.452261928763152	0.651080299128785	0.133691544835128	291.95346849538	2.1240199572345	2.0936	0.2259	2.1032	0.2137	543959032
828	3	53803498	54377756	0.428748	0.129311215516	1258	10	-0.339805631715809	0.734002906527859	-0.122982626242636	246.494941857173	1.77934936350778	2.0936	0.2259	2.1032	0.2137	544566532
829	3	54377756	54958599	0.416436	0.139182188647	1603	9	0.9558648999567	0.339140494272565	0.296881950342456	314.094906038989	2.38719285182427	2.0936	0.2259	2.1032	0.2137	545140790
830	3	54958599	55533527	0.409332	0.130325884285	1507	8	0.616517352294479	0.537553123032622	0.204613112580002	295.284481223179	2.24255952380952	2.0936	0.2259	2.1032	0.2137	545721633
831	3	55533527	56080110	0.407964	0.0852258485902	1246	8	-0.190991047551727	0.848532607072148	-0.0697622359938205	244.143638755197	1.85416666666667	2.0936	0.2259	2.1032	0.2137	546296561
832	3	56080110	56678591	0.388646	0.164551589775	1385	6	0.580643090844846	0.561481024025823	0.199914302252776	271.379566353088	2.16829745596869	2.0936	0.2259	2.1032	0.2137	546843144
833	3	56678591	57302461	0.413066	0.198550980172	1465	9	0.513427336448742	0.607652427544162	0.167008189497519	287.054920366262	2.18168279970216	2.0936	0.2259	2.1032	0.2137	547441625
834	3	57302461	58003448	0.375196	0.286720010499	1239	5	0.300164317176272	0.764051821574062	0.111966940066633	242.772045279044	2.05643153526971	2.0936	0.2259	2.1032	0.2137	548065495
835	3	58003448	58633446	0.450224	0.206346686815	1517	13	0.356441866891972	0.72150968025769	0.112606287933276	297.243900474826	2.13361462728551	2.0936	0.2259	2.1032	0.2137	548766482
836	3	58633446	59272412	0.382806	0.217485750416	1277	6	0.230732885565089	0.817522323778662	0.0827868510189495	250.217838435302	1.99921722113503	2.0936	0.2259	2.1032	0.2137	549396480
837	3	59272412	59843182	0.404942	0.123990398935	1339	8	0.0967418305543922	0.922931419628791	0.0340896563064884	262.366237795512	1.99255952380952	2.0936	0.2259	2.1032	0.2137	550035446
838	3	59843182	60383744	0.383184	0.0750367210422	1160	6	-0.14833650348798	0.882077208391485	-0.05584686866884	227.292633191034	1.8160469667319	2.0936	0.2259	2.1032	0.2137	550606216
839	3	60383744	60969647	0.376014	0.146616419441	1083	5	-0.205940882678117	0.836837090100296	-0.0821760044656412	212.205104953353	1.79751037344398	2.0936	0.2259	2.1032	0.2137	551146778
840	3	60969647	61590771	0.386732	0.195007760125	1289	6	0.26961179726284	0.787458923444646	0.0962805896778765	252.569141537278	2.01800391389432	2.0936	0.2259	2.1032	0.2137	551732681
841	3	61590771	62155912	0.393658	0.115265040052	1318	7	0.149335362262724	0.88128901306036	0.051539459105668	258.251457367054	1.99848369977256	2.0936	0.2259	2.1032	0.2137	552353805
842	3	62155912	62694989	0.399016	0.0724887168252	1176	7	-0.309128009459407	0.757224153473888	-0.11292285106602	230.427703993669	1.78316906747536	2.0936	0.2259	2.1032	0.2137	552918946
843	3	62694989	63280413	0.384034	0.145918172128	1186	6	-0.0640988614761871	0.948891508394064	-0.0238676641377708	232.387123245316	1.85675146771037	2.0936	0.2259	2.1032	0.2137	553458023
844	3	63280413	63866113	0.384474	0.146320641967	1355	6	0.483445811600469	0.628779226835866	0.168321177557459	265.501308598147	2.12133072407045	2.0936	0.2259	2.1032	0.2137	554043447
845	3	63866113	64412453	0.40687	0.0848189771937	1427	8	0.369005199084914	0.712123849524648	0.125919030457941	279.609127210004	2.1235119047619	2.0936	0.2259	2.1032	0.2137	554629147
846	3	64412453	64969310	0.39981	0.102103412546	1215	7	-0.183212013000512	0.85463166889448	-0.0658545974092406	238.069439075091	1.84230477634572	2.0936	0.2259	2.1032	0.2137	555175487
847	3	64969310	65546774	0.390794	0.134145158832	1177	7	-0.30589939416559	0.759681247249213	-0.11169659086394	230.623645918833	1.78468536770281	2.0936	0.2259	2.1032	0.2137	555732344
848	3	65546774	66135134	0.392782	0.150180161806	1350	7	0.252651051664894	0.800537875957832	0.0861484960358094	264.521598972324	2.0470053070508	2.0936	0.2259	2.1032	0.2137	556309808
849	3	66135134	66824982	0.409252	0.275202653338	1323	8	0.0472393999124792	0.962322425969323	0.0167467572608545	259.231166992877	1.96875	2.0936	0.2259	2.1032	0.2137	556898168
850	3	66824982	67433818	0.380094	0.178760782871	1121	6	-0.27469296650567	0.7835521352892	-0.105185395878348	219.650898109611	1.75499021526419	2.0936	0.2259	2.1032	0.2137	557588016
851	3	67433818	68030487	0.376294	0.162014450223	1193	5	0.15092816850126	0.880032379759989	0.0573847956212596	233.758716721468	1.98008298755187	2.0936	0.2259	2.1032	0.2137	558196852
852	3	68030487	68597333	0.37493	0.117926209235	839	5	-0.997541323476008	0.318501826076044	-0.450466531634145	164.39527521317	1.39253112033195	2.0936	0.2259	2.1032	0.2137	558793521
853	3	68597333	69210684	0.38447	0.184806089825	1274	6	0.221013157640652	0.825082187982943	0.079393603572526	249.630012659808	1.99452054794521	2.0936	0.2259	2.1032	0.2137	559360367
854	3	69210684	69821367	0.395326	0.181244606449	1424	7	0.491568583407413	0.623024357317147	0.163138235064014	279.02130143451	2.15921152388173	2.0936	0.2259	2.1032	0.2137	559973718
855	3	69821367	70374510	0.372252	0.0960746136171	1165	5	0.0600887736556003	0.952084931132323	0.0231207074676742	228.272342816857	1.93360995850622	2.0936	0.2259	2.1032	0.2137	560584401
856	3	70374510	70968285	0.365456	0.157930192413	1037	4	-0.0515833414613224	0.958860693255054	-0.0209126948065158	203.191776395778	1.83053839364519	2.0936	0.2259	2.1032	0.2137	561137544
857	3	70968285	71522747	0.397586	0.0982249459837	1345	7	0.236507975195805	0.81303851949045	0.0807952615416027	263.5418893465	2.03942380591357	2.0936	0.2259	2.1032	0.2137	561731319
858	3	71522747	72096579	0.417004	0.128664835701	1357	9	0.167171851964253	0.86723483160961	0.0565282456067626	265.893192448477	2.02084884586746	2.0936	0.2259	2.1032	0.2137	562285781
859	3	72096579	72654105	0.444814	0.103180838203	1559	12	0.688903287723413	0.490884130345022	0.199000142183389	305.473461331743	2.2223806129722	2.0936	0.2259	2.1032	0.2137	562859613
860	3	72654105	73289808	0.407172	0.213469182936	1489	8	0.560827117822327	0.574915398300017	0.187277449564277	291.757526570215	2.21577380952381	2.0936	0.2259	2.1032	0.2137	563417139
861	3	73289808	73865494	0.404092	0.131470975497	1203	8	-0.324028829901869	0.745916207637989	-0.120429661841746	235.718135973115	1.79017857142857	2.0936	0.2259	2.1032	0.2137	564052842
862	3	73865494	74440033	0.366326	0.129737058755	905	4	-0.501277979382543	0.616175500679807	-0.217338891649174	177.327442274039	1.59752868490733	2.0936	0.2259	2.1032	0.2137	564628528
863	3	74440033	75027878	0.356242	0.149435650554	950	3	-0.0342418764022062	0.972684273566017	-0.0145572847557314	186.14482890645	1.8756169792695	2.0936	0.2259	2.1032	0.2137	565203067
864	3	75027878	76161084	0.367692	0.558773956368	999	4	-0.181040888741674	0.856335481689729	-0.0747720058273232	195.74598323952	1.76345984112974	2.0936	0.2259	2.1032	0.2137	565790912
865	3	76161084	76727868	0.348566	0.117829719964	900	2	0.160846576007459	0.872214240449844	0.065177129332818	176.347732648216	1.93861066235864	2.0936	0.2259	2.1032	0.2137	566924118
866	3	76727868	77283725	0.344014	0.10048807517	842	2	-0.0738192335198139	0.941154222643341	-0.030927638817823	164.983100988664	1.81367797522886	2.0936	0.2259	2.1032	0.2137	567490902
867	3	77283725	77847709	0.35059	0.113450026951	810	3	-0.531822219521095	0.594849131999224	-0.244562890202055	158.712959383394	1.59921026653504	2.0936	0.2259	2.1032	0.2137	568046759
868	3	77847709	78423607	0.352576	0.131790699047	880	3	-0.28303204796165	0.777152270270395	-0.124981274449382	172.428894144922	1.73741362290227	2.0936	0.2259	2.1032	0.2137	568610743
869	3	78423607	79005715	0.346248	0.141052863043	849	2	-0.0454974978872121	0.963710769231915	-0.0189833183311805	166.354694464817	1.82875605815832	2.0936	0.2259	2.1032	0.2137	569186641
870	3	79005715	79575165	0.338994	0.121959785758	970	1	0.774890105447826	0.438404599343395	0.366551594155043	190.063667409744	2.35151515151515	2.0936	0.2259	2.1032	0.2137	569768749
871	3	79575165	80144347	0.335734	0.121546359512	824	1	0.255056124687518	0.798679751049029	0.131211184263772	161.4561463357	1.99757575757576	2.0936	0.2259	2.1032	0.2137	570338199
872	3	80144347	80729598	0.33327	0.145665705825	839	1	0.308463725450563	0.757729498274123	0.157237657520376	164.39527521317	2.03393939393939	2.0936	0.2259	2.1032	0.2137	570907381
873	3	80729598	81325035	0.33931	0.160280600634	961	1	0.742845544989999	0.457575197538084	0.353103277854304	188.300190083262	2.32969696969697	2.0936	0.2259	2.1032	0.2137	571492632
874	3	81325035	81892940	0.349792	0.119571055018	1019	2	0.642316081761691	0.520667974591287	0.244334274281595	199.664821742813	2.1949380721594	2.0936	0.2259	2.1032	0.2137	572088069
875	3	81892940	82485973	0.34815	0.156876598773	950	2	0.363144687668901	0.716496803939382	0.143179641334091	186.14482890645	2.0463112547119	2.0936	0.2259	2.1032	0.2137	572655974
876	3	82485973	83068201	0.336972	0.141229896192	808	1	0.198088017206936	0.842976199956623	0.102922139832348	158.321075533065	1.95878787878788	2.0936	0.2259	2.1032	0.2137	573249007
877	3	83068201	83645414	0.327814	0.133768643464	760	1	0.0271836947651907	0.978313220593559	0.0145662654115013	148.91586312516	1.84242424242424	2.0936	0.2259	2.1032	0.2137	573831235
878	3	83645414	84223959	0.327324	0.135762991643	748	1	-0.0155423858452456	0.987599469555303	-0.00839488303181008	146.564560023184	1.81333333333333	2.0936	0.2259	2.1032	0.2137	574408448
879	3	84223959	84825507	0.332992	0.168811133941	853	1	0.358310819496072	0.720110722131132	0.181112588398844	167.138462165476	2.06787878787879	2.0936	0.2259	2.1032	0.2137	574986993
880	3	84825507	85405757	0.33104	0.138302455838	742	1	-0.0369054261504638	0.970560413253951	-0.0200139662986435	145.388908472196	1.79878787878788	2.0936	0.2259	2.1032	0.2137	575588541
881	3	85405757	85962858	0.330372	0.10249667475	848	1	0.34050828590839	0.73347378395106	0.172631111643753	166.158752539652	2.05575757575758	2.0936	0.2259	2.1032	0.2137	576168791
882	3	85962858	86553224	0.333386	0.153067757967	782	1	0.105514842550991	0.915967293079866	0.0557354543879055	153.226585478783	1.89575757575758	2.0936	0.2259	2.1032	0.2137	576725892
883	3	86553224	87150266	0.347974	0.162537978903	947	2	0.351006800969214	0.725583246197408	0.138616553584166	185.557003130956	2.03984921917071	2.0936	0.2259	2.1032	0.2137	577316258
884	3	87150266	87746385	0.344756	0.161241295782	1075	2	0.868889966822506	0.3849073178603	0.321516882592604	210.637569552036	2.31556273559505	2.0936	0.2259	2.1032	0.2137	577913300
885	3	87746385	88366926	0.351224	0.194251467671	1139	3	0.637491586808293	0.52380468833214	0.24721104373407	223.177852762575	2.24876604146101	2.0936	0.2259	2.1032	0.2137	578509419
886	3	88366926	88985640	0.339776	0.191872173573	1049	1	1.0561701361332	0.290890491980073	0.479509619657821	205.543079497754	2.5430303030303	2.0936	0.2259	2.1032	0.2137	579129960
887	3	88985640	89550336	0.337256	0.114567838271	833	1	0.287100685145345	0.774035227581886	0.146883342446101	163.219623662182	2.01939393939394	2.0936	0.2259	2.1032	0.2137	579748674
888	3	89550336	90176748	0.346988	0.201803286016	928	2	0.274133518537866	0.783982016040307	0.109376933243353	181.834106552827	1.99892299407647	2.0936	0.2259	2.1032	0.2137	580313370
889	3	90176748	94073538	0.362048	0.871689262188	1074	4	0.0744674282590197	0.940638457667855	0.0296654043656712	210.441627626871	1.89585172109444	2.0936	0.2259	2.1032	0.2137	580939782
890	3	94073538	94683742	0.345574	0.18060189707	878	2	0.0718354068764243	0.942732894983378	0.0294730676511391	172.037010294593	1.89122240172321	2.0936	0.2259	2.1032	0.2137	584836572
891	3	94683742	95273141	0.32644	0.151678234948	820	1	0.240814097817372	0.809699202644182	0.124190756585999	160.672378635041	1.98787878787879	2.0936	0.2259	2.1032	0.2137	585446776
892	3	95273141	95888037	0.329326	0.186854362364	832	1	0.283540178427809	0.776762786824208	0.145150375221645	163.023681737017	2.0169696969697	2.0936	0.2259	2.1032	0.2137	586036175
893	3	95888037	96506299	0.339242	0.191281366152	938	1	0.660953890486663	0.508641884226284	0.31815476959593	183.793525804474	2.27393939393939	2.0936	0.2259	2.1032	0.2137	586651071
894	3	96506299	97095884	0.341012	0.151945860224	1055	2	0.787970722157929	0.430713831565233	0.294423221710328	206.718731048742	2.27248249865374	2.0936	0.2259	2.1032	0.2137	587269333
895	3	97095884	97673841	0.349468	0.134883737025	891	2	0.124432915908399	0.900972512738233	0.0506775596377029	174.584255321734	1.91922455573506	2.0936	0.2259	2.1032	0.2137	587858918
896	3	97673841	98316732	0.363302	0.222263183028	1275	4	0.759229717820878	0.447715151803777	0.277168658126479	249.825954584972	2.25066195939982	2.0936	0.2259	2.1032	0.2137	588436875
897	3	98316732	98956970	0.367608	0.219040419344	1327	4	0.936382150941359	0.349076464556014	0.334839781750452	260.014934693536	2.34245366284201	2.0936	0.2259	2.1032	0.2137	589079766
898	3	98956970	99562088	0.371196	0.173714878751	1417	5	0.877643327266537	0.380137308589848	0.30563051084405	277.649707958358	2.35186721991701	2.0936	0.2259	2.1032	0.2137	589720004
899	3	99562088	100141287	0.376228	0.136738841055	1500	5	1.14691724770189	0.251415823581085	0.387753253309275	293.912887747026	2.4896265560166	2.0936	0.2259	2.1032	0.2137	590325122
900	3	100141287	100757697	0.373196	0.188851576061	1308	5	0.524018540188791	0.60026564464538	0.190153293424114	256.292038115407	2.17095435684647	2.0936	0.2259	2.1032	0.2137	590904321
901	3	100757697	101443332	0.371584	0.270749013688	1370	5	0.725162914489894	0.468352091170702	0.256966645773921	268.440437475618	2.27385892116183	2.0936	0.2259	2.1032	0.2137	591520731
902	3	101443332	102077203	0.373892	0.211195968896	1368	5	0.718674386286633	0.472341568648304	0.25485898281193	268.048553625288	2.27053941908714	2.0936	0.2259	2.1032	0.2137	592206366
903	3	102077203	102649621	0.352674	0.126512443704	972	3	0.0439493203736191	0.964944801281776	0.0184715156317394	190.455551260073	1.91905231984205	2.0936	0.2259	2.1032	0.2137	592840237
904	3	102649621	103243876	0.335546	0.158610360872	925	1	0.61466730315869	0.538774457150404	0.298020212484228	181.246280777333	2.24242424242424	2.0936	0.2259	2.1032	0.2137	593412655
905	3	103243876	103819232	0.3329	0.130972823782	861	1	0.386794873236363	0.698908072954434	0.194580084477397	168.705997566793	2.08727272727273	2.0936	0.2259	2.1032	0.2137	594006910
906	3	103819232	104431112	0.33982	0.182846309734	959	1	0.735724531554926	0.461898357281713	0.350097662098684	187.908306232932	2.32484848484848	2.0936	0.2259	2.1032	0.2137	594582266
907	3	104431112	104993514	0.343136	0.110956219928	873	2	0.0516055957102801	0.958842960551246	0.0212337817452212	171.057300668769	1.88045234248788	2.0936	0.2259	2.1032	0.2137	595194146
908	3	104993514	105567517	0.347852	0.128924413287	1156	2	1.19661290771404	0.231457467058629	0.42632162061646	226.508865490375	2.49003769520732	2.0936	0.2259	2.1032	0.2137	595756548
909	3	105567517	106159330	0.354888	0.155138531935	1275	3	1.12085534869521	0.262349439833025	0.409940543772179	249.825954584972	2.5172754195459	2.0936	0.2259	2.1032	0.2137	596330551
910	3	106159330	106770486	0.352268	0.181878276578	1174	3	0.761886672588015	0.446127644929847	0.290875705136011	230.035820143339	2.31786771964462	2.0936	0.2259	2.1032	0.2137	596922364
911	3	106770486	107361480	0.372704	0.153967722177	1298	5	0.491575899172484	0.623019184493852	0.17908113592517	254.33261886376	2.15435684647303	2.0936	0.2259	2.1032	0.2137	597533520
912	3	107361480	107912340	0.384604	0.0923283592927	1476	6	0.875474837886122	0.381315595339569	0.291721047376622	289.210281543074	2.31076320939335	2.0936	0.2259	2.1032	0.2137	598124514
913	3	107912340	108499976	0.370854	0.14913313684	1184	5	0.121729791586584	0.903113018413434	0.0464598335549814	231.995239394986	1.96514522821577	2.0936	0.2259	2.1032	0.2137	598675374
914	3	108499976	109139549	0.37064	0.218228411768	1547	5	1.29939766047853	0.193807494158446	0.432263949375067	303.122158229767	2.56763485477178	2.0936	0.2259	2.1032	0.2137	599263010
915	3	109139549	109807480	0.352864	0.251419682572	1079	3	0.42424286832877	0.671388700175348	0.169138161513975	211.421337252694	2.13030602171767	2.0936	0.2259	2.1032	0.2137	599902583
916	3	109807480	110398483	0.347592	0.153980605851	1137	2	1.11973962528269	0.262824733901921	0.402412477008029	222.785968912246	2.44911147011309	2.0936	0.2259	2.1032	0.2137	600570514
917	3	110398483	110988759	0.358224	0.152938625321	1248	3	1.02489342537943	0.305413477159185	0.379061230888207	244.535522605526	2.4639684106614	2.0936	0.2259	2.1032	0.2137	601161517
918	3	110988759	111606980	0.379516	0.191227732478	1481	5	1.0852762297709	0.277799330528472	0.369362393214879	290.189991168897	2.45809128630705	2.0936	0.2259	2.1032	0.2137	601751793
919	3	111606980	112216321	0.374946	0.179441396525	1427	5	0.910085968282844	0.362777173940637	0.315776087401795	279.609127210004	2.36846473029046	2.0936	0.2259	2.1032	0.2137	602370014
920	3	112216321	112849943	0.37944	0.210885985651	1608	5	1.497297770678	0.134315794705992	0.48805815910496	315.074615664812	2.66887966804979	2.0936	0.2259	2.1032	0.2137	602979355
921	3	112849943	113450892	0.394092	0.16798264079	1494	7	0.717571653974661	0.473021440675886	0.232369236886853	292.737236196038	2.26535253980288	2.0936	0.2259	2.1032	0.2137	603612977
922	3	113450892	114067040	0.38407	0.188506657491	1325	6	0.386248532356092	0.69931261360496	0.136020685654149	259.623050843207	2.07436399217221	2.0936	0.2259	2.1032	0.2137	604213926
923	3	114067040	114605064	0.360948	0.0706734272077	1143	4	0.309535079899658	0.756914531572175	0.119496814594737	223.961620463234	2.01765225066196	2.0936	0.2259	2.1032	0.2137	604830074
924	3	114605064	115183886	0.352862	0.136176579328	1208	3	0.882727613059745	0.37738345912087	0.332063751351037	236.697845598939	2.38499506416584	2.0936	0.2259	2.1032	0.2137	605368098
925	3	115183886	115752878	0.37642	0.12125302289	1373	5	0.734895706794786	0.462403013223794	0.260122378073132	269.028263251112	2.27883817427386	2.0936	0.2259	2.1032	0.2137	605946920
926	3	115752878	116335167	0.36119	0.141319860069	1083	4	0.105128426299103	0.916273903355011	0.0417046539885857	212.205104953353	1.9117387466902	2.0936	0.2259	2.1032	0.2137	606515912
927	3	116335167	116898839	0.36165	0.112959309669	942	4	-0.375227209662201	0.707491495714045	-0.159529624006958	184.577293505133	1.66284201235658	2.0936	0.2259	2.1032	0.2137	607098201
928	3	116898839	117445235	0.361974	0.0849127738856	1051	4	-0.00388845562119295	0.996897469112908	-0.00156591965756317	205.934963348083	1.85525154457193	2.0936	0.2259	2.1032	0.2137	607661873
929	3	117445235	118003952	0.357308	0.105092560276	963	3	0.0119620126016906	0.990455922439463	0.00505099986941767	188.692073933591	1.90128331688055	2.0936	0.2259	2.1032	0.2137	608208269
930	3	118003952	118604899	0.373938	0.167979871769	1206	5	0.193103601822459	0.846877831901571	0.0730206598261165	236.305961748609	2.00165975103734	2.0936	0.2259	2.1032	0.2137	608766986
931	3	118604899	119237863	0.39068	0.210065659342	1410	7	0.446367969293964	0.655331466148358	0.148884251383772	276.278114482205	2.1379833206975	2.0936	0.2259	2.1032	0.2137	609367933
932	3	119237863	119846964	0.385426	0.179118077298	1486	6	0.907873930967581	0.363944832240953	0.301462441854822	291.169700794721	2.32641878669276	2.0936	0.2259	2.1032	0.2137	610000897
933	3	119846964	120490997	0.40166	0.223642266778	1568	8	0.805245369116772	0.420678100335697	0.261859255097386	307.236938658225	2.33333333333333	2.0936	0.2259	2.1032	0.2137	610609998
934	3	120490997	121196916	0.35263	0.291703439063	1197	3	0.843632014671833	0.398875068620638	0.31886644896946	234.542484422127	2.36327739387957	2.0936	0.2259	2.1032	0.2137	611254031
935	3	121196916	121829671	0.378878	0.209804742752	1288	5	0.459133258156177	0.646138474926519	0.167923346040648	252.373199612113	2.13775933609959	2.0936	0.2259	2.1032	0.2137	611959950
936	3	121829671	122467735	0.388432	0.216379548133	1502	6	0.959712479897916	0.337199940517573	0.316913138830497	294.304771597356	2.35146771037182	2.0936	0.2259	2.1032	0.2137	612592705
937	3	122467735	123027981	0.436394	0.10753490431	1734	11	1.39436623029768	0.163207040291303	0.361046708441229	339.763298235563	2.48424068767908	2.0936	0.2259	2.1032	0.2137	613230769
938	3	123027981	123603622	0.45505	0.13140307935	1435	13	0.0998354123196963	0.920474993518627	0.0324359392492921	281.176662611322	2.0182841068917	2.0936	0.2259	2.1032	0.2137	613791015
939	3	123603622	124203285	0.411356	0.166198348072	1545	9	0.769912880511326	0.441351572785414	0.243714362979646	302.730274379437	2.30081906180194	2.0936	0.2259	2.1032	0.2137	614366656
940	3	124203285	124789364	0.434738	0.146872691224	1692	11	1.24182107391011	0.214302585537626	0.325672378339344	331.533737378646	2.42406876790831	2.0936	0.2259	2.1032	0.2137	614966319
941	3	124789364	125605997	0.39645	0.387729861517	1408	7	0.439910738706328	0.660001757846843	0.146836422734914	275.886230631875	2.13495072024261	2.0936	0.2259	2.1032	0.2137	615552398
942	3	125605997	126268561	0.485484	0.245355920334	1033	14	-0.995135329727188	0.319670449662501	-0.384609662963268	202.408008695119	1.49062049062049	2.0936	0.2259	2.1032	0.2137	616369031
943	3	126268561	126838087	0.483938	0.122076955222	1075	14	-0.862697934494157	0.388303568336895	-0.327113257351505	210.637569552036	1.55122655122655	2.0936	0.2259	2.1032	0.2137	617031595
944	3	126838087	127395860	0.483122	0.103577978855	1384	14	0.111662901863144	0.911090695339244	0.0373940258083967	271.183624427923	1.997113997114	2.0936	0.2259	2.1032	0.2137	617601121
945	3	127395860	127969909	0.44669	0.12899421478	1455	12	0.332226456826788	0.73971826758948	0.0993983672812501	285.095501114616	2.07412687099073	2.0936	0.2259	2.1032	0.2137	618158894
946	3	127969909	128577677	0.490984	0.177317660686	1232	15	-0.122195225904325	0.902744407298955	-0.0413075315973841	241.400451802891	1.93027810419115	2.0936	0.2259	2.1032	0.2137	618732943
947	3	128577677	129266673	0.471426	0.27430638204	1363	14	0.0454442042466286	0.963753247468249	0.0153356449768818	267.068843999465	1.96681096681097	2.0936	0.2259	2.1032	0.2137	619340711
948	3	129266673	130066701	0.425108	0.375021874234	1437	10	0.203559193257684	0.838697984455463	0.0689455133354115	281.568546461651	2.03253182461103	2.0936	0.2259	2.1032	0.2137	620029707
949	3	130066701	130665494	0.37669	0.164986898644	1295	5	0.481843106867591	0.629917404437603	0.175742850499948	253.744793088266	2.149377593361	2.0936	0.2259	2.1032	0.2137	620829735
950	3	130665494	131283290	0.380006	0.190671354298	1304	6	0.318210436885028	0.750325316436084	0.112972195547303	255.508270414748	2.04148727984344	2.0936	0.2259	2.1032	0.2137	621428528
951	3	131283290	131880749	0.381776	0.163122490414	1297	6	0.295531071728007	0.767588219913519	0.105206805567925	254.136676938596	2.03052837573386	2.0936	0.2259	2.1032	0.2137	622046324
952	3	131880749	132496566	0.371198	0.188070481978	1263	5	0.378026655615409	0.705410792401296	0.139645391713584	247.474651482996	2.09626556016598	2.0936	0.2259	2.1032	0.2137	622643783
953	3	132496566	133114917	0.39311	0.191397765994	1324	7	0.168707054025631	0.866027070007923	0.0580922109048338	259.427108918042	2.00758150113723	2.0936	0.2259	2.1032	0.2137	623259600
954	3	133114917	133726593	0.437124	0.182573780891	1468	11	0.428246906509757	0.66847136920858	0.120794778062607	287.642746141757	2.10315186246418	2.0936	0.2259	2.1032	0.2137	623877951
955	3	133726593	134324468	0.423146	0.16370478779	1517	10	0.446403807770977	0.655305582781408	0.147106537125109	297.243900474826	2.14568599717115	2.0936	0.2259	2.1032	0.2137	624489627
956	3	134324468	134872263	0.450278	0.0872497923493	1541	13	0.431546195059467	0.666071271113023	0.135252064201027	301.946506678779	2.16736990154712	2.0936	0.2259	2.1032	0.2137	625087502
957	3	134872263	135469191	0.411166	0.162378042243	1257	9	-0.153435078113978	0.87805518404964	-0.0539078253915837	246.298999932008	1.87192851824274	2.0936	0.2259	2.1032	0.2137	625635297
958	3	135469191	136130074	0.391064	0.243436432773	1589	7	1.02429010688735	0.3056982693448	0.321308213446135	311.351719086683	2.40940106141016	2.0936	0.2259	2.1032	0.2137	626232225
959	3	136130074	136812055	0.37695	0.266841744858	1638	5	1.59462569372692	0.110795963414366	0.51472610956704	320.952873419753	2.71867219917012	2.0936	0.2259	2.1032	0.2137	626893108
960	3	136812055	137469172	0.382762	0.239100495041	1302	6	0.311730618268737	0.755245256623762	0.110757774481861	255.116386564419	2.03835616438356	2.0936	0.2259	2.1032	0.2137	627575089
961	3	137469172	138087206	0.408376	0.190983020352	1406	8	0.304033258867403	0.76110255285866	0.104530290054713	275.494346781546	2.0922619047619	2.0936	0.2259	2.1032	0.2137	628232206
962	3	138087206	138772525	0.412998	0.270412756687	1497	9	0.616021554073775	0.537880294255884	0.198181746246325	293.325061971532	2.22933730454207	2.0936	0.2259	2.1032	0.2137	628850240
963	3	138772525	139367867	0.423568	0.160146604809	1487	10	0.355337077328492	0.722337081785286	0.118290098930494	291.365642719886	2.1032531824611	2.0936	0.2259	2.1032	0.2137	629535559
964	3	139367867	139921185	0.422054	0.0963605015561	1279	10	-0.27605892040607	0.782502811828782	-0.0990982842402878	250.609722285631	1.80905233380481	2.0936	0.2259	2.1032	0.2137	630130901
965	3	139921185	140492003	0.421314	0.124064062451	1152	10	-0.661574745945923	0.508243796782532	-0.249973831679612	225.725097789716	1.62942008486563	2.0936	0.2259	2.1032	0.2137	630684219
966	3	140492003	141119641	0.421062	0.20336244778	1398	10	0.0851724436824535	0.932124297712038	0.0292498122535117	273.926811380229	1.97736916548798	2.0936	0.2259	2.1032	0.2137	631255037
967	3	141119641	141759888	0.395776	0.219051397351	1470	7	0.640084886923033	0.522117413814069	0.209005243821343	288.034629992086	2.2289613343442	2.0936	0.2259	2.1032	0.2137	631882675
968	3	141759888	142424834	0.360334	0.248059240901	1223	4	0.582077284700397	0.560514624869801	0.217095814907645	239.636974476409	2.15887025595763	2.0936	0.2259	2.1032	0.2137	632522922
969	3	142424834	143006829	0.390854	0.140886090087	1497	7	0.727257499856115	0.467068228113438	0.235263310156033	293.325061971532	2.26990144048522	2.0936	0.2259	2.1032	0.2137	633187868
970	3	143006829	143573004	0.385698	0.116880823067	1402	6	0.635721549083326	0.524957928443046	0.217514675326849	274.710579080887	2.19491193737769	2.0936	0.2259	2.1032	0.2137	633769863
971	3	143573004	144152183	0.362126	0.136709031232	1112	4	0.203924975539371	0.838412127502521	0.0798281991037658	217.887420783129	1.96293027360989	2.0936	0.2259	2.1032	0.2137	634336038
972	3	144152183	144733174	0.339352	0.139401470935	928	1	0.625348823311299	0.531742142665022	0.302691652208125	181.834106552827	2.24969696969697	2.0936	0.2259	2.1032	0.2137	634915217
973	3	144733174	145318893	0.33167	0.14634833427	930	1	0.632469836746372	0.527079912316657	0.305797563075947	182.225990403156	2.25454545454545	2.0936	0.2259	2.1032	0.2137	635496208
974	3	145318893	145905641	0.344552	0.147845412341	1000	2	0.565442799330343	0.571772620433123	0.217180222777868	195.941925164684	2.15401184706516	2.0936	0.2259	2.1032	0.2137	636081927
975	3	145905641	146519943	0.349698	0.186068090288	1027	2	0.674683779627521	0.499876692054213	0.255616404433976	201.232357144131	2.21217016693592	2.0936	0.2259	2.1032	0.2137	636668675
976	3	146519943	147106719	0.344526	0.147886075777	844	2	-0.0657273090533563	0.947594929938715	-0.0275048731770339	165.374984838994	1.81798599892299	2.0936	0.2259	2.1032	0.2137	637282977
977	3	147106719	147681659	0.356	0.130344035899	911	3	-0.172853543413897	0.862766548865156	-0.0750337441719907	178.503093825027	1.79861796643633	2.0936	0.2259	2.1032	0.2137	637869753
978	3	147681659	148269792	0.340214	0.149852159291	1010	2	0.605902421662631	0.5445795512789	0.231535515754938	197.901344416331	2.17555196553581	2.0936	0.2259	2.1032	0.2137	638444693
979	3	148269792	148865475	0.36602	0.160627380671	1214	4	0.551416286660314	0.581348338533877	0.20643983263594	237.873497149927	2.14298323036187	2.0936	0.2259	2.1032	0.2137	639032826
980	3	148865475	149456071	0.387428	0.153397584813	1440	6	0.75883810279287	0.447949409480478	0.2560971376459	282.156372237145	2.25440313111546	2.0936	0.2259	2.1032	0.2137	639628509
981	3	149456071	150045161	0.37941	0.151233258076	1449	5	0.981459778518719	0.326366059700955	0.337848347482961	283.919849563628	2.40497925311203	2.0936	0.2259	2.1032	0.2137	640219105
982	3	150045161	150656010	0.386798	0.181467105619	1439	6	0.755598193484724	0.44989013937562	0.255094918056524	281.960430311981	2.25283757338552	2.0936	0.2259	2.1032	0.2137	640808195
983	3	150656010	151240238	0.381746	0.14416974195	1405	6	0.645441277007764	0.518641261544017	0.220598456424514	275.298404856381	2.19960861056751	2.0936	0.2259	2.1032	0.2137	641419044
984	3	151240238	151854175	0.352396	0.185584188606	1311	3	1.24880457978293	0.211736558474429	0.450110982247713	256.879863890901	2.58835143139191	2.0936	0.2259	2.1032	0.2137	642003272
985	3	151854175	152445676	0.353926	0.154692891474	1179	3	0.779657399127975	0.435592560434057	0.297007015005721	231.015529769163	2.32773938795656	2.0936	0.2259	2.1032	0.2137	642617209
986	3	152445676	153079868	0.362728	0.211595226682	1262	4	0.714941609540758	0.474645124392188	0.262383321362808	247.278709557832	2.22771403353928	2.0936	0.2259	2.1032	0.2137	643208710
987	3	153079868	153722227	0.356142	0.221619063483	1135	3	0.623275005576325	0.533103819735036	0.242135594204236	222.394085061917	2.24086870681145	2.0936	0.2259	2.1032	0.2137	643842902
988	3	153722227	154319294	0.359286	0.162573044566	1225	3	0.94314808329561	0.345605164223953	0.352225045915891	240.028858326738	2.41855873642646	2.0936	0.2259	2.1032	0.2137	644485261
989	3	154319294	154947887	0.359694	0.204572752162	1098	3	0.491771629180619	0.622880794837779	0.194321351031157	215.144233830823	2.16781836130306	2.0936	0.2259	2.1032	0.2137	645082328
990	3	154947887	155599567	0.381452	0.232752271053	1355	6	0.483445811600469	0.628779226835866	0.168321177557459	265.501308598147	2.12133072407045	2.0936	0.2259	2.1032	0.2137	645710921
991	3	155599567	156201719	0.390518	0.16964487372	1222	7	-0.160611705943787	0.87239923459142	-0.0575666260836543	239.441032551244	1.85291887793783	2.0936	0.2259	2.1032	0.2137	646362601
992	3	156201719	156788302	0.375472	0.147605709678	1437	5	0.942528609299151	0.345922070888557	0.325850814383368	281.568546461651	2.3850622406639	2.0936	0.2259	2.1032	0.2137	646964753
993	3	156788302	157367953	0.389926	0.137411994459	1293	6	0.282571434495424	0.777505380209275	0.10075060112648	253.352909237937	2.02426614481409	2.0936	0.2259	2.1032	0.2137	647551336
994	3	157367953	157995233	0.366488	0.202907792373	1230	4	0.605924727620462	0.544564738402531	0.225329726606861	241.008567952562	2.17122683142101	2.0936	0.2259	2.1032	0.2137	648130987
995	3	157995233	158608668	0.36662	0.184917717444	1214	4	0.551416286660314	0.581348338533877	0.20643983263594	237.873497149927	2.14298323036187	2.0936	0.2259	2.1032	0.2137	648758267
996	3	158608668	159200582	0.379722	0.155282693094	1231	5	0.274210204363227	0.783923086622031	0.102621514410489	241.204509877726	2.04315352697095	2.0936	0.2259	2.1032	0.2137	649371702
997	3	159200582	159809083	0.396138	0.17830866342	1411	7	0.449596584587782	0.65300135123902	0.14990707669488	276.47405640737	2.13949962092494	2.0936	0.2259	2.1032	0.2137	649963616
998	3	159809083	160419036	0.37657	0.18026470892	1336	5	0.61485793503445	0.538648544763411	0.220710760400084	261.778412020018	2.21742738589212	2.0936	0.2259	2.1032	0.2137	650572117
999	3	160419036	161038147	0.374894	0.192390379108	1297	5	0.488331635070853	0.62531495727903	0.177969232177731	254.136676938596	2.15269709543568	2.0936	0.2259	2.1032	0.2137	651182070
1000	3	161038147	161621688	0.362712	0.143162177122	1175	4	0.418551961819954	0.675543603656278	0.15933216783262	230.231762068504	2.07413945278023	2.0936	0.2259	2.1032	0.2137	651801181
1001	3	161621688	162224600	0.337864	0.17069157688	994	1	0.860342266668699	0.38960040039343	0.401812698642839	194.766273613696	2.40969696969697	2.0936	0.2259	2.1032	0.2137	652384722
1002	3	162224600	162818019	0.333134	0.157425023466	742	1	-0.0369054261504638	0.970560413253951	-0.0200139662986435	145.388908472196	1.79878787878788	2.0936	0.2259	2.1032	0.2137	652987634
1003	3	162818019	163439789	0.325358	0.195844122425	835	1	0.294221698580418	0.768588501003287	0.150343044441968	163.611507512511	2.02424242424242	2.0936	0.2259	2.1032	0.2137	653581053
1004	3	163439789	164066585	0.335706	0.202292292867	880	1	0.454444500869554	0.649508928944493	0.226070370605213	172.428894144922	2.13333333333333	2.0936	0.2259	2.1032	0.2137	654202823
1005	3	164066585	164644362	0.331108	0.134614219673	925	1	0.61466730315869	0.538774457150404	0.298020212484228	181.246280777333	2.24242424242424	2.0936	0.2259	2.1032	0.2137	654829619
1006	3	164644362	165226876	0.328652	0.141651531122	882	1	0.461565514304627	0.644392929700744	0.229345502638074	172.820777995252	2.13818181818182	2.0936	0.2259	2.1032	0.2137	655407396
1007	3	165226876	165835352	0.333588	0.178274903201	878	1	0.447323487434481	0.654641510848074	0.222787786615912	172.037010294593	2.12848484848485	2.0936	0.2259	2.1032	0.2137	655989910
1008	3	165835352	166427574	0.329518	0.155722009652	924	1	0.611106796441154	0.541128880701187	0.296459698496611	181.050338852168	2.24	2.0936	0.2259	2.1032	0.2137	656598386
1009	3	166427574	167054703	0.346662	0.202715868665	896	2	0.144662727074543	0.884977169009562	0.0587508601733851	175.563964947557	1.92999461497038	2.0936	0.2259	2.1032	0.2137	657190608
1010	3	167054703	167640216	0.35188	0.146047995518	1168	3	0.740561800740063	0.458959176548659	0.283483570905976	228.860168592351	2.30602171767029	2.0936	0.2259	2.1032	0.2137	657817737
1011	3	167640216	168210038	0.361688	0.122533001534	1062	4	0.0335860975389088	0.973207208571416	0.0134551771844121	208.090324524895	1.87466902030009	2.0936	0.2259	2.1032	0.2137	658403250
1012	3	168210038	168779314	0.348796	0.121691411547	956	2	0.387420461068274	0.698444958512068	0.15226274609653	187.320480457438	2.05923532579429	2.0936	0.2259	2.1032	0.2137	658973072
1013	3	168779314	169326062	0.364392	0.08550191313	1231	4	0.609331505180471	0.54230472843015	0.226502172864716	241.204509877726	2.1729920564872	2.0936	0.2259	2.1032	0.2137	659542348
1014	3	169326062	169951180	0.384224	0.200151011489	1435	6	0.742638556252141	0.4577005388053	0.251079062879276	281.176662611322	2.24657534246575	2.0936	0.2259	2.1032	0.2137	660089096
1015	3	169951180	170606996	0.395606	0.237591031631	1584	7	1.00814703041827	0.313383882569751	0.316761424177226	310.37200946086	2.40181956027293	2.0936	0.2259	2.1032	0.2137	660714214
1016	3	170606996	171183600	0.385706	0.132853743644	1421	6	0.697279825938098	0.485627690808381	0.236934880559006	278.433475659016	2.22465753424658	2.0936	0.2259	2.1032	0.2137	661370030
1017	3	171183600	171783491	0.382536	0.16651525027	1570	6	1.18002631285184	0.237989749761278	0.380792885095215	307.628822508554	2.45792563600783	2.0936	0.2259	2.1032	0.2137	661946634
1018	3	171783491	172377703	0.387338	0.158549473925	1479	6	0.88519456581056	0.376051702720245	0.294650378415293	289.798107318568	2.31545988258317	2.0936	0.2259	2.1032	0.2137	662546525
1019	3	172377703	172977845	0.360604	0.166863842224	1282	4	0.783077160740943	0.433581802184874	0.285067672998999	251.197548061125	2.2630185348632	2.0936	0.2259	2.1032	0.2137	663140737
1020	3	172977845	173543792	0.34648	0.116525045631	1110	2	1.01049864498551	0.31225644829425	0.367739899353249	217.4955369328	2.39095315024233	2.0936	0.2259	2.1032	0.2137	663740879
1021	3	173543792	174097863	0.345848	0.0975885761933	998	2	0.557350874863885	0.577287722498964	0.214291943453042	195.550041314355	2.14970382337103	2.0936	0.2259	2.1032	0.2137	664306826
1022	3	174097863	174699975	0.342138	0.169589710884	1008	2	0.597810497196173	0.549966385629406	0.228675861615697	197.509460566002	2.17124394184168	2.0936	0.2259	2.1032	0.2137	664860897
1023	3	174699975	175268985	0.338892	0.121280821075	894	1	0.504291594915063	0.614056482995096	0.248841678263871	175.172081097228	2.16727272727273	2.0936	0.2259	2.1032	0.2137	665463009
1024	3	175268985	175865831	0.339764	0.162262962305	1028	1	0.981399495064935	0.326395775065868	0.450335206274431	201.428299069295	2.49212121212121	2.0936	0.2259	2.1032	0.2137	666032019
1025	3	175865831	176459626	0.35054	0.15795855472	944	3	-0.0555667482501586	0.955686954611964	-0.0236979386122002	184.969177355462	1.86377097729516	2.0936	0.2259	2.1032	0.2137	666628865
1026	3	176459626	177113818	0.380024	0.235698388241	1402	6	0.635721549083326	0.524957928443046	0.217514675326849	274.710579080887	2.19491193737769	2.0936	0.2259	2.1032	0.2137	667222660
1027	3	177113818	177702758	0.385322	0.151017081536	1274	6	0.221013157640652	0.825082187982943	0.079393603572526	249.630012659808	1.99452054794521	2.0936	0.2259	2.1032	0.2137	667876852
1028	3	177702758	178266818	0.35537	0.113569478424	1084	3	0.44201359486873	0.6584793682849	0.17580805337983	212.401046878518	2.14017769002962	2.0936	0.2259	2.1032	0.2137	668465792
1029	3	178266818	178911919	0.372672	0.224927569481	1328	5	0.588903822221405	0.555925793580179	0.212045899272957	260.210876618701	2.20414937759336	2.0936	0.2259	2.1032	0.2137	669029852
1030	3	178911919	179565235	0.38276	0.234673572972	1365	6	0.515844904681928	0.605962736880939	0.17892927712344	267.460727849794	2.13698630136986	2.0936	0.2259	2.1032	0.2137	669674953
1031	3	179565235	180154508	0.364956	0.151496844417	1047	4	-0.0175155658612299	0.986025314989944	-0.00706714668893316	205.151195647424	1.84819064430715	2.0936	0.2259	2.1032	0.2137	670328269
1032	3	180154508	180804923	0.360372	0.231260041666	1309	4	0.875060154861192	0.3815411757051	0.315136508325499	256.487980040572	2.31067961165049	2.0936	0.2259	2.1032	0.2137	670917542
1033	3	180804923	181401898	0.35868	0.162443988442	1061	3	0.360268252784912	0.718646538130031	0.144867952940723	207.89438259973	2.09476801579467	2.0936	0.2259	2.1032	0.2137	671567957
1034	3	181401898	181998158	0.382064	0.161439640425	1430	6	0.726439009711411	0.467569684078709	0.246043472981977	280.196952985499	2.23874755381605	2.0936	0.2259	2.1032	0.2137	672164932
1035	3	181998158	182585775	0.370722	0.149105624922	1345	5	0.644056311949126	0.519538918769439	0.230396925370018	263.5418893465	2.23236514522822	2.0936	0.2259	2.1032	0.2137	672761192
1036	3	182585775	183233765	0.39899	0.228383154061	1392	7	0.388252894005243	0.697828893411296	0.130348299946344	272.751159829241	2.11068991660349	2.0936	0.2259	2.1032	0.2137	673348809
1037	3	183233765	183901925	0.425604	0.251676245211	1580	10	0.637643941700195	0.523705484669606	0.205810009942541	309.588241760201	2.23479490806223	2.0936	0.2259	2.1032	0.2137	673996799
1038	3	183901925	184518282	0.494558	0.188781826117	1485	15	0.741731898129515	0.458249789306205	0.228153143395843	290.973758869556	2.32667450058754	2.0936	0.2259	2.1032	0.2137	674664959
1039	3	184518282	185151249	0.38037	0.210069403302	1453	6	0.800956923798767	0.423156583932114	0.269063028949067	284.703617264286	2.2747553816047	2.0936	0.2259	2.1032	0.2137	675281316
1040	3	185151249	185817942	0.406092	0.25002962383	1366	8	0.18027718226262	0.856934968100088	0.0628911792722681	267.656669774959	2.0327380952381	2.0936	0.2259	2.1032	0.2137	675914283
1041	3	185817942	186400177	0.428284	0.141240220873	1708	10	1.02619532492146	0.304799524586828	0.318193426498566	334.668808181281	2.41584158415842	2.0936	0.2259	2.1032	0.2137	676580976
1042	3	186400177	187050157	0.419884	0.230745561402	1494	9	0.606403346171429	0.544246947013833	0.195287672977146	292.737236196038	2.22486969471333	2.0936	0.2259	2.1032	0.2137	677163211
1043	3	187050157	187645017	0.404784	0.159466092862	1511	8	0.628892959954957	0.52941913532897	0.208437356147007	296.068248923838	2.2485119047619	2.0936	0.2259	2.1032	0.2137	677813191
1044	3	187645017	188208123	0.402934	0.112067710165	1614	8	0.947564857212272	0.343351023876765	0.303574274259958	316.2502672158	2.40178571428571	2.0936	0.2259	2.1032	0.2137	678408051
1045	3	188208123	188783936	0.379498	0.131662536275	1295	5	0.481843106867591	0.629917404437603	0.175742850499948	253.744793088266	2.149377593361	2.0936	0.2259	2.1032	0.2137	678971157
1046	3	188783936	189352663	0.374718	0.120843568179	1435	5	0.93604008109589	0.349252551515782	0.323841489489082	281.176662611322	2.38174273858921	2.0936	0.2259	2.1032	0.2137	679546970
1047	3	189352663	189923746	0.365038	0.124470523549	1243	4	0.650212835900582	0.515554750895999	0.240497707432743	243.555812979703	2.19417475728155	2.0936	0.2259	2.1032	0.2137	680115697
1048	3	189923746	190485047	0.363256	0.109212347742	1323	4	0.922755040701322	0.356134875286632	0.330484472658935	259.231166992877	2.33539276257723	2.0936	0.2259	2.1032	0.2137	680686780
1049	3	190485047	191090926	0.351586	0.174752714651	1056	3	0.342497526244952	0.731976505327038	0.138053131384412	206.914672973907	2.08489634748272	2.0936	0.2259	2.1032	0.2137	681248081
1050	3	191090926	191700105	0.351962	0.17922318399	1203	3	0.864956886519785	0.387062452682886	0.326079939202035	235.718135973115	2.3751233958539	2.0936	0.2259	2.1032	0.2137	681853960
1051	3	191700105	192262856	0.360992	0.111507576175	1246	4	0.66043316858061	0.508975892846169	0.24397547940426	244.143638755197	2.19947043248014	2.0936	0.2259	2.1032	0.2137	682463139
1052	3	192262856	192869050	0.381456	0.175181542542	1358	6	0.493165539524907	0.6218956248462	0.171511805560957	266.089134373641	2.12602739726027	2.0936	0.2259	2.1032	0.2137	683025890
1053	3	192869050	193454215	0.381244	0.145540146796	1182	6	-0.0770584987087707	0.938577008021168	-0.028741638506242	231.603355544657	1.85048923679061	2.0936	0.2259	2.1032	0.2137	683632084
1054	3	193454215	194021920	0.452256	0.119260883734	1439	13	0.112352800347612	0.910543678158358	0.0364517944265398	281.960430311981	2.0239099859353	2.0936	0.2259	2.1032	0.2137	684217249
1055	3	194021920	194630740	0.451456	0.17873920042	1452	13	0.153034311438339	0.878371217355612	0.0494266556819926	284.507675339122	2.042194092827	2.0936	0.2259	2.1032	0.2137	684784954
1056	3	194630740	195278252	0.43761	0.227813538591	1494	11	0.522679622368726	0.601197221257265	0.146122958008631	292.737236196038	2.14040114613181	2.0936	0.2259	2.1032	0.2137	685393774
1057	3	195278252	196158785	0.46335	0.432162110903	1436	13	0.102964759326675	0.917990940237344	0.0334409515092935	281.372604536487	2.0196905766526	2.0936	0.2259	2.1032	0.2137	686041286
1058	3	196158785	196847680	0.416714	0.274199986936	1292	9	-0.0412226525865972	0.967118394866883	-0.0142864051181665	253.156967312772	1.92405063291139	2.0936	0.2259	2.1032	0.2137	686921819
1059	3	196847680	197534897	0.418574	0.272427777543	1489	9	0.590372999667517	0.554940608203096	0.190451278770008	291.757526570215	2.21742367833209	2.0936	0.2259	2.1032	0.2137	687610714
1060	3	197534897	198022430	0.159226	0.359926263506	511	1	-0.859382477901363	0.390129533602921	-0.558109861981825	100.126323759154	1.23878787878788	2.0936	0.2259	2.1032	0.2137	688297931
1061	4	0	785667	0.451598	0.363598063811	1347	13	-0.175547124294453	0.860649745790662	-0.0588649468514549	263.93377319683	1.89451476793249	1.9886	0.2668	1.9451	0.1659	688297931
1062	4	785667	1384066	0.549956	0.164437106345	681	16	-0.450426986862476	0.652402589608934	-0.261616852991857	133.43645103715	1.76998050682261	1.9886	0.2668	1.9451	0.1659	689083598
1063	4	1384066	2062508	0.550886	0.263017324989	759	16	-0.190944192802131	0.848569316246773	-0.105171765588461	148.719921199995	1.97270955165692	1.9886	0.2668	1.9451	0.1659	689681997
1064	4	2062508	2699468	0.483592	0.215021351419	1275	14	-0.232043671479723	0.81650409441177	-0.0809526700821075	249.825954584972	1.83982683982684	1.9886	0.2668	1.9451	0.1659	690360439
1065	4	2699468	3331001	0.481712	0.208275735393	1340	14	-0.0270810360000313	0.978395100293233	-0.00921691648319311	262.562179720677	1.93362193362193	1.9886	0.2668	1.9451	0.1659	690997399
1066	4	3331001	4184323	0.549872	0.414054717914	949	16	0.441129279908966	0.659119407368409	0.217136436017182	185.948886981285	2.46653671215075	1.9886	0.2668	1.9451	0.1659	691628932
1067	4	4184323	4798212	0.449686	0.185520509408	1429	12	0.243057249102632	0.807961048495732	0.0733851305814203	280.001011060334	2.03706343549537	1.9886	0.2668	1.9451	0.1659	692482254
1068	4	4798212	5412422	0.440524	0.185946174761	1348	12	-0.0347391288072392	0.972287759469004	-0.0108002893325376	264.129715121994	1.9215965787598	1.9886	0.2668	1.9451	0.1659	693096143
1069	4	5412422	6011375	0.467836	0.165209958043	1543	13	0.437804889073425	0.661527726543838	0.137123264256977	302.338390529108	2.17018284106892	1.9886	0.2668	1.9451	0.1659	693710353
1070	4	6011375	6565265	0.508394	0.097293686472	1014	15	-0.866606739893958	0.386157519378908	-0.322252135288945	198.68511211699	1.58871915393655	1.9886	0.2668	1.9451	0.1659	694309306
1071	4	6565265	7179404	0.48876	0.185852062807	1279	14	-0.219430586219434	0.826314646190312	-0.0764336529466908	250.609722285631	1.84559884559885	1.9886	0.2668	1.9451	0.1659	694863196
1072	4	7179404	7720949	0.535088	0.0767156930634	1134	16	1.0565692401803	0.290708225035362	0.474077083938301	222.198143136752	2.94736842105263	1.9886	0.2668	1.9451	0.1659	695477335
1073	4	7720949	8287769	0.521776	0.117885748562	1180	15	-0.299761275112861	0.764359255667463	-0.103522928043082	231.211471694327	1.8488053270662	1.9886	0.2668	1.9451	0.1659	696018880
1074	4	8287769	8901947	0.528204	0.185903760799	957	15	-1.06124644768024	0.28857791592648	-0.40571895780626	187.516422382603	1.4994124559342	1.9886	0.2668	1.9451	0.1659	696585700
1075	4	8901947	10234780	0.466434	0.624859228425	1095	13	-0.964142570053154	0.334974452468327	-0.357683927825222	214.556408055329	1.54008438818565	1.9886	0.2668	1.9451	0.1659	697199878
1076	4	10234780	10813483	0.41199	0.135998949375	1254	9	-0.163053286016325	0.870476479833427	-0.0573551270100525	245.711174156514	1.867460908414	1.9886	0.2668	1.9451	0.1659	698532711
1077	4	10813483	11413645	0.390696	0.166891605933	1380	7	0.349509510479429	0.726706832147884	0.117857355763148	270.399856727264	2.09249431387415	1.9886	0.2668	1.9451	0.1659	699111414
1078	4	11413645	12002132	0.373674	0.150363559433	1255	5	0.352072542802363	0.724783859401985	0.130478116764166	245.907116081679	2.08298755186722	1.9886	0.2668	1.9451	0.1659	699711576
1079	4	12002132	12603666	0.357248	0.168791788993	1072	3	0.399363851172825	0.689625125601884	0.159748202483731	210.049743776542	2.11648568608095	1.9886	0.2668	1.9451	0.1659	700300063
1080	4	12603666	13182605	0.379996	0.136351152712	1295	5	0.481843106867591	0.629917404437603	0.175742850499948	253.744793088266	2.149377593361	1.9886	0.2668	1.9451	0.1659	700901597
1081	4	13182605	13776965	0.390038	0.158759001279	1368	7	0.310766126953615	0.755978422273724	0.105257318983514	268.048553625288	2.07429871114481	1.9886	0.2668	1.9451	0.1659	701480536
1082	4	13776965	14347121	0.387054	0.123047025726	1376	6	0.551483907071533	0.581301995549386	0.190508796018324	269.616089026606	2.15420743639922	1.9886	0.2668	1.9451	0.1659	702074896
1083	4	14347121	14949615	0.38863	0.170116216925	1206	6	0.00069932468673078	0.99944201967495	0.000258233216310443	236.305961748609	1.8880626223092	1.9886	0.2668	1.9451	0.1659	702645052
1084	4	14949615	15526655	0.385518	0.133508942188	1326	6	0.389488441664238	0.696914859205935	0.137109101428813	259.818992768371	2.07592954990215	1.9886	0.2668	1.9451	0.1659	703247546
1085	4	15526655	16126824	0.404856	0.166901322794	1382	8	0.229779612904534	0.818263027427856	0.0796913113704362	270.791740577594	2.05654761904762	1.9886	0.2668	1.9451	0.1659	703824586
1086	4	16126824	16709185	0.396862	0.14142602269	1263	7	-0.0282384788972565	0.977471947729145	-0.00995627211483151	247.474651482996	1.91508718726308	1.9886	0.2668	1.9451	0.1659	704424755
1087	4	16709185	17284317	0.393048	0.130634358721	1209	7	-0.202583704763419	0.839460427620409	-0.0729966666532604	236.893787524103	1.83320697498105	1.9886	0.2668	1.9451	0.1659	705007116
1088	4	17284317	17907279	0.403832	0.197382825919	1366	8	0.18027718226262	0.856934968100088	0.0628911792722681	267.656669774959	2.0327380952381	1.9886	0.2668	1.9451	0.1659	705582248
1089	4	17907279	18514105	0.369278	0.176040578354	1249	4	0.670653501260638	0.502441291164495	0.247444887988216	244.731464530691	2.20476610767873	1.9886	0.2668	1.9451	0.1659	706205210
1090	4	18514105	19096995	0.361778	0.142205218823	1066	4	0.0472132077789457	0.962343300976286	0.0188788491394341	208.874092225553	1.88172992056487	1.9886	0.2668	1.9451	0.1659	706812036
1091	4	19096995	19680816	0.346964	0.143573115732	903	2	0.172984462707145	0.862663640471849	0.0699781155966392	176.93555842371	1.94507269789984	1.9886	0.2668	1.9451	0.1659	707394926
1092	4	19680816	20265895	0.358208	0.145414550856	531	3	-1.52342876045088	0.127651471142886	-0.853772937169888	104.045162262447	1.04837117472853	1.1147	0.1124	1.0821	0.0466	707978747
1093	4	20265895	20838558	0.359778	0.126886144207	564	3	-1.40614196528714	0.159681973139044	-0.766789635575248	110.511245792882	1.11352418558736	1.1147	0.1124	1.0821	0.0466	708563826
1094	4	20838558	21421220	0.36951	0.141869557308	606	4	-1.51990446982531	0.128534986910492	-0.795938890146791	118.740806649799	1.06972639011474	1.1147	0.1124	1.0821	0.0466	709136489
1095	4	21421220	21983998	0.365836	0.111550202744	613	4	-1.49605702690524	0.13463879505521	-0.77936960992896	120.112400125951	1.08208296557811	1.1147	0.1124	1.0821	0.0466	709719151
1096	4	21983998	22638577	0.374616	0.23615025841	624	5	-1.69505810532661	0.0900643986611824	-0.87759131321172	122.267761302763	1.0356846473029	1.1147	0.1124	1.0821	0.0466	710281929
1097	4	22638577	23207235	0.369842	0.120736892825	618	4	-1.4790231391052	0.139134130627608	-0.767649845715367	121.092109751775	1.09090909090909	1.1147	0.1124	1.0821	0.0466	710936508
1098	4	23207235	23784895	0.360448	0.134438943323	772	4	-0.954379394863772	0.339891632433683	-0.446655836351661	151.267166227136	1.36275375110327	1.1147	0.1124	1.0821	0.0466	711505166
1099	4	23784895	24318769	0.392208	0.0634494281422	1233	7	-0.125096937711791	0.900446807605623	-0.0446381114995448	241.596393728056	1.86959818043973	2.0952	0.1637	2.056	0.1555	712082826
1100	4	24318769	24906400	0.40862	0.149125897034	1435	8	0.39375641440587	0.693760886330533	0.133984432545228	281.176662611322	2.13541666666667	2.0952	0.1637	2.056	0.1555	712616700
1101	4	24906400	25519246	0.408726	0.184134350228	1368	8	0.18646498609286	0.852080134346056	0.0650019258680755	268.048553625288	2.03571428571429	2.0952	0.1637	2.056	0.1555	713204331
1102	4	25519246	26138397	0.43329	0.192442554401	1767	11	1.51422313888791	0.129969254932265	0.388244849771011	346.229381765997	2.53151862464183	2.0952	0.1637	2.056	0.1555	713817177
1103	4	26138397	26769756	0.384506	0.208057539371	1302	6	0.311730618268737	0.755245256623762	0.110757774481861	255.116386564419	2.03835616438356	2.0952	0.1637	2.056	0.1555	714436328
1104	4	26769756	27351719	0.390798	0.14083885058	1251	7	-0.0669818624230704	0.946596142457941	-0.023729121736564	245.12334838102	1.89689158453374	2.0952	0.1637	2.056	0.1555	715067687
1105	4	27351719	27914888	0.349424	0.112167040444	856	2	-0.0171757622546102	0.986296398256309	-0.00713707548307215	167.72628794097	1.84383414108778	2.0952	0.1637	2.056	0.1555	715649650
1106	4	27914888	28507492	0.342032	0.156266241875	1029	2	0.682775704093979	0.494748584313986	0.25842320500975	201.62424099446	2.21647819063005	2.0952	0.1637	2.056	0.1555	716212819
1107	4	28507492	29067553	0.342642	0.107240104203	954	2	0.379328536601816	0.704443911198833	0.149241394121293	186.928596607109	2.05492730210016	2.0952	0.1637	2.056	0.1555	716805423
1108	4	29067553	29632918	0.329504	0.115615575778	845	1	0.329826765755781	0.741530861888924	0.1675181882501	165.570926764158	2.04848484848485	2.0952	0.1637	2.056	0.1555	717365484
1109	4	29632918	30217098	0.332956	0.144099421411	901	1	0.529215141937817	0.596656213842018	0.260093952894092	176.543674573381	2.18424242424242	2.0952	0.1637	2.056	0.1555	717930849
1110	4	30217098	30783975	0.346176	0.117974445956	966	2	0.427880083400562	0.668738428101145	0.167275316951554	189.279899709085	2.08077544426494	2.0952	0.1637	2.056	0.1555	718515029
1111	4	30783975	31340443	0.344128	0.101475736251	964	2	0.419788158934104	0.674640215847885	0.164285274345743	188.888015858756	2.07646742057081	2.0952	0.1637	2.056	0.1555	719081906
1112	4	31340443	31921170	0.335042	0.139010240612	867	1	0.408157913541581	0.683157744259089	0.204598840302388	169.881649117781	2.10181818181818	2.0952	0.1637	2.056	0.1555	719638374
1113	4	31921170	32493466	0.337834	0.126326236773	729	1	-0.0831920134784364	0.933698863048201	-0.0455143385925096	142.841663445055	1.76727272727273	2.0952	0.1637	2.056	0.1555	720219101
1114	4	32493466	33075991	0.334798	0.141667739582	802	1	0.176724976901718	0.859724420933861	0.0921690835354735	157.145423982077	1.94424242424242	2.0952	0.1637	2.056	0.1555	720791397
1115	4	33075991	33644489	0.341106	0.120489430042	909	2	0.197260236106518	0.843623894912039	0.079532422309888	178.111209974698	1.95799676898223	2.0952	0.1637	2.056	0.1555	721373922
1116	4	33644489	34261024	0.332638	0.189016033153	906	1	0.547017675525499	0.584366588790106	0.268077897126788	177.523384199204	2.19636363636364	2.0952	0.1637	2.056	0.1555	721942420
1117	4	34261024	34854157	0.332442	0.157018746217	774	1	0.0770307888106997	0.938599051799257	0.0409004132249637	151.659050077466	1.87636363636364	2.0952	0.1637	2.056	0.1555	722558955
1118	4	34854157	35442427	0.332358	0.150050147041	931	1	0.636030343463908	0.524756644783272	0.307348014639347	182.421932328321	2.2569696969697	2.0952	0.1637	2.056	0.1555	723152088
1119	4	35442427	36015173	0.339926	0.127012672284	978	1	0.803374159188117	0.421758506166481	0.378401312032787	191.631202811061	2.37090909090909	2.0952	0.1637	2.056	0.1555	723740358
1120	4	36015173	36579776	0.353578	0.11442199209	1006	3	0.164790260845349	0.869109069959789	0.0680736018314857	197.117576715672	1.98617966436328	2.0952	0.1637	2.056	0.1555	724313104
1121	4	36579776	37194970	0.357582	0.187248250145	1182	3	0.790319835051952	0.429341005838071	0.300673332203491	231.603355544657	2.33366238894373	2.0952	0.1637	2.056	0.1555	724877707
1122	4	37194970	37809704	0.394896	0.18664007522	1227	7	-0.144468629474698	0.88513042660756	-0.0516756622394789	240.420742177068	1.86050037907506	2.0952	0.1637	2.056	0.1555	725492901
1123	4	37809704	38401590	0.413214	0.155242732553	1478	9	0.555106237358912	0.578821996705337	0.17975379433406	289.602165393403	2.20104244229337	2.0952	0.1637	2.056	0.1555	726107635
1124	4	38401590	39032107	0.400826	0.206999969866	1426	8	0.365911297169794	0.71443126618599	0.124907677426066	279.41318528484	2.12202380952381	2.0952	0.1637	2.056	0.1555	726699521
1125	4	39032107	39720984	0.374782	0.274181022156	1336	5	0.61485793503445	0.538648544763411	0.220710760400084	261.778412020018	2.21742738589212	2.0952	0.1637	2.056	0.1555	727330038
1126	4	39720984	40427015	0.391712	0.291815798456	1348	7	0.246193821077259	0.805532198454012	0.0840095852794746	264.129715121994	2.04397270659591	2.0952	0.1637	2.056	0.1555	728018915
1127	4	40427015	41080389	0.405228	0.234741510988	1518	8	0.650550273360794	0.51533683901807	0.215105486397644	297.439842399991	2.25892857142857	2.0952	0.1637	2.056	0.1555	728724946
1128	4	41080389	41672931	0.396248	0.156177958693	1583	7	1.00491841512445	0.314936136364218	0.315850344234797	310.176067535695	2.40030326004549	2.0952	0.1637	2.056	0.1555	729378320
1129	4	41672931	42279612	0.389544	0.17584364765	1272	6	0.21453333902436	0.830131171330171	0.0771269966005809	249.238128809478	1.99138943248532	2.0952	0.1637	2.056	0.1555	729970862
1130	4	42279612	42882321	0.379976	0.170412255334	1215	5	0.222301978737135	0.824078811831926	0.0837470664191749	238.069439075091	2.01659751037344	2.0952	0.1637	2.056	0.1555	730577543
1131	4	42882321	43481772	0.354442	0.16590346834	1018	3	0.207440004541254	0.835666242887718	0.0851808581016537	199.468879817649	2.00987166831194	2.0952	0.1637	2.056	0.1555	731180252
1132	4	43481772	44092459	0.340778	0.181249969297	953	2	0.375282574368587	0.707450324354739	0.147728342025723	186.732654681944	2.0527732902531	2.0952	0.1637	2.056	0.1555	731779703
1133	4	44092459	44679895	0.349604	0.148843448478	951	2	0.36719064990213	0.713476813252935	0.144697468976344	186.340770831615	2.04846526655897	2.0952	0.1637	2.056	0.1555	732390390
1134	4	44679895	45287200	0.34658	0.176690460312	955	2	0.383374498835045	0.701442108587102	0.150752861038892	187.124538532274	2.05708131394723	2.0952	0.1637	2.056	0.1555	732977826
1135	4	45287200	45899033	0.337304	0.182783537338	825	1	0.258616631405054	0.795931049702372	0.132960966213731	161.652088260865	2	2.0952	0.1637	2.056	0.1555	733585131
1136	4	45899033	46484926	0.34097	0.146601853922	1019	2	0.642316081761691	0.520667974591287	0.244334274281595	199.664821742813	2.1949380721594	2.0952	0.1637	2.056	0.1555	734196964
1137	4	46484926	47082490	0.351294	0.163269541003	1170	3	0.747670091356047	0.45465917564694	0.285951826496725	229.252052442681	2.30997038499506	2.0952	0.1637	2.056	0.1555	734782857
1138	4	47082490	47654014	0.361372	0.125146100601	1137	4	0.289094414539602	0.772509127754061	0.111903665272506	222.785968912246	2.00706090026478	2.0952	0.1637	2.056	0.1555	735380421
1139	4	47654014	48259932	0.374566	0.174805831812	1279	5	0.4299348812415	0.667243011010293	0.157807016807669	250.609722285631	2.12282157676349	2.0952	0.1637	2.056	0.1555	735951945
1140	4	48259932	48900564	0.365846	0.219520723286	1291	4	0.813738158781026	0.415794968995699	0.295160411687449	252.961025387607	2.27890556045896	2.0952	0.1637	2.056	0.1555	736557863
1141	4	48900564	53126902	0.396484	0.881694270548	878	7	-1.27125536701712	0.203637815173458	-0.534518066367026	172.037010294593	1.33131159969674	1.0723	0.1226	1.0727	0.1023	737198495
1142	4	53126902	53799895	0.406166	0.257050221919	698	8	-1.88644929703725	0.0592344348226034	-0.90576736280817	136.76746376495	1.03869047619048	1.0723	0.1226	1.0727	0.1023	741424833
1143	4	53799895	54451545	0.379112	0.232716949283	744	5	-1.30574641313092	0.191638808660277	-0.623834720965937	145.780792322525	1.23485477178423	1.0723	0.1226	1.0727	0.1023	742097826
1144	4	54451545	55084107	0.399878	0.209563647516	707	7	-1.82334858225997	0.0682506125639656	-0.847028791092985	138.530941091432	1.07202426080364	1.0723	0.1226	1.0727	0.1023	742749476
1145	4	55084107	55700432	0.408606	0.188739707135	718	8	-1.82457125873486	0.0680657539168895	-0.865010555194771	140.686302268243	1.06845238095238	1.0723	0.1226	1.0727	0.1023	743382038
1146	4	55700432	56315527	0.390616	0.187117437144	696	7	-1.85886335049196	0.0630465101075108	-0.869651700053656	136.37557991462	1.05534495830174	1.0723	0.1226	1.0727	0.1023	743998363
1147	4	56315527	56943366	0.36878	0.203617487923	655	4	-1.35297236938485	0.176064457662008	-0.683761777194929	128.341960982868	1.15622241835834	1.0723	0.1226	1.0727	0.1023	744613458
1148	4	56943366	57587710	0.390942	0.224016984716	850	7	-1.36165659524402	0.173306285355712	-0.58127616487732	166.550636389982	1.28885519332828	1.0723	0.1226	1.0727	0.1023	745241297
1149	4	57587710	58249202	0.406166	0.244132960036	716	8	-1.8307590625651	0.0671365131055175	-0.869034811753566	140.294418417914	1.06547619047619	1.0723	0.1226	1.0727	0.1023	745885641
1150	4	58249202	58884686	0.3642	0.2131981293	550	4	-1.71068401318582	0.0871394604695793	-0.93582506520772	107.768058840576	0.970873786407767	1.0723	0.1226	1.0727	0.1023	746547133
1151	4	58884686	59502381	0.344098	0.190539020067	441	2	-1.69625008904458	0.0898385282263143	-0.963969216326699	86.4103889976258	0.949919224555735	1.0723	0.1226	1.0727	0.1023	747182617
1152	4	59502381	60141321	0.332016	0.217453908035	455	1	-1.0587708540834	0.28970415036562	-0.725566607833388	89.1535759499314	1.1030303030303	1.0723	0.1226	1.0727	0.1023	747800312
1153	4	60141321	60765123	0.331782	0.198463615057	467	1	-1.01604477347296	0.309608065949266	-0.688010603209785	91.5048790519076	1.13212121212121	1.0723	0.1226	1.0727	0.1023	748439252
1154	4	60765123	61364712	0.334264	0.166095442044	414	1	-1.20475162950239	0.228299198192238	-0.861802385420121	81.1199570181793	1.00363636363636	1.0723	0.1226	1.0727	0.1023	749063054
1155	4	61364712	61961177	0.341638	0.161727846563	513	2	-1.4049408082521	0.160038880401194	-0.745789046277165	100.518207609483	1.10500807754443	1.0723	0.1226	1.0727	0.1023	749662643
1156	4	61961177	62524227	0.3409	0.111979397922	466	2	-1.59510103321386	0.110689644484844	-0.884417917229939	91.3089371267429	1.00376952073236	1.0723	0.1226	1.0727	0.1023	750259108
1157	4	62524227	63122155	0.340484	0.163778916525	506	2	-1.4332625438847	0.151782821859102	-0.765610487189909	99.1466141333303	1.08992999461497	1.0723	0.1226	1.0727	0.1023	750822158
1158	4	63122155	63733821	0.338636	0.18256041696	528	1	-0.798853863703245	0.424375153558986	-0.510895223560993	103.457336486953	1.28	1.0723	0.1226	1.0727	0.1023	751420086
1159	4	63733821	64359478	0.329406	0.200840076911	423	1	-1.17270706904456	0.240913295652785	-0.830775489799497	82.8834343446615	1.02545454545455	1.0723	0.1226	1.0727	0.1023	752031752
1160	4	64359478	64957105	0.32762	0.163357746554	377	1	-1.33649037805123	0.181389043401218	-0.996868629650782	73.870105787086	0.913939393939394	1.0723	0.1226	1.0727	0.1023	752657409
1161	4	64957105	65549166	0.330058	0.155492423923	417	1	-1.19407010934978	0.232450544425889	-0.851385769474783	81.7077827936733	1.01090909090909	1.0723	0.1226	1.0727	0.1023	753255036
1162	4	65549166	66151946	0.335886	0.17050997047	523	1	-0.816656397290926	0.414124815707624	-0.524622206672505	102.47762686113	1.26787878787879	1.0723	0.1226	1.0727	0.1023	753847097
1163	4	66151946	66721277	0.330916	0.121776260207	450	1	-1.07657338767108	0.281670898587466	-0.74150815170241	88.1738663241079	1.09090909090909	1.0723	0.1226	1.0727	0.1023	754449877
1164	4	66721277	67331479	0.331944	0.180599211409	506	1	-0.877185011489044	0.380386155838769	-0.572295768225137	99.1466141333303	1.22666666666667	1.0723	0.1226	1.0727	0.1023	755019208
1165	4	67331479	67917399	0.340876	0.146641179683	449	2	-1.66388239117875	0.0961359346122522	-0.938032427143072	87.9779243989432	0.967151319332256	1.0723	0.1226	1.0727	0.1023	755629410
1166	4	67917399	68561245	0.356154	0.223416779789	584	3	-1.3350590591273	0.181857017657985	-0.716516429094024	114.430084296176	1.15301085883514	1.0723	0.1226	1.0727	0.1023	756215330
1167	4	68561245	69183311	0.35464	0.196226766935	689	3	-0.961873801788134	0.336112999958294	-0.47798081526975	135.003986438467	1.36031589338598	1.0723	0.1226	1.0727	0.1023	756859176
1168	4	69183311	70014499	0.352774	0.398451373215	469	3	-1.74378576954639	0.0811964527954098	-1.03289687545866	91.8967629022369	0.925962487660415	1.0723	0.1226	1.0727	0.1023	757481242
1169	4	70014499	70843067	0.343912	0.3965492271	477	2	-1.55059544864834	0.120998663550702	-0.850758605878707	93.4642983035544	1.02746365105008	1.0723	0.1226	1.0727	0.1023	758312430
1170	4	70843067	71475987	0.34634	0.210010743854	537	2	-1.30783771465461	0.190928359125726	-0.679825783898806	105.220813813435	1.15670436187399	1.0723	0.1226	1.0727	0.1023	759140998
1171	4	71475987	72153411	0.372772	0.261909823095	648	5	-1.61719576688747	0.105836029806153	-0.823143529189344	126.970367506715	1.07551867219917	1.0723	0.1226	1.0727	0.1023	759773918
1172	4	72153411	72769797	0.360418	0.188819992667	589	4	-1.57781968834546	0.114607039406905	-0.836989049789281	115.409793921999	1.03971756398941	1.0723	0.1226	1.0727	0.1023	760451342
1173	4	72769797	73370774	0.349092	0.168021405145	555	2	-1.23501039445649	0.216826635656908	-0.632260100646751	108.7477684664	1.19547657512116	1.0723	0.1226	1.0727	0.1023	761067728
1174	4	73370774	74034468	0.363316	0.246640771199	665	4	-1.31890459378476	0.187201010196859	-0.66190234323119	130.301380234515	1.1738746690203	1.0723	0.1226	1.0727	0.1023	761668705
1175	4	74034468	74652780	0.361712	0.191346763446	662	4	-1.32912492646479	0.183806757838644	-0.668425466812524	129.713554459021	1.16857899382171	1.0723	0.1226	1.0727	0.1023	762332399
1176	4	74652780	75249918	0.360996	0.16267261504	609	4	-1.50968413714528	0.131124040830101	-0.788814455713409	119.328632425293	1.07502206531333	1.0723	0.1226	1.0727	0.1023	762950711
1177	4	75249918	75942525	0.371184	0.278089883585	582	5	-1.8313171975951	0.067053212211356	-0.978118189165684	114.038200445846	0.96597510373444	1.0723	0.1226	1.0727	0.1023	763547849
1178	4	75942525	76639006	0.38165	0.282105326635	726	6	-1.5544571432233	0.120075411800824	-0.731930220688024	142.253837669561	1.13659491193738	1.0723	0.1226	1.0727	0.1023	764240456
1179	4	76639006	77277690	0.385012	0.217140244628	763	6	-1.4345804988219	0.151406674949811	-0.660216711849244	149.503688900654	1.19452054794521	1.0723	0.1226	1.0727	0.1023	764936937
1180	4	77277690	77887560	0.39998	0.180153147392	857	7	-1.33905628818729	0.18055234920889	-0.569443801789884	167.922229866134	1.29946929492039	1.0723	0.1226	1.0727	0.1023	765575621
1181	4	77887560	78514960	0.413436	0.203060248645	669	9	-2.03860382697397	0.0414895829869359	-0.963814359170631	131.085147935174	0.996276991809382	1.0723	0.1226	1.0727	0.1023	766185491
1182	4	78514960	79138545	0.371096	0.198184690138	606	5	-1.75345485915596	0.0795239614803839	-0.919819548601018	118.740806649799	1.00580912863071	1.0723	0.1226	1.0727	0.1023	766812891
1183	4	79138545	79730142	0.388052	0.154830061681	679	6	-1.70673288070616	0.0878717127780314	-0.828488194439043	133.044567186821	1.06301369863014	1.0723	0.1226	1.0727	0.1023	767436476
1184	4	79730142	80321721	0.354744	0.154804345658	622	3	-1.2000015374236	0.230138743351519	-0.625570217843439	121.875877452434	1.22803553800592	1.0723	0.1226	1.0727	0.1023	768028073
1185	4	80321721	80913210	0.345034	0.154675742068	593	2	-1.08126382959379	0.279579772078375	-0.536715767338215	116.193561622658	1.27732902530964	1.0723	0.1226	1.0727	0.1023	768619652
1186	4	80913210	81490745	0.364112	0.134251603799	647	4	-1.38022658986493	0.167516889494225	-0.701490971627234	126.774425581551	1.14210061782877	1.0723	0.1226	1.0727	0.1023	769211141
1187	4	81490745	82094057	0.347436	0.171241414061	549	2	-1.25928616785586	0.207926987529495	-0.647941722879021	107.572116915412	1.18255250403877	1.0723	0.1226	1.0727	0.1023	769788676
1188	4	82094057	82692659	0.380732	0.164720465351	591	6	-1.99184489982299	0.0463880781092947	-1.02874163850624	115.801677772328	0.925244618395303	1.0723	0.1226	1.0727	0.1023	770391988
1189	4	82692659	83348081	0.382012	0.237132717547	613	6	-1.92056689504379	0.0547863320835681	-0.976012694992993	120.112400125951	0.959686888454012	1.0723	0.1226	1.0727	0.1023	770990590
1190	4	83348081	83981242	0.397166	0.210311437375	674	7	-1.92989288695596	0.0536201109515849	-0.915990414720525	132.064857560997	1.02198635329795	1.0723	0.1226	1.0727	0.1023	771646012
1191	4	83981242	84643974	0.38669	0.245547219691	647	6	-1.81040997856682	0.0702322330056485	-0.898134056691267	126.774425581551	1.01291585127202	1.0723	0.1226	1.0727	0.1023	772279173
1192	4	84643974	85236407	0.36817	0.156022706365	651	4	-1.36659947962489	0.171750880427052	-0.692599140454106	127.558193282209	1.14916151809356	1.0723	0.1226	1.0727	0.1023	772941905
1193	4	85236407	85815645	0.370916	0.136796964288	567	5	-1.87998115911956	0.0601106457374397	-1.01578860713174	111.099071568376	0.941078838174274	1.0723	0.1226	1.0727	0.1023	773534338
1194	4	85815645	86445678	0.363584	0.206390776356	696	4	-1.21329448942448	0.225017249007636	-0.596169377771013	136.37557991462	1.22859664607237	1.0723	0.1226	1.0727	0.1023	774113576
1195	4	86445678	87028491	0.354858	0.142091888822	496	3	-1.6478238462306	0.0993888241536146	-0.952144677587166	97.1871948816834	0.979269496544916	1.0723	0.1226	1.0727	0.1023	774743609
1196	4	87028491	87665368	0.356422	0.214919050303	650	3	-1.10048546879982	0.271120657498903	-0.562045080058225	127.362251357045	1.28331688055281	1.0723	0.1226	1.0727	0.1023	775326422
1197	4	87665368	88304742	0.379592	0.217985091668	697	5	-1.45822682590757	0.144778031919536	-0.717978686205545	136.571521839785	1.15684647302905	1.0723	0.1226	1.0727	0.1023	775963299
1198	4	88304742	88949230	0.377814	0.224190365065	639	5	-1.64639414380215	0.0996826379973218	-0.843321411126974	125.206890180233	1.06058091286307	1.0723	0.1226	1.0727	0.1023	776602673
1199	4	88949230	89600533	0.384876	0.232308157647	742	6	-1.50261859429296	0.13293742565469	-0.700480582062971	145.388908472196	1.16164383561644	1.0723	0.1226	1.0727	0.1023	777247161
1200	4	89600533	90208006	0.37265	0.176918151095	638	5	-1.64963840790378	0.0990169145091422	-0.845580918309099	125.010948255069	1.05892116182573	1.0723	0.1226	1.0727	0.1023	777898464
1201	4	90208006	90788897	0.36089	0.13925331947	593	4	-1.56419257810543	0.117772349667557	-0.827224579073738	116.193561622658	1.04677846425419	1.0723	0.1226	1.0727	0.1023	778505937
1202	4	90788897	91378371	0.341672	0.151786168686	465	2	-1.59914699544709	0.109787944521475	-0.887517155888825	91.1129952015782	1.0016155088853	1.0723	0.1226	1.0727	0.1023	779086828
1203	4	91378371	91973584	0.334598	0.159964584107	454	1	-1.06233136080094	0.288085282172859	-0.728740855628532	88.9576340247667	1.10060606060606	1.0723	0.1226	1.0727	0.1023	779676302
1204	4	91973584	92624648	0.333758	0.232026344568	446	1	-1.09081541454123	0.275354112325799	-0.754389442999142	87.3900986234492	1.08121212121212	1.0723	0.1226	1.0727	0.1023	780271515
1205	4	92624648	93256758	0.3411	0.208998433817	478	2	-1.54654948641511	0.121971918372385	-0.84773725390347	93.6602402287191	1.02961766289715	1.0723	0.1226	1.0727	0.1023	780922579
1206	4	93256758	93815236	0.330612	0.104709585695	437	1	-1.12285997499905	0.261496968719487	-0.783799873418848	85.626621296967	1.05939393939394	1.0723	0.1226	1.0727	0.1023	781554689
1207	4	93815236	94379967	0.334916	0.114622714177	239	1	-1.82784030507125	0.0675735222421532	-1.6544225349387	46.8301201143595	0.579393939393939	1.0723	0.1226	1.0727	0.1023	782113167
1208	4	94379967	94983137	0.354118	0.171046305353	230	3	-2.59322649815649	0.00950801300651325	-2.06085093702967	45.0666427878774	0.454096742349457	1.0723	0.1226	1.0727	0.1023	782677898
1209	4	94983137	95607321	0.354414	0.198954154544	610	3	-1.24265128111951	0.213996364060349	-0.653675555523793	119.524574350457	1.20434353405726	1.0723	0.1226	1.0727	0.1023	783281068
1210	4	95607321	96193925	0.363382	0.147636224779	655	4	-1.35297236938485	0.176064457662008	-0.683761777194929	128.341960982868	1.15622241835834	1.0723	0.1226	1.0727	0.1023	783905252
1211	4	96193925	96769565	0.357714	0.131401570426	566	3	-1.39903367467116	0.161802885134185	-0.761682745142159	110.903129643211	1.11747285291214	1.0723	0.1226	1.0727	0.1023	784491856
1212	4	96769565	97337358	0.342984	0.119397386019	500	2	-1.45753831728408	0.144967842326604	-0.782819777222132	97.9709625823422	1.07700592353258	1.0723	0.1226	1.0727	0.1023	785067496
1213	4	97337358	97922430	0.344058	0.145404326305	509	2	-1.42112465718502	0.15528052294008	-0.757082215808524	99.7344399088243	1.09639203015617	1.0723	0.1226	1.0727	0.1023	785635289
1214	4	97922430	98538632	0.34342	0.188577771575	499	2	-1.46158427951731	0.143855164873466	-0.785708056546958	97.7750206571775	1.07485191168551	1.0723	0.1226	1.0727	0.1023	786220361
1215	4	98538632	99213574	0.344744	0.259195604956	637	2	-0.903241491331726	0.366397741446232	-0.433454499627919	124.815006329904	1.37210554658051	1.0723	0.1226	1.0727	0.1023	786836563
1216	4	99213574	99840114	0.381104	0.201966354902	690	6	-1.67109387831655	0.0947031363538438	-0.805303407018243	135.199928363632	1.08023483365949	1.0723	0.1226	1.0727	0.1023	787511505
1217	4	99840114	100530483	0.36878	0.27574963534	587	4	-1.58463324346548	0.113049687303986	-0.84189618050969	115.01791007167	1.03618711385702	1.0723	0.1226	1.0727	0.1023	788138045
1218	4	100530483	101148004	0.377328	0.190310936794	563	5	-1.89295821552608	0.0583634264119138	-1.02600241999374	110.315303867717	0.934439834024896	1.0723	0.1226	1.0727	0.1023	788828414
1219	4	101148004	101732977	0.356438	0.145259695747	562	3	-1.41325025590313	0.157582154541414	-0.771914667753116	110.119361942553	1.10957551826259	1.0723	0.1226	1.0727	0.1023	789445935
1220	4	101732977	102307728	0.353628	0.130058059925	634	3	-1.1573517937277	0.24712866065998	-0.598001957834634	124.22718055441	1.25172754195459	1.0723	0.1226	1.0727	0.1023	790030908
1221	4	102307728	102933552	0.350248	0.201053331288	549	3	-1.45945414490702	0.144440152754588	-0.805678648968843	107.572116915412	1.08390918065153	1.0723	0.1226	1.0727	0.1023	790605659
1222	4	102933552	103549343	0.369034	0.188036200594	720	4	-1.13153182798425	0.257831315003396	-0.547259777290067	141.078186118573	1.27096204766108	1.0723	0.1226	1.0727	0.1023	791231483
1223	4	103549343	104265510	0.36395	0.301838816924	592	4	-1.56759935566544	0.116974662590598	-0.829659507990792	115.997619697493	1.045013239188	1.0723	0.1226	1.0727	0.1023	791847274
1224	4	104265510	104928834	0.346154	0.246220549837	492	2	-1.48990601514991	0.13624894974515	-0.806089556544979	96.4034271810247	1.05977382875606	1.0723	0.1226	1.0727	0.1023	792563441
1225	4	104928834	105526221	0.340402	0.163021625847	491	2	-1.49395197738314	0.135188171509963	-0.809024847569526	96.20748525586	1.05761981690899	1.0723	0.1226	1.0727	0.1023	793226765
1226	4	105526221	106140482	0.356006	0.186013762879	523	3	-1.55186192291482	0.120695265490256	-0.8756738517271	102.47762686113	1.03257650542942	1.0723	0.1226	1.0727	0.1023	793824152
1227	4	106140482	106745991	0.353058	0.17424844222	506	3	-1.61228239315068	0.106900502908557	-0.923347413279731	99.1466141333303	0.999012833168806	1.0723	0.1226	1.0727	0.1023	794438413
1228	4	106745991	107370672	0.353404	0.199591471487	501	3	-1.63005311969064	0.103090270637562	-0.937674194778833	98.1669045075068	0.989141164856861	1.0723	0.1226	1.0727	0.1023	795043922
1229	4	107370672	107990746	0.349362	0.193644629512	504	2	-1.44135446835116	0.149484566560277	-0.771324138384303	98.7547302830009	1.08562197092084	1.0723	0.1226	1.0727	0.1023	795668603
1230	4	107990746	108606537	0.360188	0.188036200594	538	4	-1.75156534390594	0.079848576109172	-0.967650511063117	105.4167557386	0.949691085613416	1.0723	0.1226	1.0727	0.1023	796288677
1231	4	108606537	109192152	0.391098	0.146196733349	567	7	-2.27535472339446	0.022884659123041	-1.16539027096016	111.099071568376	0.859742228961334	1.0723	0.1226	1.0727	0.1023	796904468
1232	4	109192152	109800045	0.384382	0.177486827452	658	6	-1.77477097617722	0.0759357104918054	-0.873812184948533	128.929786758362	1.03013698630137	1.0723	0.1226	1.0727	0.1023	797490083
1233	4	109800045	110383329	0.365162	0.14278464693	576	4	-1.62210779662558	0.104780269077165	-0.869187872177429	112.862548894858	1.01676963812886	1.0723	0.1226	1.0727	0.1023	798097976
1234	4	110383329	111025901	0.376794	0.221877081479	604	5	-1.75994338735922	0.0784174058805595	-0.924588792748889	118.348922799469	1.00248962655602	1.0723	0.1226	1.0727	0.1023	798681260
1235	4	111025901	111675174	0.383672	0.229907912388	695	6	-1.65489433177582	0.0979459342520253	-0.794886791072905	136.179637989456	1.0880626223092	1.0723	0.1226	1.0727	0.1023	799323832
1236	4	111675174	112277179	0.346818	0.169442114268	530	2	-1.33615945028721	0.181497161769418	-0.698755512433657	103.849220337283	1.14162627894453	1.0723	0.1226	1.0727	0.1023	799973105
1237	4	112277179	112869528	0.342722	0.155903023387	541	2	-1.29165386572169	0.19647704087001	-0.669119278057404	106.004581514094	1.16532040926225	1.0723	0.1226	1.0727	0.1023	800575110
1238	4	112869528	113491181	0.37644	0.195692773943	737	5	-1.32845626184234	0.184027423577517	-0.637472722978899	144.409198846372	1.22323651452282	1.0723	0.1226	1.0727	0.1023	801167459
1239	4	113491181	114110801	0.360856	0.193053807172	599	4	-1.54375191274537	0.122648444813209	-0.812700680830956	117.369213173646	1.05736981465137	1.0723	0.1226	1.0727	0.1023	801789112
1240	4	114110801	114671626	0.354474	0.10845629207	600	3	-1.27819273419943	0.201181477397151	-0.677522297478161	117.565155098811	1.18460019743337	1.0723	0.1226	1.0727	0.1023	802408732
1241	4	114671626	115280386	0.351338	0.178658256127	567	3	-1.39547952936317	0.162871283590409	-0.759136063031813	111.099071568376	1.11944718657453	1.0723	0.1226	1.0727	0.1023	802969557
1242	4	115280386	115860403	0.349552	0.137956301281	501	2	-1.45349235505085	0.146087100776502	-0.779937268689011	98.1669045075068	1.07915993537964	1.0723	0.1226	1.0727	0.1023	803578317
1243	4	115860403	116444504	0.33163	0.14398366036	401	1	-1.25103821683036	0.210920534681836	-0.907830916464527	78.5727119910384	0.972121212121212	1.0723	0.1226	1.0727	0.1023	804158334
1244	4	116444504	117038083	0.325638	0.157652140659	461	1	-1.03740781377818	0.299545838299863	-0.706666402490109	90.3292275009195	1.11757575757576	1.0723	0.1226	1.0727	0.1023	804742435
1245	4	117038083	117625947	0.332236	0.149463141135	451	1	-1.07301288095354	0.283265336805288	-0.738305719664066	88.3698082492726	1.09333333333333	1.0723	0.1226	1.0727	0.1023	805336014
1246	4	117625947	118212697	0.330546	0.147848317	399	1	-1.25815923026543	0.208334176100471	-0.915044406697101	78.180828140709	0.967272727272727	1.0723	0.1226	1.0727	0.1023	805923878
1247	4	118212697	118801982	0.337456	0.151514123047	469	1	-1.00892376003789	0.313011199218073	-0.68184523040407	91.8967629022369	1.1369696969697	1.0723	0.1226	1.0727	0.1023	806510628
1248	4	118801982	119640901	0.35804	0.403994902964	616	3	-1.22132640927155	0.221962458058497	-0.63955444727914	120.700225901446	1.21618953603159	1.0723	0.1226	1.0727	0.1023	807099913
1249	4	119640901	120237851	0.366744	0.162408911969	797	4	-0.869209955863541	0.384732302896605	-0.40067695962927	156.165714356253	1.40688437775816	1.0723	0.1226	1.0727	0.1023	807938832
1250	4	120237851	120960023	0.356356	0.307644162333	528	3	-1.53409119637486	0.12500721882269	-0.861946868615588	103.457336486953	1.04244817374136	1.0723	0.1226	1.0727	0.1023	808535782
1251	4	120960023	121553967	0.349556	0.158169793785	520	2	-1.3766190726195	0.168630051007103	-0.726236248855764	101.889801085636	1.12008616047388	1.0723	0.1226	1.0727	0.1023	809257954
1252	4	121553967	122140689	0.365568	0.14780764996	519	4	-1.81629411754611	0.0693252671313056	-1.01952214526186	101.693859160471	0.916151809355693	1.0723	0.1226	1.0727	0.1023	809851898
1253	4	122140689	122754322	0.374342	0.185180718768	623	5	-1.69830236942824	0.0894507077609446	-0.879905179049967	122.071819377598	1.03402489626556	1.0723	0.1226	1.0727	0.1023	810438620
1254	4	122754322	123343802	0.355402	0.151794802199	634	3	-1.1573517937277	0.24712866065998	-0.598001957834634	124.22718055441	1.25172754195459	1.0723	0.1226	1.0727	0.1023	811052253
1255	4	123343802	123983357	0.372362	0.218206409144	621	5	-1.7047908976315	0.0882334297532254	-0.884544073853487	121.679935527269	1.03070539419087	1.0723	0.1226	1.0727	0.1023	811641733
1256	4	123983357	124592554	0.370226	0.179247435559	696	5	-1.4614710900092	0.14388620375117	-0.72005003622524	136.37557991462	1.1551867219917	1.0723	0.1226	1.0727	0.1023	812281288
1257	4	124592554	125201379	0.352576	0.178745945058	561	3	-1.41680440121112	0.156540122576593	-0.774484027365249	109.923420017388	1.1076011846002	1.0723	0.1226	1.0727	0.1023	812890485
1258	4	125201379	125787613	0.3491	0.147098257692	521	2	-1.37257311038627	0.16988509603537	-0.723464499605711	102.085743010801	1.12224017232095	1.0723	0.1226	1.0727	0.1023	813499310
1259	4	125787613	126353553	0.342466	0.116514118104	382	2	-1.93496186080508	0.052994976045305	-1.17117523384847	74.8498154129094	0.822832525578891	1.0723	0.1226	1.0727	0.1023	814085544
1260	4	126353553	126931689	0.339056	0.135151590629	439	1	-1.11573896156398	0.264533887928224	-0.777212213384088	86.0185051472964	1.06424242424242	1.0723	0.1226	1.0727	0.1023	814651484
1261	4	126931689	127528291	0.33507	0.161920342205	444	1	-1.0979364279763	0.272232249796761	-0.760873476569341	86.9982147731198	1.07636363636364	1.0723	0.1226	1.0727	0.1023	815229620
1262	4	127528291	128131442	0.348444	0.17102019229	466	2	-1.59510103321386	0.110689644484844	-0.884417917229939	91.3089371267429	1.00376952073236	1.0723	0.1226	1.0727	0.1023	815826222
1263	4	128131442	128763284	0.359294	0.208662925225	564	3	-1.40614196528714	0.159681973139044	-0.766789635575248	110.511245792882	1.11352418558736	1.0723	0.1226	1.0727	0.1023	816429373
1264	4	128763284	129448609	0.37349	0.270419144202	646	5	-1.62368429509073	0.10444320450051	-0.827603177380043	126.578483656386	1.07219917012448	1.0723	0.1226	1.0727	0.1023	817061215
1265	4	129448609	130089480	0.37694	0.219811787396	577	5	-1.84753851810325	0.06466913099815	-0.990566023428486	113.058490820023	0.957676348547718	1.0723	0.1226	1.0727	0.1023	817746540
1266	4	130089480	130674765	0.355488	0.145715335264	491	3	-1.66559457277056	0.0957941928474745	-0.966761773659349	96.20748525586	0.969397828232971	1.0723	0.1226	1.0727	0.1023	818387411
1267	4	130674765	131261624	0.341646	0.148006591021	382	2	-1.93496186080508	0.052994976045305	-1.17117523384847	74.8498154129094	0.822832525578891	1.0723	0.1226	1.0727	0.1023	818972696
1268	4	131261624	131853210	0.334586	0.154814346519	367	1	-1.3720954452266	0.170033727218294	-1.03565309007623	71.9106865354391	0.88969696969697	1.0723	0.1226	1.0727	0.1023	819559555
1269	4	131853210	132458855	0.326848	0.174433868025	366	1	-1.37565595194413	0.168928175205075	-1.0395895046354	71.7147446102745	0.887272727272727	1.0723	0.1226	1.0727	0.1023	820151141
1270	4	132458855	133343458	0.328682	0.434774695541	441	1	-1.10861794812891	0.267595032049565	-0.770654497361926	86.4103889976258	1.06909090909091	1.0723	0.1226	1.0727	0.1023	820756786
1271	4	133343458	133928201	0.328832	0.144923496305	363	1	-1.38633747209674	0.165643879734359	-1.0514636049237	71.1269188347804	0.88	1.0723	0.1226	1.0727	0.1023	821641389
1272	4	133928201	134495537	0.332344	0.118688043769	461	1	-1.03740781377818	0.299545838299863	-0.706666402490109	90.3292275009195	1.11757575757576	1.0723	0.1226	1.0727	0.1023	822226132
1273	4	134495537	135098350	0.334044	0.170555379529	454	1	-1.06233136080094	0.288085282172859	-0.728740855628532	88.9576340247667	1.10060606060606	1.0723	0.1226	1.0727	0.1023	822793468
1274	4	135098350	135689255	0.331498	0.153840295817	462	1	-1.03384730706064	0.301207551859573	-0.703540301503389	90.5251694260841	1.12	1.0723	0.1226	1.0727	0.1023	823396281
1275	4	135689255	136292645	0.328296	0.171348547374	395	1	-1.27240125713558	0.203230587646535	-0.929580499854982	77.3970604400503	0.957575757575758	1.0723	0.1226	1.0727	0.1023	823987186
1276	4	136292645	136888910	0.32847	0.161446672201	372	1	-1.35429291163892	0.175642946703954	-1.01613053181142	72.8903961612626	0.901818181818182	1.0723	0.1226	1.0727	0.1023	824590576
1277	4	136888910	137454536	0.330554	0.116023662279	381	1	-1.32224835118109	0.186085465249292	-0.981642155426125	74.6538734877447	0.923636363636364	1.0723	0.1226	1.0727	0.1023	825186841
1278	4	137454536	138017914	0.343224	0.11249640561	446	2	-1.67602027787843	0.0937342207521206	-0.947704161963914	87.3900986234492	0.960689283791061	1.0723	0.1226	1.0727	0.1023	825752467
1279	4	138017914	138603352	0.33982	0.145938596401	417	1	-1.19407010934978	0.232450544425889	-0.851385769474783	81.7077827936733	1.01090909090909	1.0723	0.1226	1.0727	0.1023	826315845
1280	4	138603352	139175211	0.344986	0.125658597661	525	2	-1.35638926145336	0.1749753481686	-0.712430449330734	102.869510711459	1.13085621970921	1.0723	0.1226	1.0727	0.1023	826901283
1281	4	139175211	139773094	0.378088	0.163715977875	662	5	-1.57177606946464	0.116002493259893	-0.792306125266751	129.713554459021	1.09875518672199	1.0723	0.1226	1.0727	0.1023	827473142
1282	4	139773094	140454703	0.384046	0.266441610953	652	6	-1.79421043202609	0.0727795876933279	-0.887027804452697	127.754135207374	1.02074363992172	1.0723	0.1226	1.0727	0.1023	828071025
1283	4	140454703	141035166	0.410352	0.138618654419	809	9	-1.58975412486445	0.111890238197372	-0.689680867382114	158.51701745823	1.20476545048399	1.0723	0.1226	1.0727	0.1023	828752634
1284	4	141035166	141626199	0.390324	0.154023548601	709	7	-1.81689135167233	0.0692337511782373	-0.842953378662868	138.922824941761	1.07505686125853	1.0723	0.1226	1.0727	0.1023	829333097
1285	4	141626199	142232713	0.380348	0.175616721131	653	6	-1.79097052271795	0.0732980254226574	-0.884816777137344	127.950077132539	1.02230919765166	1.0723	0.1226	1.0727	0.1023	829924130
1286	4	142232713	142844628	0.359612	0.182893048871	657	3	-1.07560645164388	0.282103300813238	-0.546591427651712	128.733844833198	1.29713721618954	1.0723	0.1226	1.0727	0.1023	830530644
1287	4	142844628	143436368	0.355534	0.155034305607	605	3	-1.26042200765947	0.207517166689291	-0.665549655812085	118.544864724634	1.19447186574531	1.0723	0.1226	1.0727	0.1023	831142559
1288	4	143436368	144045630	0.359774	0.179334998736	635	3	-1.15379764841971	0.248583138510402	-0.595728206314513	124.423122479575	1.25370187561698	1.0723	0.1226	1.0727	0.1023	831734299
1289	4	144045630	144668515	0.37289	0.197283607729	536	5	-1.98055334627011	0.0476413852713312	-1.0969043416162	105.024871888271	0.889626556016597	1.0723	0.1226	1.0727	0.1023	832343561
1290	4	144668515	145572107	0.36288	0.446652914147	608	4	-1.51309091470529	0.130256567066145	-0.791185360176156	119.132690500128	1.07325684024713	1.0723	0.1226	1.0727	0.1023	832966446
1291	4	145572107	146237007	0.3617	0.248007219131	597	4	-1.55056546786539	0.121005853005757	-0.817525752354937	116.977329323317	1.05383936451898	1.0723	0.1226	1.0727	0.1023	833870038
1292	4	146237007	146858625	0.388246	0.195647487685	709	6	-1.60953560146178	0.10749927683045	-0.766114141444258	138.922824941761	1.10998043052838	1.0723	0.1226	1.0727	0.1023	834534938
1293	4	146858625	147437874	0.379488	0.136813356605	656	5	-1.59124165407443	0.111555201927456	-0.805441527455885	128.537902908033	1.08879668049793	1.0723	0.1226	1.0727	0.1023	835156556
1294	4	147437874	148044344	0.371436	0.175556911306	610	5	-1.74047780274944	0.0817751544188808	-0.91032809962372	119.524574350457	1.01244813278008	1.0723	0.1226	1.0727	0.1023	835735805
1295	4	148044344	148657713	0.37344	0.184830012603	659	5	-1.58150886176953	0.113761734336713	-0.798858877065917	129.125728683527	1.09377593360996	1.0723	0.1226	1.0727	0.1023	836342275
1296	4	148657713	149251803	0.391786	0.158376676934	765	7	-1.63608889521853	0.101820983960244	-0.73327925832237	149.895572750983	1.15996967399545	1.0723	0.1226	1.0727	0.1023	836955644
1297	4	149251803	149841908	0.366928	0.152693164776	607	4	-1.5164976922653	0.129393553415266	-0.79356016736406	118.936748574963	1.07149161518094	1.0723	0.1226	1.0727	0.1023	837549734
1298	4	149841908	150443585	0.358318	0.168989341457	624	3	-1.19289324680762	0.232911184380222	-0.620938769111793	122.267761302763	1.2319842053307	1.0723	0.1226	1.0727	0.1023	838139839
1299	4	150443585	151039008	0.356676	0.160260856568	585	3	-1.33150491381931	0.18302292922683	-0.714048173503275	114.62602622134	1.15498519249753	1.0723	0.1226	1.0727	0.1023	838741516
1300	4	151039008	151620554	0.356518	0.140222785472	521	3	-1.5589702135308	0.119003430288341	-0.881201425695533	102.085743010801	1.02862783810464	1.0723	0.1226	1.0727	0.1023	839336939
1301	4	151620554	152273938	0.363348	0.234753223219	635	4	-1.42110792058504	0.155285387716856	-0.728500091960213	124.423122479575	1.12091791703442	1.0723	0.1226	1.0727	0.1023	839918485
1302	4	152273938	152865223	0.402594	0.154384095656	865	8	-1.36976767721228	0.170759434925654	-0.596294266493735	169.489765267452	1.28720238095238	1.0723	0.1226	1.0727	0.1023	840571869
1303	4	152865223	153421479	0.395634	0.101133291147	741	7	-1.71357566227016	0.0866066864982525	-0.77926546359655	145.192966547031	1.12357846853677	1.0723	0.1226	1.0727	0.1023	841163154
1304	4	153421479	154022009	0.402096	0.16740212812	828	8	-1.48424204807171	0.137744718396488	-0.659363631518497	162.239914036359	1.23214285714286	1.0723	0.1226	1.0727	0.1023	841719410
1305	4	154022009	154638581	0.401826	0.189064699662	750	8	-1.72556639745103	0.0844254489670315	-0.802103803634579	146.956443873513	1.11607142857143	1.0723	0.1226	1.0727	0.1023	842319940
1306	4	154638581	155241292	0.388496	0.170415008188	594	6	-1.98212517189856	0.0474652329007922	-1.02143683788301	116.389503547822	0.929941291585127	1.0723	0.1226	1.0727	0.1023	842936512
1307	4	155241292	155799699	0.372122	0.104595751844	589	5	-1.80860734888368	0.0705120259838315	-0.960869708243508	115.409793921999	0.977593360995851	1.0723	0.1226	1.0727	0.1023	843539223
1308	4	155799699	156394126	0.364528	0.15885382057	593	4	-1.56419257810543	0.117772349667557	-0.827224579073738	116.193561622658	1.04677846425419	1.0723	0.1226	1.0727	0.1023	844097630
1309	4	156394126	156973504	0.359156	0.137005547328	531	3	-1.52342876045088	0.127651471142886	-0.853772937169888	104.045162262447	1.04837117472853	1.0723	0.1226	1.0727	0.1023	844692057
1310	4	156973504	157559190	0.34397	0.146300235963	540	2	-1.29569982795492	0.195078920671345	-0.671788464833388	105.80863958893	1.16316639741519	1.0723	0.1226	1.0727	0.1023	845271435
1311	4	157559190	158114615	0.34999	0.0997884502858	618	2	-0.980114773763074	0.327029467333601	-0.477141033979844	121.092109751775	1.33117932148627	1.0723	0.1226	1.0727	0.1023	845857121
1312	4	158114615	158697310	0.339824	0.141918156154	454	1	-1.06233136080094	0.288085282172859	-0.728740855628532	88.9576340247667	1.10060606060606	1.0723	0.1226	1.0727	0.1023	846412546
1313	4	158697310	159297258	0.355214	0.166594438185	592	3	-1.30662589666336	0.191339797058456	-0.696887622345092	115.997619697493	1.16880552813425	1.0723	0.1226	1.0727	0.1023	846995241
1314	4	159297258	159949459	0.374956	0.233365174233	645	5	-1.62692855919236	0.10375227160943	-0.829838181763352	126.382541731221	1.07053941908714	1.0723	0.1226	1.0727	0.1023	847595189
1315	4	159949459	160563380	0.37115	0.185562963313	736	5	-1.33170052594397	0.18295861637466	-0.639431576016956	144.213256921208	1.22157676348548	1.0723	0.1226	1.0727	0.1023	848247390
1316	4	160563380	161188499	0.351268	0.200152291004	491	3	-1.66559457277056	0.0957941928474745	-0.966761773659349	96.20748525586	0.969397828232971	1.0723	0.1226	1.0727	0.1023	848861311
1317	4	161188499	161792859	0.333994	0.172678535972	454	1	-1.06233136080094	0.288085282172859	-0.728740855628532	88.9576340247667	1.10060606060606	1.0723	0.1226	1.0727	0.1023	849486430
1318	4	161792859	162371423	0.33291	0.135791373124	423	1	-1.17270706904456	0.240913295652785	-0.830775489799497	82.8834343446615	1.02545454545455	1.0723	0.1226	1.0727	0.1023	850090790
1319	4	162371423	162944498	0.322732	0.127513850718	444	1	-1.0979364279763	0.272232249796761	-0.760873476569341	86.9982147731198	1.07636363636364	1.0723	0.1226	1.0727	0.1023	850669354
1320	4	162944498	163516594	0.332548	0.126020807697	398	1	-1.26171973698297	0.207049652285606	-0.918664722375798	77.9848862155443	0.964848484848485	1.0723	0.1226	1.0727	0.1023	851242429
1321	4	163516594	164120789	0.353974	0.172452602223	489	3	-1.67270286338655	0.0943858052794258	-0.972650333021808	95.8156014055306	0.965449160908193	1.0723	0.1226	1.0727	0.1023	851814525
1322	4	164120789	164716331	0.356662	0.160428651548	478	3	-1.71179846177446	0.086933815654306	-1.00547417999329	93.6602402287191	0.943731490621915	1.0723	0.1226	1.0727	0.1023	852418720
1323	4	164716331	165320976	0.3396	0.173068494737	462	1	-1.03384730706064	0.301207551859573	-0.703540301503389	90.5251694260841	1.12	1.0723	0.1226	1.0727	0.1023	853014262
1324	4	165320976	166012100	0.37169	0.276540823354	579	5	-1.84104998989999	0.0656142333373536	-0.985573994084732	113.450374670352	0.960995850622407	1.0723	0.1226	1.0727	0.1023	853618907
1325	4	166012100	166671467	0.373678	0.241696960873	665	5	-1.56204327715975	0.118277794058321	-0.785783001685416	130.301380234515	1.10373443983402	1.0723	0.1226	1.0727	0.1023	854310031
1326	4	166671467	167249937	0.343774	0.135650941276	465	2	-1.59914699544709	0.109787944521475	-0.887517155888825	91.1129952015782	1.0016155088853	1.0723	0.1226	1.0727	0.1023	854969398
1327	4	167249937	167858346	0.334258	0.178184412131	451	1	-1.07301288095354	0.283265336805288	-0.738305719664066	88.3698082492726	1.09333333333333	1.0723	0.1226	1.0727	0.1023	855547868
1328	4	167858346	168453349	0.34042	0.159668102514	432	2	-1.73266374914364	0.0831554512932713	-0.99371655972075	84.6469116711436	0.930533117932149	1.0723	0.1226	1.0727	0.1023	856156277
1329	4	168453349	169054167	0.34281	0.167801230988	566	2	-1.19050480989097	0.233848040654597	-0.603945819052337	110.903129643211	1.21917070543888	1.0723	0.1226	1.0727	0.1023	856751280
1330	4	169054167	169645481	0.371008	0.154425567465	610	5	-1.74047780274944	0.0817751544188808	-0.91032809962372	119.524574350457	1.01244813278008	1.0723	0.1226	1.0727	0.1023	857352098
1331	4	169645481	170262768	0.391078	0.19000400138	774	7	-1.60703135757417	0.108047489510187	-0.716405439757973	151.659050077466	1.17361637604246	1.0723	0.1226	1.0727	0.1023	857943412
1332	4	170262768	170923452	0.372098	0.24320855356	681	5	-1.51013505153366	0.131008967145144	-0.751482544061897	133.43645103715	1.13029045643154	1.0723	0.1226	1.0727	0.1023	858560699
1333	4	170923452	171573429	0.368598	0.230742010871	568	4	-1.64936201710566	0.0990734913074202	-0.88936575411506	111.295013493541	1.00264783759929	1.0723	0.1226	1.0727	0.1023	859221383
1334	4	171573429	172148068	0.337078	0.129888503913	509	1	-0.866503491336435	0.386214112589515	-0.563767496843751	99.7344399088243	1.23393939393939	1.0723	0.1226	1.0727	0.1023	859871360
1335	4	172148068	172731508	0.33996	0.143013848896	443	1	-1.10149693469384	0.270680437860282	-0.764126454364428	86.8022728479551	1.07393939393939	1.0723	0.1226	1.0727	0.1023	860445999
1336	4	172731508	173313457	0.340336	0.140818181662	438	2	-1.70838797574427	0.0875643768833371	-0.973817002283046	85.8225632221317	0.94345718901454	1.0723	0.1226	1.0727	0.1023	861029439
1337	4	173313457	173893332	0.359916	0.137745203708	544	3	-1.47722487144698	0.139615368934472	-0.818878146723702	106.592407289588	1.07403751233959	1.0723	0.1226	1.0727	0.1023	861611388
1338	4	173893332	174481482	0.390384	0.149876732126	659	7	-1.97832211636322	0.0478923796709911	-0.948460540894332	129.125728683527	0.999241849886278	1.0723	0.1226	1.0727	0.1023	862191263
1339	4	174481482	175079709	0.360094	0.164196868413	604	4	-1.52671802494533	0.126831143291315	-0.800708134294663	118.348922799469	1.06619593998235	1.0723	0.1226	1.0727	0.1023	862779413
1340	4	175079709	175661655	0.351726	0.140813752479	534	3	-1.5127663245269	0.130339025599916	-0.845645056286487	104.632988037941	1.0542941757157	1.0723	0.1226	1.0727	0.1023	863377640
1341	4	175661655	176251567	0.344276	0.152415953566	478	2	-1.54654948641511	0.121971918372385	-0.84773725390347	93.6602402287191	1.02961766289715	1.0723	0.1226	1.0727	0.1023	863959586
1342	4	176251567	176835020	0.347926	0.143032943528	587	2	-1.10553960299317	0.268925843923854	-0.551387368774167	115.01791007167	1.26440495422725	1.0723	0.1226	1.0727	0.1023	864549498
1343	4	176835020	177420691	0.35537	0.146278371304	575	3	-1.36704636689923	0.171610772563078	-0.738922842142304	112.666606969693	1.13524185587364	1.0723	0.1226	1.0727	0.1023	865132951
1344	4	177420691	177990302	0.355708	0.122207962978	556	3	-1.43457512775108	0.151408206421548	-0.787399915250534	108.943710391564	1.09772951628825	1.0723	0.1226	1.0727	0.1023	865718622
1345	4	177990302	178586700	0.359984	0.161633674157	572	3	-1.3777088028232	0.16829321241478	-0.746469651195652	112.078781194199	1.12931885488648	1.0723	0.1226	1.0727	0.1023	866288233
1346	4	178586700	179176367	0.342442	0.152063791937	469	2	-1.58296314651417	0.113429864488786	-0.875159949368842	91.8967629022369	1.01023155627356	1.0723	0.1226	1.0727	0.1023	866884631
1347	4	179176367	179744530	0.337068	0.119970853435	411	1	-1.215433149655	0.224200931120909	-0.872294759237764	80.5321312426853	0.996363636363636	1.0723	0.1226	1.0727	0.1023	867474298
1348	4	179744530	180321883	0.338738	0.133978692412	415	1	-1.20119112278485	0.229677072133275	-0.858321816685159	81.315898943344	1.00606060606061	1.0723	0.1226	1.0727	0.1023	868042461
1349	4	180321883	180904740	0.345482	0.142156652489	436	2	-1.71647990021072	0.0860742436884173	-0.980419737107293	85.4306793718024	0.939149165320409	1.0723	0.1226	1.0727	0.1023	868619814
1350	4	180904740	181466482	0.345642	0.109911667634	469	2	-1.58296314651417	0.113429864488786	-0.875159949368842	91.8967629022369	1.01023155627356	1.0723	0.1226	1.0727	0.1023	869202671
1351	4	181466482	182031572	0.3575	0.115185191739	535	3	-1.50921217921891	0.131244568774607	-0.842945906685532	104.828929963106	1.05626850937808	1.0723	0.1226	1.0727	0.1023	869764413
1352	4	182031572	182590631	0.37329	0.10564001295	586	5	-1.81834014118858	0.0690121611359412	-0.968236677651721	114.821968146505	0.972614107883817	1.0723	0.1226	1.0727	0.1023	870329503
1353	4	182590631	183160621	0.37815	0.122791627923	666	5	-1.55879901305812	0.119043957889618	-0.783615165002706	130.49732215968	1.10539419087137	1.0723	0.1226	1.0727	0.1023	870888562
1354	4	183160621	183730057	0.37582	0.121938198498	479	5	-2.16547640006306	0.0303512207998964	-1.25911168633779	93.8561821538838	0.795020746887967	1.0723	0.1226	1.0727	0.1023	871458552
1355	4	183730057	184344563	0.417346	0.1863382945	735	9	-1.82700325312234	0.0676992802729912	-0.828076320088365	144.017314996043	1.0945644080417	1.0723	0.1226	1.0727	0.1023	872027988
1356	4	184344563	184962175	0.408502	0.190430237754	547	8	-2.3536284862203	0.0185911815778213	-1.25745356622527	107.180233065082	0.813988095238095	1.0723	0.1226	1.0727	0.1023	872642494
1357	4	184962175	185573696	0.42911	0.182366590845	810	10	-1.69973547299025	0.0891806937483686	-0.758120735349938	158.712959383394	1.14568599717115	1.0723	0.1226	1.0727	0.1023	873260106
1358	4	185573696	186195052	0.417614	0.195308325662	634	9	-2.15081625250135	0.0314907057699677	-1.04133772967268	124.22718055441	0.94415487714073	1.0723	0.1226	1.0727	0.1023	873871627
1359	4	186195052	186769384	0.39127	0.129423399706	622	7	-2.09778088223448	0.0359245060833507	-1.03182442577178	121.875877452434	0.943138741470811	1.0723	0.1226	1.0727	0.1023	874492983
1360	4	186769384	187395397	0.403146	0.201294541807	653	8	-2.02567488321763	0.0427981121957921	-1.00191140747139	127.950077132539	0.97172619047619	1.0723	0.1226	1.0727	0.1023	875067315
1361	4	187395397	187995488	0.398858	0.166793036389	634	7	-2.05903749870867	0.0394906463907471	-1.00425616576298	124.22718055441	0.961334344200152	1.0723	0.1226	1.0727	0.1023	875693328
1362	4	187995488	188562447	0.376238	0.118102014431	569	5	-1.8734926309163	0.0610003893896048	-1.01070868976739	111.490955418705	0.944398340248963	1.0723	0.1226	1.0727	0.1023	876293419
1363	4	188562447	189221945	0.387588	0.241847587104	649	6	-1.80393015995053	0.0712422562052807	-0.893681290684636	127.16630943188	1.0160469667319	1.0723	0.1226	1.0727	0.1023	876860378
1364	4	189221945	189846936	0.36847	0.199988479834	583	4	-1.59826035370552	0.109985046840628	-0.851760800419245	114.234142371011	1.02912621359223	1.0723	0.1226	1.0727	0.1023	877519876
1365	4	189846936	190463962	0.378474	0.189661375696	663	5	-1.56853180536301	0.116757073348635	-0.790128471961381	129.909496384186	1.10041493775934	1.0723	0.1226	1.0727	0.1023	878144867
1366	4	190463962	191154276	0.267834	0.421795533024	899	1	0.522094128502745	0.601604794363988	0.256887962595001	176.151790723051	2.17939393939394	1.0723	0.1226	1.0727	0.1023	878761893
1367	5	0	808805	0.525106	0.38180401951	704	15	-1.92517357171408	0.0542076472239488	-0.848662453654988	137.943115315938	1.1030160595378	1.652	0.3243	1.5465	0.3944	878761893
1368	5	808805	1433631	0.55535	0.199777217977	595	16	-0.736523400826447	0.461412231837803	-0.456381982808622	116.585445472987	1.5464587394412	1.652	0.3243	1.5465	0.3944	879570698
1369	5	1433631	2064878	0.507534	0.207917027724	939	15	-1.12271161856012	0.261559991888718	-0.433112724638511	183.989467729639	1.47121034077556	1.652	0.3243	1.5465	0.3944	880195524
1370	5	2064878	2620428	0.456156	0.09999099991	1022	13	-1.19258490156262	0.233031981866945	-0.457219601376137	200.252647518307	1.43741209563994	1.652	0.3243	1.5465	0.3944	880826771
1371	5	2620428	3164182	0.443186	0.0804665344991	1058	12	-1.02931875342283	0.303329913672553	-0.36028115840037	207.306556824236	1.50819672131148	1.652	0.3243	1.5465	0.3944	881382321
1372	5	3164182	3728917	0.445718	0.114628985276	836	12	-1.79068660399062	0.0733436005998698	-0.700045938433513	163.807449437676	1.19173200285103	1.652	0.3243	1.5465	0.3944	881926075
1373	5	3728917	4283073	0.415968	0.0977269938429	1246	9	-0.188701840422583	0.850326509055846	-0.0665884067880896	244.143638755197	1.85554728220402	1.652	0.3243	1.5465	0.3944	882490810
1374	5	4283073	4856870	0.379124	0.128611686712	1342	5	0.634323519644234	0.525869710300214	0.227175424126215	262.954063571006	2.22738589211618	1.652	0.3243	1.5465	0.3944	883044966
1375	5	4856870	5430056	0.42139	0.127682811513	1477	10	0.32498150051433	0.745195072880037	0.108555277642864	289.406223468239	2.08910891089109	1.652	0.3243	1.5465	0.3944	883618763
1376	5	5430056	5989998	0.411608	0.107050373074	1291	9	-0.0444287218873795	0.964562667491882	-0.0154034745049008	252.961025387607	1.92256142963515	1.652	0.3243	1.5465	0.3944	884191949
1377	5	5989998	6552065	0.43948	0.110426337074	1262	11	-0.319950765295926	0.74900565375894	-0.0973452797980566	247.278709557832	1.8080229226361	1.652	0.3243	1.5465	0.3944	884751891
1378	5	6552065	7138448	0.426296	0.147314980141	1360	10	-0.0301787482113607	0.975924497281402	-0.0105078969842231	266.481018223971	1.92362093352192	1.652	0.3243	1.5465	0.3944	885313958
1379	5	7138448	7748349	0.393936	0.180194818503	953	7	-1.02910921998078	0.303428354072344	-0.416262791992442	186.732654681944	1.44503411675512	1.652	0.3243	1.5465	0.3944	885900341
1380	5	7748349	8327660	0.395306	0.136905738023	949	7	-1.04202368115605	0.297400699842175	-0.422330918881274	185.948886981285	1.43896891584534	1.652	0.3243	1.5465	0.3944	886510242
1381	5	8327660	8905946	0.376528	0.135375921257	1092	5	-0.176742505763441	0.859710651654142	-0.0702363911541159	213.968582279835	1.81244813278008	1.652	0.3243	1.5465	0.3944	887089553
1382	5	8905946	9473745	0.390212	0.119406691452	1319	7	0.152563977556542	0.878742134118401	0.0526336533491608	258.447399292219	2	2.1557	0.2074	2.1638	0.1805	887667839
1383	5	9473745	10071720	0.404946	0.163844642335	1271	8	-0.113643499673738	0.90952040294901	-0.0411022740128635	249.042186884314	1.89136904761905	2.1557	0.2074	2.1638	0.1805	888235638
1384	5	10071720	10679382	0.439632	0.177174152736	1475	11	0.453671099241018	0.650065571259078	0.12765776435596	289.014339617909	2.11318051575931	2.1557	0.2074	2.1638	0.1805	888833613
1385	5	10679382	11249933	0.419878	0.123654151864	1278	9	-0.0861076227975495	0.931380864017738	-0.0300046388650971	250.413780360467	1.90320178704393	2.1557	0.2074	2.1638	0.1805	889441275
1386	5	11249933	11810058	0.377412	0.107342111136	1207	5	0.19634786592409	0.844337898870417	0.074216428681053	236.501903673774	2.00331950207469	2.1557	0.2074	2.1638	0.1805	890011826
1387	5	11810058	12389070	0.353502	0.136460038825	1228	3	0.953810519219586	0.340179563734065	0.355753857396138	240.616684102232	2.42448173741362	2.1557	0.2074	2.1638	0.1805	890571951
1388	5	12389070	12976418	0.340938	0.148715923098	1005	2	0.585672610496487	0.558095543359317	0.224375724182072	196.921634790508	2.16478190630048	2.1557	0.2074	2.1638	0.1805	891150963
1389	5	12976418	13556510	0.36105	0.13806775477	981	4	-0.24236288482184	0.808498990773073	-0.101003547400503	192.219028586555	1.73168578993822	2.1557	0.2074	2.1638	0.1805	891738311
1390	5	13556510	14149486	0.394882	0.156795553277	1493	7	0.714343038680843	0.475015085071619	0.231403254232157	292.541294270874	2.26383623957544	2.1557	0.2074	2.1638	0.1805	892318403
1391	5	14149486	14714111	0.423228	0.114456497675	1465	10	0.288554808337336	0.772922082670818	0.0967861161876854	287.054920366262	2.07213578500707	2.1557	0.2074	2.1638	0.1805	892911379
1392	5	14714111	15318674	0.401618	0.172956333749	1500	8	0.594860038888642	0.551937030933103	0.197896196365421	293.912887747026	2.23214285714286	2.1557	0.2074	2.1638	0.1805	893476004
1393	5	15318674	15904427	0.384538	0.146397884433	1286	6	0.259892069338402	0.794947028886874	0.0929189686441728	251.981315761784	2.0133072407045	2.1557	0.2074	2.1638	0.1805	894080567
1394	5	15904427	16488756	0.389352	0.144317670354	1351	6	0.470486174367886	0.638007709667203	0.16405600064191	264.717540897489	2.11506849315069	2.1557	0.2074	2.1638	0.1805	894666320
1395	5	16488756	17155959	0.418522	0.250602889975	1581	9	0.885331375339489	0.375977932654041	0.276944892546279	309.784183685366	2.35443037974684	2.1557	0.2074	2.1638	0.1805	895250649
1396	5	17155959	17894119	0.387798	0.322640078032	1250	6	0.14325533424515	0.886088530021247	0.0519564208656751	244.927406455855	1.95694716242661	2.1557	0.2074	2.1638	0.1805	895917852
1397	5	17894119	18488899	0.347558	0.159353038098	974	2	0.460247781266393	0.645338378056277	0.179173900198123	190.847435110403	2.09800753904146	2.1557	0.2074	2.1638	0.1805	896656012
1398	5	18488899	19089691	0.337086	0.167765216581	916	1	0.582622742700863	0.56014729191171	0.283914445177497	179.482803450851	2.22060606060606	2.1557	0.2074	2.1638	0.1805	897250792
1399	5	19089691	19678860	0.33443	0.151347066801	978	1	0.803374159188117	0.421758506166481	0.378401312032787	191.631202811061	2.37090909090909	2.1557	0.2074	2.1638	0.1805	897851584
1400	5	19678860	20263369	0.334716	0.144581178391	912	1	0.568380715830717	0.569776481882462	0.277600671245295	178.699035750192	2.21090909090909	2.1557	0.2074	2.1638	0.1805	898440753
1401	5	20263369	21076455	0.340602	0.385058899059	968	2	0.43597200786702	0.662857039101088	0.170259175390375	189.671783559414	2.08508346795907	2.1557	0.2074	2.1638	0.1805	899025262
1402	5	21076455	21850532	0.33636	0.354069427202	1095	1	1.21995344513987	0.222482523707284	0.541425811569089	214.556408055329	2.65454545454545	2.1557	0.2074	2.1638	0.1805	899838348
1403	5	21850532	22591827	0.340986	0.325504691115	1018	2	0.638270119528462	0.523297859335934	0.242917784191476	199.468879817649	2.19278406031233	2.1557	0.2074	2.1638	0.1805	900612425
1404	5	22591827	23161990	0.341108	0.123057792245	989	2	0.520937214764825	0.60241050968196	0.201222648874892	193.786563987873	2.13031771674744	2.1557	0.2074	2.1638	0.1805	901353720
1405	5	23161990	23762512	0.339642	0.167391036465	938	1	0.660953890486663	0.508641884226284	0.31815476959593	183.793525804474	2.27393939393939	2.1557	0.2074	2.1638	0.1805	901923883
1406	5	23762512	24374223	0.338184	0.182620551208	1022	1	0.960036454759717	0.337036867986744	0.441890138018175	200.252647518307	2.47757575757576	2.1557	0.2074	2.1638	0.1805	902524405
1407	5	24374223	24954515	0.336666	0.138364823227	950	1	0.703679971097099	0.481632096204533	0.336494360298863	186.14482890645	2.3030303030303	2.1557	0.2074	2.1638	0.1805	903136116
1408	5	24954515	25568937	0.330146	0.186227055672	834	1	0.290661191862881	0.771310455088334	0.148614230525217	163.415565587347	2.02181818181818	2.1557	0.2074	2.1638	0.1805	903716408
1409	5	25568937	26157302	0.33318	0.150187383682	785	1	0.1161963627036	0.907496919369792	0.0612595008595428	153.814411254277	1.9030303030303	2.1557	0.2074	2.1638	0.1805	904330830
1410	5	26157302	26751437	0.338136	0.15844042179	926	1	0.618227809876226	0.536425180679523	0.29957904034079	181.442222702498	2.24484848484848	2.1557	0.2074	2.1638	0.1805	904919195
1411	5	26751437	27330233	0.329956	0.136137775658	956	1	0.725043011402317	0.468425644102431	0.345577465061302	187.320480457438	2.31757575757576	2.1557	0.2074	2.1638	0.1805	905513330
1412	5	27330233	27920391	0.32995	0.152769258402	943	1	0.678756424074344	0.497292208365811	0.32582461775565	184.773235430297	2.28606060606061	2.1557	0.2074	2.1638	0.1805	906092126
1413	5	27920391	28505588	0.333226	0.145586870746	863	1	0.393915886671436	0.693643140866137	0.197927406259508	169.097881417123	2.09212121212121	2.1557	0.2074	2.1638	0.1805	906682284
1414	5	28505588	29106121	0.333798	0.167406287415	1040	1	1.02412557567537	0.305775965679752	0.467078470109008	203.779602171272	2.52121212121212	2.1557	0.2074	2.1638	0.1805	907267481
1415	5	29106121	29719676	0.330904	0.185077132449	853	1	0.358310819496072	0.720110722131132	0.181112588398844	167.138462165476	2.06787878787879	2.1557	0.2074	2.1638	0.1805	907868014
1416	5	29719676	30303537	0.338812	0.143631789073	983	1	0.821176692775799	0.41154563039818	0.385758263421134	192.610912436885	2.3830303030303	2.1557	0.2074	2.1638	0.1805	908481569
1417	5	30303537	30897798	0.343206	0.158618856025	1009	2	0.601856459429402	0.547269689105646	0.230106397222138	197.705402491166	2.17339795368875	2.1557	0.2074	2.1638	0.1805	909065430
1418	5	30897798	31465302	0.376004	0.118948941329	1296	5	0.485087370969222	0.627614370083198	0.176856470810656	253.940735013431	2.15103734439834	2.1557	0.2074	2.1638	0.1805	909659691
1419	5	31465302	32106838	0.425024	0.220620510774	1661	10	0.883524113894904	0.3769531597516	0.277937524840451	325.459537698541	2.34936350777935	2.1557	0.2074	2.1638	0.1805	910227195
1420	5	32106838	32783199	0.405004	0.260749806686	1634	8	1.00944289551466	0.312762275116664	0.321341679127861	320.169105719094	2.43154761904762	2.1557	0.2074	2.1638	0.1805	910868731
1421	5	32783199	33413701	0.373964	0.206981103946	1287	5	0.455888994054546	0.648469804251479	0.166802806146733	252.177257686949	2.13609958506224	2.1557	0.2074	2.1638	0.1805	911545092
1422	5	33413701	34000962	0.401088	0.148589809301	1419	8	0.344253983763957	0.730655287263106	0.117808285042729	278.041591808687	2.11160714285714	2.1557	0.2074	2.1638	0.1805	912175594
1423	5	34000962	34958210	0.403188	0.477669318714	1472	8	0.508230785265294	0.611291503614804	0.17071136703919	288.426513842415	2.19047619047619	2.1557	0.2074	2.1638	0.1805	912762855
1424	5	34958210	35584463	0.386792	0.201600631055	1220	6	0.0460580550007733	0.963263977765923	0.0169094737664742	239.049148700915	1.90998043052838	2.1557	0.2074	2.1638	0.1805	913720103
1425	5	35584463	36179477	0.381948	0.159683637696	1309	6	0.334409983425758	0.738070206946875	0.118493423261466	256.487980040572	2.04931506849315	2.1557	0.2074	2.1638	0.1805	914346356
1426	5	36179477	36773835	0.39008	0.158756170523	1274	7	0.00727628933473958	0.994194412308802	0.0025543663539166	249.630012659808	1.93176648976497	2.1557	0.2074	2.1638	0.1805	914941370
1427	5	36773835	37477353	0.352452	0.289286130561	1352	3	1.3945245374106	0.163159265095758	0.494538448308143	264.913482822653	2.66929911154985	2.1557	0.2074	2.1638	0.1805	915535728
1428	5	37477353	38096725	0.394128	0.19273070142	1417	7	0.468968276350689	0.639092311812934	0.156028847015635	277.649707958358	2.14859742228961	2.1557	0.2074	2.1638	0.1805	916239246
1429	5	38096725	38670169	0.408604	0.128075278493	1222	8	-0.265244693514597	0.790820967059759	-0.0978220191990928	239.441032551244	1.81845238095238	2.1557	0.2074	2.1638	0.1805	916858618
1430	5	38670169	39255825	0.377128	0.146256505525	1420	5	0.887376119571429	0.374876436011792	0.308681682318076	278.237533733852	2.35684647302905	2.1557	0.2074	2.1638	0.1805	917432062
1431	5	39255825	39843847	0.365482	0.149691678203	1224	4	0.585484062260407	0.558222280035851	0.21827496907291	239.832916401574	2.16063548102383	2.1557	0.2074	2.1638	0.1805	918017718
1432	5	39843847	40457547	0.358832	0.185269675737	1300	3	1.20970898139501	0.226390582299115	0.437954919941775	254.72450271409	2.56663376110563	2.1557	0.2074	2.1638	0.1805	918605740
1433	5	40457547	41114627	0.37431	0.239057648993	1246	5	0.322874165887687	0.746790541980737	0.120094820950033	244.143638755197	2.06804979253112	2.1557	0.2074	2.1638	0.1805	919219440
1434	5	41114627	41715173	0.367264	0.167424310544	1109	4	0.193704642859343	0.84640715622653	0.0759307765419684	217.299595007635	1.9576345984113	2.1557	0.2074	2.1638	0.1805	919876520
1435	5	41715173	42318091	0.36169	0.170699829828	986	4	-0.225328997021794	0.821723343278177	-0.0936690372418301	193.198738212379	1.7405119152692	2.1557	0.2074	2.1638	0.1805	920477066
1436	5	42318091	42954016	0.376638	0.213743759091	1097	5	-0.160521185255287	0.872470534588187	-0.0636457216707755	214.948291905659	1.8207468879668	2.1557	0.2074	2.1638	0.1805	921079984
1437	5	42954016	43660551	0.395072	0.292320974899	1317	7	0.146106746968906	0.88383712026593	0.0504444343541304	258.055515441889	1.99696739954511	2.1557	0.2074	2.1638	0.1805	921715909
1438	5	43660551	44343861	0.355832	0.268267696946	1070	3	0.392255560556841	0.694869395357823	0.157054093314468	209.657859926212	2.11253701875617	2.1557	0.2074	2.1638	0.1805	922422444
1439	5	44343861	44936279	0.351076	0.156001336894	974	3	0.0510576109896032	0.959279613439192	0.0214369741083007	190.847435110403	1.92300098716683	2.1557	0.2074	2.1638	0.1805	923105754
1440	5	44936279	45545825	0.340516	0.179717363415	1044	2	0.743465137592412	0.457200120710432	0.279301934685665	204.56336987193	2.24878836833603	2.1557	0.2074	2.1638	0.1805	923698172
1441	5	45545825	46321786	0.351704	0.355637718906	781	3	-0.634892433452864	0.525498572307554	-0.297162249832062	153.030643553618	1.54195459032576	2.1557	0.2074	2.1638	0.1805	924307718
1442	5	46321786	50291890	0.359608	0.874058714835	891	3	-0.243936449573738	0.807280039035206	-0.107059366452119	174.584255321734	1.75913129318855	2.1557	0.2074	2.1638	0.1805	925083679
1443	5	50291890	50863722	0.34919	0.125617314176	913	2	0.213444085039434	0.830980597764988	0.0858669881000029	178.894977675357	1.96661281637049	2.1557	0.2074	2.1638	0.1805	929053783
1444	5	50863722	51466760	0.334686	0.170864854288	951	1	0.707240477814635	0.479417047949129	0.338012187941117	186.340770831615	2.30545454545455	2.1557	0.2074	2.1638	0.1805	929625615
1445	5	51466760	52066402	0.34653	0.166169147591	1059	2	0.804154571090844	0.421307711513122	0.299882812108117	207.502498749401	2.281098546042	2.1557	0.2074	2.1638	0.1805	930228653
1446	5	52066402	52659080	0.372462	0.156371587945	1295	5	0.481843106867591	0.629917404437603	0.175742850499948	253.744793088266	2.149377593361	2.1557	0.2074	2.1638	0.1805	930828295
1447	5	52659080	53305755	0.370868	0.226814087447	1468	5	1.0431007964497	0.296901611877147	0.356642720769244	287.642746141757	2.43651452282158	2.1557	0.2074	2.1638	0.1805	931420973
1448	5	53305755	53906994	0.386416	0.168383953802	1385	6	0.580643090844846	0.561481024025823	0.199914302252776	271.379566353088	2.16829745596869	2.1557	0.2074	2.1638	0.1805	932067648
1449	5	53906994	54507003	0.399894	0.166679166479	1455	7	0.591655657515766	0.554081195474311	0.194208241893262	285.095501114616	2.20621683093252	2.1557	0.2074	2.1638	0.1805	932668887
1450	5	54507003	55143421	0.370108	0.214352831001	1377	5	0.747872763201309	0.454536907600313	0.264319312060996	269.81203095177	2.28547717842324	2.1557	0.2074	2.1638	0.1805	933268896
1451	5	55143421	55776205	0.400768	0.209840956788	1683	8	1.16104408935552	0.24562397006136	0.363968872312127	329.770260052164	2.50446428571429	2.1557	0.2074	2.1638	0.1805	933905314
1452	5	55776205	56351237	0.397386	0.13048317311	1422	7	0.485111352819778	0.627597359337074	0.161110553717031	278.629417584181	2.15617892342684	2.1557	0.2074	2.1638	0.1805	934538098
1453	5	56351237	56986061	0.390502	0.212380124255	1501	7	0.740171961031386	0.459195658700359	0.239113065718305	294.108829672191	2.275966641395	2.1557	0.2074	2.1638	0.1805	935113130
1454	5	56986061	57568800	0.368672	0.141982946053	1183	4	0.445806182300027	0.655737255651882	0.169121484720047	231.799297469822	2.0882612533098	2.1557	0.2074	2.1638	0.1805	935747954
1455	5	57568800	58173035	0.37137	0.172507385372	1214	5	0.219057714635505	0.826605089591366	0.0825591741817136	237.873497149927	2.0149377593361	2.1557	0.2074	2.1638	0.1805	936330693
1456	5	58173035	58749287	0.37316	0.132324052671	1332	5	0.601880878627927	0.547253433214946	0.216384834997294	260.99464431936	2.21078838174274	2.1557	0.2074	2.1638	0.1805	936934928
1457	5	58749287	59304106	0.362074	0.0988051959288	1227	4	0.595704394940434	0.551372721671587	0.221806660043163	240.420742177068	2.16593115622242	2.1557	0.2074	2.1638	0.1805	937511180
1458	5	59304106	59922486	0.36772	0.191435686795	1290	4	0.810331381221017	0.417749743993626	0.294042476690875	252.765083462443	2.27714033539276	2.1557	0.2074	2.1638	0.1805	938065999
1459	5	59922486	60573536	0.370738	0.232009830274	1335	5	0.611613670932819	0.540793390954393	0.219630494500948	261.582470094854	2.21576763485477	2.1557	0.2074	2.1638	0.1805	938684379
1460	5	60573536	61126135	0.40471	0.095184754225	1385	8	0.239061318649892	0.81105803544797	0.0828196719187284	271.379566353088	2.0610119047619	2.1557	0.2074	2.1638	0.1805	939335429
1461	5	61126135	61778956	0.387244	0.234093265995	1304	6	0.318210436885028	0.750325316436084	0.112972195547303	255.508270414748	2.04148727984344	2.1557	0.2074	2.1638	0.1805	939888028
1462	5	61778956	62425622	0.374452	0.226803326601	1099	5	-0.154032657052026	0.877583986246163	-0.0610178611247372	215.340175755988	1.82406639004149	2.1557	0.2074	2.1638	0.1805	940540849
1463	5	62425622	63031396	0.347858	0.174609672914	911	2	0.205352160572976	0.837296994045085	0.0827031819178316	178.503093825027	1.96230479267636	2.1557	0.2074	2.1638	0.1805	941187515
1464	5	63031396	63641913	0.362302	0.181021986284	913	4	-0.474023758902469	0.635482964774978	-0.204641823635519	178.894977675357	1.61165048543689	2.1557	0.2074	2.1638	0.1805	941793289
1465	5	63641913	64249411	0.360202	0.176952022887	1168	4	0.394704518899889	0.693060967405298	0.150711685260276	228.860168592351	2.06178287731686	2.1557	0.2074	2.1638	0.1805	942403806
1466	5	64249411	64855087	0.357448	0.174476122547	1119	3	0.566408680648452	0.5711159950801	0.221653333002352	219.259014259282	2.20927936821323	2.1557	0.2074	2.1638	0.1805	943011304
1467	5	64855087	65480365	0.360102	0.200355681793	1452	4	1.36222934594251	0.173125517277764	0.464712864376009	284.507675339122	2.56310679611651	2.1557	0.2074	2.1638	0.1805	943616980
1468	5	65480365	66081267	0.39768	0.167917563929	1456	7	0.594884272809584	0.551920830701316	0.195199444296312	285.29144303978	2.20773313115997	2.1557	0.2074	2.1638	0.1805	944242258
1469	5	66081267	66631350	0.390006	0.0910462602916	1167	7	-0.338185547103768	0.735223366633327	-0.124006350195036	228.664226667187	1.76952236542835	2.1557	0.2074	2.1638	0.1805	944843160
1470	5	66631350	67253476	0.369298	0.196304285627	1301	4	0.847805934381118	0.396546057603598	0.306292373098054	254.920444639254	2.29655781112092	2.1557	0.2074	2.1638	0.1805	945393243
1471	5	67253476	67828674	0.39644	0.130734112427	1435	7	0.52708335163941	0.598135707401605	0.174239825660666	281.176662611322	2.17589082638362	2.1557	0.2074	2.1638	0.1805	946015369
1472	5	67828674	68455176	0.391028	0.201917950781	1427	7	0.501254429288867	0.616192072514378	0.16617442357338	279.609127210004	2.16376042456406	2.1557	0.2074	2.1638	0.1805	946590567
1473	5	68455176	71072621	0.38554	0.808974018556	1424	6	0.706999553862536	0.479566755034382	0.239977472282623	279.02130143451	2.2293542074364	2.1557	0.2074	2.1638	0.1805	947217069
1474	5	71072621	71649919	0.401126	0.133896185332	1684	8	1.16413799127064	0.244368094642785	0.364825834048574	329.966201977328	2.50595238095238	2.1557	0.2074	2.1638	0.1805	949834514
1475	5	71649919	72239325	0.393452	0.151688309926	1607	7	1.08240518217608	0.279072526621995	0.33755901777271	314.878673739648	2.43669446550417	2.1557	0.2074	2.1638	0.1805	950411812
1476	5	72239325	72831185	0.40839	0.155205622951	1372	8	0.198840593753338	0.842387440740656	0.06921417715499	268.832321325947	2.04166666666667	2.1557	0.2074	2.1638	0.1805	951001218
1477	5	72831185	73395004	0.389428	0.113190580665	1530	6	1.050429940526	0.293520486072322	0.34355997889624	299.791145501967	2.39530332681018	2.1557	0.2074	2.1638	0.1805	951593078
1478	5	73395004	73951072	0.411104	0.100829394966	1402	9	0.311444970499456	0.755462371075822	0.103593874198532	274.710579080887	2.08786299329859	2.1557	0.2074	2.1638	0.1805	952156897
1479	5	73951072	74627867	0.376902	0.261223856559	1295	5	0.481843106867591	0.629917404437603	0.175742850499948	253.744793088266	2.149377593361	2.1557	0.2074	2.1638	0.1805	952712965
1480	5	74627867	75286328	0.368382	0.240653584647	1293	4	0.820551713901045	0.41190166127889	0.297393686190513	253.352909237937	2.28243601059135	2.1557	0.2074	2.1638	0.1805	953389760
1481	5	75286328	75899148	0.401954	0.184099735648	1259	8	-0.150770322655173	0.8801568976995	-0.0547880212988058	246.690883782338	1.8735119047619	2.1557	0.2074	2.1638	0.1805	954048221
1482	5	75899148	76532540	0.400572	0.21059943921	1282	8	-0.0796105786074229	0.936546981412047	-0.0286700423990813	251.197548061125	1.9077380952381	2.1557	0.2074	2.1638	0.1805	954661041
1483	5	76532540	77144123	0.385108	0.182449479466	1341	6	0.438087081286427	0.661323158889906	0.1533375632207	262.758121645842	2.09941291585127	2.1557	0.2074	2.1638	0.1805	955294433
1484	5	77144123	77757364	0.368648	0.184659864556	1397	4	1.17485658014201	0.240052099297855	0.409003431789722	273.730869455064	2.46601941747573	2.1557	0.2074	2.1638	0.1805	955906016
1485	5	77757364	78373341	0.408354	0.188281380636	1425	8	0.362817395254675	0.716741296536218	0.123895614921644	279.217243359675	2.12053571428571	2.1557	0.2074	2.1638	0.1805	956519257
1486	5	78373341	79025591	0.372866	0.233422767344	1504	5	1.15989430410841	0.246091842059589	0.391595319603669	294.696655447685	2.49626556016598	2.1557	0.2074	2.1638	0.1805	957135234
1487	5	79025591	79664376	0.413118	0.217264024672	1473	9	0.539075890855	0.58983449031621	0.174864955223758	288.62245576758	2.19359642591214	2.1557	0.2074	2.1638	0.1805	957787484
1488	5	79664376	80313335	0.376198	0.229535301922	1365	5	0.708941593981741	0.478360722071226	0.251691703733246	267.460727849794	2.2655601659751	2.1557	0.2074	2.1638	0.1805	958426269
1489	5	80313335	80928670	0.375636	0.187434486906	1361	5	0.695964537575218	0.486451038505033	0.247457819430026	266.676960149135	2.25892116182573	2.1557	0.2074	2.1638	0.1805	959075228
1490	5	80928670	81540222	0.370088	0.182408037256	1331	5	0.598636614526297	0.549415234128688	0.215301323837923	260.798702394195	2.20912863070539	2.1557	0.2074	2.1638	0.1805	959690563
1491	5	81540222	82129490	0.382204	0.15148964478	1314	6	0.350609529966487	0.725881305995594	0.123993601638555	257.467689666395	2.05714285714286	2.1557	0.2074	2.1638	0.1805	960302115
1492	5	82129490	82729349	0.352662	0.166470787302	1273	3	1.11374705807923	0.265387715002408	0.407675715927316	249.434070734643	2.51332675222113	2.1557	0.2074	2.1638	0.1805	960891383
1493	5	82729349	83297370	0.359016	0.119750854282	1134	3	0.619720860268333	0.535441579484257	0.240863936968187	222.198143136752	2.23889437314906	2.1557	0.2074	2.1638	0.1805	961491242
1494	5	83297370	83872392	0.342912	0.130468051657	986	2	0.508799328065139	0.610892890443213	0.196839774493692	193.198738212379	2.12385568120625	2.1557	0.2074	2.1638	0.1805	962059263
1495	5	83872392	84451092	0.331994	0.135994470365	872	1	0.425960447129263	0.670136667385967	0.21289498185748	170.861358743605	2.11393939393939	2.1557	0.2074	2.1638	0.1805	962634285
1496	5	84451092	85056406	0.328992	0.173982428954	924	1	0.611106796441154	0.541128880701187	0.296459698496611	181.050338852168	2.24	2.1557	0.2074	2.1638	0.1805	963212985
1497	5	85056406	85678454	0.331428	0.196203508411	892	1	0.49717058147999	0.619068765016016	0.245610557000858	174.780197246898	2.16242424242424	2.1557	0.2074	2.1638	0.1805	963818299
1498	5	85678454	86276610	0.345518	0.164097660142	986	2	0.508799328065139	0.610892890443213	0.196839774493692	193.198738212379	2.12385568120625	2.1557	0.2074	2.1638	0.1805	964440347
1499	5	86276610	86923247	0.354386	0.226768650727	1212	3	0.896944194291713	0.369748696081227	0.336832995498909	237.481613299597	2.3928923988154	2.1557	0.2074	2.1638	0.1805	965038503
1500	5	86923247	87527006	0.352572	0.171854995122	1062	3	0.363822398092905	0.715990635964059	0.146227062830112	208.090324524895	2.09674234945706	2.1557	0.2074	2.1638	0.1805	965685140
1501	5	87527006	88102198	0.36346	0.130725044855	1222	4	0.578670507140388	0.562811519947201	0.215915696198988	239.441032551244	2.15710503089144	2.1557	0.2074	2.1638	0.1805	966288899
1502	5	88102198	88677066	0.353464	0.130235114844	1103	3	0.509542355720579	0.610372117351396	0.200876087617341	216.123943456647	2.177690029615	2.1557	0.2074	2.1638	0.1805	966864091
1503	5	88677066	89253564	0.346932	0.132694302495	1086	2	0.913395551388023	0.361034544413213	0.336204325920143	212.792930728847	2.33925686591276	2.1557	0.2074	2.1638	0.1805	967438959
1504	5	89253564	89858984	0.35972	0.174127052294	1244	3	1.01067684414746	0.31217112336507	0.374429782156561	243.751754904867	2.45607107601185	2.1557	0.2074	2.1638	0.1805	968015457
1505	5	89858984	90459075	0.356896	0.166793036389	1286	3	1.15995094708313	0.246068778211669	0.422333939353906	251.981315761784	2.53899308983218	2.1557	0.2074	2.1638	0.1805	968620877
1506	5	90459075	91076648	0.360594	0.190379113077	1227	4	0.595704394940434	0.551372721671587	0.221806660043163	240.420742177068	2.16593115622242	2.1557	0.2074	2.1638	0.1805	969220968
1507	5	91076648	91716879	0.336396	0.219031880681	975	1	0.792692639035508	0.42795692001061	0.373969065717526	191.043377035567	2.36363636363636	2.1557	0.2074	2.1638	0.1805	969838541
1508	5	91716879	92273830	0.341454	0.102254956002	1006	2	0.589718572729716	0.555379341440797	0.225810527921308	197.117576715672	2.16693591814755	2.1557	0.2074	2.1638	0.1805	970478772
1509	5	92273830	92866384	0.36225	0.156195047202	1207	4	0.527568843740249	0.597798622358799	0.19809708713528	236.501903673774	2.1306266548985	2.1557	0.2074	2.1638	0.1805	971035723
1510	5	92866384	93464336	0.360448	0.163812479931	1035	4	-0.0583968965813409	0.953432486725048	-0.023697821233054	202.799892545448	1.8270079435128	2.1557	0.2074	2.1638	0.1805	971628277
1511	5	93464336	94068376	0.351696	0.17224024899	1092	3	0.470446757332666	0.638035865017163	0.186416152945811	213.968582279835	2.15597235932873	2.1557	0.2074	2.1638	0.1805	972226229
1512	5	94068376	94651057	0.364862	0.141897539134	1155	4	0.350416410619769	0.726026212298891	0.134564262683678	226.31292356521	2.03883495145631	2.1557	0.2074	2.1638	0.1805	972830269
1513	5	94651057	95233813	0.378098	0.142007975894	1304	5	0.511041483782268	0.609322009049722	0.185734622157109	255.508270414748	2.1643153526971	2.1557	0.2074	2.1638	0.1805	973412950
1514	5	95233813	95811823	0.374	0.134963062923	1444	5	0.965238458010566	0.334425388482994	0.332861494813203	282.940139937804	2.39668049792531	2.1557	0.2074	2.1638	0.1805	973995706
1515	5	95811823	96385921	0.379986	0.12906855624	1464	5	1.03012374004318	0.302951922295777	0.352706306210074	286.858978441098	2.4298755186722	2.1557	0.2074	2.1638	0.1805	974573716
1516	5	96385921	97031923	0.36668	0.226008588209	1235	4	0.622958615420508	0.533311717716855	0.231182452852298	241.988277578385	2.18005295675199	2.1557	0.2074	2.1638	0.1805	975147814
1517	5	97031923	97685545	0.349048	0.235031868572	1066	2	0.832476306723446	0.405140146419221	0.309387660874957	208.874092225553	2.29617662897146	2.1557	0.2074	2.1638	0.1805	975793816
1518	5	97685545	98298708	0.363238	0.184556145756	1348	4	1.00792447970155	0.313490718641671	0.357491907562117	264.129715121994	2.37952338923213	2.1557	0.2074	2.1638	0.1805	976447438
1519	5	98298708	99037481	0.351032	0.323202120272	1120	3	0.569962825956444	0.568702911603749	0.222942028970925	219.454956184446	2.21125370187562	2.1557	0.2074	2.1638	0.1805	977060601
1520	5	99037481	99757413	0.334686	0.305489962941	887	1	0.479368047892308	0.631676820224523	0.237500951381617	173.800487621075	2.15030303030303	2.1557	0.2074	2.1638	0.1805	977799374
1521	5	99757413	100373052	0.339992	0.187835728406	937	1	0.657393383769126	0.510928004730145	0.31661589473974	183.597583879309	2.27151515151515	2.1557	0.2074	2.1638	0.1805	978519306
1522	5	100373052	100992337	0.331552	0.192617292523	1028	1	0.981399495064935	0.326395775065868	0.450335206274431	201.428299069295	2.49212121212121	2.1557	0.2074	2.1638	0.1805	979134945
1523	5	100992337	101620401	0.34334	0.203902786977	1026	2	0.670637817394293	0.502451284899627	0.254210953722835	201.036415218966	2.21001615508885	2.1557	0.2074	2.1638	0.1805	979754230
1524	5	101620401	102230904	0.355864	0.181003205553	1136	3	0.626829150884317	0.530771232877361	0.243406131530641	222.590026987081	2.24284304047384	2.1557	0.2074	2.1638	0.1805	980382294
1525	5	102230904	102798905	0.357216	0.119719859648	1164	3	0.726345219508095	0.467627164609953	0.278534354934242	228.076400891693	2.29812438302073	2.1557	0.2074	2.1638	0.1805	980992797
1526	5	102798905	103359200	0.35156	0.10761295389	1118	3	0.56285453534046	0.573533941219543	0.220363484869149	219.063072334117	2.20730503455084	2.1557	0.2074	2.1638	0.1805	981560798
1527	5	103359200	103953320	0.334254	0.158419174578	849	1	0.344068792625927	0.730794551565788	0.174331400633592	166.354694464817	2.05818181818182	2.1557	0.2074	2.1638	0.1805	982121093
1528	5	103953320	104547509	0.33606	0.158516902871	870	1	0.41883943369419	0.675333483271447	0.209582247816644	170.469474893275	2.10909090909091	2.1557	0.2074	2.1638	0.1805	982715213
1529	5	104547509	105124622	0.326414	0.133618546108	808	1	0.198088017206936	0.842976199956623	0.102922139832348	158.321075533065	1.95878787878788	2.1557	0.2074	2.1638	0.1805	983309402
1530	5	105124622	105692480	0.331716	0.119498184405	896	1	0.511412608350136	0.609062168060113	0.252065579138157	175.563964947557	2.17212121212121	2.1557	0.2074	2.1638	0.1805	983886515
1531	5	105692480	106296859	0.332846	0.172704544665	972	1	0.782011118882899	0.43420803914751	0.369523160686334	190.455551260073	2.35636363636364	2.1557	0.2074	2.1638	0.1805	984454373
1532	5	106296859	106851514	0.36379	0.0985387312834	1320	4	0.912534708021294	0.361487307293737	0.327209340626074	258.643341217383	2.33009708737864	2.1557	0.2074	2.1638	0.1805	985058752
1533	5	106851514	107391861	0.372904	0.0746686851227	1255	5	0.352072542802363	0.724783859401985	0.130478116764166	245.907116081679	2.08298755186722	2.1557	0.2074	2.1638	0.1805	985613407
1534	5	107391861	108005403	0.35773	0.185059865502	1087	3	0.452676030792706	0.650782041707182	0.179795237053268	212.988872654012	2.14610069101678	2.1557	0.2074	2.1638	0.1805	986153754
1535	5	108005403	108590517	0.35622	0.145465669938	1148	3	0.669478894580222	0.50319003947376	0.258565938701646	224.941330089058	2.26653504442251	2.1557	0.2074	2.1638	0.1805	986767296
1536	5	108590517	109195458	0.369012	0.17347311556	1225	4	0.588890839820416	0.555934502983507	0.219453160270191	240.028858326738	2.16240070609003	2.1557	0.2074	2.1638	0.1805	987352410
1537	5	109195458	109785953	0.37489	0.153252779448	1223	5	0.248256091550181	0.803936269570797	0.0932151564534184	239.636974476409	2.0298755186722	2.1557	0.2074	2.1638	0.1805	987957351
1538	5	109785953	110434238	0.352582	0.22873427582	1133	3	0.616166714960341	0.53778449400102	0.239591157846474	222.002201211587	2.23692003948667	2.1557	0.2074	2.1638	0.1805	988547846
1539	5	110434238	111024569	0.367046	0.153017544395	1271	4	0.745602607580841	0.455907507259329	0.272635441385217	249.042186884314	2.24360105913504	2.1557	0.2074	2.1638	0.1805	989196131
1540	5	111024569	111613224	0.373272	0.150606042589	1340	5	0.627834991440973	0.530112040968893	0.225023753271166	262.562179720677	2.22406639004149	2.1557	0.2074	2.1638	0.1805	989786462
1541	5	111613224	112244910	0.386266	0.208467498092	1381	6	0.567683453612262	0.570249928875449	0.195741645574276	270.595798652429	2.16203522504892	2.1557	0.2074	2.1638	0.1805	990375117
1542	5	112244910	112839920	0.40329	0.159677988605	1404	8	0.297845455037164	0.765821119985813	0.102476631286739	275.102462931217	2.08928571428571	2.1557	0.2074	2.1638	0.1805	991006803
1543	5	112839920	113454271	0.372098	0.186133008655	1163	5	0.0536002454523389	0.957253660952181	0.02064184939925	227.880458966528	1.93029045643154	2.1557	0.2074	2.1638	0.1805	991601813
1544	5	113454271	114069401	0.365342	0.187163688976	1054	4	0.00633187705883479	0.994947926812391	0.00254627801747308	206.522789123577	1.86054721977052	2.1557	0.2074	2.1638	0.1805	992216164
1545	5	114069401	114724496	0.379062	0.236751921477	1265	5	0.38451518381867	0.700596644236033	0.141928137507704	247.866535333326	2.09958506224066	2.1557	0.2074	2.1638	0.1805	992831294
1546	5	114724496	115322610	0.380016	0.164038962472	1456	6	0.810676651723205	0.417551385009663	0.272038681514922	285.29144303978	2.27945205479452	2.1557	0.2074	2.1638	0.1805	993486389
1547	5	115322610	115902468	0.378852	0.137719924533	1151	5	0.0146690762327705	0.988296190295272	0.00567858605826206	225.529155864552	1.9103734439834	2.1557	0.2074	2.1638	0.1805	994084503
1548	5	115902468	116490723	0.377768	0.150028474046	1281	5	0.436423409444762	0.662529557530801	0.160061228267678	251.001606135961	2.12614107883817	2.1557	0.2074	2.1638	0.1805	994664361
1549	5	116490723	117055419	0.345364	0.114567838271	938	2	0.314593140870155	0.75307058772488	0.124840050631158	183.793525804474	2.02046311254712	2.1557	0.2074	2.1638	0.1805	995252616
1550	5	117055419	117634941	0.345686	0.137219984746	949	2	0.359098725435672	0.719521235061856	0.14166021513689	185.948886981285	2.04415724286484	2.1557	0.2074	2.1638	0.1805	995817312
1551	5	117634941	118243926	0.366674	0.178961714985	1027	4	-0.0856511170614148	0.931743762187583	-0.0348924073015465	201.232357144131	1.81288614298323	2.1557	0.2074	2.1638	0.1805	996396834
1552	5	118243926	118884402	0.36989	0.219330622849	1308	4	0.871653377301183	0.38339750187986	0.314033951878341	256.292038115407	2.30891438658429	2.1557	0.2074	2.1638	0.1805	997005819
1553	5	118884402	119507447	0.356956	0.197489747932	1156	3	0.697912057044158	0.485232193654288	0.268584694526637	226.508865490375	2.28232971372162	2.1557	0.2074	2.1638	0.1805	997646295
1554	5	119507447	120117349	0.34355	0.180196162662	1143	2	1.14401539868207	0.252617250963102	0.410005626330259	223.961620463234	2.46203554119548	2.1557	0.2074	2.1638	0.1805	998269340
1555	5	120117349	120705917	0.339752	0.150480488236	988	1	0.838979226363481	0.401480967008464	0.393077888665231	193.590622062708	2.39515151515152	2.1557	0.2074	2.1638	0.1805	998879242
1556	5	120705917	121319466	0.34351	0.18506916318	1070	2	0.848660155656361	0.39607042331664	0.31479101940429	209.657859926212	2.30479267635972	2.1557	0.2074	2.1638	0.1805	999467810
1557	5	121319466	121909398	0.37595	0.15244468854	1246	5	0.322874165887687	0.746790541980737	0.120094820950033	244.143638755197	2.06804979253112	2.1557	0.2074	2.1638	0.1805	1000081359
1558	5	121909398	122511515	0.383058	0.16959660664	1445	6	0.7750376493336	0.438317412817139	0.261097818704267	283.136081862969	2.26223091976517	2.1557	0.2074	2.1638	0.1805	1000671291
1559	5	122511515	123111368	0.361134	0.166462449967	1363	4	1.05902614310169	0.28958787375336	0.373456973185468	267.068843999465	2.40600176522507	2.1557	0.2074	2.1638	0.1805	1001273408
1560	5	123111368	123701388	0.370284	0.152571099285	1271	5	0.403980768428455	0.686226861299588	0.148754782930991	249.042186884314	2.10954356846473	2.1557	0.2074	2.1638	0.1805	1001873261
1561	5	123701388	124291275	0.389166	0.152380032108	1383	6	0.574163272228554	0.565857320368263	0.19782948246672	270.987682502758	2.16516634050881	2.1557	0.2074	2.1638	0.1805	1002463281
1562	5	124291275	124867229	0.368144	0.131875115027	1219	4	0.56845017446036	0.56972932915252	0.21236953700047	238.85320677575	2.15180935569285	2.1557	0.2074	2.1638	0.1805	1003053168
1563	5	124867229	125469483	0.356532	0.169785505783	1212	3	0.896944194291713	0.369748696081227	0.336832995498909	237.481613299597	2.3928923988154	2.1557	0.2074	2.1638	0.1805	1003629122
1564	5	125469483	126156023	0.38415	0.271710315495	1383	6	0.574163272228554	0.565857320368263	0.19782948246672	270.987682502758	2.16516634050881	2.1557	0.2074	2.1638	0.1805	1004231376
1565	5	126156023	126770485	0.3923	0.186280030335	1251	7	-0.0669818624230704	0.946596142457941	-0.023729121736564	245.12334838102	1.89689158453374	2.1557	0.2074	2.1638	0.1805	1004917916
1566	5	126770485	127360714	0.37443	0.152871173731	1343	5	0.637567783745865	0.523755072604651	0.228250057353474	263.150005496171	2.22904564315353	2.1557	0.2074	2.1638	0.1805	1005532378
1567	5	127360714	127949891	0.361364	0.151358590033	1272	4	0.74900938514085	0.45385154877452	0.273770081664614	249.238128809478	2.24536628420124	2.1557	0.2074	2.1638	0.1805	1006122607
1568	5	127949891	128561778	0.360824	0.182855657989	1133	4	0.275467304299565	0.782957241854346	0.106819272200774	222.002201211587	2	2.1557	0.2074	2.1638	0.1805	1006711784
1569	5	128561778	129170877	0.344976	0.1791153819	1015	2	0.626132232828775	0.531228211879611	0.23865995018832	198.881054042155	2.18632202477114	2.1557	0.2074	2.1638	0.1805	1007323671
1570	5	129170877	129759502	0.34969	0.150562752177	912	2	0.209398122806205	0.834137458067528	0.0842859522805227	178.699035750192	1.96445880452342	2.1557	0.2074	2.1638	0.1805	1007932770
1571	5	129759502	130481984	0.357756	0.307941235906	1449	3	1.73927663228583	0.0819861156019255	0.594500891582888	283.919849563628	2.86080947680158	2.1557	0.2074	2.1638	0.1805	1008521395
1572	5	130481984	131126898	0.360342	0.224702828594	1343	4	0.990890591901507	0.32173900678891	0.352130715807701	263.150005496171	2.37069726390115	2.1557	0.2074	2.1638	0.1805	1009243877
1573	5	131126898	131756195	0.442498	0.205462603508	1451	12	0.318508117176918	0.750099538395811	0.0954267335523483	284.311733413957	2.06842480399145	2.1557	0.2074	2.1638	0.1805	1009888791
1574	5	131756195	132395579	0.421682	0.217997322423	1286	10	-0.254810016636157	0.798869838433065	-0.0912239057939775	251.981315761784	1.81895332390382	2.1557	0.2074	2.1638	0.1805	1010518088
1575	5	132395579	132968330	0.453144	0.127020293286	1351	13	-0.163029736266537	0.870495021724895	-0.0545871229880734	264.717540897489	1.90014064697609	2.1557	0.2074	2.1638	0.1805	1011157472
1576	5	132968330	133546687	0.465916	0.135482063846	1653	13	0.782033059841112	0.434195144858494	0.236471926978556	323.892002297223	2.32489451476793	2.1557	0.2074	2.1638	0.1805	1011730223
1577	5	133546687	134261522	0.41686	0.300537886365	1526	9	0.708997563796462	0.478325988654625	0.225862487022439	299.007377801308	2.27252419955324	2.1557	0.2074	2.1638	0.1805	1012308580
1578	5	134261522	134812983	0.464944	0.0933175691481	1399	13	-0.0128210799315467	0.989770538523868	-0.00421883514900456	274.122753305393	1.9676511954993	2.1557	0.2074	2.1638	0.1805	1013023415
1579	5	134812983	135373113	0.442664	0.107350079446	1389	12	0.10587385260393	0.915682440043555	0.0324258134669963	272.163334053746	1.98004276550249	2.1557	0.2074	2.1638	0.1805	1013574876
1580	5	135373113	135956140	0.408624	0.142406783905	1424	8	0.359723493339555	0.719053921398883	0.122882841948575	279.02130143451	2.11904761904762	2.1557	0.2074	2.1638	0.1805	1014135006
1581	5	135956140	136560823	0.406778	0.173120461465	1464	8	0.483479569944338	0.628755262465166	0.16284924926622	286.858978441098	2.17857142857143	2.1557	0.2074	2.1638	0.1805	1014718033
1582	5	136560823	137138846	0.423728	0.134982517997	1632	10	0.795492941133836	0.426326815465866	0.252526508849571	319.777221868765	2.30834512022631	2.1557	0.2074	2.1638	0.1805	1015322716
1583	5	137138846	137814369	0.40402	0.259832751809	1527	8	0.67839539059687	0.497521030890753	0.223633757779029	299.203319726473	2.27232142857143	2.1557	0.2074	2.1638	0.1805	1015900739
1584	5	137814369	138456998	0.430438	0.221946099538	1644	11	1.06748375232432	0.285753446676907	0.284153108901077	322.128524970741	2.35530085959885	2.1557	0.2074	2.1638	0.1805	1016576262
1585	5	138456998	139190425	0.470114	0.318268893837	1401	14	0.165268514219371	0.868732640018151	0.0550070386024901	274.514637155723	2.02164502164502	2.1557	0.2074	2.1638	0.1805	1017218891
1586	5	139190425	139763868	0.445014	0.128073757985	1472	12	0.390529400338737	0.696145119433553	0.116156885542617	288.426513842415	2.09836065573771	2.1557	0.2074	2.1638	0.1805	1017952318
1587	5	139763868	140434005	0.388724	0.25388390732	1359	6	0.496405448833053	0.619608381502198	0.172573782083617	266.285076298806	2.12759295499022	2.1557	0.2074	2.1638	0.1805	1018525761
1588	5	140434005	141048955	0.401718	0.186925766322	1231	8	-0.237399576278521	0.812346818418017	-0.0872355425333649	241.204509877726	1.83184523809524	2.1557	0.2074	2.1638	0.1805	1019195898
1589	5	141048955	141653696	0.461306	0.173199766512	1561	13	0.494133135199047	0.621212158039187	0.153855739664151	305.865345182072	2.19549929676512	2.1557	0.2074	2.1638	0.1805	1019810848
1590	5	141653696	142245212	0.436702	0.154714327254	1847	11	1.80478534153089	0.0711082790783494	0.452126676201832	361.904735779172	2.64613180515759	2.1557	0.2074	2.1638	0.1805	1020415589
1591	5	142245212	142818420	0.39803	0.127716291468	1576	7	0.982318108067723	0.325943156288651	0.309456623553992	308.804474059542	2.38968915845337	2.1557	0.2074	2.1638	0.1805	1021007105
1592	5	142818420	143386322	0.385238	0.119566404063	1420	6	0.694039916629952	0.487657176549549	0.23591925570827	278.237533733852	2.22309197651663	2.1557	0.2074	2.1638	0.1805	1021580313
1593	5	143386322	143978761	0.371436	0.156031253851	1146	5	-0.00155224427538304	0.998761488755435	-0.000602203317063531	224.549446238728	1.90207468879668	2.1557	0.2074	2.1638	0.1805	1022148215
1594	5	143978761	144594517	0.354736	0.187990048006	1071	3	0.395809705864833	0.692245416118039	0.158401776776214	209.853801851377	2.11451135241856	2.1557	0.2074	2.1638	0.1805	1022740654
1595	5	144594517	145212387	0.373136	0.190768284591	1296	5	0.485087370969222	0.627614370083198	0.176856470810656	253.940735013431	2.15103734439834	2.1557	0.2074	2.1638	0.1805	1023356410
1596	5	145212387	145827515	0.395968	0.187161046156	1693	7	1.36006609744441	0.173809008325705	0.412771061993258	331.729679303811	2.56709628506444	2.1557	0.2074	2.1638	0.1805	1023974280
1597	5	145827515	146406506	0.38604	0.136428718236	1411	6	0.664880732856639	0.506126780009252	0.22674631391349	276.47405640737	2.20900195694716	2.1557	0.2074	2.1638	0.1805	1024589408
1598	5	146406506	147002114	0.384156	0.160521685404	1374	6	0.545004088455241	0.585750705706468	0.188410330134326	269.224205176276	2.15107632093933	2.1557	0.2074	2.1638	0.1805	1025168399
1599	5	147002114	147585951	0.36391	0.143596586033	1317	4	0.902314375341266	0.36688989133623	0.323926756636773	258.055515441889	2.32480141218005	2.1557	0.2074	2.1638	0.1805	1025764007
1600	5	147585951	148177528	0.373268	0.154801488226	1457	5	1.00741389133176	0.31373591853789	0.345791629990544	285.487384964945	2.41825726141079	2.1557	0.2074	2.1638	0.1805	1026347844
1601	5	148177528	148741542	0.431188	0.113497182694	1483	11	0.482727319505316	0.629289362663799	0.135461407674025	290.581875019227	2.12464183381089	2.1557	0.2074	2.1638	0.1805	1026939421
1602	5	148741542	149353904	0.449804	0.183489504574	1558	12	0.685473702810945	0.493045049383041	0.198074447547273	305.277519406578	2.22095509622238	2.1557	0.2074	2.1638	0.1805	1027503435
1603	5	149353904	149920972	0.499212	0.118271530046	1412	15	0.492456482894454	0.62239667824616	0.155430300978895	276.669998332534	2.21229925577752	2.1557	0.2074	2.1638	0.1805	1028115797
1604	5	149920972	150525830	0.441698	0.173359697648	1598	12	0.822657099309647	0.410703018104342	0.234646622413581	313.115196413166	2.27797576621525	2.1557	0.2074	2.1638	0.1805	1028682865
1605	5	150525830	151130441	0.440634	0.173021992653	1580	12	0.760924570885231	0.446702121627841	0.218303772550069	309.588241760201	2.25231646471846	2.1557	0.2074	2.1638	0.1805	1029287723
1606	5	151130441	151740335	0.398932	0.180185409268	1309	7	0.120277824618363	0.904263069962903	0.0416541860428569	256.487980040572	1.98483699772555	2.1557	0.2074	2.1638	0.1805	1029892334
1607	5	151740335	152359269	0.367892	0.192159422491	915	4	-0.46721020378245	0.640349493998268	-0.201484940448337	179.286861525686	1.61518093556928	2.1557	0.2074	2.1638	0.1805	1030502228
1608	5	152359269	152965428	0.38154	0.175133917009	1157	6	-0.158056231412418	0.874412489275562	-0.0595828095762845	226.70480741554	1.81135029354207	2.1557	0.2074	2.1638	0.1805	1031121162
1609	5	152965428	153541273	0.406702	0.13171079023	1382	8	0.229779612904534	0.818263027427856	0.0796913113704362	270.791740577594	2.05654761904762	2.1557	0.2074	2.1638	0.1805	1031727321
1610	5	153541273	154153044	0.446082	0.182700716445	1636	12	0.952981325983414	0.340599532346256	0.268551962427353	320.560989569423	2.33214540270848	2.1557	0.2074	2.1638	0.1805	1032303166
1611	5	154153044	154788852	0.40837	0.213599073934	1274	8	-0.104361793928379	0.91688224110191	-0.037701026761522	249.630012659808	1.89583333333333	2.1557	0.2074	2.1638	0.1805	1032914937
1612	5	154788852	155401046	0.381552	0.183265435467	990	6	-0.699121085872783	0.484476362045846	-0.284471243716802	193.982505913037	1.54990215264188	2.1557	0.2074	2.1638	0.1805	1033550745
1613	5	155401046	155976085	0.37437	0.130493757815	1211	5	0.209324922330613	0.834194597498695	0.0789896176203604	237.285671374433	2.00995850622407	2.1557	0.2074	2.1638	0.1805	1034162939
1614	5	155976085	156632781	0.38763	0.238612691413	1329	6	0.399208169588676	0.689739824082967	0.1403694305924	260.406818543865	2.08062622309198	2.1557	0.2074	2.1638	0.1805	1034737978
1615	5	156632781	157255569	0.41837	0.197158583659	1369	9	0.20564468357364	0.837068470981142	0.0692299714458083	268.244495550453	2.03871928518243	2.1557	0.2074	2.1638	0.1805	1035394674
1616	5	157255569	157858315	0.401924	0.170463180179	1555	8	0.765024644220218	0.444256869863052	0.249848276000143	304.689693631084	2.3139880952381	2.1557	0.2074	2.1638	0.1805	1036017462
1617	5	157858315	158404906	0.39718	0.0852392373822	1330	7	0.188078745788538	0.850814922167634	0.0646153344861682	260.60276046903	2.0166793025019	2.1557	0.2074	2.1638	0.1805	1036620208
1618	5	158404906	158983966	0.399904	0.136531620212	1539	7	0.862859342196463	0.388214807224177	0.275182320425826	301.554622828449	2.33358605003791	2.1557	0.2074	2.1638	0.1805	1037166799
1619	5	158983966	159588853	0.413082	0.173399329131	1550	9	0.785943227015238	0.431900748404419	0.248375740349509	303.709984005261	2.30826507818317	2.1557	0.2074	2.1638	0.1805	1037745859
1620	5	159588853	160203939	0.426512	0.187105542965	1303	10	-0.203205536052082	0.838974385963386	-0.0722774645537903	255.312328489584	1.84299858557284	2.1557	0.2074	2.1638	0.1805	1038350746
1621	5	160203939	160814964	0.373104	0.181702876314	1035	5	-0.361665559556391	0.717601966714998	-0.147578479687281	202.799892545448	1.71784232365145	2.1557	0.2074	2.1638	0.1805	1038965832
1622	5	160814964	161378073	0.346196	0.112072440682	883	2	0.0920652180425685	0.92664622303215	0.037665565764247	173.016719920416	1.90199246095854	2.1557	0.2074	2.1638	0.1805	1039576857
1623	5	161378073	161976270	0.3502	0.164154952298	1002	3	0.150573679613381	0.88031202525766	0.0623258052211668	196.333809015014	1.97828232971372	2.1557	0.2074	2.1638	0.1805	1040139966
1624	5	161976270	162614960	0.3502	0.217147598992	958	3	-0.00580871393826973	0.995365342893665	-0.00245914223786131	187.712364307768	1.89141164856861	2.1557	0.2074	2.1638	0.1805	1040738163
1625	5	162614960	163227197	0.370058	0.183322798197	1206	5	0.193103601822459	0.846877831901571	0.0730206598261165	236.305961748609	2.00165975103734	2.1557	0.2074	2.1638	0.1805	1041376853
1626	5	163227197	163791750	0.352844	0.114343560303	981	3	0.0759366281455476	0.939469515928613	0.0317683382451971	192.219028586555	1.93682132280355	2.1557	0.2074	2.1638	0.1805	1041989090
1627	5	163791750	164376679	0.34035	0.145195399784	837	2	-0.0940490446859581	0.925070197333322	-0.0395202493338752	164.003391362841	1.80290791599354	2.1557	0.2074	2.1638	0.1805	1042553643
1628	5	164376679	164957732	0.346264	0.139493299234	1016	2	0.630178195062004	0.528578003813676	0.240080624887947	199.076995967319	2.1884760366182	2.1557	0.2074	2.1638	0.1805	1043138572
1629	5	164957732	165536007	0.351892	0.135359474299	931	3	-0.101770637254055	0.918938732686541	-0.0437036304152477	182.421932328321	1.83810463968411	2.1557	0.2074	2.1638	0.1805	1043719625
1630	5	165536007	166101907	0.359518	0.116451669906	908	3	-0.183515979337873	0.854393181983318	-0.0797925006831266	177.915268049533	1.79269496544916	2.1557	0.2074	2.1638	0.1805	1044297900
1631	5	166101907	166681515	0.370998	0.137348000718	1153	5	0.0211576044360319	0.983119933463696	0.00818326557780344	225.921039714881	1.91369294605809	2.1557	0.2074	2.1638	0.1805	1044863800
1632	5	166681515	167226504	0.37396	0.0825502900059	1301	5	0.501308691477376	0.616153889350357	0.182411714643827	254.920444639254	2.15933609958506	2.1557	0.2074	2.1638	0.1805	1045443408
1633	5	167226504	167797876	0.428884	0.124913366423	1615	10	0.743888460549761	0.456943957076951	0.237419616459362	316.446209140965	2.28429985855728	2.1557	0.2074	2.1638	0.1805	1045988397
1634	5	167797876	168391176	0.439818	0.157256025619	1574	11	0.81324182501171	0.416079423772125	0.221378350726881	308.412590209213	2.25501432664756	2.1557	0.2074	2.1638	0.1805	1046559769
1635	5	168391176	168961158	0.421854	0.122779315838	1550	10	0.54657721125771	0.584669228870005	0.178153667039675	303.709984005261	2.19236209335219	2.1557	0.2074	2.1638	0.1805	1047153069
1636	5	168961158	169524828	0.422076	0.112956162294	1701	10	1.00494642115155	0.31492264993677	0.31226859254146	333.297214705128	2.40594059405941	2.1557	0.2074	2.1638	0.1805	1047723051
1637	5	169524828	170071993	0.461878	0.0861988614038	1417	13	0.0435071661940748	0.965297252140037	0.0142249606042604	277.649707958358	1.9929676511955	2.1557	0.2074	2.1638	0.1805	1048286721
1638	5	170071993	170710286	0.381786	0.216660687177	1032	6	-0.563044894930655	0.573404313412827	-0.22452870326052	202.212066769954	1.61565557729941	2.1557	0.2074	2.1638	0.1805	1048833886
1639	5	170710286	171292452	0.459832	0.141138438177	1766	13	1.13564927162974	0.256103379098224	0.331870545334708	346.033439840832	2.48382559774965	2.1557	0.2074	2.1638	0.1805	1049472179
1640	5	171292452	171938591	0.437626	0.226172696587	1500	11	0.54447178756695	0.586116857446398	0.151905310602637	293.912887747026	2.14899713467049	2.1557	0.2074	2.1638	0.1805	1050054345
1641	5	171938591	172550231	0.47283	0.182525668694	1702	14	1.1144031800561	0.265106259692434	0.335781119857635	333.493156630293	2.45598845598846	2.1557	0.2074	2.1638	0.1805	1050700484
1642	5	172550231	173130772	0.455766	0.138734387408	1564	13	0.503521176219984	0.614597895748423	0.156625714993594	306.453170957566	2.19971870604782	2.1557	0.2074	2.1638	0.1805	1051312124
1643	5	173130772	173704134	0.433934	0.127950579215	1557	11	0.751497356950076	0.452353390827181	0.205711754298431	305.081577481413	2.23065902578797	2.1557	0.2074	2.1638	0.1805	1051892665
1644	5	173704134	174305509	0.435592	0.168572022449	1587	11	0.860458182941194	0.389536525108105	0.233244938054576	310.959835236354	2.27363896848138	2.1557	0.2074	2.1638	0.1805	1052466027
1645	5	174305509	174900493	0.41562	0.159641267664	1575	9	0.866094959534795	0.386438089111251	0.27145935346255	308.608532134378	2.34549516008935	2.1557	0.2074	2.1638	0.1805	1053067402
1646	5	174900493	175811412	0.459116	0.451103775418	1483	13	0.250044068654687	0.802553268934459	0.0799038001408725	290.581875019227	2.08579465541491	2.1557	0.2074	2.1638	0.1805	1053662386
1647	5	175811412	176422310	0.49891	0.18153275997	1304	15	0.123665457615187	0.901580162496024	0.0406340819387919	255.508270414748	2.0430865648257	2.1557	0.2074	2.1638	0.1805	1054573305
1648	5	176422310	177390791	0.488674	0.483727610557	1342	14	-0.020774493369887	0.983425544689636	-0.00706524562814431	262.954063571006	1.93650793650794	2.1557	0.2074	2.1638	0.1805	1055184203
1649	5	177390791	178063343	0.492402	0.256563061295	1231	15	-0.125609957619874	0.900040680351319	-0.0424790258078282	241.204509877726	1.92871132001567	2.1557	0.2074	2.1638	0.1805	1056152684
1650	5	178063343	178708500	0.464058	0.224994846216	1498	13	0.296984273759372	0.766478515504171	0.094422826144993	293.521003896697	2.10689170182841	2.1557	0.2074	2.1638	0.1805	1056825236
1651	5	178708500	179396367	0.489646	0.273115296998	1116	14	-0.733413810576198	0.463306078442945	-0.27311288999914	218.671188483788	1.61038961038961	1.6492	0.0658	1.6491	0.0809	1057470393
1652	5	179396367	180029039	0.460498	0.209701077335	1200	13	-0.635561134320362	0.525062508347873	-0.225580391817877	235.130310197621	1.68776371308017	1.6492	0.0658	1.6491	0.0809	1058158260
1653	5	180029039	180714377	0.455668	0.270432983433	1223	13	-0.563586153159846	0.573035812594451	-0.198190393786371	239.636974476409	1.72011251758087	1.6492	0.0658	1.6491	0.0809	1058790932
1654	5	180714377	180915260	0.00049	0.286040667124	1	1	-2.67524090384491	0.00746755693051105	-9.55528934291945	0.195941925164684	0.00242424242424242	1.6492	0.0658	1.6491	0.0809	1059476270
1655	6	0	731800	0.431858	0.31675321126	778	11	-2.07785209128598	0.0377229842724013	-0.795215129794414	152.442817778124	1.11461318051576	1.132	0.1557	1.1204	0.0967	1059476270
1656	6	731800	1304791	0.429646	0.12738594498	669	10	-2.12774910606993	0.0333578910875582	-1.03403643248046	131.085147935174	0.946251768033946	1.132	0.1557	1.1204	0.0967	1060208070
1657	6	1304791	1874427	0.447114	0.12224648723	606	12	-2.57949113385816	0.00989459984726185	-1.16423108704145	118.740806649799	0.863863150392017	1.132	0.1557	1.1204	0.0967	1060781061
1658	6	1874427	2469970	0.393814	0.160430061305	661	7	-1.97186488577559	0.0486250327653429	-0.944088734394692	129.517612533856	1.00227445034117	1.132	0.1557	1.1204	0.0967	1061350697
1659	6	2469970	3072097	0.430132	0.169610397806	709	11	-2.32846199106555	0.0198875852527934	-0.92919965754109	138.922824941761	1.01575931232092	1.132	0.1557	1.1204	0.0967	1061946240
1660	6	3072097	3654995	0.456072	0.142216991652	806	13	-1.86852385507008	0.0616890882289422	-0.799763053785791	157.929191682736	1.13361462728551	1.132	0.1557	1.1204	0.0967	1062548367
1661	6	3654995	4275440	0.421262	0.19412679609	725	10	-1.95775787591062	0.0502584304465123	-0.918061648219628	142.057895744396	1.02545968882603	1.132	0.1557	1.1204	0.0967	1063131265
1662	6	4275440	4877448	0.4191	0.169446253206	929	9	-1.20502580877057	0.228193338729424	-0.490141973429439	182.030048477992	1.38346984363366	1.132	0.1557	1.1204	0.0967	1063751710
1663	6	4877448	5452195	0.416398	0.130052005491	745	9	-1.79494256011452	0.0726628520663396	-0.808580144462568	145.97673424769	1.10945644080417	1.132	0.1557	1.1204	0.0967	1064353718
1664	6	5452195	6088807	0.426062	0.214592247711	746	10	-1.89401116460089	0.0582235279650308	-0.876867012866687	146.172676172854	1.05516265912306	1.132	0.1557	1.1204	0.0967	1064928465
1665	6	6088807	6680836	0.410524	0.1554467771	602	9	-2.25341047012639	0.0242332799786051	-1.11605708305239	117.95703894914	0.896500372300819	1.132	0.1557	1.1204	0.0967	1065565077
1666	6	6680836	7281285	0.448114	0.167289811458	817	12	-1.85584871732751	0.0634751243394994	-0.733212802368713	160.084552859547	1.16464718460442	1.132	0.1557	1.1204	0.0967	1066157106
1667	6	7281285	7880049	0.414016	0.164946456367	740	9	-1.81097290661843	0.0701450456991524	-0.818295299295779	144.997024621866	1.10201042442293	1.132	0.1557	1.1204	0.0967	1066757555
1668	6	7880049	8494427	0.391732	0.186168775575	769	7	-1.62317443404326	0.104552121426728	-0.725755407940557	150.679340451642	1.16603487490523	1.132	0.1557	1.1204	0.0967	1067356319
1669	6	8494427	9076754	0.361534	0.141375893613	587	4	-1.58463324346548	0.113049687303986	-0.84189618050969	115.01791007167	1.03618711385702	1.132	0.1557	1.1204	0.0967	1067970697
1670	6	9076754	9647975	0.358054	0.124682040751	500	3	-1.63360726499863	0.102341341381485	-0.940556703311955	97.9709625823422	0.987166831194472	1.132	0.1557	1.1204	0.0967	1068553024
1671	6	9647975	10245718	0.370796	0.16352010814	684	5	-1.50040225922877	0.133510234674261	-0.74514101718807	134.024276812644	1.13526970954357	1.132	0.1557	1.1204	0.0967	1069124245
1672	6	10245718	10896383	0.414632	0.231555408697	837	9	-1.49998418444255	0.133618499372262	-0.640592947261748	164.003391362841	1.24646314221891	1.132	0.1557	1.1204	0.0967	1069721988
1673	6	10896383	11502203	0.405948	0.174672344921	829	8	-1.48114814615659	0.138567100455293	-0.657622297522072	162.435855961523	1.23363095238095	1.132	0.1557	1.1204	0.0967	1070372653
1674	6	11502203	12075330	0.395092	0.127593011671	703	7	-1.83626304343524	0.0663187627168511	-0.855214316829848	137.747173390773	1.06595905989386	1.132	0.1557	1.1204	0.0967	1070978473
1675	6	12075330	12660844	0.382698	0.146049453984	739	6	-1.5123383222174	0.130447816749275	-0.706325404537623	144.801082696702	1.15694716242661	1.132	0.1557	1.1204	0.0967	1071551600
1676	6	12660844	13230225	0.397744	0.121853381128	773	7	-1.61025997286799	0.10734111361762	-0.718270591977536	151.463108152301	1.17210007581501	1.132	0.1557	1.1204	0.0967	1072137114
1677	6	13230225	13831871	0.415996	0.168946523371	718	9	-1.88150643123564	0.0599030612569614	-0.86183672598904	140.686302268243	1.0692479523455	1.132	0.1557	1.1204	0.0967	1072706495
1678	6	13831871	14411474	0.417772	0.137340558969	775	9	-1.69876048109105	0.0893643224955199	-0.751624259650492	151.85499200263	1.15413253909159	1.132	0.1557	1.1204	0.0967	1073308141
1679	6	14411474	14995280	0.424674	0.143551111157	807	10	-1.7088421460345	0.087480193448412	-0.763473969844145	158.1251336079	1.14144271570014	1.132	0.1557	1.1204	0.0967	1073887744
1680	6	14995280	15630685	0.420284	0.213100306104	742	10	-1.90615339532655	0.0566303067854141	-0.884623456501121	145.388908472196	1.04950495049505	1.132	0.1557	1.1204	0.0967	1074471550
1681	6	15630685	16228964	0.407612	0.164269513053	571	8	-2.27937484025743	0.0226447926171225	-1.19550365365498	111.882839269035	0.849702380952381	1.132	0.1557	1.1204	0.0967	1075106955
1682	6	16228964	16826186	0.411862	0.162790386155	802	9	-1.61219660996993	0.106919162746327	-0.702218333357171	157.145423982077	1.19434102755026	1.132	0.1557	1.1204	0.0967	1075705234
1683	6	16826186	17466677	0.394816	0.219348905761	744	7	-1.70388981638871	0.0884016738881544	-0.773436384794353	145.780792322525	1.12812736921911	1.132	0.1557	1.1204	0.0967	1076302456
1684	6	17466677	18121975	0.392448	0.236988362547	759	7	-1.65546058698144	0.0978311048771934	-0.744639120486918	148.719921199995	1.15087187263078	1.132	0.1557	1.1204	0.0967	1076942947
1685	6	18121975	18739120	0.3866	0.189817627948	709	6	-1.60953560146178	0.10749927683045	-0.766114141444258	138.922824941761	1.10998043052838	1.132	0.1557	1.1204	0.0967	1077598245
1686	6	18739120	19339943	0.36357	0.167808156479	511	4	-1.84354833802619	0.0652489909499869	-1.04193339268212	100.126323759154	0.902030008826125	1.132	0.1557	1.1204	0.0967	1078215390
1687	6	19339943	19953454	0.375198	0.185018687521	704	5	-1.43551697719615	0.151139834029874	-0.703561913436671	137.943115315938	1.16846473029046	1.132	0.1557	1.1204	0.0967	1078816213
1688	6	19953454	20567405	0.402976	0.185602759829	745	8	-1.74103590702663	0.0816772846915507	-0.811753973668298	145.97673424769	1.10863095238095	1.132	0.1557	1.1204	0.0967	1079429724
1689	6	20567405	21152531	0.361754	0.145483195073	652	4	-1.36319270206488	0.17282178666643	-0.690384719388664	127.754135207374	1.15092674315975	1.132	0.1557	1.1204	0.0967	1080043675
1690	6	21152531	21793482	0.401466	0.219909166223	794	8	-1.58943471318577	0.111962282716193	-0.719855391874864	155.577888580759	1.18154761904762	1.132	0.1557	1.1204	0.0967	1080628801
1691	6	21793482	22407017	0.38179	0.185050567612	712	6	-1.59981587353734	0.109639436338125	-0.760022527717377	139.510650717255	1.1146771037182	1.132	0.1557	1.1204	0.0967	1081269752
1692	6	22407017	22965029	0.36134	0.103961921966	748	4	-1.03614205630399	0.30013587428994	-0.492218413732105	146.564560023184	1.32038834951456	1.132	0.1557	1.1204	0.0967	1081883287
1693	6	22965029	23566253	0.357884	0.168363205727	639	3	-1.13958106718774	0.254460876740982	-0.586668867027047	125.206890180233	1.26159921026653	1.132	0.1557	1.1204	0.0967	1082441299
1694	6	23566253	24165068	0.367584	0.16501757638	561	4	-1.67320946002572	0.0942860686894334	-0.907255913010949	109.923420017388	0.990291262135922	1.132	0.1557	1.1204	0.0967	1083042523
1695	6	24165068	24798646	0.38836	0.210831184164	645	6	-1.81688979718312	0.069233989248359	-0.902600608373158	126.382541731221	1.00978473581213	1.132	0.1557	1.1204	0.0967	1083641338
1696	6	24798646	25404978	0.395866	0.175369269641	717	7	-1.79106242932179	0.0732832773630041	-0.826765887200479	140.490360343079	1.08718726307809	1.132	0.1557	1.1204	0.0967	1084274916
1697	6	25404978	25955161	0.379314	0.0912114696383	657	5	-1.5879973899728	0.11228692931912	-0.803243971751639	128.733844833198	1.09045643153527	1.132	0.1557	1.1204	0.0967	1084881248
1698	6	25955161	26593154	0.408394	0.216292341766	711	8	-1.84622857214069	0.0648590239629952	-0.879144839398407	139.314708792091	1.05803571428571	1.132	0.1557	1.1204	0.0967	1085431431
1699	6	26593154	27503927	0.386482	0.451015785492	601	6	-1.95944580674154	0.0500606006405944	-1.00453477797259	117.761097023975	0.940900195694716	1.132	0.1557	1.1204	0.0967	1086069424
1700	6	27503927	28141568	0.386724	0.215859707892	681	6	-1.70025306208986	0.0890833352429866	-0.824244970671703	133.43645103715	1.06614481409002	1.132	0.1557	1.1204	0.0967	1086980197
1701	6	28141568	28763732	0.39307	0.196353373066	671	7	-1.93957873283741	0.0524309075461906	-0.9224262397022	131.477031785503	1.01743745261562	1.132	0.1557	1.1204	0.0967	1087617838
1702	6	28763732	29455581	0.376566	0.277298948181	730	5	-1.35116611055375	0.176642227847198	-0.651240878306589	143.03760537022	1.21161825726141	1.132	0.1557	1.1204	0.0967	1088240002
1703	6	29455581	30127161	0.443502	0.255487060365	761	12	-2.04790547242569	0.0405692625551222	-0.835652427010851	149.111805050325	1.0848182466144	1.132	0.1557	1.1204	0.0967	1088931851
1704	6	30127161	30815409	0.445346	0.273517685485	938	12	-1.44086894291893	0.149621711573104	-0.53396095799902	183.793525804474	1.33713471133286	1.132	0.1557	1.1204	0.0967	1089603431
1705	6	30815409	31540254	0.459316	0.310197352537	817	13	-1.83410103799331	0.0666389973842084	-0.780206814168074	160.084552859547	1.14908579465541	1.132	0.1557	1.1204	0.0967	1090291679
1706	6	31540254	32272534	0.499104	0.317201070629	968	15	-1.0236843988092	0.305984366613082	-0.389230835017691	189.671783559414	1.51664708186447	1.132	0.1557	1.1204	0.0967	1091016524
1707	6	32272534	32940892	0.395432	0.251897934939	857	7	-1.33905628818729	0.18055234920889	-0.569443801789884	167.922229866134	1.29946929492039	1.132	0.1557	1.1204	0.0967	1091748804
1708	6	32940892	33616172	0.475282	0.259566402085	777	14	-1.80237278638566	0.071486773814188	-0.795463413420618	152.24687585296	1.12121212121212	1.132	0.1557	1.1204	0.0967	1092417162
1709	6	33616172	34173068	0.530004	0.102166293168	718	16	-0.32733899480821	0.743411501937893	-0.185287807180876	140.686302268243	1.86614684860299	1.132	0.1557	1.1204	0.0967	1093092442
1710	6	34173068	34863754	0.439128	0.276082040175	661	11	-2.50279931265134	0.0123215389787908	-1.03033501327291	129.517612533856	0.946991404011461	1.132	0.1557	1.1204	0.0967	1093649338
1711	6	34863754	35475158	0.46612	0.182210126201	950	13	-1.41789788606511	0.156220579671032	-0.562615379095448	186.14482890645	1.33614627285513	1.132	0.1557	1.1204	0.0967	1094340024
1712	6	35475158	36138893	0.414346	0.246687307434	772	9	-1.7083786889934	0.0875660989249804	-0.757219722544011	151.267166227136	1.14966492926284	1.132	0.1557	1.1204	0.0967	1094951428
1713	6	36138893	36758811	0.451066	0.193441713259	834	13	-1.78090213887467	0.0749284391588259	-0.750495508869094	163.415565587347	1.17299578059072	1.132	0.1557	1.1204	0.0967	1095615163
1714	6	36758811	37402144	0.451552	0.222797524766	910	13	-1.54307176634426	0.122813364183822	-0.624676347227699	178.307151899863	1.27988748241913	1.132	0.1557	1.1204	0.0967	1096235081
1715	6	37402144	37980506	0.452554	0.135489537694	796	13	-1.89981732513987	0.0574570965121771	-0.817774461770109	155.969772431089	1.11954992967651	1.132	0.1557	1.1204	0.0967	1096878414
1716	6	37980506	38573763	0.396154	0.157194942495	780	7	-1.58765966581127	0.112363318296432	-0.705264882152773	152.834701628454	1.18271417740713	1.132	0.1557	1.1204	0.0967	1097456776
1717	6	38573763	39153860	0.402916	0.138075183978	710	8	-1.84932247405581	0.0644112624527897	-0.881175374625778	139.118766866926	1.05654761904762	1.132	0.1557	1.1204	0.0967	1098050033
1718	6	39153860	39741250	0.42478	0.14877679225	731	10	-1.93954452982213	0.0524350677863072	-0.906171237169487	143.233547295384	1.03394625176803	1.132	0.1557	1.1204	0.0967	1098630130
1719	6	39741250	40292846	0.443026	0.093539474543	628	12	-2.50404026578387	0.0122784059650742	-1.11278432162277	123.051529003422	0.895224518888097	1.132	0.1557	1.1204	0.0967	1099217520
1720	6	40292846	40820927	0.466558	0.0531755545077	843	13	-1.75273801581186	0.0796469870800298	-0.735010261371676	165.179042913829	1.18565400843882	1.132	0.1557	1.1204	0.0967	1099769116
1721	6	40820927	41400883	0.44439	0.137865631186	883	12	-1.62949611310465	0.103208037047125	-0.62113544286593	173.016719920416	1.25873129009266	1.132	0.1557	1.1204	0.0967	1100297197
1722	6	41400883	42018178	0.483554	0.19001449874	746	14	-1.9001241971529	0.0574168229601606	-0.85420238157309	146.172676172854	1.07647907647908	1.132	0.1557	1.1204	0.0967	1100877153
1723	6	42018178	42642125	0.432428	0.198649885327	887	11	-1.68196109018491	0.0925763852220998	-0.606051180479542	173.800487621075	1.27077363896848	1.132	0.1557	1.1204	0.0967	1101494448
1724	6	42642125	43324689	0.473234	0.267467959049	940	14	-1.2883895620289	0.197610390369383	-0.520717255263328	184.185409654803	1.35642135642136	1.132	0.1557	1.1204	0.0967	1102118395
1725	6	43324689	43934736	0.480738	0.180391019053	1443	14	0.297705909452402	0.765927632745635	0.0976213826628704	282.744198012639	2.08225108225108	2.2154	0.2242	2.1926	0.2608	1102800959
1726	6	43934736	44514767	0.47925	0.13797710812	1472	14	0.389150777589495	0.697164612923777	0.126327754228685	288.426513842415	2.12409812409812	2.2154	0.2242	2.1926	0.2608	1103411006
1727	6	44514767	45135943	0.392918	0.195075147784	1330	7	0.188078745788538	0.850814922167634	0.0646153344861682	260.60276046903	2.0166793025019	2.2154	0.2242	2.1926	0.2608	1103991037
1728	6	45135943	45718057	0.386736	0.141061716434	1403	6	0.638961458391472	0.522848005072504	0.218543334936125	274.906521006052	2.19647749510763	2.2154	0.2242	2.1926	0.2608	1104612213
1729	6	45718057	46280952	0.405026	0.111734870624	1341	8	0.102929634384631	0.918018817769415	0.0362429328866518	262.758121645842	1.99553571428571	2.2154	0.2242	2.1926	0.2608	1105194327
1730	6	46280952	46859319	0.379576	0.135497011413	1120	5	-0.0859031109177813	0.93154343850008	-0.0337105151290019	219.454956184446	1.85892116182573	2.2154	0.2242	2.1926	0.2608	1105757222
1731	6	46859319	47465987	0.3945	0.175825987196	1463	7	0.617484579866309	0.536915149158476	0.202118858236103	286.663036515933	2.21834723275208	2.2154	0.2242	2.1926	0.2608	1106335589
1732	6	47465987	48034139	0.365292	0.119953815176	1159	4	0.364043520859806	0.715825510908433	0.13955197738673	227.096691265869	2.04589585172109	2.2154	0.2242	2.1926	0.2608	1106942257
1733	6	48034139	48627599	0.346282	0.157483233916	1117	2	1.03882038061812	0.298888280941946	0.376809408599096	218.867130408952	2.40603123317178	2.2154	0.2242	2.1926	0.2608	1107510409
1734	6	48627599	49238865	0.343576	0.182025501173	933	2	0.29436332970401	0.768480284859212	0.11712920896754	182.81381617865	2.00969305331179	2.2154	0.2242	2.1926	0.2608	1108103869
1735	6	49238865	49867340	0.35246	0.204423405863	1223	3	0.936039792679626	0.349252700007333	0.349867700553345	239.636974476409	2.41461006910168	2.2154	0.2242	2.1926	0.2608	1108715135
1736	6	49867340	50434914	0.346062	0.119057603061	1004	2	0.581626648263258	0.560818189238092	0.222939492066553	196.725692865343	2.16262789445342	2.2154	0.2242	2.1926	0.2608	1109343610
1737	6	50434914	51018346	0.364844	0.143002097931	1093	4	0.139196201899195	0.889295109732673	0.0549648120521631	214.164524205	1.92939099735216	2.2154	0.2242	2.1926	0.2608	1109911184
1738	6	51018346	51593711	0.369522	0.130986417318	1061	4	0.0301793199788995	0.975924041284612	0.0120960672950233	207.89438259973	1.87290379523389	2.2154	0.2242	2.1926	0.2608	1110494616
1739	6	51593711	52179324	0.3887	0.146193817419	1388	6	0.590362818769284	0.554947432264139	0.203035893894487	271.967392128582	2.17299412915851	2.2154	0.2242	2.1926	0.2608	1111069981
1740	6	52179324	52881718	0.412064	0.288148816761	1625	9	1.02639842457391	0.304703820331072	0.316547242991088	318.405628392612	2.41995532390171	2.2154	0.2242	2.1926	0.2608	1111655594
1741	6	52881718	53498600	0.398626	0.189472216729	1446	7	0.562598119871406	0.57370857258002	0.185256641048734	283.332023788133	2.19257012888552	2.2154	0.2242	2.1926	0.2608	1112357988
1742	6	53498600	54058432	0.377478	0.106874919619	1290	5	0.465621786359438	0.641486245703698	0.170161818236648	252.765083462443	2.14107883817427	2.2154	0.2242	2.1926	0.2608	1112974870
1743	6	54058432	54657115	0.347932	0.164833476147	1182	2	1.30180792577799	0.192982053722859	0.458410258293313	231.603355544657	2.54604200323102	2.2154	0.2242	2.1926	0.2608	1113534702
1744	6	54657115	55273567	0.344508	0.188906841084	1191	2	1.33822158587705	0.180824214506725	0.469353635979895	233.366832871139	2.5654281098546	2.2154	0.2242	2.1926	0.2608	1114133385
1745	6	55273567	55842418	0.339244	0.121035209572	1116	1	1.29472408620813	0.19541542789472	0.568831968909741	218.671188483788	2.70545454545455	2.2154	0.2242	2.1926	0.2608	1114749837
1746	6	55842418	56416948	0.360592	0.129723426105	1252	4	0.680873833940665	0.495951326075874	0.250905973312877	245.319290306185	2.21006178287732	2.2154	0.2242	2.1926	0.2608	1115318688
1747	6	56416948	57023946	0.365594	0.176274056916	1303	4	0.854619489501137	0.39276183452687	0.308508494948393	255.312328489584	2.30008826125331	2.2154	0.2242	2.1926	0.2608	1115893218
1748	6	57023946	57681063	0.363996	0.239100495041	2271	4	4.15238016759009	3.29035058812616e-05	1.10999911708715	444.984112048998	4.00882612533098	2.2154	0.2242	2.1926	0.2608	1116500216
1749	6	57681063	62533304	0.356196	0.896954829737	1164	3	0.726345219508095	0.467627164609953	0.278534354934242	228.076400891693	2.29812438302073	2.2154	0.2242	2.1926	0.2608	1117157333
1750	6	62533304	63116659	0.339918	0.142888978409	358	1	-1.40414000568443	0.160277162731004	-1.07147356565519	70.147209208957	0.867878787878788	1.1049	0.1466	1.0895	0.1319	1122009574
1751	6	63116659	63735622	0.342568	0.192197271889	466	2	-1.59510103321386	0.110689644484844	-0.884417917229939	91.3089371267429	1.00376952073236	1.1049	0.1466	1.0895	0.1319	1122592929
1752	6	63735622	64411760	0.360376	0.26050599138	545	4	-1.72771790098587	0.0840388125853961	-0.949000453955453	106.788349214753	0.962047661076787	1.1049	0.1466	1.0895	0.1319	1123211892
1753	6	64411760	65043300	0.350418	0.208284510878	517	3	-1.57318679476277	0.115675572084089	-0.892320517659107	101.301975310142	1.02073050345508	1.1049	0.1466	1.0895	0.1319	1123888030
1754	6	65043300	65642963	0.334192	0.166198348072	363	1	-1.38633747209674	0.165643879734359	-1.0514636049237	71.1269188347804	0.88	1.1049	0.1466	1.0895	0.1319	1124519570
1755	6	65642963	66245918	0.323604	0.170750719374	455	1	-1.0587708540834	0.28970415036562	-0.725566607833388	89.1535759499314	1.1030303030303	1.1049	0.1466	1.0895	0.1319	1125119233
1756	6	66245918	66837329	0.33616	0.154564253962	451	1	-1.07301288095354	0.283265336805288	-0.738305719664066	88.3698082492726	1.09333333333333	1.1049	0.1466	1.0895	0.1319	1125722188
1757	6	66837329	67447320	0.333074	0.180315775151	446	1	-1.09081541454123	0.275354112325799	-0.754389442999142	87.3900986234492	1.08121212121212	1.1049	0.1466	1.0895	0.1319	1126313599
1758	6	67447320	68034964	0.327958	0.149144720273	417	1	-1.19407010934978	0.232450544425889	-0.851385769474783	81.7077827936733	1.01090909090909	1.1049	0.1466	1.0895	0.1319	1126923590
1759	6	68034964	68641852	0.329252	0.176124754485	421	1	-1.17982808247963	0.238068597954768	-0.837612919853051	82.4915504943321	1.02060606060606	1.1049	0.1466	1.0895	0.1319	1127511234
1760	6	68641852	69249230	0.338202	0.176789412853	473	1	-0.994681733167744	0.319891081478593	-0.669592969580051	92.6805306028957	1.14666666666667	1.1049	0.1466	1.0895	0.1319	1128118122
1761	6	69249230	69817058	0.338988	0.119451664941	489	1	-0.937713625687163	0.348391599579539	-0.621598687967213	95.8156014055306	1.18545454545455	1.1049	0.1466	1.0895	0.1319	1128725500
1762	6	69817058	70418143	0.352288	0.168170890972	522	3	-1.55541606822281	0.119847009707566	-0.878434991404157	102.281684935965	1.03060217176703	1.1049	0.1466	1.0895	0.1319	1129293328
1763	6	70418143	70987040	0.354106	0.121106281102	540	3	-1.49144145267895	0.135845631745611	-0.829525390923211	105.80863958893	1.06614017769003	1.1049	0.1466	1.0895	0.1319	1129894413
1764	6	70987040	71632665	0.365758	0.225556631171	792	4	-0.886243843663588	0.375486142471715	-0.409756253540132	155.18600473043	1.39805825242718	1.1049	0.1466	1.0895	0.1319	1130463310
1765	6	71632665	72247133	0.372412	0.18628797594	643	5	-1.63341708739563	0.102381305660208	-0.834318604746021	125.990657880892	1.06721991701245	1.1049	0.1466	1.0895	0.1319	1131108935
1766	6	72247133	72836840	0.357462	0.1521213077	602	3	-1.27108444358344	0.203698608977951	-0.67272131121434	117.95703894914	1.18854886475814	1.1049	0.1466	1.0895	0.1319	1131723403
1767	6	72836840	73416225	0.349408	0.137015973834	463	2	-1.60723891991354	0.10800196737486	-0.893735678623983	90.7211113512488	0.997307485191169	1.1049	0.1466	1.0895	0.1319	1132313110
1768	6	73416225	74046820	0.371366	0.207098058183	598	5	-1.77940897196901	0.0751727366067005	-0.938991857875863	117.173271248481	0.99253112033195	1.1049	0.1466	1.0895	0.1319	1132892495
1769	6	74046820	74771534	0.38404	0.310072663147	797	6	-1.32442358234494	0.185362406862558	-0.597320044693303	156.165714356253	1.24774951076321	1.1049	0.1466	1.0895	0.1319	1133523090
1770	6	74771534	75429044	0.350406	0.239555291935	568	3	-1.39192538405517	0.163944994178918	-0.756593868469359	111.295013493541	1.12142152023692	1.1049	0.1466	1.0895	0.1319	1134247804
1771	6	75429044	76026361	0.358678	0.162923539762	593	3	-1.30307175135537	0.192550266684575	-0.694452693428038	116.193561622658	1.17077986179664	1.1049	0.1466	1.0895	0.1319	1134905314
1772	6	76026361	76651856	0.359274	0.200633098586	661	3	-1.06138987041191	0.288512758455856	-0.53783452646635	129.517612533856	1.30503455083909	1.1049	0.1466	1.0895	0.1319	1135502631
1773	6	76651856	77307552	0.359486	0.237451501916	618	3	-1.21421811865557	0.22466444340396	-0.634877960069667	121.092109751775	1.22013820335637	1.1049	0.1466	1.0895	0.1319	1136128126
1774	6	77307552	77938252	0.347118	0.207230061836	457	2	-1.63151469331292	0.102781762050466	-0.912553706826149	89.5454598002607	0.984383414108778	1.1049	0.1466	1.0895	0.1319	1136783822
1775	6	77938252	78577932	0.351984	0.21835917959	462	3	-1.76866478670233	0.076949832041476	-1.05459194655798	90.5251694260841	0.912142152023692	1.1049	0.1466	1.0895	0.1319	1137414522
1776	6	78577932	79196889	0.347736	0.19218944127	539	2	-1.29974579018815	0.193688110723526	-0.674462599131714	105.612697663765	1.16101238556812	1.1049	0.1466	1.0895	0.1319	1138054202
1777	6	79196889	79835303	0.351362	0.216809155188	580	3	-1.34927564035927	0.17724844691631	-0.726431897959107	113.646316595517	1.14511352418559	1.1049	0.1466	1.0895	0.1319	1138673159
1778	6	79835303	80451178	0.371052	0.188146945403	554	5	-1.92215659244076	0.0545860568844445	-1.04925136602478	108.551826541235	0.919502074688797	1.1049	0.1466	1.0895	0.1319	1139311573
1779	6	80451178	81041473	0.366058	0.152965889936	605	4	-1.52331124738532	0.127680854548714	-0.798321541457785	118.544864724634	1.06796116504854	1.1049	0.1466	1.0895	0.1319	1139927448
1780	6	81041473	81694980	0.347518	0.234897254352	588	2	-1.10149364075994	0.270681870681351	-0.548931717047855	115.213851996834	1.26655896607431	1.1049	0.1466	1.0895	0.1319	1140517743
1781	6	81694980	82328988	0.339034	0.211366418089	505	1	-0.880745518206581	0.378455573996917	-0.57514976528029	98.9506722081656	1.22424242424242	1.1049	0.1466	1.0895	0.1319	1141171250
1782	6	82328988	82924972	0.36356	0.161051303391	754	4	-1.01570139094394	0.309771605466809	-0.480692160351077	147.740211574172	1.33097969991174	1.1049	0.1466	1.0895	0.1319	1141805258
1783	6	82924972	83585903	0.369308	0.243491378071	655	4	-1.35297236938485	0.176064457662008	-0.683761777194929	128.341960982868	1.15622241835834	1.1049	0.1466	1.0895	0.1319	1142401242
1784	6	83585903	84214469	0.360642	0.204538584651	615	4	-1.48924347178522	0.136423267223223	-0.774670273393139	120.504283976281	1.0856134157105	1.1049	0.1466	1.0895	0.1319	1143062173
1785	6	84214469	84848881	0.370954	0.211868627958	547	5	-1.94486644115217	0.0517910549646801	-1.06759650928141	107.180233065082	0.907883817427386	1.1049	0.1466	1.0895	0.1319	1143690739
1786	6	84848881	85463400	0.363604	0.186355507315	621	4	-1.46880280642517	0.141886282653462	-0.76066341539926	121.679935527269	1.09620476610768	1.1049	0.1466	1.0895	0.1319	1144325151
1787	6	85463400	86110508	0.382938	0.227331450083	989	6	-0.702360995180928	0.482454063497124	-0.285929247924664	193.786563987873	1.54833659491194	1.1049	0.1466	1.0895	0.1319	1144939670
1788	6	86110508	86850705	0.37861	0.324504152273	1293	5	0.47535457866433	0.634534263395611	0.173513027736286	253.352909237937	2.14605809128631	2.1282	0.1995	2.1285	0.1474	1145586778
1789	6	86850705	87556077	0.374246	0.291154171132	1090	5	-0.183231033966702	0.854616744972336	-0.0728811124096797	213.576698429506	1.80912863070539	2.1282	0.1995	2.1285	0.1474	1146326975
1790	6	87556077	88202979	0.372262	0.22708540088	1231	5	0.274210204363227	0.783923086622031	0.102621514410489	241.204509877726	2.04315352697095	2.1282	0.1995	2.1285	0.1474	1147032347
1791	6	88202979	88812541	0.378068	0.179738894485	1326	5	0.582415294018143	0.560286982296968	0.209871528038619	259.818992768371	2.20082987551867	2.1282	0.1995	2.1285	0.1474	1147679249
1792	6	88812541	89422503	0.384236	0.180276804129	1173	6	-0.106217682482084	0.91540964171884	-0.039768660655266	229.839878218175	1.83639921722113	2.1282	0.1995	2.1285	0.1474	1148288811
1793	6	89422503	90073803	0.383806	0.232304621526	1380	6	0.564443544304116	0.572452311412587	0.194696592981757	270.399856727264	2.16046966731898	2.1282	0.1995	2.1285	0.1474	1148898773
1794	6	90073803	90697068	0.408758	0.197773017898	1438	8	0.403038120151229	0.68692018147828	0.136997371421476	281.764488386816	2.13988095238095	2.1282	0.1995	2.1285	0.1474	1149550073
1795	6	90697068	91259337	0.394648	0.110745924104	1568	7	0.95648918571718	0.338825145389767	0.302114648212824	307.236938658225	2.37755875663381	2.1282	0.1995	2.1285	0.1474	1150173338
1796	6	91259337	91823919	0.372058	0.114389052432	1082	5	-0.209185146779748	0.834303707083222	-0.0835087482471531	212.009163028188	1.79585062240664	2.1282	0.1995	2.1285	0.1474	1150735607
1797	6	91823919	92397926	0.356172	0.128930483426	1242	3	1.00356855353148	0.315586618283557	0.37210847024644	243.359871054538	2.45212240868707	2.1282	0.1995	2.1285	0.1474	1151300189
1798	6	92397926	92973740	0.341914	0.131664044292	942	2	0.33077698980307	0.740812942892276	0.130979187728564	184.577293505133	2.02907915993538	2.1282	0.1995	2.1285	0.1474	1151874196
1799	6	92973740	93560045	0.337618	0.14720154186	960	1	0.739285038272463	0.459733932527561	0.351601252689072	188.104248158097	2.32727272727273	2.1282	0.1995	2.1285	0.1474	1152450010
1800	6	93560045	94133020	0.33896	0.12736157773	923	1	0.607546289723617	0.54348843269603	0.294897494726328	180.854396927004	2.23757575757576	2.1282	0.1995	2.1285	0.1474	1153036315
1801	6	94133020	94703896	0.336766	0.124153056005	1051	1	1.06329114956827	0.287649937531459	0.482257611042732	205.934963348083	2.54787878787879	2.1282	0.1995	2.1285	0.1474	1153609290
1802	6	94703896	95271377	0.335412	0.118913232337	878	1	0.447323487434481	0.654641510848074	0.222787786615912	172.037010294593	2.12848484848485	2.1282	0.1995	2.1285	0.1474	1154180166
1803	6	95271377	96036415	0.333528	0.346437693291	831	1	0.279979671710272	0.779493101052487	0.143415323850898	162.827739811853	2.01454545454545	2.1282	0.1995	2.1285	0.1474	1154747647
1804	6	96036415	96620016	0.341122	0.143250268591	973	2	0.456201819033164	0.648244857481103	0.177691932896892	190.651493185238	2.0958535271944	2.1282	0.1995	2.1285	0.1474	1155512685
1805	6	96620016	97234898	0.357176	0.186835848179	1053	3	0.331835090320976	0.740013785929811	0.133948733051675	206.326847198413	2.07897334649556	2.1282	0.1995	2.1285	0.1474	1156096286
1806	6	97234898	97805389	0.36661	0.123561984326	1229	4	0.602517950060453	0.54682941841612	0.22415632675292	240.812626027397	2.16946160635481	2.1282	0.1995	2.1285	0.1474	1156711168
1807	6	97805389	98386376	0.341674	0.139395545856	969	2	0.440017970100249	0.659924092172361	0.171748793530862	189.867725484579	2.08723747980614	2.1282	0.1995	2.1285	0.1474	1157281659
1808	6	98386376	98975027	0.347308	0.150600270789	1097	2	0.95790113595354	0.338112613601332	0.350743748518974	214.948291905659	2.36295099623048	2.1282	0.1995	2.1285	0.1474	1157862646
1809	6	98975027	99535359	0.375852	0.107671880242	1243	5	0.313141373582795	0.754173257021697	0.116617048978517	243.555812979703	2.06307053941909	2.1282	0.1995	2.1285	0.1474	1158451297
1810	6	99535359	100159224	0.383772	0.198544556915	1178	6	-0.0900181359413543	0.928272802940371	-0.0336321348533137	230.819587843998	1.84422700587084	2.1282	0.1995	2.1285	0.1474	1159011629
1811	6	100159224	100761366	0.36695	0.169631083698	923	4	-0.439955983302376	0.65996898759313	-0.188926035973967	180.854396927004	1.62930273609885	1.1916	0.2218	1.1491	0.1786	1159635494
1812	6	100761366	101330690	0.349228	0.121765462197	534	2	-1.3199756013543	0.186843164193594	-0.687908130196665	104.632988037941	1.15024232633279	1.1916	0.2218	1.1491	0.1786	1160237636
1813	6	101330690	101944564	0.354454	0.185500607617	521	3	-1.5589702135308	0.119003430288341	-0.881201425695533	102.085743010801	1.02862783810464	1.1916	0.2218	1.1491	0.1786	1160806960
1814	6	101944564	102497881	0.328368	0.0963588684244	474	1	-0.991121226450208	0.321626389335332	-0.666546094021188	92.8764725280604	1.14909090909091	1.1916	0.2218	1.1491	0.1786	1161420834
1815	6	102497881	103097183	0.327976	0.165696093122	414	1	-1.20475162950239	0.228299198192238	-0.861802385420121	81.1199570181793	1.00363636363636	1.1916	0.2218	1.1491	0.1786	1161974151
1816	6	103097183	103707593	0.328836	0.180878425976	434	1	-1.13354149515166	0.256986925868192	-0.793738110474967	85.038795521473	1.05212121212121	1.1916	0.2218	1.1491	0.1786	1162573453
1817	6	103707593	104315804	0.333038	0.177916874243	548	1	-0.727643729352517	0.4668317044667	-0.45725725995892	107.376174990247	1.32848484848485	1.1916	0.2218	1.1491	0.1786	1163183863
1818	6	104315804	104915254	0.355272	0.165902076904	1125	3	0.587733552496404	0.556711150827592	0.229368298130358	220.43466581027	2.22112537018756	2.2302	0.1609	2.2502	0.1263	1163792074
1819	6	104915254	105542557	0.361448	0.202937017677	1194	4	0.483280735460129	0.628896416706275	0.182474247645064	233.954658646633	2.10767872903795	2.2302	0.1609	2.2502	0.1263	1164391524
1820	6	105542557	106147043	0.391714	0.172850984142	1513	7	0.7789153445572	0.436029584296903	0.250601076314353	296.460132774167	2.29416224412434	2.2302	0.1609	2.2502	0.1263	1165018827
1821	6	106147043	106730535	0.391564	0.143090222317	1521	7	0.804744266907743	0.42096726907926	0.258209241822113	298.027668175485	2.3062926459439	2.2302	0.1609	2.2502	0.1263	1165623313
1822	6	106730535	107361637	0.394188	0.207735041245	1441	7	0.546455043402317	0.584753182504083	0.180259424272364	282.35231416231	2.18498862774829	2.2302	0.1609	2.2502	0.1263	1166206805
1823	6	107361637	107992090	0.395196	0.206919469017	1303	7	0.100906132855457	0.919624974645594	0.0350261726657508	255.312328489584	1.97573919636088	2.2302	0.1609	2.2502	0.1263	1166837907
1824	6	107992090	108635870	0.408462	0.22333716487	1498	8	0.588672235058403	0.556081166675517	0.195971319440929	293.521003896697	2.22916666666667	2.2302	0.1609	2.2502	0.1263	1167468360
1825	6	108635870	109244096	0.403836	0.177937148363	1574	8	0.82380878060749	0.41004821764655	0.267369236489664	308.412590209213	2.3422619047619	2.2302	0.1609	2.2502	0.1263	1168112140
1826	6	109244096	109851753	0.396298	0.177167382257	1291	7	0.0621627493296426	0.950433226821992	0.0216780894048069	252.961025387607	1.95754359363154	2.2302	0.1609	2.2502	0.1263	1168720366
1827	6	109851753	110505516	0.390904	0.235196852682	1412	7	0.4528251998816	0.650674616208254	0.150929177368796	276.669998332534	2.14101592115239	2.2302	0.1609	2.2502	0.1263	1169328023
1828	6	110505516	111141026	0.391332	0.213230318956	1534	7	0.846716265727374	0.397153290188707	0.27048757160055	300.574913202626	2.32600454890068	2.2302	0.1609	2.2502	0.1263	1169981786
1829	6	111141026	111834090	0.376992	0.278565904447	1374	5	0.738139970896417	0.460429396562046	0.261172756744132	269.224205176276	2.2804979253112	2.2302	0.1609	2.2502	0.1263	1170617296
1830	6	111834090	112405381	0.414966	0.124789293022	1511	9	0.660906524284728	0.508672261756966	0.211611185352738	296.068248923838	2.25018615040953	2.2302	0.1609	2.2502	0.1263	1171310360
1831	6	112405381	112986679	0.371526	0.139855977485	1403	5	0.832223629843707	0.405282728370197	0.291305761545931	274.906521006052	2.32863070539419	2.2302	0.1609	2.2502	0.1263	1171881651
1832	6	112986679	113578305	0.346816	0.154871489759	1137	2	1.11973962528269	0.262824733901921	0.402412477008029	222.785968912246	2.44911147011309	2.2302	0.1609	2.2502	0.1263	1172462949
1833	6	113578305	114170955	0.368922	0.156331730364	1269	4	0.738789052460823	0.46003510047867	0.270363480221364	248.650303033984	2.24007060900265	2.2302	0.1609	2.2502	0.1263	1173054575
1834	6	114170955	114736361	0.370488	0.115679706264	1183	5	0.118485527484953	0.905682961711025	0.0452408262658202	231.799297469822	1.96348547717842	2.2302	0.1609	2.2502	0.1263	1173647225
1835	6	114736361	115363553	0.345392	0.20279595403	998	2	0.557350874863885	0.577287722498964	0.214291943453042	195.550041314355	2.14970382337103	2.2302	0.1609	2.2502	0.1263	1174212631
1836	6	115363553	116002958	0.341694	0.218023005763	1119	2	1.04691230508457	0.295140026060735	0.379390259092175	219.259014259282	2.41033925686591	2.2302	0.1609	2.2502	0.1263	1174839823
1837	6	116002958	116594010	0.361666	0.15405074342	1198	4	0.496907845700166	0.619254038595919	0.187299319169044	234.738426347292	2.11473962930274	2.2302	0.1609	2.2502	0.1263	1175479228
1838	6	116594010	117202245	0.36323	0.177949312355	1301	4	0.847805934381118	0.396546057603598	0.306292373098054	254.920444639254	2.29655781112092	2.2302	0.1609	2.2502	0.1263	1176070280
1839	6	117202245	117816765	0.36827	0.186356831348	1248	4	0.667246723700628	0.504614550635839	0.246289345242507	244.535522605526	2.20300088261253	2.2302	0.1609	2.2502	0.1263	1176678515
1840	6	117816765	118451301	0.374154	0.212022643317	1240	5	0.303408581277903	0.761578506802917	0.113130873200269	242.967987204209	2.05809128630705	2.2302	0.1609	2.2502	0.1263	1177293035
1841	6	118451301	119051583	0.375642	0.167058149336	1380	5	0.757605555506201	0.448687153362469	0.267459019591563	270.399856727264	2.29045643153527	2.2302	0.1609	2.2502	0.1263	1177927571
1842	6	119051583	119651053	0.379046	0.165929904749	1356	5	0.679743217067064	0.496667066412187	0.242147931062376	265.697250523312	2.250622406639	2.2302	0.1609	2.2502	0.1263	1178527853
1843	6	119651053	120231128	0.364064	0.138042494505	1269	4	0.738789052460823	0.46003510047867	0.270363480221364	248.650303033984	2.24007060900265	2.2302	0.1609	2.2502	0.1263	1179127323
1844	6	120231128	120835950	0.331536	0.173310494658	912	1	0.568380715830717	0.569776481882462	0.277600671245295	178.699035750192	2.21090909090909	2.2302	0.1609	2.2502	0.1263	1179707398
1845	6	120835950	121458003	0.340378	0.196209969247	974	2	0.460247781266393	0.645338378056277	0.179173900198123	190.847435110403	2.09800753904146	2.2302	0.1609	2.2502	0.1263	1180312220
1846	6	121458003	122121399	0.35375	0.246302359375	1093	3	0.474000902640658	0.635499263549497	0.187736697697863	214.164524205	2.15794669299112	2.2302	0.1609	2.2502	0.1263	1180934273
1847	6	122121399	122694598	0.34973	0.127702595434	1052	2	0.775832835458242	0.437847693679977	0.290314927408083	206.130905273248	2.26602046311255	2.2302	0.1609	2.2502	0.1263	1181597669
1848	6	122694598	123323176	0.36145	0.204553770574	1187	4	0.459433292540064	0.645923045113696	0.173991346022165	232.58306517048	2.09532215357458	2.2302	0.1609	2.2502	0.1263	1182170868
1849	6	123323176	123910263	0.341332	0.148337469574	1057	2	0.796062646624387	0.425995623873163	0.297155599498464	207.110614899071	2.27679052234787	2.2302	0.1609	2.2502	0.1263	1182799446
1850	6	123910263	124461077	0.353756	0.0922525571245	1010	3	0.179006842077317	0.857932329270996	0.0737985896651157	197.901344416331	1.99407699901283	2.2302	0.1609	2.2502	0.1263	1183386533
1851	6	124461077	125025303	0.347148	0.113830273685	1039	2	0.723235326426267	0.469535318706097	0.272375877019993	203.583660246107	2.2380183091007	2.2302	0.1609	2.2502	0.1263	1183937347
1852	6	125025303	125622700	0.369982	0.163035636269	1285	4	0.793297493420971	0.427604516872834	0.288439770461499	251.785373836619	2.26831421006178	2.2302	0.1609	2.2502	0.1263	1184501573
1853	6	125622700	126203631	0.380098	0.139312586176	1460	6	0.823636288955788	0.410146250050755	0.275996695083605	286.075210740439	2.28571428571429	2.2302	0.1609	2.2502	0.1263	1185098970
1854	6	126203631	126791342	0.364972	0.149241719144	1312	4	0.88528048754122	0.376005371192173	0.318439130998342	257.075805816066	2.31597528684907	2.2302	0.1609	2.2502	0.1263	1185679901
1855	6	126791342	127402843	0.34821	0.182339848995	1179	2	1.2896700390783	0.197165246397784	0.454743941095544	231.015529769163	2.53957996768982	2.2302	0.1609	2.2502	0.1263	1186267612
1856	6	127402843	128004721	0.356274	0.169266861391	1254	3	1.04621829722738	0.295460257014672	0.385980644827997	245.711174156514	2.47581441263574	2.2302	0.1609	2.2502	0.1263	1186879113
1857	6	128004721	128556556	0.344622	0.0939320630261	1066	2	0.832476306723446	0.405140146419221	0.309387660874957	208.874092225553	2.29617662897146	2.2302	0.1609	2.2502	0.1263	1187480991
1858	6	128556556	129126530	0.35134	0.122767003407	1291	3	1.17772167362309	0.238907583456217	0.427932297333149	252.961025387607	2.54886475814413	2.2302	0.1609	2.2502	0.1263	1188032826
1859	6	129126530	129708501	0.34642	0.140850660944	1143	2	1.14401539868207	0.252617250963102	0.410005626330259	223.961620463234	2.46203554119548	2.2302	0.1609	2.2502	0.1263	1188602800
1860	6	129708501	130283575	0.367104	0.130546677471	1323	4	0.922755040701322	0.356134875286632	0.330484472658935	259.231166992877	2.33539276257723	2.2302	0.1609	2.2502	0.1263	1189184771
1861	6	130283575	130884823	0.376926	0.16839640215	1287	5	0.455888994054546	0.648469804251479	0.166802806146733	252.177257686949	2.13609958506224	2.2302	0.1609	2.2502	0.1263	1189759845
1862	6	130884823	131476973	0.374212	0.155619353204	1250	5	0.33585122229421	0.736983061528142	0.124718847475481	244.927406455855	2.0746887966805	2.2302	0.1609	2.2502	0.1263	1190361093
1863	6	131476973	132117348	0.374602	0.219207495608	1446	5	0.971726986213827	0.331186387729422	0.334858304877149	283.332023788133	2.4	2.2302	0.1609	2.2502	0.1263	1190953243
1864	6	132117348	132697509	0.364326	0.138170266529	1267	4	0.731975497340804	0.46418352339541	0.268087935521068	248.258419183655	2.23654015887026	2.2302	0.1609	2.2502	0.1263	1191593618
1865	6	132697509	133286040	0.371126	0.150427080307	1395	5	0.806269517030662	0.420087462904346	0.283055874642581	273.338985604735	2.31535269709544	2.2302	0.1609	2.2502	0.1263	1192173779
1866	6	133286040	133857443	0.361022	0.124960841998	1168	4	0.394704518899889	0.693060967405298	0.150711685260276	228.860168592351	2.06178287731686	2.2302	0.1609	2.2502	0.1263	1192762310
1867	6	133857443	134459809	0.378484	0.169939870444	1406	5	0.841956422148599	0.399812346398775	0.294387346998567	275.494346781546	2.33360995850622	2.2302	0.1609	2.2502	0.1263	1193333713
1868	6	134459809	135084581	0.387122	0.199708053498	1311	6	0.34088980204205	0.733186542296736	0.12069601153798	256.879863890901	2.05244618395303	2.2302	0.1609	2.2502	0.1263	1193936079
1869	6	135084581	135683262	0.382168	0.164830686125	1557	6	1.13790749184594	0.255159112601721	0.368797270395263	305.081577481413	2.43757338551859	2.2302	0.1609	2.2502	0.1263	1194560851
1870	6	135683262	136272540	0.359	0.151504043932	850	3	-0.389656407201412	0.696790635486139	-0.175021956948977	166.550636389982	1.6781836130306	2.2302	0.1609	2.2502	0.1263	1195159532
1871	6	136272540	136871024	0.381278	0.164555777598	727	6	-1.55121723391515	0.120849633460502	-0.72994440476418	142.449779594725	1.13816046966732	1.1529	0.0801	1.1682	0.054	1195748810
1872	6	136871024	137478177	0.387566	0.176484345791	649	6	-1.80393015995053	0.0712422562052807	-0.893681290684636	127.16630943188	1.0160469667319	1.1529	0.0801	1.1682	0.054	1196347294
1873	6	137478177	138058633	0.390412	0.138608266604	715	7	-1.79751965990942	0.0722531598858974	-0.830795764236632	140.098476492749	1.0841546626232	1.1529	0.0801	1.1682	0.054	1196954447
1874	6	138058633	138659324	0.400658	0.16762528488	811	8	-1.53683838062874	0.124332892080362	-0.689292484800549	158.908901308559	1.20684523809524	1.1529	0.0801	1.1682	0.054	1197534903
1875	6	138659324	139278258	0.389998	0.192159422491	728	6	-1.54797732460701	0.121627755996737	-0.727961318485078	142.64572151989	1.13972602739726	1.1529	0.0801	1.1682	0.054	1198135594
1876	6	139278258	139901940	0.391184	0.198309394852	757	7	-1.66191781756908	0.096529253641138	-0.748445705916652	148.328037349666	1.14783927217589	1.1529	0.0801	1.1682	0.054	1198754528
1877	6	139901940	140476801	0.361544	0.130224523841	576	4	-1.62210779662558	0.104780269077165	-0.869187872177429	112.862548894858	1.01676963812886	1.1529	0.0801	1.1682	0.054	1199378210
1878	6	140476801	141078599	0.33979	0.169156427904	496	1	-0.912790078664408	0.361352957296158	-0.601093032532572	97.1871948816834	1.20242424242424	1.1529	0.0801	1.1682	0.054	1199953071
1879	6	141078599	141659230	0.335176	0.138867886833	492	1	-0.927032105534554	0.353909865166308	-0.612774837580207	96.4034271810247	1.19272727272727	1.1529	0.0801	1.1682	0.054	1200554869
1880	6	141659230	142270565	0.337798	0.182117824106	524	1	-0.81309589057339	0.416163082379502	-0.521866341381996	102.673568786295	1.27030303030303	1.1529	0.0801	1.1682	0.054	1201135500
1881	6	142270565	142870688	0.358422	0.166837464986	602	3	-1.27108444358344	0.203698608977951	-0.67272131121434	117.95703894914	1.18854886475814	1.1529	0.0801	1.1682	0.054	1201746835
1882	6	142870688	143454540	0.379852	0.143618588272	742	5	-1.31223494133419	0.189440875759316	-0.627718155453165	145.388908472196	1.23153526970954	1.1529	0.0801	1.1682	0.054	1202346958
1883	6	143454540	144028599	0.390162	0.129009387537	1492	7	0.711114423387026	0.477013332789265	0.230436624352854	292.345352345709	2.26231993934799	2.1218	0.1692	2.1059	0.1535	1202930810
1884	6	144028599	144657203	0.390892	0.204586671418	1388	7	0.375338432829972	0.707408786686823	0.126196656675877	271.967392128582	2.10462471569371	2.1218	0.1692	2.1059	0.1535	1203504869
1885	6	144657203	145244125	0.36415	0.148098043692	1345	4	0.997704147021525	0.318422841692363	0.354277583824245	263.5418893465	2.37422771403354	2.1218	0.1692	2.1059	0.1535	1204133473
1886	6	145244125	145843887	0.370868	0.166335979939	1300	5	0.498064427375745	0.61843863232608	0.181302375841848	254.72450271409	2.15767634854772	2.1218	0.1692	2.1059	0.1535	1204720395
1887	6	145843887	146447149	0.359972	0.171172724289	1105	3	0.516650646336563	0.605400054165921	0.203489666304753	216.515827306976	2.18163869693978	2.1218	0.1692	2.1059	0.1535	1205320157
1888	6	146447149	147026482	0.36277	0.136938513774	1193	4	0.47987395790012	0.631317019876339	0.181265454075487	233.758716721468	2.10591350397176	2.1218	0.1692	2.1059	0.1535	1205923419
1889	6	147026482	147593775	0.363716	0.118621241581	1171	4	0.404924851579917	0.685532750344778	0.154412486881474	229.447994367845	2.06707855251545	2.1218	0.1692	2.1059	0.1535	1206502752
1890	6	147593775	148175234	0.369718	0.140094142493	1029	4	-0.0788375619413964	0.937161826904527	-0.0320856067257731	201.62424099446	1.81641659311562	2.1218	0.1692	2.1059	0.1535	1207070045
1891	6	148175234	148782514	0.396994	0.176656566987	1326	7	0.175164284613267	0.860950547160023	0.0602698642102039	259.818992768371	2.01061410159212	2.1218	0.1692	2.1059	0.1535	1207651504
1892	6	148782514	149383695	0.403424	0.168303722174	1274	8	-0.104361793928379	0.91688224110191	-0.037701026761522	249.630012659808	1.89583333333333	2.1218	0.1692	2.1059	0.1535	1208258784
1893	6	149383695	149991519	0.396354	0.177393456	1513	7	0.7789153445572	0.436029584296903	0.250601076314353	296.460132774167	2.29416224412434	2.1218	0.1692	2.1059	0.1535	1208859965
1894	6	149991519	150676696	0.435996	0.270261552854	1405	11	0.199429171928407	0.841927042876179	0.0575129403276829	275.298404856381	2.01289398280802	2.1218	0.1692	2.1059	0.1535	1209467789
1895	6	150676696	151290699	0.411002	0.185671731246	1260	9	-0.143816870211631	0.885645080864353	-0.0504687414248126	246.886825707502	1.87639612807148	2.1218	0.1692	2.1059	0.1535	1210152966
1896	6	151290699	151950283	0.406338	0.241946438968	1417	8	0.338066179933718	0.735313316124399	0.115773453900196	277.649707958358	2.10863095238095	2.1218	0.1692	2.1059	0.1535	1210766969
1897	6	151950283	152555367	0.383492	0.173668449339	1386	6	0.583883000152992	0.559299031265959	0.200955583453439	271.575508278252	2.16986301369863	2.1218	0.1692	2.1059	0.1535	1211426553
1898	6	152555367	153139896	0.3663	0.144610447044	1111	4	0.200518197979362	0.841075327072753	0.0785302277693504	217.691478857964	1.96116504854369	2.1218	0.1692	2.1059	0.1535	1212031637
1899	6	153139896	153743909	0.360724	0.172203247281	1137	4	0.289094414539602	0.772509127754061	0.111903665272506	222.785968912246	2.00706090026478	2.1218	0.1692	2.1059	0.1535	1212616166
1900	6	153743909	154359324	0.35102	0.187540115207	1150	3	0.676587185196206	0.498667912039032	0.261077157857696	225.333213939387	2.27048371174729	2.1218	0.1692	2.1059	0.1535	1213220179
1901	6	154359324	154966997	0.391318	0.177189047399	1643	7	1.19863533275352	0.23066977317673	0.369521569047691	321.932583045576	2.49128127369219	2.1218	0.1692	2.1059	0.1535	1213835594
1902	6	154966997	155599031	0.402424	0.208903318492	1536	8	0.706240507832946	0.480038583321983	0.232111911703334	300.966797052955	2.28571428571429	2.1218	0.1692	2.1059	0.1535	1214443267
1903	6	155599031	156170072	0.369824	0.124406128457	1304	4	0.858026267061146	0.390877959330712	0.309615280611336	255.508270414748	2.30185348631951	2.1218	0.1692	2.1059	0.1535	1215075301
1904	6	156170072	156755748	0.384598	0.146285659648	1279	6	0.237212704181381	0.812491781043544	0.0850445901978625	250.609722285631	2.00234833659491	2.1218	0.1692	2.1059	0.1535	1215646342
1905	6	156755748	157337864	0.401964	0.141064667523	1373	8	0.201934495668457	0.839967933909804	0.0702653211292783	269.028263251112	2.04315476190476	2.1218	0.1692	2.1059	0.1535	1216232018
1906	6	157337864	158006609	0.432472	0.252330858548	1158	11	-0.697681628731804	0.485376319699978	-0.221421936791369	226.900749340704	1.65902578796562	1.7888	0.1478	1.744	0.1212	1216814134
1907	6	158006609	158614534	0.43955	0.177530122959	1413	11	0.228485392192706	0.819268911145782	0.0657042755533339	276.865940257699	2.0243553008596	1.7888	0.1478	1.744	0.1212	1217482879
1908	6	158614534	159261531	0.434348	0.227198889639	1447	11	0.351974328315973	0.724857515145305	0.100007731751119	283.527965713298	2.0730659025788	1.7888	0.1478	1.744	0.1212	1218090804
1909	6	159261531	159861732	0.42281	0.166945739844	1187	10	-0.555330227096357	0.578668807278571	-0.206794613480018	232.58306517048	1.67892503536068	1.7888	0.1478	1.744	0.1212	1218737801
1910	6	159861732	160476597	0.427704	0.186813365536	1233	10	-0.415694573751213	0.677633512398392	-0.151941748719086	241.596393728056	1.74398868458274	1.7888	0.1478	1.744	0.1212	1219338002
1911	6	160476597	161195893	0.419786	0.304875878637	1226	9	-0.252823226438229	0.800404818546342	-0.08993349612131	240.224800251903	1.82576321667908	1.7888	0.1478	1.744	0.1212	1219952867
1912	6	161195893	161834356	0.411868	0.216869262588	1261	9	-0.140610800910849	0.888177415125239	-0.0493241994838716	247.082767632667	1.87788533134773	1.7888	0.1478	1.744	0.1212	1220672163
1913	6	161834356	162410287	0.404366	0.131840446165	1175	8	-0.410658083525216	0.681323266760688	-0.15440554756546	230.231762068504	1.7485119047619	1.7888	0.1478	1.744	0.1212	1221310626
1914	6	162410287	162975966	0.382162	0.11610648442	1035	6	-0.553325167006217	0.580040770831337	-0.220340906297087	202.799892545448	1.62035225048924	1.7888	0.1478	1.744	0.1212	1221886557
1915	6	162975966	163558855	0.373136	0.142203747197	1039	5	-0.348688503149868	0.727323176364964	-0.142013593169757	203.583660246107	1.72448132780083	1.7888	0.1478	1.744	0.1212	1222452236
1916	6	163558855	164116917	0.41077	0.104042203196	1142	9	-0.522133047703943	0.601577698121064	-0.192329824449249	223.765678538069	1.70067014147431	1.7888	0.1478	1.744	0.1212	1223035125
1917	6	164116917	164673311	0.414584	0.101356233173	1105	9	-0.640757611832888	0.521680176787951	-0.239846105533298	216.515827306976	1.64556962025316	1.471	0.2796	1.5371	0.1636	1223593187
1918	6	164673311	165272063	0.360604	0.164929720485	871	4	-0.617108416422857	0.537163217653927	-0.272583965020877	170.66541681844	1.53751103265666	1.471	0.2796	1.5371	0.1636	1224149581
1919	6	165272063	165857247	0.377178	0.145567889758	1088	5	-0.189719562169964	0.849528890814948	-0.075530690823629	213.184814579177	1.80580912863071	1.471	0.2796	1.5371	0.1636	1224748333
1920	6	165857247	166417299	0.4157	0.107225757608	1116	9	-0.605490849524283	0.544852902842724	-0.225555447982904	218.671188483788	1.66195085629188	1.471	0.2796	1.5371	0.1636	1225333517
1921	6	166417299	167006546	0.443544	0.151459404969	1078	12	-0.960727055173477	0.336689423996708	-0.333263607761891	211.22539532753	1.53670705630791	1.471	0.2796	1.5371	0.1636	1225893569
1922	6	167006546	167643169	0.446936	0.214605818514	1157	12	-0.68978984708854	0.490326354386248	-0.231231921406906	226.70480741554	1.64932287954383	1.471	0.2796	1.5371	0.1636	1226482816
1923	6	167643169	168358476	0.449492	0.300999431014	1072	12	-0.981304564648282	0.326442572431481	-0.341315880056624	210.049743776542	1.52815395580898	1.471	0.2796	1.5371	0.1636	1227119439
1924	6	168358476	168927128	0.486222	0.120727615484	829	14	-1.63840267800191	0.101337720886229	-0.702005910332578	162.435855961523	1.1962481962482	1.471	0.2796	1.5371	0.1636	1227834746
1925	6	168927128	169513893	0.439782	0.147870101318	1079	11	-0.98461180384175	0.324814789381864	-0.323362325292589	211.421337252694	1.5458452722063	1.471	0.2796	1.5371	0.1636	1228403398
1926	6	169513893	170119763	0.431062	0.174740455873	1052	11	-1.08267654723376	0.278952017400527	-0.359922485488303	206.130905273248	1.50716332378224	1.471	0.2796	1.5371	0.1636	1228990163
1927	6	170119763	170756306	0.484842	0.214507111067	893	14	-1.43659331383729	0.150833584550011	-0.594717836707105	174.976139172063	1.28860028860029	1.471	0.2796	1.5371	0.1636	1229596033
1928	6	170756306	171115067	0.106368	0.319125757473	309	1	-1.57860483484371	0.114426724999197	-1.28382631501507	60.5460548758874	0.749090909090909	1.471	0.2796	1.5371	0.1636	1230232576
1929	7	0	683041	0.555266	0.267979520995	873	16	0.188299890824527	0.850641570933169	0.0967100026255123	171.057300668769	2.26900584795322	2.0424	0.2553	2.0533	0.2396	1230232576
1930	7	683041	1330600	0.55157	0.227869584084	637	16	-0.596801896332415	0.550639651725719	-0.357978278747627	124.815006329904	1.65562053281352	2.0424	0.2553	2.0533	0.2396	1230915617
1931	7	1330600	1949982	0.57086	0.192743734884	760	16	-0.187617490314178	0.851176514435397	-0.10327223267298	148.91586312516	1.97530864197531	2.0424	0.2553	2.0533	0.2396	1231563176
1932	7	1949982	2570397	0.543282	0.194087828308	967	16	0.501009924692123	0.616364138153258	0.244244238472913	189.47584163425	2.51332033788174	2.0424	0.2553	2.0533	0.2396	1232182558
1933	7	2570397	3212524	0.499034	0.221337835039	1482	15	0.731487702982869	0.464481312935229	0.225235660013548	290.385933094062	2.3219741480611	2.0424	0.2553	2.0533	0.2396	1232802973
1934	7	3212524	3787974	0.39527	0.131114779738	1251	7	-0.0669818624230704	0.946596142457941	-0.023729121736564	245.12334838102	1.89689158453374	2.0424	0.2553	2.0533	0.2396	1233445100
1935	7	3787974	4367688	0.458402	0.137505735587	1064	13	-1.0611523272695	0.28862068056273	-0.399116646812568	208.482208375224	1.49648382559775	2.0424	0.2553	2.0533	0.2396	1234020550
1936	7	4367688	5127560	0.47171	0.341994441169	1265	14	-0.263576384630444	0.792106357532526	-0.0923125322466554	247.866535333326	1.82539682539683	2.0424	0.2553	2.0533	0.2396	1234600264
1937	7	5127560	6098775	0.490678	0.485180933161	1491	15	0.762220288422808	0.445928539192394	0.233970469991157	292.149410420544	2.33607520564042	2.0424	0.2553	2.0533	0.2396	1235360136
1938	7	6098775	7089517	0.460876	0.495327744256	1453	13	0.156163658445318	0.875904021598124	0.0504199053190833	284.703617264286	2.0436005625879	2.0424	0.2553	2.0533	0.2396	1236331351
1939	7	7089517	7713071	0.375106	0.198144827874	1110	5	-0.118345751934088	0.905793707284851	-0.0466495708365001	217.4955369328	1.84232365145228	2.0424	0.2553	2.0533	0.2396	1237322093
1940	7	7713071	8288668	0.371072	0.131336681741	1209	5	0.202836394127351	0.839262910772507	0.0766049971751553	236.893787524103	2.00663900414938	2.0424	0.2553	2.0533	0.2396	1237945647
1941	7	8288668	8853838	0.369972	0.115310437567	994	4	-0.19807477654172	0.842986559242665	-0.0820108320574553	194.766273613696	1.75463371579876	2.0424	0.2553	2.0533	0.2396	1238521244
1942	7	8853838	9421183	0.33767	0.118702024341	896	1	0.511412608350136	0.609062168060113	0.252065579138157	175.563964947557	2.17212121212121	2.0424	0.2553	2.0533	0.2396	1239086414
1943	7	9421183	10025064	0.33489	0.172022302407	788	1	0.126877882856209	0.899037052074867	0.0667624765369295	154.402237029771	1.91030303030303	2.0424	0.2553	2.0533	0.2396	1239653759
1944	7	10025064	10632802	0.342868	0.177277050308	1047	2	0.755603024292098	0.44988724214269	0.283441665046589	205.151195647424	2.25525040387722	2.0424	0.2553	2.0533	0.2396	1240257640
1945	7	10632802	11253726	0.35377	0.194748471633	1162	3	0.719236928892111	0.471994949404817	0.276053365430487	227.684517041363	2.29417571569595	2.0424	0.2553	2.0533	0.2396	1240865378
1946	7	11253726	11824243	0.351364	0.123601925972	900	3	-0.211949141801809	0.832146711786494	-0.0925597967570045	176.347732648216	1.77690029615005	2.0424	0.2553	2.0533	0.2396	1241486302
1947	7	11824243	12400616	0.346158	0.132506206918	1078	2	0.881027853522192	0.378302744424165	0.325537400868286	211.22539532753	2.32202477113624	2.0424	0.2553	2.0533	0.2396	1242056819
1948	7	12400616	13010231	0.356742	0.179810208082	1085	3	0.445567740176722	0.655909517694844	0.1771383393578	212.596988803682	2.142152023692	2.0424	0.2553	2.0533	0.2396	1242633192
1949	7	13010231	13601725	0.33861	0.154682887739	1101	1	1.24131648544509	0.214488857042324	0.549309410644922	215.732059606317	2.66909090909091	2.0424	0.2553	2.0533	0.2396	1243242807
1950	7	13601725	14185475	0.34788	0.143468950749	1133	2	1.10355577634978	0.26978588383008	0.397328083936296	222.002201211587	2.44049542272482	2.0424	0.2553	2.0533	0.2396	1243834301
1951	7	14185475	14766268	0.336568	0.139108081537	907	1	0.550578182243035	0.581922868551812	0.269669397609076	177.719326124369	2.19878787878788	2.0424	0.2553	2.0533	0.2396	1244418051
1952	7	14766268	15320920	0.34761	0.0985338554625	958	2	0.395512385534731	0.692464782854032	0.155277783851961	187.712364307768	2.06354334948842	2.0424	0.2553	2.0533	0.2396	1244998844
1953	7	15320920	15882323	0.341488	0.10937419287	830	2	-0.12237078031856	0.902605378496004	-0.0516365356499319	162.631797886688	1.78782983306408	2.0424	0.2553	2.0533	0.2396	1245553496
1954	7	15882323	16471244	0.353984	0.150989691317	1012	3	0.186115132693302	0.852354475071577	0.0766525867202687	198.293228266661	1.99802566633761	2.0424	0.2553	2.0533	0.2396	1246114899
1955	7	16471244	17061333	0.369442	0.152670190429	1171	4	0.404924851579917	0.685532750344778	0.154412486881474	229.447994367845	2.06707855251545	2.0424	0.2553	2.0533	0.2396	1246703820
1956	7	17061333	17644697	0.359344	0.142902201713	1228	3	0.953810519219586	0.340179563734065	0.355753857396138	240.616684102232	2.42448173741362	2.0424	0.2553	2.0533	0.2396	1247293909
1957	7	17644697	18236219	0.36364	0.154722901261	1204	4	0.517348511060222	0.604912895618915	0.19450680313996	235.91407789828	2.12533097969991	2.0424	0.2553	2.0533	0.2396	1247877273
1958	7	18236219	18766309	0.349684	0.0567639457451	1101	2	0.974084984886455	0.330014344183364	0.35599469168015	215.732059606317	2.37156704361874	2.0424	0.2553	2.0533	0.2396	1248468795
1959	7	18766309	19354791	0.354946	0.150356340551	1197	3	0.843632014671833	0.398875068620638	0.31886644896946	234.542484422127	2.36327739387957	2.0424	0.2553	2.0533	0.2396	1248998885
1960	7	19354791	19962497	0.347246	0.177233728151	1075	2	0.868889966822506	0.3849073178603	0.321516882592604	210.637569552036	2.31556273559505	2.0424	0.2553	2.0533	0.2396	1249587367
1961	7	19962497	20543175	0.360334	0.138937586752	1156	4	0.353823188179778	0.723471394538127	0.135812808880937	226.508865490375	2.04060017652251	2.0424	0.2553	2.0533	0.2396	1250195073
1962	7	20543175	21142357	0.367536	0.165529004543	1104	4	0.176670755059297	0.859767013571087	0.0694115831584274	216.319885381811	1.94880847308032	2.0424	0.2553	2.0533	0.2396	1250775751
1963	7	21142357	21743581	0.3768	0.168363205727	1165	5	0.0600887736556003	0.952084931132323	0.0231207074676742	228.272342816857	1.93360995850622	2.0424	0.2553	2.0533	0.2396	1251374933
1964	7	21743581	22319108	0.391446	0.131231028258	1343	7	0.23005074460817	0.818052338484463	0.0786483935250585	263.150005496171	2.03639120545868	2.0424	0.2553	2.0533	0.2396	1251976157
1965	7	22319108	22961577	0.406458	0.221752333576	1494	8	0.576296627397925	0.56441470209172	0.192113843771415	292.737236196038	2.22321428571429	2.0424	0.2553	2.0533	0.2396	1252551684
1966	7	22961577	23620882	0.382852	0.241625651254	1292	6	0.279331525187278	0.779990415138785	0.0996343960101506	253.156967312772	2.02270058708415	2.0424	0.2553	2.0533	0.2396	1253194153
1967	7	23620882	24279827	0.384196	0.241211330232	1223	6	0.055777782925211	0.955518834041783	0.0204527298436123	239.636974476409	1.9146771037182	2.0424	0.2553	2.0533	0.2396	1253853458
1968	7	24279827	24870183	0.392266	0.15305341184	1458	7	0.601341503397219	0.547612551606861	0.197179808424553	285.68332689011	2.21076573161486	2.0424	0.2553	2.0533	0.2396	1254512403
1969	7	24870183	25454321	0.400462	0.14403788146	1488	8	0.557733215907207	0.577026572468679	0.186308222090209	291.56158464505	2.21428571428571	2.0424	0.2553	2.0533	0.2396	1255102759
1970	7	25454321	26013718	0.406722	0.106180404972	1239	8	-0.212648360957564	0.831601247426472	-0.0778901168772208	242.772045279044	1.84375	2.0424	0.2553	2.0533	0.2396	1255686897
1971	7	26013718	26629172	0.413184	0.187591599047	1203	9	-0.326562820356222	0.743998568073804	-0.117255832636015	235.718135973115	1.79151154132539	2.0424	0.2553	2.0533	0.2396	1256246294
1972	7	26629172	27238555	0.399696	0.179497951206	1268	7	-0.0120954024281674	0.990349500455794	-0.00425616576297653	248.45436110882	1.9226686884003	2.0424	0.2553	2.0533	0.2396	1256861748
1973	7	27238555	27832979	0.396014	0.158849575387	1568	7	0.95648918571718	0.338825145389767	0.302114648212824	307.236938658225	2.37755875663381	2.0424	0.2553	2.0533	0.2396	1257471131
1974	7	27832979	28398319	0.398942	0.115576467259	1504	7	0.74985780691284	0.45334034864238	0.241993655775254	294.696655447685	2.28051554207733	2.0424	0.2553	2.0533	0.2396	1258065555
1975	7	28398319	28942537	0.4004	0.0812505282809	1393	8	0.263812533970849	0.791924375917711	0.0911289535834307	272.947101754405	2.07291666666667	2.0424	0.2553	2.0533	0.2396	1258630895
1976	7	28942537	29506437	0.409662	0.113317964178	1130	8	-0.549883669705597	0.582399165648337	-0.210743531715272	221.414375436093	1.68154761904762	2.0424	0.2553	2.0533	0.2396	1259175113
1977	7	29506437	30191291	0.406338	0.269917383851	1315	8	0.0224881845915227	0.982058536948153	0.00799649516184239	257.66363159156	1.95684523809524	2.0424	0.2553	2.0533	0.2396	1259739013
1978	7	30191291	30812599	0.429714	0.195246158105	1396	10	0.0791013283196212	0.936952026979577	0.0271843930877274	273.534927529899	1.97454031117397	2.0424	0.2553	2.0533	0.2396	1260423867
1979	7	30812599	31370178	0.457948	0.103266084268	1371	13	-0.100442796126958	0.919992795139082	-0.0333862265345321	268.636379400782	1.92827004219409	2.0424	0.2553	2.0533	0.2396	1261045175
1980	7	31370178	31939322	0.387078	0.121487707856	1266	6	0.195093883175484	0.845319451091794	0.070305730744567	248.06247725849	1.98199608610568	2.0424	0.2553	2.0533	0.2396	1261602754
1981	7	31939322	32538381	0.403628	0.165357669278	1350	8	0.130774751620707	0.895953496727322	0.0458931029203708	264.521598972324	2.00892857142857	2.0424	0.2553	2.0533	0.2396	1262171898
1982	7	32538381	33405816	0.374652	0.423587934543	1381	5	0.760849819607832	0.446746773680853	0.268504072184082	270.595798652429	2.29211618257261	2.0424	0.2553	2.0533	0.2396	1262770957
1983	7	33405816	33967245	0.393608	0.109415438105	1372	7	0.323680588128887	0.74617986877192	0.109469570270429	268.832321325947	2.08036391205459	2.0424	0.2553	2.0533	0.2396	1263638392
1984	7	33967245	34547801	0.392064	0.138756640186	1369	7	0.313994742247433	0.753525032054084	0.106311535355516	268.244495550453	2.07581501137225	2.0424	0.2553	2.0533	0.2396	1264199821
1985	7	34547801	35412535	0.387642	0.421787509222	1265	6	0.191853973867339	0.847856591146496	0.0691657108978981	247.866535333326	1.98043052837573	2.0424	0.2553	2.0533	0.2396	1264780377
1986	7	35412535	36089030	0.403388	0.260896237223	1384	8	0.235967416734773	0.813457953960317	0.0817776386189024	271.183624427923	2.05952380952381	2.0424	0.2553	2.0533	0.2396	1265645111
1987	7	36089030	36700737	0.422602	0.1826152063	1515	10	0.440332692408145	0.659696165908919	0.145203245238389	296.852016624497	2.14285714285714	2.0424	0.2553	2.0533	0.2396	1266321606
1988	7	36700737	37273601	0.404618	0.127192492459	1277	8	-0.0950800881830208	0.924251213743202	-0.0343077793150985	250.217838435302	1.90029761904762	2.0424	0.2553	2.0533	0.2396	1266933313
1989	7	37273601	37869332	0.391688	0.160695011675	1237	7	-0.11218247653652	0.910678723154984	-0.0399654109260142	242.380161428714	1.87566338134951	2.0424	0.2553	2.0533	0.2396	1267506177
1990	7	37869332	38491882	0.37907	0.196851658501	1297	5	0.488331635070853	0.62531495727903	0.177969232177731	254.136676938596	2.15269709543568	2.0424	0.2553	2.0533	0.2396	1268101908
1991	7	38491882	39058515	0.381238	0.117594633564	1422	6	0.700519735246244	0.483602784746953	0.237949790935641	278.629417584181	2.22622309197652	2.0424	0.2553	2.0533	0.2396	1268724458
1992	7	39058515	39617167	0.393158	0.104988436451	1300	7	0.091220286974003	0.927317555482394	0.0317007120134329	254.72450271409	1.97119029567854	2.0424	0.2553	2.0533	0.2396	1269291091
1993	7	39617167	40356337	0.376112	0.323565620899	1501	5	1.15016151180352	0.250077355175743	0.38871472954672	294.108829672191	2.49128630705394	2.0424	0.2553	2.0533	0.2396	1269849743
1994	7	40356337	40920441	0.373098	0.113638619829	1397	5	0.812758045233923	0.416356794227134	0.285122773335495	273.730869455064	2.31867219917012	2.0424	0.2553	2.0533	0.2396	1270588913
1995	7	40920441	41489224	0.388624	0.120930126252	1341	6	0.438087081286427	0.661323158889906	0.1533375632207	262.758121645842	2.09941291585127	2.0424	0.2553	2.0533	0.2396	1271153017
1996	7	41489224	42039837	0.398424	0.0919211860236	1386	7	0.368881202242336	0.712216275236464	0.12411634623483	271.575508278252	2.10159211523882	2.0424	0.2553	2.0533	0.2396	1271721800
1997	7	42039837	42603518	0.396948	0.112973472585	1388	7	0.375338432829972	0.707408786686823	0.126196656675877	271.967392128582	2.10462471569371	2.0424	0.2553	2.0533	0.2396	1272272413
1998	7	42603518	43210147	0.388682	0.175773001291	1341	6	0.438087081286427	0.661323158889906	0.1533375632207	262.758121645842	2.09941291585127	2.0424	0.2553	2.0533	0.2396	1272836094
1999	7	43210147	43812012	0.406508	0.169248917947	1785	8	1.47662208469772	0.139776968372694	0.44885776989864	349.756336418961	2.65625	2.0424	0.2553	2.0533	0.2396	1273442723
[truncated: 2,506 more rows]
