# Supplementary material for: Digital microfluidic isolation of single cells for -Omics
Source: Nat Commun. 2020 Nov 11;11:5632. doi: 10.1038/s41467-020-19394-5 (PMC7658233; doi:10.1038/s41467-020-19394-5)
Supplement: Supplementary file 8 — Source Data [file 41467_2020_19394_MOESM8_ESM.zip › Source Data/Figure 3_Processed Sequencing Data/Bulk-1.txt]

Chrom	Start	End	GCfrac	Nfrac	Count	bin	zscore	pvalue	Log2_foldchange	rpkm	est_copy	seg.mean	seg.sd	seg.median	seg.mad	Position
1	1	0	1477506	0.611508	0.661591898781	611	16	-0.698280898826084	0.485001542347648	-0.0699701790285998	238.972551010471	1.8989898989899	1.2348	0.5765	0.92	0.1613	0
2	1	1477506	2199916	0.550532	0.307872260904	662	16	0.474580131836889	0.635086270345833	0.0456886579598884	258.919523353407	2.05749805749806	1.2348	0.5765	0.92	0.1613	1477506
3	1	2199916	2860961	0.595166	0.243621841176	655	16	0.313599206059618	0.753825462616237	0.0303523475774833	256.181703620063	2.03574203574204	1.2348	0.5765	0.92	0.1613	2199916
4	1	2860961	3395484	0.56922	0.0645865566122	261	16	-8.74732718768963	2.18465569968785e-18	-1.29709275227744	102.081564343262	0.811188811188811	1.2348	0.5765	0.92	0.1613	2860961
5	1	3395484	4129575	0.556132	0.318885533265	297	16	-7.91942528369223	2.38610897271263e-15	-1.11067962804656	116.161780114746	0.923076923076923	1.2348	0.5765	0.92	0.1613	3395484
6	1	4129575	4714168	0.479562	0.144704093275	244	14	-3.6904963594946	0.000223816892212504	-1.41291448864383	95.4325735622829	0.74051593323217	1.2348	0.5765	0.92	0.1613	4129575
7	1	4714168	5292119	0.456362	0.134874755818	263	13	-2.83070165506535	0.00464460224837199	-1.24265788639615	102.863798552788	0.821875	1.2348	0.5765	0.92	0.1613	4714168
8	1	5292119	5860233	0.480376	0.119894950661	298	14	-3.19929115366943	0.00137765961612738	-1.12448330574456	116.552897219509	0.904400606980273	1.2348	0.5765	0.92	0.1613	5292119
9	1	5860233	6446979	0.540016	0.147842507661	296	16	-7.94242255880327	1.98270144208121e-15	-1.11554538321838	115.770663009982	0.91996891996892	1.2348	0.5765	0.92	0.1613	5860233
10	1	6446979	7094704	0.4825	0.228067466903	661	14	0.102699396599705	0.91820155255732	0.0248546353009742	258.528406248643	2.00606980273141	2.0502	0.1623	2.0353	0.1237	6446979
11	1	7094704	7655639	0.487108	0.108631124818	643	14	-0.0610356720086825	0.951330799847668	-0.0149768988787703	251.488298362901	1.95144157814871	2.0502	0.1623	2.0353	0.1237	7094704
12	1	7655639	8303803	0.447464	0.228590295049	650	12	0.36720655295559	0.713464951699415	0.105694861293795	254.226118096245	2.09339774557166	2.0502	0.1623	2.0353	0.1237	7655639
13	1	8303803	8949515	0.418338	0.225660975791	693	9	0.688347663341836	0.491233873349222	0.222503667435966	271.044153601074	2.24635332252836	2.0502	0.1623	2.0353	0.1237	8303803
14	1	8949515	9634621	0.495134	0.270185927433	566	15	-1.18495424325008	0.236035538775936	-0.188242910483822	221.372281296115	1.72560975609756	2.0502	0.1623	2.0353	0.1237	8949515
15	1	9634621	10359005	0.453716	0.309758360207	664	13	0.328109587741367	0.742828804963757	0.0934625556584706	259.701757562934	2.075	2.0502	0.1623	2.0353	0.1237	9634621
16	1	10359005	10962865	0.491486	0.171993508429	667	15	0.332169541539131	0.739761241571911	0.0486417978688801	260.875108877224	2.03353658536585	2.0502	0.1623	2.0353	0.1237	10359005
17	1	10962865	11614386	0.48336	0.232565028602	646	14	-0.0337464939072847	0.973079303291328	-0.00826147151279267	252.661649677191	1.96054628224583	2.0502	0.1623	2.0353	0.1237	10962865
18	1	11614386	12254539	0.517524	0.21893672294	565	15	-1.19997527082225	0.23014894470886	-0.190794096013155	220.981164191352	1.72256097560976	2.0502	0.1623	2.0353	0.1237	11614386
19	1	12254539	13787191	0.441146	0.673768083035	687	12	0.663097036109842	0.507268408779562	0.185565242196078	268.697450972493	2.21256038647343	2.0502	0.1623	2.0353	0.1237	12254539
20	1	13787191	14407453	0.43416	0.193889033989	563	11	-0.310974263825473	0.755820186777214	-0.0960409151493809	220.198929981825	1.81612903225806	2.0502	0.1623	2.0353	0.1237	13787191
21	1	14407453	14989912	0.424528	0.141570479639	575	10	-0.191968615852659	0.847766789099014	-0.0699015218405593	224.892335238986	1.84590690208668	2.0502	0.1623	2.0353	0.1237	14407453
22	1	14989912	15573437	0.48865	0.143138683004	662	14	0.111795789300171	0.910985326246537	0.0270355806005001	258.919523353407	2.00910470409712	2.0502	0.1623	2.0353	0.1237	14989912
23	1	15573437	16262580	0.46305	0.274461178594	697	13	0.588061635154388	0.556490923033867	0.163437970179969	272.608622020128	2.178125	2.0502	0.1623	2.0353	0.1237	15573437
24	1	16262580	17334882	0.51144	0.533713450129	712	15	1.0081157822868	0.313398881873188	0.142832277650693	278.475378591579	2.17073170731707	2.0502	0.1623	2.0353	0.1237	16262580
25	1	17334882	17969314	0.502812	0.211893473217	667	15	0.332169541539131	0.739761241571911	0.0486417978688801	260.875108877224	2.03353658536585	2.0502	0.1623	2.0353	0.1237	17334882
26	1	17969314	18521200	0.499378	0.0940157931167	671	15	0.392253651827813	0.694870805533654	0.0572678028844788	262.439577296278	2.04573170731707	2.0502	0.1623	2.0353	0.1237	17969314
27	1	18521200	19077495	0.493372	0.101196307714	602	15	-0.644197250651942	0.519447533522286	-0.0992814765560026	235.452497067599	1.83536585365854	2.0502	0.1623	2.0353	0.1237	18521200
28	1	19077495	19661460	0.4832	0.143784302141	650	14	0.00263907689457914	0.997894323735287	0.00064408170909928	254.226118096245	1.97268588770865	2.0502	0.1623	2.0353	0.1237	19077495
29	1	19661460	20294778	0.465174	0.210507201753	639	13	0.131176218489078	0.895635908277304	0.0380952452585402	249.923829943847	1.996875	2.0502	0.1623	2.0353	0.1237	19661460
30	1	20294778	20906339	0.477008	0.182420069298	657	14	0.0663138257978408	0.947127976059559	0.0160977341156121	256.963937829589	1.99393019726859	2.0502	0.1623	2.0353	0.1237	20294778
31	1	20906339	21563446	0.40862	0.239088915504	632	8	0.202430275600324	0.839580361799915	0.0719195785274468	247.186010210503	2.03542673107891	2.0502	0.1623	2.0353	0.1237	20906339
32	1	21563446	22254740	0.50199	0.276718733274	610	15	-0.524029030074579	0.600258348693054	-0.0802357208654562	238.581433905707	1.85975609756098	2.0502	0.1623	2.0353	0.1237	21563446
33	1	22254740	22885971	0.480082	0.207896950562	674	14	0.220952501705762	0.825129417045113	0.0529529549751408	263.612928610568	2.04552352048558	2.0502	0.1623	2.0353	0.1237	22254740
34	1	22885971	23471767	0.485198	0.146460542578	649	14	-0.00645731580588681	0.994847843219131	-0.00157715820757898	253.835000991482	1.96965098634294	2.0502	0.1623	2.0353	0.1237	22885971
35	1	23471767	24145905	0.454474	0.258312096336	686	13	0.501410952683381	0.616081933107618	0.140487890484358	268.30633386773	2.14375	2.0502	0.1623	2.0353	0.1237	23471767
36	1	24145905	24796802	0.45735	0.231829306327	589	13	-0.2626905200155	0.792789124180788	-0.0794530518579935	230.367974705675	1.840625	2.0502	0.1623	2.0353	0.1237	24145905
37	1	24796802	25427884	0.463804	0.207709933099	596	13	-0.207549176624859	0.835580991275272	-0.0624083552262925	233.105794439019	1.8625	2.0502	0.1623	2.0353	0.1237	24796802
38	1	25427884	26166886	0.467966	0.323411844623	677	13	0.430514939752557	0.666821101492299	0.121435147886543	264.786279924859	2.115625	2.0502	0.1623	2.0353	0.1237	25427884
39	1	26166886	26827376	0.47554	0.242986267771	687	14	0.339205606811819	0.734454845775232	0.0805144626113827	268.697450972493	2.08497723823976	2.0502	0.1623	2.0353	0.1237	26166886
40	1	26827376	27548159	0.473618	0.306309943492	672	14	0.20275971630483	0.839322845592743	0.0486655965720428	262.830694401041	2.03945371775417	2.0502	0.1623	2.0353	0.1237	26827376
41	1	27548159	28223466	0.476064	0.259596005965	669	14	0.175470538203432	0.86070991871282	0.0422105744347434	261.657343086751	2.03034901365706	2.0502	0.1623	2.0353	0.1237	27548159
42	1	28223466	28995833	0.419896	0.352639354089	668	9	0.514602877411623	0.606830553991385	0.169496417772805	261.266225981987	2.16531604538088	2.0502	0.1623	2.0353	0.1237	28223466
43	1	28995833	29679015	0.443604	0.268130600631	679	12	0.599120715427841	0.549092388534401	0.16866671762271	265.568514134385	2.18679549114332	2.0502	0.1623	2.0353	0.1237	28995833
44	1	29679015	30404383	0.478374	0.310694709444	644	14	-0.0519392793082165	0.958577076136713	-0.0127349480921006	251.879415467665	1.95447647951442	2.0502	0.1623	2.0353	0.1237	29679015
45	1	30404383	30996073	0.480618	0.154962902871	622	14	-0.252059918718467	0.800994750090468	-0.062881056076115	243.274839162869	1.88770864946889	2.0502	0.1623	2.0353	0.1237	30404383
46	1	30996073	31602503	0.468036	0.175502531207	619	13	-0.0263704769127531	0.978961841968274	-0.00778127647418943	242.101487848578	1.934375	2.0502	0.1623	2.0353	0.1237	30996073
47	1	31602503	32239335	0.48294	0.214863574695	631	14	-0.170192384414274	0.864858840705341	-0.0421556312241686	246.79489310574	1.91502276176024	2.0502	0.1623	2.0353	0.1237	31602503
48	1	32239335	32948488	0.455718	0.294933533384	680	13	0.454146944062832	0.649723067122104	0.127814060449248	265.959631239149	2.125	2.0502	0.1623	2.0353	0.1237	32239335
49	1	32948488	33647449	0.453358	0.284652505648	722	13	0.784995004406677	0.432456497575318	0.214278151198717	282.386549639214	2.25625	2.0502	0.1623	2.0353	0.1237	32948488
50	1	33647449	34220418	0.451892	0.127352439661	623	13	0.00513886216761313	0.99589979926266	0.00151147733554783	243.665956267632	1.946875	2.0502	0.1623	2.0353	0.1237	33647449
51	1	34220418	34781660	0.449912	0.109118704587	609	12	0.0393279094603388	0.968628955292559	0.0116973712843108	238.190316800944	1.96135265700483	2.0502	0.1623	2.0353	0.1237	34220418
52	1	34781660	35341725	0.449814	0.107246480319	649	12	0.35920951287034	0.719438360665175	0.103473621377117	253.835000991482	2.09017713365539	2.0502	0.1623	2.0353	0.1237	34781660
53	1	35341725	36027950	0.394368	0.271376006412	632	7	0.247716032545826	0.804354126246811	0.0829137890323502	247.186010210503	2.01916932907348	2.0502	0.1623	2.0353	0.1237	35341725
54	1	36027950	36688308	0.431336	0.242834947104	722	11	0.964864046808585	0.334612911454207	0.262822999657561	282.386549639214	2.32903225806452	2.0502	0.1623	2.0353	0.1237	36027950
55	1	36688308	37287390	0.48005	0.165389712927	698	14	0.439265926516945	0.660468860373828	0.103431400002935	272.999739124891	2.11836115326252	2.0502	0.1623	2.0353	0.1237	36688308
56	1	37287390	37834007	0.478924	0.0852827482497	706	14	0.512037068120672	0.608625067016634	0.119872547064463	276.128675962999	2.14264036418816	2.0502	0.1623	2.0353	0.1237	37287390
57	1	37834007	38495340	0.465712	0.24395123183	646	13	0.186317561879719	0.852195736203908	0.0538134790054707	252.661649677191	2.01875	2.0502	0.1623	2.0353	0.1237	37834007
58	1	38495340	39061225	0.456718	0.116428249556	644	13	0.170562892339536	0.86456747791083	0.0493400024261627	251.879415467665	2.0125	2.0502	0.1623	2.0353	0.1237	38495340
59	1	39061225	39735315	0.425748	0.258259282885	638	10	0.231700823872257	0.816770391438711	0.0800929460925723	249.532712839084	2.04815409309791	2.0502	0.1623	2.0353	0.1237	39061225
60	1	39735315	40405957	0.438614	0.254445740052	653	11	0.411198364835314	0.680927087184744	0.11790715431682	255.399469410536	2.10645161290323	2.0502	0.1623	2.0353	0.1237	39735315
61	1	40405957	41088519	0.406074	0.267465812629	657	8	0.367096985687355	0.713546675650552	0.127888390672674	256.963937829589	2.11594202898551	2.0502	0.1623	2.0353	0.1237	40405957
62	1	41088519	41704921	0.442154	0.188841048537	634	12	0.23925391159159	0.810908700864571	0.0697379835173856	247.96824442003	2.04186795491143	2.0502	0.1623	2.0353	0.1237	41088519
63	1	41704921	42252912	0.500038	0.0875762558144	659	15	0.212001320961768	0.83210600376837	0.0312335016923471	257.746172039116	2.00914634146341	2.0502	0.1623	2.0353	0.1237	41704921
64	1	42252912	42844135	0.411788	0.154295418142	662	9	0.472904128788372	0.636281579160779	0.15647953210597	258.919523353407	2.14586709886548	2.0502	0.1623	2.0353	0.1237	42252912
65	1	42844135	43487604	0.424556	0.222961789923	634	10	0.204801176905596	0.837727467466092	0.0710193624671103	247.96824442003	2.03531300160514	2.0502	0.1623	2.0353	0.1237	42844135
66	1	43487604	44097015	0.47732	0.179535649996	679	14	0.266434465208092	0.789904624777874	0.0636159380380141	265.568514134385	2.06069802731411	2.0502	0.1623	2.0353	0.1237	43487604
67	1	44097015	44709720	0.45591	0.183946597465	689	13	0.525042956993656	0.599553329009973	0.146783297015837	269.47968518202	2.153125	2.0502	0.1623	2.0353	0.1237	44097015
68	1	44709720	45306909	0.471	0.162744122882	718	14	0.621193780526264	0.534472131105818	0.144188207616334	280.82208122016	2.17905918057663	2.0502	0.1623	2.0353	0.1237	44709720
69	1	45306909	46057641	0.407858	0.333983365569	778	8	1.16408386250859	0.244390027749403	0.371765175336536	304.289107505967	2.50563607085346	2.0502	0.1623	2.0353	0.1237	45306909
70	1	46057641	46739291	0.4057	0.266485733148	655	8	0.353923648880393	0.723396103428545	0.123489926775156	256.181703620063	2.10950080515298	2.0502	0.1623	2.0353	0.1237	46057641
71	1	46739291	47487093	0.463986	0.331373812854	686	13	0.501410952683381	0.616081933107618	0.140487890484358	268.30633386773	2.14375	2.0502	0.1623	2.0353	0.1237	46739291
72	1	47487093	48167635	0.450778	0.265291488255	629	13	0.0524028707881625	0.958207686703843	0.0153393311908351	246.012658896213	1.965625	2.0502	0.1623	2.0353	0.1237	47487093
73	1	48167635	48734785	0.462736	0.118399012607	576	13	-0.36509587202669	0.715039842192969	-0.111651874246142	225.28345234375	1.8	2.0502	0.1623	2.0353	0.1237	48167635
74	1	48734785	49331543	0.405004	0.162139426702	613	8	0.0772835759341802	0.93839795633242	0.0278820940411254	239.754785219998	1.97423510466989	2.0502	0.1623	2.0353	0.1237	48734785
75	1	49331543	49933878	0.378948	0.169897150257	528	5	-0.347680379891288	0.728080233047869	-0.136157830123183	206.509831315104	1.73114754098361	2.0502	0.1623	2.0353	0.1237	49331543
76	1	49933878	50601492	0.361516	0.251064237718	586	4	0.135590845313915	0.892144742993925	0.0532260735955375	229.194623391384	1.96644295302013	2.0502	0.1623	2.0353	0.1237	49933878
77	1	50601492	51202463	0.399144	0.168013098802	842	7	1.72146702343144	0.0851661111770312	0.496809463921643	329.320602210829	2.69009584664537	2.0502	0.1623	2.0353	0.1237	50601492
78	1	51202463	51884419	0.382758	0.266814867821	552	6	-0.267635419495884	0.788979964390886	-0.104918984558518	215.896641829427	1.7664	2.0502	0.1623	2.0353	0.1237	51202463
79	1	51884419	52515583	0.385642	0.207812866387	612	6	0.118010411134697	0.906059408636423	0.0439444013559649	239.363668115234	1.9584	2.0502	0.1623	2.0353	0.1237	51884419
80	1	52515583	53202684	0.396282	0.272304944979	729	7	0.928448633097754	0.353174901314325	0.288908045182184	285.124369372558	2.32907348242811	2.0502	0.1623	2.0353	0.1237	52515583
81	1	53202684	53830948	0.4457	0.204156214585	720	12	0.926999358923093	0.353926867133479	0.253252049707653	281.604315429687	2.31884057971015	2.0502	0.1623	2.0353	0.1237	53202684
82	1	53830948	54415206	0.469264	0.144213686419	651	13	0.225704235730177	0.821431463456252	0.0649368574771813	254.617235201009	2.034375	2.0502	0.1623	2.0353	0.1237	53830948
83	1	54415206	55037497	0.477002	0.196517384953	727	14	0.703061314830457	0.482017539204767	0.162159727712877	284.342135163031	2.20637329286798	2.0502	0.1623	2.0353	0.1237	54415206
84	1	55037497	55654887	0.459782	0.190139134097	725	13	0.808627008716952	0.41872972443262	0.220260309213843	283.559900953504	2.265625	2.0502	0.1623	2.0353	0.1237	55037497
85	1	55654887	56247615	0.412656	0.156442752831	709	9	0.799544326337173	0.423974854906269	0.255433942538269	277.302027277289	2.29821717990276	2.0502	0.1623	2.0353	0.1237	55654887
86	1	56247615	56824574	0.38886	0.133387294418	614	6	0.130865272155716	0.895881887177648	0.0486514040334925	240.145902324761	1.9648	2.0502	0.1623	2.0353	0.1237	56247615
87	1	56824574	57393964	0.401412	0.121867261455	630	8	0.189256938793362	0.849891443217214	0.0673468487376226	246.403776000976	2.02898550724638	2.0502	0.1623	2.0353	0.1237	56824574
88	1	57393964	57935864	0.405422	0.0773205388448	651	8	0.327576975266468	0.743231533256875	0.114652563515979	254.617235201009	2.09661835748792	2.0502	0.1623	2.0353	0.1237	57393964
89	1	57935864	58502738	0.397714	0.117969778116	603	7	0.0441980385663831	0.964746545524664	0.0151472327553322	235.843614172363	1.92651757188498	2.0502	0.1623	2.0353	0.1237	57935864
90	1	58502738	59094223	0.410758	0.154670025444	678	9	0.584100791783709	0.559152502148591	0.190933588435096	265.177397029622	2.19773095623987	2.0502	0.1623	2.0353	0.1237	58502738
91	1	59094223	59653371	0.414602	0.10578236889	692	9	0.681397871904628	0.49561976907335	0.220420352935477	270.65303649631	2.24311183144246	2.0502	0.1623	2.0353	0.1237	59094223
92	1	59653371	60255843	0.39864	0.170085912706	689	7	0.647734158643351	0.517156906945318	0.207493213559539	269.47968518202	2.20127795527157	2.0502	0.1623	2.0353	0.1237	59653371
93	1	60255843	60821076	0.37104	0.115409043704	605	5	0.164607334244287	0.869253058078085	0.06023938268032	236.62584838189	1.98360655737705	2.0502	0.1623	2.0353	0.1237	60255843
94	1	60821076	61417341	0.382734	0.161446672201	574	6	-0.126231948264671	0.899548322574733	-0.0485365146609992	224.501218134223	1.8368	2.0502	0.1623	2.0353	0.1237	60821076
95	1	61417341	61970030	0.39004	0.0953320945414	575	7	-0.152302093551699	0.878948673768785	-0.0534488133130151	224.892335238986	1.8370607028754	2.0502	0.1623	2.0353	0.1237	61417341
96	1	61970030	62620848	0.381812	0.231736061387	636	6	0.272268743386929	0.785415387835643	0.0994395139476683	248.750478629557	2.0352	2.0502	0.1623	2.0353	0.1237	61970030
97	1	62620848	63280408	0.38627	0.241918854994	637	6	0.278696173897439	0.780477999013335	0.101706120919613	249.14159573432	2.0384	2.0502	0.1623	2.0353	0.1237	62620848
98	1	63280408	63869089	0.386228	0.150643557377	615	6	0.137292702666226	0.890799438247156	0.0509991588899152	240.537019429524	1.968	2.0502	0.1623	2.0353	0.1237	63280408
99	1	63869089	64446262	0.393574	0.133708610763	684	7	0.61264484933655	0.540111196314646	0.196985555741145	267.524099658203	2.185303514377	2.0502	0.1623	2.0353	0.1237	63869089
100	1	64446262	65033617	0.394434	0.148726068562	726	7	0.907395047513674	0.364197927445168	0.282958778850998	283.951018058268	2.31948881789137	2.3418	0.1241	2.349	0.1377	64446262
101	1	65033617	65629394	0.399178	0.160759814494	761	7	1.15302021266128	0.248902088267772	0.350885684358793	297.640116724989	2.43130990415335	2.3418	0.1241	2.349	0.1377	65033617
102	1	65629394	66254847	0.377892	0.200579420036	652	5	0.477302432482884	0.633146779079156	0.168176204749441	255.008352305772	2.13770491803279	2.3418	0.1241	2.349	0.1377	65629394
103	1	66254847	66835865	0.365906	0.139441463087	700	4	0.863830635439144	0.387680935936345	0.309680331005618	273.781973334418	2.3489932885906	2.3418	0.1241	2.349	0.1377	66254847
104	1	66835865	67427162	0.36773	0.154401256898	752	4	1.1960101888296	0.231692583029783	0.413058070850927	294.120062782118	2.52348993288591	2.3418	0.1241	2.349	0.1377	66835865
105	1	67427162	68073033	0.388648	0.225851601945	705	6	0.715761448612097	0.474138660620103	0.248036005949469	275.737558858235	2.256	2.3418	0.1241	2.349	0.1377	67427162
106	1	68073033	68649348	0.405242	0.132418902857	753	8	0.999417152421556	0.317592654164779	0.324644885022272	294.511179886881	2.42512077294686	2.3418	0.1241	2.349	0.1377	68073033
107	1	68649348	69258553	0.36887	0.179258213573	732	4	1.06824882214096	0.285408287207528	0.374169057457332	286.297720686849	2.45637583892617	2.3418	0.1241	2.349	0.1377	68649348
108	1	69258553	69884622	0.36436	0.201365983622	648	4	0.531651082048688	0.594967678332149	0.198319222057914	253.443883886718	2.1744966442953	2.3418	0.1241	2.349	0.1377	69258553
109	1	69884622	70472166	0.345444	0.148999904688	621	2	0.665593054064625	0.505671247302653	0.249046446205539	242.883722058105	2.25613079019074	2.3418	0.1241	2.349	0.1377	69884622
110	1	70472166	71088560	0.35187	0.188830520738	691	3	0.926376092452418	0.354250564078671	0.34765233190577	270.261919391547	2.43095866314864	2.3418	0.1241	2.349	0.1377	70472166
111	1	71088560	71693782	0.3683	0.173856865745	581	4	0.103650503641756	0.917446707362335	0.0408635725778183	227.239037867567	1.9496644295302	2.0308	0.1289	1.986	0.0846	71088560
112	1	71693782	72257723	0.349438	0.113382428304	549	2	0.178860960272527	0.858046877587664	0.0712593269902563	214.723290515136	1.99455040871935	2.0308	0.1289	1.986	0.0846	71693782
113	1	72257723	72815082	0.334444	0.102912126654	566	1	0.49820213328766	0.61834157899791	0.232159369423797	221.372281296115	2.12382739212007	2.0308	0.1289	1.986	0.0846	72257723
114	1	72815082	73397012	0.340498	0.140790129397	499	2	-0.159147438194208	0.873552714187064	-0.066507006677682	195.167435276964	1.81289736603088	2.0308	0.1289	1.986	0.0846	72815082
115	1	73397012	73987386	0.335486	0.153079234519	527	1	0.267252617236481	0.78927466620693	0.129160278229129	206.11871421034	1.97748592870544	2.0308	0.1289	1.986	0.0846	73397012
116	1	73987386	74559395	0.345768	0.125887879387	543	2	0.138299952456518	0.89000336308372	0.0554053757894192	212.376587886556	1.97275204359673	2.0308	0.1289	1.986	0.0846	73987386
117	1	74559395	75131647	0.352786	0.126259060694	625	3	0.513177122006766	0.607827427789221	0.202822811066961	244.448190477159	2.19876868953386	2.0308	0.1289	1.986	0.0846	74559395
118	1	75131647	75753124	0.362604	0.195464997096	608	4	0.276128348671415	0.782449487703224	0.106396732616875	237.79919969618	2.04026845637584	2.0308	0.1289	1.986	0.0846	75131647
119	1	75753124	76418971	0.36001	0.249076739852	574	4	0.0589340253007327	0.95300465686901	0.0233761458489771	224.501218134223	1.9261744966443	2.0308	0.1289	1.986	0.0846	75753124
120	1	76418971	76984893	0.384012	0.116486017508	610	6	0.105155550113678	0.916252380974729	0.0392219911135615	238.581433905707	1.952	2.0308	0.1289	1.986	0.0846	76418971
121	1	76984893	77560331	0.38038	0.131096660283	702	6	0.696479157080568	0.48612880578602	0.241883778967874	274.564207543945	2.2464	2.0308	0.1289	1.986	0.0846	76984893
122	1	77560331	78159735	0.368906	0.165838065812	648	4	0.531651082048688	0.594967678332149	0.198319222057914	253.443883886718	2.1744966442953	2.0308	0.1289	1.986	0.0846	77560331
123	1	78159735	78823021	0.368596	0.24617736542	391	4	-1.11008247990029	0.266963486177065	-0.530505983519358	152.926787962511	1.31208053691275	1.1379	0.128	1.104	0.1105	78159735
124	1	78823021	79414170	0.355418	0.154189552888	324	3	-1.37126060684386	0.170293731089955	-0.745039565597864	126.721941943359	1.13984168865435	1.1379	0.128	1.104	0.1105	78823021
125	1	79414170	79994588	0.34357	0.138551871238	337	2	-1.25429464922643	0.209734928082574	-0.632798230833084	131.806464305284	1.22434150772025	1.1379	0.128	1.104	0.1105	79414170
126	1	79994588	80592222	0.33944	0.163367546023	273	1	-1.23688012832761	0.216131588451692	-0.819741732488233	106.774969600423	1.02439024390244	1.1379	0.128	1.104	0.1105	79994588
127	1	80592222	81178536	0.337664	0.147214632432	286	1	-1.15989695631055	0.246090762103911	-0.752627536629696	111.859491962348	1.07317073170732	1.1379	0.128	1.104	0.1105	80592222
128	1	81178536	81751251	0.347042	0.1269654191	313	2	-1.41653868049046	0.156617847452382	-0.739384165082324	122.419653790961	1.13714804722979	1.1379	0.128	1.104	0.1105	81178536
129	1	81751251	82317801	0.360556	0.117465360515	310	4	-1.62751601498927	0.103627550079807	-0.865406375552473	121.246302476671	1.04026845637584	1.1379	0.128	1.104	0.1105	81751251
130	1	82317801	82887691	0.354842	0.122637702013	342	3	-1.2585699785405	0.208185696367579	-0.667037053596591	133.762049829101	1.20316622691293	1.1379	0.128	1.104	0.1105	82317801
131	1	82887691	83437906	0.351738	0.0912643239461	270	3	-1.70933249175394	0.0873893779800963	-1.00807397143166	105.601618286133	0.949868073878628	1.1379	0.128	1.104	0.1105	82887691
132	1	83437906	84323614	0.376434	0.435479864696	314	5	-1.77144103995639	0.0764873890805054	-0.88593120059001	122.810770895725	1.02950819672131	1.1379	0.128	1.104	0.1105	83437906
133	1	84323614	84898459	0.361144	0.130200314867	383	4	-1.16118702657575	0.24556584950027	-0.560330198901754	149.797851124403	1.28523489932886	1.1379	0.128	1.104	0.1105	84323614
134	1	84898459	85493549	0.390158	0.15979095599	385	7	-1.48569584721012	0.137359589578631	-0.632152323562489	150.58008533393	1.23003194888179	1.1379	0.128	1.104	0.1105	84898459
135	1	85493549	86076328	0.38686	0.142041837472	373	6	-1.41814548087712	0.156148295187777	-0.670411621081449	145.886680076768	1.1936	1.1379	0.128	1.104	0.1105	85493549
136	1	86076328	86705911	0.353796	0.205823537167	374	3	-1.05823108377897	0.289950103297817	-0.537995108594852	146.277797181532	1.31574318381706	1.1379	0.128	1.104	0.1105	86076328
137	1	86705911	87352671	0.369278	0.226915702888	407	4	-1.00787338654938	0.313515249430058	-0.472645796560463	159.184661638726	1.36577181208054	1.1379	0.128	1.104	0.1105	86705911
138	1	87352671	87941933	0.38997	0.151481005054	335	6	-1.66238784027648	0.0964350354139526	-0.825426155991552	131.024230095757	1.072	1.1379	0.128	1.104	0.1105	87352671
139	1	87941933	88509158	0.374164	0.118515580237	305	5	-1.83131882472549	0.0670529694887963	-0.927886517031388	119.290716952854	1	1.1379	0.128	1.104	0.1105	87941933
140	1	88509158	89069043	0.367756	0.10695946489	329	4	-1.50614271663507	0.132030540858222	-0.779587007091469	128.677527467176	1.10402684563758	1.1379	0.128	1.104	0.1105	88509158
141	1	89069043	89742054	0.363584	0.257070092465	346	4	-1.39754555494972	0.162249577653721	-0.706902553189986	135.326518248155	1.16107382550336	1.1379	0.128	1.104	0.1105	89069043
142	1	89742054	90375436	0.390364	0.210586975948	381	7	-1.51376729465556	0.130084870319596	-0.647219771651431	149.015616914876	1.21725239616613	1.1379	0.128	1.104	0.1105	89742054
143	1	90375436	90983596	0.378064	0.177847934754	316	5	-1.75813486556326	0.0787245646296101	-0.876771201304534	123.593005105252	1.03606557377049	1.1379	0.128	1.104	0.1105	90375436
144	1	90983596	91585996	0.379654	0.169986719788	333	5	-1.64503238322164	0.0999631331356157	-0.801173582410375	130.24199588623	1.09180327868852	1.1379	0.128	1.104	0.1105	90983596
145	1	91585996	92243357	0.392796	0.239382926581	323	7	-1.92080328261444	0.0547565124877572	-0.885476604450828	126.330824838596	1.03194888178914	1.1379	0.128	1.104	0.1105	91585996
146	1	92243357	92910060	0.375026	0.250040872772	326	5	-1.6916039935976	0.0907215045397045	-0.831823795250559	127.504176152886	1.06885245901639	1.1379	0.128	1.104	0.1105	92243357
147	1	92910060	93580843	0.372672	0.254602457128	392	5	-1.25250023862425	0.210387641419833	-0.565842105366429	153.317905067274	1.28524590163934	1.1379	0.128	1.104	0.1105	92910060
148	1	93580843	94201415	0.386922	0.194291717963	324	6	-1.73308957589209	0.0830797488475112	-0.873593438452062	126.721941943359	1.0368	1.1379	0.128	1.104	0.1105	93580843
149	1	94201415	94806788	0.413288	0.174062933101	273	9	-2.23056474028574	0.0257099745889336	-1.1214507337814	106.774969600423	0.884927066450567	1.1379	0.128	1.104	0.1105	94201415
150	1	94806788	95410928	0.406776	0.172377263548	347	8	-1.67477021939183	0.0939793240544683	-0.793069317071395	135.717635352919	1.11755233494364	1.1379	0.128	1.104	0.1105	94806788
151	1	95410928	96009931	0.383672	0.165279639668	397	6	-1.26388714862488	0.206270535120531	-0.580448244193729	155.273490591091	1.2704	1.1379	0.128	1.104	0.1105	95410928
152	1	96009931	96583810	0.362702	0.128736197003	316	4	-1.58918760498268	0.112018044010648	-0.837750032649608	123.593005105252	1.06040268456376	1.1379	0.128	1.104	0.1105	96009931
153	1	96583810	97211807	0.360224	0.203817852633	323	4	-1.54447112664166	0.12247424076737	-0.806140426132786	126.330824838596	1.08389261744966	1.1379	0.128	1.104	0.1105	96583810
154	1	97211807	97779353	0.356408	0.119014141585	298	3	-1.5340359588376	0.125020806670669	-0.865721048020327	116.552897219509	1.04837291116974	1.1379	0.128	1.104	0.1105	97211807
155	1	97779353	98339028	0.337656	0.106624380221	388	1	-0.555875145099771	0.578296210505598	-0.312586031220958	151.75343664822	1.45590994371482	1.1379	0.128	1.104	0.1105	97779353
156	1	98339028	98890282	0.350664	0.092977103114	803	3	1.62756222411777	0.103617744572286	0.564366609034826	314.067035125054	2.8249780123131	2.9324	0.1994	2.9243	0.16	98339028
157	1	98890282	99480635	0.355304	0.153049107907	860	3	1.98441588041174	0.0472094971362051	0.663303281106972	336.360710096571	3.02550571679859	2.9324	0.1994	2.9243	0.16	98890282
158	1	99480635	100092722	0.359968	0.183122660668	920	3	2.36005130808961	0.0182724076474228	0.760600482461887	359.827736382378	3.23658751099384	2.9324	0.1994	2.9243	0.16	99480635
159	1	100092722	100714084	0.36035	0.195316095931	993	4	2.73553465742767	0.00622790277159299	0.814119126701663	388.37928503011	3.33221476510067	2.9324	0.1994	2.9243	0.16	100092722
160	1	100714084	101338271	0.37512	0.198958004572	860	5	1.86114456936859	0.0627237636707838	0.567640900107824	336.360710096571	2.81967213114754	2.9324	0.1994	2.9243	0.16	100714084
161	1	101338271	101931812	0.37346	0.157598211413	867	5	1.90771617974455	0.0564279093702803	0.579336233740198	339.098529829915	2.84262295081967	2.9324	0.1994	2.9243	0.16	101338271
162	1	101931812	102500573	0.347242	0.120896123328	917	2	2.6666027729877	0.00766221752219199	0.811374911580112	358.654385068088	3.33151680290645	2.9324	0.1994	2.9243	0.16	101931812
163	1	102500573	103106117	0.33507	0.174296170055	843	1	2.13853587549731	0.0324732756422638	0.806889947533997	329.711719315592	3.16322701688555	2.9324	0.1994	2.9243	0.16	102500573
164	1	103106117	103706599	0.32876	0.167335573756	740	1	1.52859228182369	0.126365550582262	0.618882587108227	289.426657524956	2.77673545966229	2.9324	0.1994	2.9243	0.16	103106117
165	1	103706599	104687799	0.3364	0.490419894007	831	1	2.06747448594311	0.0386894659238788	0.786205793362259	325.018314058431	3.11819887429644	2.9324	0.1994	2.9243	0.16	103706599
166	1	104687799	105307751	0.33468	0.193485947299	789	1	1.81875962250337	0.0689481110217489	0.711382616605373	308.591395658365	2.96060037523452	2.9324	0.1994	2.9243	0.16	104687799
167	1	105307751	105929325	0.326226	0.195590549154	702	1	1.30356454823536	0.192382094790448	0.542828346896475	274.564207543945	2.63414634146341	2.9324	0.1994	2.9243	0.16	105307751
168	1	105929325	106529817	0.332166	0.167349440126	699	1	1.28579920084681	0.198513149211796	0.536649771967351	273.390856229655	2.62288930581613	2.9324	0.1994	2.9243	0.16	105929325
169	1	106529817	107116785	0.337458	0.148164806259	768	1	1.69440219078351	0.0901888835152396	0.672463627313071	300.377936458333	2.88180112570356	2.9324	0.1994	2.9243	0.16	106529817
170	1	107116785	107698214	0.355332	0.140049773919	775	3	1.45226569120143	0.146427743240618	0.513162931679112	303.115756191677	2.72647317502199	2.9324	0.1994	2.9243	0.16	107116785
171	1	107698214	108245993	0.372992	0.0872231319565	810	5	1.5284902095403	0.126390872509283	0.48122614829035	316.804854858398	2.65573770491803	2.9324	0.1994	2.9243	0.16	107698214
172	1	108245993	109071839	0.37898	0.394560244888	859	5	1.85449148217203	0.0636688776434584	0.565962371656827	335.969592991807	2.81639344262295	2.9324	0.1994	2.9243	0.16	108245993
173	1	109071839	109720252	0.389442	0.228886527568	955	6	2.32261907623952	0.0201996250067973	0.685913481586424	373.516835049099	3.056	2.9324	0.1994	2.9243	0.16	109071839
174	1	109720252	110351181	0.461202	0.207517803113	971	13	2.74645136215948	0.0060243817931954	0.641750609730738	379.774708725314	3.034375	2.9324	0.1994	2.9243	0.16	109720252
175	1	110351181	110922127	0.469932	0.12426043794	908	13	2.25017927164371	0.0244375675658643	0.544971611602461	355.134331125217	2.8375	2.9324	0.1994	2.9243	0.16	110351181
176	1	110922127	111499781	0.426074	0.134429952878	908	10	2.0474269941219	0.0406161781927182	0.589228819618618	355.134331125217	2.91492776886035	2.9324	0.1994	2.9243	0.16	110922127
177	1	111499781	112130318	0.397814	0.20702512303	916	7	2.24078880117209	0.0250397587007013	0.618336828952191	358.263267963324	2.92651757188498	2.9324	0.1994	2.9243	0.16	111499781
178	1	112130318	112681414	0.440542	0.092717058371	890	12	2.2864961734156	0.0222252477344393	0.559060479231738	348.094223239474	2.86634460547504	2.9324	0.1994	2.9243	0.16	112130318
179	1	112681414	113311583	0.416242	0.206562049228	910	9	2.19645240521608	0.0280595782358442	0.615514860384811	355.916565334743	2.94975688816856	2.9324	0.1994	2.9243	0.16	112681414
180	1	113311583	114007463	0.398336	0.28148531356	934	7	2.36711031467657	0.0179275882981706	0.646411780564909	365.303375849066	2.98402555910543	2.9324	0.1994	2.9243	0.16	113311583
181	1	114007463	114649045	0.38319	0.220676390547	931	6	2.16836074398728	0.030131250041026	0.649193916222107	364.130024534776	2.9792	2.9324	0.1994	2.9243	0.16	114007463
182	1	114649045	115265452	0.40239	0.188847628272	962	8	2.37603084874914	0.0174999996780655	0.678031914120386	376.254654782443	3.09822866344605	2.9324	0.1994	2.9243	0.16	114649045
183	1	115265452	115866443	0.386776	0.168040785969	964	6	2.3804659508341	0.01729075889721	0.699445894893275	377.03688899197	3.0848	2.9324	0.1994	2.9243	0.16	115265452
184	1	115866443	116456524	0.41609	0.152658702788	940	9	2.40494614833234	0.0161748491037327	0.662309071863752	367.650078477647	3.04700162074554	2.9324	0.1994	2.9243	0.16	115866443
185	1	116456524	117032962	0.412266	0.132604026799	940	9	2.40494614833234	0.0161748491037327	0.662309071863752	367.650078477647	3.04700162074554	2.9324	0.1994	2.9243	0.16	116456524
186	1	117032962	117684148	0.425704	0.23217022479	909	10	2.05415190586356	0.0399609915901784	0.59081681652181	355.52544822998	2.91813804173355	2.9324	0.1994	2.9243	0.16	117032962
187	1	117684148	118287849	0.402334	0.171775431878	908	8	2.02035075496115	0.0433470176084136	0.594687317641259	355.134331125217	2.92431561996779	2.9324	0.1994	2.9243	0.16	117684148
188	1	118287849	118872569	0.376144	0.144889861814	888	5	2.04743101087244	0.0406157841519335	0.613863916868469	347.311989029947	2.91147540983607	2.9324	0.1994	2.9243	0.16	118287849
189	1	118872569	119506670	0.365906	0.211482082507	860	4	1.88592156894824	0.0593055244971117	0.60666206876275	336.360710096571	2.88590604026846	2.9324	0.1994	2.9243	0.16	118872569
190	1	119506670	120187786	0.409656	0.265910652517	882	8	1.84909737647064	0.0644437531561736	0.552773675907864	344.965286401367	2.84057971014493	2.9324	0.1994	2.9243	0.16	119506670
191	1	120187786	145035037	0.402788	0.979877049578	2222	8	10.6752330371355	1.32923576752716e-26	1.88578193173944	869.062206784395	5	2.9324	0.1994	2.9243	0.16	120187786
192	1	145035037	146737129	0.410546	0.706243845809	714	9	0.834293283523215	0.404115735721841	0.265572389327852	279.257612801106	2.31442463533225	2.9324	0.1994	2.9243	0.16	145035037
193	1	146737129	147374311	0.40698	0.215294845115	495	8	-0.699943295676608	0.483962717444983	-0.280576454682684	193.60296685791	1.59420289855072	1.7227	0.1218	1.723	0.1466	146737129
194	1	147374311	150270836	0.41762	0.82737935975	536	9	-0.402769592299901	0.687117732625498	-0.148118684243475	209.638768153212	1.73743922204214	1.7227	0.1218	1.723	0.1466	147374311
195	1	150270836	151011108	0.409924	0.324572589535	598	8	-0.0215164501180387	0.982833681204116	-0.00785949545155113	233.888028648546	1.92592592592593	1.7227	0.1218	1.723	0.1466	150270836
196	1	151011108	151701010	0.439724	0.275259384666	552	11	-0.399239807328458	0.689716514385932	-0.124507570451441	215.896641829427	1.78064516129032	1.7227	0.1218	1.723	0.1466	151011108
197	1	151701010	152341794	0.416488	0.219705860321	525	9	-0.479217298109195	0.631784049500732	-0.178034262147762	205.336480000814	1.70178282009724	1.7227	0.1218	1.723	0.1466	151701010
198	1	152341794	152955472	0.413262	0.185240468128	476	9	-0.819757078532412	0.412354603864812	-0.319390111393304	186.171741867404	1.54294975688817	1.7227	0.1218	1.723	0.1466	152341794
199	1	152955472	153611727	0.435116	0.23810104304	607	11	0.0420879101864674	0.966428617905546	0.0125206790260717	237.408082591417	1.95806451612903	1.7227	0.1218	1.723	0.1466	152955472
200	1	153611727	154358028	0.443378	0.330029036542	535	12	-0.552453056848164	0.580637988221228	-0.175205965333513	209.247651048448	1.72302737520129	1.7227	0.1218	1.723	0.1466	153611727
201	1	154358028	154964096	0.46911	0.175010064877	522	13	-0.790471949611634	0.429252197571935	-0.25367087911857	204.163128686523	1.63125	1.7227	0.1218	1.723	0.1466	154358028
202	1	154964096	155740245	0.461494	0.355793797325	543	13	-0.625047919439711	0.531939607988879	-0.196768487884093	212.376587886556	1.696875	1.7227	0.1218	1.723	0.1466	154964096
203	1	155740245	156424280	0.477374	0.269043250711	555	14	-0.861518229649686	0.388952685360549	-0.227307864969249	217.069993143717	1.68437025796662	1.7227	0.1218	1.723	0.1466	155740245
204	1	156424280	157011936	0.502404	0.149162094831	526	15	-1.78579534613689	0.0741324005380992	-0.293982164023402	205.727597105577	1.60365853658537	1.7227	0.1218	1.723	0.1466	156424280
205	1	157011936	157691696	0.422196	0.264446275156	460	10	-0.965333466144173	0.334377814660712	-0.391829616727922	179.913868191189	1.47672552166934	1.7227	0.1218	1.723	0.1466	157011936
206	1	157691696	158325621	0.41886	0.211263162046	536	9	-0.402769592299901	0.687117732625498	-0.148118684243475	209.638768153212	1.73743922204214	1.7227	0.1218	1.723	0.1466	157691696
207	1	158325621	158913505	0.358822	0.149492076668	526	3	-0.106621333661713	0.915089393245705	-0.0459705791901861	205.727597105577	1.8504837291117	1.7227	0.1218	1.723	0.1466	158325621
208	1	158913505	159545020	0.381576	0.208253168967	498	6	-0.614716667063406	0.538741850866996	-0.253441509268606	194.7763181722	1.5936	1.7227	0.1218	1.723	0.1466	158913505
209	1	159545020	160119603	0.446652	0.129803701119	535	12	-0.552453056848164	0.580637988221228	-0.175205965333513	209.247651048448	1.72302737520129	1.7227	0.1218	1.723	0.1466	159545020
210	1	160119603	160746787	0.425056	0.202785785352	536	10	-0.454240173777607	0.649655970798577	-0.171230477214524	209.638768153212	1.7207062600321	1.7227	0.1218	1.723	0.1466	160119603
211	1	160746787	161571226	0.442676	0.393526992294	567	12	-0.296547774120163	0.766811788230362	-0.0913961216797929	221.763398400879	1.82608695652174	1.7227	0.1218	1.723	0.1466	160746787
212	1	161571226	162214601	0.40472	0.222848261123	582	8	-0.126903144573739	0.899017057756436	-0.0469858267413723	227.63015497233	1.8743961352657	1.7227	0.1218	1.723	0.1466	161571226
213	1	162214601	162849228	0.40032	0.212135632427	566	8	-0.232289839029439	0.816312903905814	-0.0872029268177738	221.372281296115	1.82286634460548	1.7227	0.1218	1.723	0.1466	162214601
214	1	162849228	163417199	0.375318	0.119673363605	547	5	-0.221271723156536	0.824880865953321	-0.0851549266890802	213.94105630561	1.79344262295082	1.7227	0.1218	1.723	0.1466	162849228
215	1	163417199	164008069	0.36648	0.153790173811	484	4	-0.515992124798132	0.605859909512687	-0.222667543552116	189.300678705512	1.6241610738255	1.7227	0.1218	1.723	0.1466	163417199
216	1	164008069	164614377	0.373468	0.175336627589	370	5	-1.3988681569487	0.161852523055757	-0.649170488965325	144.713328762478	1.21311475409836	1.0925	0.1161	1.1006	0.12	164008069
217	1	164614377	165175954	0.407162	0.109650145928	277	8	-2.13583700763552	0.032692701509481	-1.11811900360047	108.339438019477	0.892109500805153	1.0925	0.1161	1.1006	0.12	164614377
218	1	165175954	165737902	0.4166	0.110237957961	275	9	-2.21666515741132	0.0266459814332352	-1.11092006628923	107.55720380995	0.891410048622366	1.0925	0.1161	1.1006	0.12	165175954
219	1	165737902	166368037	0.420072	0.206519237941	282	10	-2.1623677561606	0.0305898408684952	-1.0977683152735	110.295023543294	0.905296950240771	1.0925	0.1161	1.1006	0.12	165737902
220	1	166368037	167003472	0.38465	0.213137457018	325	6	-1.72666214538158	0.0842283578868046	-0.86914753342087	127.113059048123	1.04	1.0925	0.1161	1.1006	0.12	166368037
221	1	167003472	167586870	0.4115	0.142952152733	345	9	-1.73017975680673	0.0835981639263265	-0.783755323035716	134.935401143392	1.11831442463533	1.0925	0.1161	1.1006	0.12	167003472
222	1	167586870	168200169	0.399112	0.184736971689	346	7	-1.75939245980316	0.0785108717555711	-0.786238731508028	135.326518248155	1.10543130990415	1.0925	0.1161	1.1006	0.12	167586870
223	1	168200169	168802725	0.40208	0.170201607817	355	8	-1.62207687216398	0.104786889534061	-0.760185955257612	138.846572191026	1.14331723027375	1.0925	0.1161	1.1006	0.12	168200169
224	1	168802725	169419841	0.373302	0.189779555221	343	5	-1.57850151125598	0.11445044122104	-0.758487183308824	134.153166933865	1.12459016393443	1.0925	0.1161	1.1006	0.12	168802725
225	1	169419841	170011904	0.366926	0.155495276685	310	4	-1.62751601498927	0.103627550079807	-0.865406375552473	121.246302476671	1.04026845637584	1.0925	0.1161	1.1006	0.12	169419841
226	1	170011904	170641128	0.370912	0.205370424523	255	5	-2.16397318455378	0.0304664074718524	-1.18619851262278	99.7348617146808	0.836065573770492	1.0925	0.1161	1.1006	0.12	170011904
227	1	170641128	171250621	0.370408	0.179646033671	321	5	-1.72486942958043	0.0845510059340187	-0.854122462359334	125.548590629069	1.05245901639344	1.0925	0.1161	1.1006	0.12	170641128
228	1	171250621	171907984	0.387702	0.239385240727	348	6	-1.57883124363986	0.114374770125689	-0.770499945487959	136.108752457682	1.1136	1.0925	0.1161	1.1006	0.12	171250621
229	1	171907984	172498734	0.368874	0.153618281845	390	4	-1.11647054823472	0.264220770140641	-0.5342004670771	152.535670857747	1.30872483221477	1.0925	0.1161	1.1006	0.12	171907984
230	1	172498734	173110211	0.37644	0.182307756465	301	5	-1.85793117351175	0.063178788830481	-0.946932272721935	117.7262485338	0.986885245901639	1.0925	0.1161	1.1006	0.12	172498734
231	1	173110211	173810641	0.379776	0.286152791856	328	5	-1.67829781920447	0.0932889735775469	-0.822999944863553	128.286410362413	1.07540983606557	1.0925	0.1161	1.1006	0.12	173110211
232	1	173810641	174477598	0.361262	0.250326482817	369	4	-1.25061998325779	0.211073156333706	-0.614053774766315	144.322211657715	1.23825503355705	1.0925	0.1161	1.1006	0.12	173810641
233	1	174477598	175140831	0.382188	0.246117126259	284	6	-1.99018679631248	0.0465703622528552	-1.06369632183201	111.077257752821	0.9088	1.0925	0.1161	1.1006	0.12	174477598
234	1	175140831	175695810	0.431134	0.099065009667	309	11	-2.34910590471258	0.0188185534550976	-0.961568999325236	120.855185371907	0.996774193548387	1.0925	0.1161	1.1006	0.12	175140831
235	1	175695810	176315233	0.381172	0.192797167687	269	6	-2.08659825397012	0.0369244652603516	-1.14198107878006	105.210501181369	0.8608	1.0925	0.1161	1.1006	0.12	175695810
236	1	176315233	176885374	0.395226	0.123023953724	289	7	-2.15941058590069	0.0308183273568	-1.04594127664407	113.032843276638	0.92332268370607	1.0925	0.1161	1.1006	0.12	176315233
237	1	176885374	177436960	0.409208	0.0935230408313	356	8	-1.6154902037605	0.106204580081462	-0.756127738683258	139.23768929579	1.14653784219002	1.0925	0.1161	1.1006	0.12	176885374
238	1	177436960	178033641	0.403418	0.162031303159	356	8	-1.6154902037605	0.106204580081462	-0.756127738683258	139.23768929579	1.14653784219002	1.0925	0.1161	1.1006	0.12	177436960
239	1	178033641	178635967	0.383454	0.169884746798	374	6	-1.41171805036661	0.158032996343612	-0.66654898144905	146.277797181532	1.1968	1.0925	0.1161	1.1006	0.12	178033641
240	1	178635967	179290609	0.385878	0.236223768105	321	6	-1.75237186742362	0.0797098856186975	-0.887013954214384	125.548590629069	1.0272	1.0925	0.1161	1.1006	0.12	178635967
241	1	179290609	179957482	0.3858	0.25023205318	303	6	-1.86806561661279	0.0617529254075149	-0.970269457863736	118.508482743327	0.9696	1.0925	0.1161	1.1006	0.12	179290609
242	1	179957482	180555664	0.400752	0.164133992664	309	8	-1.92506361872412	0.0542213997257441	-0.960398141745281	120.855185371907	0.995169082125604	1.0925	0.1161	1.1006	0.12	179957482
243	1	180555664	181174706	0.413636	0.19230036088	352	9	-1.68153121674627	0.0926597782273302	-0.75477625606395	137.673220876736	1.14100486223663	1.0925	0.1161	1.1006	0.12	180555664
244	1	181174706	181734945	0.436322	0.107523753255	314	11	-2.30898520312032	0.0209444023524379	-0.938411278337983	122.810770895725	1.01290322580645	1.0925	0.1161	1.1006	0.12	181174706
245	1	181734945	182365150	0.412262	0.206607373791	355	9	-1.66068184243464	0.0967773620335451	-0.742532660309203	138.846572191026	1.15072933549433	1.0925	0.1161	1.1006	0.12	181734945
246	1	182365150	182968342	0.40148	0.171076539477	335	8	-1.75381024023361	0.0794630278180011	-0.843843884304521	131.024230095757	1.07890499194847	1.0925	0.1161	1.1006	0.12	182365150
247	1	182968342	183553816	0.403842	0.145991111475	366	8	-1.54962351972569	0.121231904415249	-0.716161331365614	143.148860343424	1.17874396135266	1.0925	0.1161	1.1006	0.12	182968342
248	1	183553816	184145025	0.392438	0.154275391613	316	7	-1.96992831564396	0.0488465867109737	-0.91708621096765	123.593005105252	1.00958466453674	1.0925	0.1161	1.1006	0.12	183553816
249	1	184145025	184721667	0.389152	0.132910887518	393	6	-1.28959687066692	0.197190662812473	-0.59505793907808	153.709022172038	1.2576	1.0925	0.1161	1.1006	0.12	184145025
250	1	184721667	185345081	0.375066	0.197964755363	344	5	-1.57184842405941	0.115985708174183	-0.754287194779539	134.544284038628	1.12786885245902	1.0925	0.1161	1.1006	0.12	184721667
251	1	185345081	185947636	0.364852	0.170200230684	354	4	-1.34644100827427	0.178160333225477	-0.673925230743713	138.455455086263	1.18791946308725	1.0925	0.1161	1.1006	0.12	185345081
252	1	185947636	186531620	0.351844	0.143812159237	373	3	-1.06449167424027	0.287106024071089	-0.541857748227251	145.886680076768	1.31222515391381	1.0925	0.1161	1.1006	0.12	185947636
253	1	186531620	187128463	0.35383	0.162258751464	298	3	-1.5340359588376	0.125020806670669	-0.865721048020327	116.552897219509	1.04837291116974	1.0925	0.1161	1.1006	0.12	186531620
254	1	187128463	187719554	0.344872	0.154106558889	333	2	-1.28133532110377	0.200075911594864	-0.65002464494368	130.24199588623	1.20980926430518	1.0925	0.1161	1.1006	0.12	187128463
255	1	187719554	188303765	0.33367	0.144144838081	318	1	-0.970399917499323	0.331847189792463	-0.59961591812373	124.375239314778	1.19324577861163	1.0925	0.1161	1.1006	0.12	187719554
256	1	188303765	188888807	0.328932	0.145360504032	286	1	-1.15989695631055	0.246090762103911	-0.752627536629696	111.859491962348	1.07317073170732	1.0925	0.1161	1.1006	0.12	188303765
257	1	188888807	189490516	0.323614	0.169033536145	264	1	-1.29017617049326	0.196989497862735	-0.868104754049632	103.254915657552	0.9906191369606	1.0925	0.1161	1.1006	0.12	188888807
258	1	189490516	190060588	0.327752	0.122917806874	283	1	-1.1776623036991	0.23893126076621	-0.767840630576203	110.686140648058	1.06191369606004	1.0925	0.1161	1.1006	0.12	189490516
259	1	190060588	190610383	0.32528	0.0905701215908	274	1	-1.23095834586476	0.218338443758996	-0.814466790447559	107.166086705186	1.0281425891182	1.0925	0.1161	1.1006	0.12	190060588
260	1	190610383	191200583	0.326592	0.152829549305	281	1	-1.1895058686248	0.234240663038689	-0.778072553187159	109.903906438531	1.05440900562852	1.0925	0.1161	1.1006	0.12	190610383
261	1	191200583	191781618	0.330868	0.139466641424	309	1	-1.02369595966498	0.305978904352415	-0.641035845503711	120.855185371907	1.15947467166979	1.0925	0.1161	1.1006	0.12	191200583
262	1	191781618	192350659	0.333602	0.121328691606	312	1	-1.00593061227643	0.314448949347861	-0.627096654545837	122.028536686198	1.17073170731707	1.0925	0.1161	1.1006	0.12	191781618
263	1	192350659	192946632	0.359664	0.161035818737	319	3	-1.40256355915035	0.160747024808367	-0.767476954717619	124.766356419542	1.12225153913808	1.0925	0.1161	1.1006	0.12	192350659
264	1	192946632	193539023	0.357784	0.155962869119	325	3	-1.36500001638256	0.172253044870269	-0.740593660566672	127.113059048123	1.14335971855761	1.0925	0.1161	1.1006	0.12	192946632
265	1	193539023	194130454	0.345412	0.154592843459	266	2	-1.73426657504919	0.082870795226237	-0.974120576513753	104.037149867079	0.966394187102634	1.0925	0.1161	1.1006	0.12	193539023
266	1	194130454	194721839	0.32878	0.154527084725	292	1	-1.12436626153344	0.260857678771269	-0.722674314528068	114.206194590929	1.09568480300188	1.0925	0.1161	1.1006	0.12	194130454
267	1	194721839	195304540	0.32491	0.141926991716	271	1	-1.24872369325331	0.211766151834576	-0.830349832054214	105.992735390896	1.01688555347092	1.0925	0.1161	1.1006	0.12	194721839
268	1	195304540	195884769	0.329234	0.138271268758	290	1	-1.13620982645914	0.255868758967558	-0.732589783393151	113.423960381402	1.08818011257036	1.0925	0.1161	1.1006	0.12	195304540
269	1	195884769	196459548	0.33624	0.130100438603	323	1	-0.940791005185069	0.346811971277774	-0.57710851871416	126.330824838596	1.21200750469043	1.0925	0.1161	1.1006	0.12	195884769
270	1	196459548	197191179	0.34106	0.316595387566	282	2	-1.62610388753984	0.103927557182798	-0.889851659616149	110.295023543294	1.02452316076294	1.0925	0.1161	1.1006	0.12	196459548
271	1	197191179	197770816	0.344972	0.13739116033	316	2	-1.39625817658246	0.162636763367236	-0.72562226383784	123.593005105252	1.1480472297911	1.0925	0.1161	1.1006	0.12	197191179
272	1	197770816	198356448	0.363732	0.14622151795	405	4	-1.02064952321825	0.30742051736949	-0.479752683054723	158.402427429199	1.35906040268456	1.0925	0.1161	1.1006	0.12	197770816
273	1	198356448	198909725	0.348318	0.0962935383181	340	2	-1.23401414531843	0.217197633319278	-0.620012075877241	132.979815619574	1.23524069028156	1.0925	0.1161	1.1006	0.12	198356448
274	1	198909725	199485293	0.348812	0.13129291413	335	2	-1.2678149851651	0.204864029495248	-0.641385726669808	131.024230095757	1.21707538601272	1.0925	0.1161	1.1006	0.12	198909725
275	1	199485293	200120632	0.37051	0.213018561744	372	5	-1.38556198255557	0.165880693691774	-0.641393138373605	145.495562972005	1.21967213114754	1.0925	0.1161	1.1006	0.12	199485293
276	1	200120632	200746733	0.385968	0.201406801778	537	6	-0.364046877153529	0.715823004673751	-0.144665163351274	210.029885257975	1.7184	1.7369	0.112	1.7315	0.1283	200120632
277	1	200746733	201321553	0.4812	0.130162485648	513	14	-1.24356672306926	0.213659069833984	-0.340836810599663	200.643074743652	1.55690440060698	1.7369	0.112	1.7315	0.1283	200746733
278	1	201321553	201903800	0.479672	0.141257919749	520	14	-1.17989197416599	0.23804318235745	-0.321284013178263	203.380894476996	1.57814871016692	1.7369	0.112	1.7315	0.1283	201321553
279	1	201903800	202697511	0.472774	0.370047788175	537	14	-1.02525329825807	0.305243685559083	-0.274873548221305	210.029885257975	1.62974203338391	1.7369	0.112	1.7315	0.1283	201903800
280	1	202697511	203305393	0.456966	0.177471943568	593	13	-0.231181180935134	0.817174049478856	-0.0696885811424505	231.932443124728	1.853125	1.7369	0.112	1.7315	0.1283	202697511
281	1	203305393	203964546	0.440008	0.241450770914	532	12	-0.576444177103914	0.564314991457325	-0.183318611120832	208.074299734158	1.7133655394525	1.7369	0.112	1.7315	0.1283	203305393
282	1	203964546	204560510	0.474552	0.161023149049	587	14	-0.570433663234776	0.568383602958455	-0.146435133096665	229.585740496148	1.7814871016692	1.7369	0.112	1.7315	0.1283	203964546
283	1	204560510	205122961	0.470414	0.111033672267	520	14	-1.17989197416599	0.23804318235745	-0.321284013178263	203.380894476996	1.57814871016692	1.7369	0.112	1.7315	0.1283	204560510
284	1	205122961	205736766	0.468962	0.185409046847	559	13	-0.499010563118247	0.61777194253825	-0.154872402845264	218.634461562771	1.746875	1.7369	0.112	1.7315	0.1283	205122961
285	1	205736766	206863148	0.45866	0.556100860987	516	13	-0.837735958232184	0.402179013483167	-0.2703496202652	201.816426057942	1.6125	1.7369	0.112	1.7315	0.1283	205736766
286	1	206863148	207443791	0.425538	0.13888568363	540	10	-0.427340526810946	0.669131318630903	-0.160504070621466	211.203236572265	1.73354735152488	1.7369	0.112	1.7315	0.1283	206863148
287	1	207443791	208141565	0.396358	0.283435610957	585	7	-0.0821234749380985	0.934548525871614	-0.0285741446739858	228.803506286621	1.86900958466454	1.7369	0.112	1.7315	0.1283	207443791
288	1	208141565	208679247	0.443688	0.0700823163134	526	12	-0.624426417615414	0.532347580263989	-0.199682057329719	205.727597105577	1.69404186795491	1.7369	0.112	1.7315	0.1283	208141565
289	1	208679247	209255545	0.393952	0.132393310405	485	7	-0.783909661074108	0.433093120514928	-0.299026022070263	189.691795810275	1.54952076677316	1.7369	0.112	1.7315	0.1283	208679247
290	1	209255545	209816933	0.420718	0.109350395805	586	10	-0.11799458669434	0.906071947111905	-0.042562813250049	229.194623391384	1.88121990369181	1.7369	0.112	1.7315	0.1283	209255545
291	1	209816933	210416295	0.390638	0.165779612321	587	7	-0.0680877512153784	0.945715780842995	-0.0236502660347005	229.585740496148	1.87539936102236	1.7369	0.112	1.7315	0.1283	209816933
292	1	210416295	210994618	0.424874	0.135431238253	571	10	-0.21886826281932	0.826752669675947	-0.0799727323094541	223.327866819932	1.8330658105939	1.7369	0.112	1.7315	0.1283	210416295
293	1	210994618	211687066	0.392766	0.27792411849	530	7	-0.468105877312903	0.639708876480267	-0.171018409694191	207.292065524631	1.69329073482428	1.7369	0.112	1.7315	0.1283	210994618
294	1	211687066	212316012	0.40907	0.205019190837	583	8	-0.120316476170257	0.904232452826303	-0.0445090964491597	228.021272077094	1.87761674718196	1.7369	0.112	1.7315	0.1283	211687066
295	1	212316012	212928493	0.427624	0.18364814582	547	10	-0.380266144619289	0.703747863928003	-0.14192264487974	213.94105630561	1.75601926163724	1.7369	0.112	1.7315	0.1283	212316012
296	1	212928493	213576892	0.39125	0.228869877961	576	7	-0.145284231690339	0.884486463920276	-0.0509419577024403	225.28345234375	1.84025559105431	1.7369	0.112	1.7315	0.1283	212928493
297	1	213576892	214144279	0.412636	0.118767261146	484	9	-0.764158747034744	0.444772646904512	-0.295344637426653	189.300678705512	1.56888168557536	1.7369	0.112	1.7315	0.1283	213576892
298	1	214144279	214704502	0.404234	0.107498264084	507	8	-0.620903274834833	0.534663266333577	-0.246019232646316	198.296372115071	1.63285024154589	1.7369	0.112	1.7315	0.1283	214144279
299	1	214704502	215295930	0.375306	0.154588555158	515	5	-0.434170513446645	0.664164623664863	-0.172123327411056	201.425308953179	1.68852459016393	1.7369	0.112	1.7315	0.1283	214704502
300	1	215295930	215892610	0.360918	0.162029898773	485	4	-0.5096040564637	0.610328881406978	-0.219689843752221	189.691795810275	1.62751677852349	1.7369	0.112	1.7315	0.1283	215295930
301	1	215892610	216454419	0.351284	0.110017817443	538	3	-0.0314942481261396	0.974875379201613	-0.0134272059258642	210.421002362738	1.89270008795075	1.7369	0.112	1.7315	0.1283	215892610
302	1	216454419	217000444	0.357908	0.0842910123163	470	3	-0.457214399494388	0.647516949435882	-0.208372621917489	183.825039238824	1.65347405452946	1.7369	0.112	1.7315	0.1283	216454419
303	1	217000444	217552799	0.380902	0.0947850567117	532	6	-0.396184029706077	0.691969271918546	-0.158161005835497	208.074299734158	1.7024	1.7369	0.112	1.7315	0.1283	217000444
304	1	217552799	218133162	0.350968	0.138470233285	539	3	-0.0252336576648419	0.979868590563122	-0.0107481057299829	210.812119467502	1.896218117854	1.7369	0.112	1.7315	0.1283	217552799
305	1	218133162	218713443	0.375546	0.138348489783	543	5	-0.247884071942799	0.804224104116256	-0.0957435616772752	212.376587886556	1.78032786885246	1.7369	0.112	1.7315	0.1283	218133162
306	1	218713443	219299415	0.365698	0.146716907975	540	4	-0.15826029806995	0.874251691371794	-0.0647151837758796	211.203236572265	1.81208053691275	1.7369	0.112	1.7315	0.1283	218713443
307	1	219299415	219877178	0.370658	0.134593250174	538	5	-0.281149507925629	0.778595730048925	-0.109089586925013	210.421002362738	1.76393442622951	1.7369	0.112	1.7315	0.1283	219299415
308	1	219877178	220519371	0.376382	0.221417860363	559	5	-0.141434676797745	0.887526561475163	-0.0538474766384466	218.634461562771	1.8327868852459	1.7369	0.112	1.7315	0.1283	219877178
309	1	220519371	221114673	0.402784	0.160090172719	534	8	-0.443063227940839	0.657720001874848	-0.171165237962102	208.856533943685	1.71980676328502	1.7369	0.112	1.7315	0.1283	220519371
310	1	221114673	221702465	0.376338	0.14935895691	545	5	-0.234577897549668	0.814536366120305	-0.090439529817348	213.158822096083	1.78688524590164	1.7369	0.112	1.7315	0.1283	221114673
311	1	221702465	222271496	0.391524	0.121313250069	588	7	-0.0610698893540183	0.951303549191092	-0.0211946143083883	229.976857600911	1.87859424920128	1.7369	0.112	1.7315	0.1283	221702465
312	1	222271496	222913998	0.39083	0.221792305705	568	7	-0.20142712658122	0.840364605926071	-0.0711198396400706	222.154515505642	1.814696485623	1.7369	0.112	1.7315	0.1283	222271496
313	1	222913998	223523051	0.413476	0.179053382875	496	9	-0.680761249788242	0.496022573121114	-0.260011564314372	193.994083962673	1.60777957860616	1.7369	0.112	1.7315	0.1283	222913998
314	1	223523051	224373409	0.431744	0.412012352444	569	11	-0.262829421914754	0.792682057142039	-0.0807471849230286	222.545632610406	1.83548387096774	1.7369	0.112	1.7315	0.1283	223523051
315	1	224373409	225002935	0.415194	0.205751629003	580	9	-0.0969787690627263	0.922743254798577	-0.0342987846863129	226.847920762804	1.88006482982172	1.7369	0.112	1.7315	0.1283	224373409
316	1	225002935	225695542	0.37943	0.278089883585	575	5	-0.0349852816526905	0.972091477228868	-0.0131338036498992	224.892335238986	1.88524590163934	1.7369	0.112	1.7315	0.1283	225002935
317	1	225695542	226358227	0.4311	0.24549371119	551	11	-0.407263947646911	0.683814138866273	-0.127123518658453	215.505524724663	1.77741935483871	1.7369	0.112	1.7315	0.1283	225695542
318	1	226358227	226970538	0.453284	0.183421496592	542	13	-0.632925254209803	0.526782455205476	-0.199427834334583	211.985470781792	1.69375	1.7369	0.112	1.7315	0.1283	226358227
319	1	226970538	227580663	0.395332	0.180495800041	541	7	-0.390909396837942	0.695864207881586	-0.141382175317937	211.594353677029	1.72843450479233	1.7369	0.112	1.7315	0.1283	226970538
320	1	227580663	228266773	0.472358	0.271253880573	546	14	-0.943385763953879	0.345483622160612	-0.250894685286865	213.549939200846	1.65705614567527	1.7369	0.112	1.7315	0.1283	227580663
321	1	228266773	228906733	0.499332	0.218701168823	552	15	-1.39524862926046	0.162940877242229	-0.224376696537536	215.896641829427	1.68292682926829	1.7369	0.112	1.7315	0.1283	228266773
322	1	228906733	229496991	0.440392	0.152912794066	572	12	-0.256562573693913	0.797516469913489	-0.0787297098436324	223.718983924696	1.84219001610306	1.7369	0.112	1.7315	0.1283	228906733
323	1	229496991	230108568	0.419716	0.182441458721	463	9	-0.910104367216123	0.362767471623577	-0.359339491441011	181.087219505479	1.50081037277147	1.7369	0.112	1.7315	0.1283	229496991
324	1	230108568	230682839	0.452012	0.129330925643	498	13	-0.979527984093832	0.327319168554855	-0.321574943620373	194.7763181722	1.55625	1.7369	0.112	1.7315	0.1283	230108568
325	1	230682839	231272270	0.429698	0.151724290036	565	10	-0.259217733269312	0.795467249439729	-0.0952126103697468	220.981164191352	1.81380417335474	1.7369	0.112	1.7315	0.1283	230682839
326	1	231272270	231895935	0.407194	0.19828754219	537	8	-0.423303222730395	0.672074043283917	-0.163082891664243	210.029885257975	1.72946859903382	1.7369	0.112	1.7315	0.1283	231272270
327	1	231895935	232490999	0.413336	0.159754244922	561	9	-0.229024806369688	0.818849635788493	-0.0823509140924546	219.416695772298	1.81847649918963	1.7369	0.112	1.7315	0.1283	231895935
328	1	232490999	233052992	0.406902	0.11030920314	524	8	-0.508929911975652	0.610801352546466	-0.198438168112206	204.94536289605	1.68760064412238	1.7369	0.112	1.7315	0.1283	232490999
329	1	233052992	233629427	0.3979	0.132599512521	539	7	-0.404945120560663	0.685517851045982	-0.146725496392247	210.812119467502	1.7220447284345	1.7369	0.112	1.7315	0.1283	233052992
330	1	233629427	234236314	0.393906	0.176123396942	509	7	-0.615480976401465	0.538237128781549	-0.229345113069057	199.078606324598	1.62619808306709	1.7369	0.112	1.7315	0.1283	233629427
331	1	234236314	234816376	0.419636	0.138023176833	579	9	-0.103928560499935	0.917226041829446	-0.0367883367120107	226.45680365804	1.87682333873582	1.7369	0.112	1.7315	0.1283	234236314
332	1	234816376	235524537	0.424044	0.293945868242	542	10	-0.413890703327615	0.678954152653028	-0.155170626318425	211.985470781792	1.73996789727127	1.7369	0.112	1.7315	0.1283	234816376
333	1	235524537	236178352	0.404924	0.235257679925	553	8	-0.317916528274695	0.750548254796922	-0.120725499414949	216.28775893419	1.78099838969404	1.7369	0.112	1.7315	0.1283	235524537
334	1	236178352	236828852	0.41155	0.231360491929	573	9	-0.145627309123186	0.884215608242305	-0.0518165459443426	224.110101029459	1.85737439222042	1.7369	0.112	1.7315	0.1283	236178352
335	1	236828852	237428664	0.406068	0.166405473715	516	8	-0.561623259203502	0.574372729842617	-0.220633914226402	201.816426057942	1.66183574879227	1.7369	0.112	1.7315	0.1283	236828852
336	1	237428664	238007532	0.358696	0.136245223436	519	3	-0.150445466890797	0.880413172050946	-0.0652988401246076	202.989777372233	1.82585751978892	1.7369	0.112	1.7315	0.1283	237428664
337	1	238007532	238605385	0.374912	0.163674013512	547	5	-0.221271723156536	0.824880865953321	-0.0851549266890802	213.94105630561	1.79344262295082	1.7369	0.112	1.7315	0.1283	238007532
338	1	238605385	239186212	0.343758	0.13915847576	441	2	-0.551237180415621	0.581471095588734	-0.244768166457422	172.482643200683	1.60217983651226	1.7369	0.112	1.7315	0.1283	238605385
339	1	239186212	239759216	0.362902	0.127405742368	498	4	-0.426559168116086	0.66970044349862	-0.18152884875863	194.7763181722	1.67114093959732	1.7369	0.112	1.7315	0.1283	239186212
340	1	239759216	240347054	0.387338	0.149425521998	499	6	-0.608289236552896	0.542995658470168	-0.250547435999426	195.167435276964	1.5968	1.7369	0.112	1.7315	0.1283	239759216
341	1	240347054	240958965	0.37826	0.182887707526	552	5	-0.188006287173706	0.850871722616151	-0.0720274927034677	215.896641829427	1.80983606557377	1.7369	0.112	1.7315	0.1283	240347054
342	1	240958965	241542129	0.378638	0.142608254282	522	5	-0.387598903070684	0.698312880810013	-0.152645952911752	204.163128686523	1.71147540983607	1.7369	0.112	1.7315	0.1283	240958965
343	1	241542129	242151661	0.38137	0.179698522801	528	6	-0.421893751748116	0.673102570902248	-0.169049321978234	206.509831315104	1.6896	1.7369	0.112	1.7315	0.1283	241542129
344	1	242151661	242902919	0.398024	0.334449683065	515	7	-0.573373805233305	0.566391622511425	-0.212438337074172	201.425308953179	1.64536741214058	1.7369	0.112	1.7315	0.1283	242151661
345	1	242902919	243816822	0.3764	0.452895985679	525	5	-0.367639641480986	0.713141952150021	-0.144378336928152	205.336480000814	1.72131147540984	1.7369	0.112	1.7315	0.1283	242902919
346	1	243816822	244387282	0.396996	0.123514356835	628	7	0.219644585100385	0.826147965315401	0.0737537897468743	245.621541791449	2.00638977635783	1.7369	0.112	1.7315	0.1283	243816822
347	1	244387282	245047729	0.404808	0.24293698056	560	8	-0.271809849450326	0.785768231491741	-0.10257815270469	219.025578667534	1.80354267310789	1.7369	0.112	1.7315	0.1283	244387282
348	1	245047729	245671145	0.422578	0.197967328397	570	10	-0.225593174560986	0.821517849929258	-0.0825015586201928	222.936749715169	1.82985553772071	1.7369	0.112	1.7315	0.1283	245047729
349	1	245671145	246268341	0.422042	0.162753936731	450	10	-1.03258258356083	0.301799282120251	-0.42353847645526	176.002697143554	1.4446227929374	1.7369	0.112	1.7315	0.1283	245671145
350	1	246268341	246921274	0.389638	0.234224644795	550	6	-0.280490280516903	0.779101381338504	-0.110155632924665	215.1144076199	1.76	1.7369	0.112	1.7315	0.1283	246268341
351	1	246921274	247616229	0.415174	0.280528955112	529	9	-0.451418132360361	0.651688217219524	-0.167083962587222	206.900948419867	1.71474878444084	1.7369	0.112	1.7315	0.1283	246921274
352	1	247616229	248317745	0.36905	0.287257881502	565	4	0.00144141029084624	0.998849921381397	0.000576276475839463	220.981164191352	1.89597315436242	1.7369	0.112	1.7315	0.1283	247616229
353	1	248317745	249250621	0.327578	0.507393530501	419	1	-0.372299888751399	0.709669581442127	-0.201692439708734	163.878066895887	1.57223264540338	1.7369	0.112	1.7315	0.1283	248317745
354	2	0	616099	0.426734	0.188442117257	426	10	-1.19398046536079	0.232485609535295	-0.502610047446459	166.615886629232	1.36757624398074	1.7162	0.1585	1.721	0.1593	248317745
355	2	616099	1202949	0.434058	0.147993524751	523	11	-0.631939876563601	0.527426165076044	-0.202364890982669	204.554245791287	1.68709677419355	1.7162	0.1585	1.721	0.1593	248933844
356	2	1202949	1825762	0.476658	0.197190810083	529	14	-1.0980244398618	0.272193817429627	-0.296527914092692	206.900948419867	1.60546282245827	1.7162	0.1585	1.721	0.1593	249520694
357	2	1825762	2396479	0.431262	0.123909047742	516	11	-0.688108858792773	0.491384232234872	-0.221804771806356	201.816426057942	1.66451612903226	1.7162	0.1585	1.721	0.1593	250143507
358	2	2396479	2956121	0.463072	0.106571701195	470	13	-1.2000933576564	0.230103084964347	-0.405059929123454	183.825039238824	1.46875	1.7162	0.1585	1.721	0.1593	250714224
359	2	2956121	3598691	0.46405	0.22187465957	476	13	-1.15282934903585	0.248980435453017	-0.386759112380511	186.171741867404	1.4875	1.7162	0.1585	1.721	0.1593	251273866
360	2	3598691	4216080	0.43719	0.190137822345	517	11	-0.68008471847432	0.496450819916067	-0.219011556914676	202.207543162706	1.66774193548387	1.7162	0.1585	1.721	0.1593	251916436
361	2	4216080	4796180	0.367372	0.138079641441	487	4	-0.496827919794837	0.619310404803514	-0.213752818744368	190.474030019802	1.63422818791946	1.7162	0.1585	1.721	0.1593	252533825
362	2	4796180	5460124	0.375352	0.246924439411	438	5	-0.94645822758222	0.343914918568475	-0.405764889880463	171.309291886393	1.43606557377049	1.7162	0.1585	1.721	0.1593	253113925
363	2	5460124	6047249	0.409114	0.148392591016	425	8	-1.1610100839203	0.245637798635908	-0.500542138624592	166.224769524468	1.36876006441224	1.7162	0.1585	1.721	0.1593	253777869
364	2	6047249	6611512	0.39118	0.113888381836	511	7	-0.601445252678745	0.547543465829442	-0.223687478207131	199.860840534125	1.63258785942492	1.7162	0.1585	1.721	0.1593	254364994
365	2	6611512	7158709	0.409698	0.0862523003598	570	8	-0.205943165415514	0.836835306956607	-0.077043060597552	222.936749715169	1.83574879227053	1.7162	0.1585	1.721	0.1593	254929257
366	2	7158709	7714640	0.40255	0.100607809243	490	8	-0.732876637694014	0.463633673304064	-0.295223230647086	191.647381334093	1.5780998389694	1.7162	0.1585	1.721	0.1593	255476454
367	2	7714640	8272364	0.406738	0.103499221837	497	8	-0.686769958869645	0.492227703420101	-0.27475912808737	194.385201067437	1.60064412238325	1.7162	0.1585	1.721	0.1593	256032385
368	2	8272364	8816269	0.45691	0.0807218172291	459	13	-1.2867440401274	0.198183517445918	-0.439226532274646	179.522751086426	1.434375	1.7162	0.1585	1.721	0.1593	256590109
369	2	8816269	9417012	0.417464	0.1676973348	608	9	0.0976153911791122	0.922237702483228	0.0337196387423381	237.79919969618	1.9708265802269	1.7162	0.1585	1.721	0.1593	257134014
370	2	9417012	10030167	0.44274	0.184545506438	588	12	-0.128609932329912	0.897666306721214	-0.0389287017856573	229.976857600911	1.89371980676328	1.7162	0.1585	1.721	0.1593	257734757
371	2	10030167	10629284	0.493218	0.165438470282	524	15	-1.81583740128123	0.0693953181335022	-0.299478151778254	204.94536289605	1.59756097560976	1.7162	0.1585	1.721	0.1593	258347912
372	2	10629284	11238703	0.459752	0.179546420443	563	13	-0.46750122403788	0.64014131654973	-0.144585763608225	220.198929981825	1.759375	1.7162	0.1585	1.721	0.1593	258947029
373	2	11238703	11837086	0.429468	0.164414764457	549	10	-0.366816321135958	0.713756032506514	-0.136657328667098	214.723290515136	1.76243980738363	1.7162	0.1585	1.721	0.1593	259556448
374	2	11837086	12408724	0.426494	0.125320570011	571	10	-0.21886826281932	0.826752669675947	-0.0799727323094541	223.327866819932	1.8330658105939	1.7162	0.1585	1.721	0.1593	260154831
375	2	12408724	12971186	0.398736	0.111051057671	506	7	-0.636534561985546	0.524428061375705	-0.237873384450442	197.905255010308	1.61661341853035	1.7162	0.1585	1.721	0.1593	260726469
376	2	12971186	13584183	0.357856	0.184335323011	519	3	-0.150445466890797	0.880413172050946	-0.0652988401246076	202.989777372233	1.82585751978892	1.7162	0.1585	1.721	0.1593	261288931
377	2	13584183	14197791	0.342092	0.185147520893	504	2	-0.125346598347535	0.900249162912826	-0.052123088515026	197.123020800781	1.83106267029973	1.7162	0.1585	1.721	0.1593	261901928
378	2	14197791	14778882	0.365704	0.13954957141	495	4	-0.445723373119382	0.655797078906658	-0.190246065859739	193.60296685791	1.66107382550336	1.7162	0.1585	1.721	0.1593	262515536
379	2	14778882	15347169	0.398208	0.120162875448	463	7	-0.938302622024029	0.348088912663835	-0.365998575884516	181.087219505479	1.47923322683706	1.7162	0.1585	1.721	0.1593	263096627
380	2	15347169	15928375	0.39847	0.139719823952	466	7	-0.917249036439949	0.359012156308313	-0.356680814490472	182.26057081977	1.4888178913738	1.7162	0.1585	1.721	0.1593	263664914
381	2	15928375	16564119	0.443736	0.213519907384	471	12	-1.06426362230417	0.287209292546199	-0.359017797009239	184.216156343587	1.51690821256039	1.7162	0.1585	1.721	0.1593	264246120
382	2	16564119	17130248	0.405544	0.116809066485	483	8	-0.778983316518383	0.4359895425372	-0.315981790813883	188.909561600748	1.55555555555556	1.7162	0.1585	1.721	0.1593	264881864
383	2	17130248	17711983	0.36681	0.140502118662	502	4	-0.401006894778359	0.688415047668357	-0.169987226875938	196.340786591254	1.68456375838926	1.7162	0.1585	1.721	0.1593	265447993
384	2	17711983	18300635	0.396756	0.150601713746	540	7	-0.397927258699303	0.690683806192895	-0.144051362093922	211.203236572265	1.72523961661342	1.7162	0.1585	1.721	0.1593	266029728
385	2	18300635	18873016	0.382936	0.126455979496	592	6	-0.0105381990754966	0.991591889284499	-0.00399007570773719	231.541326019965	1.8944	1.7162	0.1585	1.721	0.1593	266618380
386	2	18873016	19495246	0.381806	0.196438615946	549	6	-0.286917711027413	0.774175328949775	-0.112781102331488	214.723290515136	1.7568	1.7162	0.1585	1.721	0.1593	267190761
387	2	19495246	20055399	0.421074	0.107386731839	545	10	-0.393715968102619	0.693790750810161	-0.147207248008008	213.158822096083	1.74959871589085	1.7162	0.1585	1.721	0.1593	267812991
388	2	20055399	20650180	0.431148	0.15935445147	600	11	-0.0140810720427049	0.988765301281758	-0.00421333673372956	234.670262858073	1.93548387096774	1.7162	0.1585	1.721	0.1593	268373144
389	2	20650180	21248614	0.449088	0.164485975062	533	12	-0.568447137018664	0.569731391113216	-0.180609323862846	208.465416838921	1.71658615136876	1.7162	0.1585	1.721	0.1593	268967925
390	2	21248614	21820644	0.38623	0.125919969232	440	6	-0.987507636672967	0.32339384103223	-0.432083727812027	172.09152609592	1.408	1.7162	0.1585	1.721	0.1593	269566359
391	2	21820644	22375089	0.364668	0.0981972963955	533	4	-0.202976776410972	0.83915318410814	-0.0835390580675347	208.465416838921	1.78859060402685	1.7162	0.1585	1.721	0.1593	270138389
392	2	22375089	22946708	0.363716	0.125291496609	442	4	-0.784290994844269	0.432869382226924	-0.353628221435279	172.873760305447	1.48322147651007	1.7162	0.1585	1.721	0.1593	270692834
393	2	22946708	23509419	0.404064	0.111444418183	447	8	-1.01610337904371	0.309580160132896	-0.427730148466338	174.829345829264	1.43961352657005	1.7162	0.1585	1.721	0.1593	271264453
394	2	23509419	24059871	0.464264	0.0916555848648	507	13	-0.908631971163008	0.363544424514493	-0.295734938685114	198.296372115071	1.584375	1.7162	0.1585	1.721	0.1593	271827164
395	2	24059871	24740986	0.397206	0.265909574741	526	7	-0.496177324758344	0.619769307681097	-0.18194796985245	205.727597105577	1.68051118210863	1.7162	0.1585	1.721	0.1593	272377616
396	2	24740986	25367687	0.415544	0.202171370398	531	9	-0.437518549485944	0.661735326560095	-0.161639823897094	207.683182629394	1.72123176661264	1.7162	0.1585	1.721	0.1593	273058731
397	2	25367687	25990943	0.44079	0.197761433504	538	12	-0.528461936592414	0.597178759008799	-0.167138684065398	210.421002362738	1.73268921095008	1.7162	0.1585	1.721	0.1593	273685432
398	2	25990943	26667421	0.407016	0.260877663427	523	8	-0.515516580379133	0.606192086412344	-0.201194033402715	204.554245791287	1.68438003220612	1.7162	0.1585	1.721	0.1593	274308688
399	2	26667421	27249054	0.485998	0.140351389966	581	14	-0.625012019437571	0.531963169506482	-0.161257472802189	227.239037867567	1.76327769347496	1.7162	0.1585	1.721	0.1593	274985166
400	2	27249054	27895223	0.460862	0.226208623441	598	13	-0.191794507084676	0.847903173801409	-0.0575752014903491	233.888028648546	1.86875	1.7162	0.1585	1.721	0.1593	275566799
401	2	27895223	28491184	0.385058	0.161018925735	552	6	-0.267635419495884	0.788979964390886	-0.104918984558518	215.896641829427	1.7664	1.7162	0.1585	1.721	0.1593	276212968
402	2	28491184	29082759	0.450746	0.154798630774	594	13	-0.223303846165042	0.823299034034407	-0.0672577548876883	232.323560229492	1.85625	1.7162	0.1585	1.721	0.1593	276808929
403	2	29082759	29654518	0.437902	0.125505676343	529	11	-0.583795034652882	0.559358219296902	-0.185908115115585	206.900948419867	1.70645161290323	1.7162	0.1585	1.721	0.1593	277400504
404	2	29654518	30203382	0.420582	0.0890275186567	543	10	-0.40716579158595	0.683886224541322	-0.152511279867935	212.376587886556	1.74317817014446	1.7162	0.1585	1.721	0.1593	277972263
405	2	30203382	30790655	0.418766	0.148607206529	519	9	-0.520916046732446	0.60242525636984	-0.194617146343366	202.989777372233	1.68233387358185	1.7162	0.1585	1.721	0.1593	278521127
406	2	30790655	31361844	0.443002	0.124633002386	533	12	-0.568447137018664	0.569731391113216	-0.180609323862846	208.465416838921	1.71658615136876	1.7162	0.1585	1.721	0.1593	279108400
407	2	31361844	31996845	0.417292	0.212599665197	558	9	-0.249874180681314	0.802684650802227	-0.0900865628720598	218.243344458007	1.80875202593193	1.7162	0.1585	1.721	0.1593	279679589
408	2	31996845	32700888	0.362038	0.289816104982	586	4	0.135590845313915	0.892144742993925	0.0532260735955375	229.194623391384	1.96644295302013	1.7162	0.1585	1.721	0.1593	280314590
409	2	32700888	33329162	0.379308	0.20416888173	527	5	-0.354333467087854	0.723088989497888	-0.138892797844422	206.11871421034	1.72786885245902	1.7162	0.1585	1.721	0.1593	281018633
410	2	33329162	33941659	0.384382	0.183669471034	552	6	-0.267635419495884	0.788979964390886	-0.104918984558518	215.896641829427	1.7664	1.7162	0.1585	1.721	0.1593	281646907
411	2	33941659	34554683	0.371936	0.184371248108	521	5	-0.394251990267249	0.693395004861555	-0.155412387203128	203.77201158176	1.70819672131148	1.7162	0.1585	1.721	0.1593	282259404
412	2	34554683	35183775	0.35133	0.205203690398	478	3	-0.407129675804005	0.683912748646571	-0.18402276050174	186.953976076931	1.6816182937555	1.7162	0.1585	1.721	0.1593	282872428
413	2	35183775	35786926	0.338338	0.17102019229	519	1	0.219878357533675	0.825965892038222	0.107091854949795	202.989777372233	1.94746716697936	1.7162	0.1585	1.721	0.1593	283501520
414	2	35786926	36399642	0.357206	0.183961247952	509	3	-0.213051371503775	0.831286893709529	-0.0933677224067931	199.078606324598	1.79067722075638	1.7162	0.1585	1.721	0.1593	284104671
415	2	36399642	36967517	0.388388	0.119524543253	616	6	0.143720133176736	0.885721472275676	0.0533430993582144	240.928136534288	1.9712	1.7162	0.1585	1.721	0.1593	284717387
416	2	36967517	37597557	0.374914	0.206399593677	561	5	-0.128128502404613	0.898047280288819	-0.0486949888728438	219.416695772298	1.83934426229508	1.7162	0.1585	1.721	0.1593	285285262
417	2	37597557	38194752	0.402064	0.162752534767	583	8	-0.120316476170257	0.904232452826303	-0.0445090964491597	228.021272077094	1.87761674718196	1.7162	0.1585	1.721	0.1593	285915302
418	2	38194752	38814174	0.402052	0.192795864532	517	8	-0.55503659080002	0.578869632754175	-0.217840699334721	202.207543162706	1.66505636070853	1.7162	0.1585	1.721	0.1593	286512497
419	2	38814174	39475263	0.386118	0.243672183322	557	6	-0.235498266943335	0.813822023813842	-0.0919099239966552	217.852227353244	1.7824	1.7162	0.1585	1.721	0.1593	287131919
420	2	39475263	40076997	0.377434	0.169068059973	540	5	-0.267843333532497	0.788819913606453	-0.103736352430806	211.203236572265	1.77049180327869	1.7162	0.1585	1.721	0.1593	287793008
421	2	40076997	40654319	0.377444	0.133932190355	505	5	-0.500701385412304	0.616581297111364	-0.20041237184248	197.514137905544	1.65573770491803	1.7162	0.1585	1.721	0.1593	288394742
422	2	40654319	41214960	0.343372	0.108163691203	498	2	-0.165907606163543	0.868229661601677	-0.0694010799468615	194.7763181722	1.80926430517711	1.7162	0.1585	1.721	0.1593	288972064
423	2	41214960	41814385	0.349934	0.165867289486	458	2	-0.436314324936931	0.662608689949545	-0.190199223917998	179.131633981662	1.66394187102634	1.7162	0.1585	1.721	0.1593	289532705
424	2	41814385	42386818	0.4198	0.126535332519	540	9	-0.374970426551067	0.707682460851765	-0.137392277650416	211.203236572265	1.75040518638574	1.7162	0.1585	1.721	0.1593	290132130
425	2	42386818	43042110	0.398268	0.236981376241	597	7	0.00209086739822254	0.998331730399809	0.000720162120052471	233.496911543782	1.9073482428115	1.7162	0.1585	1.721	0.1593	290704563
426	2	43042110	43640475	0.473032	0.164389628404	567	14	-0.752361517244095	0.451833682382137	-0.196446901264489	221.763398400879	1.72078907435508	1.7162	0.1585	1.721	0.1593	291359855
427	2	43640475	44256189	0.375298	0.187934657974	582	5	0.0115863287232709	0.990755654027255	0.00432339342664718	227.63015497233	1.90819672131148	1.7162	0.1585	1.721	0.1593	291958220
428	2	44256189	44885853	0.369506	0.205925700056	521	4	-0.279633596424154	0.779758628736863	-0.116391218548202	203.77201158176	1.74832214765101	1.7162	0.1585	1.721	0.1593	292573934
429	2	44885853	45463911	0.438754	0.135034892692	504	11	-0.784398542614211	0.432806293291175	-0.255752103729694	197.123020800781	1.6258064516129	1.7162	0.1585	1.721	0.1593	293203598
430	2	45463911	46019151	0.404396	0.0994885094734	594	8	-0.0478631237319637	0.96182532868833	-0.0175420488488903	232.323560229492	1.91304347826087	1.7162	0.1585	1.721	0.1593	293781656
431	2	46019151	46575185	0.439442	0.100774413075	599	11	-0.0221052123611581	0.982364028630183	-0.00661983444082474	234.279145753309	1.93225806451613	1.7162	0.1585	1.721	0.1593	294336896
432	2	46575185	47148856	0.42418	0.128420296651	623	10	0.130827147747277	0.895912046769202	0.0457686853517049	243.665956267632	2	1.7162	0.1585	1.721	0.1593	294892930
433	2	47148856	47782132	0.452894	0.210454841175	598	13	-0.191794507084676	0.847903173801409	-0.0575752014903491	233.888028648546	1.86875	1.7162	0.1585	1.721	0.1593	295466601
434	2	47782132	48439149	0.40535	0.238984683806	541	8	-0.39695654911647	0.691399502491887	-0.152376385822841	211.594353677029	1.74235104669887	1.7162	0.1585	1.721	0.1593	296099877
435	2	48439149	49070749	0.385374	0.208359721343	483	6	-0.711128124721051	0.477004843076935	-0.297564062500914	188.909561600748	1.5456	1.7162	0.1585	1.721	0.1593	296756894
436	2	49070749	49661349	0.385576	0.153403318659	469	6	-0.801112151868187	0.423066721862703	-0.339999328821311	183.43392213406	1.5008	1.7162	0.1585	1.721	0.1593	297388494
437	2	49661349	50244505	0.354328	0.142596492191	397	3	-0.914237503169124	0.360592061847027	-0.451894371339531	155.273490591091	1.39665787159191	1.7162	0.1585	1.721	0.1593	297979094
438	2	50244505	50789013	0.349628	0.0817398458792	456	2	-0.4498346608756	0.65282966343508	-0.196512997850201	178.349399772135	1.6566757493188	1.7162	0.1585	1.721	0.1593	298562250
439	2	50789013	51322685	0.348566	0.0630949347165	439	2	-0.56475751635429	0.572238707006442	-0.251325882479584	171.700408991156	1.59491371480472	1.7162	0.1585	1.721	0.1593	299106758
440	2	51322685	51913523	0.342074	0.153744342781	464	2	-0.395753317120923	0.692287018470173	-0.17142201688737	181.478336610243	1.68574023614896	1.7162	0.1585	1.721	0.1593	299640430
441	2	51913523	52516164	0.335714	0.17031864742	528	1	0.273174399699332	0.784719157898057	0.131895245950368	206.509831315104	1.9812382739212	1.7162	0.1585	1.721	0.1593	300231268
442	2	52516164	53106277	0.353292	0.152704651482	449	3	-0.588686799181641	0.556071394901256	-0.274317933741341	175.611580038791	1.57959542656113	1.7162	0.1585	1.721	0.1593	300833909
443	2	53106277	53704899	0.359264	0.164748372095	567	3	0.150062875251495	0.88071500951919	0.0623153564597404	221.763398400879	1.99472295514512	1.7162	0.1585	1.721	0.1593	301424022
444	2	53704899	54339151	0.377724	0.211669809476	584	5	0.0248925031164027	0.98014070702936	0.00927260939838054	228.412389181857	1.91475409836066	1.7162	0.1585	1.721	0.1593	302022644
445	2	54339151	54909490	0.397988	0.123328406439	520	7	-0.538284495926504	0.590380653375264	-0.198499146116298	203.380894476996	1.66134185303514	1.7162	0.1585	1.721	0.1593	302656896
446	2	54909490	55492677	0.391416	0.142642068496	596	7	-0.00492699446313755	0.996068843091693	-0.00169843868259098	233.105794439019	1.90415335463259	1.7162	0.1585	1.721	0.1593	303227235
447	2	55492677	56157960	0.364048	0.248440137505	597	4	0.205859596992665	0.836900586367695	0.0800563404380945	233.496911543782	2.00335570469799	1.7162	0.1585	1.721	0.1593	303810422
448	2	56157960	56742242	0.379368	0.144248838746	505	5	-0.500701385412304	0.616581297111364	-0.20041237184248	197.514137905544	1.65573770491803	1.7162	0.1585	1.721	0.1593	304475705
449	2	56742242	57363074	0.346474	0.194629142828	490	2	-0.21998894991822	0.825879760600792	-0.0927650730123719	191.647381334093	1.78019981834696	1.7162	0.1585	1.721	0.1593	305059987
450	2	57363074	57978189	0.343382	0.187143867407	729	2	1.39569119475277	0.162807507008096	0.480371992311995	285.124369372558	2.64850136239782	2.6669	0.1303	2.6485	0.1508	305680819
451	2	57978189	58561399	0.343574	0.142675880043	701	2	1.2064064916114	0.227660794244453	0.423867621995681	274.173090439181	2.54677565849228	2.6669	0.1303	2.6485	0.1508	306295934
452	2	58561399	59114769	0.36381	0.0964454162676	836	4	1.73260792892187	0.083165379018521	0.565828351254172	326.973899582248	2.80536912751678	2.6669	0.1303	2.6485	0.1508	306879144
453	2	59114769	59682896	0.372622	0.119915089408	586	5	0.0381986775095345	0.969529275322464	0.0142049049406112	229.194623391384	1.92131147540984	1.6702	0.1469	1.6677	0.1197	307432514
454	2	59682896	60229917	0.383076	0.0859583087304	475	6	-0.762547568805129	0.445733263716218	-0.321659738118377	185.780624762641	1.52	1.6702	0.1469	1.6677	0.1197	308000641
455	2	60229917	60804512	0.42132	0.129821874538	499	10	-0.703061908219225	0.482017169423888	-0.274423662335036	195.167435276964	1.60192616372392	1.6702	0.1469	1.6677	0.1197	308547662
456	2	60804512	61457641	0.391244	0.234454449274	547	7	-0.348802225669782	0.727237792390738	-0.125469936352196	213.94105630561	1.74760383386581	1.6702	0.1469	1.6677	0.1197	309122257
457	2	61457641	62149146	0.379414	0.276939429216	516	5	-0.427517426250079	0.669002495251805	-0.169324694058383	201.816426057942	1.69180327868852	1.6702	0.1469	1.6677	0.1197	309775386
458	2	62149146	62802126	0.411118	0.234279763546	496	9	-0.680761249788242	0.496022573121114	-0.260011564314372	193.994083962673	1.60777957860616	1.6702	0.1469	1.6677	0.1197	310466891
459	2	62802126	63444030	0.359544	0.221067324709	462	3	-0.50729912318477	0.611944953713799	-0.233140527066431	180.696102400716	1.62532981530343	1.6702	0.1469	1.6677	0.1197	311119871
460	2	63444030	64100152	0.363776	0.237946601394	526	4	-0.247693254751995	0.804371751204687	-0.102611791534408	205.727597105577	1.76510067114094	1.6702	0.1469	1.6677	0.1197	311761775
461	2	64100152	64693219	0.392452	0.156924934282	546	7	-0.355820087531142	0.721975304658034	-0.1281098182249	213.549939200846	1.7444089456869	1.6702	0.1469	1.6677	0.1197	312417897
462	2	64693219	65282302	0.420952	0.151223172286	637	10	0.224975912130592	0.821998013268411	0.0778298945840033	249.14159573432	2.04494382022472	1.6702	0.1469	1.6677	0.1197	313010964
463	2	65282302	65919382	0.416494	0.215169209518	516	9	-0.541765421044072	0.587980115303808	-0.202980619277993	201.816426057942	1.67260940032415	1.6702	0.1469	1.6677	0.1197	313600047
464	2	65919382	66508419	0.399588	0.151156888277	524	7	-0.510213048481064	0.609902211599359	-0.187443957607302	204.94536289605	1.6741214057508	1.6702	0.1469	1.6677	0.1197	314237127
465	2	66508419	67091838	0.383566	0.142983001925	528	6	-0.421893751748116	0.673102570902248	-0.169049321978234	206.509831315104	1.6896	1.6702	0.1469	1.6677	0.1197	314826164
466	2	67091838	67661697	0.364592	0.122589974011	495	4	-0.445723373119382	0.655797078906658	-0.190246065859739	193.60296685791	1.66107382550336	1.6702	0.1469	1.6677	0.1197	315409583
467	2	67661697	68234810	0.39735	0.12757170052	515	7	-0.573373805233305	0.566391622511425	-0.212438337074172	201.425308953179	1.64536741214058	1.6702	0.1469	1.6677	0.1197	315979442
468	2	68234810	68855598	0.372514	0.194572060027	511	5	-0.460782862232908	0.644954398415682	-0.183372468544015	199.860840534125	1.67540983606557	1.6702	0.1469	1.6677	0.1197	316552555
469	2	68855598	69415572	0.410132	0.107101401136	576	9	-0.12477793481156	0.900699356319428	-0.0442828732589351	225.28345234375	1.86709886547812	1.6702	0.1469	1.6677	0.1197	317173343
470	2	69415572	70046550	0.403962	0.20757934508	537	8	-0.423303222730395	0.672074043283917	-0.163082891664243	210.029885257975	1.72946859903382	1.6702	0.1469	1.6677	0.1197	317733317
471	2	70046550	70708663	0.418528	0.244841892547	595	9	0.00726810249540145	0.994200944288788	0.00253798349405847	232.714677334255	1.92868719611021	1.6702	0.1469	1.6677	0.1197	318364295
472	2	70708663	71341013	0.447768	0.209298647901	557	12	-0.376518174972663	0.706531706235232	-0.11706752928199	217.852227353244	1.7938808373591	1.6702	0.1469	1.6677	0.1197	319026408
473	2	71341013	71953120	0.442322	0.183149351339	541	12	-0.504470816336664	0.613930565048208	-0.159116262795206	211.594353677029	1.74235104669887	1.6702	0.1469	1.6677	0.1197	319658758
474	2	71953120	72519106	0.445348	0.11658592262	578	12	-0.208580333182412	0.834775864736136	-0.0636753641213429	226.065686553277	1.86151368760064	1.6702	0.1469	1.6677	0.1197	320270865
475	2	72519106	73134358	0.35972	0.187324868509	603	3	0.375444131858215	0.707330188782319	0.151124623417596	235.843614172363	2.12137203166227	1.6702	0.1469	1.6677	0.1197	320836851
476	2	73134358	73731601	0.457066	0.162819823757	525	13	-0.76683994530136	0.443176683278804	-0.245403263134969	205.336480000814	1.640625	1.6702	0.1469	1.6677	0.1197	321452103
477	2	73731601	74439703	0.421868	0.293887038873	499	10	-0.703061908219225	0.482017169423888	-0.274423662335036	195.167435276964	1.60192616372392	1.6702	0.1469	1.6677	0.1197	322049346
478	2	74439703	75036542	0.450382	0.162253136943	530	13	-0.727453271450902	0.466948330954671	-0.231728326237893	207.292065524631	1.65625	1.6702	0.1469	1.6677	0.1197	322757448
479	2	75036542	75633395	0.405266	0.162272787437	549	8	-0.34426320188862	0.730648355437068	-0.131198830644458	214.723290515136	1.76811594202899	1.6702	0.1469	1.6677	0.1197	323354287
480	2	75633395	76228029	0.382676	0.159146634737	517	6	-0.492595487363722	0.622298437229867	-0.199422971021752	202.207543162706	1.6544	1.6702	0.1469	1.6677	0.1197	323951140
481	2	76228029	76827430	0.34962	0.165833890834	505	2	-0.1185864303782	0.905603016474315	-0.0492634343757853	197.514137905544	1.8346957311535	1.6702	0.1469	1.6677	0.1197	324545774
482	2	76827430	77426537	0.339332	0.165424540191	524	1	0.249487269847929	0.802983886835531	0.120924128129365	204.94536289605	1.96622889305816	1.6702	0.1469	1.6677	0.1197	325145175
483	2	77426537	78027312	0.33732	0.167741667013	507	1	0.148816967979466	0.881698061221379	0.073343063595255	198.296372115071	1.90243902439024	1.6702	0.1469	1.6677	0.1197	325744282
484	2	78027312	78618802	0.33568	0.154677171212	428	1	-0.319003846585742	0.749723595905159	-0.171031887006939	167.398120838758	1.60600375234522	1.6702	0.1469	1.6677	0.1197	326345057
485	2	78618802	79201843	0.345732	0.142427376462	477	2	-0.307871133519572	0.758180391729426	-0.131557556009431	186.562858972168	1.73297002724796	1.6702	0.1469	1.6677	0.1197	326936547
486	2	79201843	79797018	0.378938	0.159910950561	489	5	-0.607150780557358	0.543750852751484	-0.246861294529403	191.256264229329	1.60327868852459	1.6702	0.1469	1.6677	0.1197	327519588
487	2	79797018	80355685	0.37482	0.105012467176	425	5	-1.03294836113758	0.301628065109239	-0.449232918456573	166.224769524468	1.39344262295082	1.6702	0.1469	1.6677	0.1197	328114763
488	2	80355685	80906998	0.386328	0.0930741702082	472	6	-0.781829860336658	0.434314569853749	-0.330800391974846	184.60727344835	1.5104	1.6702	0.1469	1.6677	0.1197	328673430
489	2	80906998	81499880	0.353112	0.156661865262	407	3	-0.851631598556147	0.394418595902373	-0.416004584216241	159.184661638726	1.43183817062445	1.6702	0.1469	1.6677	0.1197	329224743
490	2	81499880	82087300	0.34546	0.148820264887	475	2	-0.321391469458241	0.747913746896721	-0.137619308796632	185.780624762641	1.72570390554042	1.6702	0.1469	1.6677	0.1197	329817625
491	2	82087300	82672633	0.340582	0.145785390538	400	2	-0.828404067158343	0.407441703972159	-0.385546822240218	156.446841905382	1.45322434150772	1.6702	0.1469	1.6677	0.1197	330405045
492	2	82672633	83254426	0.338066	0.140587803566	450	1	-0.188724632403026	0.850308644635517	-0.0987176821910485	176.002697143554	1.68855534709193	1.6702	0.1469	1.6677	0.1197	330990378
493	2	83254426	83838444	0.342	0.143862004253	430	2	-0.625599028078302	0.531577976440196	-0.281210162425482	168.180355048285	1.5622161671208	1.6702	0.1469	1.6677	0.1197	331572171
494	2	83838444	84427819	0.35776	0.15164369035	467	3	-0.475996170878281	0.634077105871085	-0.217610828772827	182.651687924533	1.6429199648197	1.6702	0.1469	1.6677	0.1197	332156189
495	2	84427819	85053313	0.386914	0.200631820609	552	6	-0.267635419495884	0.788979964390886	-0.104918984558518	215.896641829427	1.7664	1.6702	0.1469	1.6677	0.1197	332745564
496	2	85053313	85702752	0.448476	0.230104751947	512	12	-0.736384978808915	0.461496443496575	-0.238601046622022	200.251957638889	1.64895330112721	1.6702	0.1469	1.6677	0.1197	333371058
497	2	85702752	86326605	0.466368	0.198529140679	600	13	-0.176039837544493	0.860262645299856	-0.0527581851925732	234.670262858073	1.875	1.6702	0.1469	1.6677	0.1197	334020497
498	2	86326605	86975038	0.39966	0.228910311474	554	7	-0.299677192640261	0.764423397128402	-0.107124793095564	216.678876038954	1.76996805111821	1.6702	0.1469	1.6677	0.1197	334644350
499	2	86975038	88809039	0.422464	0.727372013429	467	10	-0.918259083952516	0.358483242738707	-0.370040927962635	182.651687924533	1.4991974317817	1.6702	0.1469	1.6677	0.1197	335292783
500	2	88809039	95541489	0.407006	0.925732831287	631	8	0.195843607196843	0.844732577308393	0.069635025332893	246.79489310574	2.03220611916264	1.6702	0.1469	1.6677	0.1197	337126784
501	2	95541489	96740240	0.462642	0.582899200918	623	13	0.00513886216761313	0.99589979926266	0.00151147733554783	243.665956267632	1.946875	1.6702	0.1469	1.6677	0.1197	343859234
502	2	96740240	97380358	0.47655	0.218894016416	586	14	-0.579530055935242	0.562231572405982	-0.14889497178447	229.194623391384	1.77845220030349	1.6702	0.1469	1.6677	0.1197	345057985
503	2	97380358	98551867	0.460402	0.573200035168	526	13	-0.758962610531268	0.447874923446741	-0.242657886396152	205.727597105577	1.64375	1.6702	0.1469	1.6677	0.1197	345698103
504	2	98551867	99149896	0.420854	0.163920144341	533	10	-0.474414909002603	0.635204063454784	-0.179327944913121	208.465416838921	1.71107544141252	1.6702	0.1469	1.6677	0.1197	346869612
505	2	99149896	99771850	0.41287	0.196082025359	553	9	-0.284623137867356	0.775932882682217	-0.10307220446654	216.28775893419	1.79254457050243	1.6702	0.1469	1.6677	0.1197	347467641
506	2	99771850	100407187	0.399614	0.213016084377	473	7	-0.868124003410429	0.38532645193389	-0.335170585805357	184.998390553114	1.5111821086262	1.6702	0.1469	1.6677	0.1197	348089595
507	2	100407187	101000650	0.410204	0.157487492902	482	9	-0.778058329909161	0.436534626889808	-0.301318538471286	188.518444495985	1.56239870340357	1.6702	0.1469	1.6677	0.1197	348724932
508	2	101000650	101601235	0.439208	0.167478375251	510	11	-0.736253700703492	0.461576316952157	-0.238678590370753	199.469723429362	1.64516129032258	1.6702	0.1469	1.6677	0.1197	349318395
509	2	101601235	102255660	0.427014	0.235970508462	535	10	-0.460965085519273	0.644823654702423	-0.173924586383788	209.247651048448	1.71749598715891	1.6702	0.1469	1.6677	0.1197	349918980
510	2	102255660	102830966	0.412344	0.130897296395	496	9	-0.680761249788242	0.496022573121114	-0.260011564314372	193.994083962673	1.60777957860616	1.6702	0.1469	1.6677	0.1197	350573405
511	2	102830966	103394457	0.393638	0.112674381667	472	7	-0.875141865271789	0.381496720183407	-0.338223909782911	184.60727344835	1.50798722044728	1.6702	0.1469	1.6677	0.1197	351148711
512	2	103394457	103974157	0.371598	0.137484905986	451	5	-0.859968094026863	0.389806630481692	-0.363568326226256	176.393814248318	1.47868852459016	1.6702	0.1469	1.6677	0.1197	351712202
513	2	103974157	104555738	0.349706	0.140274527538	448	2	-0.503916004630278	0.614320403305657	-0.222048089957338	175.220462934028	1.62761126248865	1.6702	0.1469	1.6677	0.1197	352291902
514	2	104555738	105100960	0.362738	0.0829423610933	441	4	-0.790679063178701	0.429131296683389	-0.35689593526919	172.482643200683	1.47986577181208	1.6702	0.1469	1.6677	0.1197	352873483
515	2	105100960	105682950	0.406984	0.140878709256	451	8	-0.989756705429783	0.322293051033771	-0.414877546394275	176.393814248318	1.4524959742351	1.6702	0.1469	1.6677	0.1197	353418705
516	2	105682950	106260408	0.427124	0.134136162284	506	10	-0.655987526027567	0.511832150241608	-0.254326092977987	197.905255010308	1.62439807383628	1.6702	0.1469	1.6677	0.1197	354000695
517	2	106260408	106850260	0.434696	0.152329736951	481	11	-0.968953769938635	0.332568255665497	-0.323138943459569	188.127327391222	1.55161290322581	1.6702	0.1469	1.6677	0.1197	354578153
518	2	106850260	107606696	0.404836	0.339005547065	394	8	-1.36519680442821	0.172191202480196	-0.60980935019328	154.100139276801	1.26892109500805	1.6702	0.1469	1.6677	0.1197	355168005
519	2	107606696	108179170	0.375818	0.126597889162	484	5	-0.640416216540188	0.521902042848564	-0.261688712207042	189.300678705512	1.58688524590164	1.6702	0.1469	1.6677	0.1197	355924441
520	2	108179170	108855419	0.371868	0.260627372462	499	5	-0.540619908591699	0.588769592722295	-0.217655944144376	195.167435276964	1.63606557377049	1.6702	0.1469	1.6677	0.1197	356496915
521	2	108855419	109602612	0.404092	0.330828848771	506	8	-0.627489943238314	0.53033812634154	-0.248867594955346	197.905255010308	1.62962962962963	1.6702	0.1469	1.6677	0.1197	357173164
522	2	109602612	110317438	0.478238	0.300529079804	557	14	-0.843325444248754	0.399046456271862	-0.222118308866686	217.852227353244	1.69044006069803	1.6702	0.1469	1.6677	0.1197	357920357
523	2	110317438	111714785	0.416914	0.642179072199	468	9	-0.875355410030081	0.381380553625016	-0.343843155117843	183.042805029297	1.51701782820097	1.6702	0.1469	1.6677	0.1197	358635183
524	2	111714785	112792600	0.42732	0.536098495567	497	10	-0.716511731702555	0.473675426114565	-0.280217626110011	194.385201067437	1.59550561797753	1.6702	0.1469	1.6677	0.1197	360032530
525	2	112792600	113543645	0.411696	0.334260929771	525	9	-0.479217298109195	0.631784049500732	-0.178034262147762	205.336480000814	1.70178282009724	1.6702	0.1469	1.6677	0.1197	361110345
526	2	113543645	114470301	0.440974	0.460425443746	562	12	-0.336532974546413	0.736468990012154	-0.104174726401096	219.807812877061	1.80998389694042	1.6702	0.1469	1.6677	0.1197	361861390
527	2	114470301	115076004	0.387232	0.174512921349	467	6	-0.813967012889206	0.415663848679071	-0.346164701627025	182.651687924533	1.4944	1.6702	0.1469	1.6677	0.1197	362788046
528	2	115076004	115642440	0.3721	0.117287743011	489	5	-0.607150780557358	0.543750852751484	-0.246861294529403	191.256264229329	1.60327868852459	1.6702	0.1469	1.6677	0.1197	363393749
529	2	115642440	116236341	0.353764	0.158108843056	494	3	-0.306960228423241	0.758873644812777	-0.136522336897811	193.211849753146	1.73790677220756	1.6702	0.1469	1.6677	0.1197	363960185
530	2	116236341	116825300	0.343266	0.151044469989	378	2	-0.977127762483707	0.328505904925621	-0.46716058779387	147.842265600586	1.3732970027248	1.6702	0.1469	1.6677	0.1197	364554086
531	2	116825300	117440683	0.351124	0.187497867182	470	3	-0.457214399494388	0.647516949435882	-0.208372621917489	183.825039238824	1.65347405452946	1.6702	0.1469	1.6677	0.1197	365143045
532	2	117440683	118052731	0.356094	0.183070608841	442	3	-0.632510932410725	0.527053067057712	-0.296987009091057	172.873760305447	1.55496921723835	1.6702	0.1469	1.6677	0.1197	365758428
533	2	118052731	118701714	0.392908	0.229563794429	479	7	-0.826016832242268	0.408794543538118	-0.316985113408572	187.345093181695	1.53035143769968	1.6702	0.1469	1.6677	0.1197	366370476
534	2	118701714	119270482	0.40582	0.120906942725	538	8	-0.416716554326914	0.676885744345607	-0.160398807093032	210.421002362738	1.73268921095008	1.6702	0.1469	1.6677	0.1197	367019459
535	2	119270482	119840104	0.4369	0.122224914066	518	11	-0.672060578155867	0.501545131878086	-0.216223739543057	202.598660267469	1.67096774193548	1.6702	0.1469	1.6677	0.1197	367588227
536	2	119840104	120427480	0.450026	0.1487565035	509	13	-0.892877301622825	0.371922883779144	-0.290055029612759	199.078606324598	1.590625	1.6702	0.1469	1.6677	0.1197	368157849
537	2	120427480	121047400	0.394528	0.193444315396	572	7	-0.17335567913578	0.862371860509921	-0.0609956223663633	223.718983924696	1.82747603833866	1.6702	0.1469	1.6677	0.1197	368745225
538	2	121047400	121585282	0.510306	0.0704280864576	506	15	-2.0862158975803	0.036959070827044	-0.349907578621395	197.905255010308	1.54268292682927	1.6702	0.1469	1.6677	0.1197	369365145
539	2	121585282	122152639	0.487216	0.118720664414	516	14	-1.21627754496786	0.223879212500493	-0.332424570783463	201.816426057942	1.5660091047041	1.6702	0.1469	1.6677	0.1197	369903027
540	2	122152639	122785262	0.41502	0.209639864501	531	9	-0.437518549485944	0.661735326560095	-0.161639823897094	207.683182629394	1.72123176661264	1.6702	0.1469	1.6677	0.1197	370470384
541	2	122785262	123370390	0.399902	0.145486115858	540	7	-0.397927258699303	0.690683806192895	-0.144051362093922	211.203236572265	1.72523961661342	1.6702	0.1469	1.6677	0.1197	371103007
542	2	123370390	123934155	0.35537	0.113105637987	513	3	-0.188009009658584	0.85086958844099	-0.0820745528754344	200.643074743652	1.80474934036939	1.6702	0.1469	1.6677	0.1197	371688135
543	2	123934155	124536545	0.345342	0.169972941118	512	2	-0.0712652545928571	0.943186647711642	-0.0294030120149424	200.251957638889	1.86012715712988	1.6702	0.1469	1.6677	0.1197	372251900
544	2	124536545	125123665	0.371878	0.148385338602	495	5	-0.567232257377963	0.570556394865499	-0.229267234514665	193.60296685791	1.62295081967213	1.6702	0.1469	1.6677	0.1197	372854290
545	2	125123665	125691358	0.384136	0.119242266507	474	6	-0.768974999315638	0.441908152235516	-0.324700192438428	185.389507657877	1.5168	1.6702	0.1469	1.6677	0.1197	373441410
546	2	125691358	126284537	0.353908	0.157084117948	506	3	-0.231833142887668	0.816667613937459	-0.101895993788178	197.905255010308	1.78012313104661	1.6702	0.1469	1.6677	0.1197	374009103
547	2	126284537	126875066	0.36137	0.153301531339	517	4	-0.305185869761882	0.760224593683646	-0.127510310511776	202.207543162706	1.73489932885906	1.6702	0.1469	1.6677	0.1197	374602282
548	2	126875066	127475626	0.389722	0.167443719195	526	6	-0.434748612769135	0.663744908302782	-0.174524452044385	205.727597105577	1.6832	1.6702	0.1469	1.6677	0.1197	375192811
549	2	127475626	128059838	0.468866	0.144146303054	449	13	-1.36551738782832	0.172090491874659	-0.471005240947307	175.611580038791	1.403125	1.6702	0.1469	1.6677	0.1197	375793371
550	2	128059838	128689942	0.441804	0.206480200094	592	12	-0.0966217719889118	0.923026765843353	-0.029147680993072	231.541326019965	1.90660225442834	1.6702	0.1469	1.6677	0.1197	376377583
551	2	128689942	129315430	0.460542	0.200624152662	493	13	-1.01891465794429	0.308243484230434	-0.336133039310543	192.820732648383	1.540625	1.6702	0.1469	1.6677	0.1197	377007687
552	2	129315430	129927206	0.429084	0.182707396171	432	10	-1.1536309949108	0.248651485474131	-0.482432165508828	168.962589257812	1.3868378812199	1.6702	0.1469	1.6677	0.1197	377633175
553	2	129927206	130511810	0.414086	0.144720186656	434	9	-1.11164831889517	0.266289388675341	-0.452656642256768	169.744823467339	1.40680713128039	1.6702	0.1469	1.6677	0.1197	378244951
554	2	130511810	131734160	0.467156	0.590951855033	457	13	-1.30249870966759	0.192745958772916	-0.445526520630384	178.740516876899	1.428125	1.6702	0.1469	1.6677	0.1197	378829555
555	2	131734160	133330192	0.43239	0.686723073222	517	11	-0.68008471847432	0.496450819916067	-0.219011556914676	202.207543162706	1.66774193548387	1.6702	0.1469	1.6677	0.1197	380051905
556	2	133330192	133883305	0.397702	0.0960255860918	537	7	-0.418980844283383	0.675230132016033	-0.15208868115934	210.029885257975	1.71565495207668	1.6702	0.1469	1.6677	0.1197	381647937
557	2	133883305	134454502	0.38702	0.124645262493	499	6	-0.608289236552896	0.542995658470168	-0.250547435999426	195.167435276964	1.5968	1.6702	0.1469	1.6677	0.1197	382201050
558	2	134454502	135041554	0.41668	0.148286693513	504	9	-0.625162918290574	0.531864136693487	-0.236927951201331	197.123020800781	1.63371150729336	1.6702	0.1469	1.6677	0.1197	382772247
559	2	135041554	135630814	0.423558	0.151478125106	467	10	-0.918259083952516	0.358483242738707	-0.370040927962635	182.651687924533	1.4991974317817	1.6702	0.1469	1.6677	0.1197	383359299
560	2	135630814	136314476	0.362578	0.26864444711	505	4	-0.381842689775064	0.702578051793584	-0.161391203187553	197.514137905544	1.69463087248322	1.6702	0.1469	1.6677	0.1197	383948559
561	2	136314476	136921865	0.388456	0.176804321448	495	6	-0.633998958594935	0.526081501748929	-0.262158726369715	193.60296685791	1.584	1.6702	0.1469	1.6677	0.1197	384632221
562	2	136921865	137510871	0.410058	0.151112212779	449	9	-1.00740144733704	0.313741896093336	-0.403636239960101	175.611580038791	1.45542949756888	1.6702	0.1469	1.6677	0.1197	385239610
563	2	137510871	138097764	0.371232	0.14805594887	472	5	-0.720253262898979	0.471369075171225	-0.297908900119795	184.60727344835	1.54754098360656	1.6702	0.1469	1.6677	0.1197	385828616
564	2	138097764	138718177	0.363382	0.194085230322	484	4	-0.515992124798132	0.605859909512687	-0.222667543552116	189.300678705512	1.6241610738255	1.6702	0.1469	1.6677	0.1197	386415509
565	2	138718177	139309852	0.366338	0.154941479697	453	4	-0.714022243165519	0.475213425347199	-0.318163540780475	177.176048457845	1.52013422818792	1.6702	0.1469	1.6677	0.1197	387035922
566	2	139309852	139882730	0.366774	0.12721382214	482	4	-0.528768261466996	0.596966217372758	-0.228641444596749	188.518444495985	1.61744966442953	1.6702	0.1469	1.6677	0.1197	387627597
567	2	139882730	140468081	0.349868	0.145811658304	475	2	-0.321391469458241	0.747913746896721	-0.137619308796632	185.780624762641	1.72570390554042	1.6702	0.1469	1.6677	0.1197	388200475
568	2	140468081	141036787	0.34636	0.120811104507	463	2	-0.402513485090257	0.687306166036126	-0.174534628754706	181.087219505479	1.68210717529519	1.6702	0.1469	1.6677	0.1197	388785826
569	2	141036787	141594816	0.332272	0.103989219198	462	1	-0.117663242848817	0.906334492365201	-0.060749831992028	180.696102400716	1.73358348968105	1.6702	0.1469	1.6677	0.1197	389354532
570	2	141594816	142159950	0.338958	0.115254081333	427	1	-0.324925629048593	0.745237359259493	-0.174406613787595	167.007003733995	1.60225140712946	1.6702	0.1469	1.6677	0.1197	389912561
571	2	142159950	142713573	0.341962	0.0968583313916	449	2	-0.497155836660943	0.61907916198988	-0.218831377273795	175.611580038791	1.63124432334242	1.6702	0.1469	1.6677	0.1197	390477695
572	2	142713573	143269100	0.343872	0.0999537376221	471	2	-0.34843214133558	0.727515667726878	-0.149819762402159	184.216156343587	1.71117166212534	1.6702	0.1469	1.6677	0.1197	391031318
573	2	143269100	143882170	0.350014	0.18443244654	582	3	0.243971732170962	0.807252712951477	0.0999857744257953	227.63015497233	2.04749340369393	1.6702	0.1469	1.6677	0.1197	391586845
574	2	143882170	144419098	0.354734	0.0687764467489	479	3	-0.400869085342708	0.68851651174798	-0.181007722746308	187.345093181695	1.68513632365875	1.6702	0.1469	1.6677	0.1197	392199915
575	2	144419098	144974298	0.367626	0.0994236311239	520	4	-0.286021664758586	0.774861528329546	-0.119162967798256	203.380894476996	1.74496644295302	1.6702	0.1469	1.6677	0.1197	392736843
576	2	144974298	145525086	0.370884	0.09220970682	510	5	-0.467435949429474	0.640188007404813	-0.186198512622779	199.469723429362	1.67213114754098	1.6702	0.1469	1.6677	0.1197	393292043
577	2	145525086	146075464	0.35638	0.091533455189	497	3	-0.288178457039348	0.773210138408457	-0.127787526920202	194.385201067437	1.74846086191733	1.6702	0.1469	1.6677	0.1197	393842831
578	2	146075464	146625498	0.34791	0.0909652857823	504	2	-0.125346598347535	0.900249162912826	-0.052123088515026	197.123020800781	1.83106267029973	1.6702	0.1469	1.6677	0.1197	394393209
579	2	146625498	147197476	0.340024	0.125840504355	498	2	-0.165907606163543	0.868229661601677	-0.0694010799468615	194.7763181722	1.80926430517711	1.6702	0.1469	1.6677	0.1197	394943243
580	2	147197476	147785150	0.34681	0.149188155338	496	2	-0.179427942102212	0.857601692766678	-0.0752067016280672	193.994083962673	1.80199818346957	1.6702	0.1469	1.6677	0.1197	395515221
581	2	147785150	148363577	0.373152	0.13558668596	478	5	-0.680334739719583	0.496292532589596	-0.279685141500888	186.953976076931	1.5672131147541	1.6702	0.1469	1.6677	0.1197	396102895
582	2	148363577	148941442	0.35738	0.13474600469	459	3	-0.526080894568663	0.598832002517095	-0.24253922506868	179.522751086426	1.61477572559367	1.6702	0.1469	1.6677	0.1197	396681322
583	2	148941442	149573619	0.371028	0.209082266517	594	5	0.0914233750820617	0.927156188894202	0.033767171319129	232.323560229492	1.94754098360656	1.6702	0.1469	1.6677	0.1197	397259187
584	2	149573619	150238420	0.406824	0.247895234815	545	8	-0.370609875502545	0.710928125506647	-0.141748749985367	213.158822096083	1.75523349436393	1.6702	0.1469	1.6677	0.1197	397891364
585	2	150238420	150863336	0.37173	0.199892465547	479	5	-0.673681652523017	0.500513728954165	-0.276670103745457	187.345093181695	1.57049180327869	1.6702	0.1469	1.6677	0.1197	398556165
586	2	150863336	151441929	0.369308	0.135834688633	537	4	-0.177424503073245	0.859174961963485	-0.072752502841298	210.029885257975	1.80201342281879	1.6702	0.1469	1.6677	0.1197	399181081
587	2	151441929	152017444	0.373886	0.131212913651	547	5	-0.221271723156536	0.824880865953321	-0.0851549266890802	213.94105630561	1.79344262295082	1.6702	0.1469	1.6677	0.1197	399759674
588	2	152017444	152669980	0.374332	0.233758750475	574	5	-0.0416383688492564	0.966786985833392	-0.015645022805949	224.501218134223	1.88196721311475	1.6702	0.1469	1.6677	0.1197	400335189
589	2	152669980	153291176	0.390136	0.195101063111	546	7	-0.355820087531142	0.721975304658034	-0.1281098182249	213.549939200846	1.7444089456869	1.6702	0.1469	1.6677	0.1197	400987725
590	2	153291176	153881790	0.375736	0.15342338651	509	5	-0.47408903662604	0.6354364162763	-0.189030103405942	199.078606324598	1.66885245901639	1.6702	0.1469	1.6677	0.1197	401608921
591	2	153881790	154511854	0.362762	0.206429823002	501	4	-0.407394963112791	0.683717925779984	-0.172863987631502	195.949669486491	1.68120805369128	1.6702	0.1469	1.6677	0.1197	402199535
592	2	154511854	155111335	0.344714	0.165945209273	425	2	-0.659399867924976	0.509639026921141	-0.298083980989878	166.224769524468	1.54405086285195	1.6702	0.1469	1.6677	0.1197	402829599
593	2	155111335	155665806	0.345904	0.0982395833145	441	2	-0.551237180415621	0.581471095588734	-0.244768166457422	172.482643200683	1.60217983651226	1.6702	0.1469	1.6677	0.1197	403429080
594	2	155665806	156251115	0.333928	0.145750364337	451	1	-0.182802849940175	0.854952712365516	-0.0955152501527045	176.393814248318	1.69230769230769	1.6702	0.1469	1.6677	0.1197	403983551
595	2	156251115	156842326	0.332652	0.154278252604	430	1	-0.30716028166004	0.75872137574162	-0.164306023818625	168.180355048285	1.61350844277674	1.6702	0.1469	1.6677	0.1197	404568860
596	2	156842326	157442824	0.36492	0.167357759726	522	4	-0.273245528089723	0.784664484713358	-0.113624784256826	204.163128686523	1.75167785234899	1.8181	0.1144	1.8096	0.0963	405160071
597	2	157442824	158038566	0.3525	0.160710508912	526	3	-0.106621333661713	0.915089393245705	-0.0459705791901861	205.727597105577	1.8504837291117	1.8181	0.1144	1.8096	0.0963	405760569
598	2	158038566	158647934	0.367258	0.179477754001	552	4	-0.0816034780567676	0.934962035432434	-0.0330063240485415	215.896641829427	1.85234899328859	1.8181	0.1144	1.8096	0.0963	406356311
599	2	158647934	159271171	0.38296	0.197736976463	532	6	-0.396184029706077	0.691969271918546	-0.158161005835497	208.074299734158	1.7024	1.8181	0.1144	1.8096	0.0963	406965679
600	2	159271171	159891567	0.397232	0.194063146764	565	7	-0.2224807121653	0.82393968650513	-0.0787599018422026	220.981164191352	1.80511182108626	1.8181	0.1144	1.8096	0.0963	407588916
601	2	159891567	160499681	0.37428	0.17778574412	552	5	-0.188006287173706	0.850871722616151	-0.0720274927034677	215.896641829427	1.80983606557377	1.8181	0.1144	1.8096	0.0963	408209312
602	2	160499681	161106410	0.381042	0.175908848926	601	6	0.0473086755190905	0.962267213761938	0.0177777393744984	235.061379962836	1.9232	1.8181	0.1144	1.8096	0.0963	408817426
603	2	161106410	161693616	0.376588	0.148510062908	521	5	-0.394251990267249	0.693395004861555	-0.155412387203128	203.77201158176	1.70819672131148	1.8181	0.1144	1.8096	0.0963	409424155
604	2	161693616	162288619	0.366994	0.159668102514	545	4	-0.12631995639779	0.899478659871451	-0.0514183611624219	213.158822096083	1.82885906040268	1.8181	0.1144	1.8096	0.0963	410011361
605	2	162288619	162899682	0.34944	0.181753763524	608	2	0.577710870463274	0.563459338818055	0.218524501428643	237.79919969618	2.20890099909173	1.8181	0.1144	1.8096	0.0963	410606364
606	2	162899682	163447883	0.360976	0.0879257790482	553	4	-0.0752154097223357	0.940043323899417	-0.0303951105920035	216.28775893419	1.85570469798658	1.8181	0.1144	1.8096	0.0963	411217427
607	2	163447883	164016877	0.34258	0.121256111664	488	2	-0.23350928585689	0.815365959770295	-0.0986656744520562	190.865147124566	1.77293369663942	1.8181	0.1144	1.8096	0.0963	411765628
608	2	164016877	164568884	0.351334	0.0942143849625	506	3	-0.231833142887668	0.816667613937459	-0.101895993788178	197.905255010308	1.78012313104661	1.8181	0.1144	1.8096	0.0963	412334622
609	2	164568884	165132739	0.350836	0.113247200078	512	3	-0.194269600119881	0.845964787739366	-0.0848895684824884	200.251957638889	1.80123131046614	1.8181	0.1144	1.8096	0.0963	412886629
610	2	165132739	165699697	0.353162	0.118100458941	491	3	-0.325741999807135	0.744619564566763	-0.145310354167795	192.038498438856	1.7273526824978	1.8181	0.1144	1.8096	0.0963	413450484
611	2	165699697	166284638	0.350856	0.145212936006	504	3	-0.244354323810264	0.806956413959083	-0.107609644982572	197.123020800781	1.77308707124011	1.8181	0.1144	1.8096	0.0963	414017442
612	2	166284638	166862141	0.35626	0.134203631843	505	3	-0.238093733348966	0.811808395064231	-0.104749990843331	197.514137905544	1.77660510114336	1.8181	0.1144	1.8096	0.0963	414602383
613	2	166862141	167429245	0.340052	0.118327502539	518	2	-0.030704246776849	0.975505404322619	-0.0125947243283886	202.598660267469	1.8819255222525	1.8181	0.1144	1.8096	0.0963	415179886
614	2	167429245	168067437	0.347028	0.216536716223	498	2	-0.165907606163543	0.868229661601677	-0.0694010799468615	194.7763181722	1.80926430517711	1.8181	0.1144	1.8096	0.0963	415746990
615	2	168067437	168639459	0.357416	0.125907744807	476	3	-0.419650856726601	0.674740530403446	-0.190071805174545	186.171741867404	1.67458223394899	1.8181	0.1144	1.8096	0.0963	416385182
616	2	168639459	169231641	0.389302	0.155664981374	569	6	-0.158369100817219	0.874165960459888	-0.061158599030105	222.545632610406	1.8208	1.8181	0.1144	1.8096	0.0963	416957204
617	2	169231641	169817536	0.384626	0.146604767066	549	6	-0.286917711027413	0.774175328949775	-0.112781102331488	214.723290515136	1.7568	1.8181	0.1144	1.8096	0.0963	417549386
618	2	169817536	170436762	0.378548	0.192540364907	544	5	-0.241230984746234	0.809376097517766	-0.0930891082312973	212.767704991319	1.78360655737705	1.8181	0.1144	1.8096	0.0963	418135281
619	2	170436762	171075851	0.36628	0.217636354248	536	4	-0.183812571407677	0.854160493622024	-0.075441590368938	209.638768153212	1.79865771812081	1.8181	0.1144	1.8096	0.0963	418754507
620	2	171075851	171681989	0.39803	0.175105339048	576	7	-0.145284231690339	0.884486463920276	-0.0509419577024403	225.28345234375	1.84025559105431	1.8181	0.1144	1.8096	0.0963	419393596
621	2	171681989	172320062	0.377218	0.216390601075	538	5	-0.281149507925629	0.778595730048925	-0.109089586925013	210.421002362738	1.76393442622951	1.8181	0.1144	1.8096	0.0963	419999734
622	2	172320062	172965870	0.379562	0.225776082055	609	5	0.19121968303055	0.848353483313738	0.0697464684246955	238.190316800944	1.99672131147541	1.8181	0.1144	1.8096	0.0963	420637807
623	2	172965870	173599153	0.412066	0.21046356842	623	9	0.20186226273724	0.840024404683372	0.0688804783227546	243.665956267632	2.0194489465154	1.8181	0.1144	1.8096	0.0963	421283615
624	2	173599153	174164347	0.391252	0.115348004402	581	7	-0.110194922383539	0.912254789102303	-0.0384726057402238	227.239037867567	1.85623003194888	1.8181	0.1144	1.8096	0.0963	421916898
625	2	174164347	174760175	0.404528	0.160831649402	592	8	-0.0610364605389262	0.9513301718624	-0.0224078040207063	231.541326019965	1.90660225442834	1.8181	0.1144	1.8096	0.0963	422482092
626	2	174760175	175377613	0.37698	0.190202093166	535	5	-0.301108769515327	0.763331554073149	-0.117156868193127	209.247651048448	1.75409836065574	1.8181	0.1144	1.8096	0.0963	423077920
627	2	175377613	175956929	0.39168	0.136913187276	637	7	0.282805341852626	0.777326059224601	0.0942826031115478	249.14159573432	2.03514376996805	1.8181	0.1144	1.8096	0.0963	423695358
628	2	175956929	176573949	0.376134	0.189653495835	532	5	-0.321068031105024	0.748158836262193	-0.125269513980447	208.074299734158	1.74426229508197	1.8181	0.1144	1.8096	0.0963	424274674
629	2	176573949	177163737	0.405472	0.152237753227	497	8	-0.686769958869645	0.492227703420101	-0.27475912808737	194.385201067437	1.60064412238325	1.8181	0.1144	1.8096	0.0963	424891694
630	2	177163737	177715265	0.384592	0.0934277135522	525	6	-0.441176043279645	0.659085555268589	-0.177269828783202	205.336480000814	1.68	1.8181	0.1144	1.8096	0.0963	425481482
631	2	177715265	178302064	0.383468	0.147919474982	569	6	-0.158369100817219	0.874165960459888	-0.061158599030105	222.545632610406	1.8208	1.8181	0.1144	1.8096	0.0963	426033010
632	2	178302064	178891798	0.374406	0.15216012643	539	5	-0.274496420729063	0.783703153870921	-0.106410486729131	210.812119467502	1.7672131147541	1.8181	0.1144	1.8096	0.0963	426619809
633	2	178891798	179477040	0.381638	0.145652567656	522	6	-0.460458334811174	0.645187271362719	-0.185537444766803	204.163128686523	1.6704	1.8181	0.1144	1.8096	0.0963	427209543
634	2	179477040	180090047	0.362346	0.184348628972	569	4	0.0269936836285736	0.978464771931452	0.0107540614798714	222.545632610406	1.90939597315436	1.8181	0.1144	1.8096	0.0963	427794785
635	2	180090047	180681373	0.361794	0.154442727024	571	4	0.0397698202974372	0.968276637101701	0.0158161545361323	223.327866819932	1.91610738255034	1.8181	0.1144	1.8096	0.0963	428407792
636	2	180681373	181259871	0.358466	0.135692776812	494	3	-0.306960228423241	0.758873644812777	-0.136522336897811	193.211849753146	1.73790677220756	1.8181	0.1144	1.8096	0.0963	428999118
637	2	181259871	181844733	0.352196	0.145097475986	543	3	-0.000191295819650828	0.999847368019885	-8.11806781268903e-05	212.376587886556	1.91029023746702	1.8181	0.1144	1.8096	0.0963	429577616
638	2	181844733	182404705	0.353044	0.107098212053	537	3	-0.0377548385874374	0.969883152264249	-0.0161112904970759	210.029885257975	1.88918205804749	1.8181	0.1144	1.8096	0.0963	430162478
639	2	182404705	182979307	0.364286	0.129832475348	534	4	-0.196588708076541	0.844149407825073	-0.0808348491391566	208.856533943685	1.79194630872483	1.8181	0.1144	1.8096	0.0963	430722450
640	2	182979307	183583489	0.354674	0.172434796138	541	3	-0.0127124767422464	0.989857184270312	-0.00540478465567324	211.594353677029	1.90325417766051	1.8181	0.1144	1.8096	0.0963	431297052
641	2	183583489	184210526	0.357536	0.202598889699	528	3	-0.0941001527391173	0.925029599052841	-0.0404954491240349	206.509831315104	1.85751978891821	1.8181	0.1144	1.8096	0.0963	431901234
642	2	184210526	184860196	0.349294	0.230378499854	503	2	-0.132106766316869	0.894899844075601	-0.0549884222094153	196.731903696018	1.82742960944596	1.8181	0.1144	1.8096	0.0963	432528271
643	2	184860196	185442336	0.330512	0.141100079019	518	1	0.213956575070824	0.830580921060608	0.104309414278468	202.598660267469	1.9437148217636	1.8181	0.1144	1.8096	0.0963	433177941
644	2	185442336	186014860	0.331088	0.126674165624	489	1	0.042224883648153	0.966319425964307	0.0211917815441482	191.256264229329	1.83489681050657	1.8181	0.1144	1.8096	0.0963	433760081
645	2	186014860	186611216	0.328954	0.161574629919	460	1	-0.129506807774518	0.89695663849228	-0.0670088224637103	179.913868191189	1.72607879924953	1.8181	0.1144	1.8096	0.0963	434332605
646	2	186611216	187222440	0.338678	0.181969294399	488	1	0.0363031011853023	0.971040677183062	0.0182384641548007	190.865147124566	1.83114446529081	1.8181	0.1144	1.8096	0.0963	434928961
647	2	187222440	187835923	0.357596	0.18498149093	540	3	-0.0189730672035441	0.984862590799895	-0.00807397143165755	211.203236572265	1.89973614775726	1.8181	0.1144	1.8096	0.0963	435540185
648	2	187835923	188432074	0.339888	0.161286318399	524	1	0.249487269847929	0.802983886835531	0.120924128129365	204.94536289605	1.96622889305816	1.8181	0.1144	1.8096	0.0963	436153668
649	2	188432074	189045974	0.3398	0.185535103437	552	1	0.415297178807749	0.677924366227731	0.196025583370084	215.896641829427	2.07129455909944	1.8181	0.1144	1.8096	0.0963	436749819
650	2	189045974	189623543	0.341042	0.134302568178	533	2	0.0706982727631715	0.943637895534726	0.0285887107442334	208.465416838921	1.93642143505904	1.8181	0.1144	1.8096	0.0963	437363719
651	2	189623543	190200501	0.342406	0.13338579238	532	2	0.0639381047938368	0.949019511098907	0.0258794234862473	208.074299734158	1.93278837420527	1.8181	0.1144	1.8096	0.0963	437941288
652	2	190200501	190803980	0.356598	0.171470755403	617	3	0.463092398316384	0.643298138562045	0.18423711066693	241.319253639051	2.17062445030783	1.8181	0.1144	1.8096	0.0963	438518246
653	2	190803980	191435474	0.374268	0.208226839843	556	5	-0.161393938387443	0.871783140555836	-0.0616108767581292	217.461110248481	1.82295081967213	1.8181	0.1144	1.8096	0.0963	439121725
654	2	191435474	192018755	0.377024	0.142780237998	558	5	-0.148087763994311	0.882273505891405	-0.0564306376524491	218.243344458007	1.82950819672131	1.8181	0.1144	1.8096	0.0963	439753219
655	2	192018755	192584199	0.387414	0.115739135971	564	6	-0.190506253369768	0.848912443439545	-0.0738920889378934	220.590047086588	1.8048	1.8181	0.1144	1.8096	0.0963	440336500
656	2	192584199	193132801	0.3608	0.0885924586494	540	4	-0.15826029806995	0.874251691371794	-0.0647151837758796	211.203236572265	1.81208053691275	1.8181	0.1144	1.8096	0.0963	440901944
657	2	193132801	193708774	0.334676	0.131903752433	495	1	0.0777555784252575	0.938022482696183	0.0387858415588865	193.60296685791	1.85741088180113	1.8181	0.1144	1.8096	0.0963	441450546
658	2	193708774	194301005	0.320948	0.155734839953	486	1	0.0244595362596008	0.98048605943747	0.0123136301976955	190.082912915039	1.82363977485929	1.8181	0.1144	1.8096	0.0963	442026519
659	2	194301005	194898333	0.32735	0.162938954812	441	1	-0.242020674568682	0.808764143380461	-0.127864027850565	172.482643200683	1.65478424015009	1.8181	0.1144	1.8096	0.0963	442618750
660	2	194898333	195492195	0.32873	0.15805355453	461	1	-0.123585025311668	0.901643849653163	-0.0638759329787474	180.304985295952	1.72983114446529	1.8181	0.1144	1.8096	0.0963	443216078
661	2	195492195	196103074	0.334948	0.18150730341	545	1	0.373844701567794	0.70851985982429	0.177613546256203	213.158822096083	2.04502814258912	1.8181	0.1144	1.8096	0.0963	443809940
662	2	196103074	196723070	0.360976	0.19354318415	530	4	-0.222140981414268	0.824204136183593	-0.0916822313761491	207.292065524631	1.77852348993289	1.8181	0.1144	1.8096	0.0963	444420819
663	2	196723070	197320761	0.370098	0.163447333154	558	5	-0.148087763994311	0.882273505891405	-0.0564306376524491	218.243344458007	1.82950819672131	1.8181	0.1144	1.8096	0.0963	445040815
664	2	197320761	197942802	0.368218	0.196194463066	552	4	-0.0816034780567676	0.934962035432434	-0.0330063240485415	215.896641829427	1.85234899328859	1.8181	0.1144	1.8096	0.0963	445638506
665	2	197942802	198622302	0.386548	0.264164827079	550	6	-0.280490280516903	0.779101381338504	-0.110155632924665	215.1144076199	1.76	1.8181	0.1144	1.8096	0.0963	446260547
666	2	198622302	199199800	0.372428	0.134196135744	545	5	-0.234577897549668	0.814536366120305	-0.090439529817348	213.158822096083	1.78688524590164	1.8181	0.1144	1.8096	0.0963	446940047
667	2	199199800	199773017	0.349062	0.127729987073	505	2	-0.1185864303782	0.905603016474315	-0.0492634343757853	197.514137905544	1.8346957311535	1.8181	0.1144	1.8096	0.0963	447517545
668	2	199773017	200353982	0.371222	0.13936295646	499	5	-0.540619908591699	0.588769592722295	-0.217655944144376	195.167435276964	1.63606557377049	1.8181	0.1144	1.8096	0.0963	448090762
669	2	200353982	200950170	0.381902	0.161338369776	550	6	-0.280490280516903	0.779101381338504	-0.110155632924665	215.1144076199	1.76	1.8181	0.1144	1.8096	0.0963	448671727
670	2	200950170	201531306	0.392634	0.139616199994	576	7	-0.145284231690339	0.884486463920276	-0.0509419577024403	225.28345234375	1.84025559105431	1.8181	0.1144	1.8096	0.0963	449267915
671	2	201531306	202214538	0.39646	0.268184159993	544	7	-0.369855811253862	0.711489927814478	-0.133404117894413	212.767704991319	1.73801916932907	1.8181	0.1144	1.8096	0.0963	449849051
672	2	202214538	202831133	0.384704	0.189094948872	542	6	-0.33190972460098	0.739957427100292	-0.131294399982815	211.985470781792	1.7344	1.8181	0.1144	1.8096	0.0963	450532283
673	2	202831133	203532395	0.398718	0.286999723356	577	7	-0.138266369828979	0.890029903173898	-0.0484394504992702	225.674569448513	1.84345047923323	1.8181	0.1144	1.8096	0.0963	451148878
674	2	203532395	204230789	0.356918	0.284071741739	564	3	0.131281103867602	0.895552939340121	0.0546617839163052	220.590047086588	1.98416886543536	1.8181	0.1144	1.8096	0.0963	451850140
675	2	204230789	204852031	0.385374	0.195160662029	596	6	0.0151715229665421	0.987895340428134	0.0057250791254745	233.105794439019	1.9072	1.8181	0.1144	1.8096	0.0963	452548534
676	2	204852031	205409401	0.395324	0.102929831171	523	7	-0.517230910342424	0.604994976856878	-0.190199822897811	204.554245791287	1.67092651757189	1.8181	0.1144	1.8096	0.0963	453169776
677	2	205409401	205973578	0.361622	0.113753307916	515	4	-0.317962006430745	0.750513756909697	-0.13310215875613	201.425308953179	1.72818791946309	1.8181	0.1144	1.8096	0.0963	453727146
678	2	205973578	206537852	0.381348	0.113905655763	502	6	-0.589006945021367	0.555856614747074	-0.241899887385915	196.340786591254	1.6064	1.8181	0.1144	1.8096	0.0963	454291323
679	2	206537852	207159956	0.417146	0.196275863843	530	9	-0.444468340923152	0.656704013141789	-0.164359325250686	207.292065524631	1.71799027552674	1.8181	0.1144	1.8096	0.0963	454855597
680	2	207159956	207764421	0.379604	0.172822247773	570	5	-0.06825071763552	0.945586054225714	-0.0257338404295327	222.936749715169	1.86885245901639	1.8181	0.1144	1.8096	0.0963	455477701
681	2	207764421	208350772	0.398188	0.14726844501	627	7	0.212626723239025	0.831618125904243	0.0714546736572863	245.230424686686	2.00319488817891	1.8181	0.1144	1.8096	0.0963	456082166
682	2	208350772	208991255	0.396976	0.219339154981	549	7	-0.334766501947062	0.737801231476229	-0.120204620139554	214.723290515136	1.75399361022364	1.8181	0.1144	1.8096	0.0963	456668517
683	2	208991255	209632446	0.370758	0.22020115691	498	5	-0.547272995788265	0.584191193307317	-0.220550017413556	194.7763181722	1.6327868852459	1.8181	0.1144	1.8096	0.0963	457309000
684	2	209632446	210303583	0.347752	0.254995626824	509	2	-0.0915457585008612	0.927058948828285	-0.0378811659392472	199.078606324598	1.84922797456857	1.8181	0.1144	1.8096	0.0963	457950191
685	2	210303583	210869348	0.35867	0.116240842046	465	3	-0.488517351800876	0.62518343819598	-0.223802662487095	181.869453715006	1.63588390501319	1.8181	0.1144	1.8096	0.0963	458621328
686	2	210869348	211488843	0.356618	0.192890983785	496	3	-0.294439047500646	0.768422432985383	-0.130693258095613	193.994083962673	1.74494283201407	1.8181	0.1144	1.8096	0.0963	459187093
687	2	211488843	212060920	0.347936	0.125991780827	532	2	0.0639381047938368	0.949019511098907	0.0258794234862473	208.074299734158	1.93278837420527	1.8181	0.1144	1.8096	0.0963	459806588
688	2	212060920	212630013	0.345942	0.121408978849	484	2	-0.260549957734229	0.79443958484205	-0.110539774740348	189.300678705512	1.75840145322434	1.8181	0.1144	1.8096	0.0963	460378665
689	2	212630013	213199370	0.33294	0.121816364776	440	1	-0.247942457031533	0.804178929349145	-0.131139159883426	172.09152609592	1.65103189493433	1.8181	0.1144	1.8096	0.0963	460947758
690	2	213199370	213782136	0.349412	0.142022698647	434	2	-0.598558356200964	0.549467433183634	-0.267851779570463	169.744823467339	1.57674841053588	1.8181	0.1144	1.8096	0.0963	461517115
691	2	213782136	214355289	0.349418	0.127632586761	527	2	0.0301372649471633	0.975957581089062	0.0122561396222721	206.11871421034	1.91462306993642	1.8181	0.1144	1.8096	0.0963	462099881
692	2	214355289	214952002	0.344066	0.162076241007	472	2	-0.341671973366245	0.732597766121186	-0.146759962653101	184.60727344835	1.71480472297911	1.8181	0.1144	1.8096	0.0963	462673034
693	2	214952002	215520919	0.354394	0.121137178182	494	3	-0.306960228423241	0.758873644812777	-0.136522336897811	193.211849753146	1.73790677220756	1.8181	0.1144	1.8096	0.0963	463269747
694	2	215520919	216157126	0.364154	0.214092268711	532	4	-0.209364844745404	0.834163434422224	-0.086248345325521	208.074299734158	1.78523489932886	1.8181	0.1144	1.8096	0.0963	463838664
695	2	216157126	216737308	0.382986	0.138201460921	556	6	-0.241925697453845	0.808837737792668	-0.0945023686131795	217.461110248481	1.7792	1.8181	0.1144	1.8096	0.0963	464474871
696	2	216737308	217344293	0.41421	0.176256414903	601	9	0.0489668511186526	0.960945713210288	0.017013306009938	235.061379962836	1.94813614262561	1.8181	0.1144	1.8096	0.0963	465055053
697	2	217344293	217916126	0.449148	0.125618843264	560	12	-0.352527054716913	0.724443032341846	-0.109318029677055	219.025578667534	1.80354267310789	1.8181	0.1144	1.8096	0.0963	465662038
698	2	217916126	218471660	0.407198	0.0999650786451	464	8	-0.904130016184527	0.36592646385344	-0.373880174522084	181.478336610243	1.49436392914654	1.5609	0.0873	1.5791	0.0722	466233871
699	2	218471660	219052240	0.482766	0.138792242241	528	14	-1.10712083256227	0.268241689658068	-0.299257706848264	206.509831315104	1.60242792109256	1.5609	0.0873	1.5791	0.0722	466789405
700	2	219052240	219724242	0.448788	0.255954595373	495	12	-0.872334660258165	0.383025834401052	-0.28731633165505	193.60296685791	1.59420289855072	1.5609	0.0873	1.5791	0.0722	467369985
701	2	219724242	220317777	0.491116	0.157589695637	553	15	-1.38022760168829	0.167516578054905	-0.221765483080998	216.28775893419	1.6859756097561	1.5609	0.0873	1.5791	0.0722	468041987
702	2	220317777	220890415	0.468714	0.126848026153	492	13	-1.02679199271438	0.304518420636733	-0.339062370349214	192.42961554362	1.5375	1.5609	0.0873	1.5791	0.0722	468635522
703	2	220890415	221459315	0.390856	0.121110915802	509	7	-0.615480976401465	0.538237128781549	-0.229345113069057	199.078606324598	1.62619808306709	1.5609	0.0873	1.5791	0.0722	469208160
704	2	221459315	222026369	0.371978	0.118249761046	477	5	-0.686987826916149	0.492090399491199	-0.282706493476125	186.562858972168	1.56393442622951	1.5609	0.0873	1.5791	0.0722	469777060
705	2	222026369	222580742	0.377906	0.0980801734572	422	5	-1.05290762272727	0.292383332142248	-0.459452760774452	165.051418210178	1.38360655737705	1.5609	0.0873	1.5791	0.0722	470344114
706	2	222580742	223156478	0.378522	0.131546403213	455	5	-0.833355745240599	0.404644125679671	-0.350829214395578	177.958282667372	1.49180327868852	1.5609	0.0873	1.5791	0.0722	470898487
707	2	223156478	223768296	0.396616	0.182763501564	510	7	-0.608463114540105	0.542880362590443	-0.226513522285895	199.469723429362	1.62939297124601	1.5609	0.0873	1.5791	0.0722	471474223
708	2	223768296	224375760	0.380902	0.176905956567	564	6	-0.190506253369768	0.848912443439545	-0.0738920889378934	220.590047086588	1.8048	1.7614	0.0979	1.7803	0.1003	472086041
709	2	224375760	224992645	0.401294	0.189476158441	531	8	-0.462823233151283	0.643491076556156	-0.179293118845502	207.683182629394	1.71014492753623	1.7614	0.0979	1.7803	0.1003	472693505
710	2	224992645	225604581	0.387942	0.182921089787	545	6	-0.312627433069451	0.754563733541321	-0.123331021672398	213.158822096083	1.744	1.7614	0.0979	1.7803	0.1003	473310390
711	2	225604581	226176660	0.374314	0.125994836377	550	5	-0.201312461566838	0.840454259109504	-0.0772641410696148	215.1144076199	1.80327868852459	1.7614	0.0979	1.7803	0.1003	473922326
712	2	226176660	226749805	0.364058	0.127620410193	573	4	0.0525459569663009	0.958093677525434	0.0208605479301945	224.110101029459	1.92281879194631	1.7614	0.0979	1.7803	0.1003	474494405
713	2	226749805	227314135	0.36183	0.113993585314	572	4	0.0461578886318691	0.963184406679905	0.018340555951679	223.718983924696	1.91946308724832	1.7614	0.0979	1.7803	0.1003	475067550
714	2	227314135	227886891	0.392438	0.127027914155	561	7	-0.250552159610741	0.802160373092639	-0.0890099985359598	219.416695772298	1.79233226837061	1.7614	0.0979	1.7803	0.1003	475631880
715	2	227886891	228498134	0.385424	0.18199472223	566	6	-0.177651392348748	0.858996761180442	-0.0687851985048047	221.372281296115	1.8112	1.7614	0.0979	1.7803	0.1003	476204636
716	2	228498134	229145504	0.382872	0.227644160217	522	6	-0.460458334811174	0.645187271362719	-0.185537444766803	204.163128686523	1.6704	1.7614	0.0979	1.7803	0.1003	476815879
717	2	229145504	229751825	0.363324	0.175354309021	497	4	-0.432947236450518	0.665053102251574	-0.184428739264424	194.385201067437	1.66778523489933	1.7614	0.0979	1.7803	0.1003	477463249
718	2	229751825	230318340	0.386486	0.11741083643	557	6	-0.235498266943335	0.813822023813842	-0.0919099239966552	217.852227353244	1.7824	1.7614	0.0979	1.7803	0.1003	478069570
719	2	230318340	230926341	0.3907	0.177632931525	483	7	-0.797945384796828	0.424902184534784	-0.304987580308979	188.909561600748	1.54313099041534	1.7614	0.0979	1.7803	0.1003	478636085
720	2	230926341	231624433	0.410218	0.283762025636	583	9	-0.0761293947511008	0.939316154364774	-0.026855801500751	228.021272077094	1.88978930307942	1.7614	0.0979	1.7803	0.1003	479244086
721	2	231624433	232230041	0.438314	0.174383429545	555	11	-0.375167386373099	0.707535983611106	-0.116688065992142	217.069993143717	1.79032258064516	1.7614	0.0979	1.7803	0.1003	479942178
722	2	232230041	232928933	0.463962	0.284581881035	569	13	-0.420237215417331	0.67431217045577	-0.129292033381872	222.545632610406	1.778125	1.7614	0.0979	1.7803	0.1003	480547786
723	2	232928933	233581947	0.465464	0.234319631738	535	13	-0.688066597600444	0.491410843789671	-0.218181794399945	209.247651048448	1.671875	1.7614	0.0979	1.7803	0.1003	481246678
724	2	233581947	234240782	0.451154	0.24108464183	523	13	-0.782594614841543	0.433865204833906	-0.250909739441513	204.554245791287	1.634375	1.7614	0.0979	1.7803	0.1003	481899692
725	2	234240782	234885564	0.43269	0.224544109482	520	11	-0.65601229751896	0.51181621179595	-0.210664214201156	203.380894476996	1.67741935483871	1.7614	0.0979	1.7803	0.1003	482558527
726	2	234885564	235474973	0.426532	0.1516926277	551	10	-0.353366497652627	0.723813698788071	-0.131411159101139	215.505524724663	1.76886035313002	1.7614	0.0979	1.7803	0.1003	483203309
727	2	235474973	236071757	0.445962	0.16217592965	573	12	-0.248565533608663	0.803696872024849	-0.076209717865117	224.110101029459	1.84541062801932	1.7614	0.0979	1.7803	0.1003	483792718
728	2	236071757	236653705	0.45795	0.140816705273	506	13	-0.916509305933099	0.359399828794881	-0.298583300994144	197.905255010308	1.58125	1.5831	0.1461	1.6279	0.0695	484389502
729	2	236653705	237223660	0.46059	0.122737759999	485	13	-1.08193333610502	0.279282150801908	-0.359735938613964	189.691795810275	1.515625	1.5831	0.1461	1.6279	0.0695	484971450
730	2	237223660	237789319	0.4524	0.116075232605	536	13	-0.680189262830352	0.496384630079493	-0.215487685230682	209.638768153212	1.675	1.5831	0.1461	1.6279	0.0695	485541405
731	2	237789319	238341970	0.433242	0.0952698900391	571	11	-0.246781141277848	0.805077606254483	-0.0756850918667676	223.327866819932	1.84193548387097	1.5831	0.1461	1.6279	0.0695	486107064
732	2	238341970	238939047	0.469736	0.162587070009	516	13	-0.837735958232184	0.402179013483167	-0.2703496202652	201.816426057942	1.6125	1.5831	0.1461	1.6279	0.0695	486659715
733	2	238939047	239537131	0.489332	0.163997030517	546	14	-0.943385763953879	0.345483622160612	-0.250894685286865	213.549939200846	1.65705614567527	1.5831	0.1461	1.6279	0.0695	487256792
734	2	239537131	240122576	0.488292	0.145948808172	475	14	-1.58922964568696	0.112008555753744	-0.451868122988407	185.780624762641	1.44157814871017	1.5831	0.1461	1.6279	0.0695	487854876
735	2	240122576	240668735	0.496364	0.0845156813309	462	15	-2.74714111075579	0.00601172630243987	-0.481152111899647	180.696102400716	1.40853658536585	1.5831	0.1461	1.6279	0.0695	488440321
736	2	240668735	241262815	0.485042	0.1583625101	545	14	-0.952482156654345	0.340852511005901	-0.253539406542429	213.158822096083	1.65402124430956	1.5831	0.1461	1.6279	0.0695	488986480
737	2	241262815	241850118	0.552276	0.148650696489	537	16	-2.40007925704295	0.0163915223382964	-0.256220470861917	210.029885257975	1.66899766899767	1.5831	0.1461	1.6279	0.0695	489580560
738	2	241850118	242445289	0.49306	0.159905304526	539	15	-1.59052198769867	0.111717193438677	-0.258759690563199	210.812119467502	1.64329268292683	1.5831	0.1461	1.6279	0.0695	490167863
739	2	242445289	243199373	0.458276	0.386378084371	415	13	-1.63334677001143	0.102396085431471	-0.584609349454167	162.313598476834	1.296875	1.5831	0.1461	1.6279	0.0695	490763034
740	3	0	689954	0.364856	0.275314006441	614	4	0.314456758678006	0.75317415349339	0.120564064543469	240.145902324761	2.06040268456376	2.1744	0.2077	2.1783	0.1797	490763034
741	3	689954	1289491	0.351878	0.166023114503	613	3	0.438050036471193	0.661350012090549	0.174853695208293	239.754785219998	2.15655233069481	2.1744	0.2077	2.1783	0.1797	491452988
742	3	1289491	1871868	0.35472	0.141449610819	543	3	-0.000191295819650828	0.999847368019885	-8.11806781268903e-05	212.376587886556	1.91029023746702	2.1744	0.2077	2.1783	0.1797	492052525
743	3	1871868	2452339	0.359794	0.138630525901	524	3	-0.119142514584308	0.905162448834539	-0.0514665669450382	204.94536289605	1.84344766930519	2.1744	0.2077	2.1783	0.1797	492634902
744	3	2452339	3029251	0.370802	0.133316693014	521	5	-0.394251990267249	0.693395004861555	-0.155412387203128	203.77201158176	1.70819672131148	2.1744	0.2077	2.1783	0.1797	493215373
745	3	3029251	3599660	0.383846	0.123435990666	753	6	1.02427811311656	0.305703932703312	0.343062613335241	294.511179886881	2.4096	2.1744	0.2077	2.1783	0.1797	493792285
746	3	3599660	4233532	0.38879	0.211197213318	503	6	-0.582579514510858	0.560176399224424	-0.23902885153116	196.731903696018	1.6096	2.1744	0.2077	2.1783	0.1797	494362694
747	3	4233532	4827506	0.40451	0.158212312323	787	8	1.22336387813992	0.221192290212181	0.38835865585783	307.809161448839	2.53462157809984	2.1744	0.2077	2.1783	0.1797	494996566
748	3	4827506	5450846	0.414786	0.197869541502	784	9	1.32077868412781	0.18657516913111	0.400501969413961	306.635810134548	2.54132901134522	2.1744	0.2077	2.1783	0.1797	495590540
749	3	5450846	6063481	0.380168	0.183853354771	702	6	0.696479157080568	0.48612880578602	0.241883778967874	274.564207543945	2.2464	2.1744	0.2077	2.1783	0.1797	496213880
750	3	6063481	6671501	0.357546	0.17765862965	621	3	0.488134760161575	0.625454391278506	0.193559889737993	242.883722058105	2.18469656992084	2.1744	0.2077	2.1783	0.1797	496826515
751	3	6671501	7240735	0.363582	0.121626606984	574	4	0.0589340253007327	0.95300465686901	0.0233761458489771	224.501218134223	1.9261744966443	2.1744	0.2077	2.1783	0.1797	497434535
752	3	7240735	7789365	0.375208	0.0886389734429	588	5	0.0515048519026663	0.958923235725639	0.0191203953547277	229.976857600911	1.92786885245902	2.1744	0.2077	2.1783	0.1797	498003769
753	3	7789365	8380848	0.387718	0.154667167104	662	6	0.439381936660181	0.660384812755974	0.157243965470531	258.919523353407	2.1184	2.1744	0.2077	2.1783	0.1797	498552399
754	3	8380848	8971643	0.432318	0.153682749515	743	11	1.1333709934961	0.257058489866136	0.304186373308986	290.600008839247	2.39677419354839	2.1744	0.2077	2.1783	0.1797	499143882
755	3	8971643	9550350	0.430384	0.136004921316	638	11	0.290836260058516	0.77117655193227	0.0843805865352589	249.532712839084	2.05806451612903	2.1744	0.2077	2.1783	0.1797	499734677
756	3	9550350	10288849	0.461272	0.322951012798	642	13	0.154808222799353	0.87697250850973	0.0448526114338491	251.097181258138	2.00625	2.1744	0.2077	2.1783	0.1797	500313384
757	3	10288849	10833677	0.490212	0.0822791780158	625	15	-0.298713616492024	0.765158566701827	-0.0451887737662554	244.448190477159	1.90548780487805	2.1744	0.2077	2.1783	0.1797	501051883
758	3	10833677	11413402	0.45673	0.137522100996	650	13	0.217826900960085	0.827563983863447	0.0627190322273626	254.226118096245	2.03125	2.1744	0.2077	2.1783	0.1797	501596711
759	3	11413402	12060972	0.427974	0.22788269994	682	10	0.527596940505532	0.597779116960784	0.176308261351876	266.741865448676	2.18940609951846	2.1744	0.2077	2.1783	0.1797	502176436
760	3	12060972	12651136	0.402716	0.152777871914	694	8	0.610803716616162	0.541329532628467	0.206930682928605	271.435270705837	2.23510466988728	2.1744	0.2077	2.1783	0.1797	502824006
761	3	12651136	13262437	0.505088	0.182072334251	725	15	1.20338914072501	0.228825768165649	0.168936031586592	283.559900953504	2.21036585365854	2.1744	0.2077	2.1783	0.1797	503414170
762	3	13262437	13843650	0.514106	0.139730184975	746	15	1.51883071974059	0.128805111236138	0.210130666939533	291.773360153537	2.27439024390244	2.1744	0.2077	2.1783	0.1797	504025471
763	3	13843650	14480179	0.469322	0.214489834713	702	13	0.627448309004846	0.530365409582896	0.173750344616107	274.564207543945	2.19375	2.1744	0.2077	2.1783	0.1797	504606684
764	3	14480179	15046678	0.474138	0.11738590889	679	14	0.266434465208092	0.789904624777874	0.0636159380380141	265.568514134385	2.06069802731411	2.1744	0.2077	2.1783	0.1797	505243213
765	3	15046678	15695348	0.422856	0.229192039095	665	10	0.413273440897222	0.679406286309091	0.139890862716255	260.092874667697	2.13483146067416	2.1744	0.2077	2.1783	0.1797	505809712
766	3	15695348	16306587	0.39935	0.181989369134	699	7	0.717912777256952	0.472811069043532	0.228281686230684	273.390856229655	2.2332268370607	2.1744	0.2077	2.1783	0.1797	506458382
767	3	16306587	16914961	0.407988	0.178137132751	797	8	1.28923056217473	0.197317942972108	0.406574744340816	311.720332496473	2.56682769726248	2.1744	0.2077	2.1783	0.1797	507069621
768	3	16914961	17481154	0.377852	0.116908898556	762	5	1.20914202410513	0.226608286573993	0.393095238011685	298.031233829752	2.4983606557377	2.1744	0.2077	2.1783	0.1797	507677995
769	3	17481154	18093718	0.36712	0.183758758269	848	4	1.80926474893505	0.0704098826956976	0.586389673736489	331.667304839409	2.84563758389262	2.1744	0.2077	2.1783	0.1797	508244188
770	3	18093718	18644435	0.36554	0.0920926719168	790	4	1.43875678553801	0.150219444153736	0.484178062237755	308.982512763129	2.6510067114094	2.1744	0.2077	2.1783	0.1797	508856752
771	3	18644435	19238469	0.362598	0.158297336516	698	4	0.85105449877028	0.394739079577989	0.305552445382942	272.999739124891	2.34228187919463	2.1744	0.2077	2.1783	0.1797	509407469
772	3	19238469	19865081	0.360334	0.202058051873	621	4	0.359173237019029	0.719465496405553	0.136918677393771	242.883722058105	2.08389261744966	2.1744	0.2077	2.1783	0.1797	510001503
773	3	19865081	20533922	0.372584	0.252438172899	613	5	0.217832031816814	0.827559986014481	0.0791913142091449	239.754785219998	2.00983606557377	2.1744	0.2077	2.1783	0.1797	510628115
774	3	20533922	21147674	0.35402	0.185338703581	633	3	0.563261845697148	0.573256594942893	0.221172120945853	247.577127315267	2.22691292875989	2.1744	0.2077	2.1783	0.1797	511296956
775	3	21147674	21751987	0.35587	0.172614191652	512	3	-0.194269600119881	0.845964787739366	-0.0848895684824884	200.251957638889	1.80123131046614	2.1744	0.2077	2.1783	0.1797	511910708
776	3	21751987	22337730	0.350918	0.146383311452	613	3	0.438050036471193	0.661350012090549	0.174853695208293	239.754785219998	2.15655233069481	2.1744	0.2077	2.1783	0.1797	512515021
777	3	22337730	22953336	0.359824	0.187792191759	573	3	0.187626418019282	0.851169515437207	0.0775017602744164	224.110101029459	2.01583113456464	2.1744	0.2077	2.1783	0.1797	513100764
778	3	22953336	23559657	0.37245	0.175354309021	789	5	1.38877537841241	0.164901064497163	0.443329540531822	308.591395658365	2.58688524590164	2.1744	0.2077	2.1783	0.1797	513716370
779	3	23559657	24189210	0.400786	0.205785692388	677	8	0.49883035375698	0.617898901909969	0.171150853925341	264.786279924859	2.18035426731079	2.1744	0.2077	2.1783	0.1797	514322691
780	3	24189210	24745615	0.37474	0.101373999155	687	5	0.710160484362691	0.477604622195599	0.243614339336463	268.697450972493	2.25245901639344	2.1744	0.2077	2.1783	0.1797	514952244
781	3	24745615	25296049	0.370044	0.0916258806687	691	5	0.736772833148955	0.461260506628993	0.251989950906622	270.261919391547	2.2655737704918	2.1744	0.2077	2.1783	0.1797	515508649
782	3	25296049	25865040	0.38684	0.121251478494	607	6	0.0858732585821486	0.93156716952688	0.0321092649189952	237.408082591417	1.9424	2.1744	0.2077	2.1783	0.1797	516059083
783	3	25865040	26491092	0.371398	0.201344297279	637	5	0.377506124534396	0.705797513792725	0.134597612774664	249.14159573432	2.08852459016393	2.1744	0.2077	2.1783	0.1797	516628074
784	3	26491092	27120314	0.375488	0.20536789877	645	5	0.430730822106923	0.6666641048817	0.15260340082898	252.270532572428	2.11475409836066	2.1744	0.2077	2.1783	0.1797	517254126
785	3	27120314	27751639	0.375394	0.20801488932	768	5	1.24906054728453	0.211642929221653	0.404410551239519	300.377936458333	2.51803278688525	2.1744	0.2077	2.1783	0.1797	517883348
786	3	27751639	28343645	0.372678	0.155413965399	671	5	0.603711089217636	0.546035740201567	0.209617006718547	262.439577296278	2.2	2.1744	0.2077	2.1783	0.1797	518514673
787	3	28343645	28940680	0.365892	0.162528159991	668	4	0.659412448737325	0.509630950303061	0.242173511647342	261.266225981987	2.24161073825503	2.1744	0.2077	2.1783	0.1797	519106679
788	3	28940680	29511882	0.358734	0.124652924885	664	3	0.757340149997379	0.448846102611556	0.290149862864436	259.701757562934	2.33597185576077	2.1744	0.2077	2.1783	0.1797	519703714
789	3	29511882	30089246	0.35218	0.133995191941	597	3	0.337880589090428	0.735453175873057	0.136697552782317	233.496911543782	2.10026385224274	2.1744	0.2077	2.1783	0.1797	520274916
790	3	30089246	30680478	0.368942	0.154308291838	615	4	0.320844827012438	0.748327986736134	0.122911819399892	240.537019429524	2.06375838926175	2.1744	0.2077	2.1783	0.1797	520852280
791	3	30680478	31231545	0.385868	0.092669312443	675	6	0.522938533296807	0.601017028333626	0.185300250601506	264.004045715332	2.16	2.1744	0.2077	2.1783	0.1797	521443512
792	3	31231545	31786629	0.391434	0.0992354310339	651	7	0.381055407911667	0.703162134895392	0.125646774020883	254.617235201009	2.07987220447284	2.1744	0.2077	2.1783	0.1797	521994579
793	3	31786629	32421922	0.411682	0.212961578358	734	9	0.973289112267386	0.33040963216174	0.305428378141965	287.079954896375	2.37925445705024	2.1744	0.2077	2.1783	0.1797	522549663
794	3	32421922	33098976	0.410542	0.261506467726	701	9	0.743945994839505	0.456909147820552	0.239062759309376	274.173090439181	2.27228525121556	2.1744	0.2077	2.1783	0.1797	523184956
795	3	33098976	33743209	0.375872	0.223883284464	713	5	0.883140751473405	0.377160228605331	0.297206316962251	278.866495696343	2.33770491803279	2.1744	0.2077	2.1783	0.1797	523862010
796	3	33743209	34373536	0.392974	0.206760935197	633	7	0.254733894407186	0.798928635654354	0.0851947302835887	247.577127315267	2.0223642172524	2.1744	0.2077	2.1783	0.1797	524506243
797	3	34373536	34980908	0.365628	0.176781280665	596	4	0.199471528658233	0.841893912659904	0.0776377396354511	233.105794439019	2	2.1744	0.2077	2.1783	0.1797	525136570
798	3	34980908	35575317	0.345634	0.158828348831	543	2	0.138299952456518	0.89000336308372	0.0554053757894192	212.376587886556	1.97275204359673	2.1744	0.2077	2.1783	0.1797	525743942
799	3	35575317	36156284	0.35675	0.139365919235	667	3	0.776121921381272	0.437677001442263	0.296653382702096	260.875108877224	2.34652594547054	2.1744	0.2077	2.1783	0.1797	526338351
800	3	36156284	36757185	0.382318	0.167916179204	717	6	0.792890614738213	0.427841555857468	0.272385867365218	280.430964115397	2.2944	2.1744	0.2077	2.1783	0.1797	526919318
801	3	36757185	37372097	0.397422	0.1868755204	681	7	0.59159126375247	0.554124325364855	0.190644028867319	266.350748343912	2.17571884984026	2.1744	0.2077	2.1783	0.1797	527520219
802	3	37372097	37958959	0.433176	0.148010946355	682	11	0.643898434070457	0.51964129730046	0.180595901794562	266.741865448676	2.2	2.1744	0.2077	2.1783	0.1797	528135131
803	3	37958959	38576345	0.44555	0.190133887066	799	12	1.55876552565785	0.119051886492372	0.403450646305955	312.502566706	2.57326892109501	2.1744	0.2077	2.1783	0.1797	528721993
804	3	38576345	39152088	0.433366	0.131556962047	616	11	0.114305173052546	0.908995881876519	0.033754513465291	240.928136534288	1.98709677419355	2.1744	0.2077	2.1783	0.1797	529339379
805	3	39152088	39793199	0.4189	0.220103850971	621	9	0.187962679862823	0.850905906844604	0.064241583519234	242.883722058105	2.0129659643436	2.1744	0.2077	2.1783	0.1797	529915122
806	3	39793199	40419561	0.397272	0.201739569131	601	7	0.0301623148436629	0.975937603245488	0.0103542215664329	235.061379962836	1.92012779552716	2.1744	0.2077	2.1783	0.1797	530556233
807	3	40419561	41031737	0.412038	0.183241420768	614	9	0.139314139802363	0.889201916893383	0.0478869706689319	240.145902324761	1.9902755267423	2.1744	0.2077	2.1783	0.1797	531182595
808	3	41031737	41626672	0.401782	0.15957205409	621	8	0.12997692316203	0.896584684439582	0.0465882885708252	242.883722058105	2	2.1744	0.2077	2.1783	0.1797	531794771
809	3	41626672	42308941	0.402866	0.267151226276	580	8	-0.140076481380701	0.888599562506584	-0.0519520796347216	226.847920762804	1.86795491143317	2.1744	0.2077	2.1783	0.1797	532389706
810	3	42308941	42908150	0.445158	0.165566605308	734	12	1.03895792011659	0.298824307089039	0.281035206221191	287.079954896375	2.36392914653784	2.1744	0.2077	2.1783	0.1797	533071975
811	3	42908150	43487485	0.42783	0.136941493264	715	10	0.749519027980488	0.45354443435415	0.244479763993455	279.64872990587	2.29534510433387	2.1744	0.2077	2.1783	0.1797	533671184
812	3	43487485	44101094	0.414376	0.18514884886	640	9	0.320008717169785	0.748961722415677	0.107720220186115	250.314947048611	2.07455429497569	2.1744	0.2077	2.1783	0.1797	534250519
813	3	44101094	44715393	0.406266	0.186064115358	703	8	0.670083732247493	0.502804414533972	0.225519709422879	274.955324648708	2.26409017713366	2.1744	0.2077	2.1783	0.1797	534864128
814	3	44715393	45332109	0.43911	0.189254048865	737	11	1.08522615158538	0.277821504276512	0.292488781865459	288.253306210666	2.37741935483871	2.1744	0.2077	2.1783	0.1797	535478427
815	3	45332109	45923637	0.426152	0.154731475095	718	10	0.769693763205484	0.441481570555729	0.250520366150754	280.82208122016	2.30497592295345	2.1744	0.2077	2.1783	0.1797	536095143
816	3	45923637	46540524	0.436106	0.189478786228	657	11	0.443294926109127	0.657552425314377	0.126717533092719	256.963937829589	2.11935483870968	2.1744	0.2077	2.1783	0.1797	536686671
817	3	46540524	47155486	0.470326	0.186941632166	659	14	0.0845066111987727	0.93265364666944	0.0204828288013341	257.746172039116	2	2.1744	0.2077	2.1783	0.1797	537303558
818	3	47155486	47854910	0.427056	0.285126046575	695	10	0.615020793147182	0.538540988640642	0.203549499938573	271.826387810601	2.23113964686998	2.1744	0.2077	2.1783	0.1797	537918520
819	3	47854910	48556863	0.44237	0.287701598255	714	12	0.879017118411593	0.379391994225174	0.241179217407078	279.257612801106	2.29951690821256	2.1744	0.2077	2.1783	0.1797	538617944
820	3	48556863	49275401	0.489708	0.304142578402	687	14	0.339205606811819	0.734454845775232	0.0805144626113827	268.697450972493	2.08497723823976	2.1744	0.2077	2.1783	0.1797	539319897
821	3	49275401	49993329	0.486862	0.303551331053	692	14	0.384687570314149	0.700468905307612	0.0909764014300071	270.65303649631	2.10015174506829	2.1744	0.2077	2.1783	0.1797	540038435
822	3	49993329	50592402	0.532352	0.165377174401	673	16	0.727550158058315	0.466889000628749	0.0694639457629879	263.221811505805	2.09168609168609	2.1744	0.2077	2.1783	0.1797	540756363
823	3	50592402	51297612	0.410786	0.290991335914	671	9	0.535452251723249	0.592337166725408	0.175961081498936	262.439577296278	2.17504051863857	2.1744	0.2077	2.1783	0.1797	541355436
824	3	51297612	52001019	0.44341	0.289173977512	689	12	0.679091116280342	0.497080130982561	0.18975912608227	269.47968518202	2.21900161030596	2.1744	0.2077	2.1783	0.1797	542060646
825	3	52001019	52574770	0.543118	0.128541823892	710	16	1.57844933716675	0.114462418390731	0.146676465544715	277.693144382053	2.20668220668221	2.1744	0.2077	2.1783	0.1797	542764053
826	3	52574770	53195998	0.43467	0.195142524162	755	11	1.22966067731754	0.218824197817989	0.327300806982831	295.293414096408	2.43548387096774	2.1744	0.2077	2.1783	0.1797	543337804
827	3	53195998	53803498	0.44236	0.17695473251	673	12	0.551138474916341	0.581538752214955	0.155861647988295	263.221811505805	2.16747181964573	2.1744	0.2077	2.1783	0.1797	543959032
828	3	53803498	54377756	0.428748	0.129311215516	621	10	0.117377324263947	0.906561052461936	0.0411297905481846	242.883722058105	1.99357945425361	2.1744	0.2077	2.1783	0.1797	544566532
829	3	54377756	54958599	0.416436	0.139182188647	563	9	-0.215125223495271	0.829669688758483	-0.0772167626210178	220.198929981825	1.82495948136143	2.1744	0.2077	2.1783	0.1797	545140790
830	3	54958599	55533527	0.409332	0.130325884285	702	8	0.663497063844012	0.507012259336659	0.223466050654905	274.564207543945	2.26086956521739	2.1744	0.2077	2.1783	0.1797	545721633
831	3	55533527	56080110	0.407964	0.0852258485902	719	8	0.775470426703193	0.438061733837882	0.257986790789642	281.213198324924	2.31561996779388	2.1744	0.2077	2.1783	0.1797	546296561
832	3	56080110	56678591	0.388646	0.164551589775	636	6	0.272268743386929	0.785415387835643	0.0994395139476683	248.750478629557	2.0352	2.1744	0.2077	2.1783	0.1797	546843144
833	3	56678591	57302461	0.413066	0.198550980172	672	9	0.542402043160457	0.587541572463346	0.178109548077513	262.830694401041	2.17828200972447	2.1744	0.2077	2.1783	0.1797	547441625
834	3	57302461	58003448	0.375196	0.286720010499	705	5	0.829916053900877	0.406586247507614	0.280927497804519	275.737558858235	2.31147540983607	2.1744	0.2077	2.1783	0.1797	548065495
835	3	58003448	58633446	0.450224	0.206346686815	698	13	0.59593896992448	0.551215998312763	0.165506350521198	272.999739124891	2.18125	2.1744	0.2077	2.1783	0.1797	548766482
836	3	58633446	59272412	0.382806	0.217485750416	692	6	0.632204851975471	0.527253027252528	0.221184786300038	270.65303649631	2.2144	2.1744	0.2077	2.1783	0.1797	549396480
837	3	59272412	59843182	0.404942	0.123990398935	610	8	0.0575235707237364	0.954128130470562	0.0208042628005925	238.581433905707	1.9645732689211	1.9803	0.159	1.9757	0.1711	550035446
838	3	59843182	60383744	0.383184	0.0750367210422	548	6	-0.293345141537922	0.769258352506788	-0.11541135837616	214.332173410373	1.7536	1.9803	0.159	1.9757	0.1711	550606216
839	3	60383744	60969647	0.376014	0.146616419441	583	5	0.0182394159198368	0.985447858502722	0.00680012371885975	228.021272077094	1.91147540983607	1.9803	0.159	1.9757	0.1711	551146778
840	3	60969647	61590771	0.386732	0.195007760125	665	6	0.45866422819171	0.646475305908841	0.163767089051865	260.092874667697	2.128	1.9803	0.159	1.9757	0.1711	551732681
841	3	61590771	62155912	0.393658	0.115265040052	618	7	0.149465966486784	0.881185962481229	0.0505960687596218	241.710370743815	1.97444089456869	1.9803	0.159	1.9757	0.1711	552353805
842	3	62155912	62694989	0.399016	0.0724887168252	676	7	0.55650195444567	0.577867758723092	0.180012477137432	264.395162820095	2.15974440894569	1.9803	0.159	1.9757	0.1711	552918946
843	3	62694989	63280413	0.384034	0.145918172128	671	6	0.497228811254768	0.619027706359286	0.176725514863497	262.439577296278	2.1472	1.9803	0.159	1.9757	0.1711	553458023
844	3	63280413	63866113	0.384474	0.146320641967	601	6	0.0473086755190905	0.962267213761938	0.0177777393744984	235.061379962836	1.9232	1.9803	0.159	1.9757	0.1711	554043447
845	3	63866113	64412453	0.40687	0.0848189771937	702	8	0.663497063844012	0.507012259336659	0.223466050654905	274.564207543945	2.26086956521739	1.9803	0.159	1.9757	0.1711	554629147
846	3	64412453	64969310	0.39981	0.102103412546	607	7	0.0722694860118234	0.942387447814606	0.0246857471109295	237.408082591417	1.93929712460064	1.9803	0.159	1.9757	0.1711	555175487
847	3	64969310	65546774	0.390794	0.134145158832	636	7	0.275787479991266	0.782711300454524	0.0920159961396026	248.750478629557	2.03194888178914	1.9803	0.159	1.9757	0.1711	555732344
848	3	65546774	66135134	0.392782	0.150180161806	631	7	0.240698170684466	0.809789056876634	0.0806292358377964	246.79489310574	2.01597444089457	1.9803	0.159	1.9757	0.1711	556309808
849	3	66135134	66824982	0.409252	0.275202653338	644	8	0.281470296442099	0.778349707525179	0.099055708464961	251.879415467665	2.07407407407407	1.9803	0.159	1.9757	0.1711	556898168
850	3	66824982	67433818	0.380094	0.178760782871	576	6	-0.113377087243651	0.909731604299914	-0.0435184398943745	225.28345234375	1.8432	1.9803	0.159	1.9757	0.1711	557588016
851	3	67433818	68030487	0.376294	0.162014450223	523	5	-0.380945815874118	0.703243454947991	-0.149884813234695	204.554245791287	1.71475409836066	1.9803	0.159	1.9757	0.1711	558196852
852	3	68030487	68597333	0.37493	0.117926209235	561	5	-0.128128502404613	0.898047280288819	-0.0486949888728438	219.416695772298	1.83934426229508	1.9803	0.159	1.9757	0.1711	558793521
853	3	68597333	69210684	0.38447	0.184806089825	555	6	-0.248353127964355	0.803861196090644	-0.0970994800992187	217.069993143717	1.776	1.9803	0.159	1.9757	0.1711	559360367
854	3	69210684	69821367	0.395326	0.181244606449	764	7	1.17407379824536	0.240365467393996	0.356561868890996	298.813468039279	2.4408945686901	1.9803	0.159	1.9757	0.1711	559973718
855	3	69821367	70374510	0.372252	0.0960746136171	603	5	0.151301159851155	0.879738154386674	0.055462242418448	235.843614172363	1.97704918032787	1.9803	0.159	1.9757	0.1711	560584401
856	3	70374510	70968285	0.365456	0.157930192413	590	4	0.161143118651642	0.87198068021552	0.063040363422493	230.759091810438	1.97986577181208	1.9803	0.159	1.9757	0.1711	561137544
857	3	70968285	71522747	0.397586	0.0982249459837	634	7	0.261751756268546	0.793512835438396	0.0874720709946545	247.96824442003	2.02555910543131	1.9803	0.159	1.9757	0.1711	561731319
858	3	71522747	72096579	0.417004	0.128664835701	669	9	0.521552668848832	0.601981825345979	0.171654525940214	261.657343086751	2.16855753646677	1.9803	0.159	1.9757	0.1711	562285781
859	3	72096579	72654105	0.444814	0.103180838203	548	12	-0.448491535739913	0.653798493486844	-0.140568963661495	214.332173410373	1.76489533011272	1.9803	0.159	1.9757	0.1711	562859613
860	3	72654105	73289808	0.407172	0.213469182936	629	8	0.18267027038988	0.855056744014114	0.0650550372296331	246.012658896213	2.02576489533011	1.9803	0.159	1.9757	0.1711	563417139
861	3	73289808	73865494	0.404092	0.131470975497	594	8	-0.0478631237319637	0.96182532868833	-0.0175420488488903	232.323560229492	1.91304347826087	1.9803	0.159	1.9757	0.1711	564052842
862	3	73865494	74440033	0.366326	0.129737058755	542	4	-0.145484161401086	0.884328620075213	-0.0593817394728389	211.985470781792	1.81879194630872	1.9803	0.159	1.9757	0.1711	564628528
863	3	74440033	75027878	0.356242	0.149435650554	520	3	-0.144184876429499	0.885354483014977	-0.0625217554540339	203.380894476996	1.82937554969217	1.9803	0.159	1.9757	0.1711	565203067
864	3	75027878	76161084	0.367692	0.558773956368	588	4	0.148366981982778	0.882053156205787	0.0581415640096537	229.976857600911	1.97315436241611	1.9803	0.159	1.9757	0.1711	565790912
865	3	76161084	76727868	0.348566	0.117829719964	582	2	0.401946503260572	0.687723397613394	0.155472330893341	227.63015497233	2.11444141689373	1.9803	0.159	1.9757	0.1711	566924118
866	3	76727868	77283725	0.344014	0.10048807517	558	2	0.239702471996539	0.810560918431523	0.0947182998142451	218.243344458007	2.02724795640327	1.9803	0.159	1.9757	0.1711	567490902
867	3	77283725	77847709	0.35059	0.113450026951	519	3	-0.150445466890797	0.880413172050946	-0.0652988401246076	202.989777372233	1.82585751978892	1.9803	0.159	1.9757	0.1711	568046759
868	3	77847709	78423607	0.352576	0.131790699047	576	3	0.206408189403175	0.836472074347901	0.0850354329598241	225.28345234375	2.02638522427441	1.9803	0.159	1.9757	0.1711	568610743
869	3	78423607	79005715	0.346248	0.141052863043	655	2	0.895438765022005	0.370552586054152	0.32594808440987	256.181703620063	2.37965485921889	2.1906	0.1639	2.1867	0.1666	569186641
870	3	79005715	79575165	0.338994	0.121959785758	638	1	0.924570470612913	0.355189379181576	0.404913740356784	249.532712839084	2.39399624765478	2.1906	0.1639	2.1867	0.1666	569768749
871	3	79575165	80144347	0.335734	0.121546359512	618	1	0.806134821355898	0.420165115552368	0.358964154496289	241.710370743815	2.31894934333959	2.1906	0.1639	2.1867	0.1666	570338199
872	3	80144347	80729598	0.33327	0.145665705825	592	1	0.652168477321779	0.514292492931809	0.296954492220864	231.541326019965	2.22138836772983	2.1906	0.1639	2.1867	0.1666	570907381
873	3	80729598	81325035	0.33931	0.160280600634	713	1	1.36870415532672	0.171091770892183	0.565259393035803	278.866495696343	2.67542213883677	2.1906	0.1639	2.1867	0.1666	571492632
874	3	81325035	81892940	0.349792	0.119571055018	621	2	0.665593054064625	0.505671247302653	0.249046446205539	242.883722058105	2.25613079019074	2.1906	0.1639	2.1867	0.1666	572088069
875	3	81892940	82485973	0.34815	0.156876598773	568	2	0.307304151689886	0.758611875894774	0.12034410748974	222.154515505642	2.06357856494096	2.1906	0.1639	2.1867	0.1666	572655974
876	3	82485973	83068201	0.336972	0.141229896192	591	1	0.646246694858928	0.518119603326858	0.294515446769447	231.150208915201	2.21763602251407	2.1906	0.1639	2.1867	0.1666	573249007
877	3	83068201	83645414	0.327814	0.133768643464	487	1	0.0303813187224516	0.975762943478144	0.0152790886742568	190.474030019802	1.82739212007505	2.1906	0.1639	2.1867	0.1666	573831235
878	3	83645414	84223959	0.327324	0.135762991643	536	1	0.320548659402138	0.748552449759858	0.153590317049687	209.638768153212	2.01125703564728	2.1906	0.1639	2.1867	0.1666	574408448
879	3	84223959	84825507	0.332992	0.168811133941	526	1	0.26133083477363	0.793837389804199	0.126420115884217	205.727597105577	1.97373358348968	2.1906	0.1639	2.1867	0.1666	574986993
880	3	84825507	85405757	0.33104	0.138302455838	516	1	0.202113010145123	0.839828377129264	0.0987283820151686	201.816426057942	1.93621013133208	2.1906	0.1639	2.1867	0.1666	575588541
881	3	85405757	85962858	0.330372	0.10249667475	536	1	0.320548659402138	0.748552449759858	0.153590317049687	209.638768153212	2.01125703564728	2.1906	0.1639	2.1867	0.1666	576168791
882	3	85962858	86553224	0.333386	0.153067757967	570	1	0.521889263139063	0.601747434365147	0.242319235644018	222.936749715169	2.13883677298311	2.1906	0.1639	2.1867	0.1666	576725892
883	3	86553224	87150266	0.347974	0.162537978903	573	2	0.341104991536559	0.733024543640055	0.132988316741962	224.110101029459	2.08174386920981	2.1906	0.1639	2.1867	0.1666	577316258
884	3	87150266	87746385	0.344756	0.161241295782	680	2	1.06444296425537	0.287128079247855	0.379987924122759	265.959631239149	2.47048138056312	2.1906	0.1639	2.1867	0.1666	577913300
885	3	87746385	88366926	0.351224	0.194251467671	628	3	0.531958893390659	0.594754466232922	0.209731180409138	245.621541791449	2.20932277924362	2.1906	0.1639	2.1867	0.1666	578509419
886	3	88366926	88985640	0.339776	0.191872173573	653	1	1.01339720755567	0.310870472686376	0.438440308138345	255.399469410536	2.45028142589118	2.1906	0.1639	2.1867	0.1666	579129960
887	3	88985640	89550336	0.337256	0.114567838271	594	1	0.66401204224748	0.506682603710461	0.30182024739268	232.323560229492	2.22889305816135	2.1906	0.1639	2.1867	0.1666	579748674
888	3	89550336	90176748	0.346988	0.201803286016	577	2	0.368145663413898	0.712764623653995	0.14302449663054	225.674569448513	2.09627611262489	2.1906	0.1639	2.1867	0.1666	580313370
889	3	90176748	94073538	0.362048	0.871689262188	636	4	0.454994262035506	0.649113366872852	0.171352174457645	248.750478629557	2.13422818791946	2.1906	0.1639	2.1867	0.1666	580939782
890	3	94073538	94683742	0.345574	0.18060189707	670	2	0.996841284562025	0.318841555443893	0.358614273330192	262.048460191514	2.43415077202543	2.1906	0.1639	2.1867	0.1666	584836572
891	3	94683742	95273141	0.32644	0.151678234948	518	1	0.213956575070824	0.830580921060608	0.104309414278468	202.598660267469	1.9437148217636	2.1906	0.1639	2.1867	0.1666	585446776
892	3	95273141	95888037	0.329326	0.186854362364	553	1	0.4212189612706	0.673595199722268	0.198636796826622	216.28775893419	2.0750469043152	2.1906	0.1639	2.1867	0.1666	586036175
893	3	95888037	96506299	0.339242	0.191281366152	552	1	0.415297178807749	0.677924366227731	0.196025583370084	215.896641829427	2.07129455909944	2.1906	0.1639	2.1867	0.1666	586651071
894	3	96506299	97095884	0.341012	0.151945860224	617	2	0.638552382187286	0.523114167006669	0.239723667134475	241.319253639051	2.24159854677566	2.1906	0.1639	2.1867	0.1666	587269333
895	3	97095884	97673841	0.349468	0.134883737025	603	2	0.5439100306166	0.586503386118405	0.206611179885142	235.843614172363	2.19073569482289	2.1906	0.1639	2.1867	0.1666	587858918
896	3	97673841	98316732	0.363302	0.222263183028	706	4	0.902159045445734	0.366972386883534	0.32199359244447	276.128675962999	2.36912751677852	2.1906	0.1639	2.1867	0.1666	588436875
897	3	98316732	98956970	0.367608	0.219040419344	709	4	0.92132325044903	0.356881685738045	0.328111036412805	277.302027277289	2.37919463087248	2.1906	0.1639	2.1867	0.1666	589079766
898	3	98956970	99562088	0.371196	0.173714878751	662	5	0.543833304448543	0.586556188340562	0.190135457325581	258.919523353407	2.17049180327869	2.1906	0.1639	2.1867	0.1666	589720004
899	3	99562088	100141287	0.376228	0.136738841055	661	5	0.537180217251978	0.591143134828941	0.187954512026055	258.528406248643	2.1672131147541	2.1906	0.1639	2.1867	0.1666	590325122
900	3	100141287	100757697	0.373196	0.188851576061	661	5	0.537180217251978	0.591143134828941	0.187954512026055	258.528406248643	2.1672131147541	2.1906	0.1639	2.1867	0.1666	590904321
901	3	100757697	101443332	0.371584	0.270749013688	679	5	0.656935786790164	0.511222206208882	0.226715814763095	265.568514134385	2.22622950819672	2.1906	0.1639	2.1867	0.1666	591520731
902	3	101443332	102077203	0.373892	0.211195968896	736	5	1.03616175699442	0.300126684832076	0.343010006575376	287.862189105902	2.41311475409836	2.1906	0.1639	2.1867	0.1666	592206366
903	3	102077203	102649621	0.352674	0.126512443704	686	3	0.895073140145929	0.370747991168886	0.337175197690324	268.30633386773	2.41336851363237	2.1906	0.1639	2.1867	0.1666	592840237
904	3	102649621	103243876	0.335546	0.158610360872	556	1	0.438984308659152	0.6606729061268	0.206442199315422	217.461110248481	2.08630393996248	2.1906	0.1639	2.1867	0.1666	593412655
905	3	103243876	103819232	0.3329	0.130972823782	616	1	0.794291256430197	0.427025893009901	0.354287667286816	240.928136534288	2.31144465290807	2.1906	0.1639	2.1867	0.1666	594006910
906	3	103819232	104431112	0.33982	0.182846309734	631	1	0.883117993372958	0.377172523339431	0.388997321574464	246.79489310574	2.36772983114447	2.1906	0.1639	2.1867	0.1666	594582266
907	3	104431112	104993514	0.343136	0.110956219928	583	2	0.408706671229906	0.682754937418588	0.157949061185554	228.021272077094	2.1180744777475	2.1906	0.1639	2.1867	0.1666	595194146
908	3	104993514	105567517	0.347852	0.128924413287	642	2	0.807556581420654	0.419345889963401	0.297026475107361	251.097181258138	2.33242506811989	2.1906	0.1639	2.1867	0.1666	595756548
909	3	105567517	106159330	0.354888	0.155138531935	698	3	0.970200225681502	0.331946698265832	0.362193657727164	272.999739124891	2.45558487247142	2.1906	0.1639	2.1867	0.1666	596330551
910	3	106159330	106770486	0.352268	0.181878276578	654	3	0.694734245384401	0.48722186260354	0.268257257015594	255.790586515299	2.30079155672823	2.1906	0.1639	2.1867	0.1666	596922364
911	3	106770486	107361480	0.372704	0.153967722177	675	5	0.6303234380039	0.528482991319299	0.218191742456557	264.004045715332	2.21311475409836	2.1906	0.1639	2.1867	0.1666	597533520
912	3	107361480	107912340	0.384604	0.0923283592927	684	6	0.580785407891394	0.561385090892774	0.204409073549211	267.524099658203	2.1888	2.1906	0.1639	2.1867	0.1666	598124514
913	3	107912340	108499976	0.370854	0.14913313684	735	5	1.02950866979785	0.303240707860371	0.34104849024209	287.471072001139	2.40983606557377	2.1906	0.1639	2.1867	0.1666	598675374
914	3	108499976	109139549	0.37064	0.218228411768	664	5	0.557139478841675	0.577432136012966	0.194487481865288	259.701757562934	2.17704918032787	2.1906	0.1639	2.1867	0.1666	599263010
915	3	109139549	109807480	0.352864	0.251419682572	637	3	0.588304207542339	0.556328121928362	0.230259993773812	249.14159573432	2.24098504837291	2.1906	0.1639	2.1867	0.1666	599902583
916	3	109807480	110398483	0.347592	0.153980605851	634	2	0.753475237665976	0.451164385986637	0.278936018124465	247.96824442003	2.30336058128974	2.1906	0.1639	2.1867	0.1666	600570514
917	3	110398483	110988759	0.358224	0.152938625321	652	3	0.682213064461805	0.495104234877725	0.263838585748589	255.008352305772	2.29375549692172	2.1906	0.1639	2.1867	0.1666	601161517
918	3	110988759	111606980	0.379516	0.191227732478	720	5	0.929712361849366	0.35252003225299	0.311301146848038	281.604315429687	2.36065573770492	2.1906	0.1639	2.1867	0.1666	601751793
919	3	111606980	112216321	0.374946	0.179441396525	679	5	0.656935786790164	0.511222206208882	0.226715814763095	265.568514134385	2.22622950819672	2.1906	0.1639	2.1867	0.1666	602370014
920	3	112216321	112849943	0.37944	0.210885985651	625	5	0.297669078175605	0.765955746167887	0.107160430067813	244.448190477159	2.04918032786885	2.1906	0.1639	2.1867	0.1666	602979355
921	3	112849943	113450892	0.394092	0.16798264079	721	7	0.872305738206874	0.383041608064943	0.27298849009607	281.995432534451	2.30351437699681	2.1906	0.1639	2.1867	0.1666	603612977
922	3	113450892	114067040	0.38407	0.188506657491	635	6	0.265841312876419	0.790361424566146	0.0971693403228413	248.359361524793	2.032	2.1906	0.1639	2.1867	0.1666	604213926
923	3	114067040	114605064	0.360948	0.0706734272077	658	4	0.595531765393007	0.55148807226765	0.220412992908531	257.355054934353	2.20805369127517	2.1906	0.1639	2.1867	0.1666	604830074
924	3	114605064	115183886	0.352862	0.136176579328	716	3	1.08289085398486	0.278856871949746	0.398926208781768	280.039847010633	2.51890941072999	2.1906	0.1639	2.1867	0.1666	605368098
925	3	115183886	115752878	0.37642	0.12125302289	650	5	0.463996258089753	0.642650426545323	0.16374395843418	254.226118096245	2.13114754098361	2.1906	0.1639	2.1867	0.1666	605946920
926	3	115752878	116335167	0.36119	0.141319860069	678	4	0.723293132081643	0.469499811357088	0.263610682309633	265.177397029622	2.2751677852349	2.1906	0.1639	2.1867	0.1666	606515912
927	3	116335167	116898839	0.36165	0.112959309669	605	4	0.256964143668119	0.79720645303893	0.0992605513352463	236.62584838189	2.03020134228188	2.1906	0.1639	2.1867	0.1666	607098201
928	3	116898839	117445235	0.361974	0.0849127738856	512	4	-0.337126211434041	0.736021758967516	-0.141530780826711	200.251957638889	1.71812080536913	2.1906	0.1639	2.1867	0.1666	607661873
929	3	117445235	118003952	0.357308	0.105092560276	553	3	0.0624146087933268	0.95023266150723	0.0262461017522186	216.28775893419	1.94547053649956	2.1906	0.1639	2.1867	0.1666	608208269
930	3	118003952	118604899	0.373938	0.167979871769	590	5	0.0648110262957981	0.948324462195558	0.0240191947675669	230.759091810438	1.9344262295082	2.1906	0.1639	2.1867	0.1666	608766986
931	3	118604899	119237863	0.39068	0.210065659342	687	7	0.633698434920631	0.526277646535561	0.203299329673347	268.697450972493	2.19488817891374	2.1906	0.1639	2.1867	0.1666	609367933
932	3	119237863	119846964	0.385426	0.179118077298	726	6	0.8507374893328	0.394915192993625	0.290382296659064	283.951018058268	2.3232	2.1906	0.1639	2.1867	0.1666	610000897
933	3	119846964	120490997	0.40166	0.223642266778	695	8	0.617390385019643	0.53697726242505	0.209007997961214	271.826387810601	2.23832528180354	2.1906	0.1639	2.1867	0.1666	610609998
934	3	120490997	121196916	0.35263	0.291703439063	642	3	0.619607159848828	0.535516451784181	0.241539918639815	251.097181258138	2.25857519788918	2.1906	0.1639	2.1867	0.1666	611254031
935	3	121196916	121829671	0.378878	0.209804742752	704	5	0.823262966704311	0.410358468463332	0.278879669155661	275.346441753472	2.30819672131148	2.1906	0.1639	2.1867	0.1666	611959950
936	3	121829671	122467735	0.388432	0.216379548133	682	6	0.567930546870374	0.570082128995357	0.200184487687486	266.741865448676	2.1824	2.1906	0.1639	2.1867	0.1666	612592705
937	3	122467735	123027981	0.436394	0.10753490431	732	11	1.04510544999312	0.295974235476357	0.282667811054432	286.297720686849	2.36129032258065	2.1906	0.1639	2.1867	0.1666	613230769
938	3	123027981	123603622	0.45505	0.13140307935	669	13	0.367496261591825	0.713248879883955	0.104285524953007	261.657343086751	2.090625	2.1906	0.1639	2.1867	0.1666	613791015
939	3	123603622	124203285	0.411356	0.166198348072	695	9	0.702247246216253	0.482524985949788	0.226661292909622	271.826387810601	2.25283630470016	2.1906	0.1639	2.1867	0.1666	614366656
940	3	124203285	124789364	0.434738	0.146872691224	756	11	1.23768481763599	0.215832950805353	0.329210396991462	295.684531201171	2.43870967741935	2.1906	0.1639	2.1867	0.1666	614966319
941	3	124789364	125605997	0.39645	0.387729861517	671	7	0.521412645138869	0.602079344453281	0.169301997055431	262.439577296278	2.14376996805112	2.1906	0.1639	2.1867	0.1666	615552398
942	3	125605997	126268561	0.485484	0.245355920334	621	14	-0.261156311418933	0.793971967690861	-0.0652023679862362	242.883722058105	1.88467374810319	2.1906	0.1639	2.1867	0.1666	616369031
943	3	126268561	126838087	0.483938	0.122076955222	673	14	0.211856109005296	0.83221929323561	0.0508108684035995	263.221811505805	2.04248861911988	2.1906	0.1639	2.1867	0.1666	617031595
944	3	126838087	127395860	0.483122	0.103577978855	647	14	-0.0246501012068187	0.98033405643967	-0.00602992421421011	253.052766781955	1.96358118361153	2.1906	0.1639	2.1867	0.1666	617601121
945	3	127395860	127969909	0.44669	0.12899421478	666	12	0.495159194319591	0.62048775215668	0.14077732044924	260.483991772461	2.14492753623188	2.1906	0.1639	2.1867	0.1666	618158894
946	3	127969909	128577677	0.490984	0.177317660686	699	15	0.812842423848583	0.416308408710526	0.116247492059732	273.390856229655	2.13109756097561	2.1906	0.1639	2.1867	0.1666	618732943
947	3	128577677	129266673	0.471426	0.27430638204	651	14	0.0117354695950451	0.990636664918532	0.00286190695891784	254.617235201009	1.97572078907436	2.1906	0.1639	2.1867	0.1666	619340711
948	3	129266673	130066701	0.425108	0.375021874234	641	10	0.251875559097253	0.801137251670637	0.0868608789464442	250.706064153374	2.0577849117175	2.1906	0.1639	2.1867	0.1666	620029707
949	3	130066701	130665494	0.37669	0.164986898644	613	5	0.217832031816814	0.827559986014481	0.0791913142091449	239.754785219998	2.00983606557377	2.1906	0.1639	2.1867	0.1666	620829735
950	3	130665494	131283290	0.380006	0.190671354298	576	6	-0.113377087243651	0.909731604299914	-0.0435184398943745	225.28345234375	1.8432	2.1906	0.1639	2.1867	0.1666	621428528
951	3	131283290	131880749	0.381776	0.163122490414	653	6	0.381535062065594	0.702806259398232	0.137495740209744	255.399469410536	2.0896	2.1906	0.1639	2.1867	0.1666	622046324
952	3	131880749	132496566	0.371198	0.188070481978	671	5	0.603711089217636	0.546035740201567	0.209617006718547	262.439577296278	2.2	2.1906	0.1639	2.1867	0.1666	622643783
953	3	132496566	133114917	0.39311	0.191397765994	668	7	0.500359059554789	0.616822275311872	0.1628373333293	261.266225981987	2.13418530351438	2.1906	0.1639	2.1867	0.1666	623259600
954	3	133114917	133726593	0.437124	0.182573780891	699	11	0.780308819484161	0.435209122810445	0.216116618145826	273.390856229655	2.25483870967742	2.1906	0.1639	2.1867	0.1666	623877951
955	3	133726593	134324468	0.423146	0.16370478779	667	10	0.426723264380552	0.669580903561568	0.144223283512288	260.875108877224	2.14125200642055	2.1906	0.1639	2.1867	0.1666	624489627
956	3	134324468	134872263	0.450278	0.0872497923493	641	13	0.146930888029261	0.883186571382415	0.0426036709302869	250.706064153374	2.003125	2.1906	0.1639	2.1867	0.1666	625087502
957	3	134872263	135469191	0.411166	0.162378042243	722	9	0.889891615020883	0.373524086716454	0.281647152185924	282.386549639214	2.34035656401945	2.1906	0.1639	2.1867	0.1666	625635297
958	3	135469191	136130074	0.391064	0.243436432773	627	7	0.212626723239025	0.831618125904243	0.0714546736572863	245.230424686686	2.00319488817891	2.1906	0.1639	2.1867	0.1666	626232225
959	3	136130074	136812055	0.37695	0.266841744858	724	5	0.95632471063563	0.338908209323797	0.319293937601569	283.168783848741	2.37377049180328	2.1906	0.1639	2.1867	0.1666	626893108
960	3	136812055	137469172	0.382762	0.239100495041	648	6	0.349397909513045	0.726790602521522	0.126406561547938	253.443883886718	2.0736	2.1906	0.1639	2.1867	0.1666	627575089
961	3	137469172	138087206	0.408376	0.190983020352	622	8	0.136563591565511	0.891375756533656	0.0489096004809465	243.274839162869	2.00322061191626	2.1906	0.1639	2.1867	0.1666	628232206
962	3	138087206	138772525	0.412998	0.270412756687	767	9	1.20263222969527	0.229118669854604	0.368874892801686	299.986819353569	2.48622366288493	2.1906	0.1639	2.1867	0.1666	628850240
963	3	138772525	139367867	0.423568	0.160146604809	675	10	0.480522558313875	0.630855866688658	0.161424024265896	264.004045715332	2.1669341894061	2.1906	0.1639	2.1867	0.1666	629535559
964	3	139367867	139921185	0.422054	0.0963605015561	617	10	0.0904776772972852	0.927907632123303	0.0318070114771208	241.319253639051	1.98073836276083	2.1906	0.1639	2.1867	0.1666	630130901
965	3	139921185	140492003	0.421314	0.124064062451	579	10	-0.165068968885998	0.868889697165444	-0.0599001296830604	226.45680365804	1.85874799357945	2.1906	0.1639	2.1867	0.1666	630684219
966	3	140492003	141119641	0.421062	0.20336244778	708	10	0.702444645788831	0.482401910978256	0.2302858824107	276.910910172526	2.27287319422151	2.1906	0.1639	2.1867	0.1666	631255037
967	3	141119641	141759888	0.395776	0.219051397351	726	7	0.907395047513674	0.364197927445168	0.282958778850998	283.951018058268	2.31948881789137	2.1906	0.1639	2.1867	0.1666	631882675
968	3	141759888	142424834	0.360334	0.248059240901	756	4	1.22156246216733	0.221873131280524	0.420711643394362	295.684531201171	2.53691275167785	2.1906	0.1639	2.1867	0.1666	632522922
969	3	142424834	143006829	0.390854	0.140886090087	676	7	0.55650195444567	0.577867758723092	0.180012477137432	264.395162820095	2.15974440894569	2.1906	0.1639	2.1867	0.1666	633187868
970	3	143006829	143573004	0.385698	0.116880823067	637	6	0.278696173897439	0.780477999013335	0.101706120919613	249.14159573432	2.0384	2.1906	0.1639	2.1867	0.1666	633769863
971	3	143573004	144152183	0.362126	0.136709031232	609	4	0.282516417005847	0.777547560127623	0.108767637079622	238.190316800944	2.04362416107383	2.1906	0.1639	2.1867	0.1666	634336038
972	3	144152183	144733174	0.339352	0.139401470935	578	1	0.569263522841869	0.56917731752915	0.262426809092593	226.065686553277	2.16885553470919	2.1906	0.1639	2.1867	0.1666	634915217
973	3	144733174	145318893	0.33167	0.14634833427	680	1	1.17328533405264	0.240681401538565	0.496892062729616	265.959631239149	2.5515947467167	2.1906	0.1639	2.1867	0.1666	635496208
974	3	145318893	145905641	0.344552	0.147845412341	589	2	0.449267679045915	0.653238570443234	0.172720811815518	230.367974705675	2.13987284287012	2.1906	0.1639	2.1867	0.1666	636081927
975	3	145905641	146519943	0.349698	0.186068090288	599	2	0.516869358739262	0.605247358652082	0.197009180773843	234.279145753309	2.17620345140781	2.1906	0.1639	2.1867	0.1666	636668675
976	3	146519943	147106719	0.344526	0.147886075777	635	2	0.760235405635311	0.447113884965946	0.281209769644586	248.359361524793	2.30699364214351	2.1906	0.1639	2.1867	0.1666	637282977
977	3	147106719	147681659	0.356	0.130344035899	597	3	0.337880589090428	0.735453175873057	0.136697552782317	233.496911543782	2.10026385224274	2.1906	0.1639	2.1867	0.1666	637869753
978	3	147681659	148269792	0.340214	0.149852159291	601	2	0.530389694677931	0.595841769564825	0.201818168696243	235.061379962836	2.18346957311535	2.1906	0.1639	2.1867	0.1666	638444693
979	3	148269792	148865475	0.36602	0.160627380671	627	4	0.39750164702562	0.690997572233449	0.150790851975329	245.230424686686	2.10402684563758	2.1906	0.1639	2.1867	0.1666	639032826
980	3	148865475	149456071	0.387428	0.153397584813	759	6	1.06284269617962	0.287853293453858	0.354512634078779	296.857882515462	2.4288	2.1906	0.1639	2.1867	0.1666	639628509
981	3	149456071	150045161	0.37941	0.151233258076	758	5	1.18252967531887	0.236995597878126	0.385502088689455	296.466765410698	2.48524590163934	2.1906	0.1639	2.1867	0.1666	640219105
982	3	150045161	150656010	0.386798	0.181467105619	654	6	0.387962492576103	0.698043790457332	0.139703384161396	255.790586515299	2.0928	2.1906	0.1639	2.1867	0.1666	640808195
983	3	150656010	151240238	0.381746	0.14416974195	651	6	0.368680201044574	0.712366108022121	0.133070291828949	254.617235201009	2.0832	2.1906	0.1639	2.1867	0.1666	641419044
984	3	151240238	151854175	0.352396	0.185584188606	643	3	0.625867750310125	0.531401689015297	0.243785358845459	251.488298362901	2.26209322779244	2.1906	0.1639	2.1867	0.1666	642003272
985	3	151854175	152445676	0.353926	0.154692891474	642	3	0.619607159848828	0.535516451784181	0.241539918639815	251.097181258138	2.25857519788918	2.1906	0.1639	2.1867	0.1666	642617209
986	3	152445676	153079868	0.362728	0.211595226682	761	4	1.25350280383949	0.210022779319536	0.430221862676835	297.640116724989	2.55369127516779	2.1906	0.1639	2.1867	0.1666	643208710
987	3	153079868	153722227	0.356142	0.221619063483	678	3	0.844988416455547	0.398117306523336	0.320251894653855	265.177397029622	2.38522427440633	2.1906	0.1639	2.1867	0.1666	643842902
988	3	153722227	154319294	0.359286	0.162573044566	659	3	0.72603719769089	0.467815967285569	0.279245086525563	257.746172039116	2.3183817062445	2.1906	0.1639	2.1867	0.1666	644485261
989	3	154319294	154947887	0.359694	0.204572752162	577	3	0.212668779864473	0.831585319752552	0.0875379401629942	225.674569448513	2.02990325417766	2.1906	0.1639	2.1867	0.1666	645082328
990	3	154947887	155599567	0.381452	0.232752271053	756	6	1.04356040464809	0.296688820196708	0.348798982884386	295.684531201171	2.4192	2.1906	0.1639	2.1867	0.1666	645710921
991	3	155599567	156201719	0.390518	0.16964487372	669	7	0.507376921416149	0.611890375684349	0.164995441496708	261.657343086751	2.13738019169329	2.1906	0.1639	2.1867	0.1666	646362601
992	3	156201719	156788302	0.375472	0.147605709678	702	5	0.80995679231118	0.417965009269514	0.274775270822924	274.564207543945	2.30163934426229	2.1906	0.1639	2.1867	0.1666	646964753
993	3	156788302	157367953	0.389926	0.137411994459	726	6	0.8507374893328	0.394915192993625	0.290382296659064	283.951018058268	2.3232	2.1906	0.1639	2.1867	0.1666	647551336
994	3	157367953	157995233	0.366488	0.202907792373	666	4	0.646636312068461	0.517867350950943	0.237847586244552	260.483991772461	2.23489932885906	2.1906	0.1639	2.1867	0.1666	648130987
995	3	157995233	158608668	0.36662	0.184917717444	625	4	0.384725510356756	0.700440792755423	0.146181598722739	244.448190477159	2.09731543624161	2.1906	0.1639	2.1867	0.1666	648758267
996	3	158608668	159200582	0.379722	0.155282693094	725	5	0.962977797832196	0.335558665302005	0.32128523542066	283.559900953504	2.37704918032787	2.1906	0.1639	2.1867	0.1666	649371702
997	3	159200582	159809083	0.396138	0.17830866342	689	7	0.647734158643351	0.517156906945318	0.207493213559539	269.47968518202	2.20127795527157	2.1906	0.1639	2.1867	0.1666	649963616
998	3	159809083	160419036	0.37657	0.18026470892	631	5	0.337587601355	0.73567398689562	0.120944245500912	246.79489310574	2.06885245901639	2.1906	0.1639	2.1867	0.1666	650572117
999	3	160419036	161038147	0.374894	0.192390379108	660	5	0.530527130055412	0.595746503905026	0.185770264764179	258.13728914388	2.16393442622951	2.1906	0.1639	2.1867	0.1666	651182070
1000	3	161038147	161621688	0.362712	0.143162177122	585	4	0.129202776979483	0.897197198917943	0.0507620336440564	228.803506286621	1.96308724832215	2.1906	0.1639	2.1867	0.1666	651801181
1001	3	161621688	162224600	0.337864	0.17069157688	623	1	0.835743733670152	0.40329908629932	0.370589479615916	243.665956267632	2.33771106941839	2.1906	0.1639	2.1867	0.1666	652384722
1002	3	162224600	162818019	0.333134	0.157425023466	533	1	0.302783312013585	0.762055001901138	0.14549284935109	208.465416838921	2	2.1906	0.1639	2.1867	0.1666	652987634
1003	3	162818019	163439789	0.325358	0.195844122425	522	1	0.237643704922227	0.812157449758463	0.115407123161799	204.163128686523	1.95872420262664	2.1906	0.1639	2.1867	0.1666	653581053
1004	3	163439789	164066585	0.335706	0.202292292867	526	1	0.26133083477363	0.793837389804199	0.126420115884217	205.727597105577	1.97373358348968	2.1906	0.1639	2.1867	0.1666	654202823
1005	3	164066585	164644362	0.331108	0.134614219673	535	1	0.314626876939287	0.753044969948916	0.150896207880424	209.247651048448	2.00750469043152	2.1906	0.1639	2.1867	0.1666	654829619
1006	3	164644362	165226876	0.328652	0.141651531122	565	1	0.492280350824809	0.622521168748524	0.229608183894464	220.981164191352	2.12007504690432	2.1906	0.1639	2.1867	0.1666	655407396
1007	3	165226876	165835352	0.333588	0.178274903201	560	1	0.462671438510555	0.643599893783093	0.216784143536881	219.025578667534	2.10131332082552	2.1906	0.1639	2.1867	0.1666	655989910
1008	3	165835352	166427574	0.329518	0.155722009652	576	1	0.557419957916167	0.577240532648683	0.257426128034227	225.28345234375	2.16135084427767	2.1906	0.1639	2.1867	0.1666	656598386
1009	3	166427574	167054703	0.346662	0.202715868665	563	2	0.273503311843212	0.784466346877987	0.107588100065287	220.198929981825	2.04541326067212	2.1906	0.1639	2.1867	0.1666	657190608
1010	3	167054703	167640216	0.35188	0.146047995518	649	3	0.663431293077912	0.507054369610478	0.25718509951665	253.835000991482	2.28320140721196	2.1906	0.1639	2.1867	0.1666	657817737
1011	3	167640216	168210038	0.361688	0.122533001534	688	4	0.787173815425962	0.431180123191619	0.284733973875387	269.088568077257	2.30872483221477	2.1906	0.1639	2.1867	0.1666	658403250
1012	3	168210038	168779314	0.348796	0.121691411547	722	2	1.34837001896743	0.17753940188003	0.466452014872229	282.386549639214	2.62306993642144	2.1906	0.1639	2.1867	0.1666	658973072
1013	3	168779314	169326062	0.364392	0.08550191313	651	4	0.550815287051984	0.581760303624579	0.204982952338925	254.617235201009	2.18456375838926	2.1906	0.1639	2.1867	0.1666	659542348
1014	3	169326062	169951180	0.384224	0.200151011489	650	6	0.362252770534065	0.717163148346461	0.13085246657913	254.226118096245	2.08	2.1906	0.1639	2.1867	0.1666	660089096
1015	3	169951180	170606996	0.395606	0.237591031631	802	7	1.44075254897704	0.149654603305573	0.426591467310168	313.67591802029	2.56230031948882	2.1906	0.1639	2.1867	0.1666	660714214
1016	3	170606996	171183600	0.385706	0.132853743644	719	6	0.805745475759232	0.42038962241071	0.276404519102611	281.213198324924	2.3008	2.1906	0.1639	2.1867	0.1666	661370030
1017	3	171183600	171783491	0.382536	0.16651525027	707	6	0.728616309633116	0.466236399044168	0.252122963472712	276.519793067762	2.2624	2.1906	0.1639	2.1867	0.1666	661946634
1018	3	171783491	172377703	0.387338	0.158549473925	636	6	0.272268743386929	0.785415387835643	0.0994395139476683	248.750478629557	2.0352	2.1906	0.1639	2.1867	0.1666	662546525
1019	3	172377703	172977845	0.360604	0.166863842224	682	4	0.748845405419371	0.453950389062611	0.272097148197462	266.741865448676	2.28859060402685	2.1906	0.1639	2.1867	0.1666	663140737
1020	3	172977845	173543792	0.34648	0.116525045631	628	2	0.712914229849968	0.475898833185086	0.265217736876685	245.621541791449	2.28156221616712	2.1906	0.1639	2.1867	0.1666	663740879
1021	3	173543792	174097863	0.345848	0.0975885761933	605	2	0.55743036655527	0.577233422782761	0.211388320147015	236.62584838189	2.19800181653043	2.1906	0.1639	2.1867	0.1666	664306826
1022	3	174097863	174699975	0.342138	0.169589710884	613	2	0.611511710309947	0.540860868229308	0.230340251675839	239.754785219998	2.22706630336058	2.1906	0.1639	2.1867	0.1666	664860897
1023	3	174699975	175268985	0.338892	0.121280821075	539	1	0.33831400679069	0.735126569505212	0.16164258934442	210.812119467502	2.02251407129456	2.1906	0.1639	2.1867	0.1666	665463009
1024	3	175268985	175865831	0.339764	0.162262962305	609	1	0.752838779190242	0.451546800478584	0.337799544498247	238.190316800944	2.28517823639775	2.1906	0.1639	2.1867	0.1666	666032019
1025	3	175865831	176459626	0.35054	0.15795855472	609	3	0.413007674626002	0.679600990868083	0.165408849423844	238.190316800944	2.14248021108179	2.1906	0.1639	2.1867	0.1666	666628865
1026	3	176459626	177113818	0.380024	0.235698388241	641	6	0.304405895939478	0.760818676491828	0.110737105282054	250.706064153374	2.0512	2.1906	0.1639	2.1867	0.1666	667222660
1027	3	177113818	177702758	0.385322	0.151017081536	626	6	0.207994438281832	0.835233310001537	0.0765754055959315	244.839307581922	2.0032	2.1906	0.1639	2.1867	0.1666	667876852
1028	3	177702758	178266818	0.35537	0.113569478424	646	3	0.644649521694019	0.519154335113548	0.250500786211436	252.661649677191	2.2726473175022	2.1906	0.1639	2.1867	0.1666	668465792
1029	3	178266818	178911919	0.372672	0.224927569481	664	5	0.557139478841675	0.577432136012966	0.194487481865288	259.701757562934	2.17704918032787	2.1906	0.1639	2.1867	0.1666	669029852
1030	3	178911919	179565235	0.38276	0.234673572972	701	6	0.690051726570058	0.490161658986856	0.239827192673936	274.173090439181	2.2432	2.1906	0.1639	2.1867	0.1666	669674953
1031	3	179565235	180154508	0.364956	0.151496844417	657	4	0.589143697058575	0.555764882578652	0.218218779495619	256.963937829589	2.20469798657718	2.1906	0.1639	2.1867	0.1666	670328269
1032	3	180154508	180804923	0.360372	0.231260041666	640	4	0.480546535373234	0.630838821815991	0.180397314060652	250.314947048611	2.14765100671141	2.1906	0.1639	2.1867	0.1666	670917542
1033	3	180804923	181401898	0.35868	0.162443988442	599	3	0.350401770013024	0.726037198217585	0.141522624306297	234.279145753309	2.10729991204925	2.1906	0.1639	2.1867	0.1666	671567957
1034	3	181401898	181998158	0.382064	0.161439640425	609	6	0.0987281196031679	0.921354141717823	0.0368549765696455	238.190316800944	1.9488	2.1906	0.1639	2.1867	0.1666	672164932
1035	3	181998158	182585775	0.370722	0.149105624922	621	5	0.271056729389341	0.786347401042676	0.0978975087388448	242.883722058105	2.03606557377049	2.1906	0.1639	2.1867	0.1666	672761192
1036	3	182585775	183233765	0.39899	0.228383154061	625	7	0.198590999516305	0.842582694727632	0.0668454204046968	244.448190477159	1.99680511182109	2.1906	0.1639	2.1867	0.1666	673348809
1037	3	183233765	183901925	0.425604	0.251676245211	696	10	0.621745704888847	0.534109093171304	0.205623828176431	272.217504915364	2.23434991974318	2.1906	0.1639	2.1867	0.1666	673996799
1038	3	183901925	184518282	0.494558	0.188781826117	691	15	0.69267420327122	0.488514031609126	0.0996407470725538	270.261919391547	2.10670731707317	2.1906	0.1639	2.1867	0.1666	674664959
1039	3	184518282	185151249	0.38037	0.210069403302	702	6	0.696479157080568	0.48612880578602	0.241883778967874	274.564207543945	2.2464	2.1906	0.1639	2.1867	0.1666	675281316
1040	3	185151249	185817942	0.406092	0.25002962383	686	8	0.558110369388312	0.57676902024854	0.190203596523156	268.30633386773	2.20933977455717	2.1906	0.1639	2.1867	0.1666	675914283
1041	3	185817942	186400177	0.428284	0.141240220873	686	10	0.554496587472194	0.579239040470708	0.184745098500515	268.30633386773	2.20224719101124	2.1906	0.1639	2.1867	0.1666	676580976
1042	3	186400177	187050157	0.419884	0.230745561402	707	9	0.785644743462756	0.432075643682365	0.251358530108152	276.519793067762	2.29173419773096	2.1906	0.1639	2.1867	0.1666	677163211
1043	3	187050157	187645017	0.404784	0.159466092862	701	8	0.656910395440531	0.511238533585138	0.221409464360967	274.173090439181	2.25764895330113	2.1906	0.1639	2.1867	0.1666	677813191
1044	3	187645017	188208123	0.402934	0.112067710165	693	8	0.604217048212681	0.545699347924256	0.204850372487558	271.044153601074	2.23188405797101	2.1906	0.1639	2.1867	0.1666	678408051
1045	3	188208123	188783936	0.379498	0.131662536275	670	5	0.597058002021071	0.550468656408904	0.207465335863498	262.048460191514	2.19672131147541	2.1906	0.1639	2.1867	0.1666	678971157
1046	3	188783936	189352663	0.374718	0.120843568179	647	5	0.444036996500055	0.657015836017576	0.157069952510871	253.052766781955	2.12131147540984	2.1906	0.1639	2.1867	0.1666	679546970
1047	3	189352663	189923746	0.365038	0.124470523549	651	4	0.550815287051984	0.581760303624579	0.204982952338925	254.617235201009	2.18456375838926	2.1906	0.1639	2.1867	0.1666	680115697
1048	3	189923746	190485047	0.363256	0.109212347742	707	4	0.908547113780166	0.363589233700686	0.324035623982688	276.519793067762	2.37248322147651	2.1906	0.1639	2.1867	0.1666	680686780
1049	3	190485047	191090926	0.351586	0.174752714651	677	3	0.838727825994249	0.401622059803148	0.318122455092508	264.786279924859	2.38170624450308	2.1906	0.1639	2.1867	0.1666	681248081
1050	3	191090926	191700105	0.351962	0.17922318399	646	3	0.644649521694019	0.519154335113548	0.250500786211436	252.661649677191	2.2726473175022	2.1906	0.1639	2.1867	0.1666	681853960
1051	3	191700105	192262856	0.360992	0.111507576175	626	4	0.391113578691188	0.695713284139745	0.148488066105908	244.839307581922	2.1006711409396	2.1906	0.1639	2.1867	0.1666	682463139
1052	3	192262856	192869050	0.381456	0.175181542542	656	6	0.400817353597123	0.688554601399499	0.144108563281397	256.572820724826	2.0992	2.1906	0.1639	2.1867	0.1666	683025890
1053	3	192869050	193454215	0.381244	0.145540146796	632	6	0.24655902134489	0.805249521750775	0.0903373068404159	247.186010210503	2.0224	2.1906	0.1639	2.1867	0.1666	683632084
1054	3	193454215	194021920	0.452256	0.119260883734	703	13	0.635325643774938	0.52521605205469	0.175804003384081	274.955324648708	2.196875	2.1906	0.1639	2.1867	0.1666	684217249
1055	3	194021920	194630740	0.451456	0.17873920042	620	13	-0.0184931421426615	0.985245448408788	-0.00545247041421663	242.492604953342	1.9375	2.1906	0.1639	2.1867	0.1666	684784954
1056	3	194630740	195278252	0.43761	0.227813538591	660	11	0.467367347064487	0.640237080135923	0.133290187016205	258.13728914388	2.12903225806452	2.1906	0.1639	2.1867	0.1666	685393774
1057	3	195278252	196158785	0.46335	0.432162110903	728	13	0.832259013027227	0.405262760340005	0.226217764510242	284.733252267795	2.275	2.1906	0.1639	2.1867	0.1666	686041286
1058	3	196158785	196847680	0.416714	0.274199986936	671	9	0.535452251723249	0.592337166725408	0.175961081498936	262.439577296278	2.17504051863857	2.1906	0.1639	2.1867	0.1666	686921819
1059	3	196847680	197534897	0.418574	0.272427777543	731	9	0.95243973795576	0.340874014318307	0.29951972125119	285.906603582085	2.36952998379254	2.1906	0.1639	2.1867	0.1666	687610714
1060	3	197534897	198022430	0.159226	0.359926263506	270	1	-1.25464547571616	0.209607487166804	-0.835683276357255	105.601618286133	1.01313320825516	2.1906	0.1639	2.1867	0.1666	688297931
1061	4	0	785667	0.451598	0.363598063811	765	13	1.12372039952061	0.261131659515123	0.29773906189156	299.204585144043	2.390625	2.0633	0.145	2.0451	0.1132	688297931
1062	4	785667	1384066	0.549956	0.164437106345	621	16	-0.468308147715697	0.639564242659731	-0.0465492906268479	242.883722058105	1.93006993006993	2.0633	0.145	2.0451	0.1132	689083598
1063	4	1384066	2062508	0.550886	0.263017324989	669	16	0.63556105761416	0.525062558357836	0.0608636517941317	261.657343086751	2.07925407925408	2.0633	0.145	2.0451	0.1132	689681997
1064	4	2062508	2699468	0.483592	0.215021351419	623	14	-0.242963526018001	0.80803365294097	-0.0605634731827157	243.665956267632	1.8907435508346	2.0633	0.145	2.0451	0.1132	690360439
1065	4	2699468	3331001	0.481712	0.208275735393	698	14	0.439265926516945	0.660468860373828	0.103431400002935	272.999739124891	2.11836115326252	2.0633	0.145	2.0451	0.1132	690997399
1066	4	3331001	4184323	0.549872	0.414054717914	695	16	1.23349021050117	0.2173929268509	0.11587041876354	271.826387810601	2.16006216006216	2.0633	0.145	2.0451	0.1132	691628932
1067	4	4184323	4798212	0.449686	0.185520509408	620	12	0.127295350398089	0.898706640216013	0.0375233586522158	242.492604953342	1.99677938808374	2.0633	0.145	2.0451	0.1132	692482254
1068	4	4798212	5412422	0.440524	0.185946174761	635	12	0.24725095167684	0.804714015337199	0.0720117350375065	248.359361524793	2.0450885668277	2.0633	0.145	2.0451	0.1132	693096143
1069	4	5412422	6011375	0.467836	0.165209958043	630	13	0.060280205558254	0.951932466948986	0.0176311426988248	246.403776000976	1.96875	2.0633	0.145	2.0451	0.1132	693710353
1070	4	6011375	6565265	0.508394	0.097293686472	668	15	0.347190569111301	0.728448155462939	0.0508031391583475	261.266225981987	2.03658536585366	2.0633	0.145	2.0451	0.1132	694309306
1071	4	6565265	7179404	0.48876	0.185852062807	674	14	0.220952501705762	0.825129417045113	0.0529529549751408	263.612928610568	2.04552352048558	2.0633	0.145	2.0451	0.1132	694863196
1072	4	7179404	7720949	0.535088	0.0767156930634	636	16	-0.123349021050117	0.901830724001026	-0.0121157935629739	248.750478629557	1.97668997668998	2.0633	0.145	2.0451	0.1132	695477335
1073	4	7720949	8287769	0.521776	0.117885748562	665	15	0.30212748639479	0.76255487982954	0.0443093770728471	260.092874667697	2.02743902439024	2.0633	0.145	2.0451	0.1132	696018880
1074	4	8287769	8901947	0.528204	0.185903760799	665	15	0.30212748639479	0.76255487982954	0.0443093770728471	260.092874667697	2.02743902439024	2.0633	0.145	2.0451	0.1132	696585700
1075	4	8901947	10234780	0.466434	0.624859228425	581	13	-0.325709198176232	0.744644384281866	-0.0991825222839252	227.239037867567	1.815625	2.0633	0.145	2.0451	0.1132	697199878
1076	4	10234780	10813483	0.41199	0.135998949375	666	9	0.500703294537206	0.616579953310316	0.165170492370015	260.483991772461	2.15883306320908	2.0633	0.145	2.0451	0.1132	698532711
1077	4	10813483	11413645	0.390696	0.166891605933	685	7	0.61966271119791	0.535479870281467	0.199093218703136	267.915216762966	2.18849840255591	2.0633	0.145	2.0451	0.1132	699111414
1078	4	11413645	12002132	0.373674	0.150363559433	639	5	0.390812298927528	0.695935983324794	0.139120171465358	249.923829943847	2.09508196721311	2.0633	0.145	2.0451	0.1132	699711576
1079	4	12002132	12603666	0.357248	0.168791788993	642	3	0.619607159848828	0.535516451784181	0.241539918639815	251.097181258138	2.25857519788918	2.0633	0.145	2.0451	0.1132	700300063
1080	4	12603666	13182605	0.379996	0.136351152712	661	5	0.537180217251978	0.591143134828941	0.187954512026055	258.528406248643	2.1672131147541	2.0633	0.145	2.0451	0.1132	700901597
1081	4	13182605	13776965	0.390038	0.158759001279	624	7	0.191573137654945	0.848076585796042	0.0645352597174956	244.057073372395	1.99361022364217	2.0633	0.145	2.0451	0.1132	701480536
1082	4	13776965	14347121	0.387054	0.123047025726	721	6	0.818600336780252	0.413014474790698	0.280412007904135	281.995432534451	2.3072	2.0633	0.145	2.0451	0.1132	702074896
1083	4	14347121	14949615	0.38863	0.170116216925	644	6	0.323688187471007	0.746174114833653	0.11747343677793	251.879415467665	2.0608	2.0633	0.145	2.0451	0.1132	702645052
1084	4	14949615	15526655	0.385518	0.133508942188	690	6	0.619349990954452	0.535685818255846	0.217009110328844	269.870802286783	2.208	2.0633	0.145	2.0451	0.1132	703247546
1085	4	15526655	16126824	0.404856	0.166901322794	689	8	0.577870374598756	0.563351637966099	0.196499003054635	269.47968518202	2.21900161030596	2.0633	0.145	2.0451	0.1132	703824586
1086	4	16126824	16709185	0.396862	0.14142602269	689	7	0.647734158643351	0.517156906945318	0.207493213559539	269.47968518202	2.20127795527157	2.0633	0.145	2.0451	0.1132	704424755
1087	4	16709185	17284317	0.393048	0.130634358721	620	7	0.163501690209505	0.870123442464357	0.0552574461294848	242.492604953342	1.98083067092652	2.0633	0.145	2.0451	0.1132	705007116
1088	4	17284317	17907279	0.403832	0.197382825919	584	8	-0.113729807766776	0.90945198264033	-0.0420366107696388	228.412389181857	1.88083735909823	2.0633	0.145	2.0451	0.1132	705582248
1089	4	17907279	18514105	0.369278	0.176040578354	605	4	0.256964143668119	0.79720645303893	0.0992605513352463	236.62584838189	2.03020134228188	2.0633	0.145	2.0451	0.1132	706205210
1090	4	18514105	19096995	0.361778	0.142205218823	596	4	0.199471528658233	0.841893912659904	0.0776377396354511	233.105794439019	2	2.0633	0.145	2.0451	0.1132	706812036
1091	4	19096995	19680816	0.346964	0.143573115732	469	2	-0.361952477274249	0.71738754359938	-0.155958899499566	183.43392213406	1.7039055404178	2.0633	0.145	2.0451	0.1132	707394926
1092	4	19680816	20265895	0.358208	0.145414550856	352	3	-1.19596407392752	0.231710579078019	-0.625457949845191	137.673220876736	1.23834652594547	1.1557	0.132	1.1803	0.2077	707978747
1093	4	20265895	20838558	0.359778	0.126886144207	354	3	-1.18344289300493	0.236633666486282	-0.617284018399491	138.455455086263	1.24538258575198	1.1557	0.132	1.1803	0.2077	708563826
1094	4	20838558	21421220	0.36951	0.141869557308	298	4	-1.70417283500245	0.0883488026260048	-0.922362260364549	116.552897219509	1	1.1557	0.132	1.1803	0.2077	709136489
1095	4	21421220	21983998	0.365836	0.111550202744	310	4	-1.62751601498927	0.103627550079807	-0.865406375552473	121.246302476671	1.04026845637584	1.1557	0.132	1.1803	0.2077	709719151
1096	4	21983998	22638577	0.374616	0.23615025841	360	5	-1.46539902891436	0.142812082237036	-0.688698853151962	140.802157714844	1.18032786885246	1.1557	0.132	1.1803	0.2077	710281929
1097	4	22638577	23207235	0.369842	0.120736892825	309	4	-1.6339040833237	0.102278992227478	-0.870067752922336	120.855185371907	1.03691275167785	1.1557	0.132	1.1803	0.2077	710936508
1098	4	23207235	23784895	0.360448	0.134438943323	402	4	-1.03981372822154	0.298426449796864	-0.490479089647782	157.229076114909	1.3489932885906	1.1557	0.132	1.1803	0.2077	711505166
1099	4	23784895	24318769	0.392208	0.0634494281422	678	7	0.57053767816839	0.568313074508202	0.184274503991591	265.177397029622	2.16613418530351	2.2008	0.1638	2.213	0.1837	712082826
1100	4	24318769	24906400	0.40862	0.149125897034	612	8	0.0706969075306989	0.9436389821138	0.0255266730429958	239.363668115234	1.97101449275362	2.2008	0.1638	2.213	0.1837	712616700
1101	4	24906400	25519246	0.408726	0.184134350228	603	8	0.0114168918993676	0.990890836111202	0.00415302225042876	235.843614172363	1.94202898550725	2.2008	0.1638	2.213	0.1837	713204331
1102	4	25519246	26138397	0.43329	0.192442554401	696	11	0.756236398528802	0.449507473286748	0.209911468619118	272.217504915364	2.24516129032258	2.2008	0.1638	2.213	0.1837	713817177
1103	4	26138397	26769756	0.384506	0.208057539371	685	6	0.587212838401903	0.557060771016409	0.206516736511202	267.915216762966	2.192	2.2008	0.1638	2.213	0.1837	714436328
1104	4	26769756	27351719	0.390798	0.14083885058	701	7	0.731948500979672	0.464200001401827	0.23240367486587	274.173090439181	2.23961661341853	2.2008	0.1638	2.213	0.1837	715067687
1105	4	27351719	27914888	0.349424	0.112167040444	600	2	0.523629526708596	0.600536240617396	0.199415678480938	234.670262858073	2.17983651226158	2.2008	0.1638	2.213	0.1837	715649650
1106	4	27914888	28507492	0.342032	0.156266241875	606	2	0.564190534524604	0.572624468942153	0.213770971458009	237.016965486653	2.2016348773842	2.2008	0.1638	2.213	0.1837	716212819
1107	4	28507492	29067553	0.342642	0.107240104203	524	2	0.00985676103915924	0.99213556989329	0.00401998952250773	204.94536289605	1.90372388737511	2.2008	0.1638	2.213	0.1837	716805423
1108	4	29067553	29632918	0.329504	0.115615575778	561	1	0.468593220973406	0.639360423767834	0.219358087200707	219.416695772298	2.10506566604128	2.2008	0.1638	2.213	0.1837	717365484
1109	4	29632918	30217098	0.332956	0.144099421411	642	1	0.948257600464316	0.342998330083499	0.413930613714218	251.097181258138	2.40900562851782	2.2008	0.1638	2.213	0.1837	717930849
1110	4	30217098	30783975	0.346176	0.117974445956	629	2	0.719674397819302	0.471725493139202	0.267513194864347	246.012658896213	2.28519527702089	2.2008	0.1638	2.213	0.1837	718515029
1111	4	30783975	31340443	0.344128	0.101475736251	635	2	0.760235405635311	0.447113884965946	0.281209769644586	248.359361524793	2.30699364214351	2.2008	0.1638	2.213	0.1837	719081906
1112	4	31340443	31921170	0.335042	0.139010240612	537	1	0.326470441864988	0.744068449246349	0.156279404577327	210.029885257975	2.01500938086304	2.2008	0.1638	2.213	0.1837	719638374
1113	4	31921170	32493466	0.337834	0.126326236773	532	1	0.296861529550735	0.766572227820738	0.142783562093104	208.074299734158	1.99624765478424	2.2008	0.1638	2.213	0.1837	720219101
1114	4	32493466	33075991	0.334798	0.141667739582	627	1	0.859430863521555	0.390102848074798	0.379822759393954	245.230424686686	2.35272045028143	2.2008	0.1638	2.213	0.1837	720791397
1115	4	33075991	33644489	0.341106	0.120489430042	700	2	1.19964632364207	0.230276727626226	0.421808099817386	273.781973334418	2.54314259763851	2.2008	0.1638	2.213	0.1837	721373922
1116	4	33644489	34261024	0.332638	0.189016033153	630	1	0.877196210910107	0.380380073805561	0.386709144979193	246.403776000976	2.36397748592871	2.2008	0.1638	2.213	0.1837	721942420
1117	4	34261024	34854157	0.332442	0.157018746217	515	1	0.196191227682272	0.84446049393093	0.0959297486624951	201.425308953179	1.93245778611632	2.2008	0.1638	2.213	0.1837	722558955
1118	4	34854157	35442427	0.332358	0.150050147041	557	1	0.444906091122003	0.656387620586457	0.209034643931946	217.852227353244	2.09005628517824	2.2008	0.1638	2.213	0.1837	723152088
1119	4	35442427	36015173	0.339926	0.127012672284	665	1	1.08445859710988	0.278161514816773	0.464711656980466	260.092874667697	2.4953095684803	2.2008	0.1638	2.213	0.1837	723740358
1120	4	36015173	36579776	0.353578	0.11442199209	708	3	1.03280613029448	0.30169463433122	0.382715981600509	276.910910172526	2.49076517150396	2.2008	0.1638	2.213	0.1837	724313104
1121	4	36579776	37194970	0.357582	0.187248250145	686	3	0.895073140145929	0.370747991168886	0.337175197690324	268.30633386773	2.41336851363237	2.2008	0.1638	2.213	0.1837	724877707
1122	4	37194970	37809704	0.394896	0.18664007522	681	7	0.59159126375247	0.554124325364855	0.190644028867319	266.350748343912	2.17571884984026	2.2008	0.1638	2.213	0.1837	725492901
1123	4	37809704	38401590	0.413214	0.155242732553	690	9	0.667498289030211	0.504453902203007	0.216244676964284	269.870802286783	2.23662884927066	2.2008	0.1638	2.213	0.1837	726107635
1124	4	38401590	39032107	0.400826	0.206999969866	685	8	0.551523700984831	0.581274723989609	0.188099008198233	267.915216762966	2.2061191626409	2.2008	0.1638	2.213	0.1837	726699521
1125	4	39032107	39720984	0.374782	0.274181022156	679	5	0.656935786790164	0.511222206208882	0.226715814763095	265.568514134385	2.22622950819672	2.2008	0.1638	2.213	0.1837	727330038
1126	4	39720984	40427015	0.391712	0.291815798456	634	7	0.261751756268546	0.793512835438396	0.0874720709946545	247.96824442003	2.02555910543131	2.2008	0.1638	2.213	0.1837	728018915
1127	4	40427015	41080389	0.405228	0.234741510988	708	8	0.703017074264899	0.482045108943094	0.235744380433341	276.910910172526	2.28019323671498	2.2008	0.1638	2.213	0.1837	728724946
1128	4	41080389	41672931	0.396248	0.156177958693	695	7	0.689841329811511	0.490293974671155	0.220002208466117	271.826387810601	2.22044728434505	2.2008	0.1638	2.213	0.1837	729378320
1129	4	41672931	42279612	0.389544	0.17584364765	650	6	0.362252770534065	0.717163148346461	0.13085246657913	254.226118096245	2.08	2.2008	0.1638	2.213	0.1837	729970862
1130	4	42279612	42882321	0.379976	0.170412255334	621	5	0.271056729389341	0.786347401042676	0.0978975087388448	242.883722058105	2.03606557377049	2.2008	0.1638	2.213	0.1837	730577543
1131	4	42882321	43481772	0.354442	0.16590346834	587	3	0.275274684477451	0.783105212285792	0.112327124627564	229.585740496148	2.0650835532102	2.2008	0.1638	2.213	0.1837	731180252
1132	4	43481772	44092459	0.340778	0.181249969297	612	2	0.604751542340613	0.545344095442643	0.227984830677709	239.363668115234	2.22343324250681	2.2008	0.1638	2.213	0.1837	731779703
1133	4	44092459	44679895	0.349604	0.148843448478	654	2	0.88867859705267	0.374175836914377	0.32374381348314	255.790586515299	2.37602179836512	2.2008	0.1638	2.213	0.1837	732390390
1134	4	44679895	45287200	0.34658	0.176690460312	531	2	0.0571779368245021	0.95440345326523	0.0231650387892111	207.683182629394	1.9291553133515	2.2008	0.1638	2.213	0.1837	732977826
1135	4	45287200	45899033	0.337304	0.182783537338	581	1	0.587028870230421	0.557184317313273	0.269895479996443	227.239037867567	2.18011257035647	2.2008	0.1638	2.213	0.1837	733585131
1136	4	45899033	46484926	0.34097	0.146601853922	611	2	0.597991374371278	0.549845688530491	0.225625557803787	238.972551010471	2.21980018165304	2.2008	0.1638	2.213	0.1837	734196964
1137	4	46484926	47082490	0.351294	0.163269541003	664	3	0.757340149997379	0.448846102611556	0.290149862864436	259.701757562934	2.33597185576077	2.2008	0.1638	2.213	0.1837	734782857
1138	4	47082490	47654014	0.361372	0.125146100601	626	4	0.391113578691188	0.695713284139745	0.148488066105908	244.839307581922	2.1006711409396	2.2008	0.1638	2.213	0.1837	735380421
1139	4	47654014	48259932	0.374566	0.174805831812	713	5	0.883140751473405	0.377160228605331	0.297206316962251	278.866495696343	2.33770491803279	2.2008	0.1638	2.213	0.1837	735951945
1140	4	48259932	48900564	0.365846	0.219520723286	697	4	0.844666430435848	0.398297107415847	0.303484065041712	272.608622020128	2.33892617449664	2.2008	0.1638	2.213	0.1837	736557863
1141	4	48900564	53126902	0.396484	0.881694270548	445	7	-1.06462413552851	0.287046053298529	-0.423205433290993	174.047111619737	1.42172523961661	1.1386	0.121	1.1384	0.113	737198495
1142	4	53126902	53799895	0.406166	0.257050221919	385	8	-1.42447682005955	0.15430849047253	-0.643146534067392	150.58008533393	1.23993558776167	1.1386	0.121	1.1384	0.113	741424833
1143	4	53799895	54451545	0.379112	0.232716949283	332	5	-1.65168547041821	0.0985986861259792	-0.805512518134712	129.850878781467	1.08852459016393	1.1386	0.121	1.1384	0.113	742097826
1144	4	54451545	55084107	0.399878	0.209563647516	416	7	-1.26814212950795	0.204747198859531	-0.52042724100366	162.704715581597	1.32907348242811	1.1386	0.121	1.1384	0.113	742749476
1145	4	55084107	55700432	0.408606	0.188739707135	354	8	-1.62866354056746	0.103384265028203	-0.764255619566659	138.455455086263	1.14009661835749	1.1386	0.121	1.1384	0.113	743382038
1146	4	55700432	56315527	0.390616	0.187117437144	352	7	-1.717285288635	0.0859270586655703	-0.761435340507455	137.673220876736	1.12460063897764	1.1386	0.121	1.1384	0.113	743998363
1147	4	56315527	56943366	0.36878	0.203617487923	390	4	-1.11647054823472	0.264220770140641	-0.5342004670771	152.535670857747	1.30872483221477	1.1386	0.121	1.1384	0.113	744613458
1148	4	56943366	57587710	0.390942	0.224016984716	312	7	-1.9979997630894	0.0457166858067669	-0.935464740282504	122.028536686198	0.996805111821086	1.1386	0.121	1.1384	0.113	745241297
1149	4	57587710	58249202	0.406166	0.244132960036	346	8	-1.68135688779531	0.0926936142378842	-0.797232942012931	135.326518248155	1.11433172302738	1.1386	0.121	1.1384	0.113	745885641
1150	4	58249202	58884686	0.3642	0.2131981293	349	4	-1.37838134994643	0.168085578453321	-0.694447554617058	136.499869562446	1.17114093959732	1.1386	0.121	1.1384	0.113	746547133
1151	4	58884686	59502381	0.344098	0.190539020067	280	2	-1.63962422347851	0.101083323304287	-0.900119995069976	109.512789333767	1.0172570390554	1.1386	0.121	1.1384	0.113	747182617
1152	4	59502381	60141321	0.332016	0.217453908035	278	1	-1.20727121601335	0.227327711980708	-0.793557800684578	108.73055512424	1.04315196998124	1.1386	0.121	1.1384	0.113	747800312
1153	4	60141321	60765123	0.331782	0.198463615057	308	1	-1.02961774212783	0.303189483270393	-0.645712332713184	120.464068267144	1.15572232645403	1.1386	0.121	1.1384	0.113	748439252
1154	4	60765123	61364712	0.334264	0.166095442044	325	1	-0.928947440259368	0.352916325691575	-0.568202965492269	127.113059048123	1.21951219512195	1.1386	0.121	1.1384	0.113	749063054
1155	4	61364712	61961177	0.341638	0.161727846563	304	2	-1.47738019221447	0.139573752726359	-0.781475498571357	118.89959984809	1.10445049954587	1.1386	0.121	1.1384	0.113	749662643
1156	4	61961177	62524227	0.3409	0.111979397922	339	2	-1.24077431328776	0.214689132838354	-0.624261548878598	132.588698514811	1.23160762942779	1.1386	0.121	1.1384	0.113	750259108
1157	4	62524227	63122155	0.340484	0.163778916525	317	2	-1.38949800861312	0.164681366051775	-0.721063981875535	123.984122210015	1.15168029064487	1.1386	0.121	1.1384	0.113	750822158
1158	4	63122155	63733821	0.338636	0.18256041696	336	1	-0.86380783316801	0.387693464071841	-0.520181450629325	131.415347200521	1.26078799249531	1.1386	0.121	1.1384	0.113	751420086
1159	4	63733821	64359478	0.329406	0.200840076911	256	1	-1.33755043019607	0.181043032499351	-0.912498873408085	100.125978819444	0.960600375234522	1.1386	0.121	1.1384	0.113	752031752
1160	4	64359478	64957105	0.32762	0.163357746554	307	1	-1.03553952459068	0.300417017976036	-0.650404028037906	120.07295116238	1.15196998123827	1.1386	0.121	1.1384	0.113	752657409
1161	4	64957105	65549166	0.330058	0.155492423923	297	1	-1.09475734921919	0.273622956361766	-0.69817975260732	116.161780114746	1.11444652908068	1.1386	0.121	1.1384	0.113	753255036
1162	4	65549166	66151946	0.335886	0.17050997047	314	1	-0.994087047350726	0.320180490711369	-0.617878124516459	122.810770895725	1.17823639774859	1.1386	0.121	1.1384	0.113	753847097
1163	4	66151946	66721277	0.330916	0.121776260207	350	1	-0.780902878688099	0.434859618854625	-0.461287761575757	136.890986667209	1.31332082551595	1.1386	0.121	1.1384	0.113	754449877
1164	4	66721277	67331479	0.331944	0.180599211409	334	1	-0.875651398093711	0.381219574504686	-0.528794580934033	130.633112990994	1.25328330206379	1.1386	0.121	1.1384	0.113	755019208
1165	4	67331479	67917399	0.340876	0.146641179683	322	2	-1.35569716876645	0.175195540621694	-0.698486133900325	125.939707733832	1.16984559491371	1.1386	0.121	1.1384	0.113	755629410
1166	4	67917399	68561245	0.356154	0.223416779789	338	3	-1.28361234038569	0.199277629723356	-0.684010132200304	132.197581410048	1.18909410729991	1.1386	0.121	1.1384	0.113	756215330
1167	4	68561245	69183311	0.35464	0.196226766935	297	3	-1.5402965492989	0.123488084531715	-0.870570447681723	116.161780114746	1.04485488126649	1.1386	0.121	1.1384	0.113	756859176
1168	4	69183311	70014499	0.352774	0.398451373215	251	3	-1.8282837105186	0.0675069832651126	-1.11334601453172	98.170393295627	0.883025505716799	1.1386	0.121	1.1384	0.113	757481242
1169	4	70014499	70843067	0.343912	0.3965492271	299	2	-1.51118103206115	0.130742333693619	-0.805401337816837	116.944014324273	1.08628519527702	1.1386	0.121	1.1384	0.113	758312430
1170	4	70843067	71475987	0.34634	0.210010743854	401	2	-0.821643899189009	0.411279596864967	-0.381944585560022	156.837959010145	1.45685740236149	1.1386	0.121	1.1384	0.113	759140998
1171	4	71475987	72153411	0.372772	0.261909823095	345	5	-1.56519533686285	0.117537114587276	-0.750099397816105	134.935401143392	1.13114754098361	1.1386	0.121	1.1384	0.113	759773918
1172	4	72153411	72769797	0.360418	0.188819992667	366	4	-1.26978418826109	0.204161514483259	-0.625830942542668	143.148860343424	1.22818791946309	1.1386	0.121	1.1384	0.113	760451342
1173	4	72769797	73370774	0.349092	0.168021405145	314	2	-1.40977851252113	0.15860509327956	-0.734782263123316	122.810770895725	1.14078110808356	1.1386	0.121	1.1384	0.113	761067728
1174	4	73370774	74034468	0.363316	0.246640771199	356	4	-1.33366487160541	0.182313712253462	-0.665797349860313	139.23768929579	1.19463087248322	1.1386	0.121	1.1384	0.113	761668705
1175	4	74034468	74652780	0.361712	0.191346763446	385	4	-1.14841088990688	0.250798980220845	-0.552816145244447	150.58008533393	1.29194630872483	1.1386	0.121	1.1384	0.113	762332399
1176	4	74652780	75249918	0.360996	0.16267261504	315	4	-1.59557567331711	0.110583562390357	-0.842322762439432	123.201888000488	1.05704697986577	1.1386	0.121	1.1384	0.113	762950711
1177	4	75249918	75942525	0.371184	0.278089883585	359	5	-1.47205211611093	0.1410068046553	-0.692711915658585	140.41104061008	1.17704918032787	1.1386	0.121	1.1384	0.113	763547849
1178	4	75942525	76639006	0.38165	0.282105326635	332	6	-1.68167013180801	0.0926328229010159	-0.838404009989762	129.850878781467	1.0624	1.1386	0.121	1.1384	0.113	764240456
1179	4	76639006	77277690	0.385012	0.217140244628	333	6	-1.6752427012975	0.093886622541425	-0.834065074265425	130.24199588623	1.0656	1.1386	0.121	1.1384	0.113	764936937
1180	4	77277690	77887560	0.39998	0.180153147392	368	7	-1.60499949885324	0.108493914959867	-0.69730500308774	143.931094552951	1.17571884984026	1.1386	0.121	1.1384	0.113	765575621
1181	4	77887560	78514960	0.413436	0.203060248645	359	9	-1.63288267668581	0.102493674206545	-0.726367840878196	140.41104061008	1.16369529983793	1.1386	0.121	1.1384	0.113	766185491
1182	4	78514960	79138545	0.371096	0.198184690138	325	5	-1.69825708079417	0.0894592514059528	-0.83625604156582	127.113059048123	1.0655737704918	1.1386	0.121	1.1384	0.113	766812891
1183	4	79138545	79730142	0.388052	0.154830061681	343	6	-1.61096839619241	0.107186610930919	-0.791378675163875	134.153166933865	1.0976	1.1386	0.121	1.1384	0.113	767436476
1184	4	79730142	80321721	0.354744	0.154804345658	352	3	-1.19596407392752	0.231710579078019	-0.625457949845191	137.673220876736	1.23834652594547	1.1386	0.121	1.1384	0.113	768028073
1185	4	80321721	80913210	0.345034	0.154675742068	340	2	-1.23401414531843	0.217197633319278	-0.620012075877241	132.979815619574	1.23524069028156	1.1386	0.121	1.1384	0.113	768619652
1186	4	80913210	81490745	0.364112	0.134251603799	345	4	-1.40393362328416	0.160338616165222	-0.711078229161179	134.935401143392	1.15771812080537	1.1386	0.121	1.1384	0.113	769211141
1187	4	81490745	82094057	0.347436	0.171241414061	293	2	-1.55174203987716	0.120723959274853	-0.834646157592695	114.597311695692	1.06448683015441	1.1386	0.121	1.1384	0.113	769788676
1188	4	82094057	82692659	0.380732	0.164720465351	289	6	-1.95804964375993	0.0502241877418162	-1.03851775883601	113.032843276638	0.9248	1.1386	0.121	1.1384	0.113	770391988
1189	4	82692659	83348081	0.382012	0.237132717547	331	6	-1.68809756231852	0.091392502328591	-0.842756034529469	129.459761676703	1.0592	1.1386	0.121	1.1384	0.113	770990590
1190	4	83348081	83981242	0.397166	0.210311437375	350	7	-1.73132101235772	0.08339452578441	-0.769655847312424	136.890986667209	1.11821086261981	1.1386	0.121	1.1384	0.113	771646012
1191	4	83981242	84643974	0.38669	0.245547219691	323	6	-1.7395170064026	0.0819438634817519	-0.878053086642762	126.330824838596	1.0336	1.1386	0.121	1.1384	0.113	772279173
1192	4	84643974	85236407	0.36817	0.156022706365	364	4	-1.28256032492995	0.199646157650066	-0.633736140628014	142.366626133897	1.22147651006711	1.1386	0.121	1.1384	0.113	772941905
1193	4	85236407	85815645	0.370916	0.136796964288	322	5	-1.71821634238386	0.0857571617636595	-0.84963507136702	125.939707733832	1.05573770491803	1.1386	0.121	1.1384	0.113	773534338
1194	4	85815645	86445678	0.363584	0.206390776356	346	4	-1.39754555494972	0.162249577653721	-0.706902553189986	135.326518248155	1.16107382550336	1.1386	0.121	1.1384	0.113	774113576
1195	4	86445678	87028491	0.354858	0.142091888822	293	3	-1.56533891114409	0.117503463996769	-0.890132714060241	114.597311695692	1.03078276165347	1.1386	0.121	1.1384	0.113	774743609
1196	4	87028491	87665368	0.356422	0.214919050303	330	3	-1.33369706407607	0.18230315736852	-0.718567354236673	129.06864457194	1.16094986807388	1.1386	0.121	1.1384	0.113	775326422
1197	4	87665368	88304742	0.379592	0.217985091668	308	5	-1.81135956313579	0.0700852111138536	-0.913765408786735	120.464068267144	1.00983606557377	1.1386	0.121	1.1384	0.113	775963299
1198	4	88304742	88949230	0.377814	0.224190365065	301	5	-1.85793117351175	0.063178788830481	-0.946932272721935	117.7262485338	0.986885245901639	1.1386	0.121	1.1384	0.113	776602673
1199	4	88949230	89600533	0.384876	0.232308157647	313	6	-1.8037913115077	0.0712640284258456	-0.923424594404069	122.419653790961	1.0016	1.1386	0.121	1.1384	0.113	777247161
1200	4	89600533	90208006	0.37265	0.176918151095	371	5	-1.39221506975214	0.163857280713777	-0.645276572860834	145.104445867242	1.21639344262295	1.1386	0.121	1.1384	0.113	777898464
1201	4	90208006	90788897	0.36089	0.13925331947	388	4	-1.12924668490359	0.258793784805256	-0.541617938639583	151.75343664822	1.30201342281879	1.1386	0.121	1.1384	0.113	778505937
1202	4	90788897	91378371	0.341672	0.151786168686	350	2	-1.16641246562508	0.243447720929946	-0.578191900182614	136.890986667209	1.27157129881926	1.1386	0.121	1.1384	0.113	779086828
1203	4	91378371	91973584	0.334598	0.159964584107	300	1	-1.07699200183064	0.28148383889105	-0.683680182912205	117.335131429036	1.12570356472795	1.1386	0.121	1.1384	0.113	779676302
1204	4	91973584	92624648	0.333758	0.232026344568	314	1	-0.994087047350726	0.320180490711369	-0.617878124516459	122.810770895725	1.17823639774859	1.1386	0.121	1.1384	0.113	780271515
1205	4	92624648	93256758	0.3411	0.208998433817	281	2	-1.63286405550917	0.102497591380228	-0.894976691794016	109.903906438531	1.02089009990917	1.1386	0.121	1.1384	0.113	780922579
1206	4	93256758	93815236	0.330612	0.104709585695	277	1	-1.2131929984762	0.225056040388193	-0.798756707358897	108.339438019477	1.03939962476548	1.1386	0.121	1.1384	0.113	781554689
1207	4	93815236	94379967	0.334916	0.114622714177	216	1	-1.5744217287101	0.115389983694265	-1.15761137124462	84.4812946289061	0.810506566604128	1.1386	0.121	1.1384	0.113	782113167
1208	4	94379967	94983137	0.354118	0.171046305353	162	3	-2.3854762615741	0.0170570231689904	-1.74503956559786	63.3609709716796	0.569920844327177	1.1386	0.121	1.1384	0.113	782677898
1209	4	94983137	95607321	0.354414	0.198954154544	333	3	-1.31491529269218	0.188538372556392	-0.705511201411226	130.24199588623	1.17150395778364	1.1386	0.121	1.1384	0.113	783281068
1210	4	95607321	96193925	0.363382	0.147636224779	328	4	-1.5125307849695	0.130398887167919	-0.783978776208627	128.286410362413	1.1006711409396	1.1386	0.121	1.1384	0.113	783905252
1211	4	96193925	96769565	0.357714	0.131401570426	320	3	-1.39630296868905	0.162623280215851	-0.762961473595126	125.157473524305	1.12576956904134	1.1386	0.121	1.1384	0.113	784491856
1212	4	96769565	97337358	0.342984	0.119397386019	313	2	-1.41653868049046	0.156617847452382	-0.739384165082324	122.419653790961	1.13714804722979	1.1386	0.121	1.1384	0.113	785067496
1213	4	97337358	97922430	0.344058	0.145404326305	221	2	-2.03847413366925	0.0415025390067563	-1.24150045262351	86.4368801527234	0.802906448683015	1.1386	0.121	1.1384	0.113	785635289
1214	4	97922430	98538632	0.34342	0.188577771575	323	2	-1.34893700079711	0.177357202283522	-0.694012657321018	126.330824838596	1.17347865576748	1.1386	0.121	1.1384	0.113	786220361
1215	4	98538632	99213574	0.344744	0.259195604956	299	2	-1.51118103206115	0.130742333693619	-0.805401337816837	116.944014324273	1.08628519527702	1.1386	0.121	1.1384	0.113	786836563
1216	4	99213574	99840114	0.381104	0.201966354902	377	6	-1.39243575883508	0.163790482358005	-0.655022728068023	147.451148495822	1.2064	1.1386	0.121	1.1384	0.113	787511505
1217	4	99840114	100530483	0.36878	0.27574963534	328	4	-1.5125307849695	0.130398887167919	-0.783978776208627	128.286410362413	1.1006711409396	1.1386	0.121	1.1384	0.113	788138045
1218	4	100530483	101148004	0.377328	0.190310936794	295	5	-1.89784969669114	0.057715884456872	-0.975980805232433	115.379545905219	0.967213114754098	1.1386	0.121	1.1384	0.113	788828414
1219	4	101148004	101732977	0.356438	0.145259695747	297	3	-1.5402965492989	0.123488084531715	-0.870570447681723	116.161780114746	1.04485488126649	1.1386	0.121	1.1384	0.113	789445935
1220	4	101732977	102307728	0.353628	0.130058059925	349	3	-1.21474584531142	0.224463041212173	-0.637806342272836	136.499869562446	1.22779243623571	1.1386	0.121	1.1384	0.113	790030908
1221	4	102307728	102933552	0.350248	0.201053331288	356	3	-1.17092171208233	0.241630246917377	-0.609156137516091	139.23768929579	1.25241864555849	1.1386	0.121	1.1384	0.113	790605659
1222	4	102933552	103549343	0.369034	0.188036200594	349	4	-1.37838134994643	0.168085578453321	-0.694447554617058	136.499869562446	1.17114093959732	1.1386	0.121	1.1384	0.113	791231483
1223	4	103549343	104265510	0.36395	0.301838816924	378	4	-1.19312736824791	0.232819494519072	-0.579288356605638	147.842265600586	1.26845637583893	1.1386	0.121	1.1384	0.113	791847274
1224	4	104265510	104928834	0.346154	0.246220549837	302	2	-1.49090052815314	0.135987612705225	-0.790998272689864	118.117365638563	1.09718437783833	1.1386	0.121	1.1384	0.113	792563441
1225	4	104928834	105526221	0.340402	0.163021625847	301	2	-1.49766069612248	0.134221428402679	-0.79578333525524	117.7262485338	1.09355131698456	1.1386	0.121	1.1384	0.113	793226765
1226	4	105526221	106140482	0.356006	0.186013762879	327	3	-1.35247883545997	0.176222184865086	-0.731742742984406	127.89529325765	1.15039577836412	1.1386	0.121	1.1384	0.113	793824152
1227	4	106140482	106745991	0.353058	0.17424844222	340	3	-1.2710911594631	0.203696220034094	-0.675498632344787	132.979815619574	1.19613016710642	1.1386	0.121	1.1384	0.113	794438413
1228	4	106745991	107370672	0.353404	0.199591471487	297	3	-1.5402965492989	0.123488084531715	-0.870570447681723	116.161780114746	1.04485488126649	1.1386	0.121	1.1384	0.113	795043922
1229	4	107370672	107990746	0.349362	0.193644629512	341	2	-1.22725397734909	0.219727147517501	-0.61577508299077	133.370932724338	1.23887375113533	1.1386	0.121	1.1384	0.113	795668603
1230	4	107990746	108606537	0.360188	0.188036200594	396	4	-1.07814213822813	0.280970329107495	-0.512174160747101	154.882373486328	1.32885906040268	1.1386	0.121	1.1384	0.113	796288677
1231	4	108606537	109192152	0.391098	0.146196733349	372	7	-1.5769280514078	0.114812081145873	-0.681708148036721	145.495562972005	1.18849840255591	1.1386	0.121	1.1384	0.113	796904468
1232	4	109192152	109800045	0.384382	0.177486827452	332	6	-1.68167013180801	0.0926328229010159	-0.838404009989762	129.850878781467	1.0624	1.1386	0.121	1.1384	0.113	797490083
1233	4	109800045	110383329	0.365162	0.14278464693	293	4	-1.73611317667461	0.0825438249560264	-0.946773926404463	114.597311695692	0.983221476510067	1.1386	0.121	1.1384	0.113	798097976
1234	4	110383329	111025901	0.376794	0.221877081479	344	5	-1.57184842405941	0.115985708174183	-0.754287194779539	134.544284038628	1.12786885245902	1.1386	0.121	1.1384	0.113	798681260
1235	4	111025901	111675174	0.383672	0.229907912388	320	6	-1.75879929793413	0.0786116040905853	-0.891515346449325	125.157473524305	1.024	1.1386	0.121	1.1384	0.113	799323832
1236	4	111675174	112277179	0.346818	0.169442114268	327	2	-1.32189632891978	0.186202675042216	-0.67625618651686	127.89529325765	1.18801089918256	1.1386	0.121	1.1384	0.113	799973105
1237	4	112277179	112869528	0.342722	0.155903023387	394	2	-0.868965074974351	0.384866233799613	-0.407351192558566	154.100139276801	1.4314259763851	1.1386	0.121	1.1384	0.113	800575110
1238	4	112869528	113491181	0.37644	0.195692773943	393	5	-1.24584715142769	0.212820515257511	-0.56216644722303	153.709022172038	1.28852459016393	1.1386	0.121	1.1384	0.113	801167459
1239	4	113491181	114110801	0.360856	0.193053807172	339	4	-1.44226203329075	0.149228466484098	-0.736389317690367	132.588698514811	1.13758389261745	1.1386	0.121	1.1384	0.113	801789112
1240	4	114110801	114671626	0.354474	0.10845629207	364	3	-1.12083698839195	0.26235725644714	-0.577094928283792	142.366626133897	1.28056288478452	1.1386	0.121	1.1384	0.113	802408732
1241	4	114671626	115280386	0.351338	0.178658256127	398	3	-0.907976912707826	0.363890419624078	-0.44826494793884	155.664607695855	1.40017590149516	1.1386	0.121	1.1384	0.113	802969557
1242	4	115280386	115860403	0.349552	0.137956301281	322	2	-1.35569716876645	0.175195540621694	-0.698486133900325	125.939707733832	1.16984559491371	1.1386	0.121	1.1384	0.113	803578317
1243	4	115860403	116444504	0.33163	0.14398366036	270	1	-1.25464547571616	0.209607487166804	-0.835683276357255	105.601618286133	1.01313320825516	1.1386	0.121	1.1384	0.113	804158334
1244	4	116444504	117038083	0.325638	0.157652140659	283	1	-1.1776623036991	0.23893126076621	-0.767840630576203	110.686140648058	1.06191369606004	1.1386	0.121	1.1384	0.113	804742435
1245	4	117038083	117625947	0.332236	0.149463141135	336	1	-0.86380783316801	0.387693464071841	-0.520181450629325	131.415347200521	1.26078799249531	1.1386	0.121	1.1384	0.113	805336014
1246	4	117625947	118212697	0.330546	0.147848317	293	1	-1.11844447907059	0.263377206605691	-0.717742018985838	114.597311695692	1.09943714821764	1.1386	0.121	1.1384	0.113	805923878
1247	4	118212697	118801982	0.337456	0.151514123047	371	1	-0.656545446968234	0.511473236150875	-0.377223496787282	145.104445867242	1.3921200750469	1.1386	0.121	1.1384	0.113	806510628
1248	4	118801982	119640901	0.35804	0.403994902964	314	3	-1.43386651145684	0.151610360096837	-0.790268819590862	122.810770895725	1.10466138962181	1.1386	0.121	1.1384	0.113	807099913
1249	4	119640901	120237851	0.366744	0.162408911969	352	4	-1.35921714494313	0.174077789949343	-0.682099162189413	137.673220876736	1.18120805369128	1.1386	0.121	1.1384	0.113	807938832
1250	4	120237851	120960023	0.356356	0.307644162333	324	3	-1.37126060684386	0.170293731089955	-0.745039565597864	126.721941943359	1.13984168865435	1.1386	0.121	1.1384	0.113	808535782
1251	4	120960023	121553967	0.349556	0.158169793785	341	2	-1.22725397734909	0.219727147517501	-0.61577508299077	133.370932724338	1.23887375113533	1.1386	0.121	1.1384	0.113	809257954
1252	4	121553967	122140689	0.365568	0.14780764996	388	4	-1.12924668490359	0.258793784805256	-0.541617938639583	151.75343664822	1.30201342281879	1.1386	0.121	1.1384	0.113	809851898
1253	4	122140689	122754322	0.374342	0.185180718768	325	5	-1.69825708079417	0.0894592514059528	-0.83625604156582	127.113059048123	1.0655737704918	1.1386	0.121	1.1384	0.113	810438620
1254	4	122754322	123343802	0.355402	0.151794802199	367	3	-1.10205521700806	0.270437666969239	-0.565253315639275	143.539977448188	1.29111697449428	1.1386	0.121	1.1384	0.113	811052253
1255	4	123343802	123983357	0.372362	0.218206409144	331	5	-1.65833855761477	0.0972491506269021	-0.809864542674419	129.459761676703	1.08524590163934	1.1386	0.121	1.1384	0.113	811641733
1256	4	123983357	124592554	0.370226	0.179247435559	367	5	-1.4188274185384	0.155949336936351	-0.660915696638424	143.539977448188	1.20327868852459	1.1386	0.121	1.1384	0.113	812281288
1257	4	124592554	125201379	0.352576	0.178745945058	359	3	-1.15213994069844	0.249263572762714	-0.597049534659437	140.41104061008	1.26297273526825	1.1386	0.121	1.1384	0.113	812890485
1258	4	125201379	125787613	0.3491	0.147098257692	301	2	-1.49766069612248	0.134221428402679	-0.79578333525524	117.7262485338	1.09355131698456	1.1386	0.121	1.1384	0.113	813499310
1259	4	125787613	126353553	0.342466	0.116514118104	355	2	-1.1326116257784	0.257377384305499	-0.557727797622898	138.846572191026	1.2897366030881	1.1386	0.121	1.1384	0.113	814085544
1260	4	126353553	126931689	0.339056	0.135151590629	315	1	-0.988165264887875	0.323071716579873	-0.613290855020807	123.201888000488	1.18198874296435	1.1386	0.121	1.1384	0.113	814651484
1261	4	126931689	127528291	0.33507	0.161920342205	320	1	-0.958556352573622	0.3377822898027	-0.590570778520723	125.157473524305	1.20075046904315	1.1386	0.121	1.1384	0.113	815229620
1262	4	127528291	128131442	0.348444	0.17102019229	275	2	-1.67342506332518	0.0942436472676984	-0.92611520360292	107.55720380995	0.999091734786558	1.1386	0.121	1.1384	0.113	815826222
1263	4	128131442	128763284	0.359294	0.208662925225	309	3	-1.46516946376333	0.142874688577622	-0.813426540578114	120.855185371907	1.08707124010554	1.1386	0.121	1.1384	0.113	816429373
1264	4	128763284	129448609	0.37349	0.270419144202	329	5	-1.6716447320079	0.0945943984718445	-0.818608175746395	128.677527467176	1.07868852459016	1.1386	0.121	1.1384	0.113	817061215
1265	4	129448609	130089480	0.37694	0.219811787396	356	5	-1.49201137770062	0.135696162654012	-0.704818518515239	139.23768929579	1.1672131147541	1.1386	0.121	1.1384	0.113	817746540
1266	4	130089480	130674765	0.355488	0.145715335264	277	3	-1.66550835852486	0.0958113774405843	-0.9711474024333	108.339438019477	0.974494283201407	1.1386	0.121	1.1384	0.113	818387411
1267	4	130674765	131261624	0.341646	0.148006591021	258	2	-1.78834791880387	0.0737198933003507	-1.01817575659169	100.908213028971	0.93732970027248	1.1386	0.121	1.1384	0.113	818972696
1268	4	131261624	131853210	0.334586	0.154814346519	292	1	-1.12436626153344	0.260857678771269	-0.722674314528068	114.206194590929	1.09568480300188	1.1386	0.121	1.1384	0.113	819559555
1269	4	131853210	132458855	0.326848	0.174433868025	295	1	-1.10660091414489	0.268466511902004	-0.707927729158882	115.379545905219	1.10694183864916	1.1386	0.121	1.1384	0.113	820151141
1270	4	132458855	133343458	0.328682	0.434774695541	229	1	-1.49743855669304	0.13427918204705	-1.07329508531114	89.565816990831	0.859287054409006	1.1386	0.121	1.1384	0.113	820756786
1271	4	133343458	133928201	0.328832	0.144923496305	282	1	-1.18358408616195	0.236577742945281	-0.772947521009292	110.295023543294	1.05816135084428	1.1386	0.121	1.1384	0.113	821641389
1272	4	133928201	134495537	0.332344	0.118688043769	334	1	-0.875651398093711	0.381219574504686	-0.528794580934033	130.633112990994	1.25328330206379	1.1386	0.121	1.1384	0.113	822226132
1273	4	134495537	135098350	0.334044	0.170555379529	318	1	-0.970399917499323	0.331847189792463	-0.59961591812373	124.375239314778	1.19324577861163	1.1386	0.121	1.1384	0.113	822793468
1274	4	135098350	135689255	0.331498	0.153840295817	248	1	-1.38492468989887	0.166075496555578	-0.95830256302121	96.9970419813367	0.930581613508443	1.1386	0.121	1.1384	0.113	823396281
1275	4	135689255	136292645	0.328296	0.171348547374	278	1	-1.20727121601335	0.227327711980708	-0.793557800684578	108.73055512424	1.04315196998124	1.1386	0.121	1.1384	0.113	823987186
1276	4	136292645	136888910	0.32847	0.161446672201	280	1	-1.19542765108765	0.231919987618926	-0.783215856463119	109.512789333767	1.05065666041276	1.1386	0.121	1.1384	0.113	824590576
1277	4	136888910	137454536	0.330554	0.116023662279	307	1	-1.03553952459068	0.300417017976036	-0.650404028037906	120.07295116238	1.15196998123827	1.1386	0.121	1.1384	0.113	825186841
1278	4	137454536	138017914	0.343224	0.11249640561	321	2	-1.36245733673578	0.173053599448497	-0.702973524892639	125.548590629069	1.16621253405995	1.1386	0.121	1.1384	0.113	825752467
1279	4	138017914	138603352	0.33982	0.145938596401	329	1	-0.905260310407965	0.365327497622389	-0.550555099672844	128.677527467176	1.23452157598499	1.1386	0.121	1.1384	0.113	826315845
1280	4	138603352	139175211	0.344986	0.125658597661	314	2	-1.40977851252113	0.15860509327956	-0.734782263123316	122.810770895725	1.14078110808356	1.1386	0.121	1.1384	0.113	826901283
1281	4	139175211	139773094	0.378088	0.163715977875	345	5	-1.56519533686285	0.117537114587276	-0.750099397816105	134.935401143392	1.13114754098361	1.1386	0.121	1.1384	0.113	827473142
1282	4	139773094	140454703	0.384046	0.266441610953	400	6	-1.24460485709335	0.213277034111561	-0.569587251561962	156.446841905382	1.28	1.1386	0.121	1.1384	0.113	828071025
1283	4	140454703	141035166	0.410352	0.138618654419	333	9	-1.81357725405323	0.0697428349401101	-0.834829507629985	130.24199588623	1.07941653160454	1.1386	0.121	1.1384	0.113	828752634
1284	4	141035166	141626199	0.390324	0.154023548601	338	7	-1.81553535469404	0.0694416778735951	-0.819987522862568	132.197581410048	1.07987220447284	1.1386	0.121	1.1384	0.113	829333097
1285	4	141626199	142232713	0.380348	0.175616721131	396	6	-1.27031457913539	0.203972597029049	-0.584086821257077	154.882373486328	1.2672	1.1386	0.121	1.1384	0.113	829924130
1286	4	142232713	142844628	0.359612	0.182893048871	346	3	-1.23352761669531	0.217378979733667	-0.650261340845764	135.326518248155	1.21723834652595	1.1386	0.121	1.1384	0.113	830530644
1287	4	142844628	143436368	0.355534	0.155034305607	332	3	-1.32117588315348	0.186442725697322	-0.709850137135564	129.850878781467	1.16798592788039	1.1386	0.121	1.1384	0.113	831142559
1288	4	143436368	144045630	0.359774	0.179334998736	361	3	-1.13961875977584	0.254445166258884	-0.589034541595317	141.193274819607	1.27000879507476	1.1386	0.121	1.1384	0.113	831734299
1289	4	144045630	144668515	0.37289	0.197283607729	333	5	-1.64503238322164	0.0999631331356157	-0.801173582410375	130.24199588623	1.09180327868852	1.1386	0.121	1.1384	0.113	832343561
1290	4	144668515	145572107	0.36288	0.446652914147	279	4	-1.82554613335666	0.0679186560704553	-1.01740946899752	109.121672229004	0.936241610738255	1.1386	0.121	1.1384	0.113	832966446
1291	4	145572107	146237007	0.3617	0.248007219131	336	4	-1.46142623829404	0.143898504429114	-0.74921335804795	131.415347200521	1.12751677852349	1.1386	0.121	1.1384	0.113	833870038
1292	4	146237007	146858625	0.388246	0.195647487685	356	6	-1.52741179955578	0.126658644161844	-0.737710010370289	139.23768929579	1.1392	1.1386	0.121	1.1384	0.113	834534938
1293	4	146858625	147437874	0.379488	0.136813356605	333	5	-1.64503238322164	0.0999631331356157	-0.801173582410375	130.24199588623	1.09180327868852	1.1386	0.121	1.1384	0.113	835156556
1294	4	147437874	148044344	0.371436	0.175556911306	353	5	-1.51197063929032	0.1305413319524	-0.717027576210456	138.064337981499	1.15737704918033	1.1386	0.121	1.1384	0.113	835735805
1295	4	148044344	148657713	0.37344	0.184830012603	363	5	-1.44543976732466	0.148334400083146	-0.676726211485886	141.975509029134	1.19016393442623	1.1386	0.121	1.1384	0.113	836342275
1296	4	148657713	149251803	0.391786	0.158376676934	318	7	-1.95589259192124	0.0504778082016267	-0.907984003860397	124.375239314778	1.01597444089457	1.1386	0.121	1.1384	0.113	836955644
1297	4	149251803	149841908	0.366928	0.152693164776	377	4	-1.19951543658234	0.230327586077846	-0.583110067558046	147.451148495822	1.26510067114094	1.1386	0.121	1.1384	0.113	837549734
1298	4	149841908	150443585	0.358318	0.168989341457	341	3	-1.2648305690018	0.205932070699975	-0.671261639458316	133.370932724338	1.19964819700967	1.1386	0.121	1.1384	0.113	838139839
1299	4	150443585	151039008	0.356676	0.160260856568	393	3	-0.939279865014315	0.347587073601703	-0.466504066223882	153.709022172038	1.38258575197889	1.1386	0.121	1.1384	0.113	838741516
1300	4	151039008	151620554	0.356518	0.140222785472	344	3	-1.24604879761791	0.212746480839096	-0.65862481378039	134.544284038628	1.21020228671944	1.1386	0.121	1.1384	0.113	839336939
1301	4	151620554	152273938	0.363348	0.234753223219	328	4	-1.5125307849695	0.130398887167919	-0.783978776208627	128.286410362413	1.1006711409396	1.1386	0.121	1.1384	0.113	839918485
1302	4	152273938	152865223	0.402594	0.154384095656	349	8	-1.66159688258487	0.0965936288414645	-0.784777943440004	136.499869562446	1.12399355877617	1.1386	0.121	1.1384	0.113	840571869
1303	4	152865223	153421479	0.395634	0.101133291147	381	7	-1.51376729465556	0.130084870319596	-0.647219771651431	149.015616914876	1.21725239616613	1.1386	0.121	1.1384	0.113	841163154
1304	4	153421479	154022009	0.402096	0.16740212812	333	8	-1.76698357704057	0.0772309787362829	-0.852482802578394	130.24199588623	1.07246376811594	1.1386	0.121	1.1384	0.113	841719410
1305	4	154022009	154638581	0.401826	0.189064699662	312	8	-1.90530361351368	0.0567406160355376	-0.946458950787408	122.028536686198	1.0048309178744	1.1386	0.121	1.1384	0.113	842319940
1306	4	154638581	155241292	0.388496	0.170415008188	309	6	-1.82950103354973	0.0673245846239247	-0.941980413432312	120.855185371907	0.9888	1.1386	0.121	1.1384	0.113	842936512
1307	4	155241292	155799699	0.372122	0.104595751844	301	5	-1.85793117351175	0.063178788830481	-0.946932272721935	117.7262485338	0.986885245901639	1.1386	0.121	1.1384	0.113	843539223
1308	4	155799699	156394126	0.364528	0.15885382057	344	4	-1.41032169161859	0.158444716309096	-0.715266026124613	134.544284038628	1.15436241610738	1.1386	0.121	1.1384	0.113	844097630
1309	4	156394126	156973504	0.359156	0.137005547328	307	3	-1.47769064468592	0.139490599582505	-0.822794723112309	120.07295116238	1.08003518029903	1.1386	0.121	1.1384	0.113	844692057
1310	4	156973504	157559190	0.34397	0.146300235963	377	2	-0.983887930453041	0.325170618726103	-0.470982298746278	147.451148495822	1.36966394187103	1.1386	0.121	1.1384	0.113	845271435
1311	4	157559190	158114615	0.34999	0.0997884502858	365	2	-1.06500994608506	0.286871428887319	-0.517650358247563	142.757743238661	1.32606721162579	1.1386	0.121	1.1384	0.113	845857121
1312	4	158114615	158697310	0.339824	0.141918156154	346	1	-0.804590008539502	0.421056309724912	-0.477870645771361	135.326518248155	1.29831144465291	1.1386	0.121	1.1384	0.113	846412546
1313	4	158697310	159297258	0.355214	0.166594438185	369	3	-1.08953403608546	0.275918454009605	-0.557412562422092	144.322211657715	1.29815303430079	1.1386	0.121	1.1384	0.113	846995241
1314	4	159297258	159949459	0.374956	0.233365174233	329	5	-1.6716447320079	0.0945943984718445	-0.818608175746395	128.677527467176	1.07868852459016	1.1386	0.121	1.1384	0.113	847595189
1315	4	159949459	160563380	0.37115	0.185562963313	327	5	-1.68495090640104	0.0919980437481112	-0.827405123983554	127.89529325765	1.07213114754098	1.1386	0.121	1.1384	0.113	848247390
1316	4	160563380	161188499	0.351268	0.200152291004	330	3	-1.33369706407607	0.18230315736852	-0.718567354236673	129.06864457194	1.16094986807388	1.1386	0.121	1.1384	0.113	848861311
1317	4	161188499	161792859	0.333994	0.172678535972	273	1	-1.23688012832761	0.216131588451692	-0.819741732488233	106.774969600423	1.02439024390244	1.1386	0.121	1.1384	0.113	849486430
1318	4	161792859	162371423	0.33291	0.135791373124	350	1	-0.780902878688099	0.434859618854625	-0.461287761575757	136.890986667209	1.31332082551595	1.1386	0.121	1.1384	0.113	850090790
1319	4	162371423	162944498	0.322732	0.127513850718	267	1	-1.27241082310471	0.203227190580935	-0.851802941720532	104.428266971842	1.00187617260788	1.1386	0.121	1.1384	0.113	850669354
1320	4	162944498	163516594	0.332548	0.126020807697	290	1	-1.13620982645914	0.255868758967558	-0.732589783393151	113.423960381402	1.08818011257036	1.1386	0.121	1.1384	0.113	851242429
1321	4	163516594	164120789	0.353974	0.172452602223	311	3	-1.45264828284073	0.146321433043445	-0.804118798351886	121.637419581434	1.09410729991205	1.1386	0.121	1.1384	0.113	851814525
1322	4	164120789	164716331	0.356662	0.160428651548	295	3	-1.5528177302215	0.120466685649197	-0.880318424233285	115.379545905219	1.03781882145998	1.1386	0.121	1.1384	0.113	852418720
1323	4	164716331	165320976	0.3396	0.173068494737	260	1	-1.31386330034467	0.188892210912807	-0.890131060379631	101.690447238498	0.975609756097561	1.1386	0.121	1.1384	0.113	853014262
1324	4	165320976	166012100	0.37169	0.276540823354	345	5	-1.56519533686285	0.117537114587276	-0.750099397816105	134.935401143392	1.13114754098361	1.1386	0.121	1.1384	0.113	853618907
1325	4	166012100	166671467	0.373678	0.241696960873	389	5	-1.27245950021395	0.203209905013336	-0.576925604495445	152.144553752984	1.27540983606557	1.1386	0.121	1.1384	0.113	854310031
1326	4	166671467	167249937	0.343774	0.135650941276	290	2	-1.57202254378516	0.115945323061949	-0.849493922000008	113.423960381402	1.0535876475931	1.1386	0.121	1.1384	0.113	854969398
1327	4	167249937	167858346	0.334258	0.178184412131	304	1	-1.05330487197923	0.292201286727719	-0.6645713599645	118.89959984809	1.14071294559099	1.1386	0.121	1.1384	0.113	855547868
1328	4	167858346	168453349	0.34042	0.159668102514	324	2	-1.34217683282778	0.179538666302648	-0.689553009130318	126.721941943359	1.17711171662125	1.1386	0.121	1.1384	0.113	856156277
1329	4	168453349	169054167	0.34281	0.167801230988	340	2	-1.23401414531843	0.217197633319278	-0.620012075877241	132.979815619574	1.23524069028156	1.1386	0.121	1.1384	0.113	856751280
1330	4	169054167	169645481	0.371008	0.154425567465	355	5	-1.49866446489719	0.133960699778986	-0.708876735089592	138.846572191026	1.16393442622951	1.1386	0.121	1.1384	0.113	857352098
1331	4	169645481	170262768	0.391078	0.19000400138	363	7	-1.64008880816004	0.100986703105668	-0.717041221149002	141.975509029134	1.15974440894569	1.1386	0.121	1.1384	0.113	857943412
1332	4	170262768	170923452	0.372098	0.24320855356	344	5	-1.57184842405941	0.115985708174183	-0.754287194779539	134.544284038628	1.12786885245902	1.1386	0.121	1.1384	0.113	858560699
1333	4	170923452	171573429	0.368598	0.230742010871	339	4	-1.44226203329075	0.149228466484098	-0.736389317690367	132.588698514811	1.13758389261745	1.1386	0.121	1.1384	0.113	859221383
1334	4	171573429	172148068	0.337078	0.129888503913	340	1	-0.840120703316607	0.400840713096335	-0.503107937270384	132.979815619574	1.27579737335835	1.1386	0.121	1.1384	0.113	859871360
1335	4	172148068	172731508	0.33996	0.143013848896	280	1	-1.19542765108765	0.231919987618926	-0.783215856463119	109.512789333767	1.05065666041276	1.1386	0.121	1.1384	0.113	860445999
1336	4	172731508	173313457	0.340336	0.140818181662	321	2	-1.36245733673578	0.173053599448497	-0.702973524892639	125.548590629069	1.16621253405995	1.1386	0.121	1.1384	0.113	861029439
1337	4	173313457	173893332	0.359916	0.137745203708	324	3	-1.37126060684386	0.170293731089955	-0.745039565597864	126.721941943359	1.13984168865435	1.1386	0.121	1.1384	0.113	861611388
1338	4	173893332	174481482	0.390384	0.149876732126	393	7	-1.42955295231924	0.152845366842793	-0.602481456886146	153.709022172038	1.2555910543131	1.1386	0.121	1.1384	0.113	862191263
1339	4	174481482	175079709	0.360094	0.164196868413	367	4	-1.26339611992666	0.206446857873271	-0.621894527983498	143.539977448188	1.23154362416107	1.1386	0.121	1.1384	0.113	862779413
1340	4	175079709	175661655	0.351726	0.140813752479	350	3	-1.20848525485012	0.226860664127609	-0.63367845665016	136.890986667209	1.23131046613896	1.1386	0.121	1.1384	0.113	863377640
1341	4	175661655	176251567	0.344276	0.152415953566	377	2	-0.983887930453041	0.325170618726103	-0.470982298746278	147.451148495822	1.36966394187103	1.1386	0.121	1.1384	0.113	863959586
1342	4	176251567	176835020	0.347926	0.143032943528	343	2	-1.21373364141042	0.224849453500213	-0.60733824584213	134.153166933865	1.24613987284287	1.1386	0.121	1.1384	0.113	864549498
1343	4	176835020	177420691	0.35537	0.146278371304	348	3	-1.22100643577271	0.22208358306331	-0.64194607263376	136.108752457682	1.22427440633245	1.1386	0.121	1.1384	0.113	865132951
1344	4	177420691	177990302	0.355708	0.122207962978	405	3	-0.864152779478742	0.387503968350594	-0.423111470710501	158.402427429199	1.42480211081794	1.1386	0.121	1.1384	0.113	865718622
1345	4	177990302	178586700	0.359984	0.161633674157	334	3	-1.30865470223088	0.190651342234242	-0.701185276008436	130.633112990994	1.1750219876869	1.1386	0.121	1.1384	0.113	866288233
1346	4	178586700	179176367	0.342442	0.152063791937	331	2	-1.29485565704244	0.195370027826281	-0.658715605207725	129.459761676703	1.20254314259764	1.1386	0.121	1.1384	0.113	866884631
1347	4	179176367	179744530	0.337068	0.119970853435	299	1	-1.08291378429349	0.278846692922134	-0.68849719920998	116.944014324273	1.1219512195122	1.1386	0.121	1.1384	0.113	867474298
1348	4	179744530	180321883	0.338738	0.133978692412	283	1	-1.1776623036991	0.23893126076621	-0.767840630576203	110.686140648058	1.06191369606004	1.1386	0.121	1.1384	0.113	868042461
1349	4	180321883	180904740	0.345482	0.142156652489	262	2	-1.76130724692653	0.0781864141450187	-0.995980010477492	102.472681448025	0.951861943687557	1.1386	0.121	1.1384	0.113	868619814
1350	4	180904740	181466482	0.345642	0.109911667634	299	2	-1.51118103206115	0.130742333693619	-0.805401337816837	116.944014324273	1.08628519527702	1.1386	0.121	1.1384	0.113	869202671
1351	4	181466482	182031572	0.3575	0.115185191739	316	3	-1.42134533053424	0.155216391306496	-0.781108820305386	123.593005105252	1.11169744942832	1.1386	0.121	1.1384	0.113	869764413
1352	4	182031572	182590631	0.37329	0.10564001295	336	5	-1.62507312163194	0.104146979252015	-0.788234526702876	131.415347200521	1.1016393442623	1.1386	0.121	1.1384	0.113	870329503
1353	4	182590631	183160621	0.37815	0.122791627923	344	5	-1.57184842405941	0.115985708174183	-0.754287194779539	134.544284038628	1.12786885245902	1.1386	0.121	1.1384	0.113	870888562
1354	4	183160621	183730057	0.37582	0.121938198498	337	5	-1.61842003443538	0.105572107287344	-0.783947168299778	131.806464305284	1.10491803278689	1.1386	0.121	1.1384	0.113	871458552
1355	4	183730057	184344563	0.417346	0.1863382945	369	9	-1.56338476231372	0.117962122025182	-0.686730868640851	144.322211657715	1.19611021069692	1.1386	0.121	1.1384	0.113	872027988
1356	4	184344563	184962175	0.408502	0.190430237754	364	8	-1.56279685653265	0.118100383816651	-0.72406652945096	142.366626133897	1.17230273752013	1.1386	0.121	1.1384	0.113	872642494
1357	4	184962175	185573696	0.42911	0.182366590845	305	10	-2.0076947861023	0.044675735033295	-0.984654235222048	119.290716952854	0.979133226324238	1.1386	0.121	1.1384	0.113	873260106
1358	4	185573696	186195052	0.417614	0.195308325662	346	9	-1.72322996536952	0.0848469468882092	-0.779579647064523	135.326518248155	1.12155591572123	1.1386	0.121	1.1384	0.113	873871627
1359	4	186195052	186769384	0.39127	0.129423399706	330	7	-1.87167824958492	0.0612511304312563	-0.854544744898937	129.06864457194	1.05431309904153	1.1386	0.121	1.1384	0.113	874492983
1360	4	186769384	187395397	0.403146	0.201294541807	332	8	-1.77357024544405	0.076134263020438	-0.856821738302731	129.850878781467	1.06924315619968	1.1386	0.121	1.1384	0.113	875067315
1361	4	187395397	187995488	0.398858	0.166793036389	321	7	-1.93483900633716	0.0530100548375929	-0.89443747202245	125.548590629069	1.02555910543131	1.1386	0.121	1.1384	0.113	875693328
1362	4	187995488	188562447	0.376238	0.118102014431	309	5	-1.80470647593922	0.0711206259136912	-0.909088921577262	120.855185371907	1.01311475409836	1.1386	0.121	1.1384	0.113	876293419
1363	4	188562447	189221945	0.387588	0.241847587104	300	6	-1.88734790814432	0.0591135466503209	-0.984624750840806	117.335131429036	0.96	1.1386	0.121	1.1384	0.113	876860378
1364	4	189221945	189846936	0.36847	0.199988479834	317	4	-1.58279953664825	0.113467162376887	-0.833191750687303	123.984122210015	1.06375838926175	1.1386	0.121	1.1384	0.113	877519876
1365	4	189846936	190463962	0.378474	0.189661375696	270	5	-2.06417687660529	0.0390009490904982	-1.10373635243081	105.601618286133	0.885245901639344	1.1386	0.121	1.1384	0.113	878144867
1366	4	190463962	191154276	0.267834	0.421795533024	482	1	0.000772406408197878	0.999383708913515	0.000390462821876249	188.518444495985	1.80863039399625	1.1386	0.121	1.1384	0.113	878761893
1367	5	0	808805	0.525106	0.38180401951	606	15	-0.584113140363261	0.559144194644499	-0.0897271698427539	237.016965486653	1.84756097560976	1.9944	0.1811	2.0324	0.2198	878761893
1368	5	808805	1433631	0.55535	0.199777217977	586	16	-1.27321277660205	0.202942547983882	-0.130241894425081	229.194623391384	1.82128982128982	1.9944	0.1811	2.0324	0.2198	879570698
1369	5	1433631	2064878	0.507534	0.207917027724	537	15	-1.62056404284302	0.105111168998566	-0.264122875330292	210.029885257975	1.63719512195122	1.9944	0.1811	2.0324	0.2198	880195524
1370	5	2064878	2620428	0.456156	0.09999099991	597	13	-0.199671841854767	0.841737237229798	-0.059989754423649	233.496911543782	1.865625	1.9944	0.1811	2.0324	0.2198	880826771
1371	5	2620428	3164182	0.443186	0.0804665344991	526	12	-0.624426417615414	0.532347580263989	-0.199682057329719	205.727597105577	1.69404186795491	1.9944	0.1811	2.0324	0.2198	881382321
1372	5	3164182	3728917	0.445718	0.114628985276	570	12	-0.272556653864413	0.785194035902023	-0.0837829375699178	222.936749715169	1.83574879227053	1.9944	0.1811	2.0324	0.2198	881926075
1373	5	3728917	4283073	0.415968	0.0977269938429	651	9	0.396456422979079	0.691768349137063	0.132305858464388	254.617235201009	2.11021069692058	1.9944	0.1811	2.0324	0.2198	882490810
1374	5	4283073	4856870	0.379124	0.128611686712	678	5	0.650282699593598	0.515509630081062	0.224589513654707	265.177397029622	2.22295081967213	1.9944	0.1811	2.0324	0.2198	883044966
1375	5	4856870	5430056	0.42139	0.127682811513	698	10	0.635195528372178	0.525300899290268	0.209763558537355	272.999739124891	2.24077046548957	1.9944	0.1811	2.0324	0.2198	883618763
1376	5	5430056	5989998	0.411608	0.107050373074	667	9	0.507653085974415	0.611696654521712	0.167335076483338	260.875108877224	2.16207455429498	1.9944	0.1811	2.0324	0.2198	884191949
1377	5	5989998	6552065	0.43948	0.110426337074	576	11	-0.206660439685582	0.836275054945731	-0.0631070257872981	225.28345234375	1.85806451612903	1.9944	0.1811	2.0324	0.2198	884751891
1378	5	6552065	7138448	0.426296	0.147314980141	600	10	-0.0238458223110256	0.980975589509129	-0.00850097717641612	234.670262858073	1.92616372391653	1.9944	0.1811	2.0324	0.2198	885313958
1379	5	7138448	7748349	0.393936	0.180194818503	565	7	-0.2224807121653	0.82393968650513	-0.0787599018422026	220.981164191352	1.80511182108626	1.9944	0.1811	2.0324	0.2198	885900341
1380	5	7748349	8327660	0.395306	0.136905738023	617	7	0.142448104625424	0.886726067762126	0.0482597200046653	241.319253639051	1.97124600638978	1.9944	0.1811	2.0324	0.2198	886510242
1381	5	8327660	8905946	0.376528	0.135375921257	639	5	0.390812298927528	0.695935983324794	0.139120171465358	249.923829943847	2.09508196721311	1.9944	0.1811	2.0324	0.2198	887089553
1382	5	8905946	9473745	0.390212	0.119406691452	672	7	0.528430507000229	0.597200568185222	0.171450463634008	262.830694401041	2.14696485623003	1.9944	0.1811	2.0324	0.2198	887667839
1383	5	9473745	10071720	0.404946	0.163844642335	714	8	0.742537084685787	0.457761991576782	0.247919094379444	279.257612801106	2.29951690821256	1.9944	0.1811	2.0324	0.2198	888235638
1384	5	10071720	10679382	0.439632	0.177174152736	667	11	0.523536329293659	0.600601076493285	0.148510923954975	260.875108877224	2.15161290322581	1.9944	0.1811	2.0324	0.2198	888833613
1385	5	10679382	11249933	0.419878	0.123654151864	623	9	0.20186226273724	0.840024404683372	0.0688804783227546	243.665956267632	2.0194489465154	1.9944	0.1811	2.0324	0.2198	889441275
1386	5	11249933	11810058	0.377412	0.107342111136	625	5	0.297669078175605	0.765955746167887	0.107160430067813	244.448190477159	2.04918032786885	1.9944	0.1811	2.0324	0.2198	890011826
1387	5	11810058	12389070	0.353502	0.136460038825	589	3	0.287795865400046	0.773503002468862	0.117234255347972	230.367974705675	2.07211961301671	1.9944	0.1811	2.0324	0.2198	890571951
1388	5	12389070	12976418	0.340938	0.148715923098	563	2	0.273503311843212	0.784466346877987	0.107588100065287	220.198929981825	2.04541326067212	1.9944	0.1811	2.0324	0.2198	891150963
1389	5	12976418	13556510	0.36105	0.13806775477	636	4	0.454994262035506	0.649113366872852	0.171352174457645	248.750478629557	2.13422818791946	2.2286	0.1523	2.2269	0.1461	891738311
1390	5	13556510	14149486	0.394882	0.156795553277	752	7	1.08985945590904	0.275775058693767	0.333721892532885	294.120062782118	2.40255591054313	2.2286	0.1523	2.2269	0.1461	892318403
1391	5	14149486	14714111	0.423228	0.114456497675	655	10	0.346024323480568	0.729324435084159	0.118031428752516	256.181703620063	2.10272873194222	2.2286	0.1523	2.2269	0.1461	892911379
1392	5	14714111	15318674	0.401618	0.172956333749	742	8	0.926963799983262	0.35394532983974	0.303414206971147	290.208891734483	2.38969404186795	2.2286	0.1523	2.2269	0.1461	893476004
1393	5	15318674	15904427	0.384538	0.146397884433	630	6	0.233704160323871	0.815214657717637	0.0857645770505919	246.403776000976	2.016	2.2286	0.1523	2.2269	0.1461	894080567
1394	5	15904427	16488756	0.389352	0.144317670354	677	6	0.535793394317826	0.592101348024001	0.18956858223831	264.786279924859	2.1664	2.2286	0.1523	2.2269	0.1461	894666320
1395	5	16488756	17155959	0.418522	0.250602889975	621	9	0.187962679862823	0.850905906844604	0.064241583519234	242.883722058105	2.0129659643436	2.2286	0.1523	2.2269	0.1461	895250649
1396	5	17155959	17894119	0.387798	0.322640078032	638	6	0.285123604407949	0.775549446589957	0.103969172428183	249.532712839084	2.0416	2.2286	0.1523	2.2269	0.1461	895917852
1397	5	17894119	18488899	0.347558	0.159353038098	624	2	0.685873557972629	0.492792845740659	0.255999206847306	244.057073372395	2.26702997275204	2.2286	0.1523	2.2269	0.1461	896656012
1398	5	18488899	19089691	0.337086	0.167765216581	538	1	0.332392224327839	0.739593109192877	0.158963489148539	210.421002362738	2.0187617260788	2.2286	0.1523	2.2269	0.1461	897250792
1399	5	19089691	19678860	0.33443	0.151347066801	569	1	0.515967480676212	0.60587712190279	0.239785968898496	222.545632610406	2.13508442776735	2.2286	0.1523	2.2269	0.1461	897851584
1400	5	19678860	20263369	0.334716	0.144581178391	588	1	0.628481347470376	0.529688661962127	0.287173471428279	229.976857600911	2.20637898686679	2.2286	0.1523	2.2269	0.1461	898440753
1401	5	20263369	21076455	0.340602	0.385058899059	631	2	0.733194733757972	0.463439666852847	0.272093182967607	246.79489310574	2.29246139872843	2.2286	0.1523	2.2269	0.1461	899025262
1402	5	21076455	21850532	0.33636	0.354069427202	616	1	0.794291256430197	0.427025893009901	0.354287667286816	240.928136534288	2.31144465290807	2.2286	0.1523	2.2269	0.1461	899838348
1403	5	21850532	22591827	0.340986	0.325504691115	542	2	0.131539784487184	0.895348316503355	0.052746029338929	211.985470781792	1.96911898274296	2.2286	0.1523	2.2269	0.1461	900612425
1404	5	22591827	23161990	0.341108	0.123057792245	549	2	0.178860960272527	0.858046877587664	0.0712593269902563	214.723290515136	1.99455040871935	2.2286	0.1523	2.2269	0.1461	901353720
1405	5	23161990	23762512	0.339642	0.167391036465	579	1	0.575185305304719	0.565165979856507	0.264920664581151	226.45680365804	2.17260787992495	2.2286	0.1523	2.2269	0.1461	901923883
1406	5	23762512	24374223	0.338184	0.182620551208	525	1	0.25540905231078	0.798407179864384	0.123674739145399	205.336480000814	1.96998123827392	2.2286	0.1523	2.2269	0.1461	902524405
1407	5	24374223	24954515	0.336666	0.138364823227	579	1	0.575185305304719	0.565165979856507	0.264920664581151	226.45680365804	2.17260787992495	2.2286	0.1523	2.2269	0.1461	903136116
1408	5	24954515	25568937	0.330146	0.186227055672	584	1	0.604794217618973	0.5453157361908	0.277325685471932	228.412389181857	2.19136960600375	2.2286	0.1523	2.2269	0.1461	903716408
1409	5	25568937	26157302	0.33318	0.150187383682	613	1	0.776525909041644	0.437438529045246	0.347244390282696	239.754785219998	2.30018761726079	2.2286	0.1523	2.2269	0.1461	904330830
1410	5	26157302	26751437	0.338136	0.15844042179	599	1	0.693620954561734	0.487919949063889	0.3139133193807	234.279145753309	2.24765478424015	2.2286	0.1523	2.2269	0.1461	904919195
1411	5	26751437	27330233	0.329956	0.136137775658	550	1	0.403453613882048	0.686614552293521	0.190788935003937	215.1144076199	2.06378986866792	2.2286	0.1523	2.2269	0.1461	905513330
1412	5	27330233	27920391	0.32995	0.152769258402	641	1	0.942335818001465	0.346020735630012	0.411681673210656	250.706064153374	2.40525328330206	2.2286	0.1523	2.2269	0.1461	906092126
1413	5	27920391	28505588	0.333226	0.145586870746	596	1	0.675855607173182	0.499132325308782	0.306669647054076	233.105794439019	2.23639774859287	2.2286	0.1523	2.2269	0.1461	906682284
1414	5	28505588	29106121	0.333798	0.167406287415	638	1	0.924570470612913	0.355189379181576	0.404913740356784	249.532712839084	2.39399624765478	2.2286	0.1523	2.2269	0.1461	907267481
1415	5	29106121	29719676	0.330904	0.185077132449	564	1	0.486358568361958	0.626712960484844	0.227052478990708	220.590047086588	2.11632270168856	2.2286	0.1523	2.2269	0.1461	907868014
1416	5	29719676	30303537	0.338812	0.143631789073	603	1	0.717308084413137	0.473184019992795	0.323515318491999	235.843614172363	2.26266416510319	2.2286	0.1523	2.2269	0.1461	908481569
1417	5	30303537	30897798	0.343206	0.158618856025	637	2	0.77375574157398	0.439075249711465	0.285746550241358	249.14159573432	2.31425976385104	2.2286	0.1523	2.2269	0.1461	909065430
1418	5	30897798	31465302	0.376004	0.118948941329	640	5	0.397465386124093	0.691024306660626	0.141376145405726	250.314947048611	2.09836065573771	2.2286	0.1523	2.2269	0.1461	909659691
1419	5	31465302	32106838	0.425024	0.220620510774	633	10	0.198076265163931	0.842985394566949	0.0687420217560444	247.577127315267	2.03210272873194	2.2286	0.1523	2.2269	0.1461	910227195
1420	5	32106838	32783199	0.405004	0.260749806686	674	8	0.479070348546537	0.63188858311232	0.164743611532202	263.612928610568	2.170692431562	2.2286	0.1523	2.2269	0.1461	910868731
1421	5	32783199	33413701	0.373964	0.206981103946	693	5	0.750079007542086	0.453207121906887	0.256159592655577	271.044153601074	2.27213114754098	2.2286	0.1523	2.2269	0.1461	911545092
1422	5	33413701	34000962	0.401088	0.148589809301	746	8	0.953310473597187	0.340432786392692	0.311170650605582	291.773360153537	2.40257648953301	2.2286	0.1523	2.2269	0.1461	912175594
1423	5	34000962	34958210	0.403188	0.477669318714	691	8	0.591043711405718	0.554491133354182	0.200680730738603	270.261919391547	2.22544283413849	2.2286	0.1523	2.2269	0.1461	912762855
1424	5	34958210	35584463	0.386792	0.201600631055	682	6	0.567930546870374	0.570082128995357	0.200184487687486	266.741865448676	2.1824	2.2286	0.1523	2.2269	0.1461	913720103
1425	5	35584463	36179477	0.381948	0.159683637696	732	6	0.889302072395858	0.373840758038372	0.302256396947356	286.297720686849	2.3424	2.2286	0.1523	2.2269	0.1461	914346356
1426	5	36179477	36773835	0.39008	0.158756170523	689	7	0.647734158643351	0.517156906945318	0.207493213559539	269.47968518202	2.20127795527157	2.2286	0.1523	2.2269	0.1461	914941370
1427	5	36773835	37477353	0.352452	0.289286130561	706	3	1.02028494937188	0.307593339183116	0.378634804788692	276.128675962999	2.48372911169745	2.2286	0.1523	2.2269	0.1461	915535728
1428	5	37477353	38096725	0.394128	0.19273070142	772	7	1.23021669313624	0.218615970405028	0.371590078123328	301.942404877387	2.46645367412141	2.2286	0.1523	2.2269	0.1461	916239246
1429	5	38096725	38670169	0.408604	0.128075278493	782	8	1.19043053612251	0.233877217045386	0.379163627657696	305.853575925021	2.51851851851852	2.2286	0.1523	2.2269	0.1461	916858618
1430	5	38670169	39255825	0.377128	0.146256505525	695	5	0.763385181935218	0.445233714499378	0.260317218129233	271.826387810601	2.27868852459016	2.2286	0.1523	2.2269	0.1461	917432062
1431	5	39255825	39843847	0.365482	0.149691678203	683	4	0.755233473753802	0.450108907265078	0.27421098746338	267.132982553439	2.29194630872483	2.2286	0.1523	2.2269	0.1461	918017718
1432	5	39843847	40457547	0.358832	0.185269675737	716	3	1.08289085398486	0.278856871949746	0.398926208781768	280.039847010633	2.51890941072999	2.2286	0.1523	2.2269	0.1461	918605740
1433	5	40457547	41114627	0.37431	0.239057648993	605	5	0.164607334244287	0.869253058078085	0.06023938268032	236.62584838189	1.98360655737705	2.2286	0.1523	2.2269	0.1461	919219440
1434	5	41114627	41715173	0.367264	0.167424310544	604	4	0.250576075333688	0.802141880808614	0.0968739584983683	236.234731277126	2.02684563758389	2.2286	0.1523	2.2269	0.1461	919876520
1435	5	41715173	42318091	0.36169	0.170699829828	595	4	0.193083460323801	0.846893605670846	0.0752150773685953	232.714677334255	1.99664429530201	2.2286	0.1523	2.2269	0.1461	920477066
1436	5	42318091	42954016	0.376638	0.213743759091	649	5	0.457343170893187	0.647424404396975	0.161522718517502	253.835000991482	2.12786885245902	2.2286	0.1523	2.2269	0.1461	921079984
1437	5	42954016	43660551	0.395072	0.292320974899	632	7	0.247716032545826	0.804354126246811	0.0829137890323502	247.186010210503	2.01916932907348	2.2286	0.1523	2.2269	0.1461	921715909
1438	5	43660551	44343861	0.355832	0.268267696946	617	3	0.463092398316384	0.643298138562045	0.18423711066693	241.319253639051	2.17062445030783	2.2286	0.1523	2.2269	0.1461	922422444
1439	5	44343861	44936279	0.351076	0.156001336894	608	3	0.406747084164704	0.68419375504075	0.163037944961097	237.79919969618	2.13896218117854	2.2286	0.1523	2.2269	0.1461	923105754
1440	5	44936279	45545825	0.340516	0.179717363415	547	2	0.165340624333857	0.868675885222059	0.0659940107776141	213.94105630561	1.98728428701181	2.2286	0.1523	2.2269	0.1461	923698172
1441	5	45545825	46321786	0.351704	0.355637718906	642	3	0.619607159848828	0.535516451784181	0.241539918639815	251.097181258138	2.25857519788918	2.2286	0.1523	2.2269	0.1461	924307718
1442	5	46321786	50291890	0.359608	0.874058714835	533	3	-0.0627972004326285	0.949927995202113	-0.0268978457233126	208.465416838921	1.87510993843448	2.2286	0.1523	2.2269	0.1461	925083679
1443	5	50291890	50863722	0.34919	0.125617314176	525	2	0.0166169290084939	0.986742219027201	0.00677060053854266	205.336480000814	1.90735694822888	2.2286	0.1523	2.2269	0.1461	929053783
1444	5	50863722	51466760	0.334686	0.170864854288	618	1	0.806134821355898	0.420165115552368	0.358964154496289	241.710370743815	2.31894934333959	2.2286	0.1523	2.2269	0.1461	929625615
1445	5	51466760	52066402	0.34653	0.166169147591	696	2	1.17260565176473	0.240953981921883	0.413540483833786	272.217504915364	2.52861035422343	2.2286	0.1523	2.2269	0.1461	930228653
1446	5	52066402	52659080	0.372462	0.156371587945	793	5	1.41538772719868	0.156954846004127	0.450625106222342	310.155864077419	2.6	2.2286	0.1523	2.2269	0.1461	930828295
1447	5	52659080	53305755	0.370868	0.226814087447	671	5	0.603711089217636	0.546035740201567	0.209617006718547	262.439577296278	2.2	2.2286	0.1523	2.2269	0.1461	931420973
1448	5	53305755	53906994	0.386416	0.168383953802	678	6	0.542220824828336	0.587666390923115	0.191698021799657	265.177397029622	2.1696	2.2286	0.1523	2.2269	0.1461	932067648
1449	5	53906994	54507003	0.399894	0.166679166479	688	7	0.640716296781991	0.521707024043113	0.205397795557345	269.088568077257	2.19808306709265	2.2286	0.1523	2.2269	0.1461	932668887
1450	5	54507003	55143421	0.370108	0.214352831001	701	5	0.803303705114614	0.421799216949044	0.272718684528986	274.173090439181	2.2983606557377	2.2286	0.1523	2.2269	0.1461	933268896
1451	5	55143421	55776205	0.400768	0.209840956788	740	8	0.9137904631763	0.360826958566347	0.299520290866656	289.426657524956	2.38325281803543	2.2286	0.1523	2.2269	0.1461	933905314
1452	5	55776205	56351237	0.397386	0.13048317311	656	7	0.416144717218468	0.677304109896605	0.136685045473331	256.572820724826	2.09584664536741	2.2286	0.1523	2.2269	0.1461	934538098
1453	5	56351237	56986061	0.390502	0.212380124255	731	7	0.942484356820474	0.345944716380416	0.292860636807685	285.906603582085	2.33546325878594	2.2286	0.1523	2.2269	0.1461	935113130
1454	5	56986061	57568800	0.368672	0.141982946053	651	4	0.550815287051984	0.581760303624579	0.204982952338925	254.617235201009	2.18456375838926	2.2286	0.1523	2.2269	0.1461	935747954
1455	5	57568800	58173035	0.37137	0.172507385372	732	5	1.00954940820816	0.312711218682518	0.335147888802406	286.297720686849	2.4	2.2286	0.1523	2.2269	0.1461	936330693
1456	5	58173035	58749287	0.37316	0.132324052671	632	5	0.344240688551566	0.73066528500776	0.123228798695466	247.186010210503	2.07213114754098	2.2286	0.1523	2.2269	0.1461	936934928
1457	5	58749287	59304106	0.362074	0.0988051959288	595	4	0.193083460323801	0.846893605670846	0.0752150773685953	232.714677334255	1.99664429530201	2.2286	0.1523	2.2269	0.1461	937511180
1458	5	59304106	59922486	0.36772	0.191435686795	695	4	0.831890293766984	0.405470871024117	0.299338386784159	271.826387810601	2.33221476510067	2.2286	0.1523	2.2269	0.1461	938065999
1459	5	59922486	60573536	0.370738	0.232009830274	693	5	0.750079007542086	0.453207121906887	0.256159592655577	271.044153601074	2.27213114754098	2.2286	0.1523	2.2269	0.1461	938684379
1460	5	60573536	61126135	0.40471	0.095184754225	716	8	0.755710421492749	0.449822834376249	0.2519546076146	280.039847010633	2.30595813204509	2.2286	0.1523	2.2269	0.1461	939335429
1461	5	61126135	61778956	0.387244	0.234093265995	635	6	0.265841312876419	0.790361424566146	0.0971693403228413	248.359361524793	2.032	2.2286	0.1523	2.2269	0.1461	939888028
1462	5	61778956	62425622	0.374452	0.226803326601	607	5	0.177913508637419	0.858790901741655	0.0650007567740452	237.408082591417	1.99016393442623	2.2286	0.1523	2.2269	0.1461	940540849
1463	5	62425622	63031396	0.347858	0.174609672914	574	2	0.347865159505894	0.727941451716476	0.135503914660745	224.501218134223	2.08537693006358	2.2286	0.1523	2.2269	0.1461	941187515
1464	5	63031396	63641913	0.362302	0.181021986284	568	4	0.0206056152941417	0.983560261061104	0.00821633867797154	222.154515505642	1.90604026845638	2.2286	0.1523	2.2269	0.1461	941793289
1465	5	63641913	64249411	0.360202	0.176952022887	663	4	0.627472107065166	0.530349814439123	0.231334279285877	259.31064045817	2.2248322147651	2.2286	0.1523	2.2269	0.1461	942403806
1466	5	64249411	64855087	0.357448	0.174476122547	707	3	1.02654553983318	0.304634509399361	0.38067683632691	276.519793067762	2.4872471416007	2.2286	0.1523	2.2269	0.1461	943011304
1467	5	64855087	65480365	0.360102	0.200355681793	712	4	0.940487455452325	0.346967581301149	0.334202650139687	278.475378591579	2.38926174496644	2.2286	0.1523	2.2269	0.1461	943616980
1468	5	65480365	66081267	0.39768	0.167917563929	673	7	0.535448368861589	0.592339851045719	0.173595735465564	263.221811505805	2.15015974440895	2.2286	0.1523	2.2269	0.1461	944242258
1469	5	66081267	66631350	0.390006	0.0910462602916	633	7	0.254733894407186	0.798928635654354	0.0851947302835887	247.577127315267	2.0223642172524	2.2286	0.1523	2.2269	0.1461	944843160
1470	5	66631350	67253476	0.369298	0.196304285627	572	4	0.0461578886318691	0.963184406679905	0.018340555951679	223.718983924696	1.91946308724832	2.2286	0.1523	2.2269	0.1461	945393243
1471	5	67253476	67828674	0.39644	0.130734112427	661	7	0.451234026525268	0.65182088814454	0.147639502362939	258.528406248643	2.11182108626198	2.2286	0.1523	2.2269	0.1461	946015369
1472	5	67828674	68455176	0.391028	0.201917950781	621	7	0.170519552070865	0.864601559205428	0.0575824990757288	242.883722058105	1.98402555910543	2.2286	0.1523	2.2269	0.1461	946590567
1473	5	68455176	71072621	0.38554	0.808974018556	677	6	0.535793394317826	0.592101348024001	0.18956858223831	264.786279924859	2.1664	2.2286	0.1523	2.2269	0.1461	947217069
1474	5	71072621	71649919	0.401126	0.133896185332	591	8	-0.0676231289424074	0.946085643306884	-0.0248468494721236	231.150208915201	1.90338164251208	2.2286	0.1523	2.2269	0.1461	949834514
1475	5	71649919	72239325	0.393452	0.151688309926	742	7	1.01968083729544	0.307879852734378	0.314408417476051	290.208891734483	2.37060702875399	2.2286	0.1523	2.2269	0.1461	950411812
1476	5	72239325	72831185	0.40839	0.155205622951	705	8	0.683257069054456	0.494444416768508	0.2296182776365	275.737558858235	2.27053140096618	2.2286	0.1523	2.2269	0.1461	951001218
1477	5	72831185	73395004	0.389428	0.113190580665	767	6	1.1142621402637	0.26516674388645	0.369639326166247	299.986819353569	2.4544	2.2286	0.1523	2.2269	0.1461	951593078
1478	5	73395004	73951072	0.411104	0.100829394966	735	9	0.980238903704594	0.326968205057092	0.307392565022479	287.471072001139	2.38249594813614	2.2286	0.1523	2.2269	0.1461	952156897
1479	5	73951072	74627867	0.376902	0.261223856559	734	5	1.02285558260129	0.306376133246247	0.339084303361576	287.079954896375	2.40655737704918	2.2286	0.1523	2.2269	0.1461	952712965
1480	5	74627867	75286328	0.368382	0.240653584647	646	4	0.518874945379825	0.603847950570233	0.193859573867214	252.661649677191	2.16778523489933	2.2286	0.1523	2.2269	0.1461	953389760
1481	5	75286328	75899148	0.401954	0.184099735648	682	8	0.531763695774387	0.594889669981591	0.181766759374516	266.741865448676	2.19645732689211	2.2286	0.1523	2.2269	0.1461	954048221
1482	5	75899148	76532540	0.400572	0.21059943921	666	8	0.426377001318687	0.669833157157848	0.147517197421606	260.483991772461	2.14492753623188	2.2286	0.1523	2.2269	0.1461	954661041
1483	5	76532540	77144123	0.385108	0.182449479466	735	6	0.908584363927387	0.363569563227399	0.30815699838704	287.471072001139	2.352	2.2286	0.1523	2.2269	0.1461	955294433
1484	5	77144123	77757364	0.368648	0.184659864556	734	4	1.08102495880983	0.279686011453086	0.378105472016502	287.079954896375	2.46308724832215	2.2286	0.1523	2.2269	0.1461	955906016
1485	5	77757364	78373341	0.408354	0.188281380636	657	8	0.367096985687355	0.713546675650552	0.127888390672674	256.963937829589	2.11594202898551	2.2286	0.1523	2.2269	0.1461	956519257
1486	5	78373341	79025591	0.372866	0.233422767344	709	5	0.856528402687141	0.391705569331649	0.289089867757879	277.302027277289	2.32459016393443	2.2286	0.1523	2.2269	0.1461	957135234
1487	5	79025591	79664376	0.413118	0.217264024672	719	9	0.869042240709258	0.384824027036196	0.27564008573805	281.213198324924	2.33063209076175	2.2286	0.1523	2.2269	0.1461	957787484
1488	5	79664376	80313335	0.376198	0.229535301922	647	5	0.444036996500055	0.657015836017576	0.157069952510871	253.052766781955	2.12131147540984	2.2286	0.1523	2.2269	0.1461	958426269
1489	5	80313335	80928670	0.375636	0.187434486906	718	5	0.916406187456234	0.359453891243514	0.307288084341415	280.82208122016	2.35409836065574	2.2286	0.1523	2.2269	0.1461	959075228
1490	5	80928670	81540222	0.370088	0.182408037256	697	5	0.77669135632835	0.437340887722025	0.264462896386786	272.608622020128	2.28524590163934	2.2286	0.1523	2.2269	0.1461	959690563
1491	5	81540222	82129490	0.382204	0.15148964478	652	6	0.375107631555084	0.707580421586063	0.135284712894391	255.008352305772	2.0864	2.2286	0.1523	2.2269	0.1461	960302115
1492	5	82129490	82729349	0.352662	0.166470787302	710	3	1.04532731121708	0.295871719149172	0.386785645909556	277.693144382053	2.49780123131047	2.2286	0.1523	2.2269	0.1461	960891383
1493	5	82729349	83297370	0.359016	0.119750854282	653	3	0.688473654923103	0.491154555029604	0.266049613063942	255.399469410536	2.29727352682498	2.2286	0.1523	2.2269	0.1461	961491242
1494	5	83297370	83872392	0.342912	0.130468051657	634	2	0.753475237665976	0.451164385986637	0.278936018124465	247.96824442003	2.30336058128974	2.2286	0.1523	2.2269	0.1461	962059263
1495	5	83872392	84451092	0.331994	0.135994470365	646	1	0.971944730315719	0.331078045315789	0.42289148128584	252.661649677191	2.42401500938086	2.2286	0.1523	2.2269	0.1461	962634285
1496	5	84451092	85056406	0.328992	0.173982428954	594	1	0.66401204224748	0.506682603710461	0.30182024739268	232.323560229492	2.22889305816135	2.2286	0.1523	2.2269	0.1461	963212985
1497	5	85056406	85678454	0.331428	0.196203508411	571	1	0.527811045601913	0.597630489948703	0.244848061954757	223.327866819932	2.14258911819887	2.2286	0.1523	2.2269	0.1461	963818299
1498	5	85678454	86276610	0.345518	0.164097660142	708	2	1.25372766739674	0.209941007974655	0.438202538068055	276.910910172526	2.57220708446866	2.2286	0.1523	2.2269	0.1461	964440347
1499	5	86276610	86923247	0.354386	0.226768650727	616	3	0.456831807855086	0.647791941375932	0.181896972212413	240.928136534288	2.16710642040457	2.2286	0.1523	2.2269	0.1461	965038503
1500	5	86923247	87527006	0.352572	0.171854995122	623	3	0.50065594108417	0.61661328499212	0.198198784541514	243.665956267632	2.19173262972735	2.2286	0.1523	2.2269	0.1461	965685140
1501	5	87527006	88102198	0.36346	0.130725044855	664	4	0.633860175399597	0.526172077657566	0.233508650520214	259.701757562934	2.22818791946309	2.2286	0.1523	2.2269	0.1461	966288899
1502	5	88102198	88677066	0.353464	0.130235114844	716	3	1.08289085398486	0.278856871949746	0.398926208781768	280.039847010633	2.51890941072999	2.2286	0.1523	2.2269	0.1461	966864091
1503	5	88677066	89253564	0.346932	0.132694302495	632	2	0.739954901727307	0.459327359451496	0.27437773616216	247.186010210503	2.2960944595822	2.2286	0.1523	2.2269	0.1461	967438959
1504	5	89253564	89858984	0.35972	0.174127052294	701	3	0.988981997065396	0.322671949945088	0.368381065528135	274.173090439181	2.46613896218118	2.2286	0.1523	2.2269	0.1461	968015457
1505	5	89858984	90459075	0.356896	0.166793036389	709	3	1.03906672075578	0.298773707039484	0.384752248757028	277.302027277289	2.49428320140721	2.2286	0.1523	2.2269	0.1461	968620877
1506	5	90459075	91076648	0.360594	0.190379113077	641	4	0.486934603707665	0.626304675586962	0.182649765792031	250.706064153374	2.1510067114094	2.2286	0.1523	2.2269	0.1461	969220968
1507	5	91076648	91716879	0.336396	0.219031880681	596	1	0.675855607173182	0.499132325308782	0.306669647054076	233.105794439019	2.23639774859287	2.2286	0.1523	2.2269	0.1461	969838541
1508	5	91716879	92273830	0.341454	0.102254956002	591	2	0.462788014984584	0.643516322769385	0.17761130816259	231.150208915201	2.14713896457766	2.2286	0.1523	2.2269	0.1461	970478772
1509	5	92273830	92866384	0.36225	0.156195047202	647	4	0.525263013714256	0.599400365231568	0.196091121165797	253.052766781955	2.17114093959732	2.2286	0.1523	2.2269	0.1461	971035723
1510	5	92866384	93464336	0.360448	0.163812479931	608	4	0.276128348671415	0.782449487703224	0.106396732616875	237.79919969618	2.04026845637584	2.2286	0.1523	2.2269	0.1461	971628277
1511	5	93464336	94068376	0.351696	0.17224024899	596	3	0.331619998629131	0.740176216633937	0.134278951979673	233.105794439019	2.09674582233949	2.2286	0.1523	2.2269	0.1461	972226229
1512	5	94068376	94651057	0.364862	0.141897539134	646	4	0.518874945379825	0.603847950570233	0.193859573867214	252.661649677191	2.16778523489933	2.2286	0.1523	2.2269	0.1461	972830269
1513	5	94651057	95233813	0.378098	0.142007975894	694	5	0.756732094738652	0.449210382522924	0.258239903096624	271.435270705837	2.27540983606557	2.2286	0.1523	2.2269	0.1461	973412950
1514	5	95233813	95811823	0.374	0.134963062923	715	5	0.896446925866536	0.370014114402662	0.301247482184115	279.64872990587	2.34426229508197	2.2286	0.1523	2.2269	0.1461	973995706
1515	5	95811823	96385921	0.379986	0.12906855624	757	5	1.1758765881223	0.239644195608753	0.383597540504095	296.075648305935	2.48196721311475	2.2286	0.1523	2.2269	0.1461	974573716
1516	5	96385921	97031923	0.36668	0.226008588209	685	4	0.768009610422666	0.442481475338983	0.278429397021178	267.915216762966	2.29865771812081	2.2286	0.1523	2.2269	0.1461	975147814
1517	5	97031923	97685545	0.349048	0.235031868572	645	2	0.827837085328658	0.407762769120076	0.303752338295674	252.270532572428	2.3433242506812	2.2286	0.1523	2.2269	0.1461	975793816
1518	5	97685545	98298708	0.363238	0.184556145756	676	4	0.710516995412779	0.47738359553787	0.259348655455474	264.395162820095	2.26845637583893	2.2286	0.1523	2.2269	0.1461	976447438
1519	5	98298708	99037481	0.351032	0.323202120272	653	3	0.688473654923103	0.491154555029604	0.266049613063942	255.399469410536	2.29727352682498	2.2286	0.1523	2.2269	0.1461	977060601
1520	5	99037481	99757413	0.334686	0.305489962941	566	1	0.49820213328766	0.61834157899791	0.232159369423797	221.372281296115	2.12382739212007	2.2286	0.1523	2.2269	0.1461	977799374
1521	5	99757413	100373052	0.339992	0.187835728406	616	1	0.794291256430197	0.427025893009901	0.354287667286816	240.928136534288	2.31144465290807	2.2286	0.1523	2.2269	0.1461	978519306
1522	5	100373052	100992337	0.331552	0.192617292523	537	1	0.326470441864988	0.744068449246349	0.156279404577327	210.029885257975	2.01500938086304	2.2286	0.1523	2.2269	0.1461	979134945
1523	5	100992337	101620401	0.34334	0.203902786977	592	2	0.469548182953919	0.638677852813053	0.180050353614007	231.541326019965	2.15077202543143	2.2286	0.1523	2.2269	0.1461	979754230
1524	5	101620401	102230904	0.355864	0.181003205553	615	3	0.450571217393788	0.652298614986166	0.179553031744114	240.537019429524	2.16358839050132	2.2286	0.1523	2.2269	0.1461	980382294
1525	5	102230904	102798905	0.357216	0.119719859648	661	3	0.738558378613485	0.460175205740999	0.283616893025203	258.528406248643	2.32541776605101	2.2286	0.1523	2.2269	0.1461	980992797
1526	5	102798905	103359200	0.35156	0.10761295389	642	3	0.619607159848828	0.535516451784181	0.241539918639815	251.097181258138	2.25857519788918	2.2286	0.1523	2.2269	0.1461	981560798
1527	5	103359200	103953320	0.334254	0.158419174578	661	1	1.06077146725848	0.288793772080118	0.456007588099606	258.528406248643	2.48030018761726	2.2286	0.1523	2.2269	0.1461	982121093
1528	5	103953320	104547509	0.33606	0.158516902871	565	1	0.492280350824809	0.622521168748524	0.229608183894464	220.981164191352	2.12007504690432	2.2286	0.1523	2.2269	0.1461	982715213
1529	5	104547509	105124622	0.326414	0.133618546108	584	1	0.604794217618973	0.5453157361908	0.277325685471932	228.412389181857	2.19136960600375	2.2286	0.1523	2.2269	0.1461	983309402
1530	5	105124622	105692480	0.331716	0.119498184405	593	1	0.65809025978463	0.510480134289461	0.299389421137918	231.932443124728	2.22514071294559	2.2286	0.1523	2.2269	0.1461	983886515
1531	5	105692480	106296859	0.332846	0.172704544665	690	1	1.23250315868115	0.217761187435158	0.517953678257446	269.870802286783	2.5891181988743	2.2286	0.1523	2.2269	0.1461	984454373
1532	5	106296859	106851514	0.36379	0.0985387312834	647	4	0.525263013714256	0.599400365231568	0.196091121165797	253.052766781955	2.17114093959732	2.2286	0.1523	2.2269	0.1461	985058752
1533	5	106851514	107391861	0.372904	0.0746686851227	719	5	0.9230592746528	0.355976316277943	0.309296010957661	281.213198324924	2.35737704918033	2.2286	0.1523	2.2269	0.1461	985613407
1534	5	107391861	108005403	0.35773	0.185059865502	689	3	0.913854911529823	0.360793088322109	0.343470604221803	269.47968518202	2.42392260334213	2.2286	0.1523	2.2269	0.1461	986153754
1535	5	108005403	108590517	0.35622	0.145465669938	643	3	0.625867750310125	0.531401689015297	0.243785358845459	251.488298362901	2.26209322779244	2.2286	0.1523	2.2269	0.1461	986767296
1536	5	108590517	109195458	0.369012	0.17347311556	690	4	0.799949952094825	0.423739794658008	0.288921770838821	269.870802286783	2.31543624161074	2.2286	0.1523	2.2269	0.1461	987352410
1537	5	109195458	109785953	0.37489	0.153252779448	690	5	0.730119745952389	0.465316992510463	0.249900602183895	269.870802286783	2.26229508196721	2.2286	0.1523	2.2269	0.1461	987957351
1538	5	109785953	110434238	0.352582	0.22873427582	693	3	0.938897273375014	0.347783489272056	0.351821973654725	271.044153601074	2.43799472295515	2.2286	0.1523	2.2269	0.1461	988547846
1539	5	110434238	111024569	0.367046	0.153017544395	782	4	1.38765223886255	0.165242966145962	0.469494016480642	305.853575925021	2.6241610738255	2.2286	0.1523	2.2269	0.1461	989196131
1540	5	111024569	111613224	0.373272	0.150606042589	674	5	0.623670350807334	0.532844098485456	0.216052831700222	263.612928610568	2.20983606557377	2.2286	0.1523	2.2269	0.1461	989786462
1541	5	111613224	112244910	0.386266	0.208467498092	668	6	0.477946519723239	0.632688269929446	0.170260851137365	261.266225981987	2.1376	2.2286	0.1523	2.2269	0.1461	990375117
1542	5	112244910	112839920	0.40329	0.159677988605	599	8	-0.0149297817145574	0.988088200195592	-0.00544897686087044	234.279145753309	1.92914653784219	2.2286	0.1523	2.2269	0.1461	991006803
1543	5	112839920	113454271	0.372098	0.186133008655	705	5	0.829916053900877	0.406586247507614	0.280927497804519	275.737558858235	2.31147540983607	2.2286	0.1523	2.2269	0.1461	991601813
1544	5	113454271	114069401	0.365342	0.187163688976	661	4	0.614695970396302	0.538755521492349	0.226975680680981	258.528406248643	2.21812080536913	2.2286	0.1523	2.2269	0.1461	992216164
1545	5	114069401	114724496	0.379062	0.236751921477	674	5	0.623670350807334	0.532844098485456	0.216052831700222	263.612928610568	2.20983606557377	2.2286	0.1523	2.2269	0.1461	992831294
1546	5	114724496	115322610	0.380016	0.164038962472	701	6	0.690051726570058	0.490161658986856	0.239827192673936	274.173090439181	2.2432	2.2286	0.1523	2.2269	0.1461	993486389
1547	5	115322610	115902468	0.378852	0.137719924533	754	5	1.15591732653261	0.247714974781849	0.377868763787028	294.902296991645	2.47213114754098	2.2286	0.1523	2.2269	0.1461	994084503
1548	5	115902468	116490723	0.377768	0.150028474046	656	5	0.503914781269148	0.614321263020417	0.177000055136447	256.572820724826	2.15081967213115	2.2286	0.1523	2.2269	0.1461	994664361
1549	5	116490723	117055419	0.345364	0.114567838271	598	2	0.510109190769927	0.60997496664527	0.194598662183163	233.888028648546	2.17257039055404	2.2286	0.1523	2.2269	0.1461	995252616
1550	5	117055419	117634941	0.345686	0.137219984746	564	2	0.280263479812547	0.779275367319223	0.110148340383851	220.590047086588	2.04904632152589	2.2286	0.1523	2.2269	0.1461	995817312
1551	5	117634941	118243926	0.366674	0.178961714985	675	4	0.704128927078348	0.481352487049813	0.257212911111483	264.004045715332	2.26510067114094	2.2286	0.1523	2.2269	0.1461	996396834
1552	5	118243926	118884402	0.36989	0.219330622849	655	4	0.576367560389711	0.564366766179355	0.213820315598102	256.181703620063	2.19798657718121	2.2286	0.1523	2.2269	0.1461	997005819
1553	5	118884402	119507447	0.356956	0.197489747932	592	3	0.30657763678394	0.759164877703038	0.124563797146461	231.541326019965	2.08267370272647	2.2286	0.1523	2.2269	0.1461	997646295
1554	5	119507447	120117349	0.34355	0.180196162662	621	2	0.665593054064625	0.505671247302653	0.249046446205539	242.883722058105	2.25613079019074	2.2286	0.1523	2.2269	0.1461	998269340
1555	5	120117349	120705917	0.339752	0.150480488236	636	1	0.912726905687211	0.361386189561396	0.40038408187627	248.750478629557	2.38649155722326	2.2286	0.1523	2.2269	0.1461	998879242
1556	5	120705917	121319466	0.34351	0.18506916318	681	2	1.07120313222471	0.284078103556597	0.382107975997129	266.350748343912	2.47411444141689	2.2286	0.1523	2.2269	0.1461	999467810
1557	5	121319466	121909398	0.37595	0.15244468854	709	5	0.856528402687141	0.391705569331649	0.289089867757879	277.302027277289	2.32459016393443	2.2286	0.1523	2.2269	0.1461	1000081359
1558	5	121909398	122511515	0.383058	0.16959660664	699	6	0.677196865549039	0.498281056228874	0.23570520403875	273.390856229655	2.2368	2.2286	0.1523	2.2269	0.1461	1000671291
1559	5	122511515	123111368	0.361134	0.166462449967	693	4	0.819114157098121	0.412721285431761	0.295180761310503	271.044153601074	2.3255033557047	2.2286	0.1523	2.2269	0.1461	1001273408
1560	5	123111368	123701388	0.370284	0.152571099285	666	5	0.570445653234807	0.568375472795905	0.198826417589625	260.483991772461	2.18360655737705	2.2286	0.1523	2.2269	0.1461	1001873261
1561	5	123701388	124291275	0.389166	0.152380032108	640	6	0.297978465428968	0.765719599547825	0.108484653550675	250.314947048611	2.048	2.2286	0.1523	2.2269	0.1461	1002463281
1562	5	124291275	124867229	0.368144	0.131875115027	703	4	0.882994840442439	0.377239059212716	0.315850098245825	274.955324648708	2.35906040268456	2.2286	0.1523	2.2269	0.1461	1003053168
1563	5	124867229	125469483	0.356532	0.169785505783	659	3	0.72603719769089	0.467815967285569	0.279245086525563	257.746172039116	2.3183817062445	2.2286	0.1523	2.2269	0.1461	1003629122
1564	5	125469483	126156023	0.38415	0.271710315495	638	6	0.285123604407949	0.775549446589957	0.103969172428183	249.532712839084	2.0416	2.2286	0.1523	2.2269	0.1461	1004231376
1565	5	126156023	126770485	0.3923	0.186280030335	677	7	0.56351981630703	0.573080970179216	0.182145064430244	264.786279924859	2.1629392971246	2.2286	0.1523	2.2269	0.1461	1004917916
1566	5	126770485	127360714	0.37443	0.152871173731	701	5	0.803303705114614	0.421799216949044	0.272718684528986	274.173090439181	2.2983606557377	2.2286	0.1523	2.2269	0.1461	1005532378
1567	5	127360714	127949891	0.361364	0.151358590033	638	4	0.46777039870437	0.639948791262825	0.175881832938159	249.532712839084	2.14093959731544	2.2286	0.1523	2.2269	0.1461	1006122607
1568	5	127949891	128561778	0.360824	0.182855657989	614	4	0.314456758678006	0.75317415349339	0.120564064543469	240.145902324761	2.06040268456376	2.2286	0.1523	2.2269	0.1461	1006711784
1569	5	128561778	129170877	0.344976	0.1791153819	649	2	0.854877757205996	0.392618825506933	0.312671655984196	253.835000991482	2.35785649409628	2.2286	0.1523	2.2269	0.1461	1007323671
1570	5	129170877	129759502	0.34969	0.150562752177	640	2	0.794036245481984	0.427174330969889	0.29252508287242	250.314947048611	2.32515894641235	2.2286	0.1523	2.2269	0.1461	1007932770
1571	5	129759502	130481984	0.357756	0.307941235906	625	3	0.513177122006766	0.607827427789221	0.202822811066961	244.448190477159	2.19876868953386	2.2286	0.1523	2.2269	0.1461	1008521395
1572	5	130481984	131126898	0.360342	0.224702828594	681	4	0.742457337084939	0.457810291223724	0.269980207185361	266.350748343912	2.28523489932886	2.2286	0.1523	2.2269	0.1461	1009243877
1573	5	131126898	131756195	0.442498	0.205462603508	698	12	0.751064477047592	0.452613852953938	0.20848217958763	272.999739124891	2.24798711755234	2.2286	0.1523	2.2269	0.1461	1009888791
1574	5	131756195	132395579	0.421682	0.217997322423	719	10	0.77641867494715	0.437501821636518	0.252528292767001	281.213198324924	2.30818619582665	2.2286	0.1523	2.2269	0.1461	1010518088
1575	5	132395579	132968330	0.453144	0.127020293286	715	13	0.729853661016036	0.465479639788836	0.200222555977298	279.64872990587	2.234375	2.2286	0.1523	2.2269	0.1461	1011157472
1576	5	132968330	133546687	0.465916	0.135482063846	714	13	0.721976326245945	0.470309032633894	0.198203388340645	279.257612801106	2.23125	2.2286	0.1523	2.2269	0.1461	1011730223
1577	5	133546687	134261522	0.41686	0.300537886365	687	9	0.646648914718585	0.517859192596953	0.209958414116853	268.697450972493	2.22690437601297	2.2286	0.1523	2.2269	0.1461	1012308580
1578	5	134261522	134812983	0.464944	0.0933175691481	670	13	0.375373596361916	0.707382638702669	0.106440409656681	262.048460191514	2.09375	2.2286	0.1523	2.2269	0.1461	1013023415
1579	5	134812983	135373113	0.442664	0.107350079446	709	12	0.839031917985342	0.40145139879434	0.231040770617494	277.302027277289	2.28341384863124	2.2286	0.1523	2.2269	0.1461	1013574876
1580	5	135373113	135956140	0.408624	0.142406783905	703	8	0.670083732247493	0.502804414533972	0.225519709422879	274.955324648708	2.26409017713366	2.2286	0.1523	2.2269	0.1461	1014135006
1581	5	135956140	136560823	0.406778	0.173120461465	672	8	0.465897011739574	0.641289220223374	0.160456253129104	262.830694401041	2.16425120772947	2.2286	0.1523	2.2269	0.1461	1014718033
1582	5	136560823	137138846	0.423728	0.134982517997	665	10	0.413273440897222	0.679406286309091	0.139890862716255	260.092874667697	2.13483146067416	2.2286	0.1523	2.2269	0.1461	1015322716
1583	5	137138846	137814369	0.40402	0.259832751809	727	8	0.828163773931043	0.407577756558881	0.273950384269938	284.342135163031	2.34138486312399	2.2286	0.1523	2.2269	0.1461	1015900739
1584	5	137814369	138456998	0.430438	0.221946099538	644	11	0.338981101969236	0.734623966663006	0.0978848508850066	251.879415467665	2.07741935483871	2.2286	0.1523	2.2269	0.1461	1016576262
1585	5	138456998	139190425	0.470114	0.318268893837	714	14	0.5848082097244	0.558676683524495	0.136128437822382	279.257612801106	2.16691957511381	2.2286	0.1523	2.2269	0.1461	1017218891
1586	5	139190425	139763868	0.445014	0.128073757985	659	12	0.439179913722841	0.660531178124902	0.12553360838603	257.746172039116	2.12238325281804	2.2286	0.1523	2.2269	0.1461	1017952318
1587	5	139763868	140434005	0.388724	0.25388390732	638	6	0.285123604407949	0.775549446589957	0.103969172428183	249.532712839084	2.0416	2.2286	0.1523	2.2269	0.1461	1018525761
1588	5	140434005	141048955	0.401718	0.186925766322	664	8	0.413203664511724	0.679457403519154	0.143178261697269	259.701757562934	2.13848631239936	2.2286	0.1523	2.2269	0.1461	1019195898
1589	5	141048955	141653696	0.461306	0.173199766512	639	13	0.131176218489078	0.895635908277304	0.0380952452585402	249.923829943847	1.996875	2.2286	0.1523	2.2269	0.1461	1019810848
1590	5	141653696	142245212	0.436702	0.154714327254	640	11	0.306884540695423	0.758931256416639	0.0888960676577518	250.314947048611	2.06451612903226	2.2286	0.1523	2.2269	0.1461	1020415589
1591	5	142245212	142818420	0.39803	0.127716291468	726	7	0.907395047513674	0.364197927445168	0.282958778850998	283.951018058268	2.31948881789137	2.2286	0.1523	2.2269	0.1461	1021007105
1592	5	142818420	143386322	0.385238	0.119566404063	656	6	0.400817353597123	0.688554601399499	0.144108563281397	256.572820724826	2.0992	2.2286	0.1523	2.2269	0.1461	1021580313
1593	5	143386322	143978761	0.371436	0.156031253851	687	5	0.710160484362691	0.477604622195599	0.243614339336463	268.697450972493	2.25245901639344	2.2286	0.1523	2.2269	0.1461	1022148215
1594	5	143978761	144594517	0.354736	0.187990048006	662	3	0.744818969074783	0.456381165903019	0.285797838324729	258.919523353407	2.32893579595427	2.2286	0.1523	2.2269	0.1461	1022740654
1595	5	144594517	145212387	0.373136	0.190768284591	659	5	0.523874042858846	0.600366149880613	0.183582705526415	257.746172039116	2.16065573770492	2.2286	0.1523	2.2269	0.1461	1023356410
1596	5	145212387	145827515	0.395968	0.187161046156	652	7	0.388073269773027	0.697961812478689	0.127861195086325	255.008352305772	2.08306709265176	2.2286	0.1523	2.2269	0.1461	1023974280
1597	5	145827515	146406506	0.38604	0.136428718236	709	6	0.741471170654136	0.458407805565451	0.256198375902829	277.302027277289	2.2688	2.2286	0.1523	2.2269	0.1461	1024589408
1598	5	146406506	147002114	0.384156	0.160521685404	756	6	1.04356040464809	0.296688820196708	0.348798982884386	295.684531201171	2.4192	2.2286	0.1523	2.2269	0.1461	1025168399
1599	5	147002114	147585951	0.36391	0.143596586033	707	4	0.908547113780166	0.363589233700686	0.324035623982688	276.519793067762	2.37248322147651	2.2286	0.1523	2.2269	0.1461	1025764007
1600	5	147585951	148177528	0.373268	0.154801488226	677	5	0.643629612397032	0.519815643124717	0.22246007409336	264.786279924859	2.21967213114754	2.2286	0.1523	2.2269	0.1461	1026347844
1601	5	148177528	148741542	0.431188	0.113497182694	684	11	0.659946714707363	0.509288024587308	0.184820487656287	267.524099658203	2.20645161290323	2.2286	0.1523	2.2269	0.1461	1026939421
1602	5	148741542	149353904	0.449804	0.183489504574	723	12	0.950990479178843	0.341609208995853	0.259250790329096	282.777666743977	2.32850241545894	2.2286	0.1523	2.2269	0.1461	1027503435
1603	5	149353904	149920972	0.499212	0.118271530046	689	15	0.662632148126879	0.50756617550764	0.0954590193885867	269.47968518202	2.10060975609756	2.2286	0.1523	2.2269	0.1461	1028115797
1604	5	149920972	150525830	0.441698	0.173359697648	779	12	1.39882472395284	0.161865550293687	0.366878471439648	304.680224610731	2.50885668276973	2.2286	0.1523	2.2269	0.1461	1028682865
1605	5	150525830	151130441	0.440634	0.173021992653	692	12	0.703082236536092	0.48200450156092	0.196027181014703	270.65303649631	2.22866344605475	2.2286	0.1523	2.2269	0.1461	1029287723
1606	5	151130441	151740335	0.398932	0.180185409268	654	7	0.402108993495748	0.687603814289444	0.13227986635333	255.790586515299	2.08945686900958	2.0521	0.1367	2.0651	0.1354	1029892334
1607	5	151740335	152359269	0.367892	0.192159422491	584	4	0.122814708645051	0.902253826624804	0.0482937780533068	228.412389181857	1.95973154362416	2.0521	0.1367	2.0651	0.1354	1030502228
1608	5	152359269	152965428	0.38154	0.175133917009	608	6	0.0923006890926582	0.926459140891927	0.0344840721068985	237.79919969618	1.9456	2.0521	0.1367	2.0651	0.1354	1031121162
1609	5	152965428	153541273	0.406702	0.13171079023	654	8	0.347336980476912	0.728338171692396	0.121285655848426	255.790586515299	2.10628019323672	2.0521	0.1367	2.0651	0.1354	1031727321
1610	5	153541273	154153044	0.446082	0.182700716445	652	12	0.38320063312609	0.701571008622012	0.110127107609056	255.008352305772	2.09983896940419	2.0521	0.1367	2.0651	0.1354	1032303166
1611	5	154153044	154788852	0.40837	0.213599073934	721	8	0.788643763510156	0.43032024491086	0.261994279591166	281.995432534451	2.32206119162641	2.0521	0.1367	2.0651	0.1354	1032914937
1612	5	154788852	155401046	0.381552	0.183265435467	603	6	0.0601635365401099	0.952025386709545	0.0225707505633977	235.843614172363	1.9296	2.0521	0.1367	2.0651	0.1354	1033550745
1613	5	155401046	155976085	0.37437	0.130493757815	584	5	0.0248925031164027	0.98014070702936	0.00927260939838054	228.412389181857	1.91475409836066	2.0521	0.1367	2.0651	0.1354	1034162939
1614	5	155976085	156632781	0.38763	0.238612691413	593	6	-0.00411076856498689	0.996720090466513	-0.00155514679068335	231.932443124728	1.8976	2.0521	0.1367	2.0651	0.1354	1034737978
1615	5	156632781	157255569	0.41837	0.197158583659	682	9	0.611899957532543	0.540603949723098	0.199420054322925	266.741865448676	2.21069692058347	2.0521	0.1367	2.0651	0.1354	1035394674
1616	5	157255569	157858315	0.401924	0.170463180179	677	8	0.49883035375698	0.617898901909969	0.171150853925341	264.786279924859	2.18035426731079	2.0521	0.1367	2.0651	0.1354	1036017462
1617	5	157858315	158404906	0.39718	0.0852392373822	636	7	0.275787479991266	0.782711300454524	0.0920159961396026	248.750478629557	2.03194888178914	2.0521	0.1367	2.0651	0.1354	1036620208
1618	5	158404906	158983966	0.399904	0.136531620212	672	7	0.528430507000229	0.597200568185222	0.171450463634008	262.830694401041	2.14696485623003	2.0521	0.1367	2.0651	0.1354	1037166799
1619	5	158983966	159588853	0.413082	0.173399329131	696	9	0.709197037653462	0.478202211557925	0.228735621147481	272.217504915364	2.25607779578606	2.0521	0.1367	2.0651	0.1354	1037745859
1620	5	159588853	160203939	0.426512	0.187105542965	701	10	0.655370263597174	0.512229392174617	0.215950966338326	274.173090439181	2.25040128410915	2.0521	0.1367	2.0651	0.1354	1038350746
1621	5	160203939	160814964	0.373104	0.181702876314	602	5	0.144648072654589	0.8849887398485	0.0530677272780652	235.452497067599	1.97377049180328	2.0521	0.1367	2.0651	0.1354	1038965832
1622	5	160814964	161378073	0.346196	0.112072440682	558	2	0.239702471996539	0.810560918431523	0.0947182998142451	218.243344458007	2.02724795640327	2.0521	0.1367	2.0651	0.1354	1039576857
1623	5	161378073	161976270	0.3502	0.164154952298	542	3	-0.00645188628094859	0.99485217526301	-0.00274052712861682	211.985470781792	1.90677220756376	2.0521	0.1367	2.0651	0.1354	1040139966
1624	5	161976270	162614960	0.3502	0.217147598992	565	3	0.1375416943289	0.890602638575881	0.0572174888200617	220.981164191352	1.98768689533861	2.0521	0.1367	2.0651	0.1354	1040738163
1625	5	162614960	163227197	0.370058	0.183322798197	614	5	0.22448511901338	0.822379844773307	0.0815428958885428	240.145902324761	2.01311475409836	2.0521	0.1367	2.0651	0.1354	1041376853
1626	5	163227197	163791750	0.352844	0.114343560303	587	3	0.275274684477451	0.783105212285792	0.112327124627564	229.585740496148	2.0650835532102	2.0521	0.1367	2.0651	0.1354	1041989090
1627	5	163791750	164376679	0.34035	0.145195399784	557	2	0.232942304027204	0.815806208012999	0.0921305053250894	217.852227353244	2.0236148955495	2.0521	0.1367	2.0651	0.1354	1042553643
1628	5	164376679	164957732	0.346264	0.139493299234	531	2	0.0571779368245021	0.95440345326523	0.0231650387892111	207.683182629394	1.9291553133515	2.0521	0.1367	2.0651	0.1354	1043138572
1629	5	164957732	165536007	0.351892	0.135359474299	593	3	0.312838227245237	0.754403570881718	0.126998726063515	231.932443124728	2.08619173262973	2.0521	0.1367	2.0651	0.1354	1043719625
1630	5	165536007	166101907	0.359518	0.116451669906	541	3	-0.0127124767422464	0.989857184270312	-0.00540478465567324	211.594353677029	1.90325417766051	2.0521	0.1367	2.0651	0.1354	1044297900
1631	5	166101907	166681515	0.370998	0.137348000718	555	5	-0.168047025584009	0.8665462840151	-0.0642079882441685	217.069993143717	1.81967213114754	2.0521	0.1367	2.0651	0.1354	1044863800
1632	5	166681515	167226504	0.37396	0.0825502900059	653	5	0.48395551967945	0.628417436941951	0.170387232064794	255.399469410536	2.14098360655738	2.0521	0.1367	2.0651	0.1354	1045443408
1633	5	167226504	167797876	0.428884	0.124913366423	684	10	0.541046763988863	0.588475350415488	0.180532847213601	267.524099658203	2.19582664526485	2.0521	0.1367	2.0651	0.1354	1045988397
1634	5	167797876	168391176	0.439818	0.157256025619	689	11	0.700067416299629	0.483885203430124	0.195328145474681	269.47968518202	2.22258064516129	2.0521	0.1367	2.0651	0.1354	1046559769
1635	5	168391176	168961158	0.421854	0.122779315838	652	10	0.325849588255572	0.744538158444468	0.111408486558781	255.008352305772	2.09309791332263	2.0521	0.1367	2.0651	0.1354	1047153069
1636	5	168961158	169524828	0.422076	0.112956162294	712	10	0.729344292755492	0.465791084727857	0.238413763294101	278.475378591579	2.28571428571429	2.0521	0.1367	2.0651	0.1354	1047723051
1637	5	169524828	170071993	0.461878	0.0861988614038	690	13	0.532920291763748	0.594088757975189	0.148875675977077	269.870802286783	2.15625	2.0521	0.1367	2.0651	0.1354	1048286721
1638	5	170071993	170710286	0.381786	0.216660687177	632	6	0.24655902134489	0.805249521750775	0.0903373068404159	247.186010210503	2.0224	2.0521	0.1367	2.0651	0.1354	1048833886
1639	5	170710286	171292452	0.459832	0.141138438177	669	13	0.367496261591825	0.713248879883955	0.104285524953007	261.657343086751	2.090625	2.0521	0.1367	2.0651	0.1354	1049472179
1640	5	171292452	171938591	0.437626	0.226172696587	670	11	0.547608750249019	0.583960579839248	0.154985258115524	262.048460191514	2.16129032258065	2.0521	0.1367	2.0651	0.1354	1050054345
1641	5	171938591	172550231	0.47283	0.182525668694	698	14	0.439265926516945	0.660468860373828	0.103431400002935	272.999739124891	2.11836115326252	2.0521	0.1367	2.0651	0.1354	1050700484
1642	5	172550231	173130772	0.455766	0.138734387408	675	13	0.414760270212374	0.678317406500908	0.117166816249739	264.004045715332	2.109375	2.0521	0.1367	2.0651	0.1354	1051312124
1643	5	173130772	173704134	0.433934	0.127950579215	641	11	0.314908681013876	0.752830990211505	0.0911485193891305	250.706064153374	2.06774193548387	2.0521	0.1367	2.0651	0.1354	1051892665
1644	5	173704134	174305509	0.435592	0.168572022449	690	11	0.708091556618082	0.478888402614745	0.197420524435921	269.870802286783	2.2258064516129	2.0521	0.1367	2.0651	0.1354	1052466027
1645	5	174305509	174900493	0.41562	0.159641267664	622	9	0.194912471300031	0.845461470755891	0.0665628954293552	243.274839162869	2.0162074554295	2.0521	0.1367	2.0651	0.1354	1053067402
1646	5	174900493	175811412	0.459116	0.451103775418	661	13	0.304477583431092	0.760764068374613	0.0869295858192376	258.528406248643	2.065625	2.0521	0.1367	2.0651	0.1354	1053662386
1647	5	175811412	176422310	0.49891	0.18153275997	672	15	0.407274679399983	0.68380625765644	0.0594162694630554	262.830694401041	2.04878048780488	2.0521	0.1367	2.0651	0.1354	1054573305
1648	5	176422310	177390791	0.488674	0.483727610557	737	14	0.794025241835117	0.427180736700436	0.181868982888352	288.253306210666	2.23672230652504	2.0521	0.1367	2.0651	0.1354	1055184203
1649	5	177390791	178063343	0.492402	0.256563061295	581	15	-0.95963882966752	0.337237019386524	-0.150506799911176	227.239037867567	1.77134146341463	2.0521	0.1367	2.0651	0.1354	1056152684
1650	5	178063343	178708500	0.464058	0.224994846216	578	13	-0.349341202486507	0.726833169433264	-0.106651193187775	226.065686553277	1.80625	2.0521	0.1367	2.0651	0.1354	1056825236
1651	5	178708500	179396367	0.489646	0.273115296998	672	14	0.20275971630483	0.839322845592743	0.0486655965720428	262.830694401041	2.03945371775417	2.0521	0.1367	2.0651	0.1354	1057470393
1652	5	179396367	180029039	0.460498	0.209701077335	634	13	0.0917895446386203	0.926865251162031	0.0267621544509531	247.96824442003	1.98125	2.0521	0.1367	2.0651	0.1354	1058158260
1653	5	180029039	180714377	0.455668	0.270432983433	599	13	-0.183917172314584	0.854078433044633	-0.0551646828996685	234.279145753309	1.871875	2.0521	0.1367	2.0651	0.1354	1058790932
1654	5	180714377	180915260	0.00049	0.286040667124	1	1	-2.84760495822301	0.00440495661861939	-8.91249887340808	0.391117104763454	0.00375234521575985	2.0521	0.1367	2.0651	0.1354	1059476270
1655	6	0	731800	0.431858	0.31675321126	407	11	-1.56274015350417	0.118113725771485	-0.564147042963363	159.184661638726	1.31290322580645	1.0798	0.0997	1.0887	0.1154	1059476270
1656	6	731800	1304791	0.429646	0.12738594498	319	10	-1.91354602171899	0.0556781877440124	-0.919907053907428	124.766356419542	1.02407704654896	1.0798	0.0997	1.0887	0.1154	1060208070
1657	6	1304791	1874427	0.447114	0.12224648723	309	12	-2.35978411611467	0.0182855727589483	-0.967138018717647	120.855185371907	0.995169082125604	1.0798	0.0997	1.0887	0.1154	1060781061
1658	6	1874427	2469970	0.393814	0.160430061305	302	7	-2.068178381703	0.0386232523217775	-0.982462219819674	118.117365638563	0.964856230031949	1.0798	0.0997	1.0887	0.1154	1061350697
1659	6	2469970	3072097	0.430132	0.169610397806	400	11	-1.61890913573334	0.105466814937512	-0.589175837454886	156.446841905382	1.29032258064516	1.0798	0.0997	1.0887	0.1154	1061946240
1660	6	3072097	3654995	0.456072	0.142216991652	353	13	-2.12174152575711	0.0338594494317569	-0.818052502417274	138.064337981499	1.103125	1.0798	0.0997	1.0887	0.1154	1062548367
1661	6	3654995	4275440	0.421262	0.19412679609	363	10	-1.61764990508571	0.105738067585659	-0.733493929676546	141.975509029134	1.1653290529695	1.0798	0.0997	1.0887	0.1154	1063131265
1662	6	4275440	4877448	0.4191	0.169446253206	358	9	-1.63983246812302	0.101040005328655	-0.730392097436991	140.019923505317	1.16045380875203	1.0798	0.0997	1.0887	0.1154	1063751710
1663	6	4877448	5452195	0.416398	0.130052005491	322	9	-1.89002495986252	0.0587546219730976	-0.883290996586631	125.939707733832	1.04376012965964	1.0798	0.0997	1.0887	0.1154	1064353718
1664	6	5452195	6088807	0.426062	0.214592247711	339	10	-1.77904778688568	0.0752319277763357	-0.832178204535953	132.588698514811	1.08828250401284	1.0798	0.0997	1.0887	0.1154	1064928465
1665	6	6088807	6680836	0.410524	0.1554467771	336	9	-1.79272787974161	0.073016446317776	-0.821890451922487	131.415347200521	1.08914100486224	1.0798	0.0997	1.0887	0.1154	1065565077
1666	6	6680836	7281285	0.448114	0.167289811458	310	12	-2.35178707602942	0.0186834663643492	-0.962476641347784	121.246302476671	0.998389694041868	1.0798	0.0997	1.0887	0.1154	1066157106
1667	6	7281285	7880049	0.414016	0.164946456367	315	9	-1.93867349992298	0.0525411074439096	-0.914999856313968	123.201888000488	1.02106969205835	1.0798	0.0997	1.0887	0.1154	1066757555
1668	6	7880049	8494427	0.391732	0.186168775575	336	7	-1.82957107841676	0.0673141017428586	-0.828549536365992	131.415347200521	1.07348242811502	1.0798	0.0997	1.0887	0.1154	1067356319
1669	6	8494427	9076754	0.361534	0.141375893613	318	4	-1.57641146831382	0.114931007098503	-0.828647825542355	124.375239314778	1.06711409395973	1.0798	0.0997	1.0887	0.1154	1067970697
1670	6	9076754	9647975	0.358054	0.124682040751	333	3	-1.31491529269218	0.188538372556392	-0.705511201411226	130.24199588623	1.17150395778364	1.0798	0.0997	1.0887	0.1154	1068553024
1671	6	9647975	10245718	0.370796	0.16352010814	366	5	-1.42548050573496	0.154018351282139	-0.664852111197594	143.148860343424	1.2	1.0798	0.0997	1.0887	0.1154	1069124245
1672	6	10245718	10896383	0.414632	0.231555408697	364	9	-1.59813371949977	0.110013220695771	-0.706413234502551	142.366626133897	1.17990275526742	1.0798	0.0997	1.0887	0.1154	1069721988
1673	6	10896383	11502203	0.405948	0.174672344921	362	8	-1.57597019333961	0.115032672607118	-0.732015282566451	141.58439192437	1.1658615136876	1.0798	0.0997	1.0887	0.1154	1070372653
1674	6	11502203	12075330	0.395092	0.127593011671	355	7	-1.69623170305092	0.0898420087446135	-0.749191744752708	138.846572191026	1.13418530351438	1.0798	0.0997	1.0887	0.1154	1070978473
1675	6	12075330	12660844	0.382698	0.146049453984	366	6	-1.46313749445068	0.143429760028328	-0.697743603052644	143.148860343424	1.1712	1.0798	0.0997	1.0887	0.1154	1071551600
1676	6	12660844	13230225	0.397744	0.121853381128	354	7	-1.70324956491228	0.0885213746366319	-0.753261409061755	138.455455086263	1.13099041533546	1.0798	0.0997	1.0887	0.1154	1072137114
1677	6	13230225	13831871	0.415996	0.168946523371	360	9	-1.6259328852486	0.103963933491699	-0.722354778371573	140.802157714844	1.16693679092382	1.0798	0.0997	1.0887	0.1154	1072706495
1678	6	13831871	14411474	0.417772	0.137340558969	351	9	-1.68848100818348	0.0913189316355758	-0.758880654396687	137.282103771972	1.13776337115073	1.0798	0.0997	1.0887	0.1154	1073308141
1679	6	14411474	14995280	0.424674	0.143551111157	284	10	-2.14891793267727	0.031640906020017	-1.08757254816761	111.077257752821	0.911717495987159	1.0798	0.0997	1.0887	0.1154	1073887744
1680	6	14995280	15630685	0.420284	0.213100306104	281	10	-2.16909266790227	0.0300756492440774	-1.10289334745137	109.903906438531	0.902086677367576	1.0798	0.0997	1.0887	0.1154	1074471550
1681	6	15630685	16228964	0.407612	0.164269513053	288	8	-2.06338365519723	0.0390761916201981	-1.06193616820734	112.641726171875	0.927536231884058	1.0798	0.0997	1.0887	0.1154	1075106955
1682	6	16228964	16826186	0.411862	0.162790386155	367	9	-1.57728434518814	0.114730112870141	-0.694571621858035	143.539977448188	1.18962722852512	1.0798	0.0997	1.0887	0.1154	1075705234
1683	6	16826186	17466677	0.394816	0.219348905761	364	7	-1.63307094629868	0.102454076267885	-0.713072318946056	142.366626133897	1.1629392971246	1.0798	0.0997	1.0887	0.1154	1076302456
1684	6	17466677	18121975	0.392448	0.236988362547	340	7	-1.80149963097132	0.0716241654127333	-0.811476023007051	132.979815619574	1.08626198083067	1.0798	0.0997	1.0887	0.1154	1076942947
1685	6	18121975	18739120	0.3866	0.189817627948	320	6	-1.75879929793413	0.0786116040905853	-0.891515346449325	125.157473524305	1.024	1.0798	0.0997	1.0887	0.1154	1077598245
1686	6	18739120	19339943	0.36357	0.167808156479	311	4	-1.62112794665484	0.104990201549901	-0.860760010696108	121.637419581434	1.04362416107383	1.0798	0.0997	1.0887	0.1154	1078215390
1687	6	19339943	19953454	0.375198	0.185018687521	320	5	-1.731522516777	0.0833586124269507	-0.858623854594274	125.157473524305	1.04918032786885	1.0798	0.0997	1.0887	0.1154	1078816213
1688	6	19953454	20567405	0.402976	0.185602759829	296	8	-2.01069030796938	0.044358178398822	-1.02240780402071	115.770663009982	0.953301127214171	1.0798	0.0997	1.0887	0.1154	1079429724
1689	6	20567405	21152531	0.361754	0.145483195073	332	4	-1.48697851163177	0.137020486408541	-0.766491349479786	129.850878781467	1.11409395973154	1.0798	0.0997	1.0887	0.1154	1080043675
1690	6	21152531	21793482	0.401466	0.219909166223	339	8	-1.72746356661968	0.0840844429590908	-0.826719706513312	132.588698514811	1.09178743961353	1.0798	0.0997	1.0887	0.1154	1080628801
1691	6	21793482	22407017	0.38179	0.185050567612	332	6	-1.68167013180801	0.0926328229010159	-0.838404009989762	129.850878781467	1.0624	1.0798	0.0997	1.0887	0.1154	1081269752
1692	6	22407017	22965029	0.36134	0.103961921966	376	4	-1.20590350491677	0.227854699066361	-0.586941929149073	147.060031391059	1.26174496644295	1.0798	0.0997	1.0887	0.1154	1081883287
1693	6	22965029	23566253	0.357884	0.168363205727	334	3	-1.30865470223088	0.190651342234242	-0.701185276008436	130.633112990994	1.1750219876869	1.0798	0.0997	1.0887	0.1154	1082441299
1694	6	23566253	24165068	0.367584	0.16501757638	349	4	-1.37838134994643	0.168085578453321	-0.694447554617058	136.499869562446	1.17114093959732	1.0798	0.0997	1.0887	0.1154	1083042523
1695	6	24165068	24798646	0.38836	0.210831184164	306	6	-1.84878332508126	0.0644891060996344	-0.956055598644035	119.681834057617	0.9792	1.0798	0.0997	1.0887	0.1154	1083641338
1696	6	24798646	25404978	0.395866	0.175369269641	291	7	-2.14537486217796	0.031922887307581	-1.03599161623647	113.815077486165	0.929712460063898	1.0798	0.0997	1.0887	0.1154	1084274916
1697	6	25404978	25955161	0.379314	0.0912114696383	289	5	-1.93776821987054	0.0526515066603838	-1.00562626698096	113.032843276638	0.947540983606557	1.0798	0.0997	1.0887	0.1154	1084881248
1698	6	25955161	26593154	0.408394	0.216292341766	310	8	-1.91847695032064	0.0550505620546277	-0.955736764375419	121.246302476671	0.998389694041868	1.0798	0.0997	1.0887	0.1154	1085431431
1699	6	26593154	27503927	0.386482	0.451015785492	279	6	-2.02232394886503	0.0431428960720904	-1.0893221295075	109.121672229004	0.8928	1.0798	0.0997	1.0887	0.1154	1086069424
1700	6	27503927	28141568	0.386724	0.215859707892	289	6	-1.95804964375993	0.0502241877418162	-1.03851775883601	113.032843276638	0.9248	1.0798	0.0997	1.0887	0.1154	1086980197
1701	6	28141568	28763732	0.39307	0.196353373066	295	7	-2.11730341473252	0.0342341052860033	-1.01629581489555	115.379545905219	0.942492012779553	1.0798	0.0997	1.0887	0.1154	1087617838
1702	6	28763732	29455581	0.376566	0.277298948181	337	5	-1.61842003443538	0.105572107287344	-0.783947168299778	131.806464305284	1.10491803278689	1.0798	0.0997	1.0887	0.1154	1088240002
1703	6	29455581	30127161	0.443502	0.255487060365	372	12	-1.85597059074392	0.0634577500540984	-0.69944223551399	145.495562972005	1.19806763285024	1.0798	0.0997	1.0887	0.1154	1088931851
1704	6	30127161	30815409	0.445346	0.273517685485	366	12	-1.90395283125542	0.0569163275747246	-0.722901208337979	143.148860343424	1.17874396135266	1.0798	0.0997	1.0887	0.1154	1089603431
1705	6	30815409	31540254	0.459316	0.310197352537	360	13	-2.06660018236647	0.0387718436213262	-0.78972377935878	140.802157714844	1.125	1.0798	0.0997	1.0887	0.1154	1090291679
1706	6	31540254	32272534	0.499104	0.317201070629	308	15	-5.06037935687003	4.18423142027217e-07	-1.0661146126208	120.464068267144	0.939024390243902	1.0798	0.0997	1.0887	0.1154	1091016524
1707	6	32272534	32940892	0.395432	0.251897934939	365	7	-1.62605308443732	0.103938363171092	-0.709114305377373	142.757743238661	1.16613418530351	1.0798	0.0997	1.0887	0.1154	1091748804
1708	6	32940892	33616172	0.475282	0.259566402085	352	14	-2.70808594784427	0.00676724946472244	-0.88422020756942	137.673220876736	1.06828528072838	1.0798	0.0997	1.0887	0.1154	1092417162
1709	6	33616172	34173068	0.530004	0.102166293168	365	16	-6.3556105761416	2.07600348008039e-10	-0.81324609507995	142.757743238661	1.13442113442113	1.0798	0.0997	1.0887	0.1154	1093092442
1710	6	34173068	34863754	0.439128	0.276082040175	368	11	-1.87568162592385	0.0606990104178778	-0.709470071172598	143.931094552951	1.18709677419355	1.0798	0.0997	1.0887	0.1154	1093649338
1711	6	34863754	35475158	0.46612	0.182210126201	359	13	-2.07447751713656	0.0380349846781873	-0.793736841865403	140.41104061008	1.121875	1.0798	0.0997	1.0887	0.1154	1094340024
1712	6	35475158	36138893	0.414346	0.246687307434	381	9	-1.47998726506722	0.138876645277943	-0.640560687207925	149.015616914876	1.23500810372771	1.0798	0.0997	1.0887	0.1154	1094951428
1713	6	36138893	36758811	0.451066	0.193441713259	349	13	-2.15325086483747	0.0312989680985079	-0.834493649478802	136.499869562446	1.090625	1.0798	0.0997	1.0887	0.1154	1095615163
1714	6	36758811	37402144	0.451552	0.222797524766	358	13	-2.08235485190665	0.0373100690949234	-0.797761098424198	140.019923505317	1.11875	1.0798	0.0997	1.0887	0.1154	1096235081
1715	6	37402144	37980506	0.452554	0.135489537694	380	13	-1.90905348696464	0.0562551921241424	-0.711721267357506	148.624499810113	1.1875	1.0798	0.0997	1.0887	0.1154	1096878414
1716	6	37980506	38573763	0.396154	0.157194942495	307	7	-2.0330890723962	0.042043524815547	-0.958772113774573	120.07295116238	0.980830670926518	1.0798	0.0997	1.0887	0.1154	1097456776
1717	6	38573763	39153860	0.402916	0.138075183978	297	8	-2.0041036395659	0.0450589596355015	-1.01754204884889	116.161780114746	0.956521739130435	1.0798	0.0997	1.0887	0.1154	1098050033
1718	6	39153860	39741250	0.42478	0.14877679225	317	10	-1.92699584520232	0.0539801477240642	-0.92898063753289	123.984122210015	1.01765650080257	1.0798	0.0997	1.0887	0.1154	1098630130
1719	6	39741250	40292846	0.443026	0.093539474543	321	12	-2.26381963509167	0.0235852103585539	-0.912171559499719	125.548590629069	1.03381642512077	1.0798	0.0997	1.0887	0.1154	1099217520
1720	6	40292846	40820927	0.466558	0.0531755545077	332	13	-2.28716555592903	0.0221861616428376	-0.906537444341529	129.850878781467	1.0375	1.0798	0.0997	1.0887	0.1154	1099769116
1721	6	40820927	41400883	0.44439	0.137865631186	306	12	-2.38377523637042	0.0171360648752337	-0.98121320392937	119.681834057617	0.985507246376812	1.0798	0.0997	1.0887	0.1154	1100297197
1722	6	41400883	42018178	0.483554	0.19001449874	320	14	-2.99917051425918	0.00270715752808926	-1.02172373131936	125.157473524305	0.971168437025797	1.0798	0.0997	1.0887	0.1154	1100877153
1723	6	42018178	42642125	0.432428	0.198649885327	343	11	-2.07628513388518	0.0378675874135514	-0.810967261056798	134.153166933865	1.10645161290323	1.0798	0.0997	1.0887	0.1154	1101494448
1724	6	42642125	43324689	0.473234	0.267467959049	344	14	-2.780857089448	0.0054215597816063	-0.91738707150462	134.544284038628	1.04400606980273	1.0798	0.0997	1.0887	0.1154	1102118395
1725	6	43324689	43934736	0.480738	0.180391019053	727	14	0.703061314830457	0.482017539204767	0.162159727712877	284.342135163031	2.20637329286798	2.3038	0.342	2.2053	0.2745	1102800959
1726	6	43934736	44514767	0.47925	0.13797710812	737	14	0.794025241835117	0.427180736700436	0.181868982888352	288.253306210666	2.23672230652504	2.3038	0.342	2.2053	0.2745	1103411006
1727	6	44514767	45135943	0.392918	0.195075147784	629	7	0.226662446961745	0.82068623009567	0.0760492477345366	246.012658896213	2.00958466453674	2.3038	0.342	2.2053	0.2745	1103991037
1728	6	45135943	45718057	0.386736	0.141061716434	674	6	0.516511102786297	0.605497486437642	0.183161339845171	263.612928610568	2.1568	2.3038	0.342	2.2053	0.2745	1104612213
1729	6	45718057	46280952	0.405026	0.111734870624	660	8	0.386856990897799	0.698862083052555	0.13446104459616	258.13728914388	2.1256038647343	2.3038	0.342	2.2053	0.2745	1105194327
1730	6	46280952	46859319	0.379576	0.135497011413	580	5	-0.00171984566986094	0.998627762369538	-0.000642859466702195	226.847920762804	1.90163934426229	2.3038	0.342	2.2053	0.2745	1105757222
1731	6	46859319	47465987	0.3945	0.175825987196	658	7	0.430180440941188	0.667064388634862	0.141076814590489	257.355054934353	2.10223642172524	2.3038	0.342	2.2053	0.2745	1106335589
1732	6	47465987	48034139	0.365292	0.119953815176	712	4	0.940487455452325	0.346967581301149	0.334202650139687	278.475378591579	2.38926174496644	2.3038	0.342	2.2053	0.2745	1106942257
1733	6	48034139	48627599	0.346282	0.157483233916	661	2	0.935999772838013	0.34927330467224	0.339103449492749	258.528406248643	2.40145322434151	2.3038	0.342	2.2053	0.2745	1107510409
1734	6	48627599	49238865	0.343576	0.182025501173	606	2	0.564190534524604	0.572624468942153	0.213770971458009	237.016965486653	2.2016348773842	2.3038	0.342	2.2053	0.2745	1108103869
1735	6	49238865	49867340	0.35246	0.204423405863	613	3	0.438050036471193	0.661350012090549	0.174853695208293	239.754785219998	2.15655233069481	2.3038	0.342	2.2053	0.2745	1108715135
1736	6	49867340	50434914	0.346062	0.119057603061	589	2	0.449267679045915	0.653238570443234	0.172720811815518	230.367974705675	2.13987284287012	2.3038	0.342	2.2053	0.2745	1109343610
1737	6	50434914	51018346	0.364844	0.143002097931	600	4	0.22502380199596	0.821960757749874	0.0872879096691705	234.670262858073	2.01342281879195	2.3038	0.342	2.2053	0.2745	1109911184
1738	6	51018346	51593711	0.369522	0.130986417318	591	4	0.167531186986074	0.866952110611676	0.0654835393508218	231.150208915201	1.98322147651007	2.3038	0.342	2.2053	0.2745	1110494616
1739	6	51593711	52179324	0.3887	0.146193817419	747	6	0.985713530053503	0.324273708150565	0.33152099145255	292.1644772583	2.3904	2.3038	0.342	2.2053	0.2745	1111069981
1740	6	52179324	52881718	0.412064	0.288148816761	739	9	1.00803806945343	0.313436186580216	0.315222679444904	289.035540420193	2.39546191247974	2.3038	0.342	2.2053	0.2745	1111655594
1741	6	52881718	53498600	0.398626	0.189472216729	758	7	1.1319666270772	0.257648465292836	0.345187079026339	296.466765410698	2.42172523961661	2.3038	0.342	2.2053	0.2745	1112357988
1742	6	53498600	54058432	0.377478	0.106874919619	652	5	0.477302432482884	0.633146779079156	0.168176204749441	255.008352305772	2.13770491803279	2.3038	0.342	2.2053	0.2745	1112974870
1743	6	54058432	54657115	0.347932	0.164833476147	701	2	1.2064064916114	0.227660794244453	0.423867621995681	274.173090439181	2.54677565849228	2.3038	0.342	2.2053	0.2745	1113534702
1744	6	54657115	55273567	0.344508	0.188906841084	607	2	0.570950702493939	0.568033060209677	0.21614969424074	237.408082591417	2.20526793823797	2.3038	0.342	2.2053	0.2745	1114133385
1745	6	55273567	55842418	0.339244	0.121035209572	720	1	1.41015663256667	0.158493438018136	0.579354222921589	281.604315429687	2.70168855534709	2.3038	0.342	2.2053	0.2745	1114749837
1746	6	55842418	56416948	0.360592	0.129723426105	746	4	1.15768177882301	0.246993922467394	0.401501039428527	291.773360153537	2.50335570469799	2.3038	0.342	2.2053	0.2745	1115318688
1747	6	56416948	57023946	0.365594	0.176274056916	656	4	0.582755628724143	0.560057818894486	0.216021223791373	256.572820724826	2.20134228187919	2.3038	0.342	2.2053	0.2745	1115893218
1748	6	57023946	57681063	0.363996	0.239100495041	1091	4	3.36156535420199	0.00077502013594548	0.949904605496897	426.708761296929	3.66107382550336	2.3038	0.342	2.2053	0.2745	1116500216
1749	6	57681063	62533304	0.356196	0.896954829737	1591	3	6.5609075076204	5.34812876922999e-11	1.55082855184856	622.267313678656	5	2.3038	0.342	2.2053	0.2745	1117157333
1750	6	62533304	63116659	0.339918	0.142888978409	272	1	-1.24280191079046	0.213940838233233	-0.825036032157746	106.38385249566	1.02063789868668	1.1446	0.1008	1.1616	0.1034	1122009574
1751	6	63116659	63735622	0.342568	0.192197271889	320	2	-1.36921750470512	0.17093129584796	-0.70747491712758	125.157473524305	1.16257947320618	1.1446	0.1008	1.1616	0.1034	1122592929
1752	6	63735622	64411760	0.360376	0.26050599138	279	4	-1.82554613335666	0.0679186560704553	-1.01740946899752	109.121672229004	0.936241610738255	1.1446	0.1008	1.1616	0.1034	1123211892
1753	6	64411760	65043300	0.350418	0.208284510878	335	3	-1.30239411176959	0.192781694422456	-0.696872283137354	131.024230095757	1.17854001759015	1.1446	0.1008	1.1616	0.1034	1123888030
1754	6	65043300	65642963	0.334192	0.166198348072	292	1	-1.12436626153344	0.260857678771269	-0.722674314528068	114.206194590929	1.09568480300188	1.1446	0.1008	1.1616	0.1034	1124519570
1755	6	65642963	66245918	0.323604	0.170750719374	324	1	-0.934869222722219	0.349855699963776	-0.572648870523461	126.721941943359	1.21575984990619	1.1446	0.1008	1.1616	0.1034	1125119233
1756	6	66245918	66837329	0.33616	0.154564253962	325	1	-0.928947440259368	0.352916325691575	-0.568202965492269	127.113059048123	1.21951219512195	1.1446	0.1008	1.1616	0.1034	1125722188
1757	6	66837329	67447320	0.333074	0.180315775151	267	1	-1.27241082310471	0.203227190580935	-0.851802941720532	104.428266971842	1.00187617260788	1.1446	0.1008	1.1616	0.1034	1126313599
1758	6	67447320	68034964	0.327958	0.149144720273	260	1	-1.31386330034467	0.188892210912807	-0.890131060379631	101.690447238498	0.975609756097561	1.1446	0.1008	1.1616	0.1034	1126923590
1759	6	68034964	68641852	0.329252	0.176124754485	281	1	-1.1895058686248	0.234240663038689	-0.778072553187159	109.903906438531	1.05440900562852	1.1446	0.1008	1.1616	0.1034	1127511234
1760	6	68641852	69249230	0.338202	0.176789412853	294	1	-1.11252269660774	0.265913477073473	-0.712826528571721	114.988428800456	1.1031894934334	1.1446	0.1008	1.1616	0.1034	1128118122
1761	6	69249230	69817058	0.338988	0.119451664941	318	1	-0.970399917499323	0.331847189792463	-0.59961591812373	124.375239314778	1.19324577861163	1.1446	0.1008	1.1616	0.1034	1128725500
1762	6	69817058	70418143	0.352288	0.168170890972	308	3	-1.47143005422463	0.141174850585943	-0.818103027787587	120.464068267144	1.08355321020229	1.1446	0.1008	1.1616	0.1034	1129293328
1763	6	70418143	70987040	0.354106	0.121106281102	350	3	-1.20848525485012	0.226860664127609	-0.63367845665016	136.890986667209	1.23131046613896	1.1446	0.1008	1.1616	0.1034	1129894413
1764	6	70987040	71632665	0.365758	0.225556631171	379	4	-1.18673929991347	0.235330468234652	-0.575476742655619	148.233382705349	1.27181208053691	1.1446	0.1008	1.1616	0.1034	1130463310
1765	6	71632665	72247133	0.372412	0.18628797594	324	5	-1.70491016799073	0.0882111797128913	-0.840701946597012	126.721941943359	1.06229508196721	1.1446	0.1008	1.1616	0.1034	1131108935
1766	6	72247133	72836840	0.357462	0.1521213077	366	3	-1.10831580746935	0.267725450992609	-0.569189730198446	143.148860343424	1.28759894459103	1.1446	0.1008	1.1616	0.1034	1131723403
1767	6	72836840	73416225	0.349408	0.137015973834	356	2	-1.12585145780907	0.260228399020026	-0.553669581048545	139.23768929579	1.29336966394187	1.1446	0.1008	1.1616	0.1034	1132313110
1768	6	73416225	74046820	0.371366	0.207098058183	358	5	-1.47870520330749	0.139219121044042	-0.69673617221738	140.019923505317	1.17377049180328	1.1446	0.1008	1.1616	0.1034	1132892495
1769	6	74046820	74771534	0.38404	0.310072663147	363	6	-1.48241978598221	0.138228632502155	-0.709617703340936	141.975509029134	1.1616	1.1446	0.1008	1.1616	0.1034	1133523090
1770	6	74771534	75429044	0.350406	0.239555291935	310	3	-1.45890887330203	0.144590190567948	-0.808765163208251	121.246302476671	1.0905892700088	1.1446	0.1008	1.1616	0.1034	1134247804
1771	6	75429044	76026361	0.358678	0.162923539762	355	3	-1.17718230254363	0.239122750753631	-0.613214354090444	138.846572191026	1.24890061565523	1.1446	0.1008	1.1616	0.1034	1134905314
1772	6	76026361	76651856	0.359274	0.200633098586	323	3	-1.37752119730516	0.168351165775092	-0.749499213788564	126.330824838596	1.1363236587511	1.1446	0.1008	1.1616	0.1034	1135502631
1773	6	76651856	77307552	0.359486	0.237451501916	321	3	-1.39004237822775	0.164516009093871	-0.758460081360185	125.548590629069	1.12928759894459	1.1446	0.1008	1.1616	0.1034	1136128126
1774	6	77307552	77938252	0.347118	0.207230061836	343	2	-1.21373364141042	0.224849453500213	-0.60733824584213	134.153166933865	1.24613987284287	1.1446	0.1008	1.1616	0.1034	1136783822
1775	6	77938252	78577932	0.351984	0.21835917959	270	3	-1.70933249175394	0.0873893779800963	-1.00807397143166	105.601618286133	0.949868073878628	1.1446	0.1008	1.1616	0.1034	1137414522
1776	6	78577932	79196889	0.347736	0.19218944127	314	2	-1.40977851252113	0.15860509327956	-0.734782263123316	122.810770895725	1.14078110808356	1.1446	0.1008	1.1616	0.1034	1138054202
1777	6	79196889	79835303	0.351362	0.216809155188	348	3	-1.22100643577271	0.22208358306331	-0.64194607263376	136.108752457682	1.22427440633245	1.1446	0.1008	1.1616	0.1034	1138673159
1778	6	79835303	80451178	0.371052	0.188146945403	288	5	-1.94442130706711	0.0518446665036021	-1.01062694803932	112.641726171875	0.944262295081967	1.1446	0.1008	1.1616	0.1034	1139311573
1779	6	80451178	81041473	0.366058	0.152965889936	358	4	-1.32088873493654	0.186538466444379	-0.657715003562454	140.019923505317	1.20134228187919	1.1446	0.1008	1.1616	0.1034	1139927448
1780	6	81041473	81694980	0.347518	0.234897254352	353	2	-1.14613196171707	0.25174055462552	-0.565878638743762	138.064337981499	1.28247048138056	1.1446	0.1008	1.1616	0.1034	1140517743
1781	6	81694980	82328988	0.339034	0.211366418089	331	1	-0.893416745482263	0.37163403838951	-0.541811466600868	129.459761676703	1.24202626641651	1.1446	0.1008	1.1616	0.1034	1141171250
1782	6	82328988	82924972	0.36356	0.161051303391	371	4	-1.23784384658893	0.215773966897611	-0.606255404205907	145.104445867242	1.24496644295302	1.1446	0.1008	1.1616	0.1034	1141805258
1783	6	82924972	83585903	0.369308	0.243491378071	342	4	-1.42309782828745	0.154707797841134	-0.723678265940813	133.762049829101	1.14765100671141	1.1446	0.1008	1.1616	0.1034	1142401242
1784	6	83585903	84214469	0.360642	0.204538584651	339	4	-1.44226203329075	0.149228466484098	-0.736389317690367	132.588698514811	1.13758389261745	1.1446	0.1008	1.1616	0.1034	1143062173
1785	6	84214469	84848881	0.370954	0.211868627958	356	5	-1.49201137770062	0.135696162654012	-0.704818518515239	139.23768929579	1.1672131147541	1.1446	0.1008	1.1616	0.1034	1143690739
1786	6	84848881	85463400	0.363604	0.186355507315	326	4	-1.52530692163836	0.12718256216626	-0.792802626595633	127.504176152886	1.09395973154362	1.1446	0.1008	1.1616	0.1034	1144325151
1787	6	85463400	86110508	0.382938	0.227331450083	541	6	-0.33833715511149	0.735109127196496	-0.133958657509872	211.594353677029	1.7312	2.168	0.161	2.1672	0.1767	1144939670
1788	6	86110508	86850705	0.37861	0.324504152273	715	5	0.896446925866536	0.370014114402662	0.301247482184115	279.64872990587	2.34426229508197	2.168	0.161	2.1672	0.1767	1145586778
1789	6	86850705	87556077	0.374246	0.291154171132	625	5	0.297669078175605	0.765955746167887	0.107160430067813	244.448190477159	2.04918032786885	2.168	0.161	2.1672	0.1767	1146326975
1790	6	87556077	88202979	0.372262	0.22708540088	705	5	0.829916053900877	0.406586247507614	0.280927497804519	275.737558858235	2.31147540983607	2.168	0.161	2.1672	0.1767	1147032347
1791	6	88202979	88812541	0.378068	0.179738894485	689	5	0.723466658755823	0.469393230838833	0.247808223222655	269.47968518202	2.25901639344262	2.168	0.161	2.1672	0.1767	1147679249
1792	6	88812541	89422503	0.384236	0.180276804129	674	6	0.516511102786297	0.605497486437642	0.183161339845171	263.612928610568	2.1568	2.168	0.161	2.1672	0.1767	1148288811
1793	6	89422503	90073803	0.383806	0.232304621526	667	6	0.471519089212729	0.63727009105595	0.168099509847898	260.875108877224	2.1344	2.168	0.161	2.1672	0.1767	1148898773
1794	6	90073803	90697068	0.408758	0.197773017898	730	8	0.847923779141487	0.396480420613679	0.279891484117723	285.515486477322	2.35104669887279	2.168	0.161	2.1672	0.1767	1149550073
1795	6	90697068	91259337	0.394648	0.110745924104	735	7	0.970555804265915	0.331769523224303	0.300733480578974	287.471072001139	2.3482428115016	2.168	0.161	2.1672	0.1767	1150173338
1796	6	91259337	91823919	0.372058	0.114389052432	661	5	0.537180217251978	0.591143134828941	0.187954512026055	258.528406248643	2.1672131147541	2.168	0.161	2.1672	0.1767	1150735607
1797	6	91823919	92397926	0.356172	0.128930483426	616	3	0.456831807855086	0.647791941375932	0.181896972212413	240.928136534288	2.16710642040457	2.168	0.161	2.1672	0.1767	1151300189
1798	6	92397926	92973740	0.341914	0.131664044292	580	2	0.388426167321902	0.697700682703691	0.150506077999992	226.847920762804	2.10717529518619	2.168	0.161	2.1672	0.1767	1151874196
1799	6	92973740	93560045	0.337618	0.14720154186	611	1	0.764682344115943	0.444460722234343	0.342529696410644	238.972551010471	2.29268292682927	2.168	0.161	2.1672	0.1767	1152450010
1800	6	93560045	94133020	0.33896	0.12736157773	559	1	0.456749656047705	0.647850995158992	0.214205599435105	218.634461562771	2.09756097560976	2.168	0.161	2.1672	0.1767	1153036315
1801	6	94133020	94703896	0.336766	0.124153056005	601	1	0.705464519487436	0.480521204603883	0.3187223073031	235.061379962836	2.25515947467167	2.168	0.161	2.1672	0.1767	1153609290
1802	6	94703896	95271377	0.335412	0.118913232337	595	1	0.669933824710331	0.502899976170725	0.30424698478722	232.714677334255	2.23264540337711	2.168	0.161	2.1672	0.1767	1154180166
1803	6	95271377	96036415	0.333528	0.346437693291	611	1	0.764682344115943	0.444460722234343	0.342529696410644	238.972551010471	2.29268292682927	2.168	0.161	2.1672	0.1767	1154747647
1804	6	96036415	96620016	0.341122	0.143250268591	554	2	0.2126618001192	0.831590764262798	0.0843391540342459	216.678876038954	2.01271571298819	2.168	0.161	2.1672	0.1767	1155512685
1805	6	96620016	97234898	0.357176	0.186835848179	617	3	0.463092398316384	0.643298138562045	0.18423711066693	241.319253639051	2.17062445030783	2.168	0.161	2.1672	0.1767	1156096286
1806	6	97234898	97805389	0.36661	0.123561984326	614	4	0.314456758678006	0.75317415349339	0.120564064543469	240.145902324761	2.06040268456376	2.168	0.161	2.1672	0.1767	1156711168
1807	6	97805389	98386376	0.341674	0.139395545856	661	2	0.935999772838013	0.34927330467224	0.339103449492749	258.528406248643	2.40145322434151	2.168	0.161	2.1672	0.1767	1157281659
1808	6	98386376	98975027	0.347308	0.150600270789	636	2	0.766995573604645	0.443084147282784	0.283479943269413	248.750478629557	2.31062670299728	2.168	0.161	2.1672	0.1767	1157862646
1809	6	98975027	99535359	0.375852	0.107671880242	623	5	0.284362903782473	0.776132284516751	0.102536403542365	243.665956267632	2.04262295081967	2.168	0.161	2.1672	0.1767	1158451297
1810	6	99535359	100159224	0.383772	0.198544556915	640	6	0.297978465428968	0.765719599547825	0.108484653550675	250.314947048611	2.048	2.168	0.161	2.1672	0.1767	1159011629
1811	6	100159224	100761366	0.36695	0.169631083698	553	4	-0.0752154097223357	0.940043323899417	-0.0303951105920035	216.28775893419	1.85570469798658	2.168	0.161	2.1672	0.1767	1159635494
1812	6	100761366	101330690	0.349228	0.121765462197	318	2	-1.38273784064379	0.166745264589823	-0.716520056730587	124.375239314778	1.15531335149864	1.151	0.1843	1.0779	0.0571	1160237636
1813	6	101330690	101944564	0.354454	0.185500607617	312	3	-1.44638769237943	0.148068491952907	-0.79948734962024	122.028536686198	1.0976253298153	1.151	0.1843	1.0779	0.0571	1160806960
1814	6	101944564	102497881	0.328368	0.0963588684244	280	1	-1.19542765108765	0.231919987618926	-0.783215856463119	109.512789333767	1.05065666041276	1.151	0.1843	1.0779	0.0571	1161420834
1815	6	102497881	103097183	0.327976	0.165696093122	274	1	-1.23095834586476	0.218338443758996	-0.814466790447559	107.166086705186	1.0281425891182	1.151	0.1843	1.0779	0.0571	1161974151
1816	6	103097183	103707593	0.328836	0.180878425976	282	1	-1.18358408616195	0.236577742945281	-0.772947521009292	110.295023543294	1.05816135084428	1.151	0.1843	1.0779	0.0571	1162573453
1817	6	103707593	104315804	0.333038	0.177916874243	404	1	-0.46112662569416	0.644707760134725	-0.254287390656291	158.011310324436	1.51594746716698	1.151	0.1843	1.0779	0.0571	1163183863
1818	6	104315804	104915254	0.355272	0.165902076904	691	3	0.926376092452418	0.354250564078671	0.34765233190577	270.261919391547	2.43095866314864	2.3187	0.1608	2.2987	0.1484	1163792074
1819	6	104915254	105542557	0.361448	0.202937017677	707	4	0.908547113780166	0.363589233700686	0.324035623982688	276.519793067762	2.37248322147651	2.3187	0.1608	2.2987	0.1484	1164391524
1820	6	105542557	106147043	0.391714	0.172850984142	750	7	1.07582373218632	0.282006096361612	0.329879826238491	293.337828572591	2.3961661341853	2.3187	0.1608	2.2987	0.1484	1165018827
1821	6	106147043	106730535	0.391564	0.143090222317	689	7	0.647734158643351	0.517156906945318	0.207493213559539	269.47968518202	2.20127795527157	2.3187	0.1608	2.2987	0.1484	1165623313
1822	6	106730535	107361637	0.394188	0.207735041245	736	7	0.977573666127275	0.328285226992925	0.30269499691226	287.862189105902	2.35143769968051	2.3187	0.1608	2.2987	0.1484	1166206805
1823	6	107361637	107992090	0.395196	0.206919469017	643	7	0.324912513020787	0.745247286250632	0.107807968183195	251.488298362901	2.05431309904153	2.3187	0.1608	2.2987	0.1484	1166837907
1824	6	107992090	108635870	0.408462	0.22333716487	712	8	0.729363747878824	0.465779187083235	0.243872261316742	278.475378591579	2.29307568438003	2.3187	0.1608	2.2987	0.1484	1167468360
1825	6	108635870	109244096	0.403836	0.177937148363	698	8	0.637150390230087	0.524026888450557	0.215222056559996	272.999739124891	2.24798711755234	2.3187	0.1608	2.2987	0.1484	1168112140
1826	6	109244096	109851753	0.396298	0.177167382257	705	7	0.760019948425112	0.447242660897979	0.240612488141403	275.737558858235	2.25239616613419	2.3187	0.1608	2.2987	0.1484	1168720366
1827	6	109851753	110505516	0.390904	0.235196852682	698	7	0.710894915395592	0.477149357078311	0.2262162670649	272.999739124891	2.23003194888179	2.3187	0.1608	2.2987	0.1484	1169328023
1828	6	110505516	111141026	0.391332	0.213230318956	707	7	0.774055672147832	0.438897869653333	0.244699445664646	276.519793067762	2.25878594249201	2.3187	0.1608	2.2987	0.1484	1169981786
1829	6	111141026	111834090	0.376992	0.278565904447	650	5	0.463996258089753	0.642650426545323	0.16374395843418	254.226118096245	2.13114754098361	2.3187	0.1608	2.2987	0.1484	1170617296
1830	6	111834090	112405381	0.414966	0.124789293022	705	9	0.771745160588339	0.44026537748915	0.247271572584908	275.737558858235	2.28525121555916	2.3187	0.1608	2.2987	0.1484	1171310360
1831	6	112405381	112986679	0.371526	0.139855977485	771	5	1.26901980887423	0.20443399910835	0.410035100433398	301.551287772623	2.52786885245902	2.3187	0.1608	2.2987	0.1484	1171881651
1832	6	112986679	113578305	0.346816	0.154871489759	720	2	1.33484968302876	0.181925548864541	0.462450084314732	281.604315429687	2.6158038147139	2.3187	0.1608	2.2987	0.1484	1172462949
1833	6	113578305	114170955	0.368922	0.156331730364	758	4	1.23433859883619	0.217076758522296	0.424523257344381	296.466765410698	2.54362416107383	2.3187	0.1608	2.2987	0.1484	1173054575
1834	6	114170955	114736361	0.370488	0.115679706264	705	5	0.829916053900877	0.406586247507614	0.280927497804519	275.737558858235	2.31147540983607	2.3187	0.1608	2.2987	0.1484	1173647225
1835	6	114736361	115363553	0.345392	0.20279595403	588	2	0.44250751107658	0.658121996260662	0.170269332821422	229.976857600911	2.13623978201635	2.3187	0.1608	2.2987	0.1484	1174212631
1836	6	115363553	116002958	0.341694	0.218023005763	648	2	0.848117589236662	0.396372486833207	0.310446990869682	253.443883886718	2.35422343324251	2.3187	0.1608	2.2987	0.1484	1174839823
1837	6	116002958	116594010	0.361666	0.15405074342	663	4	0.627472107065166	0.530349814439123	0.231334279285877	259.31064045817	2.2248322147651	2.3187	0.1608	2.2987	0.1484	1175479228
1838	6	116594010	117202245	0.36323	0.177949312355	683	4	0.755233473753802	0.450108907265078	0.27421098746338	267.132982553439	2.29194630872483	2.3187	0.1608	2.2987	0.1484	1176070280
1839	6	117202245	117816765	0.36827	0.186356831348	775	4	1.34293576052153	0.179292775764642	0.456521719334889	303.115756191677	2.6006711409396	2.3187	0.1608	2.2987	0.1484	1176678515
1840	6	117816765	118451301	0.374154	0.212022643317	723	5	0.949671623439064	0.342279132720857	0.317299887469481	282.777666743977	2.37049180327869	2.3187	0.1608	2.2987	0.1484	1177293035
1841	6	118451301	119051583	0.375642	0.167058149336	678	5	0.650282699593598	0.515509630081062	0.224589513654707	265.177397029622	2.22295081967213	2.3187	0.1608	2.2987	0.1484	1177927571
1842	6	119051583	119651053	0.379046	0.165929904749	706	5	0.836569141097443	0.402834797411932	0.282972423789544	276.128675962999	2.31475409836066	2.3187	0.1608	2.2987	0.1484	1178527853
1843	6	119651053	120231128	0.364064	0.138042494505	600	4	0.22502380199596	0.821960757749874	0.0872879096691705	234.670262858073	2.01342281879195	2.3187	0.1608	2.2987	0.1484	1179127323
1844	6	120231128	120835950	0.331536	0.173310494658	608	1	0.746916996727391	0.45511366555333	0.3354286400355	237.79919969618	2.28142589118199	2.3187	0.1608	2.2987	0.1484	1179707398
1845	6	120835950	121458003	0.340378	0.196209969247	618	2	0.645312550156621	0.51872466132582	0.242060015889432	241.710370743815	2.24523160762943	2.3187	0.1608	2.2987	0.1484	1180312220
1846	6	121458003	122121399	0.35375	0.246302359375	602	3	0.369183541396917	0.711990922788053	0.148730108277214	235.452497067599	2.11785400175902	2.3187	0.1608	2.2987	0.1484	1180934273
1847	6	122121399	122694598	0.34973	0.127702595434	661	2	0.935999772838013	0.34927330467224	0.339103449492749	258.528406248643	2.40145322434151	2.3187	0.1608	2.2987	0.1484	1181597669
1848	6	122694598	123323176	0.36145	0.204553770574	586	4	0.135590845313915	0.892144742993925	0.0532260735955375	229.194623391384	1.96644295302013	2.3187	0.1608	2.2987	0.1484	1182170868
1849	6	123323176	123910263	0.341332	0.148337469574	597	2	0.503349022800592	0.61471890551395	0.192184109249862	233.496911543782	2.16893732970027	2.3187	0.1608	2.2987	0.1484	1182799446
1850	6	123910263	124461077	0.353756	0.0922525571245	655	3	0.700994835845699	0.483306238012663	0.270461527942324	256.181703620063	2.30430958663149	2.3187	0.1608	2.2987	0.1484	1183386533
1851	6	124461077	125025303	0.347148	0.113830273685	667	2	0.976560780654021	0.32878664339952	0.352139939169642	260.875108877224	2.42325158946412	2.3187	0.1608	2.2987	0.1484	1183937347
1852	6	125025303	125622700	0.369982	0.163035636269	646	4	0.518874945379825	0.603847950570233	0.193859573867214	252.661649677191	2.16778523489933	2.3187	0.1608	2.2987	0.1484	1184501573
1853	6	125622700	126203631	0.380098	0.139312586176	693	6	0.638632282485981	0.523062175095353	0.223268100800527	271.044153601074	2.2176	2.3187	0.1608	2.2987	0.1484	1185098970
1854	6	126203631	126791342	0.364972	0.149241719144	723	4	1.01075620713108	0.312133127902065	0.356321056124407	282.777666743977	2.4261744966443	2.3187	0.1608	2.2987	0.1484	1185679901
1855	6	126791342	127402843	0.34821	0.182339848995	678	2	1.0509226283167	0.29329412667044	0.375738451121402	265.177397029622	2.46321525885559	2.3187	0.1608	2.2987	0.1484	1186267612
1856	6	127402843	128004721	0.356274	0.169266861391	725	3	1.13923616813654	0.254604663939545	0.416947616419808	283.559900953504	2.55057167985928	2.3187	0.1608	2.2987	0.1484	1186879113
1857	6	128004721	128556556	0.344622	0.0939320630261	760	2	1.60525640180215	0.108437389612354	0.540452596316005	297.248999620225	2.76112624886467	2.3187	0.1608	2.2987	0.1484	1187480991
1858	6	128556556	129126530	0.35134	0.122767003407	690	3	0.92011550199112	0.357512404259556	0.345562983183043	269.870802286783	2.42744063324538	2.3187	0.1608	2.2987	0.1484	1188032826
1859	6	129126530	129708501	0.34642	0.140850660944	707	2	1.24696749942741	0.212409414763357	0.436163392794456	276.519793067762	2.5685740236149	2.3187	0.1608	2.2987	0.1484	1188602800
1860	6	129708501	130283575	0.367104	0.130546677471	724	4	1.01714427546551	0.309084800410422	0.358315106256495	283.168783848741	2.42953020134228	2.3187	0.1608	2.2987	0.1484	1189184771
1861	6	130283575	130884823	0.376926	0.16839640215	646	5	0.437383909303489	0.661832951477558	0.154838405212288	252.661649677191	2.11803278688525	2.3187	0.1608	2.2987	0.1484	1189759845
1862	6	130884823	131476973	0.374212	0.155619353204	651	5	0.470649345286318	0.637891163221517	0.165961783683999	254.617235201009	2.1344262295082	2.3187	0.1608	2.2987	0.1484	1190361093
1863	6	131476973	132117348	0.374602	0.219207495608	682	5	0.676895048379861	0.49847254601391	0.233075979542536	266.741865448676	2.23606557377049	2.3187	0.1608	2.2987	0.1484	1190953243
1864	6	132117348	132697509	0.364326	0.138170266529	741	4	1.12574143715085	0.260274978866901	0.391798951479123	289.81777462972	2.48657718120805	2.3187	0.1608	2.2987	0.1484	1191593618
1865	6	132697509	133286040	0.371126	0.150427080307	688	5	0.716813571559257	0.473489136492922	0.245712805220461	269.088568077257	2.25573770491803	2.3187	0.1608	2.2987	0.1484	1192173779
1866	6	133286040	133857443	0.361022	0.124960841998	723	4	1.01075620713108	0.312133127902065	0.356321056124407	282.777666743977	2.4261744966443	2.3187	0.1608	2.2987	0.1484	1192762310
1867	6	133857443	134459809	0.378484	0.169939870444	693	5	0.750079007542086	0.453207121906887	0.256159592655577	271.044153601074	2.27213114754098	2.3187	0.1608	2.2987	0.1484	1193333713
1868	6	134459809	135084581	0.387122	0.199708053498	723	6	0.831455197801271	0.40571652783507	0.284408395614431	282.777666743977	2.3136	2.3187	0.1608	2.2987	0.1484	1193936079
1869	6	135084581	135683262	0.382168	0.164830686125	742	6	0.953576377500955	0.340298117860285	0.321831935284116	290.208891734483	2.3744	2.3187	0.1608	2.2987	0.1484	1194560851
1870	6	135683262	136272540	0.359	0.151504043932	449	3	-0.588686799181641	0.556071394901256	-0.274317933741341	175.611580038791	1.57959542656113	1.2087	0.1618	1.2315	0.1991	1195159532
1871	6	136272540	136871024	0.381278	0.164555777598	388	6	-1.32173402321947	0.186256734935362	-0.613530599149559	151.75343664822	1.2416	1.2087	0.1618	1.2315	0.1991	1195748810
1872	6	136871024	137478177	0.387566	0.176484345791	316	6	-1.78450901997617	0.0743409904408638	-0.909662693159584	123.593005105252	1.0112	1.2087	0.1618	1.2315	0.1991	1196347294
1873	6	137478177	138058633	0.390412	0.138608266604	326	7	-1.89974969703036	0.0574659751102606	-0.872138804913675	127.504176152886	1.04153354632588	1.2087	0.1618	1.2315	0.1991	1196954447
1874	6	138058633	138659324	0.400658	0.16762528488	387	8	-1.41130348325258	0.158155147859678	-0.635671413505246	151.362319543457	1.2463768115942	1.2087	0.1618	1.2315	0.1991	1197534903
1875	6	138659324	139278258	0.389998	0.192159422491	342	6	-1.61739582670292	0.105792866005249	-0.795590926450789	133.762049829101	1.0944	1.2087	0.1618	1.2315	0.1991	1198135594
1876	6	139278258	139901940	0.391184	0.198309394852	329	7	-1.87869611144628	0.0602859990846252	-0.858923185409511	128.677527467176	1.05111821086262	1.2087	0.1618	1.2315	0.1991	1198754528
1877	6	139901940	140476801	0.361544	0.130224523841	367	4	-1.26339611992666	0.206446857873271	-0.621894527983498	143.539977448188	1.23154362416107	1.2087	0.1618	1.2315	0.1991	1199378210
1878	6	140476801	141078599	0.33979	0.169156427904	301	1	-1.07107021936779	0.284137857516354	-0.678879196648383	117.7262485338	1.12945590994371	1.2087	0.1618	1.2315	0.1991	1199953071
1879	6	141078599	141659230	0.335176	0.138867886833	291	1	-1.13028804399629	0.258354870815904	-0.727623530499802	113.815077486165	1.09193245778612	1.2087	0.1618	1.2315	0.1991	1200554869
1880	6	141659230	142270565	0.337798	0.182117824106	364	1	-0.697997924208189	0.485178492228048	-0.404704233209389	142.366626133897	1.36585365853659	1.2087	0.1618	1.2315	0.1991	1201135500
1881	6	142270565	142870688	0.358422	0.166837464986	365	3	-1.11457639793065	0.265031989098738	-0.573136914715109	142.757743238661	1.28408091468777	1.2087	0.1618	1.2315	0.1991	1201746835
1882	6	142870688	143454540	0.379852	0.143618588272	410	5	-1.13274466908606	0.25732149330069	-0.501071849976191	160.358012953016	1.34426229508197	1.2087	0.1618	1.2315	0.1991	1202346958
1883	6	143454540	144028599	0.390162	0.129009387537	711	7	0.802127119593273	0.422479428944137	0.252838790474663	278.084261486816	2.27156549520767	2.1527	0.1838	2.1385	0.1816	1202930810
1884	6	144028599	144657203	0.390892	0.204586671418	698	7	0.710894915395592	0.477149357078311	0.2262162670649	272.999739124891	2.23003194888179	2.1527	0.1838	2.1385	0.1816	1203504869
1885	6	144657203	145244125	0.36415	0.148098043692	692	4	0.812726088763689	0.416375120001151	0.293097446810014	270.65303649631	2.32214765100671	2.1527	0.1838	2.1385	0.1816	1204133473
1886	6	145244125	145843887	0.370868	0.166335979939	610	5	0.197872770227116	0.843144609141025	0.0721134829686118	238.581433905707	2	2.1527	0.1838	2.1385	0.1816	1204720395
1887	6	145843887	146447149	0.359972	0.171172724289	677	3	0.838727825994249	0.401622059803148	0.318122455092508	264.786279924859	2.38170624450308	2.1527	0.1838	2.1385	0.1816	1205320157
1888	6	146447149	147026482	0.36277	0.136938513774	614	4	0.314456758678006	0.75317415349339	0.120564064543469	240.145902324761	2.06040268456376	2.1527	0.1838	2.1385	0.1816	1205923419
1889	6	147026482	147593775	0.363716	0.118621241581	653	4	0.563591423720847	0.573032224829993	0.20940840071972	255.399469410536	2.19127516778523	2.1527	0.1838	2.1385	0.1816	1206502752
1890	6	147593775	148175234	0.369718	0.140094142493	572	4	0.0461578886318691	0.963184406679905	0.018340555951679	223.718983924696	1.91946308724832	2.1527	0.1838	2.1385	0.1816	1207070045
1891	6	148175234	148782514	0.396994	0.176656566987	653	7	0.395091131634388	0.692775633525727	0.130072222401678	255.399469410536	2.08626198083067	2.1527	0.1838	2.1385	0.1816	1207651504
1892	6	148782514	149383695	0.403424	0.168303722174	757	8	1.02576382603548	0.305002920935483	0.332288320336076	296.075648305935	2.43800322061192	2.1527	0.1838	2.1385	0.1816	1208258784
1893	6	149383695	149991519	0.396354	0.177393456	737	7	0.984591527988635	0.324824752789084	0.304653849950317	288.253306210666	2.35463258785942	2.1527	0.1838	2.1385	0.1816	1208859965
1894	6	149991519	150676696	0.435996	0.270261552854	656	11	0.435270785790674	0.663365887568763	0.124519977388473	256.572820724826	2.11612903225806	2.1527	0.1838	2.1385	0.1816	1209467789
1895	6	150676696	151290699	0.411002	0.185671731246	673	9	0.549351834597666	0.582764021480867	0.18025481990907	263.221811505805	2.18152350081037	2.1527	0.1838	2.1385	0.1816	1210152966
1896	6	151290699	151950283	0.406338	0.241946438968	664	8	0.413203664511724	0.679457403519154	0.143178261697269	259.701757562934	2.13848631239936	2.1527	0.1838	2.1385	0.1816	1210766969
1897	6	151950283	152555367	0.383492	0.173668449339	651	6	0.368680201044574	0.712366108022121	0.133070291828949	254.617235201009	2.0832	2.1527	0.1838	2.1385	0.1816	1211426553
1898	6	152555367	153139896	0.3663	0.144610447044	665	4	0.640248243734029	0.522011222866691	0.235679749561841	260.092874667697	2.23154362416107	2.1527	0.1838	2.1385	0.1816	1212031637
1899	6	153139896	153743909	0.360724	0.172203247281	716	4	0.966039728790053	0.334024301564594	0.342284996437546	280.039847010633	2.40268456375839	2.1527	0.1838	2.1385	0.1816	1212616166
1900	6	153743909	154359324	0.35102	0.187540115207	697	3	0.963939635220205	0.33507619098208	0.360125277385935	272.608622020128	2.45206684256816	2.1527	0.1838	2.1385	0.1816	1213220179
1901	6	154359324	154966997	0.391318	0.177189047399	631	7	0.240698170684466	0.809789056876634	0.0806292358377964	246.79489310574	2.01597444089457	2.1527	0.1838	2.1385	0.1816	1213835594
1902	6	154966997	155599031	0.402424	0.208903318492	661	8	0.39344365930128	0.693991828797846	0.136645291858036	258.528406248643	2.12882447665056	2.1527	0.1838	2.1385	0.1816	1214443267
1903	6	155599031	156170072	0.369824	0.124406128457	646	4	0.518874945379825	0.603847950570233	0.193859573867214	252.661649677191	2.16778523489933	2.1527	0.1838	2.1385	0.1816	1215075301
1904	6	156170072	156755748	0.384598	0.146285659648	625	6	0.201567007771323	0.840255239764522	0.0742689382127624	244.448190477159	2	2.1527	0.1838	2.1385	0.1816	1215646342
1905	6	156755748	157337864	0.401964	0.141064667523	510	8	-0.601143269624389	0.547744565800946	-0.237507732790798	199.469723429362	1.64251207729469	2.1527	0.1838	2.1385	0.1816	1216232018
1906	6	157337864	158006609	0.432472	0.252330858548	642	11	0.322932821332329	0.746746119053397	0.0933974598926926	251.097181258138	2.07096774193548	2.1527	0.1838	2.1385	0.1816	1216814134
1907	6	158006609	158614534	0.43955	0.177530122959	741	11	1.1173227128592	0.263856367525272	0.300297705076223	289.81777462972	2.39032258064516	2.1527	0.1838	2.1385	0.1816	1217482879
1908	6	158614534	159261531	0.434348	0.227198889639	645	11	0.347005242287689	0.728587380423834	0.100123323081006	252.270532572428	2.08064516129032	2.1527	0.1838	2.1385	0.1816	1218090804
1909	6	159261531	159861732	0.42281	0.166945739844	589	10	-0.0978198514693443	0.92207534378799	-0.0351958438418363	230.367974705675	1.8908507223114	2.1527	0.1838	2.1385	0.1816	1218737801
1910	6	159861732	160476597	0.427704	0.186813365536	622	10	0.124102236005612	0.901234327771373	0.0434511024583057	243.274839162869	1.99678972712681	2.1527	0.1838	2.1385	0.1816	1219338002
1911	6	160476597	161195893	0.419786	0.304875878637	673	9	0.549351834597666	0.582764021480867	0.18025481990907	263.221811505805	2.18152350081037	2.1527	0.1838	2.1385	0.1816	1219952867
1912	6	161195893	161834356	0.411868	0.216869262588	550	9	-0.305472512178982	0.760006302212732	-0.110920066289225	215.1144076199	1.78282009724473	1.7574	0.1543	1.7828	0.1105	1220672163
1913	6	161834356	162410287	0.404366	0.131840446165	644	8	0.281470296442099	0.778349707525179	0.099055708464961	251.879415467665	2.07407407407407	1.7574	0.1543	1.7828	0.1105	1221310626
1914	6	162410287	162975966	0.382162	0.11610648442	558	6	-0.229070836432826	0.818813859980002	-0.0893221295074994	218.243344458007	1.7856	1.7574	0.1543	1.7828	0.1105	1221886557
1915	6	162975966	163558855	0.373136	0.142203747197	583	5	0.0182394159198368	0.985447858502722	0.00680012371885975	228.021272077094	1.91147540983607	1.7574	0.1543	1.7828	0.1105	1222452236
1916	6	163558855	164116917	0.41077	0.104042203196	506	9	-0.611263335416157	0.541025259694675	-0.231214300006937	197.905255010308	1.64019448946515	1.7574	0.1543	1.7828	0.1105	1223035125
1917	6	164116917	164673311	0.414584	0.101356233173	573	9	-0.145627309123186	0.884215608242305	-0.0518165459443426	224.110101029459	1.85737439222042	1.7574	0.1543	1.7828	0.1105	1223593187
1918	6	164673311	165272063	0.360604	0.164929720485	531	4	-0.215752913079836	0.829180353728484	-0.088962730022557	207.683182629394	1.78187919463087	1.7574	0.1543	1.7828	0.1105	1224149581
1919	6	165272063	165857247	0.377178	0.145567889758	476	5	-0.693640914112715	0.487907428724344	-0.285734186173693	186.171741867404	1.56065573770492	1.7574	0.1543	1.7828	0.1105	1224748333
1920	6	165857247	166417299	0.4157	0.107225757608	566	9	-0.194275849183646	0.845959894916763	-0.0695496318693651	221.372281296115	1.83468395461912	1.7574	0.1543	1.7828	0.1105	1225333517
1921	6	166417299	167006546	0.443544	0.151459404969	584	12	-0.160598092670912	0.872409957226595	-0.0487764877420046	228.412389181857	1.88083735909823	1.7574	0.1543	1.7828	0.1105	1225893569
1922	6	167006546	167643169	0.446936	0.214605818514	557	12	-0.376518174972663	0.706531706235232	-0.11706752928199	217.852227353244	1.7938808373591	1.7574	0.1543	1.7828	0.1105	1226482816
1923	6	167643169	168358476	0.449492	0.300999431014	546	12	-0.464485615910413	0.64229986272372	-0.145843905702169	213.549939200846	1.75845410628019	1.7574	0.1543	1.7828	0.1105	1227119439
1924	6	168358476	168927128	0.486222	0.120727615484	484	14	-1.50736211138277	0.131717864951074	-0.424788588932123	189.300678705512	1.46889226100152	1.7574	0.1543	1.7828	0.1105	1227834746
1925	6	168927128	169513893	0.439782	0.147870101318	574	11	-0.222708720322488	0.823762213973262	-0.0681251005539227	224.501218134223	1.85161290322581	1.7574	0.1543	1.7828	0.1105	1228403398
1926	6	169513893	170119763	0.431062	0.174740455873	523	11	-0.631939876563601	0.527426165076044	-0.202364890982669	204.554245791287	1.68709677419355	1.7574	0.1543	1.7828	0.1105	1228990163
1927	6	170119763	170756306	0.484842	0.214507111067	565	14	-0.770554302645026	0.440971156347215	-0.201544768904168	220.981164191352	1.71471927162367	1.7574	0.1543	1.7828	0.1105	1229596033
1928	6	170756306	171115067	0.106368	0.319125757473	153	1	-1.94749402386969	0.0514755355285551	-1.65511103071543	59.8409170288085	0.574108818011257	1.7574	0.1543	1.7828	0.1105	1230232576
1929	7	0	683041	0.555266	0.267979520995	650	16	0.198612830504425	0.842565616272748	0.0192971590684876	254.226118096245	2.02020202020202	1.9841	0.1176	1.9891	0.1177	1230232576
1930	7	683041	1330600	0.55157	0.227869584084	630	16	-0.261332671716349	0.793835973339487	-0.0257907304600504	246.403776000976	1.95804195804196	1.9841	0.1176	1.9891	0.1177	1230915617
1931	7	1330600	1949982	0.57086	0.192743734884	594	16	-1.08923457571374	0.27605045529483	-0.110679628046564	232.323560229492	1.84615384615385	1.9841	0.1176	1.9891	0.1177	1231563176
1932	7	1949982	2570397	0.543282	0.194087828308	666	16	0.566569232281044	0.571006883681379	0.0543796182239329	260.483991772461	2.06993006993007	1.9841	0.1176	1.9891	0.1177	1232182558
1933	7	2570397	3212524	0.499034	0.221337835039	707	15	0.933010644425946	0.350814472489027	0.132665251493694	276.519793067762	2.15548780487805	1.9841	0.1176	1.9891	0.1177	1232802973
1934	7	3212524	3787974	0.39527	0.131114779738	568	7	-0.20142712658122	0.840364605926071	-0.0711198396400706	222.154515505642	1.814696485623	1.9841	0.1176	1.9891	0.1177	1233445100
1935	7	3787974	4367688	0.458402	0.137505735587	568	13	-0.428114550187423	0.668567723985844	-0.131829756183772	222.154515505642	1.775	1.9841	0.1176	1.9891	0.1177	1234020550
1936	7	4367688	5127560	0.47171	0.341994441169	637	14	-0.115614028211478	0.907958444560845	-0.0285022639504173	249.14159573432	1.93323216995448	1.9841	0.1176	1.9891	0.1177	1234600264
1937	7	5127560	6098775	0.490678	0.485180933161	678	15	0.497400844833005	0.61890640993862	0.0722403098206391	265.177397029622	2.06707317073171	1.9841	0.1176	1.9891	0.1177	1235360136
1938	7	6098775	7089517	0.460876	0.495327744256	620	13	-0.0184931421426615	0.985245448408788	-0.00545247041421663	242.492604953342	1.9375	1.9841	0.1176	1.9891	0.1177	1236331351
1939	7	7089517	7713071	0.375106	0.198144827874	635	5	0.364199950141264	0.715708704216871	0.130060832177891	248.359361524793	2.08196721311475	1.9841	0.1176	1.9891	0.1177	1237322093
1940	7	7713071	8288668	0.371072	0.131336681741	590	5	0.0648110262957981	0.948324462195558	0.0240191947675669	230.759091810438	1.9344262295082	1.9841	0.1176	1.9891	0.1177	1237945647
1941	7	8288668	8853838	0.369972	0.115310437567	634	4	0.442218125366643	0.658331371207321	0.166808249312697	247.96824442003	2.12751677852349	1.9841	0.1176	1.9891	0.1177	1238521244
1942	7	8853838	9421183	0.33767	0.118702024341	548	1	0.391610048956347	0.695346361807541	0.185533209552441	214.332173410373	2.0562851782364	1.9841	0.1176	1.9891	0.1177	1239086414
1943	7	9421183	10025064	0.33489	0.172022302407	634	1	0.90088334076151	0.367650349672073	0.395840156731322	247.96824442003	2.37898686679174	2.3293	0.0968	2.3043	0.0887	1239653759
1944	7	10025064	10632802	0.342868	0.177277050308	624	2	0.685873557972629	0.492792845740659	0.255999206847306	244.057073372395	2.26702997275204	2.3293	0.0968	2.3043	0.0887	1240257640
1945	7	10632802	11253726	0.35377	0.194748471633	620	3	0.481874169700277	0.629895336477496	0.191234836791749	242.492604953342	2.18117854001759	2.3293	0.0968	2.3043	0.0887	1240865378
1946	7	11253726	11824243	0.351364	0.123601925972	640	3	0.607085978926232	0.543793854598063	0.237038526404874	250.314947048611	2.25153913808267	2.3293	0.0968	2.3043	0.0887	1241486302
1947	7	11824243	12400616	0.346158	0.132506206918	652	2	0.875158261114001	0.381487800213171	0.319325142216135	255.008352305772	2.36875567665758	2.3293	0.0968	2.3043	0.0887	1242056819
1948	7	12400616	13010231	0.356742	0.179810208082	655	3	0.700994835845699	0.483306238012663	0.270461527942324	256.181703620063	2.30430958663149	2.3293	0.0968	2.3043	0.0887	1242633192
1949	7	13010231	13601725	0.33861	0.154682887739	649	1	0.989710077704271	0.322315847781594	0.429575794591053	253.835000991482	2.43527204502814	2.3293	0.0968	2.3043	0.0887	1243242807
1950	7	13601725	14185475	0.34788	0.143468950749	641	2	0.800796413451319	0.423249515680775	0.294777534603799	250.706064153374	2.32879200726612	2.3293	0.0968	2.3043	0.0887	1243834301
1951	7	14185475	14766268	0.336568	0.139108081537	593	1	0.65809025978463	0.510480134289461	0.299389421137918	231.932443124728	2.22514071294559	2.3293	0.0968	2.3043	0.0887	1244418051
1952	7	14766268	15320920	0.34761	0.0985338554625	618	2	0.645312550156621	0.51872466132582	0.242060015889432	241.710370743815	2.24523160762943	2.3293	0.0968	2.3043	0.0887	1244998844
1953	7	15320920	15882323	0.341488	0.10937419287	647	2	0.841357421267327	0.40014773119746	0.308218889977565	253.052766781955	2.35059037238874	2.3293	0.0968	2.3043	0.0887	1245553496
1954	7	15882323	16471244	0.353984	0.150989691317	638	3	0.594564798003637	0.552134416458323	0.232523045282381	249.532712839084	2.24450307827617	2.3293	0.0968	2.3043	0.0887	1246114899
1955	7	16471244	17061333	0.369442	0.152670190429	747	4	1.16406984715744	0.244395707029179	0.403433651962527	292.1644772583	2.50671140939597	2.3293	0.0968	2.3043	0.0887	1246703820
1956	7	17061333	17644697	0.359344	0.142902201713	645	3	0.638388931232721	0.523220534416373	0.248265781828128	252.270532572428	2.26912928759894	2.3293	0.0968	2.3043	0.0887	1247293909
1957	7	17644697	18236219	0.36364	0.154722901261	711	4	0.934099387117894	0.350252628072254	0.332174968792705	278.084261486816	2.38590604026846	2.3293	0.0968	2.3043	0.0887	1247877273
1958	7	18236219	18766309	0.349684	0.0567639457451	704	2	1.2266869955194	0.219940257338342	0.430028606622355	275.346441753472	2.55767484105359	2.3293	0.0968	2.3043	0.0887	1248468795
1959	7	18766309	19354791	0.354946	0.150356340551	655	3	0.700994835845699	0.483306238012663	0.270461527942324	256.181703620063	2.30430958663149	2.3293	0.0968	2.3043	0.0887	1248998885
1960	7	19354791	19962497	0.347246	0.177233728151	653	2	0.881918429083335	0.377820920308505	0.321536169531488	255.399469410536	2.37238873751135	2.3293	0.0968	2.3043	0.0887	1249587367
1961	7	19962497	20543175	0.360334	0.138937586752	679	4	0.729681200416075	0.465585075057735	0.265736983418021	265.568514134385	2.27852348993289	2.3293	0.0968	2.3043	0.0887	1250195073
1962	7	20543175	21142357	0.367536	0.165529004543	526	4	-0.247693254751995	0.804371751204687	-0.102611791534408	205.727597105577	1.76510067114094	2.1279	0.1793	2.1216	0.1566	1250775751
1963	7	21142357	21743581	0.3768	0.168363205727	635	5	0.364199950141264	0.715708704216871	0.130060832177891	248.359361524793	2.08196721311475	2.1279	0.1793	2.1216	0.1566	1251374933
1964	7	21743581	22319108	0.391446	0.131231028258	660	7	0.444216164663908	0.656886306438595	0.145455255101063	258.13728914388	2.10862619808307	2.1279	0.1793	2.1216	0.1566	1251976157
1965	7	22319108	22961577	0.406458	0.221752333576	695	8	0.617390385019643	0.53697726242505	0.209007997961214	271.826387810601	2.23832528180354	2.1279	0.1793	2.1216	0.1566	1252551684
1966	7	22961577	23620882	0.382852	0.241625651254	709	6	0.741471170654136	0.458407805565451	0.256198375902829	277.302027277289	2.2688	2.1279	0.1793	2.1216	0.1566	1253194153
1967	7	23620882	24279827	0.384196	0.241211330232	706	6	0.722188879122607	0.470178359663513	0.250080931934493	276.128675962999	2.2592	2.1279	0.1793	2.1216	0.1566	1253853458
1968	7	24279827	24870183	0.392266	0.15305341184	660	7	0.444216164663908	0.656886306438595	0.145455255101063	258.13728914388	2.10862619808307	2.1279	0.1793	2.1216	0.1566	1254512403
1969	7	24870183	25454321	0.400462	0.14403788146	713	8	0.735950416282306	0.461760873622814	0.245897096794232	278.866495696343	2.2962962962963	2.1279	0.1793	2.1216	0.1566	1255102759
1970	7	25454321	26013718	0.406722	0.106180404972	614	8	0.0838702443376614	0.933159597760991	0.0302336757205232	240.145902324761	1.97745571658615	2.1279	0.1793	2.1216	0.1566	1255686897
1971	7	26013718	26629172	0.413184	0.187591599047	615	9	0.146263931239572	0.883713038297211	0.0502347255253548	240.537019429524	1.9935170178282	2.1279	0.1793	2.1216	0.1566	1256246294
1972	7	26629172	27238555	0.399696	0.179497951206	676	7	0.55650195444567	0.577867758723092	0.180012477137432	264.395162820095	2.15974440894569	2.1279	0.1793	2.1216	0.1566	1256861748
1973	7	27238555	27832979	0.396014	0.158849575387	675	7	0.54948409258431	0.582673278324633	0.177876732793441	264.004045715332	2.15654952076677	2.1279	0.1793	2.1216	0.1566	1257471131
1974	7	27832979	28398319	0.398942	0.115576467259	633	7	0.254733894407186	0.798928635654354	0.0851947302835887	247.577127315267	2.0223642172524	2.1279	0.1793	2.1216	0.1566	1258065555
1975	7	28398319	28942537	0.4004	0.0812505282809	748	8	0.96648381040415	0.333802144172472	0.315033290237981	292.555594363064	2.40901771336554	2.1279	0.1793	2.1216	0.1566	1258630895
1976	7	28942537	29506437	0.409662	0.113317964178	644	8	0.281470296442099	0.778349707525179	0.099055708464961	251.879415467665	2.07407407407407	2.1279	0.1793	2.1216	0.1566	1259175113
1977	7	29506437	30191291	0.406338	0.269917383851	680	8	0.518590358967424	0.604046433639752	0.177529766488046	265.959631239149	2.19001610305958	2.1279	0.1793	2.1216	0.1566	1259739013
1978	7	30191291	30812599	0.429714	0.195246158105	673	10	0.467072734830544	0.640447840419674	0.15714302693802	263.221811505805	2.16051364365971	2.1279	0.1793	2.1216	0.1566	1260423867
1979	7	30812599	31370178	0.457948	0.103266084268	611	13	-0.0893891550734856	0.928772641966323	-0.0265483058697246	238.972551010471	1.909375	2.1279	0.1793	2.1216	0.1566	1261045175
1980	7	31370178	31939322	0.387078	0.121487707856	658	6	0.413672214618142	0.67911417851478	0.148500332398555	257.355054934353	2.1056	2.1279	0.1793	2.1216	0.1566	1261602754
1981	7	31939322	32538381	0.403628	0.165357669278	553	8	-0.317916528274695	0.750548254796922	-0.120725499414949	216.28775893419	1.78099838969404	2.1279	0.1793	2.1216	0.1566	1262171898
1982	7	32538381	33405816	0.374652	0.423587934543	684	5	0.690201222772993	0.490067654513933	0.237300565404261	267.524099658203	2.24262295081967	2.1279	0.1793	2.1216	0.1566	1262770957
1983	7	33405816	33967245	0.393608	0.109415438105	748	7	1.0617880084636	0.288331934865208	0.326027500742884	292.555594363064	2.38977635782748	2.1279	0.1793	2.1216	0.1566	1263638392
1984	7	33967245	34547801	0.392064	0.138756640186	710	7	0.795109257731913	0.42654994990683	0.250808255247292	277.693144382053	2.26837060702875	2.1279	0.1793	2.1216	0.1566	1264199821
1985	7	34547801	35412535	0.387642	0.421787509222	619	6	0.163002424708265	0.870516525564782	0.0603521578775778	242.101487848578	1.9808	2.1279	0.1793	2.1216	0.1566	1264780377
1986	7	35412535	36089030	0.403388	0.260896237223	700	8	0.650323727037049	0.515483133844458	0.219349942182673	273.781973334418	2.25442834138486	2.1279	0.1793	2.1216	0.1566	1265645111
1987	7	36089030	36700737	0.422602	0.1826152063	608	10	0.0299534716222972	0.976104160769703	0.0106078457712887	237.79919969618	1.95184590690209	2.1279	0.1793	2.1216	0.1566	1266321606
1988	7	36700737	37273601	0.404618	0.127192492459	615	8	0.0904569127411427	0.927924132182741	0.0325814305769463	240.537019429524	1.98067632850242	2.1279	0.1793	2.1216	0.1566	1266933313
1989	7	37273601	37869332	0.391688	0.160695011675	657	7	0.423162579079828	0.672176647086359	0.138882601177577	256.963937829589	2.09904153354633	2.1279	0.1793	2.1216	0.1566	1267506177
1990	7	37869332	38491882	0.37907	0.196851658501	697	5	0.77669135632835	0.437340887722025	0.264462896386786	272.608622020128	2.28524590163934	2.1279	0.1793	2.1216	0.1566	1268101908
1991	7	38491882	39058515	0.381238	0.117594633564	658	6	0.413672214618142	0.67911417851478	0.148500332398555	257.355054934353	2.1056	2.1279	0.1793	2.1216	0.1566	1268724458
1992	7	39058515	39617167	0.393158	0.104988436451	693	7	0.675805606088791	0.499164074899545	0.215844582992461	271.044153601074	2.21405750798722	2.1279	0.1793	2.1216	0.1566	1269291091
1993	7	39617167	40356337	0.376112	0.323565620899	627	5	0.310975252568737	0.755819435112246	0.111769683320402	245.230424686686	2.05573770491803	2.1279	0.1793	2.1216	0.1566	1269849743
1994	7	40356337	40920441	0.373098	0.113638619829	721	5	0.936365449045932	0.349085060864904	0.313303499759186	281.995432534451	2.36393442622951	2.1279	0.1793	2.1216	0.1566	1270588913
1995	7	40920441	41489224	0.388624	0.120930126252	703	6	0.702906587591077	0.482113965530209	0.243937437735848	274.955324648708	2.2496	2.1279	0.1793	2.1216	0.1566	1271153017
1996	7	41489224	42039837	0.398424	0.0919211860236	683	7	0.60562698747519	0.544762477319733	0.194874809145338	267.132982553439	2.18210862619808	2.1279	0.1793	2.1216	0.1566	1271721800
1997	7	42039837	42603518	0.396948	0.112973472585	678	7	0.57053767816839	0.568313074508202	0.184274503991591	265.177397029622	2.16613418530351	2.1279	0.1793	2.1216	0.1566	1272272413
1998	7	42603518	43210147	0.388682	0.175773001291	663	6	0.44580936717069	0.655734954872238	0.159421618775901	259.31064045817	2.1216	2.1279	0.1793	2.1216	0.1566	1272836094
1999	7	43210147	43812012	0.406508	0.169248917947	776	8	1.15091052570162	0.249769047069287	0.368051672537472	303.506873296441	2.49919484702093	2.1279	0.1793	2.1216	0.1566	1273442723
[truncated: 2,506 more rows]
