# Supplementary material for: Digital microfluidic isolation of single cells for -Omics
Source: Nat Commun. 2020 Nov 11;11:5632. doi: 10.1038/s41467-020-19394-5 (PMC7658233; doi:10.1038/s41467-020-19394-5)
Supplement: Supplementary file 8 — Source Data [file 41467_2020_19394_MOESM8_ESM.zip › Source Data/Figure 3_Processed Sequencing Data/Bulk-2.txt]

Chrom	Start	End	GCfrac	Nfrac	Count	bin	zscore	pvalue	Log2_foldchange	rpkm	est_copy	seg.mean	seg.sd	seg.median	seg.mad	Position
1	1	0	1477506	0.611508	0.661591898781	425	16	-0.488302142590891	0.625335844076715	-0.066536034761359	238.205199487046	1.91441441441441	1.2823	0.5399	0.9865	0.2137	0
2	1	1477506	2199916	0.550532	0.307872260904	463	16	0.436710695977865	0.66232117127853	0.0570133174738134	259.5035467353	2.08558558558559	1.2823	0.5399	0.9865	0.2137	1477506
3	1	2199916	2860961	0.595166	0.243621841176	435	16	-0.244877711388587	0.806551120094425	-0.0329834750503324	243.810027710271	1.95945945945946	1.2823	0.5399	0.9865	0.2137	2199916
4	1	2860961	3395484	0.56922	0.0645865566122	251	16	-4.72388724551098	2.31378735341002e-06	-0.826311511835651	140.681188402938	1.13063063063063	1.2823	0.5399	0.9865	0.2137	2860961
5	1	3395484	4129575	0.556132	0.318885533265	200	16	-5.96535184464273	2.44107454373318e-09	-1.1539988760117	112.096564464492	0.900900900900901	1.2823	0.5399	0.9865	0.2137	3395484
6	1	4129575	4714168	0.479562	0.144704093275	191	14	-5.44523001772122	5.17384830922192e-08	-1.21984099227174	107.05221906359	0.862302483069977	1.2823	0.5399	0.9865	0.2137	4129575
7	1	4714168	5292119	0.456362	0.134874755818	163	13	-3.72536210723054	0.000195035046134194	-1.43966975110201	91.3587000385612	0.743443557582668	1.2823	0.5399	0.9865	0.2137	4714168
8	1	5292119	5860233	0.480376	0.119894950661	212	14	-4.99481961470098	5.88907857894667e-07	-1.06934936574429	118.822358332362	0.957110609480813	1.2823	0.5399	0.9865	0.2137	5292119
9	1	5860233	6446979	0.540016	0.147842507661	219	16	-5.50284542535836	3.73710056848429e-08	-1.02306800618525	122.745738088619	0.986486486486487	1.2823	0.5399	0.9865	0.2137	5860233
10	1	6446979	7094704	0.4825	0.228067466903	458	14	0.281416534964709	0.778390937297568	0.0419339677894542	256.701132623687	2.06772009029345	2.0458	0.1837	2.0414	0.152	6446979
11	1	7094704	7655639	0.487108	0.108631124818	422	14	-0.490715584498563	0.623627622347207	-0.0761706316003046	236.523751020079	1.90519187358916	2.0458	0.1837	2.0414	0.152	7094704
12	1	7655639	8303803	0.447464	0.228590295049	425	12	-0.131673396797698	0.895242628551641	-0.0238743536882388	238.205199487046	1.95402298850575	2.0458	0.1837	2.0414	0.152	7655639
13	1	8303803	8949515	0.418338	0.225660975791	461	9	0.638862494350137	0.522912388802132	0.195357989245491	258.382581090655	2.19002375296912	2.0458	0.1837	2.0414	0.152	8303803
14	1	8949515	9634621	0.495134	0.270185927433	461	15	0.38249692312742	0.702092810709827	0.0511099112861553	258.382581090655	2.07191011235955	2.0458	0.1837	2.0414	0.152	8949515
15	1	9634621	10359005	0.453716	0.309758360207	494	13	0.691929562024235	0.488981564752761	0.159969326251594	276.878514227296	2.25313568985177	2.0458	0.1837	2.0414	0.152	9634621
16	1	10359005	10962865	0.491486	0.171993508429	435	15	-0.237286388086657	0.812434621328528	-0.032641438407092	243.810027710271	1.95505617977528	2.0458	0.1837	2.0414	0.152	10359005
17	1	10962865	11614386	0.48336	0.232565028602	425	14	-0.426371241209957	0.669837353727965	-0.0659507892824258	238.205199487046	1.91873589164786	2.0458	0.1837	2.0414	0.152	10962865
18	1	11614386	12254539	0.517524	0.21893672294	419	15	-0.618691502679936	0.536119608890203	-0.086706595443831	234.842302553111	1.88314606741573	2.0458	0.1837	2.0414	0.152	11614386
19	1	12254539	13787191	0.441146	0.673768083035	408	12	-0.447321033685183	0.654643282260528	-0.0827680427418072	228.676991507564	1.87586206896552	2.0458	0.1837	2.0414	0.152	12254539
20	1	13787191	14407453	0.43416	0.193889033989	379	11	-0.724181765719007	0.46895415154415	-0.160353364296538	212.422989660213	1.76484284051222	2.0458	0.1837	2.0414	0.152	13787191
21	1	14407453	14989912	0.424528	0.141570479639	412	10	-0.0986038860479943	0.921452784440452	-0.0240849364659141	230.918922796854	1.90740740740741	2.0458	0.1837	2.0414	0.152	14407453
22	1	14989912	15573437	0.48865	0.143138683004	437	14	-0.168993868055533	0.865801464613402	-0.0257803508068915	244.930993354916	1.97291196388262	2.0458	0.1837	2.0414	0.152	14989912
23	1	15573437	16262580	0.46305	0.274461178594	476	13	0.451714305085909	0.65147481143694	0.10641985797486	266.789823425492	2.17103762827822	2.0458	0.1837	2.0414	0.152	15573437
24	1	16262580	17334882	0.51144	0.533713450129	550	15	2.50406287305253	0.0122776214245146	0.305774779268839	308.265552277354	2.47191011235955	2.0458	0.1837	2.0414	0.152	16262580
25	1	17334882	17969314	0.502812	0.211893473217	460	15	0.35865910346534	0.71985012619773	0.0479770218011925	257.822098268332	2.06741573033708	2.0458	0.1837	2.0414	0.152	17334882
26	1	17969314	18521200	0.499378	0.0940157931167	463	15	0.43017256245158	0.66707011922747	0.0573553541170536	259.5035467353	2.08089887640449	2.0458	0.1837	2.0414	0.152	17969314
27	1	18521200	19077495	0.493372	0.101196307714	376	15	-1.64371774814937	0.100234518138154	-0.242924177465545	210.741541193246	1.68988764044944	2.0458	0.1837	2.0414	0.152	18521200
28	1	19077495	19661460	0.4832	0.143784302141	457	14	0.259968420535174	0.794888133045261	0.03878053475058	256.140649801365	2.06320541760722	2.0458	0.1837	2.0414	0.152	19077495
29	1	19661460	20294778	0.465174	0.210507201753	456	13	0.184808464043325	0.853379268872279	0.0444921088316578	255.580166979042	2.07981755986317	2.0458	0.1837	2.0414	0.152	19661460
30	1	20294778	20906339	0.477008	0.182420069298	449	14	0.088383505098891	0.929571871010349	0.0133018144336572	251.656787222785	2.02708803611738	2.0458	0.1837	2.0414	0.152	20294778
31	1	20906339	21563446	0.40862	0.239088915504	445	8	0.354318711492849	0.723100046429116	0.0914623225364913	249.414855933495	2.06736353077816	2.0458	0.1837	2.0414	0.152	20906339
32	1	21563446	22254740	0.50199	0.276718733274	400	15	-1.07161007625945	0.283895205622185	-0.153656839368458	224.193128928985	1.79775280898876	2.0458	0.1837	2.0414	0.152	21563446
33	1	22254740	22885971	0.480082	0.207896950562	494	14	1.05354865442798	0.292089607480441	0.151097411277188	276.878514227296	2.23024830699774	2.0458	0.1837	2.0414	0.152	22254740
34	1	22885971	23471767	0.485198	0.146460542578	455	14	0.217072191676103	0.82815208509343	0.0324529147785687	255.01968415672	2.05417607223476	2.0458	0.1837	2.0414	0.152	22885971
35	1	23471767	24145905	0.454474	0.258312096336	480	13	0.505095473294426	0.613491780613631	0.118492690275435	269.031754714782	2.18928164196123	2.0458	0.1837	2.0414	0.152	23471767
36	1	24145905	24796802	0.45735	0.231829306327	418	13	-0.322312633937585	0.747215862929996	-0.081038773252201	234.281819730789	1.90649942987457	2.0458	0.1837	2.0414	0.152	24145905
37	1	24796802	25427884	0.463804	0.207709933099	432	13	-0.135478545207776	0.892233526299044	-0.0335104031696151	242.128579243303	1.97035347776511	2.0458	0.1837	2.0414	0.152	24796802
38	1	25427884	26166886	0.467966	0.323411844623	462	13	0.2648802163561	0.791101739206266	0.0633511360829739	258.943063912977	2.10718358038769	2.0458	0.1837	2.0414	0.152	25427884
39	1	26166886	26827376	0.47554	0.242986267771	438	14	-0.147545753625998	0.882701268705491	-0.0224827607063165	245.491476177238	1.97742663656885	2.0458	0.1837	2.0414	0.152	26166886
40	1	26827376	27548159	0.473618	0.306309943492	494	14	1.05354865442798	0.292089607480441	0.151097411277188	276.878514227296	2.23024830699774	2.0458	0.1837	2.0414	0.152	26827376
41	1	27548159	28223466	0.476064	0.259596005965	456	14	0.238520306105638	0.811477567771543	0.0356201938572517	255.580166979042	2.05869074492099	2.0458	0.1837	2.0414	0.152	27548159
42	1	28223466	28995833	0.419896	0.352639354089	446	9	0.474722792871177	0.634984569759517	0.147634948736458	249.975338755818	2.1187648456057	2.0458	0.1837	2.0414	0.152	28223466
43	1	28995833	29679015	0.443604	0.268130600631	444	12	0.221109256194197	0.825007363220216	0.0392224816368032	248.854373111173	2.04137931034483	2.0458	0.1837	2.0414	0.152	28995833
44	1	29679015	30404383	0.478374	0.310694709444	424	14	-0.447819355639492	0.654283573227795	-0.0693493657442907	237.644716664724	1.91422121896163	2.0458	0.1837	2.0414	0.152	29679015
45	1	30404383	30996073	0.480618	0.154962902871	412	14	-0.705196728793916	0.480687816758212	-0.110769293124271	230.918922796854	1.86004514672686	2.0458	0.1837	2.0414	0.152	30404383
46	1	30996073	31602503	0.468036	0.175502531207	431	13	-0.148823837259905	0.881692640687824	-0.0368538462439856	241.568096420981	1.96579247434436	2.0458	0.1837	2.0414	0.152	30996073
47	1	31602503	32239335	0.48294	0.214863574695	504	14	1.26802979872333	0.204787309257195	0.180010103192427	282.483342450521	2.27539503386005	2.0458	0.1837	2.0414	0.152	31602503
48	1	32239335	32948488	0.455718	0.294933533384	444	13	0.0246649594177744	0.980322204905924	0.00601796101702211	248.854373111173	2.02508551881414	2.0458	0.1837	2.0414	0.152	32239335
49	1	32948488	33647449	0.453358	0.284652505648	443	13	0.0113196673656452	0.990968405052979	0.00276498322193459	248.29389028885	2.02052451539339	2.0458	0.1837	2.0414	0.152	32948488
50	1	33647449	34220418	0.451892	0.127352439661	519	13	1.02556186332747	0.305098151369764	0.231192823024797	290.890584785357	2.36716077537058	2.0458	0.1837	2.0414	0.152	33647449
51	1	34220418	34781660	0.449912	0.109118704587	403	12	-0.540158573946209	0.589087678811469	-0.100557356185336	225.874577395952	1.85287356321839	2.0458	0.1837	2.0414	0.152	34220418
52	1	34781660	35341725	0.449814	0.107246480319	440	12	0.146839223985377	0.883258923971181	0.0261663288113567	246.612441821883	2.02298850574713	2.0458	0.1837	2.0414	0.152	34781660
53	1	35341725	36027950	0.394368	0.271376006412	419	7	0.242615754533198	0.80830307545975	0.0715724725300946	234.842302553111	1.98108747044917	2.0458	0.1837	2.0414	0.152	35341725
54	1	36027950	36688308	0.431336	0.242834947104	403	11	-0.334098819596051	0.738304990772166	-0.0717713739396622	225.874577395952	1.87660069848661	2.0458	0.1837	2.0414	0.152	36027950
55	1	36688308	37287390	0.48005	0.165389712927	445	14	0.00259104738074969	0.997932645611798	0.000391705546270237	249.414855933495	2.00902934537246	2.0458	0.1837	2.0414	0.152	36688308
56	1	37287390	37834007	0.478924	0.0852827482497	362	14	-1.77760245027068	0.0754691710882045	-0.297423933224284	202.894781680731	1.63431151241535	2.0458	0.1837	2.0414	0.152	37287390
57	1	37834007	38495340	0.465712	0.24395123183	394	13	-0.642599643188687	0.520483914669539	-0.166346085876707	220.83023199505	1.79703534777651	2.0458	0.1837	2.0414	0.152	37834007
58	1	38495340	39061225	0.456718	0.116428249556	401	13	-0.549182598823782	0.582880144978929	-0.140939478878163	224.753611751307	1.82896237172178	2.0458	0.1837	2.0414	0.152	38495340
59	1	39061225	39735315	0.425748	0.258259282885	445	10	0.37054382467072	0.710977329248328	0.0870760622046276	249.414855933495	2.06018518518519	2.0458	0.1837	2.0414	0.152	39061225
60	1	39735315	40405957	0.438614	0.254445740052	455	11	0.511080897003689	0.609294411742426	0.103315332618429	255.01968415672	2.11874272409779	2.0458	0.1837	2.0414	0.152	39735315
61	1	40405957	41088519	0.406074	0.267465812629	432	8	0.185817329405367	0.852588014304757	0.0486882988461998	242.128579243303	2.00696864111498	2.0458	0.1837	2.0414	0.152	40405957
62	1	41088519	41704921	0.442154	0.188841048537	444	12	0.221109256194197	0.825007363220216	0.0392224816368032	248.854373111173	2.04137931034483	2.0458	0.1837	2.0414	0.152	41088519
63	1	41704921	42252912	0.500038	0.0875762558144	473	15	0.668550759072379	0.503782092351723	0.0881833441962126	265.108374958524	2.12584269662921	2.0458	0.1837	2.0414	0.152	41704921
64	1	42252912	42844135	0.411788	0.154295418142	409	9	0.0698448625564113	0.944317139185831	0.0226920817579024	229.237474329887	1.94299287410926	2.0458	0.1837	2.0414	0.152	42252912
65	1	42844135	43487604	0.424556	0.222961789923	411	10	-0.112820483342501	0.91017287866496	-0.0275908799674496	230.358439974532	1.90277777777778	2.0458	0.1837	2.0414	0.152	42844135
66	1	43487604	44097015	0.47732	0.179535649996	481	14	0.774723166844022	0.438503258602689	0.112623263462552	269.592237537104	2.17155756207675	2.0458	0.1837	2.0414	0.152	43487604
67	1	44097015	44709720	0.45591	0.183946597465	416	13	-0.349003218041844	0.727086893645791	-0.0879581871919917	233.160854086144	1.89737742303307	2.0458	0.1837	2.0414	0.152	44097015
68	1	44709720	45306909	0.471	0.162744122882	455	14	0.217072191676103	0.82815208509343	0.0324529147785687	255.01968415672	2.05417607223476	2.0458	0.1837	2.0414	0.152	44709720
69	1	45306909	46057641	0.407858	0.333983365569	429	8	0.146932395077486	0.883185381841897	0.0386346341822768	240.447130776336	1.99303135888502	2.0458	0.1837	2.0414	0.152	45306909
70	1	46057641	46739291	0.4057	0.266485733148	448	8	0.39320364582073	0.694169077171196	0.101155718740335	251.096304400463	2.08130081300813	2.0458	0.1837	2.0414	0.152	46057641
71	1	46739291	47487093	0.463986	0.331373812854	425	13	-0.228895589572681	0.818950068588908	-0.0570788743080196	238.205199487046	1.93842645381984	2.0458	0.1837	2.0414	0.152	46739291
72	1	47487093	48167635	0.450778	0.265291488255	465	13	0.304916092512488	0.760430058993319	0.07268900066231	260.624512379945	2.12086659064994	2.0458	0.1837	2.0414	0.152	47487093
73	1	48167635	48734785	0.462736	0.118399012607	423	13	-0.255586173676939	0.798270395690142	-0.063884052213134	237.084233842401	1.92930444697834	2.0458	0.1837	2.0414	0.152	48167635
74	1	48734785	49331543	0.405004	0.162139426702	406	8	-0.151185434769598	0.879829439595755	-0.0408632861320926	227.556025862919	1.88617886178862	2.0458	0.1837	2.0414	0.152	48734785
75	1	49331543	49933878	0.378948	0.169897150257	417	5	0.250057746944887	0.802542691151671	0.0795149632738428	233.721336908466	1.96698113207547	2.0458	0.1837	2.0414	0.152	49331543
76	1	49933878	50601492	0.361516	0.251064237718	500	4	1.06196169453733	0.288253075266232	0.362023083156738	280.241411161231	2.39808153477218	2.0458	0.1837	2.0414	0.152	49933878
77	1	50601492	51202463	0.399144	0.168013098802	626	7	2.71907984376073	0.00654638038886664	0.650784885763361	350.862246773861	2.95981087470449	2.0458	0.1837	2.0414	0.152	50601492
78	1	51202463	51884419	0.382758	0.266814867821	375	6	-0.233970487655638	0.815007890249332	-0.083536343755572	210.181058370923	1.78571428571429	2.0458	0.1837	2.0414	0.152	51202463
79	1	51884419	52515583	0.385642	0.207812866387	475	6	0.812663292315679	0.416411132671432	0.257500574079495	266.229340603169	2.26190476190476	2.0458	0.1837	2.0414	0.152	51884419
80	1	52515583	53202684	0.396282	0.272304944979	446	7	0.565632809649832	0.571643419278766	0.161665938751048	249.975338755818	2.10874704491726	2.0458	0.1837	2.0414	0.152	52515583
81	1	53202684	53830948	0.4457	0.204156214585	453	12	0.388216828664043	0.697855580445047	0.0681738553329322	253.898718512075	2.08275862068966	2.0458	0.1837	2.0414	0.152	53202684
82	1	53830948	54415206	0.469264	0.144213686419	482	13	0.531786057398685	0.594874180476924	0.124491430896878	270.152720359426	2.19840364880274	2.0458	0.1837	2.0414	0.152	53830948
83	1	54415206	55037497	0.477002	0.196517384953	427	14	-0.383475012350886	0.701367594098837	-0.0591775606869994	239.326165131691	1.92776523702032	2.0458	0.1837	2.0414	0.152	54415206
84	1	55037497	55654887	0.459782	0.190139134097	416	13	-0.349003218041844	0.727086893645791	-0.0879581871919917	233.160854086144	1.89737742303307	2.0458	0.1837	2.0414	0.152	55037497
85	1	55654887	56247615	0.412656	0.156442752831	484	9	0.890543369951208	0.373174191520591	0.265598286090748	271.273686004071	2.29928741092637	2.0458	0.1837	2.0414	0.152	55654887
86	1	56247615	56824574	0.38886	0.133387294418	430	6	0.341678091328586	0.732593161470443	0.113909720450645	241.007613598658	2.04761904761905	2.0458	0.1837	2.0414	0.152	56247615
87	1	56824574	57393964	0.401412	0.121867261455	426	8	0.108047460749606	0.913958044312311	0.0285104169085694	238.765682309369	1.97909407665505	2.0458	0.1837	2.0414	0.152	56824574
88	1	57393964	57935864	0.405422	0.0773205388448	431	8	0.172855684629407	0.862764865755697	0.0453448557718293	241.568096420981	2.00232288037166	2.0458	0.1837	2.0414	0.152	57393964
89	1	57935864	58502738	0.397714	0.117969778116	440	7	0.493851241846135	0.621411241337561	0.142125752355402	246.612441821883	2.08037825059102	2.0458	0.1837	2.0414	0.152	57935864
90	1	58502738	59094223	0.410758	0.154670025444	421	9	0.201156623739579	0.840576107414998	0.0644114718825495	235.963268197756	2	2.0458	0.1837	2.0414	0.152	58502738
91	1	59094223	59653371	0.414602	0.10578236889	394	9	-0.0942948389225479	0.924874949592718	-0.0312131317274701	220.83023199505	1.87173396674584	2.0458	0.1837	2.0414	0.152	59094223
92	1	59653371	60255843	0.39864	0.170085912706	391	7	-0.0923648952173862	0.9264081297243	-0.0282091638619048	219.148783528082	1.84869976359338	2.0458	0.1837	2.0414	0.152	59653371
93	1	60255843	60821076	0.37104	0.115409043704	385	5	-0.107785758742532	0.914165639947524	-0.0356739745885571	215.785886594148	1.81603773584906	2.0458	0.1837	2.0414	0.152	60255843
94	1	60821076	61417341	0.382734	0.161446672201	347	6	-0.527027946047607	0.598174181888458	-0.195491276560554	194.487539345894	1.65238095238095	2.0458	0.1837	2.0414	0.152	60821076
95	1	61417341	61970030	0.39004	0.0953320945414	392	7	-0.0804013005834368	0.935918092539367	-0.024524117054049	219.709266350405	1.85342789598109	2.0458	0.1837	2.0414	0.152	61417341
96	1	61970030	62620848	0.381812	0.231736061387	456	6	0.613802874121129	0.539345597783925	0.198606885025926	255.580166979042	2.17142857142857	2.0458	0.1837	2.0414	0.152	61970030
97	1	62620848	63280408	0.38627	0.241918854994	431	6	0.3521444291283	0.724729950020345	0.117260929950283	241.568096420981	2.05238095238095	2.0458	0.1837	2.0414	0.152	62620848
98	1	63280408	63869089	0.386228	0.150643557377	476	6	0.823129630115393	0.410434280664828	0.260534634169128	266.789823425492	2.26666666666667	2.0458	0.1837	2.0414	0.152	63280408
99	1	63869089	64446262	0.393574	0.133708610763	431	7	0.386178890140591	0.699364186645192	0.112310097919841	241.568096420981	2.03782505910165	2.0458	0.1837	2.0414	0.152	63869089
100	1	64446262	65033617	0.394434	0.148726068562	464	7	0.780977513060921	0.434815720536173	0.218747033958315	260.064029557622	2.19385342789598	2.0458	0.1837	2.0414	0.152	64446262
101	1	65033617	65629394	0.399178	0.160759814494	505	7	1.27148489305285	0.203556198455866	0.3409056164699	283.043825272843	2.38770685579196	2.0458	0.1837	2.0414	0.152	65033617
102	1	65629394	66254847	0.377892	0.200579420036	430	5	0.395431671130401	0.692524339425165	0.123804239418639	241.007613598658	2.02830188679245	2.0458	0.1837	2.0414	0.152	65629394
103	1	66254847	66835865	0.365906	0.139441463087	426	4	0.353755222840306	0.723522333246215	0.13094841872049	238.765682309369	2.0431654676259	2.0458	0.1837	2.0414	0.152	66254847
104	1	66835865	67427162	0.36773	0.154401256898	447	4	0.55473273507865	0.579077482020965	0.200369819677969	250.53582157814	2.14388489208633	2.0458	0.1837	2.0414	0.152	66835865
105	1	67427162	68073033	0.388648	0.225851601945	482	6	0.885927656913672	0.375656511644612	0.278606207091147	270.152720359426	2.2952380952381	2.0458	0.1837	2.0414	0.152	67427162
106	1	68073033	68649348	0.405242	0.132418902857	461	8	0.561705027908212	0.574317008127497	0.142423737112069	258.382581090655	2.14169570267131	2.0458	0.1837	2.0414	0.152	68073033
107	1	68649348	69258553	0.36887	0.179258213573	477	4	0.841843466847713	0.399875577928323	0.294084254500163	267.350306247814	2.28776978417266	2.0458	0.1837	2.0414	0.152	68649348
108	1	69258553	69884622	0.36436	0.201365983622	431	4	0.401607011468483	0.687973268950095	0.147782857583749	241.568096420981	2.06714628297362	2.0458	0.1837	2.0414	0.152	69258553
109	1	69884622	70472166	0.345444	0.148999904688	421	2	0.525281507784019	0.599387510611299	0.187103241806396	235.963268197756	2.08674101610905	2.0458	0.1837	2.0414	0.152	69884622
110	1	70472166	71088560	0.35187	0.188830520738	430	3	0.4754952873144	0.634433991479756	0.17793204674921	241.007613598658	2.0873786407767	2.0458	0.1837	2.0414	0.152	70472166
111	1	71088560	71693782	0.3683	0.173856865745	471	4	0.7844213204939	0.432792932170426	0.275822048107434	263.987409313879	2.2589928057554	2.0458	0.1837	2.0414	0.152	71088560
112	1	71693782	72257723	0.349438	0.113382428304	464	2	0.966373553120481	0.333857292864348	0.327407813867572	260.064029557622	2.2998760842627	2.0458	0.1837	2.0414	0.152	71693782
113	1	72257723	72815082	0.334444	0.102912126654	420	1	0.495283507880107	0.620400010775161	0.24007520676725	235.402785375434	2.11586901763224	2.0458	0.1837	2.0414	0.152	72257723
114	1	72815082	73397012	0.340498	0.140790129397	410	2	0.412444007814227	0.680014012778757	0.148906918245446	229.797957152209	2.03221809169765	2.0458	0.1837	2.0414	0.152	72815082
115	1	73397012	73987386	0.335486	0.153079234519	339	1	-0.127806467706693	0.898302131554141	-0.0690288477625289	190.003676767314	1.70780856423174	2.0458	0.1837	2.0414	0.152	73397012
116	1	73987386	74559395	0.345768	0.125887879387	409	2	0.402186053271518	0.687547105525752	0.145383851681749	229.237474329887	2.0272614622057	2.0458	0.1837	2.0414	0.152	73987386
117	1	74559395	75131647	0.352786	0.126259060694	429	3	0.465965036087966	0.641240527553961	0.174573034659295	240.447130776336	2.08252427184466	2.0458	0.1837	2.0414	0.152	74559395
118	1	75131647	75753124	0.362604	0.195464997096	463	4	0.707858458688817	0.479033159112224	0.251107181754888	259.5035467353	2.22062350119904	2.0458	0.1837	2.0414	0.152	75131647
119	1	75753124	76418971	0.36001	0.249076739852	379	4	-0.0960515902645595	0.923479598832689	-0.0377071633342571	212.422989660213	1.81774580335731	2.0458	0.1837	2.0414	0.152	75753124
120	1	76418971	76984893	0.384012	0.116486017508	427	6	0.310279077929447	0.756348739971099	0.103809130481675	239.326165131691	2.03333333333333	2.0458	0.1837	2.0414	0.152	76418971
121	1	76984893	77560331	0.38038	0.131096660283	439	6	0.435875131526005	0.662927329083997	0.143794000396543	246.051958999561	2.09047619047619	2.0458	0.1837	2.0414	0.152	76984893
122	1	77560331	78159735	0.368906	0.165838065812	487	4	0.937547044104067	0.348477236671169	0.324016760576993	272.955134471039	2.33573141486811	2.0458	0.1837	2.0414	0.152	77560331
123	1	78159735	78823021	0.368596	0.24617736542	278	4	-1.06265772055374	0.287937200845419	-0.484820128781841	155.814224605644	1.33333333333333	1.0984	0.1038	1.0905	0.1061	78159735
124	1	78823021	79414170	0.355418	0.154189552888	219	3	-1.53538772146324	0.124688617963399	-0.795473743239077	122.745738088619	1.0631067961165	1.0984	0.1038	1.0905	0.1061	78823021
125	1	79414170	79994588	0.34357	0.138551871238	220	2	-1.53656735530037	0.12439929181622	-0.74921346773534	123.306220910942	1.09045848822801	1.0984	0.1038	1.0905	0.1061	79414170
126	1	79994588	80592222	0.33944	0.163367546023	229	1	-0.973978039491238	0.330067443195971	-0.634966522801929	128.350566311844	1.1536523929471	1.0984	0.1038	1.0905	0.1061	79994588
127	1	80592222	81178536	0.337664	0.147214632432	252	1	-0.797051256299924	0.425421263669541	-0.496890387398956	141.24167122526	1.26952141057935	1.0984	0.1038	1.0905	0.1061	80592222
128	1	81178536	81751251	0.347042	0.1269654191	183	2	-1.91611167338058	0.0553508827611748	-1.01487334297596	102.56835648501	0.907063197026022	1.0984	0.1038	1.0905	0.1061	81178536
129	1	81751251	82317801	0.360556	0.117465360515	208	4	-1.73258276134822	0.0831698554300997	-0.903321483364257	116.580427043072	0.997601918465228	1.0984	0.1038	1.0905	0.1061	81751251
130	1	82317801	82887691	0.354842	0.122637702013	214	3	-1.58303897759542	0.11341258067027	-0.828793816439104	119.943323977007	1.03883495145631	1.0984	0.1038	1.0905	0.1061	82317801
131	1	82887691	83437906	0.351738	0.0912643239461	200	3	-1.7164624947655	0.0860774267868197	-0.926404613065526	112.096564464492	0.970873786407767	1.0984	0.1038	1.0905	0.1061	82887691
132	1	83437906	84323614	0.376434	0.435479864696	216	5	-1.99764677315421	0.0457549685528925	-0.869501108007352	121.064289621652	1.0188679245283	1.0984	0.1038	1.0905	0.1061	83437906
133	1	84323614	84898459	0.361144	0.130200314867	259	4	-1.24449451734081	0.213317615962718	-0.586952913818795	145.165050981518	1.24220623501199	1.0984	0.1038	1.0905	0.1061	84323614
134	1	84898459	85493549	0.390158	0.15979095599	228	7	-2.04243082055114	0.0411088151220852	-0.806343947004516	127.790083489521	1.07801418439716	1.0984	0.1038	1.0905	0.1061	84898459
135	1	85493549	86076328	0.38686	0.142041837472	255	6	-1.48993102362122	0.136242373297886	-0.639929692279957	142.923119692228	1.21428571428571	1.0984	0.1038	1.0905	0.1061	85493549
136	1	86076328	86705911	0.353796	0.205823537167	224	3	-1.48773646533107	0.136820406900418	-0.762905880782647	125.548152200231	1.0873786407767	1.0984	0.1038	1.0905	0.1061	86076328
137	1	86705911	87352671	0.369278	0.226915702888	243	4	-1.39762024095098	0.162227136817509	-0.678948697899568	136.197325824358	1.16546762589928	1.0984	0.1038	1.0905	0.1061	86705911
138	1	87352671	87941933	0.38997	0.151481005054	230	6	-1.75158946861405	0.0798444247595539	-0.78879307819444	128.911049134166	1.0952380952381	1.0984	0.1038	1.0905	0.1061	87352671
139	1	87941933	88509158	0.374164	0.118515580237	237	5	-1.76281197254684	0.0779322074590845	-0.735645361272562	132.834428890423	1.11792452830189	1.0984	0.1038	1.0905	0.1061	87941933
140	1	88509158	89069043	0.367756	0.10695946489	217	4	-1.6464495418175	0.099671240429605	-0.842209969060869	121.624772443974	1.04076738609113	1.0984	0.1038	1.0905	0.1061	88509158
141	1	89069043	89742054	0.363584	0.257070092465	241	4	-1.41676095640225	0.156552828438301	-0.690871865275387	135.076360179713	1.15587529976019	1.0984	0.1038	1.0905	0.1061	89069043
142	1	89742054	90375436	0.390364	0.210586975948	229	7	-2.03046722591719	0.042309069314538	-0.800030173072313	128.350566311844	1.08274231678487	1.0984	0.1038	1.0905	0.1061	89742054
143	1	90375436	90983596	0.378064	0.177847934754	256	5	-1.55034239104494	0.121059357794283	-0.624388610170821	143.48360251455	1.20754716981132	1.0984	0.1038	1.0905	0.1061	90375436
144	1	90983596	91585996	0.379654	0.169986719788	248	5	-1.63980326746679	0.101046078606763	-0.670192299783946	138.99973993597	1.16981132075472	1.0984	0.1038	1.0905	0.1061	90983596
145	1	91585996	92243357	0.392796	0.239382926581	238	7	-1.92279487421165	0.0545058160892734	-0.744416197861314	133.394911712746	1.12529550827423	1.0984	0.1038	1.0905	0.1061	91585996
146	1	92243357	92910060	0.375026	0.250040872772	190	5	-2.28839462152524	0.0221145505830428	-1.05453300183987	106.491736241268	0.89622641509434	1.0984	0.1038	1.0905	0.1061	92243357
147	1	92910060	93580843	0.372672	0.254602457128	236	5	-1.77399458209958	0.076064046488794	-0.741745560808979	132.273946068101	1.11320754716981	1.0984	0.1038	1.0905	0.1061	92910060
148	1	93580843	94201415	0.386922	0.194291717963	227	6	-1.78298848201319	0.0745881782796276	-0.8077346418479	127.229600667199	1.08095238095238	1.0984	0.1038	1.0905	0.1061	93580843
149	1	94201415	94806788	0.413288	0.174062933101	249	9	-1.68097861988582	0.0927670674658766	-0.693263019115765	139.560222758293	1.18289786223278	1.0984	0.1038	1.0905	0.1061	94201415
150	1	94806788	95410928	0.406776	0.172377263548	223	8	-2.52316642877031	0.0116303343043394	-0.905299303396964	124.987669377909	1.03600464576074	1.0984	0.1038	1.0905	0.1061	94806788
151	1	95410928	96009931	0.383672	0.165279639668	212	6	-1.93998354900889	0.0523816892073183	-0.906362674575616	118.822358332362	1.00952380952381	1.0984	0.1038	1.0905	0.1061	95410928
152	1	96009931	96583810	0.362702	0.128736197003	198	4	-1.82828633860457	0.0675065890460796	-0.974404581425739	110.975598819847	0.949640287769784	1.0984	0.1038	1.0905	0.1061	96009931
153	1	96583810	97211807	0.360224	0.203817852633	206	4	-1.75172347679949	0.0798213679919165	-0.917260674322131	115.459461398427	0.988009592326139	1.0984	0.1038	1.0905	0.1061	96583810
154	1	97211807	97779353	0.356408	0.119014141585	229	3	-1.4400852091989	0.149843293166999	-0.731057014743307	128.350566311844	1.11165048543689	1.0984	0.1038	1.0905	0.1061	97211807
155	1	97779353	98339028	0.337656	0.106624380221	249	1	-0.820128662803139	0.412142763887124	-0.514168378830792	139.560222758293	1.2544080604534	1.0984	0.1038	1.0905	0.1061	97779353
156	1	98339028	98890282	0.350664	0.092977103114	629	3	2.37201528137483	0.0176913590015465	0.726655404039038	352.543695240828	3.05339805825243	3.0568	0.1721	3.068	0.1755	98339028
157	1	98890282	99480635	0.355304	0.153049107907	594	3	2.03845648844963	0.0415043019824899	0.644058317960515	332.926796459542	2.88349514563107	3.0568	0.1721	3.068	0.1755	98890282
158	1	99480635	100092722	0.359968	0.183122660668	612	3	2.21000101052545	0.0271050921605545	0.687127039852401	343.015487261346	2.97087378640777	3.0568	0.1721	3.068	0.1755	99480635
159	1	100092722	100714084	0.36035	0.195316095931	662	4	2.61235964609027	0.00899196053987394	0.766926205301869	371.03962837747	3.17505995203837	3.0568	0.1721	3.068	0.1755	100092722
160	1	100714084	101338271	0.37512	0.198958004572	675	5	3.1351710115497	0.00171753955513093	0.774355081767372	378.325905067661	3.18396226415094	3.0568	0.1721	3.068	0.1755	100714084
161	1	101338271	101931812	0.37346	0.157598211413	683	5	3.22463188797156	0.00126134741866982	0.79135315811927	382.809767646241	3.22169811320755	3.0568	0.1721	3.068	0.1755	101338271
162	1	101931812	102500573	0.347242	0.120896123328	646	2	2.83332127989341	0.0046067059829393	0.804817173433925	362.07190322031	3.20198265179678	3.0568	0.1721	3.068	0.1755	101931812
163	1	102500573	103106117	0.33507	0.174296170055	537	1	1.39530236150549	0.162924680257764	0.59460796708654	300.979275587162	2.70528967254408	3.0568	0.1721	3.068	0.1755	102500573
164	1	103106117	103706599	0.32876	0.167335573756	589	1	1.79531074089454	0.0726042046875403	0.727953512931588	330.12438234793	2.96725440806045	3.0568	0.1721	3.068	0.1755	103106117
165	1	103706599	104687799	0.3364	0.490419894007	622	1	2.04916221242991	0.040446255740805	0.80660045923173	348.620315484571	3.13350125944584	3.0568	0.1721	3.068	0.1755	103706599
166	1	104687799	105307751	0.33468	0.193485947299	634	1	2.14147183844277	0.0322360071335512	0.834168719240534	355.346109352441	3.19395465994962	3.0568	0.1721	3.068	0.1755	104687799
167	1	105307751	105929325	0.326226	0.195590549154	648	1	2.24916640212444	0.0245019111723726	0.865679691985752	363.192868864955	3.26448362720403	3.0568	0.1721	3.068	0.1755	105307751
168	1	105929325	106529817	0.332166	0.167349440126	673	1	2.44147812298456	0.0146272745536784	0.920292383711444	377.204939423017	3.3904282115869	3.0568	0.1721	3.068	0.1755	105929325
169	1	106529817	107116785	0.337458	0.148164806259	609	1	1.94916011758264	0.0512763061424471	0.77612810700746	341.334038794379	3.06801007556675	3.0568	0.1721	3.068	0.1755	106529817
170	1	107116785	107698214	0.355332	0.140049773919	597	3	2.06704724212893	0.0387297026343983	0.651326318424554	334.608244926509	2.89805825242718	3.0568	0.1721	3.068	0.1755	107116785
171	1	107698214	108245993	0.372992	0.0872231319565	603	5	2.33002312375301	0.0198049289922049	0.611625581729264	337.971141860444	2.84433962264151	3.0568	0.1721	3.068	0.1755	107698214
172	1	108245993	109071839	0.37898	0.394560244888	628	5	2.6095883625713	0.00906512309435817	0.670232138720806	351.983212418506	2.9622641509434	3.0568	0.1721	3.068	0.1755	108245993
173	1	109071839	109720252	0.389442	0.228886527568	693	6	3.09432493265315	0.00197261314076898	0.802428412998399	388.414595869466	3.3	3.0568	0.1721	3.068	0.1755	109071839
174	1	109720252	110351181	0.461202	0.207517803113	674	13	3.09408213140749	0.0019742282524541	0.608206875848775	377.765422245339	3.07411630558723	3.0568	0.1721	3.068	0.1755	109720252
175	1	110351181	110922127	0.469932	0.12426043794	623	13	2.4134722367489	0.0158013316626319	0.494690447690918	349.180798306894	2.84150513112885	3.0568	0.1721	3.068	0.1755	110351181
176	1	110922127	111499781	0.426074	0.134429952878	688	10	3.8251769672358	0.000130678182052186	0.715679291052965	385.612181757853	3.18518518518519	3.0568	0.1721	3.068	0.1755	110922127
177	1	111499781	112130318	0.397814	0.20702512303	624	7	2.69515265449283	0.00703563896041479	0.646168257692991	349.741281129216	2.95035460992908	3.0568	0.1721	3.068	0.1755	111499781
178	1	112130318	112681414	0.440542	0.092717058371	650	12	4.04601591494843	5.20966926866142e-05	0.589102523202514	364.3138345096	2.98850574712644	3.0568	0.1721	3.068	0.1755	112130318
179	1	112681414	113311583	0.416242	0.206562049228	661	9	2.82739184740293	0.00469288645114537	0.715241510323845	370.479145555147	3.14014251781473	3.0568	0.1721	3.068	0.1755	112681414
180	1	113311583	114007463	0.398336	0.28148531356	660	7	3.12584206131501	0.00177296743662181	0.727088253076559	369.918662732825	3.12056737588652	3.0568	0.1721	3.068	0.1755	113311583
181	1	114007463	114649045	0.38319	0.220676390547	706	6	3.23038732404942	0.00123622620618693	0.829241244132365	395.700872559658	3.36190476190476	3.0568	0.1721	3.068	0.1755	114007463
182	1	114649045	115265452	0.40239	0.188847628272	591	8	2.24671884878304	0.0246580008664108	0.500815116860264	331.245347992575	2.74564459930314	3.0568	0.1721	3.068	0.1755	114649045
183	1	115265452	115866443	0.386776	0.168040785969	569	6	1.79649904548872	0.0724151843821816	0.518001713167767	318.914725901481	2.70952380952381	3.0568	0.1721	3.068	0.1755	115265452
184	1	115866443	116456524	0.41609	0.152658702788	676	9	2.99153154888189	0.00277581854376293	0.747614485098338	378.886387889984	3.21140142517815	3.0568	0.1721	3.068	0.1755	115866443
185	1	116456524	117032962	0.412266	0.132604026799	651	9	2.71796537975029	0.00656847105655825	0.693248781981789	364.874317331922	3.09263657957245	3.0568	0.1721	3.068	0.1755	116456524
186	1	117032962	117684148	0.425704	0.23217022479	672	10	3.59771141052369	0.000321029531965316	0.681731959129628	376.644456600694	3.11111111111111	3.0568	0.1721	3.068	0.1755	117032962
187	1	117684148	118287849	0.402334	0.171775431878	696	8	3.60769155025886	0.000308933448069249	0.736744292531459	390.096044336433	3.23344947735192	3.0568	0.1721	3.068	0.1755	117684148
188	1	118287849	118872569	0.376144	0.144889861814	624	5	2.56485792436038	0.0103218060031124	0.661013608691428	349.741281129216	2.94339622641509	3.0568	0.1721	3.068	0.1755	118287849
189	1	118872569	119506670	0.365906	0.211482082507	615	4	2.1625528329854	0.030575589365167	0.660681398721254	344.696935728314	2.94964028776978	3.0568	0.1721	3.068	0.1755	118872569
190	1	119506670	120187786	0.409656	0.265910652517	658	8	3.11514904877237	0.00183851983466921	0.655744570417973	368.79769708818	3.05691056910569	3.0568	0.1721	3.068	0.1755	119506670
191	1	120187786	145035037	0.402788	0.979877049578	2324	8	24.709249245522	8.5069902122557e-135	2.47619515008726	1302.5620790774	5	3.0568	0.1721	3.068	0.1755	120187786
192	1	145035037	146737129	0.410546	0.706243845809	617	9	2.34591538973131	0.018980415607199	0.615861727965571	345.817901372959	2.93111638954869	3.0568	0.1721	3.068	0.1755	145035037
193	1	146737129	147374311	0.40698	0.215294845115	363	8	-0.708536160135886	0.478612364957404	-0.202373465321518	203.455264503054	1.68641114982578	1.8435	0.1399	1.8568	0.0907	146737129
194	1	147374311	150270836	0.41762	0.82737935975	390	9	-0.138065425983604	0.890188710110752	-0.0459346374342358	218.58830070576	1.85273159144893	1.8435	0.1399	1.8568	0.0907	147374311
195	1	150270836	151011108	0.409924	0.324572589535	423	8	0.069162526421725	0.94486025123397	0.0183146498026811	237.084233842401	1.96515679442509	1.8435	0.1399	1.8568	0.0907	150270836
196	1	151011108	151701010	0.439724	0.275259384666	392	11	-0.512886836569073	0.60803048188916	-0.111697558352421	219.709266350405	1.82537834691502	1.8435	0.1399	1.8568	0.0907	151011108
197	1	151701010	152341794	0.416488	0.219705860321	374	9	-0.313147774227827	0.754168394400386	-0.10637049129621	209.620575548601	1.77672209026128	1.8435	0.1399	1.8568	0.0907	151701010
198	1	152341794	152955472	0.413262	0.185240468128	329	9	-0.805566878664705	0.420492629736432	-0.291321177448605	184.39884854409	1.56294536817102	1.8435	0.1399	1.8568	0.0907	152341794
199	1	152955472	153611727	0.435116	0.23810104304	406	11	-0.285338451330681	0.775384856831879	-0.0610714852824533	227.556025862919	1.89057043073341	1.8435	0.1399	1.8568	0.0907	152955472
200	1	153611727	154358028	0.443378	0.330029036542	370	12	-1.15288633966897	0.248957039689352	-0.223811924196991	207.378644259311	1.70114942528736	1.8435	0.1399	1.8568	0.0907	153611727
201	1	154358028	154964096	0.46911	0.175010064877	420	13	-0.295622049833327	0.767518732560013	-0.0741523876669611	235.402785375434	1.91562143671608	1.8435	0.1399	1.8568	0.0907	154358028
202	1	154964096	155740245	0.461494	0.355793797325	408	13	-0.455765554458878	0.648558576255246	-0.115972563361588	228.676991507564	1.86088939566705	1.8435	0.1399	1.8568	0.0907	154964096
203	1	155740245	156424280	0.477374	0.269043250711	420	14	-0.533611813357634	0.593610133329319	-0.0830243026413672	235.402785375434	1.8961625282167	1.8435	0.1399	1.8568	0.0907	155740245
204	1	156424280	157011936	0.502404	0.149162094831	401	15	-1.04777225659737	0.294743547594128	-0.150054602688262	224.753611751307	1.80224719101124	1.8435	0.1399	1.8568	0.0907	156424280
205	1	157011936	157691696	0.422196	0.264446275156	400	10	-0.269203053582072	0.787773430567057	-0.0667292738744078	224.193128928985	1.85185185185185	1.8435	0.1399	1.8568	0.0907	157011936
206	1	157691696	158325621	0.41886	0.211263162046	405	9	0.0260742754953555	0.979198095265855	0.00851314658814064	226.995543040597	1.92399049881235	1.8435	0.1399	1.8568	0.0907	157691696
207	1	158325621	158913505	0.358822	0.149492076668	389	3	0.0847549870305927	0.932456179861601	0.0333655421459412	218.027817883438	1.88834951456311	1.8435	0.1399	1.8568	0.0907	158325621
208	1	158913505	159545020	0.381576	0.208253168967	427	6	0.310279077929447	0.756348739971099	0.103809130481675	239.326165131691	2.03333333333333	1.8435	0.1399	1.8568	0.0907	158913505
209	1	159545020	160119603	0.446652	0.129803701119	417	12	-0.280213461215338	0.779313739653083	-0.0512898112686393	233.721336908466	1.91724137931034	1.8435	0.1399	1.8568	0.0907	159545020
210	1	160119603	160746787	0.425056	0.202785785352	465	10	0.65487577056085	0.512547741289614	0.150501442346261	260.624512379945	2.15277777777778	1.8435	0.1399	1.8568	0.0907	160119603
211	1	160746787	161571226	0.442676	0.393526992294	398	12	-0.632996114207234	0.526736180518383	-0.118568764169654	223.07216328434	1.82988505747126	1.8435	0.1399	1.8568	0.0907	160746787
212	1	161571226	162214601	0.40472	0.222848261123	413	8	-0.0604539213378768	0.951794114131884	-0.0162012318978235	231.479405619177	1.91869918699187	1.8435	0.1399	1.8568	0.0907	161571226
213	1	162214601	162849228	0.40032	0.212135632427	414	8	-0.0474922765619166	0.9621208858023	-0.0127122458179436	232.039888441499	1.92334494773519	1.8435	0.1399	1.8568	0.0907	162214601
214	1	162849228	163417199	0.375318	0.119673363605	377	5	-0.197246635164386	0.8436345378147	-0.0659678969021564	211.302024015568	1.77830188679245	1.8435	0.1399	1.8568	0.0907	162849228
215	1	163417199	164008069	0.36648	0.153790173811	377	4	-0.11519230571583	0.908292697229195	-0.0453404882366846	211.302024015568	1.80815347721823	1.8435	0.1399	1.8568	0.0907	163417199
216	1	164008069	164614377	0.373468	0.175336627589	314	5	-0.901751036986492	0.367189134822217	-0.329767861279194	175.991606209253	1.4811320754717	1.8435	0.1399	1.8568	0.0907	164008069
217	1	164614377	165175954	0.407162	0.109650145928	209	8	-2.70462945563375	0.00683806195012082	-0.998840071236386	117.140909865394	0.970963995354239	1.0655	0.1296	1.0552	0.1229	164614377
218	1	165175954	165737902	0.4166	0.110237957961	237	9	-1.81229038106899	0.0699413400422155	-0.764521702285587	132.834428890423	1.12589073634204	1.0655	0.1296	1.0552	0.1229	165175954
219	1	165737902	166368037	0.420072	0.206519237941	248	10	-2.43012584234706	0.0150935811861533	-0.756389153262257	138.99973993597	1.14814814814815	1.0655	0.1296	1.0552	0.1229	165737902
220	1	166368037	167003472	0.38465	0.213137457018	251	6	-1.53179637482007	0.12557269093782	-0.662739575188043	140.681188402938	1.1952380952381	1.0655	0.1296	1.0552	0.1229	166368037
221	1	167003472	167586870	0.4115	0.142952152733	195	9	-2.27188154521007	0.0230936658399328	-1.04593463743424	109.29415035288	0.926365795724466	1.0655	0.1296	1.0552	0.1229	167003472
222	1	167586870	168200169	0.399112	0.184736971689	240	7	-1.89886768494375	0.057581875109015	-0.732343365560739	134.515877357391	1.13475177304965	1.0655	0.1296	1.0552	0.1229	167586870
223	1	168200169	168802725	0.40208	0.170201607817	224	8	-2.51020478399435	0.012066116530164	-0.898844281259665	125.548152200231	1.04065040650407	1.0655	0.1296	1.0552	0.1229	168200169
224	1	168802725	169419841	0.373302	0.189779555221	225	5	-1.89700328717963	0.0578275042483795	-0.810607418953784	126.108635022554	1.06132075471698	1.0655	0.1296	1.0552	0.1229	168802725
225	1	169419841	170011904	0.366926	0.155495276685	220	4	-1.61773846864059	0.105718971911314	-0.822401487980689	123.306220910942	1.05515587529976	1.0655	0.1296	1.0552	0.1229	169419841
226	1	170011904	170641128	0.370912	0.205370424523	256	5	-1.55034239104494	0.121059357794283	-0.624388610170821	143.48360251455	1.20754716981132	1.0655	0.1296	1.0552	0.1229	170011904
227	1	170641128	171250621	0.370408	0.179646033671	255	5	-1.56152500059767	0.118399929770165	-0.630035173311963	142.923119692228	1.20283018867925	1.0655	0.1296	1.0552	0.1229	170641128
228	1	171250621	171907984	0.387702	0.239385240727	224	6	-1.81438749541233	0.0696180895401899	-0.826928207081211	125.548152200231	1.06666666666667	1.0655	0.1296	1.0552	0.1229	171250621
229	1	171907984	172498734	0.368874	0.153618281845	227	4	-1.55074596456115	0.120962574567654	-0.777212714214434	127.229600667199	1.08872901678657	1.0655	0.1296	1.0552	0.1229	171907984
230	1	172498734	173110211	0.37644	0.182307756465	196	5	-2.22129896420885	0.0263307189800644	-1.00967876605561	109.854633175202	0.924528301886792	1.0655	0.1296	1.0552	0.1229	172498734
231	1	173110211	173810641	0.379776	0.286152791856	251	5	-1.6062554388086	0.108217796905803	-0.652845056220049	140.681188402938	1.18396226415094	1.0655	0.1296	1.0552	0.1229	173110211
232	1	173810641	174477598	0.361262	0.250326482817	232	4	-1.50289417593297	0.13286633512055	-0.745780206377777	130.032014778811	1.11270983213429	1.0655	0.1296	1.0552	0.1229	173810641
233	1	174477598	175140831	0.382188	0.246117126259	190	6	-2.17024298060258	0.0299884436295459	-1.06442752080787	106.491736241268	0.904761904761905	1.0655	0.1296	1.0552	0.1229	174477598
234	1	175140831	175695810	0.431134	0.099065009667	183	11	-3.90985915905649	9.23499505493899e-05	-1.21070756418359	102.56835648501	0.852153667054715	1.0655	0.1296	1.0552	0.1229	175140831
235	1	175695810	176315233	0.381172	0.192797167687	216	6	-1.89811819781003	0.0576805134593861	-0.879395626975347	121.064289621652	1.02857142857143	1.0655	0.1296	1.0552	0.1229	175695810
236	1	176315233	176885374	0.395226	0.123023953724	217	7	-2.17403036152459	0.0297028551133317	-0.877682728724778	121.624772443974	1.02600472813239	1.0655	0.1296	1.0552	0.1229	176315233
237	1	176885374	177436960	0.409208	0.0935230408313	237	8	-2.34170340190687	0.0191959629792982	-0.81745595441901	132.834428890423	1.10104529616725	1.0655	0.1296	1.0552	0.1229	176885374
238	1	177436960	178033641	0.403418	0.162031303159	220	8	-2.56205136309819	0.0104055928371519	-0.924839489792609	123.306220910942	1.02206736353078	1.0655	0.1296	1.0552	0.1229	177436960
239	1	178033641	178635967	0.383454	0.169884746798	271	6	-1.32246961882581	0.186011819602305	-0.552134087784944	151.890844849387	1.29047619047619	1.0655	0.1296	1.0552	0.1229	178033641
240	1	178635967	179290609	0.385878	0.236223768105	214	6	-1.91905087340946	0.0549778958362375	-0.892816142737668	119.943323977007	1.01904761904762	1.0655	0.1296	1.0552	0.1229	178635967
241	1	179290609	179957482	0.3858	0.25023205318	204	6	-2.02371425140659	0.0429995613778151	-0.96185778716732	114.338495753782	0.971428571428571	1.0655	0.1296	1.0552	0.1229	179290609
242	1	179957482	180555664	0.400752	0.164133992664	209	8	-2.70462945563375	0.00683806195012082	-0.998840071236386	117.140909865394	0.970963995354239	1.0655	0.1296	1.0552	0.1229	179957482
243	1	180555664	181174706	0.413636	0.19230036088	202	9	-2.19528301785323	0.0281433023159058	-0.995053468432052	113.217530109137	0.959619952494062	1.0655	0.1296	1.0552	0.1229	180555664
244	1	181174706	181734945	0.436322	0.107523753255	212	11	-3.43850893249125	0.000584927239659977	-0.99848694790443	118.822358332362	0.987194412107101	1.0655	0.1296	1.0552	0.1229	181174706
245	1	181734945	182365150	0.412262	0.206607373791	223	9	-1.96548743578268	0.0493578484496965	-0.852365051263542	124.987669377909	1.05938242280285	1.0655	0.1296	1.0552	0.1229	181734945
246	1	182365150	182968342	0.40148	0.171076539477	244	8	-2.25097188847515	0.024387317922522	-0.775461865754382	136.757808646681	1.1335656213705	1.0655	0.1296	1.0552	0.1229	182365150
247	1	182968342	183553816	0.403842	0.145991111475	216	8	-2.61389794220203	0.00895157713877827	-0.9513117011538	121.064289621652	1.00348432055749	1.0655	0.1296	1.0552	0.1229	182968342
248	1	183553816	184145025	0.392438	0.154275391613	228	7	-2.04243082055114	0.0411088151220852	-0.806343947004516	127.790083489521	1.07801418439716	1.0655	0.1296	1.0552	0.1229	183553816
249	1	184145025	184721667	0.389152	0.132910887518	152	6	-2.56796381699168	0.0102297833340849	-1.38635561569523	85.1933889930141	0.723809523809524	1.0655	0.1296	1.0552	0.1229	184145025
250	1	184721667	185345081	0.375066	0.197964755363	219	5	-1.96409894449602	0.0495186186098744	-0.849601550569647	122.745738088619	1.03301886792453	1.0655	0.1296	1.0552	0.1229	184721667
251	1	185345081	185947636	0.364852	0.170200230684	253	4	-1.30191666369462	0.192944875377312	-0.620767626811039	141.802154047583	1.21342925659472	1.0655	0.1296	1.0552	0.1229	185345081
252	1	185947636	186531620	0.351844	0.143812159237	260	3	-1.14464742117944	0.252355239971582	-0.547892989811796	145.72553380384	1.2621359223301	1.0655	0.1296	1.0552	0.1229	185947636
253	1	186531620	187128463	0.35383	0.162258751464	210	3	-1.62115998250115	0.104983332606855	-0.856015285174128	117.701392687717	1.01941747572816	1.0655	0.1296	1.0552	0.1229	186531620
254	1	187128463	187719554	0.344872	0.154106558889	211	2	-1.62888894618475	0.103336530540559	-0.809473992552815	118.261875510039	1.0458488228005	1.0655	0.1296	1.0552	0.1229	187128463
255	1	187719554	188303765	0.33367	0.144144838081	179	1	-1.35860148121149	0.174272905572955	-0.990354533634616	100.326425195721	0.90176322418136	1.0655	0.1296	1.0552	0.1229	187719554
256	1	188303765	188888807	0.328932	0.145360504032	270	1	-0.658586817280635	0.51016113046064	-0.397354713848042	151.330362027065	1.36020151133501	1.0655	0.1296	1.0552	0.1229	188303765
257	1	188888807	189490516	0.323614	0.169033536145	223	1	-1.02013285249767	0.307665457870292	-0.673270410978568	124.987669377909	1.12342569269521	1.0655	0.1296	1.0552	0.1229	188888807
258	1	189490516	190060588	0.327752	0.122917806874	196	1	-1.2278295110266	0.219510974945611	-0.859460466783665	109.854633175202	0.987405541561713	1.0655	0.1296	1.0552	0.1229	189490516
259	1	190060588	190610383	0.32528	0.0905701215908	251	1	-0.804743725134329	0.420967581781071	-0.502626756948101	140.681188402938	1.26448362720403	1.0655	0.1296	1.0552	0.1229	190060588
260	1	190610383	191200583	0.326592	0.152829549305	200	1	-1.19705963568898	0.231283311315817	-0.830314121124148	112.096564464492	1.00755667506297	1.0655	0.1296	1.0552	0.1229	190610383
261	1	191200583	191781618	0.330868	0.139466641424	200	1	-1.19705963568898	0.231283311315817	-0.830314121124148	112.096564464492	1.00755667506297	1.0655	0.1296	1.0552	0.1229	191200583
262	1	191781618	192350659	0.333602	0.121328691606	234	1	-0.935515695319213	0.349522598550471	-0.603805591315468	131.152980423456	1.17884130982368	1.0655	0.1296	1.0552	0.1229	191781618
263	1	192350659	192946632	0.359664	0.161035818737	236	3	-1.37337345061386	0.169636279012545	-0.687617753478409	132.273946068101	1.14563106796116	1.0655	0.1296	1.0552	0.1229	192350659
264	1	192946632	193539023	0.357784	0.155962869119	206	3	-1.65928098740689	0.0970591846082593	-0.883760275657032	115.459461398427	1	1.0655	0.1296	1.0552	0.1229	192946632
265	1	193539023	194130454	0.345412	0.154592843459	238	2	-1.35192417353162	0.176399573498324	-0.635755417952056	133.394911712746	1.17967781908302	1.0655	0.1296	1.0552	0.1229	193539023
266	1	194130454	194721839	0.32878	0.154527084725	173	1	-1.40475629421792	0.160093759603574	-1.03954208326215	96.9635282617858	0.871536523929471	1.0655	0.1296	1.0552	0.1229	194130454
267	1	194721839	195304540	0.32491	0.141926991716	252	1	-0.797051256299924	0.425421263669541	-0.496890387398956	141.24167122526	1.26952141057935	1.0655	0.1296	1.0552	0.1229	194721839
268	1	195304540	195884769	0.329234	0.138271268758	204	1	-1.16628976035136	0.243497311788806	-0.801744968927377	114.338495753782	1.02770780856423	1.0655	0.1296	1.0552	0.1229	195304540
269	1	195884769	196459548	0.33624	0.130100438603	193	1	-1.25090691752982	0.210968439779413	-0.881713273630792	108.173184708235	0.972292191435768	1.0655	0.1296	1.0552	0.1229	195884769
270	1	196459548	197191179	0.34106	0.316595387566	167	2	-2.08023894606392	0.0375036216682304	-1.14686888878595	93.6006313278511	0.827757125154895	1.0655	0.1296	1.0552	0.1229	196459548
271	1	197191179	197770816	0.344972	0.13739116033	214	2	-1.59811508255662	0.110017367565006	-0.789106194858853	119.943323977007	1.06071871127633	1.0655	0.1296	1.0552	0.1229	197191179
272	1	197770816	198356448	0.363732	0.14622151795	187	4	-1.93356027358656	0.0531672156459813	-1.05686674161771	104.8102877743	0.896882494004796	1.0655	0.1296	1.0552	0.1229	197770816
273	1	198356448	198909725	0.348318	0.0962935383181	241	2	-1.32115030990349	0.186451250838352	-0.617683845030038	135.076360179713	1.19454770755886	1.0655	0.1296	1.0552	0.1229	198356448
274	1	198909725	199485293	0.348812	0.13129291413	218	2	-1.55708326438579	0.119450717891083	-0.762388856483074	122.185255266297	1.08054522924411	1.0655	0.1296	1.0552	0.1229	198909725
275	1	199485293	200120632	0.37051	0.213018561744	288	5	-1.19249888535752	0.233065687543722	-0.454463608728508	161.419052828869	1.35849056603774	1.0655	0.1296	1.0552	0.1229	199485293
276	1	200120632	200746733	0.385968	0.201406801778	411	6	0.142817673134036	0.88643417902178	0.0487114545428678	230.358439974532	1.95714285714286	1.8693	0.165	1.8583	0.1388	200120632
277	1	200746733	201321553	0.4812	0.130162485648	391	14	-1.15560713181416	0.24784188954538	-0.186245023000138	219.148783528082	1.76523702031603	1.8693	0.165	1.8583	0.1388	200746733
278	1	201321553	201903800	0.479672	0.141257919749	445	14	0.00259104738074969	0.997932645611798	0.000391705546270237	249.414855933495	2.00902934537246	1.8693	0.165	1.8583	0.1388	201321553
279	1	201903800	202697511	0.472774	0.370047788175	426	14	-0.404923126780422	0.685534018214031	-0.0625602000816515	238.765682309369	1.92325056433409	1.8693	0.165	1.8583	0.1388	201903800
280	1	202697511	203305393	0.456966	0.177471943568	423	13	-0.255586173676939	0.798270395690142	-0.063884052213134	237.084233842401	1.92930444697834	1.8693	0.165	1.8583	0.1388	202697511
281	1	203305393	203964546	0.440008	0.241450770914	411	12	-0.391618509528568	0.695340109537619	-0.07219880103162	230.358439974532	1.88965517241379	1.8693	0.165	1.8583	0.1388	203305393
282	1	203964546	204560510	0.474552	0.161023149049	353	14	-1.9706354801365	0.0487655852954291	-0.333745447036309	197.850436279829	1.59367945823928	1.8693	0.165	1.8583	0.1388	203964546
283	1	204560510	205122961	0.470414	0.111033672267	382	14	-1.34864016167998	0.177452574149667	-0.219840992271741	214.10443812718	1.72460496613995	1.8693	0.165	1.8583	0.1388	204560510
284	1	205122961	205736766	0.468962	0.185409046847	414	13	-0.375693802146102	0.707144546089548	-0.0949109478337585	232.039888441499	1.88825541619156	1.8693	0.165	1.8583	0.1388	205122961
285	1	205736766	206863148	0.45866	0.556100860987	440	13	-0.0287162087907424	0.977090928953171	-0.00703819180842419	246.612441821883	2.00684150513113	1.8693	0.165	1.8583	0.1388	205736766
286	1	206863148	207443791	0.425538	0.13888568363	374	10	-0.638834583239241	0.522930547865026	-0.163691003761496	209.620575548601	1.73148148148148	1.8693	0.165	1.8583	0.1388	206863148
287	1	207443791	208141565	0.396358	0.283435610957	388	7	-0.128255679119234	0.897946638294047	-0.0393211189821294	217.467335061115	1.83451536643026	1.8693	0.165	1.8583	0.1388	207443791
288	1	208141565	208679247	0.443688	0.0700823163134	349	12	-1.54280400876528	0.122878336547427	-0.308110158503651	195.608504990539	1.60459770114943	1.8693	0.165	1.8583	0.1388	208141565
289	1	208679247	209255545	0.393952	0.132393310405	423	7	0.290470133068995	0.77145659663444	0.0852798919506925	237.084233842401	2	1.8693	0.165	1.8583	0.1388	208679247
290	1	209255545	209816933	0.420718	0.109350395805	353	10	-0.937383126423878	0.348561517346843	-0.247061090377952	197.850436279829	1.63425925925926	1.8693	0.165	1.8583	0.1388	209255545
291	1	209816933	210416295	0.390638	0.165779612321	391	7	-0.0923648952173862	0.9264081297243	-0.0282091638619048	219.148783528082	1.84869976359338	1.8693	0.165	1.8583	0.1388	209816933
292	1	210416295	210994618	0.424874	0.135431238253	393	10	-0.368719234643618	0.712337010247565	-0.0921999613905262	220.269749172727	1.81944444444444	1.8693	0.165	1.8583	0.1388	210416295
293	1	210994618	211687066	0.392766	0.27792411849	390	7	-0.104328489851336	0.916908669642687	-0.0319036474196464	218.58830070576	1.84397163120567	1.8693	0.165	1.8583	0.1388	210994618
294	1	211687066	212316012	0.40907	0.205019190837	408	8	-0.125262145217678	0.900316019829147	-0.0337738613457732	228.676991507564	1.89547038327526	1.8693	0.165	1.8583	0.1388	211687066
295	1	212316012	212928493	0.427624	0.18364814582	440	10	0.299460838198188	0.764588448347817	0.0707742498755271	246.612441821883	2.03703703703704	1.8693	0.165	1.8583	0.1388	212316012
296	1	212928493	213576892	0.39125	0.228869877961	384	7	-0.176110057655032	0.860207479554887	-0.054271460448101	215.225403771825	1.81560283687943	1.8693	0.165	1.8583	0.1388	212928493
297	1	213576892	214144279	0.412636	0.118767261146	364	9	-0.422574241880466	0.672605923074488	-0.14547031098515	204.015747325376	1.729216152019	1.8693	0.165	1.8583	0.1388	213576892
298	1	214144279	214704502	0.404234	0.107498264084	449	8	0.40616529059669	0.68462115532593	0.104372431423878	251.656787222785	2.08594657375145	1.8693	0.165	1.8583	0.1388	214144279
299	1	214704502	215295930	0.375306	0.154588555158	407	5	0.138231651417569	0.890057340994821	0.0444963740954262	228.116508685242	1.91981132075472	1.8693	0.165	1.8583	0.1388	214704502
300	1	215295930	215892610	0.360918	0.162029898773	348	4	-0.392732679759258	0.694516931113675	-0.16081770565662	195.048022168217	1.66906474820144	1.8693	0.165	1.8583	0.1388	215295930
301	1	215892610	216454419	0.351284	0.110017817443	391	3	0.103815489483461	0.917315774061275	0.0407639944671016	219.148783528082	1.89805825242718	1.8693	0.165	1.8583	0.1388	215892610
302	1	216454419	217000444	0.357908	0.0842910123163	417	3	0.351602021370754	0.725136749055376	0.133642770604413	233.721336908466	2.02427184466019	1.8693	0.165	1.8583	0.1388	216454419
303	1	217000444	217552799	0.380902	0.0947850567117	381	6	-0.171172460857359	0.86408816094151	-0.060635941645493	213.543955304858	1.81428571428571	1.8693	0.165	1.8583	0.1388	217000444
304	1	217552799	218133162	0.350968	0.138470233285	428	3	0.456434784861532	0.648077356830968	0.171206183560896	239.886647954014	2.07766990291262	1.8693	0.165	1.8583	0.1388	217552799
305	1	218133162	218713443	0.375546	0.138348489783	388	5	-0.0742379300843362	0.940821065262818	-0.024475767983693	217.467335061115	1.83018867924528	1.8693	0.165	1.8583	0.1388	218133162
306	1	218713443	219299415	0.365698	0.146716907975	403	4	0.133636995150691	0.893689628661464	0.0508748270226187	225.874577395952	1.93285371702638	1.8693	0.165	1.8583	0.1388	218713443
307	1	219299415	219877178	0.370658	0.134593250174	357	5	-0.420898826219023	0.673828962373771	-0.144608346141721	200.092367569119	1.68396226415094	1.8693	0.165	1.8583	0.1388	219299415
308	1	219877178	220519371	0.376382	0.221417860363	427	5	0.361883842472206	0.717438834635093	0.11370364944967	239.326165131691	2.01415094339623	1.8693	0.165	1.8583	0.1388	219877178
309	1	220519371	221114673	0.402784	0.160090172719	373	8	-0.578919712376284	0.562643348571385	-0.163167383062031	209.060092726278	1.732868757259	1.8693	0.165	1.8583	0.1388	220519371
310	1	221114673	221702465	0.376338	0.14935895691	389	5	-0.0630553205316044	0.949722452509156	-0.0207622651846289	218.027817883438	1.83490566037736	1.8693	0.165	1.8583	0.1388	221114673
311	1	221702465	222271496	0.391524	0.121313250069	392	7	-0.0804013005834368	0.935918092539367	-0.024524117054049	219.709266350405	1.85342789598109	1.8693	0.165	1.8583	0.1388	221702465
312	1	222271496	222913998	0.39083	0.221792305705	395	7	-0.0445105166815885	0.964497469186686	-0.0135251181047919	221.390714817372	1.86761229314421	1.8693	0.165	1.8583	0.1388	222271496
313	1	222913998	223523051	0.413476	0.179053382875	411	9	0.0917301560869392	0.926912437301176	0.0297296324978364	230.358439974532	1.95249406175772	1.8693	0.165	1.8583	0.1388	222913998
314	1	223523051	224373409	0.431744	0.412012352444	387	11	-0.594154117011355	0.552409037961919	-0.130217646323219	216.906852238793	1.80209545983702	1.8693	0.165	1.8583	0.1388	223523051
315	1	224373409	225002935	0.415194	0.205751629003	441	9	0.420009559044858	0.674478470585972	0.131369894373674	247.172924644205	2.09501187648456	1.8693	0.165	1.8583	0.1388	224373409
316	1	225002935	225695542	0.37943	0.278089883585	411	5	0.182962089628496	0.854827764548246	0.058605973510862	230.358439974532	1.93867924528302	1.8693	0.165	1.8583	0.1388	225002935
317	1	225695542	226358227	0.4311	0.24549371119	463	11	0.641108545711341	0.521452162369941	0.128460980792607	259.5035467353	2.15599534342258	1.8693	0.165	1.8583	0.1388	225695542
318	1	226358227	226970538	0.453284	0.183421496592	427	13	-0.202205005468422	0.839756460159428	-0.0503056457125935	239.326165131691	1.94754846066135	1.8693	0.165	1.8583	0.1388	226358227
319	1	226970538	227580663	0.395332	0.180495800041	403	7	0.0511982403900069	0.959167553973018	0.0154020673587103	225.874577395952	1.90543735224586	1.8693	0.165	1.8583	0.1388	226970538
320	1	227580663	228266773	0.472358	0.271253880573	393	14	-1.11271090295509	0.265832611391638	-0.178884318048883	220.269749172727	1.77426636568849	1.8693	0.165	1.8583	0.1388	227580663
321	1	228266773	228906733	0.499332	0.218701168823	345	15	-2.38269015767385	0.0171866530388148	-0.367060477477651	193.366573701249	1.55056179775281	1.8693	0.165	1.8583	0.1388	228266773
322	1	228906733	229496991	0.440392	0.152912794066	369	12	-1.17145384772118	0.241416398665325	-0.227716378652907	206.818161436988	1.69655172413793	1.8693	0.165	1.8583	0.1388	228906733
323	1	229496991	230108568	0.419716	0.182441458721	336	9	-0.728968351307857	0.466021022238812	-0.260947528405086	188.322228300347	1.59619952494062	1.8693	0.165	1.8583	0.1388	229496991
324	1	230108568	230682839	0.452012	0.129330925643	293	13	-1.99047414045374	0.0465387298637693	-0.593641050910836	164.221466940481	1.3363740022805	1.8693	0.165	1.8583	0.1388	230108568
325	1	230682839	231272270	0.429698	0.151724290036	389	10	-0.425585623821644	0.670409817643848	-0.106959118662941	218.027817883438	1.80092592592593	1.8693	0.165	1.8583	0.1388	230682839
326	1	231272270	231895935	0.407194	0.19828754219	412	8	-0.073415566113837	0.941475431053791	-0.0196986761340503	230.918922796854	1.91405342624855	1.8693	0.165	1.8583	0.1388	231272270
327	1	231895935	232490999	0.413336	0.159754244922	472	9	0.75923160876804	0.447714020839179	0.229378098177995	264.547892136202	2.24228028503563	1.8693	0.165	1.8583	0.1388	231895935
328	1	232490999	233052992	0.406902	0.11030920314	373	8	-0.578919712376284	0.562643348571385	-0.163167383062031	209.060092726278	1.732868757259	1.8693	0.165	1.8583	0.1388	232490999
329	1	233052992	233629427	0.3979	0.132599512521	382	7	-0.200037246922931	0.841451450956131	-0.0618051331335084	214.10443812718	1.80614657210402	1.8693	0.165	1.8583	0.1388	233052992
330	1	233629427	234236314	0.393906	0.176123396942	392	7	-0.0804013005834368	0.935918092539367	-0.024524117054049	219.709266350405	1.85342789598109	1.8693	0.165	1.8583	0.1388	233629427
331	1	234236314	234816376	0.419636	0.138023176833	421	9	0.201156623739579	0.840576107414998	0.0644114718825495	235.963268197756	2	1.8693	0.165	1.8583	0.1388	234236314
332	1	234816376	235524537	0.424044	0.293945868242	417	10	-0.0275208995754618	0.97804427070889	-0.0066818902044689	233.721336908466	1.93055555555556	1.8693	0.165	1.8583	0.1388	234816376
333	1	235524537	236178352	0.404924	0.235257679925	405	8	-0.164147079545558	0.869615360301502	-0.0444211055452817	226.995543040597	1.8815331010453	1.8693	0.165	1.8583	0.1388	235524537
334	1	236178352	236828852	0.41155	0.231360491929	380	9	-0.247491893636243	0.80452756434897	-0.0834093428528986	212.983472482535	1.80522565320665	1.8693	0.165	1.8583	0.1388	236178352
335	1	236828852	237428664	0.406068	0.166405473715	356	8	-0.799267673567607	0.424135219005512	-0.230465772350871	199.531884746796	1.65389082462253	1.8693	0.165	1.8583	0.1388	236828852
336	1	237428664	238007532	0.358696	0.136245223436	380	3	-0.00101727400731624	0.999188332915448	-0.000405194509302879	212.983472482535	1.84466019417476	1.8693	0.165	1.8583	0.1388	237428664
337	1	238007532	238605385	0.374912	0.163674013512	355	5	-0.443264045324487	0.657574758962602	-0.152713395778776	198.971401924474	1.67452830188679	1.8693	0.165	1.8583	0.1388	238007532
338	1	238605385	239186212	0.343758	0.13915847576	451	2	0.833020144065271	0.404833368517602	0.286410441995381	252.77775286743	2.23543990086741	1.8693	0.165	1.8583	0.1388	238605385
339	1	239186212	239759216	0.362902	0.127405742368	410	4	0.200629499230139	0.840988289995029	0.0757188980000973	229.797957152209	1.96642685851319	1.8693	0.165	1.8583	0.1388	239186212
340	1	239759216	240347054	0.387338	0.149425521998	392	6	-0.0560427450605143	0.955307755015446	-0.0195732850236069	219.709266350405	1.86666666666667	1.8693	0.165	1.8583	0.1388	239759216
341	1	240347054	240958965	0.37826	0.182887707526	436	5	0.462527328446792	0.643703209229154	0.143795714606106	244.370510532593	2.05660377358491	1.8693	0.165	1.8583	0.1388	240347054
342	1	240958965	241542129	0.378638	0.142608254282	395	5	0.00404033678478665	0.9967762864298	0.00132023289364456	221.390714817372	1.86320754716981	1.8693	0.165	1.8583	0.1388	240958965
343	1	241542129	242151661	0.38137	0.179698522801	471	6	0.770797941116827	0.440826707816177	0.245300120473968	263.987409313879	2.24285714285714	1.8693	0.165	1.8583	0.1388	241542129
344	1	242151661	242902919	0.398024	0.334449683065	384	7	-0.176110057655032	0.860207479554887	-0.054271460448101	215.225403771825	1.81560283687943	1.8693	0.165	1.8583	0.1388	242151661
345	1	242902919	243816822	0.3764	0.452895985679	388	5	-0.0742379300843362	0.940821065262818	-0.024475767983693	217.467335061115	1.83018867924528	1.8693	0.165	1.8583	0.1388	242902919
346	1	243816822	244387282	0.396996	0.123514356835	448	7	0.589559998917731	0.555485676131435	0.168120960888347	251.096304400463	2.11820330969267	1.8693	0.165	1.8583	0.1388	243816822
347	1	244387282	245047729	0.404808	0.24293698056	385	8	-0.423379975064762	0.672018052707759	-0.117484567735005	215.785886594148	1.78861788617886	1.8693	0.165	1.8583	0.1388	244387282
348	1	245047729	245671145	0.422578	0.197967328397	425	10	0.0862118787805902	0.931297987965436	0.0207335673759314	238.205199487046	1.96759259259259	1.8693	0.165	1.8583	0.1388	245047729
349	1	245671145	246268341	0.422042	0.162753936731	385	10	-0.48245201299967	0.629484879656519	-0.121870828066869	215.785886594148	1.78240740740741	1.8693	0.165	1.8583	0.1388	245671145
350	1	246268341	246921274	0.389638	0.234224644795	456	6	0.613802874121129	0.539345597783925	0.198606885025926	255.580166979042	2.17142857142857	1.8693	0.165	1.8583	0.1388	246268341
351	1	246921274	247616229	0.415174	0.280528955112	357	9	-0.499172769237314	0.617657676400721	-0.173484687154747	200.092367569119	1.69596199524941	1.8693	0.165	1.8583	0.1388	246921274
352	1	247616229	248317745	0.36905	0.287257881502	410	4	0.200629499230139	0.840988289995029	0.0757188980000973	229.797957152209	1.96642685851319	1.8693	0.165	1.8583	0.1388	247616229
353	1	248317745	249250621	0.327578	0.507393530501	362	1	0.0491203154846204	0.960823413532707	0.0256755761843327	202.894781680731	1.82367758186398	1.8693	0.165	1.8583	0.1388	248317745
354	2	0	616099	0.426734	0.188442117257	369	10	-0.709917569711774	0.477755254393053	-0.183108457588736	206.818161436988	1.70833333333333	1.8802	0.1459	1.8768	0.1533	248317745
355	2	616099	1202949	0.434058	0.147993524751	354	11	-1.13051816793042	0.258257947407277	-0.258801852384632	198.410919102151	1.64842840512224	1.8802	0.1459	1.8768	0.1533	248933844
356	2	1202949	1825762	0.476658	0.197190810083	395	14	-1.06981467409602	0.28470273585479	-0.171560977243025	221.390714817372	1.78329571106095	1.8802	0.1459	1.8768	0.1533	249520694
357	2	1825762	2396479	0.431262	0.123909047742	391	11	-0.529140292657529	0.596708132104906	-0.115382605160277	219.148783528082	1.82072176949942	1.8802	0.1459	1.8768	0.1533	250143507
358	2	2396479	2956121	0.463072	0.106571701195	378	13	-0.856124316022754	0.391929019985031	-0.226155481112011	211.86250683789	1.72405929304447	1.8802	0.1459	1.8768	0.1533	250714224
359	2	2956121	3598691	0.46405	0.22187465957	376	13	-0.882814900127013	0.377336288634315	-0.233809053655446	210.741541193246	1.71493728620296	1.8802	0.1459	1.8768	0.1533	251273866
360	2	3598691	4216080	0.43719	0.190137822345	423	11	-0.00902969782692009	0.992795441419797	-0.00189354934767975	237.084233842401	1.9697322467986	1.8802	0.1459	1.8768	0.1533	251916436
361	2	4216080	4796180	0.367372	0.138079641441	368	4	-0.201325525246549	0.840444044900227	-0.0801992454483359	206.257678614666	1.76498800959233	1.8802	0.1459	1.8768	0.1533	252533825
362	2	4796180	5460124	0.375352	0.246924439411	377	5	-0.197246635164386	0.8436345378147	-0.0659678969021564	211.302024015568	1.77830188679245	1.8802	0.1459	1.8768	0.1533	253113925
363	2	5460124	6047249	0.409114	0.148392591016	371	8	-0.604843001928205	0.545283318165616	-0.170923826696465	207.939127081633	1.72357723577236	1.8802	0.1459	1.8768	0.1533	253777869
364	2	6047249	6611512	0.39118	0.113888381836	418	7	0.230652159899248	0.817585042230495	0.0681251709116255	234.281819730789	1.97635933806147	1.8802	0.1459	1.8768	0.1533	254364994
365	2	6611512	7158709	0.409698	0.0862523003598	396	8	-0.2808018825292	0.778862359647771	-0.0768425832376591	221.951197639695	1.8397212543554	1.8802	0.1459	1.8768	0.1533	254929257
366	2	7158709	7714640	0.40255	0.100607809243	432	8	0.185817329405367	0.852588014304757	0.0486882988461998	242.128579243303	2.00696864111498	1.8802	0.1459	1.8768	0.1533	255476454
367	2	7714640	8272364	0.406738	0.103499221837	402	8	-0.203032013873439	0.839110009841161	-0.0551475121383401	225.31409457363	1.86759581881533	1.8802	0.1459	1.8768	0.1533	256032385
368	2	8272364	8816269	0.45691	0.0807218172291	393	13	-0.655944935240816	0.511859554564093	-0.170012403074477	220.269749172727	1.79247434435576	1.8802	0.1459	1.8768	0.1533	256590109
369	2	8816269	9417012	0.417464	0.1676973348	417	9	0.157386036678523	0.874940617428843	0.0506386222608171	233.721336908466	1.98099762470309	1.8802	0.1459	1.8768	0.1533	257134014
370	2	9417012	10030167	0.44274	0.184545506438	421	12	-0.205943429006518	0.836835101054468	-0.0375169616469067	235.963268197756	1.93563218390805	1.8802	0.1459	1.8768	0.1533	257734757
371	2	10030167	10629284	0.493218	0.165438470282	391	15	-1.28615045321817	0.198390558900347	-0.18648823183583	219.148783528082	1.75730337078652	1.8802	0.1459	1.8768	0.1533	258347912
372	2	10629284	11238703	0.459752	0.179546420443	342	13	-1.33655482989941	0.181367991713848	-0.370545390447186	191.685125234282	1.55986316989738	1.8802	0.1459	1.8768	0.1533	258947029
373	2	11238703	11837086	0.429468	0.164414764457	451	10	0.455843408437759	0.64850258672065	0.106398159606248	252.77775286743	2.08796296296296	1.8802	0.1459	1.8768	0.1533	259556448
374	2	11837086	12408724	0.426494	0.125320570011	430	10	0.157294865253123	0.875012466822126	0.0376073859403279	241.007613598658	1.99074074074074	1.8802	0.1459	1.8768	0.1533	260154831
375	2	12408724	12971186	0.398736	0.111051057671	436	7	0.445996863310338	0.655599511706844	0.128950363607669	244.370510532593	2.06146572104019	1.8802	0.1459	1.8768	0.1533	260726469
376	2	12971186	13584183	0.357856	0.184335323011	384	3	0.0371037308984211	0.970402297251741	0.0147016978809054	215.225403771825	1.86407766990291	1.8802	0.1459	1.8768	0.1533	261288931
377	2	13584183	14197791	0.342092	0.185147520893	440	2	0.720182644095479	0.471412548522872	0.25078653226466	246.612441821883	2.18091697645601	1.8802	0.1459	1.8768	0.1533	261901928
378	2	14197791	14778882	0.365704	0.13954957141	324	4	-0.622421265174508	0.533664901081341	-0.263911198620724	181.596434432478	1.55395683453237	1.8802	0.1459	1.8768	0.1533	262515536
379	2	14778882	15347169	0.398208	0.120162875448	393	7	-0.0684377059494873	0.9454372071706	-0.0208484589106506	220.269749172727	1.85815602836879	1.8802	0.1459	1.8768	0.1533	263096627
380	2	15347169	15928375	0.39847	0.139719823952	392	7	-0.0804013005834368	0.935918092539367	-0.024524117054049	219.709266350405	1.85342789598109	1.8802	0.1459	1.8768	0.1533	263664914
381	2	15928375	16564119	0.443736	0.213519907384	374	12	-1.07861630746015	0.280758808577501	-0.208298924825666	209.620575548601	1.71954022988506	1.8802	0.1459	1.8768	0.1533	264246120
382	2	16564119	17130248	0.405544	0.116809066485	362	8	-0.721497804911846	0.470603290724702	-0.206353316234063	202.894781680731	1.68176538908246	1.8802	0.1459	1.8768	0.1533	264881864
383	2	17130248	17711983	0.36681	0.140502118662	397	4	0.0762148487968783	0.939248169418242	0.0292339956376088	222.511680462017	1.90407673860911	1.8802	0.1459	1.8768	0.1533	265447993
384	2	17711983	18300635	0.396756	0.150601713746	394	7	-0.0564741113155379	0.954964118779876	-0.0171821417128809	220.83023199505	1.8628841607565	1.8802	0.1459	1.8768	0.1533	266029728
385	2	18300635	18873016	0.382936	0.126455979496	385	6	-0.129307109658507	0.89711464597194	-0.0455684935565514	215.785886594148	1.83333333333333	1.8802	0.1459	1.8768	0.1533	266618380
386	2	18873016	19495246	0.381806	0.196438615946	410	6	0.132351335334323	0.894706404743712	0.0451969703666308	229.797957152209	1.95238095238095	1.8802	0.1459	1.8768	0.1533	267190761
387	2	19495246	20055399	0.421074	0.107386731839	409	10	-0.141253677931514	0.887669542270816	-0.0346284307073837	229.237474329887	1.89351851851852	1.8802	0.1459	1.8768	0.1533	267812991
388	2	20055399	20650180	0.431148	0.15935445147	407	11	-0.269084995242225	0.787864276797479	-0.0575224182013825	228.116508685242	1.89522700814901	1.8802	0.1459	1.8768	0.1533	268373144
389	2	20650180	21248614	0.449088	0.164485975062	392	12	-0.744401162520464	0.456633815896457	-0.140483540598095	219.709266350405	1.80229885057471	1.8802	0.1459	1.8768	0.1533	268967925
390	2	21248614	21820644	0.38623	0.125919969232	354	6	-0.453763581449615	0.649998998516635	-0.166677579055818	198.410919102151	1.68571428571429	1.8802	0.1459	1.8768	0.1533	269566359
391	2	21820644	22375089	0.364668	0.0981972963955	357	4	-0.306599460228539	0.759148264542071	-0.123980937476249	200.092367569119	1.71223021582734	1.8802	0.1459	1.8768	0.1533	270138389
392	2	22375089	22946708	0.363716	0.125291496609	375	4	-0.134333021167101	0.893139242757444	-0.0530144161221055	210.181058370923	1.79856115107914	1.8802	0.1459	1.8768	0.1533	270692834
393	2	22946708	23509419	0.404064	0.111444418183	417	8	-0.00860734223403606	0.993132419321007	-0.00229562987260513	233.721336908466	1.93728222996516	1.8802	0.1459	1.8768	0.1533	271264453
394	2	23509419	24059871	0.464264	0.0916555848648	429	13	-0.175514421364164	0.860675440055434	-0.0435640678335382	240.447130776336	1.95667046750285	1.8802	0.1459	1.8768	0.1533	271827164
395	2	24059871	24740986	0.397206	0.265909574741	352	7	-0.558945085941413	0.576199198137654	-0.17980234253196	197.289953457506	1.66430260047281	1.8802	0.1459	1.8768	0.1533	272377616
396	2	24740986	25367687	0.415544	0.202171370398	403	9	0.00418898196482761	0.996657685739701	0.00137107734412094	225.874577395952	1.9144893111639	1.8802	0.1459	1.8768	0.1533	273058731
397	2	25367687	25990943	0.44079	0.197761433504	420	12	-0.224510937058723	0.822359757576358	-0.0409478670471802	235.402785375434	1.93103448275862	1.8802	0.1459	1.8768	0.1533	273685432
398	2	25990943	26667421	0.407016	0.260877663427	415	8	-0.0345306317859564	0.972454016274299	-0.00923167708298168	232.600371263822	1.92799070847851	1.8802	0.1459	1.8768	0.1533	274308688
399	2	26667421	27249054	0.485998	0.140351389966	426	14	-0.404923126780422	0.685534018214031	-0.0625602000816515	238.765682309369	1.92325056433409	1.8802	0.1459	1.8768	0.1533	274985166
400	2	27249054	27895223	0.460862	0.226208623441	398	13	-0.58921847498017	0.55571472527466	-0.151773284789435	223.07216328434	1.81527936145952	1.8802	0.1459	1.8768	0.1533	275566799
401	2	27895223	28491184	0.385058	0.161018925735	396	6	-0.0141773938616616	0.988688455260543	-0.00492650905920554	221.951197639695	1.88571428571429	1.8802	0.1459	1.8768	0.1533	276212968
402	2	28491184	29082759	0.450746	0.154798630774	386	13	-0.74936197960572	0.453639060326731	-0.195940868065003	216.34636941647	1.76054732041049	1.8802	0.1459	1.8768	0.1533	276808929
403	2	29082759	29654518	0.437902	0.125505676343	457	11	0.543587809180602	0.586725150660759	0.10964295259044	256.140649801365	2.12805587892899	1.8802	0.1459	1.8768	0.1533	277400504
404	2	29654518	30203382	0.420582	0.0890275186567	388	10	-0.43980222111615	0.660080358818923	-0.110672621462005	217.467335061115	1.7962962962963	1.8802	0.1459	1.8768	0.1533	277972263
405	2	30203382	30790655	0.418766	0.148607206529	387	9	-0.170893366279396	0.864307612875488	-0.0570751950394362	216.906852238793	1.83847980997625	1.8802	0.1459	1.8768	0.1533	278521127
406	2	30790655	31361844	0.443002	0.124633002386	368	12	-1.19002135577338	0.234037998458395	-0.23163142865629	206.257678614666	1.69195402298851	1.8802	0.1459	1.8768	0.1533	279108400
407	2	31361844	31996845	0.417292	0.212599665197	422	9	0.212099270504843	0.832029588810358	0.0678342375233386	236.523751020079	2.00475059382423	1.8802	0.1459	1.8768	0.1533	279679589
408	2	31996845	32700888	0.362038	0.289816104982	415	4	0.248481287858316	0.803762046299545	0.0932063247289383	232.600371263822	1.99040767386091	1.8802	0.1459	1.8768	0.1533	280314590
409	2	32700888	33329162	0.379308	0.20416888173	458	5	0.708544738606892	0.478607039761201	0.214815177926123	256.701132623687	2.16037735849057	1.8802	0.1459	1.8768	0.1533	281018633
410	2	33329162	33941659	0.384382	0.183669471034	396	6	-0.0141773938616616	0.988688455260543	-0.00492650905920554	221.951197639695	1.88571428571429	1.8802	0.1459	1.8768	0.1533	281646907
411	2	33941659	34554683	0.371936	0.184371248108	396	5	0.0152229463375185	0.98785431525215	0.00496800990878897	221.951197639695	1.86792452830189	1.8802	0.1459	1.8768	0.1533	282259404
412	2	34554683	35183775	0.35133	0.205203690398	345	3	-0.334576066932518	0.737944901219641	-0.139808251174719	193.366573701249	1.6747572815534	1.8802	0.1459	1.8768	0.1533	282872428
413	2	35183775	35786926	0.338338	0.17102019229	404	1	0.372204006529628	0.7097409632805	0.184041171852922	226.435060218274	2.0352644836272	1.8802	0.1459	1.8768	0.1533	283501520
414	2	35786926	36399642	0.357206	0.183961247952	357	3	-0.220213052215306	0.825705231926444	-0.090480538811151	200.092367569119	1.73300970873786	1.8802	0.1459	1.8768	0.1533	284104671
415	2	36399642	36967517	0.388388	0.119524543253	409	6	0.12188499753461	0.902990097267772	0.0416739038029337	229.237474329887	1.94761904761905	1.8802	0.1459	1.8768	0.1533	284717387
416	2	36967517	37597557	0.374914	0.206399593677	410	5	0.171779480075764	0.863610898238151	0.0550914893346251	229.797957152209	1.93396226415094	1.8802	0.1459	1.8768	0.1533	285285262
417	2	37597557	38194752	0.402064	0.162752534767	410	8	-0.0993388556657573	0.920869228614804	-0.0267191038118227	229.797957152209	1.9047619047619	1.8802	0.1459	1.8768	0.1533	285915302
418	2	38194752	38814174	0.402052	0.192795864532	459	8	0.535781738356292	0.592109404629051	0.136151140096539	257.26161544601	2.13240418118467	1.8802	0.1459	1.8768	0.1533	286512497
419	2	38814174	39475263	0.386118	0.243672183322	419	6	0.226548375531741	0.820774938840367	0.0765233045605365	234.842302553111	1.9952380952381	1.8802	0.1459	1.8768	0.1533	287131919
420	2	39475263	40076997	0.377434	0.169068059973	416	5	0.238875137392155	0.811202405013923	0.0760511079702713	233.160854086144	1.9622641509434	1.8802	0.1459	1.8768	0.1533	287793008
421	2	40076997	40654319	0.377444	0.133932190355	376	5	-0.208429244717118	0.834893823729603	-0.0697997584931834	210.741541193246	1.77358490566038	1.8802	0.1459	1.8768	0.1533	288394742
422	2	40654319	41214960	0.343372	0.108163691203	414	2	0.45347582598506	0.650206146672252	0.162913776239326	232.039888441499	2.05204460966543	1.8802	0.1459	1.8768	0.1533	288972064
423	2	41214960	41814385	0.349934	0.165867289486	361	2	-0.0901957647784855	0.928131649828161	-0.0347181543728288	202.334298858409	1.78934324659232	1.8802	0.1459	1.8768	0.1533	289532705
424	2	41814385	42386818	0.4198	0.126535332519	374	9	-0.313147774227827	0.754168394400386	-0.10637049129621	209.620575548601	1.77672209026128	1.8802	0.1459	1.8768	0.1533	290132130
425	2	42386818	43042110	0.398268	0.236981376241	444	7	0.541705620381933	0.588021317299467	0.155181905180849	248.854373111173	2.09929078014184	1.8802	0.1459	1.8768	0.1533	290704563
426	2	43042110	43640475	0.473032	0.164389628404	450	14	0.109831619528426	0.912542913977344	0.0165113709095473	252.217270045108	2.03160270880361	1.8802	0.1459	1.8768	0.1533	291359855
427	2	43640475	44256189	0.375298	0.187934657974	428	5	0.373066452024937	0.709098986544238	0.117078376230326	239.886647954014	2.0188679245283	1.8802	0.1459	1.8768	0.1533	291958220
428	2	44256189	44885853	0.369506	0.205925700056	438	4	0.468599515547931	0.639355923641615	0.171025858095825	245.491476177238	2.10071942446043	1.8802	0.1459	1.8768	0.1533	292573934
429	2	44885853	45463911	0.438754	0.135034892692	380	11	-0.707928309630551	0.478989778366601	-0.156551794136682	212.983472482535	1.76949941792782	1.8802	0.1459	1.8768	0.1533	293203598
430	2	45463911	46019151	0.404396	0.0994885094734	407	8	-0.138223789993638	0.890063553864825	-0.0373142190510217	228.116508685242	1.89082462253194	1.8802	0.1459	1.8768	0.1533	293781656
431	2	46019151	46575185	0.439442	0.100774413075	420	11	-0.0577900660922897	0.953915851065633	-0.0121618848015069	235.402785375434	1.9557625145518	1.8802	0.1459	1.8768	0.1533	294336896
432	2	46575185	47148856	0.42418	0.128420296651	481	10	0.882341327272954	0.377592254051322	0.19930762012091	269.592237537104	2.22685185185185	1.8802	0.1459	1.8768	0.1533	294892930
433	2	47148856	47782132	0.452894	0.210454841175	430	13	-0.162169129312035	0.871172669217894	-0.0402050557436235	241.007613598658	1.9612314709236	1.8802	0.1459	1.8768	0.1533	295466601
434	2	47782132	48439149	0.40535	0.238984683806	379	8	-0.501149843720523	0.616265670115251	-0.140145165146177	212.422989660213	1.76074332171893	1.8802	0.1459	1.8768	0.1533	296099877
435	2	48439149	49070749	0.385374	0.208359721343	368	6	-0.307234852253631	0.758664619268351	-0.110721173081802	206.257678614666	1.75238095238095	1.8802	0.1459	1.8768	0.1533	296756894
436	2	49070749	49661349	0.385576	0.153403318659	338	6	-0.621224986245026	0.534451601675744	-0.233403692856631	189.443193944992	1.60952380952381	1.8802	0.1459	1.8768	0.1533	297388494
437	2	49661349	50244505	0.354328	0.142596492191	374	3	-0.0581987813659222	0.953590291407961	-0.0233663429526141	209.620575548601	1.81553398058252	1.8802	0.1459	1.8768	0.1533	297979094
438	2	50244505	50789013	0.349628	0.0817398458792	392	2	0.227800826045475	0.819801084486998	0.0841366628552083	219.709266350405	1.94299876084263	1.8802	0.1459	1.8768	0.1533	298562250
439	2	50789013	51322685	0.348566	0.0630949347165	371	2	0.0123837806485986	0.990119425160997	0.00470219536080358	207.939127081633	1.83890954151177	1.8802	0.1459	1.8768	0.1533	299106758
440	2	51322685	51913523	0.342074	0.153744342781	370	2	0.0021258261058902	0.99830383744869	0.000808279256312385	207.378644259311	1.83395291201983	1.8802	0.1459	1.8768	0.1533	299640430
441	2	51913523	52516164	0.335714	0.17031864742	352	1	-0.0278043728594291	0.977818178274909	-0.0147386922615756	197.289953457506	1.77329974811083	1.8802	0.1459	1.8768	0.1533	300231268
442	2	52516164	53106277	0.353292	0.152704651482	357	3	-0.220213052215306	0.825705231926444	-0.090480538811151	200.092367569119	1.73300970873786	1.8802	0.1459	1.8768	0.1533	300833909
443	2	53106277	53704899	0.359264	0.164748372095	394	3	0.132406243162764	0.894662976825623	0.0517910166161255	220.83023199505	1.9126213592233	1.8802	0.1459	1.8768	0.1533	301424022
444	2	53704899	54339151	0.377724	0.211669809476	414	5	0.216509918286692	0.828590294828817	0.0690983473285046	232.039888441499	1.95283018867925	1.8802	0.1459	1.8768	0.1533	302022644
445	2	54339151	54909490	0.397988	0.123328406439	461	7	0.745086729159073	0.456219291192521	0.209388979260081	258.382581090655	2.17966903073286	1.8802	0.1459	1.8768	0.1533	302656896
446	2	54909490	55492677	0.391416	0.142642068496	448	7	0.589559998917731	0.555485676131435	0.168120960888347	251.096304400463	2.11820330969267	1.8802	0.1459	1.8768	0.1533	303227235
447	2	55492677	56157960	0.364048	0.248440137505	421	4	0.305903434212129	0.759678171104731	0.113915221561047	235.963268197756	2.01918465227818	1.8802	0.1459	1.8768	0.1533	303810422
448	2	56157960	56742242	0.379368	0.144248838746	370	5	-0.275524902033509	0.782912996834402	-0.0930071496545086	207.378644259311	1.74528301886792	1.8802	0.1459	1.8768	0.1533	304475705
449	2	56742242	57363074	0.346474	0.194629142828	427	2	0.58682923504027	0.557318400102813	0.207519078360491	239.326165131691	2.11648079306072	1.8802	0.1459	1.8768	0.1533	305059987
450	2	57363074	57978189	0.343382	0.187143867407	613	2	2.49480877998403	0.012602502395324	0.729170082430782	343.575970083669	3.03841387856258	3.0358	0.016	3.0384	0.0177	305680819
451	2	57978189	58561399	0.343574	0.142675880043	609	2	2.4537769618132	0.0141364631527742	0.719725236646333	341.334038794379	3.0185873605948	3.0358	0.016	3.0384	0.0177	306295934
452	2	58561399	59114769	0.36381	0.0964454162676	636	4	2.36353034522375	0.0181017441356295	0.709121753779007	356.467074997085	3.05035971223022	3.0358	0.016	3.0384	0.0177	306879144
453	2	59114769	59682896	0.372622	0.119915089408	462	5	0.75327517681782	0.451284572294731	0.227360431245237	258.943063912977	2.17924528301887	1.8707	0.1543	1.8676	0.1683	307432514
454	2	59682896	60229917	0.383076	0.0859583087304	366	6	-0.328167527853057	0.742784998511834	-0.118583290854773	205.136712970021	1.74285714285714	1.8707	0.1543	1.8676	0.1683	308000641
455	2	60229917	60804512	0.42132	0.129821874538	421	10	0.0293454896025642	0.976589047052428	0.00709095941726347	235.963268197756	1.94907407407407	1.8707	0.1543	1.8676	0.1683	308547662
456	2	60804512	61457641	0.391244	0.234454449274	415	7	0.1947613759974	0.845579760694079	0.05773356506503	232.600371263822	1.96217494089835	1.8707	0.1543	1.8676	0.1683	309122257
457	2	61457641	62149146	0.379414	0.276939429216	390	5	-0.0518727109788725	0.958630118476582	-0.0170582964212101	218.58830070576	1.83962264150943	1.8707	0.1543	1.8676	0.1683	309775386
458	2	62149146	62802126	0.411118	0.234279763546	402	9	-0.00675366480043634	0.994611396091082	-0.0022132600049178	225.31409457363	1.90973871733967	1.8707	0.1543	1.8676	0.1683	310466891
459	2	62802126	63444030	0.359544	0.221067324709	391	3	0.103815489483461	0.917315774061275	0.0407639944671016	219.148783528082	1.89805825242718	1.8707	0.1543	1.8676	0.1683	311119871
460	2	63444030	64100152	0.363776	0.237946601394	369	4	-0.191755167520914	0.847933990311158	-0.0762841954449528	206.818161436988	1.76978417266187	1.8707	0.1543	1.8676	0.1683	311761775
461	2	64100152	64693219	0.392452	0.156924934282	333	7	-0.786253383986452	0.431719056594263	-0.259855594097995	186.64077983338	1.57446808510638	1.8707	0.1543	1.8676	0.1683	312417897
462	2	64693219	65282302	0.420952	0.151223172286	430	10	0.157294865253123	0.875012466822126	0.0376073859403279	241.007613598658	1.99074074074074	1.8707	0.1543	1.8676	0.1683	313010964
463	2	65282302	65919382	0.416494	0.215169209518	427	9	0.266812504331162	0.789613526105226	0.0848273084366438	239.326165131691	2.02850356294537	1.8707	0.1543	1.8676	0.1683	313600047
464	2	65919382	66508419	0.399588	0.151156888277	385	7	-0.164146463021083	0.86961584563418	-0.0505193255869934	215.785886594148	1.82033096926714	1.8707	0.1543	1.8676	0.1683	314237127
465	2	66508419	67091838	0.383566	0.142983001925	409	6	0.12188499753461	0.902990097267772	0.0416739038029337	229.237474329887	1.94761904761905	1.8707	0.1543	1.8676	0.1683	314826164
466	2	67091838	67661697	0.364592	0.122589974011	396	4	0.0666444910712429	0.946864725702155	0.0255954185742609	221.951197639695	1.89928057553957	1.8707	0.1543	1.8676	0.1683	315409583
467	2	67661697	68234810	0.39735	0.12757170052	426	7	0.326360916970843	0.744151303817505	0.0954756590565811	238.765682309369	2.01418439716312	1.8707	0.1543	1.8676	0.1683	315979442
468	2	68234810	68855598	0.372514	0.194572060027	472	5	0.865101272345138	0.386983206436115	0.258254439191021	264.547892136202	2.22641509433962	1.8707	0.1543	1.8676	0.1683	316552555
469	2	68855598	69415572	0.410132	0.107101401136	391	9	-0.12712277921834	0.898843222515645	-0.0422401538764942	219.148783528082	1.85748218527316	1.8707	0.1543	1.8676	0.1683	317173343
470	2	69415572	70046550	0.403962	0.20757934508	448	8	0.39320364582073	0.694169077171196	0.101155718740335	251.096304400463	2.08130081300813	1.8707	0.1543	1.8676	0.1683	317733317
471	2	70046550	70708663	0.418528	0.244841892547	443	9	0.441894852575386	0.658565295656365	0.137897937371172	248.29389028885	2.10451306413302	1.8707	0.1543	1.8676	0.1683	318364295
472	2	70708663	71341013	0.447768	0.209298647901	384	12	-0.892941226938104	0.371888647679813	-0.170230883992147	215.225403771825	1.76551724137931	1.8707	0.1543	1.8676	0.1683	319026408
473	2	71341013	71953120	0.442322	0.183149351339	440	12	0.146839223985377	0.883258923971181	0.0261663288113567	246.612441821883	2.02298850574713	1.8707	0.1543	1.8676	0.1683	319658758
474	2	71953120	72519106	0.445348	0.11658592262	371	12	-1.13431883161677	0.25666083269936	-0.219918008092499	207.939127081633	1.70574712643678	1.8707	0.1543	1.8676	0.1683	320270865
475	2	72519106	73134358	0.35972	0.187324868509	384	3	0.0371037308984211	0.970402297251741	0.0147016978809054	215.225403771825	1.86407766990291	1.8707	0.1543	1.8676	0.1683	320836851
476	2	73134358	73731601	0.457066	0.162819823757	369	13	-0.976231944491917	0.328949536369285	-0.260920899272688	206.818161436988	1.6830102622577	1.8707	0.1543	1.8676	0.1683	321452103
477	2	73731601	74439703	0.421868	0.293887038873	471	10	0.740175354327889	0.459193599985374	0.168997785963651	263.987409313879	2.18055555555556	1.8707	0.1543	1.8676	0.1683	322049346
478	2	74439703	75036542	0.450382	0.162253136943	390	13	-0.695980811397203	0.486440846766247	-0.181067591583473	218.58830070576	1.7787913340935	1.8707	0.1543	1.8676	0.1683	322757448
479	2	75036542	75633395	0.405266	0.162272787437	415	8	-0.0345306317859564	0.972454016274299	-0.00923167708298168	232.600371263822	1.92799070847851	1.8707	0.1543	1.8676	0.1683	323354287
480	2	75633395	76228029	0.382676	0.159146634737	410	6	0.132351335334323	0.894706404743712	0.0451969703666308	229.797957152209	1.95238095238095	1.8707	0.1543	1.8676	0.1683	323951140
481	2	76228029	76827430	0.34962	0.165833890834	383	2	0.1354792351611	0.892232980824941	0.0506274006649572	214.664920949503	1.89838909541512	1.8707	0.1543	1.8676	0.1683	324545774
482	2	76827430	77426537	0.339332	0.165424540191	382	1	0.202969692172719	0.839158721269238	0.103258517136876	214.10443812718	1.92443324937028	1.8707	0.1543	1.8676	0.1683	325145175
483	2	77426537	78027312	0.33732	0.167741667013	380	1	0.18758475450391	0.851202178228008	0.0956852974320749	212.983472482535	1.91435768261965	1.8707	0.1543	1.8676	0.1683	325744282
484	2	78027312	78618802	0.33568	0.154677171212	347	1	-0.0662667170314538	0.947165480920654	-0.0353784583206119	194.487539345894	1.74811083123426	1.8707	0.1543	1.8676	0.1683	326345057
485	2	78618802	79201843	0.345732	0.142427376462	330	2	-0.408192355602446	0.683132459957967	-0.164250967014184	184.959331366412	1.63568773234201	1.8707	0.1543	1.8676	0.1683	326936547
486	2	79201843	79797018	0.378938	0.159910950561	422	5	0.305970794708546	0.759626882498451	0.0967105785363644	236.523751020079	1.99056603773585	1.8707	0.1543	1.8676	0.1683	327519588
487	2	79797018	80355685	0.37482	0.105012467176	354	5	-0.454446654877219	0.649507378908127	-0.156783060087823	198.410919102151	1.66981132075472	1.8707	0.1543	1.8676	0.1683	328114763
488	2	80355685	80906998	0.386328	0.0930741702082	354	6	-0.453763581449615	0.649998998516635	-0.166677579055818	198.410919102151	1.68571428571429	1.8707	0.1543	1.8676	0.1683	328673430
489	2	80906998	81499880	0.353112	0.156661865262	344	3	-0.344106318158952	0.730766331533054	-0.143996048138153	192.806090878927	1.66990291262136	1.8707	0.1543	1.8676	0.1683	329224743
490	2	81499880	82087300	0.34546	0.148820264887	340	2	-0.305612810175362	0.759899465759172	-0.121182245122298	190.564159589637	1.68525402726146	1.8707	0.1543	1.8676	0.1683	329817625
491	2	82087300	82672633	0.340582	0.145785390538	338	2	-0.326128719260779	0.744326969035298	-0.129693744977815	189.443193944992	1.67534076827757	1.8707	0.1543	1.8676	0.1683	330405045
492	2	82672633	83254426	0.338066	0.140587803566	327	1	-0.220116093719553	0.825780741196846	-0.12102348540079	183.277882899445	1.64735516372796	1.8707	0.1543	1.8676	0.1683	330990378
493	2	83254426	83838444	0.342	0.143862004253	352	2	-0.182517355662861	0.855176735263988	-0.0711415626227025	197.289953457506	1.74473358116481	1.8707	0.1543	1.8676	0.1683	331572171
494	2	83838444	84427819	0.35776	0.15164369035	358	3	-0.210682800988872	0.833134796201755	-0.0864450255759942	200.652850391441	1.7378640776699	1.8707	0.1543	1.8676	0.1683	332156189
495	2	84427819	85053313	0.386914	0.200631820609	402	6	0.0486206329366175	0.961221626703993	0.0167685620401134	225.31409457363	1.91428571428571	1.8707	0.1543	1.8676	0.1683	332745564
496	2	85053313	85702752	0.448476	0.230104751947	472	12	0.740999481655938	0.458693754603156	0.127449664648538	264.547892136202	2.17011494252874	1.8707	0.1543	1.8676	0.1683	333371058
497	2	85702752	86326605	0.466368	0.198529140679	417	13	-0.335657925989715	0.737128836966909	-0.0844943318884202	233.721336908466	1.90193842645382	1.8707	0.1543	1.8676	0.1683	334020497
498	2	86326605	86975038	0.39966	0.228910311474	477	7	0.936504243302264	0.349013628846703	0.258611494836254	267.350306247814	2.25531914893617	1.8707	0.1543	1.8676	0.1683	334644350
499	2	86975038	88809039	0.422464	0.727372013429	418	10	-0.0133043022809553	0.989385015768619	-0.00322633156824987	234.281819730789	1.93518518518519	1.8707	0.1543	1.8676	0.1683	335292783
500	2	88809039	95541489	0.407006	0.925732831287	666	8	3.21884220698005	0.00128709290744768	0.673179163753993	373.281559666759	3.09407665505226	1.8707	0.1543	1.8676	0.1683	337126784
501	2	95541489	96740240	0.462642	0.582899200918	474	13	0.425023720981651	0.6708193826176	0.100345343565175	265.668857780847	2.16191562143672	1.8707	0.1543	1.8676	0.1683	343859234
502	2	96740240	97380358	0.47655	0.218894016416	416	14	-0.619404271075775	0.535650068168865	-0.0968301021663977	233.160854086144	1.87810383747178	1.8707	0.1543	1.8676	0.1683	345057985
503	2	97380358	98551867	0.460402	0.573200035168	360	13	-1.09633957296108	0.272930197468674	-0.296544809003409	201.773816036086	1.64196123147092	1.8707	0.1543	1.8676	0.1683	345698103
504	2	98551867	99149896	0.420854	0.163920144341	398	10	-0.297636248171085	0.76598080566702	-0.0739608431054836	223.07216328434	1.84259259259259	1.8707	0.1543	1.8676	0.1683	346869612
505	2	99149896	99771850	0.41287	0.196082025359	351	9	-0.564828649828898	0.572190318076367	-0.197937730879286	196.729470635184	1.66745843230404	1.8707	0.1543	1.8676	0.1683	347467641
506	2	99771850	100407187	0.399614	0.213016084377	385	7	-0.164146463021083	0.86961584563418	-0.0505193255869934	215.785886594148	1.82033096926714	1.8707	0.1543	1.8676	0.1683	348089595
507	2	100407187	101000650	0.410204	0.157487492902	400	9	-0.0286389583309642	0.977152540562307	-0.00940876140912171	224.193128928985	1.90023752969121	1.8707	0.1543	1.8676	0.1683	348724932
508	2	101000650	101601235	0.439208	0.167478375251	430	11	0.104744494792276	0.916578554391813	0.0217854471218309	241.007613598658	2.0023282887078	1.8707	0.1543	1.8676	0.1683	349318395
509	2	101601235	102255660	0.427014	0.235970508462	443	10	0.342110630081707	0.732267637959761	0.0805774249058857	248.29389028885	2.05092592592593	1.8707	0.1543	1.8676	0.1683	349918980
510	2	102255660	102830966	0.412344	0.130897296395	345	9	-0.630484530420482	0.528377620865599	-0.222812399518315	193.366573701249	1.63895486935867	1.8707	0.1543	1.8676	0.1683	350573405
511	2	102830966	103394457	0.393638	0.112674381667	384	7	-0.176110057655032	0.860207479554887	-0.054271460448101	215.225403771825	1.81560283687943	1.8707	0.1543	1.8676	0.1683	351148711
512	2	103394457	103974157	0.371598	0.137484905986	346	5	-0.543907531299073	0.586505106090336	-0.189760382534096	193.927056523572	1.63207547169811	1.8707	0.1543	1.8676	0.1683	351712202
513	2	103974157	104555738	0.349706	0.140274527538	343	2	-0.274838946547237	0.783439974844084	-0.108508415087187	192.245608056604	1.7001239157373	1.8707	0.1543	1.8676	0.1683	352291902
514	2	104555738	105100960	0.362738	0.0829423610933	380	4	-0.0864812325389241	0.931083874436608	-0.033905593174401	212.983472482535	1.82254196642686	1.8707	0.1543	1.8676	0.1683	352873483
515	2	105100960	105682950	0.406984	0.140878709256	446	8	0.367280356268809	0.713409905193235	0.0947006966030359	249.975338755818	2.07200929152149	1.8707	0.1543	1.8676	0.1683	353418705
516	2	105682950	106260408	0.427124	0.134136162284	435	10	0.228377851725655	0.819352506283603	0.0542861270869582	243.810027710271	2.01388888888889	1.8707	0.1543	1.8676	0.1683	354000695
517	2	106260408	106850260	0.434696	0.152329736951	385	11	-0.626661029188268	0.53088145438437	-0.137692766885366	215.785886594148	1.79278230500582	1.8707	0.1543	1.8676	0.1683	354578153
518	2	106850260	107606696	0.404836	0.339005547065	394	8	-0.30672517208112	0.759052568191618	-0.0841473838608924	220.83023199505	1.83042973286876	1.8707	0.1543	1.8676	0.1683	355168005
519	2	107606696	108179170	0.375818	0.126597889162	382	5	-0.141333587400727	0.887606417007379	-0.0469597821350721	214.10443812718	1.80188679245283	1.8707	0.1543	1.8676	0.1683	355924441
520	2	108179170	108855419	0.371868	0.260627372462	389	5	-0.0630553205316044	0.949722452509156	-0.0207622651846289	218.027817883438	1.83490566037736	1.8707	0.1543	1.8676	0.1683	356496915
521	2	108855419	109602612	0.404092	0.330828848771	402	8	-0.203032013873439	0.839110009841161	-0.0551475121383401	225.31409457363	1.86759581881533	1.8707	0.1543	1.8676	0.1683	357173164
522	2	109602612	110317438	0.478238	0.300529079804	411	14	-0.726644843223452	0.46744355009445	-0.114275236625807	230.358439974532	1.85553047404063	1.8707	0.1543	1.8676	0.1683	357920357
523	2	110317438	111714785	0.416914	0.642179072199	377	9	-0.280319833932035	0.779232135262062	-0.0948442379151821	211.302024015568	1.79097387173397	1.8707	0.1543	1.8676	0.1683	358635183
524	2	111714785	112792600	0.42732	0.536098495567	428	10	0.12886167066411	0.897467106116043	0.0308815227520144	239.886647954014	1.98148148148148	1.8707	0.1543	1.8676	0.1683	360032530
525	2	112792600	113543645	0.411696	0.334260929771	378	9	-0.269377187166771	0.787639439545481	-0.0910225269627738	211.86250683789	1.79572446555819	1.8707	0.1543	1.8676	0.1683	361110345
526	2	113543645	114470301	0.440974	0.460425443746	399	12	-0.614428606155029	0.538932137366311	-0.114948448490957	223.632646106662	1.83448275862069	1.8707	0.1543	1.8676	0.1683	361861390
527	2	114470301	115076004	0.387232	0.174512921349	409	6	0.12188499753461	0.902990097267772	0.0416739038029337	229.237474329887	1.94761904761905	1.8707	0.1543	1.8676	0.1683	362788046
528	2	115076004	115642440	0.3721	0.117287743011	368	5	-0.297890121138973	0.765787028048877	-0.100826654113808	206.257678614666	1.73584905660377	1.8707	0.1543	1.8676	0.1683	363393749
529	2	115642440	116236341	0.353764	0.158108843056	389	3	0.0847549870305927	0.932456179861601	0.0333655421459412	218.027817883438	1.88834951456311	1.8707	0.1543	1.8676	0.1683	363960185
530	2	116236341	116825300	0.343266	0.151044469989	412	2	0.432959916899643	0.665043889895671	0.155927345923219	230.918922796854	2.04213135068154	1.8707	0.1543	1.8676	0.1683	364554086
531	2	116825300	117440683	0.351124	0.187497867182	375	3	-0.0486685301394879	0.961183455454272	-0.0195140174570075	210.181058370923	1.82038834951456	1.8707	0.1543	1.8676	0.1683	365143045
532	2	117440683	118052731	0.356094	0.183070608841	362	3	-0.172561796083134	0.862995883631167	-0.0704149157570453	202.894781680731	1.75728155339806	1.8707	0.1543	1.8676	0.1683	365758428
533	2	118052731	118701714	0.392908	0.229563794429	403	7	0.0511982403900069	0.959167553973018	0.0154020673587103	225.874577395952	1.90543735224586	1.8707	0.1543	1.8676	0.1683	366370476
534	2	118701714	119270482	0.40582	0.120906942725	410	8	-0.0993388556657573	0.920869228614804	-0.0267191038118227	229.797957152209	1.9047619047619	1.8707	0.1543	1.8676	0.1683	367019459
535	2	119270482	119840104	0.4369	0.122224914066	367	11	-0.919223238780486	0.357978818391704	-0.206771149624417	205.697195792343	1.70896391152503	1.8707	0.1543	1.8676	0.1683	367588227
536	2	119840104	120427480	0.450026	0.1487565035	413	13	-0.389039094198231	0.69724722692866	-0.0983999339136384	231.479405619177	1.88369441277081	1.8707	0.1543	1.8676	0.1683	368157849
537	2	120427480	121047400	0.394528	0.193444315396	385	7	-0.164146463021083	0.86961584563418	-0.0505193255869934	215.785886594148	1.82033096926714	1.8707	0.1543	1.8676	0.1683	368745225
538	2	121047400	121585282	0.510306	0.0704280864576	363	15	-1.95360940375641	0.0507474276707958	-0.293687291147432	203.455264503054	1.6314606741573	1.8707	0.1543	1.8676	0.1683	369365145
539	2	121585282	122152639	0.487216	0.118720664414	377	14	-1.45588073382765	0.145425592483568	-0.238849107038826	211.302024015568	1.7020316027088	1.8707	0.1543	1.8676	0.1683	369903027
540	2	122152639	122785262	0.41502	0.209639864501	430	9	0.299640444626954	0.764451430484995	0.0949278984056137	241.007613598658	2.04275534441805	1.8707	0.1543	1.8676	0.1683	370470384
541	2	122785262	123370390	0.399902	0.145486115858	402	7	0.0392346457560574	0.968703311573557	0.0118177300096713	225.31409457363	1.90070921985816	1.8707	0.1543	1.8676	0.1683	371103007
542	2	123370390	123934155	0.35537	0.113105637987	412	3	0.303950765238582	0.761165401174574	0.116239724342968	230.918922796854	2	1.8707	0.1543	1.8676	0.1683	371688135
543	2	123934155	124536545	0.345342	0.169972941118	360	2	-0.100453719321194	0.919984123549116	-0.0387200849303251	201.773816036086	1.78438661710037	1.8707	0.1543	1.8676	0.1683	372251900
544	2	124536545	125123665	0.371878	0.148385338602	418	5	0.261240356497619	0.793907158354789	0.0829705219100621	234.281819730789	1.97169811320755	1.8707	0.1543	1.8676	0.1683	372854290
545	2	125123665	125691358	0.384136	0.119242266507	374	6	-0.244436825455352	0.806892523995652	-0.0873886692511785	209.620575548601	1.78095238095238	1.8707	0.1543	1.8676	0.1683	373441410
546	2	125691358	126284537	0.353908	0.157084117948	347	3	-0.315515564479649	0.752370235380723	-0.13146895026199	194.487539345894	1.68446601941748	1.8707	0.1543	1.8676	0.1683	374009103
547	2	126284537	126875066	0.36137	0.153301531339	346	4	-0.411873395210529	0.680432221970274	-0.169132973868624	193.927056523572	1.65947242206235	1.8707	0.1543	1.8676	0.1683	374602282
548	2	126875066	127475626	0.389722	0.167443719195	329	6	-0.715422026442444	0.474348306023532	-0.272339355403574	184.39884854409	1.56666666666667	1.8707	0.1543	1.8676	0.1683	375192811
549	2	127475626	128059838	0.468866	0.144146303054	386	13	-0.74936197960572	0.453639060326731	-0.195940868065003	216.34636941647	1.76054732041049	1.8707	0.1543	1.8676	0.1683	375793371
550	2	128059838	128689942	0.441804	0.206480200094	410	12	-0.410186017580773	0.681669497073809	-0.0757132852078568	229.797957152209	1.88505747126437	1.8707	0.1543	1.8676	0.1683	376377583
551	2	128689942	129315430	0.460542	0.200624152662	410	13	-0.429074970354619	0.667868666663847	-0.108917805827638	229.797957152209	1.87001140250855	1.8707	0.1543	1.8676	0.1683	377007687
552	2	129315430	129927206	0.429084	0.182707396171	348	10	-1.00846611289641	0.313230747981307	-0.267641967800404	195.048022168217	1.61111111111111	1.8707	0.1543	1.8676	0.1683	377633175
553	2	129927206	130511810	0.414086	0.144720186656	371	9	-0.345975714523619	0.72936096598329	-0.117989574563043	207.939127081633	1.7624703087886	1.8707	0.1543	1.8676	0.1683	378244951
554	2	130511810	131734160	0.467156	0.590951855033	440	13	-0.0287162087907424	0.977090928953171	-0.00703819180842419	246.612441821883	2.00684150513113	1.8707	0.1543	1.8676	0.1683	378829555
555	2	131734160	133330192	0.43239	0.686723073222	513	11	1.45378135013417	0.146006935674996	0.276407613139425	287.527687851423	2.38882421420256	1.8707	0.1543	1.8676	0.1683	380051905
556	2	133330192	133883305	0.397702	0.0960255860918	412	7	0.158870592095552	0.873770830499123	0.0472665660139612	230.918922796854	1.94799054373522	1.8707	0.1543	1.8676	0.1683	381647937
557	2	133883305	134454502	0.38702	0.124645262493	395	6	-0.0246437316613748	0.980339137058241	-0.00857428607434989	221.390714817372	1.88095238095238	1.8707	0.1543	1.8676	0.1683	382201050
558	2	134454502	135041554	0.41668	0.148286693513	341	9	-0.674255117481537	0.500149133358781	-0.239637022159674	191.124642411959	1.61995249406176	1.8707	0.1543	1.8676	0.1683	382772247
559	2	135041554	135630814	0.423558	0.151478125106	389	10	-0.425585623821644	0.670409817643848	-0.106959118662941	218.027817883438	1.80092592592593	1.8707	0.1543	1.8676	0.1683	383359299
560	2	135630814	136314476	0.362578	0.26864444711	379	4	-0.0960515902645595	0.923479598832689	-0.0377071633342571	212.422989660213	1.81774580335731	1.8707	0.1543	1.8676	0.1683	383948559
561	2	136314476	136921865	0.388456	0.176804321448	353	6	-0.464229919249328	0.642483027543373	-0.170758755867635	197.850436279829	1.68095238095238	1.8707	0.1543	1.8676	0.1683	384632221
562	2	136921865	137510871	0.410058	0.151112212779	372	9	-0.335033067758355	0.737600141817569	-0.114106140075815	208.499609903956	1.76722090261283	1.8707	0.1543	1.8676	0.1683	385239610
563	2	137510871	138097764	0.371232	0.14805594887	362	5	-0.364985778455364	0.715122022187547	-0.124542723087615	202.894781680731	1.70754716981132	1.8707	0.1543	1.8676	0.1683	385828616
564	2	138097764	138718177	0.363382	0.194085230322	404	4	0.143207352876326	0.886126422923709	0.0544502812464458	226.435060218274	1.93764988009592	1.8707	0.1543	1.8676	0.1683	386415509
565	2	138718177	139309852	0.366338	0.154941479697	390	4	0.00922234471743028	0.992641737841088	0.00356911224426176	218.58830070576	1.8705035971223	1.8707	0.1543	1.8676	0.1683	387035922
566	2	139309852	139882730	0.366774	0.12721382214	463	4	0.707858458688817	0.479033159112224	0.251107181754888	259.5035467353	2.22062350119904	1.8707	0.1543	1.8676	0.1683	387627597
567	2	139882730	140468081	0.349868	0.145811658304	397	2	0.279090598759017	0.780175297705039	0.102422015882958	222.511680462017	1.96778190830235	1.8707	0.1543	1.8676	0.1683	388200475
568	2	140468081	141036787	0.34636	0.120811104507	401	2	0.320122416929851	0.748875532864542	0.11688524519492	224.753611751307	1.98760842627014	1.8707	0.1543	1.8676	0.1683	388785826
569	2	141036787	141594816	0.332272	0.103989219198	387	1	0.241432036344744	0.809220285575633	0.122019445245538	216.906852238793	1.94962216624685	1.8707	0.1543	1.8676	0.1683	389354532
570	2	141594816	142159950	0.338958	0.115254081333	371	1	0.118352534994265	0.905788332955786	0.0611050657219305	207.939127081633	1.86901763224181	1.8707	0.1543	1.8676	0.1683	389912561
571	2	142159950	142713573	0.341962	0.0968583313916	386	2	0.166253098789225	0.867957774041302	0.0618838560080806	216.34636941647	1.91325898389095	1.8707	0.1543	1.8676	0.1683	390477695
572	2	142713573	143269100	0.343872	0.0999537376221	402	2	0.330380371472559	0.741112570963709	0.120478509918929	225.31409457363	1.99256505576208	1.8707	0.1543	1.8676	0.1683	391031318
573	2	143269100	143882170	0.350014	0.18443244654	422	3	0.399253277502926	0.689706590072097	0.150838385866934	236.523751020079	2.04854368932039	1.8707	0.1543	1.8676	0.1683	391586845
574	2	143882170	144419098	0.354734	0.0687764467489	437	3	0.542207045899441	0.587675881991678	0.201228666660348	244.930993354916	2.12135922330097	1.8707	0.1543	1.8676	0.1683	392199915
575	2	144419098	144974298	0.367626	0.0994236311239	336	4	-0.507576972466883	0.611750043156118	-0.211443778726589	188.322228300347	1.61151079136691	1.8707	0.1543	1.8676	0.1683	392736843
576	2	144974298	145525086	0.370884	0.09220970682	400	5	0.0599533845484458	0.952192761604253	0.019467579603904	224.193128928985	1.88679245283019	1.8707	0.1543	1.8676	0.1683	393292043
577	2	145525086	146075464	0.35638	0.091533455189	433	3	0.504086040993703	0.614200915723898	0.187962411886474	242.689062065626	2.10194174757282	1.8707	0.1543	1.8676	0.1683	393842831
578	2	146075464	146625498	0.34791	0.0909652857823	427	2	0.58682923504027	0.557318400102813	0.207519078360491	239.326165131691	2.11648079306072	1.8707	0.1543	1.8676	0.1683	394393209
579	2	146625498	147197476	0.340024	0.125840504355	409	2	0.402186053271518	0.687547105525752	0.145383851681749	229.237474329887	2.0272614622057	1.8707	0.1543	1.8676	0.1683	394943243
580	2	147197476	147785150	0.34681	0.149188155338	384	2	0.145737189703808	0.884128861650256	0.0543893194611563	215.225403771825	1.90334572490706	1.8707	0.1543	1.8676	0.1683	395515221
581	2	147785150	148363577	0.373152	0.13558668596	393	5	-0.018324882320677	0.98537967757629	-0.0060031079122144	220.269749172727	1.85377358490566	1.8707	0.1543	1.8676	0.1683	396102895
582	2	148363577	148941442	0.35738	0.13474600469	420	3	0.380192775050057	0.703802321978391	0.143984714825872	235.402785375434	2.03883495145631	1.8707	0.1543	1.8676	0.1683	396681322
583	2	148941442	149573619	0.371028	0.209082266517	362	5	-0.364985778455364	0.715122022187547	-0.124542723087615	202.894781680731	1.70754716981132	1.8707	0.1543	1.8676	0.1683	397259187
584	2	149573619	150238420	0.406824	0.247895234815	345	8	-0.941845766103169	0.346271610030237	-0.275746651651737	193.366573701249	1.60278745644599	1.8707	0.1543	1.8676	0.1683	397891364
585	2	150238420	150863336	0.37173	0.199892465547	366	5	-0.320255340244437	0.748774774968782	-0.108688771886778	205.136712970021	1.72641509433962	1.8707	0.1543	1.8676	0.1683	398556165
586	2	150863336	151441929	0.369308	0.135834688633	418	4	0.277192361035222	0.781632404918209	0.103597930575534	234.281819730789	2.00479616306954	1.8707	0.1543	1.8676	0.1683	399181081
587	2	151441929	152017444	0.373886	0.131212913651	412	5	0.194144699181228	0.846062582535913	0.0621119170123976	230.918922796854	1.94339622641509	1.8707	0.1543	1.8676	0.1683	399759674
588	2	152017444	152669980	0.374332	0.233758750475	389	5	-0.0630553205316044	0.949722452509156	-0.0207622651846289	218.027817883438	1.83490566037736	1.8707	0.1543	1.8676	0.1683	400335189
589	2	152669980	153291176	0.390136	0.195101063111	452	7	0.637414377453528	0.523854965754686	0.180945001245931	253.338235689753	2.1371158392435	1.8707	0.1543	1.8676	0.1683	400987725
590	2	153291176	153881790	0.375736	0.15342338651	404	5	0.104683822759373	0.916626698991148	0.033822872580974	226.435060218274	1.90566037735849	1.8707	0.1543	1.8676	0.1683	401608921
591	2	153881790	154511854	0.362762	0.206429823002	383	4	-0.0577701593620178	0.953931707847008	-0.0225606195803917	214.664920949503	1.83693045563549	1.8707	0.1543	1.8676	0.1683	402199535
592	2	154511854	155111335	0.344714	0.165945209273	390	2	0.207284916960058	0.835787352866538	0.0767571324896107	218.58830070576	1.93308550185874	1.8707	0.1543	1.8676	0.1683	402829599
593	2	155111335	155665806	0.345904	0.0982395833145	369	2	-0.00813212843681821	0.993511571788805	-0.00309617519960373	206.818161436988	1.82899628252788	1.8707	0.1543	1.8676	0.1683	403429080
594	2	155665806	156251115	0.333928	0.145750364337	334	1	-0.166268811878718	0.867945408899296	-0.0904660184248205	187.201262655702	1.68261964735516	1.8707	0.1543	1.8676	0.1683	403983551
595	2	156251115	156842326	0.332652	0.154278252604	373	1	0.133737472663075	0.893610172419564	0.068861509356365	209.060092726278	1.87909319899244	1.8707	0.1543	1.8676	0.1683	404568860
596	2	156842326	157442824	0.36492	0.167357759726	394	4	0.047503775619972	0.962111721225176	0.0182906179510275	220.83023199505	1.88968824940048	1.8707	0.1543	1.8676	0.1683	405160071
597	2	157442824	158038566	0.3525	0.160710508912	379	3	-0.0105475252337506	0.991584448500357	-0.00420676466915905	212.422989660213	1.83980582524272	1.8707	0.1543	1.8676	0.1683	405760569
598	2	158038566	158647934	0.367258	0.179477754001	404	4	0.143207352876326	0.886126422923709	0.0544502812464458	226.435060218274	1.93764988009592	1.8707	0.1543	1.8676	0.1683	406356311
599	2	158647934	159271171	0.38296	0.197736976463	464	6	0.697533576518834	0.485468934176665	0.223697865988757	260.064029557622	2.20952380952381	1.8707	0.1543	1.8676	0.1683	406965679
600	2	159271171	159891567	0.397232	0.194063146764	425	7	0.314397322336894	0.753219289590594	0.0920850698558071	238.205199487046	2.00945626477541	1.8707	0.1543	1.8676	0.1683	407588916
601	2	159891567	160499681	0.37428	0.17778574412	426	5	0.350701232919474	0.725812500499268	0.110321010055017	238.765682309369	2.00943396226415	1.8707	0.1543	1.8676	0.1683	408209312
602	2	160499681	161106410	0.381042	0.175908848926	403	6	0.0590869707363306	0.952882836356239	0.0203528993891523	225.874577395952	1.91904761904762	1.8707	0.1543	1.8676	0.1683	408817426
603	2	161106410	161693616	0.376588	0.148510062908	400	5	0.0599533845484458	0.952192761604253	0.019467579603904	224.193128928985	1.88679245283019	1.8707	0.1543	1.8676	0.1683	409424155
604	2	161693616	162288619	0.366994	0.159668102514	430	4	0.392036653742848	0.695031131376756	0.144431648084111	241.007613598658	2.06235011990408	1.8707	0.1543	1.8676	0.1683	410011361
605	2	162288619	162899682	0.34944	0.181753763524	405	2	0.361154235100685	0.717984151572733	0.131204916511987	226.995543040597	2.00743494423792	1.8707	0.1543	1.8676	0.1683	410606364
606	2	162899682	163447883	0.360976	0.0879257790482	383	4	-0.0577701593620178	0.953931707847008	-0.0225606195803917	214.664920949503	1.83693045563549	1.8707	0.1543	1.8676	0.1683	411217427
607	2	163447883	164016877	0.34258	0.121256111664	372	2	0.022641735191307	0.981936052482535	0.0085856298480314	208.499609903956	1.84386617100372	1.8707	0.1543	1.8676	0.1683	411765628
608	2	164016877	164568884	0.351334	0.0942143849625	401	3	0.199118001747805	0.842170439821223	0.0771976236146696	224.753611751307	1.94660194174757	1.8707	0.1543	1.8676	0.1683	412334622
609	2	164568884	165132739	0.350836	0.113247200078	446	3	0.62797930693735	0.530017495884634	0.230639097080054	249.975338755818	2.16504854368932	1.8707	0.1543	1.8676	0.1683	412886629
610	2	165132739	165699697	0.353162	0.118100458941	405	3	0.237239006653542	0.81247137699116	0.0915172949317365	226.995543040597	1.96601941747573	1.8707	0.1543	1.8676	0.1683	413450484
611	2	165699697	166284638	0.350856	0.145212936006	398	3	0.170527248068502	0.864595507319551	0.0663638177033982	223.07216328434	1.93203883495146	1.8707	0.1543	1.8676	0.1683	414017442
612	2	166284638	166862141	0.35626	0.134203631843	393	3	0.12287599193633	0.902205297196164	0.0481246994183558	220.269749172727	1.90776699029126	1.8707	0.1543	1.8676	0.1683	414602383
613	2	166862141	167429245	0.340052	0.118327502539	426	2	0.576571280497561	0.564229104760858	0.204136438965838	238.765682309369	2.11152416356877	1.8707	0.1543	1.8676	0.1683	415179886
614	2	167429245	168067437	0.347028	0.216536716223	334	2	-0.367160537431613	0.713499273323203	-0.146868888785948	187.201262655702	1.65551425030979	1.8707	0.1543	1.8676	0.1683	415746990
615	2	168067437	168639459	0.357416	0.125907744807	394	3	0.132406243162764	0.894662976825623	0.0517910166161255	220.83023199505	1.9126213592233	1.8707	0.1543	1.8676	0.1683	416385182
616	2	168639459	169231641	0.389302	0.155664981374	346	6	-0.53749428384732	0.590926232309267	-0.199654901502091	193.927056523572	1.64761904761905	1.8707	0.1543	1.8676	0.1683	416957204
617	2	169231641	169817536	0.384626	0.146604767066	444	6	0.488206820524571	0.625403353943204	0.160132737211291	248.854373111173	2.11428571428571	1.8707	0.1543	1.8676	0.1683	417549386
618	2	169817536	170436762	0.378548	0.192540364907	359	5	-0.39853360711356	0.690236890639811	-0.13654857634777	201.213333213764	1.69339622641509	1.8707	0.1543	1.8676	0.1683	418135281
619	2	170436762	171075851	0.36628	0.217636354248	378	4	-0.105621947990195	0.915882310179318	-0.0415187772842761	211.86250683789	1.81294964028777	1.8707	0.1543	1.8676	0.1683	418754507
620	2	171075851	171681989	0.39803	0.175105339048	441	7	0.505814836480085	0.612986642173399	0.145400884388264	247.172924644205	2.08510638297872	1.8707	0.1543	1.8676	0.1683	419393596
621	2	171681989	172320062	0.377218	0.216390601075	397	5	0.0264055558902503	0.978933862736771	0.00860658697213689	222.511680462017	1.87264150943396	1.8707	0.1543	1.8676	0.1683	419999734
622	2	172320062	172965870	0.379562	0.225776082055	407	5	0.138231651417569	0.890057340994821	0.0444963740954262	228.116508685242	1.91981132075472	1.8707	0.1543	1.8676	0.1683	420637807
623	2	172965870	173599153	0.412066	0.21046356842	432	9	0.321525738157482	0.747812010630438	0.101622550979622	242.128579243303	2.05225653206651	1.8707	0.1543	1.8676	0.1683	421283615
624	2	173599153	174164347	0.391252	0.115348004402	419	7	0.242615754533198	0.80830307545975	0.0715724725300946	234.842302553111	1.98108747044917	1.8707	0.1543	1.8676	0.1683	421916898
625	2	174164347	174760175	0.404528	0.160831649402	374	8	-0.565958067600324	0.571422286138112	-0.159304743429632	209.620575548601	1.73751451800232	1.8707	0.1543	1.8676	0.1683	422482092
626	2	174760175	175377613	0.37698	0.190202093166	358	5	-0.409716216666291	0.682014132698728	-0.140572832906564	200.652850391441	1.68867924528302	1.8707	0.1543	1.8676	0.1683	423077920
627	2	175377613	175956929	0.39168	0.136913187276	372	7	-0.319673193262425	0.749216082962856	-0.100075150061226	208.499609903956	1.75886524822695	1.8707	0.1543	1.8676	0.1683	423695358
628	2	175956929	176573949	0.376134	0.189653495835	377	5	-0.197246635164386	0.8436345378147	-0.0659678969021564	211.302024015568	1.77830188679245	1.8707	0.1543	1.8676	0.1683	424274674
629	2	176573949	177163737	0.405472	0.152237753227	407	8	-0.138223789993638	0.890063553864825	-0.0373142190510217	228.116508685242	1.89082462253194	1.8707	0.1543	1.8676	0.1683	424891694
630	2	177163737	177715265	0.384592	0.0934277135522	415	6	0.184683024332889	0.853477661747972	0.062684397095472	232.600371263822	1.97619047619048	1.8707	0.1543	1.8676	0.1683	425481482
631	2	177715265	178302064	0.383468	0.147919474982	434	6	0.383543442527439	0.701316865852195	0.127268103305664	243.249544887948	2.06666666666667	1.8707	0.1543	1.8676	0.1683	426033010
632	2	178302064	178891798	0.374406	0.15216012643	406	5	0.127049041864837	0.898901583216654	0.0409473070143553	227.556025862919	1.91509433962264	1.8707	0.1543	1.8676	0.1683	426619809
633	2	178891798	179477040	0.381638	0.145652567656	417	6	0.205615699932315	0.837091112794332	0.0696204443058485	233.721336908466	1.98571428571429	1.8707	0.1543	1.8676	0.1683	427209543
634	2	179477040	180090047	0.362346	0.184348628972	430	4	0.392036653742848	0.695031131376756	0.144431648084111	241.007613598658	2.06235011990408	1.8707	0.1543	1.8676	0.1683	427794785
635	2	180090047	180681373	0.361794	0.154442727024	415	4	0.248481287858316	0.803762046299545	0.0932063247289383	232.600371263822	1.99040767386091	1.8707	0.1543	1.8676	0.1683	428407792
636	2	180681373	181259871	0.358466	0.135692776812	374	3	-0.0581987813659222	0.953590291407961	-0.0233663429526141	209.620575548601	1.81553398058252	1.8707	0.1543	1.8676	0.1683	428999118
637	2	181259871	181844733	0.352196	0.145097475986	442	3	0.589858302031612	0.555285651536415	0.217641756551181	247.733407466528	2.14563106796116	1.8707	0.1543	1.8676	0.1683	429577616
638	2	181844733	182404705	0.353044	0.107098212053	360	3	-0.191622298536003	0.848038074484237	-0.078407706510576	201.773816036086	1.74757281553398	1.8707	0.1543	1.8676	0.1683	430162478
639	2	182404705	182979307	0.364286	0.129832475348	385	4	-0.0386294439107469	0.969185826960864	-0.0150465659230851	215.785886594148	1.84652278177458	1.8707	0.1543	1.8676	0.1683	430722450
640	2	182979307	183583489	0.354674	0.172434796138	357	3	-0.220213052215306	0.825705231926444	-0.090480538811151	200.092367569119	1.73300970873786	1.8707	0.1543	1.8676	0.1683	431297052
641	2	183583489	184210526	0.357536	0.202598889699	403	3	0.218178504200673	0.827290032814831	0.0843752256877167	225.874577395952	1.95631067961165	1.8707	0.1543	1.8676	0.1683	431901234
642	2	184210526	184860196	0.349294	0.230378499854	346	2	-0.244065082919112	0.807180414693116	-0.0959449536232752	193.927056523572	1.71499380421313	1.8707	0.1543	1.8676	0.1683	432528271
643	2	184860196	185442336	0.330512	0.141100079019	342	1	-0.104729061203479	0.916590801256693	-0.056317796012975	191.685125234282	1.72292191435768	1.8707	0.1543	1.8676	0.1683	433177941
644	2	185442336	186014860	0.331088	0.126674165624	344	1	-0.0893441235346687	0.928808428746487	-0.0479055561967749	192.806090878927	1.73299748110831	1.8707	0.1543	1.8676	0.1683	433760081
645	2	186014860	186611216	0.328954	0.161574629919	367	1	0.0875826596566452	0.930208384799572	0.04546594194434	205.697195792343	1.84886649874055	1.8707	0.1543	1.8676	0.1683	434332605
646	2	186611216	187222440	0.338678	0.181969294399	405	1	0.379896475364033	0.704022263803612	0.187607786873114	226.995543040597	2.04030226700252	1.8707	0.1543	1.8676	0.1683	434928961
647	2	187222440	187835923	0.357596	0.18498149093	363	3	-0.1630315448567	0.870493597729216	-0.0664350648444999	203.455264503054	1.7621359223301	1.8707	0.1543	1.8676	0.1683	435540185
648	2	187835923	188432074	0.339888	0.161286318399	361	1	0.0414278466502155	0.966954813431738	0.021684715988298	202.334298858409	1.81863979848867	1.8707	0.1543	1.8676	0.1683	436153668
649	2	188432074	189045974	0.3398	0.185535103437	348	1	-0.0585742481970489	0.953291222417621	-0.0312268150501445	195.048022168217	1.75314861460957	1.8707	0.1543	1.8676	0.1683	436749819
650	2	189045974	189623543	0.341042	0.134302568178	412	2	0.432959916899643	0.665043889895671	0.155927345923219	230.918922796854	2.04213135068154	1.8707	0.1543	1.8676	0.1683	437363719
651	2	189623543	190200501	0.342406	0.13338579238	399	2	0.299606507844434	0.764477319558048	0.109671754962346	223.632646106662	1.97769516728625	1.8707	0.1543	1.8676	0.1683	437941288
652	2	190200501	190803980	0.356598	0.171470755403	360	3	-0.191622298536003	0.848038074484237	-0.078407706510576	201.773816036086	1.74757281553398	1.8707	0.1543	1.8676	0.1683	438518246
653	2	190803980	191435474	0.374268	0.208226839843	390	5	-0.0518727109788725	0.958630118476582	-0.0170582964212101	218.58830070576	1.83962264150943	1.8707	0.1543	1.8676	0.1683	439121725
654	2	191435474	192018755	0.377024	0.142780237998	414	5	0.216509918286692	0.828590294828817	0.0690983473285046	232.039888441499	1.95283018867925	1.8707	0.1543	1.8676	0.1683	439753219
655	2	192018755	192584199	0.387414	0.115739135971	387	6	-0.10837443405908	0.913698680337444	-0.0380933729944048	216.906852238793	1.84285714285714	1.8707	0.1543	1.8676	0.1683	440336500
656	2	192584199	193132801	0.3608	0.0885924586494	377	4	-0.11519230571583	0.908292697229195	-0.0453404882366846	211.302024015568	1.80815347721823	1.8707	0.1543	1.8676	0.1683	440901944
657	2	193132801	193708774	0.334676	0.131903752433	327	1	-0.220116093719553	0.825780741196846	-0.12102348540079	183.277882899445	1.64735516372796	1.8707	0.1543	1.8676	0.1683	441450546
658	2	193708774	194301005	0.320948	0.155734839953	364	1	0.0645052531534303	0.948567924413531	0.0336243292998236	204.015747325376	1.83375314861461	1.8707	0.1543	1.8676	0.1683	442026519
659	2	194301005	194898333	0.32735	0.162938954812	391	1	0.272201911682364	0.785466772008172	0.136854486408479	219.148783528082	1.96977329974811	1.8707	0.1543	1.8676	0.1683	442618750
660	2	194898333	195492195	0.32873	0.15805355453	384	1	0.218354629841529	0.827152812728303	0.110792189822284	215.225403771825	1.93450881612091	1.8707	0.1543	1.8676	0.1683	443216078
661	2	195492195	196103074	0.334948	0.18150730341	425	1	0.533745852052132	0.593517381203439	0.257148720126191	238.205199487046	2.14105793450882	1.8707	0.1543	1.8676	0.1683	443809940
662	2	196103074	196723070	0.360976	0.19354318415	422	4	0.315473791937764	0.752401946882028	0.117337987201836	236.523751020079	2.02398081534772	1.8707	0.1543	1.8676	0.1683	444420819
663	2	196723070	197320761	0.370098	0.163447333154	402	5	0.0823186036539095	0.934393361049873	0.0266630810081078	225.31409457363	1.89622641509434	1.8707	0.1543	1.8676	0.1683	445040815
664	2	197320761	197942802	0.368218	0.196194463066	399	4	0.0953555642481492	0.924032409782155	0.0364837347169969	223.632646106662	1.9136690647482	1.8707	0.1543	1.8676	0.1683	445638506
665	2	197942802	198622302	0.386548	0.264164827079	386	6	-0.118840771858793	0.905401506282257	-0.0418260918707347	216.34636941647	1.83809523809524	1.8707	0.1543	1.8676	0.1683	446260547
666	2	198622302	199199800	0.372428	0.134196135744	410	5	0.171779480075764	0.863610898238151	0.0550914893346251	229.797957152209	1.93396226415094	1.8707	0.1543	1.8676	0.1683	446940047
667	2	199199800	199773017	0.349062	0.127729987073	369	2	-0.00813212843681821	0.993511571788805	-0.00309617519960373	206.818161436988	1.82899628252788	1.8707	0.1543	1.8676	0.1683	447517545
668	2	199773017	200353982	0.371222	0.13936295646	431	5	0.406614280683133	0.684291306937559	0.127155448918277	241.568096420981	2.03301886792453	1.8707	0.1543	1.8676	0.1683	448090762
669	2	200353982	200950170	0.381902	0.161338369776	367	6	-0.317701190053344	0.750711608421163	-0.114646876295602	205.697195792343	1.74761904761905	1.8707	0.1543	1.8676	0.1683	448671727
670	2	200950170	201531306	0.392634	0.139616199994	394	7	-0.0564741113155379	0.954964118779876	-0.0171821417128809	220.83023199505	1.8628841607565	1.8707	0.1543	1.8676	0.1683	449267915
671	2	201531306	202214538	0.39646	0.268184159993	436	7	0.445996863310338	0.655599511706844	0.128950363607669	244.370510532593	2.06146572104019	1.8707	0.1543	1.8676	0.1683	449849051
672	2	202214538	202831133	0.384704	0.189094948872	435	6	0.394009780327152	0.693573818464518	0.130588461597275	243.810027710271	2.07142857142857	1.8707	0.1543	1.8676	0.1683	450532283
673	2	202831133	203532395	0.398718	0.286999723356	380	7	-0.22396443619083	0.822784976121745	-0.0693783528383093	212.983472482535	1.79669030732861	1.8707	0.1543	1.8676	0.1683	451148878
674	2	203532395	204230789	0.356918	0.284071741739	404	3	0.227708755427108	0.81987266539556	0.087950679911544	226.435060218274	1.96116504854369	1.8707	0.1543	1.8676	0.1683	451850140
675	2	204230789	204852031	0.385374	0.195160662029	427	6	0.310279077929447	0.756348739971099	0.103809130481675	239.326165131691	2.03333333333333	1.8707	0.1543	1.8676	0.1683	452548534
676	2	204852031	205409401	0.395324	0.102929831171	434	7	0.422069674042439	0.672974162381335	0.122317271275222	243.249544887948	2.05200945626478	1.8707	0.1543	1.8676	0.1683	453169776
677	2	205409401	205973578	0.361622	0.113753307916	442	4	0.506880946450473	0.61223835540878	0.184141357886083	247.733407466528	2.11990407673861	1.8707	0.1543	1.8676	0.1683	453727146
678	2	205973578	206537852	0.381348	0.113905655763	352	6	-0.474696257049041	0.635003486167254	-0.174851510501518	197.289953457506	1.67619047619048	1.8707	0.1543	1.8676	0.1683	454291323
679	2	206537852	207159956	0.417146	0.196275863843	420	9	0.190213976974315	0.849141459027643	0.0609805664822761	235.402785375434	1.99524940617577	1.8707	0.1543	1.8676	0.1683	454855597
680	2	207159956	207764421	0.379604	0.172822247773	389	5	-0.0630553205316044	0.949722452509156	-0.0207622651846289	218.027817883438	1.83490566037736	1.8707	0.1543	1.8676	0.1683	455477701
681	2	207764421	208350772	0.398188	0.14726844501	430	7	0.374215295506641	0.708244145194365	0.108958888420203	241.007613598658	2.03309692671395	1.8707	0.1543	1.8676	0.1683	456082166
682	2	208350772	208991255	0.396976	0.219339154981	373	7	-0.307709598628476	0.758303315247158	-0.0962021409140194	209.060092726278	1.76359338061466	1.8707	0.1543	1.8676	0.1683	456668517
683	2	208991255	209632446	0.370758	0.22020115691	387	5	-0.0854205396370681	0.931927064571372	-0.0281988540264105	216.906852238793	1.82547169811321	1.8707	0.1543	1.8676	0.1683	457309000
684	2	209632446	210303583	0.347752	0.254995626824	399	2	0.299606507844434	0.764477319558048	0.109671754962346	223.632646106662	1.97769516728625	1.8707	0.1543	1.8676	0.1683	457950191
685	2	210303583	210869348	0.35867	0.116240842046	317	3	-0.601423101272679	0.547558215903247	-0.261921772700843	177.67305467622	1.53883495145631	1.8707	0.1543	1.8676	0.1683	458621328
686	2	210869348	211488843	0.356618	0.192890983785	370	3	-0.0963197862716595	0.923266596975676	-0.0388793423239386	207.378644259311	1.79611650485437	1.8707	0.1543	1.8676	0.1683	459187093
687	2	211488843	212060920	0.347936	0.125991780827	388	2	0.186769007874642	0.851841747432402	0.069339660927128	217.467335061115	1.92317224287485	1.8707	0.1543	1.8676	0.1683	459806588
688	2	212060920	212630013	0.345942	0.121408978849	436	2	0.679150825924645	0.497042301091685	0.237611143516927	244.370510532593	2.16109045848823	1.8707	0.1543	1.8676	0.1683	460378665
689	2	212630013	213199370	0.33294	0.121816364776	401	1	0.349126600026413	0.72699426757907	0.173288115556047	224.753611751307	2.02015113350126	1.8707	0.1543	1.8676	0.1683	460947758
690	2	213199370	213782136	0.349412	0.142022698647	353	2	-0.172259401120153	0.863233600401351	-0.0670488079888196	197.850436279829	1.74969021065675	1.8707	0.1543	1.8676	0.1683	461517115
691	2	213782136	214355289	0.349418	0.127632586761	354	2	-0.162001446577444	0.871304714714613	-0.0629676311770024	198.410919102151	1.7546468401487	1.8707	0.1543	1.8676	0.1683	462099881
692	2	214355289	214952002	0.344066	0.162076241007	364	2	-0.0594219011503603	0.952616069283864	-0.0227785410613035	204.015747325376	1.80421313506815	1.8707	0.1543	1.8676	0.1683	462673034
693	2	214952002	215520919	0.354394	0.121137178182	377	3	-0.0296080276866192	0.976379662953656	-0.0118400895715864	211.302024015568	1.83009708737864	1.8707	0.1543	1.8676	0.1683	463269747
694	2	215520919	216157126	0.364154	0.214092268711	347	4	-0.402303037484893	0.687461019481812	-0.164969348927088	194.487539345894	1.66426858513189	1.8707	0.1543	1.8676	0.1683	463838664
695	2	216157126	216737308	0.382986	0.138201460921	430	6	0.341678091328586	0.732593161470443	0.113909720450645	241.007613598658	2.04761904761905	1.8707	0.1543	1.8676	0.1683	464474871
696	2	216737308	217344293	0.41421	0.176256414903	465	9	0.682633081411193	0.49483872472384	0.207821954811547	260.624512379945	2.20902612826603	1.8707	0.1543	1.8676	0.1683	465055053
697	2	217344293	217916126	0.449148	0.125618843264	361	12	-1.31999391213882	0.186837050574183	-0.259338357826132	202.334298858409	1.65977011494253	1.8707	0.1543	1.8676	0.1683	465662038
698	2	217916126	218471660	0.407198	0.0999650786451	380	8	-0.488188198944563	0.625416542655923	-0.136343594986321	212.983472482535	1.76538908246225	1.8707	0.1543	1.8676	0.1683	466233871
699	2	218471660	219052240	0.482766	0.138792242241	366	14	-1.69180999255254	0.0906822077247526	-0.281569982023447	205.136712970021	1.65237020316027	1.8707	0.1543	1.8676	0.1683	466789405
700	2	219052240	219724242	0.448788	0.255954595373	434	12	0.0354341756721471	0.971733533568941	0.00635784773117663	243.249544887948	1.99540229885057	1.8707	0.1543	1.8676	0.1683	467369985
701	2	219724242	220317777	0.491116	0.157589695637	392	15	-1.26231263355609	0.206836312485348	-0.182803185027974	219.709266350405	1.76179775280899	1.8707	0.1543	1.8676	0.1683	468041987
702	2	220317777	220890415	0.468714	0.126848026153	410	13	-0.429074970354619	0.667868666663847	-0.108917805827638	229.797957152209	1.87001140250855	1.8707	0.1543	1.8676	0.1683	468635522
703	2	220890415	221459315	0.390856	0.121110915802	390	7	-0.104328489851336	0.916908669642687	-0.0319036474196464	218.58830070576	1.84397163120567	1.8707	0.1543	1.8676	0.1683	469208160
704	2	221459315	222026369	0.371978	0.118249761046	344	5	-0.566272750404537	0.571208381461983	-0.198123855468723	192.806090878927	1.62264150943396	1.8707	0.1543	1.8676	0.1683	469777060
705	2	222026369	222580742	0.377906	0.0980801734572	340	5	-0.611003188615465	0.541197469374541	-0.214997674033119	190.564159589637	1.60377358490566	1.8707	0.1543	1.8676	0.1683	470344114
706	2	222580742	223156478	0.378522	0.131546403213	352	5	-0.476811873982682	0.633496089649984	-0.164956991533523	197.289953457506	1.66037735849057	1.8707	0.1543	1.8676	0.1683	470898487
707	2	223156478	223768296	0.396616	0.182763501564	389	7	-0.116292084485285	0.907421058715319	-0.0356076161830652	218.027817883438	1.83924349881797	1.8707	0.1543	1.8676	0.1683	471474223
708	2	223768296	224375760	0.380902	0.176905956567	405	6	0.080019646335757	0.936221630557781	0.027494968633172	226.995543040597	1.92857142857143	1.8707	0.1543	1.8676	0.1683	472086041
709	2	224375760	224992645	0.401294	0.189476158441	354	8	-0.825190963119528	0.409263183149717	-0.238593653234271	198.410919102151	1.64459930313589	1.8707	0.1543	1.8676	0.1683	472693505
710	2	224992645	225604581	0.387942	0.182921089787	337	6	-0.631691324044739	0.527588598356578	-0.237678347956957	188.88271112267	1.6047619047619	1.8707	0.1543	1.8676	0.1683	473310390
711	2	225604581	226176660	0.374314	0.125994836377	426	5	0.350701232919474	0.725812500499268	0.110321010055017	238.765682309369	2.00943396226415	1.8707	0.1543	1.8676	0.1683	473922326
712	2	226176660	226749805	0.364058	0.127620410193	362	4	-0.258747671600362	0.795829935102129	-0.103915314422143	202.894781680731	1.73621103117506	1.8707	0.1543	1.8676	0.1683	474494405
713	2	226749805	227314135	0.36183	0.113993585314	363	4	-0.249177313874726	0.80322362698187	-0.0999354635095981	203.455264503054	1.7410071942446	1.8707	0.1543	1.8676	0.1683	475067550
714	2	227314135	227886891	0.392438	0.127027914155	438	7	0.469924052578236	0.638409279218376	0.135553098431916	245.491476177238	2.0709219858156	1.8707	0.1543	1.8676	0.1683	475631880
715	2	227886891	228498134	0.385424	0.18199472223	375	6	-0.233970487655638	0.815007890249332	-0.083536343755572	210.181058370923	1.78571428571429	1.8707	0.1543	1.8676	0.1683	476204636
716	2	228498134	229145504	0.382872	0.227644160217	389	6	-0.0874417584596538	0.930320378023336	-0.0306567841526232	218.027817883438	1.85238095238095	1.8707	0.1543	1.8676	0.1683	476815879
717	2	229145504	229751825	0.363324	0.175354309021	398	4	0.0857852065225138	0.931637166608131	0.0328634190382999	223.07216328434	1.90887290167866	1.8707	0.1543	1.8676	0.1683	477463249
718	2	229751825	230318340	0.386486	0.11741083643	364	6	-0.349100203452483	0.727014083838619	-0.126488488940119	204.015747325376	1.73333333333333	1.8707	0.1543	1.8676	0.1683	478069570
719	2	230318340	230926341	0.3907	0.177632931525	397	7	-0.0205833274136897	0.983578040446004	-0.00623876402629937	222.511680462017	1.87706855791962	1.8707	0.1543	1.8676	0.1683	478636085
720	2	230926341	231624433	0.410218	0.283762025636	369	9	-0.367861008054147	0.712976875728999	-0.12578794512345	206.818161436988	1.75296912114014	1.8707	0.1543	1.8676	0.1683	479244086
721	2	231624433	232230041	0.438314	0.174383429545	432	11	0.137251406969189	0.890832078463078	0.0284800996958391	242.128579243303	2.011641443539	1.8707	0.1543	1.8676	0.1683	479942178
722	2	232230041	232928933	0.463962	0.284581881035	382	13	-0.802743147814237	0.422123208292949	-0.210969077297335	214.10443812718	1.74230330672748	1.8707	0.1543	1.8676	0.1683	480547786
723	2	232928933	233581947	0.465464	0.234319631738	397	13	-0.602563767032299	0.546798930345161	-0.155402708190126	222.511680462017	1.81071835803877	1.8707	0.1543	1.8676	0.1683	481246678
724	2	233581947	234240782	0.451154	0.24108464183	373	13	-0.9228507762834	0.356084975532215	-0.245366085077846	209.060092726278	1.70125427594071	1.8707	0.1543	1.8676	0.1683	481899692
725	2	234240782	234885564	0.43269	0.224544109482	413	11	-0.171564258711485	0.863780108167553	-0.0364094310481842	231.479405619177	1.92316647264261	1.8707	0.1543	1.8676	0.1683	482558527
726	2	234885564	235474973	0.426532	0.1516926277	410	10	-0.127037080637007	0.898911050188396	-0.0311053641436866	229.797957152209	1.89814814814815	1.8707	0.1543	1.8676	0.1683	483203309
727	2	235474973	236071757	0.445962	0.16217592965	392	12	-0.744401162520464	0.456633815896457	-0.140483540598095	219.709266350405	1.80229885057471	1.8707	0.1543	1.8676	0.1683	483792718
728	2	236071757	236653705	0.45795	0.140816705273	401	13	-0.549182598823782	0.582880144978929	-0.140939478878163	224.753611751307	1.82896237172178	1.8707	0.1543	1.8676	0.1683	484389502
729	2	236653705	237223660	0.46059	0.122737759999	424	13	-0.24224088162481	0.808593519218122	-0.0604774507698846	237.644716664724	1.93386545039909	1.8707	0.1543	1.8676	0.1683	484971450
730	2	237223660	237789319	0.4524	0.116075232605	386	13	-0.74936197960572	0.453639060326731	-0.195940868065003	216.34636941647	1.76054732041049	1.8707	0.1543	1.8676	0.1683	485541405
731	2	237789319	238341970	0.433242	0.0952698900391	376	11	-0.772942133984377	0.439556627564806	-0.171818550789992	210.741541193246	1.75087310826542	1.8707	0.1543	1.8676	0.1683	486107064
732	2	238341970	238939047	0.469736	0.162587070009	446	13	0.0513555435220329	0.959042209126937	0.0125019945872209	249.975338755818	2.03420752565564	1.8707	0.1543	1.8676	0.1683	486659715
733	2	238939047	239537131	0.489332	0.163997030517	388	14	-1.21995147510276	0.222483270564708	-0.197356978120362	217.467335061115	1.75169300225734	1.8707	0.1543	1.8676	0.1683	487256792
734	2	239537131	240122576	0.488292	0.145948808172	402	14	-0.91967787308927	0.357741118869934	-0.146218129128561	225.31409457363	1.81489841986456	1.8707	0.1543	1.8676	0.1683	487854876
735	2	240122576	240668735	0.496364	0.0845156813309	339	15	-2.52571707564633	0.0115462424835485	-0.392371566006839	190.003676767314	1.52359550561798	1.8707	0.1543	1.8676	0.1683	488440321
736	2	240668735	241262815	0.485042	0.1583625101	349	14	-2.05642793785464	0.0397412856838084	-0.350186594097838	195.608504990539	1.57562076749436	1.8707	0.1543	1.8676	0.1683	488986480
737	2	241262815	241850118	0.552276	0.148650696489	378	16	-1.63239696924172	0.102595887193509	-0.235612641565351	211.86250683789	1.7027027027027	1.8707	0.1543	1.8676	0.1683	489580560
738	2	241850118	242445289	0.49306	0.159905304526	391	15	-1.28615045321817	0.198390558900347	-0.18648823183583	219.148783528082	1.75730337078652	1.8707	0.1543	1.8676	0.1683	490167863
739	2	242445289	243199373	0.458276	0.386378084371	354	13	-1.17641132527386	0.239430548277856	-0.320792355250086	198.410919102151	1.61459521094641	1.8707	0.1543	1.8676	0.1683	490763034
740	3	0	689954	0.364856	0.275314006441	487	4	0.937547044104067	0.348477236671169	0.324016760576993	272.955134471039	2.33573141486811	2.0341	0.2633	2.0023	0.1475	490763034
741	3	689954	1289491	0.351878	0.166023114503	442	3	0.589858302031612	0.555285651536415	0.217641756551181	247.733407466528	2.14563106796116	2.0341	0.2633	2.0023	0.1475	491452988
742	3	1289491	1871868	0.35472	0.141449610819	419	3	0.370662523823623	0.710888906660484	0.140545630859101	234.842302553111	2.03398058252427	2.0341	0.2633	2.0023	0.1475	492052525
743	3	1871868	2452339	0.359794	0.138630525901	384	3	0.0371037308984211	0.970402297251741	0.0147016978809054	215.225403771825	1.86407766990291	2.0341	0.2633	2.0023	0.1475	492634902
744	3	2452339	3029251	0.370802	0.133316693014	377	5	-0.197246635164386	0.8436345378147	-0.0659678969021564	211.302024015568	1.77830188679245	2.0341	0.2633	2.0023	0.1475	493215373
745	3	3029251	3599660	0.383846	0.123435990666	551	6	1.60810496509388	0.107812191980487	0.471625379432342	308.826035099676	2.62380952380952	2.0341	0.2633	2.0023	0.1475	493792285
746	3	3599660	4233532	0.38879	0.211197213318	307	6	-0.945681458036134	0.344311082574787	-0.372188283768636	172.068226452996	1.46190476190476	2.0341	0.2633	2.0023	0.1475	494362694
747	3	4233532	4827506	0.40451	0.158212312323	579	8	2.09117911147151	0.0365120110845124	0.471220334671968	324.519554124705	2.68989547038328	2.0341	0.2633	2.0023	0.1475	494996566
748	3	4827506	5450846	0.414786	0.197869541502	529	9	1.38296247438809	0.166676372411944	0.393858960930179	296.495413008582	2.51306413301663	2.0341	0.2633	2.0023	0.1475	495590540
749	3	5450846	6063481	0.380168	0.183853354771	368	6	-0.307234852253631	0.758664619268351	-0.110721173081802	206.257678614666	1.75238095238095	2.0341	0.2633	2.0023	0.1475	496213880
750	3	6063481	6671501	0.357546	0.17765862965	422	3	0.399253277502926	0.689706590072097	0.150838385866934	236.523751020079	2.04854368932039	2.0341	0.2633	2.0023	0.1475	496826515
751	3	6671501	7240735	0.363582	0.121626606984	378	4	-0.105621947990195	0.915882310179318	-0.0415187772842761	211.86250683789	1.81294964028777	2.0341	0.2633	2.0023	0.1475	497434535
752	3	7240735	7789365	0.375208	0.0886389734429	425	5	0.339518623366742	0.734219069963928	0.106930420854243	238.205199487046	2.00471698113208	2.0341	0.2633	2.0023	0.1475	498003769
753	3	7789365	8380848	0.387718	0.154667167104	387	6	-0.10837443405908	0.913698680337444	-0.0380933729944048	216.906852238793	1.84285714285714	2.0341	0.2633	2.0023	0.1475	498552399
754	3	8380848	8971643	0.432318	0.153682749515	429	11	0.0884910387038191	0.929486406477103	0.0184264350319159	240.447130776336	1.9976717112922	2.0341	0.2633	2.0023	0.1475	499143882
755	3	8971643	9550350	0.430384	0.136004921316	441	11	0.283532511765297	0.776768662926126	0.0582274430898912	247.172924644205	2.05355064027939	2.0341	0.2633	2.0023	0.1475	499734677
756	3	9550350	10288849	0.461272	0.322951012798	461	13	0.251534924303971	0.801400564237693	0.0602250350962541	258.382581090655	2.10262257696693	2.0341	0.2633	2.0023	0.1475	500313384
757	3	10288849	10833677	0.490212	0.0822791780158	448	15	0.0726052675203814	0.942120234911062	0.0098418929144213	251.096304400463	2.01348314606742	2.0341	0.2633	2.0023	0.1475	501051883
758	3	10833677	11413402	0.45673	0.137522100996	424	13	-0.24224088162481	0.808593519218122	-0.0604774507698846	237.644716664724	1.93386545039909	2.0341	0.2633	2.0023	0.1475	501596711
759	3	11413402	12060972	0.427974	0.22788269994	411	10	-0.112820483342501	0.91017287866496	-0.0275908799674496	230.358439974532	1.90277777777778	2.0341	0.2633	2.0023	0.1475	502176436
760	3	12060972	12651136	0.402716	0.152777871914	476	8	0.756129699547615	0.449571436866512	0.188618559990675	266.789823425492	2.21138211382114	2.0341	0.2633	2.0023	0.1475	502824006
761	3	12651136	13262437	0.505088	0.182072334251	424	15	-0.499502404369536	0.617425493363534	-0.0695925745799835	237.644716664724	1.90561797752809	2.0341	0.2633	2.0023	0.1475	503414170
762	3	13262437	13843650	0.514106	0.139730184975	452	15	0.167956546168701	0.86661746450173	0.0226659332720049	253.338235689753	2.0314606741573	2.0341	0.2633	2.0023	0.1475	504025471
763	3	13843650	14480179	0.469322	0.214489834713	439	13	-0.0420615008428717	0.966449670869982	-0.0103207757977256	246.051958999561	2.00228050171038	2.0341	0.2633	2.0023	0.1475	504606684
764	3	14480179	15046678	0.474138	0.11738590889	426	14	-0.404923126780422	0.685534018214031	-0.0625602000816515	238.765682309369	1.92325056433409	2.0341	0.2633	2.0023	0.1475	505243213
765	3	15046678	15695348	0.422856	0.229192039095	422	10	0.0435620868970707	0.965253473264974	0.0105137250580526	236.523751020079	1.9537037037037	2.0341	0.2633	2.0023	0.1475	505809712
766	3	15695348	16306587	0.39935	0.181989369134	419	7	0.242615754533198	0.80830307545975	0.0715724725300946	234.842302553111	1.98108747044917	2.0341	0.2633	2.0023	0.1475	506458382
767	3	16306587	16914961	0.407988	0.178137132751	532	8	1.48198180700139	0.138345135846173	0.349083232183921	298.17686147555	2.47154471544715	2.6856	0.2515	2.6222	0.1854	507069621
768	3	16914961	17481154	0.377852	0.116908898556	577	5	2.03927527538198	0.0414225618100729	0.548038898474662	323.39858848006	2.72169811320755	2.6856	0.2515	2.6222	0.1854	507677995
769	3	17481154	18093718	0.36712	0.183758758269	526	4	1.31079099540385	0.189928385587785	0.435157787786953	294.813964541615	2.52278177458034	2.6856	0.2515	2.6222	0.1854	508244188
770	3	18093718	18644435	0.36554	0.0920926719168	631	4	2.31567855659557	0.0205758260712626	0.6977349934772	353.664660885473	3.02637889688249	2.6856	0.2515	2.6222	0.1854	508856752
771	3	18644435	19238469	0.362598	0.158297336516	476	4	0.832273109122078	0.405254805559675	0.291056561802595	266.789823425492	2.28297362110312	2.0837	0.1505	2.0858	0.1543	509407469
772	3	19238469	19865081	0.360334	0.202058051873	417	4	0.267622003309587	0.788990292384078	0.100142371939315	233.721336908466	2	2.0837	0.1505	2.0858	0.1543	510001503
773	3	19865081	20533922	0.372584	0.252438172899	393	5	-0.018324882320677	0.98537967757629	-0.0060031079122144	220.269749172727	1.85377358490566	2.0837	0.1505	2.0858	0.1543	510628115
774	3	20533922	21147674	0.35402	0.185338703581	422	3	0.399253277502926	0.689706590072097	0.150838385866934	236.523751020079	2.04854368932039	2.0837	0.1505	2.0858	0.1543	511296956
775	3	21147674	21751987	0.35587	0.172614191652	430	3	0.4754952873144	0.634433991479756	0.17793204674921	241.007613598658	2.0873786407767	2.0837	0.1505	2.0858	0.1543	511910708
776	3	21751987	22337730	0.350918	0.146383311452	412	3	0.303950765238582	0.761165401174574	0.116239724342968	230.918922796854	2	2.0837	0.1505	2.0858	0.1543	512515021
777	3	22337730	22953336	0.359824	0.187792191759	415	3	0.332541518917885	0.739480394137005	0.126706723394037	232.600371263822	2.01456310679612	2.0837	0.1505	2.0858	0.1543	513100764
778	3	22953336	23559657	0.37245	0.175354309021	466	5	0.798005615028747	0.424867231663628	0.239797534483459	261.184995202267	2.19811320754717	2.0837	0.1505	2.0858	0.1543	513716370
779	3	23559657	24189210	0.400786	0.205785692388	413	8	-0.0604539213378768	0.951794114131884	-0.0162012318978235	231.479405619177	1.91869918699187	2.0837	0.1505	2.0858	0.1543	514322691
780	3	24189210	24745615	0.37474	0.101373999155	440	5	0.507257766657719	0.611973967560684	0.156971103353839	246.612441821883	2.07547169811321	2.0837	0.1505	2.0858	0.1543	514952244
781	3	24745615	25296049	0.370044	0.0916258806687	439	5	0.496075157104988	0.619841385989728	0.153688519364537	246.051958999561	2.07075471698113	2.0837	0.1505	2.0858	0.1543	515508649
782	3	25296049	25865040	0.38684	0.121251478494	431	6	0.3521444291283	0.724729950020345	0.117260929950283	241.568096420981	2.05238095238095	2.0837	0.1505	2.0858	0.1543	516059083
783	3	25865040	26491092	0.371398	0.201344297279	519	5	1.39068392132353	0.164321295412141	0.39520211818706	290.890584785357	2.44811320754717	2.0837	0.1505	2.0858	0.1543	516628074
784	3	26491092	27120314	0.375488	0.20536789877	437	5	0.473709937999524	0.635706765536719	0.147100859329778	244.930993354916	2.06132075471698	2.0837	0.1505	2.0858	0.1543	517254126
785	3	27120314	27751639	0.375394	0.20801488932	382	5	-0.141333587400727	0.887606417007379	-0.0469597821350721	214.10443812718	1.80188679245283	2.0837	0.1505	2.0858	0.1543	517883348
786	3	27751639	28343645	0.372678	0.155413965399	428	5	0.373066452024937	0.709098986544238	0.117078376230326	239.886647954014	2.0188679245283	2.0837	0.1505	2.0858	0.1543	518514673
787	3	28343645	28940680	0.365892	0.162528159991	409	4	0.191059141504504	0.848479258257247	0.0721958314364001	229.237474329887	1.96163069544365	2.0837	0.1505	2.0858	0.1543	519106679
788	3	28940680	29511882	0.358734	0.124652924885	483	3	0.98059860231542	0.326790723860222	0.345618575995523	270.713203181749	2.34466019417476	2.0837	0.1505	2.0858	0.1543	519703714
789	3	29511882	30089246	0.35218	0.133995191941	469	3	0.847175085145339	0.396897538536759	0.303183309675126	262.866443669234	2.27669902912621	2.0837	0.1505	2.0858	0.1543	520274916
790	3	30089246	30680478	0.368942	0.154308291838	424	4	0.334614507389035	0.737915899877654	0.12415925305785	237.644716664724	2.03357314148681	2.0837	0.1505	2.0858	0.1543	520852280
791	3	30680478	31231545	0.385868	0.092669312443	430	6	0.341678091328586	0.732593161470443	0.113909720450645	241.007613598658	2.04761904761905	2.0837	0.1505	2.0858	0.1543	521443512
792	3	31231545	31786629	0.391434	0.0992354310339	412	7	0.158870592095552	0.873770830499123	0.0472665660139612	230.918922796854	1.94799054373522	2.0837	0.1505	2.0858	0.1543	521994579
793	3	31786629	32421922	0.411682	0.212961578358	450	9	0.518493379932233	0.604114077773422	0.160516240033191	252.217270045108	2.13776722090261	2.0837	0.1505	2.0858	0.1543	522549663
794	3	32421922	33098976	0.410542	0.261506467726	458	9	0.606034554054345	0.544491808099628	0.185938836913097	256.701132623687	2.17577197149644	2.0837	0.1505	2.0858	0.1543	523184956
795	3	33098976	33743209	0.375872	0.223883284464	479	5	0.943379539214261	0.345486804940033	0.279493235565359	268.471271892459	2.25943396226415	2.0837	0.1505	2.0858	0.1543	523862010
796	3	33743209	34373536	0.392974	0.206760935197	421	7	0.266542943801096	0.789821090806985	0.078442461897139	235.963268197756	1.99054373522459	2.0837	0.1505	2.0858	0.1543	524506243
797	3	34373536	34980908	0.365628	0.176781280665	387	4	-0.019488728459476	0.984451228723263	-0.0075714453609386	216.906852238793	1.85611510791367	2.0837	0.1505	2.0858	0.1543	525136570
798	3	34980908	35575317	0.345634	0.158828348831	428	2	0.597087189582978	0.550449170268557	0.210893805141147	239.886647954014	2.12143742255266	2.0837	0.1505	2.0858	0.1543	525743942
799	3	35575317	36156284	0.35675	0.139365919235	432	3	0.494555789767269	0.62091371603003	0.184626699323218	242.128579243303	2.09708737864078	2.0837	0.1505	2.0858	0.1543	526338351
800	3	36156284	36757185	0.382318	0.167916179204	474	6	0.802196954515966	0.422439037786518	0.254460119759444	265.668857780847	2.25714285714286	2.0837	0.1505	2.0858	0.1543	526919318
801	3	36757185	37372097	0.397422	0.1868755204	468	7	0.828831891596719	0.407199539365482	0.231130758414148	262.305960846912	2.21276595744681	2.0837	0.1505	2.0858	0.1543	527520219
802	3	37372097	37958959	0.433176	0.148010946355	461	11	0.608601633534428	0.54278852145635	0.122215537961708	258.382581090655	2.14668218859139	2.0837	0.1505	2.0858	0.1543	528135131
803	3	37958959	38576345	0.44555	0.190133887066	458	12	0.481054368925068	0.63047785795628	0.0840104033836411	256.701132623687	2.10574712643678	2.0837	0.1505	2.0858	0.1543	528721993
804	3	38576345	39152088	0.433366	0.131556962047	443	11	0.316039423942211	0.751972584525829	0.0647554860873889	248.29389028885	2.06286379511059	2.0837	0.1505	2.0858	0.1543	529339379
805	3	39152088	39793199	0.4189	0.220103850971	425	9	0.244927210800635	0.80651279208938	0.0780540798412176	238.205199487046	2.01900237529691	2.0837	0.1505	2.0858	0.1543	529915122
806	3	39793199	40419561	0.397272	0.201739569131	441	7	0.505814836480085	0.612986642173399	0.145400884388264	247.172924644205	2.08510638297872	2.0837	0.1505	2.0858	0.1543	530556233
807	3	40419561	41031737	0.412038	0.183241420768	471	9	0.748288962002776	0.454285880929945	0.226318298428937	263.987409313879	2.2375296912114	2.0837	0.1505	2.0858	0.1543	531182595
808	3	41031737	41626672	0.401782	0.15957205409	458	8	0.522820093580331	0.601099455194735	0.133004584779675	256.701132623687	2.12775842044135	2.0837	0.1505	2.0858	0.1543	531794771
809	3	41626672	42308941	0.402866	0.267151226276	431	8	0.172855684629407	0.862764865755697	0.0453448557718293	241.568096420981	2.00232288037166	2.0837	0.1505	2.0858	0.1543	532389706
810	3	42308941	42908150	0.445158	0.165566605308	438	12	0.109704207880967	0.912643963155678	0.0195936748878705	245.491476177238	2.01379310344828	2.0837	0.1505	2.0858	0.1543	533071975
811	3	42908150	43487485	0.42783	0.136941493264	460	10	0.583792784088318	0.559359733640514	0.134904587295243	257.822098268332	2.12962962962963	2.0837	0.1505	2.0858	0.1543	533671184
812	3	43487485	44101094	0.414376	0.18514884886	494	9	0.999969837603847	0.317325104916753	0.295102280400831	276.878514227296	2.34679334916865	2.0837	0.1505	2.0858	0.1543	534250519
813	3	44101094	44715393	0.406266	0.186064115358	413	8	-0.0604539213378768	0.951794114131884	-0.0162012318978235	231.479405619177	1.91869918699187	2.0837	0.1505	2.0858	0.1543	534864128
814	3	44715393	45332109	0.43911	0.189254048865	438	11	0.234772143499928	0.814385589771639	0.0483796571335438	245.491476177238	2.0395809080326	2.0837	0.1505	2.0858	0.1543	535478427
815	3	45332109	45923637	0.426152	0.154731475095	467	10	0.683308965149863	0.494411630349962	0.156693276060529	261.745478024589	2.16203703703704	2.0837	0.1505	2.0858	0.1543	536095143
816	3	45923637	46540524	0.436106	0.189478786228	480	11	0.917417299215102	0.35892401110679	0.180483193140889	269.031754714782	2.23515715948778	2.0837	0.1505	2.0858	0.1543	536686671
817	3	46540524	47155486	0.470326	0.186941632166	399	14	-0.984022216377875	0.325104589586865	-0.157024884085144	223.632646106662	1.80135440180587	2.0837	0.1505	2.0858	0.1543	537303558
818	3	47155486	47854910	0.427056	0.285126046575	435	10	0.228377851725655	0.819352506283603	0.0542861270869582	243.810027710271	2.01388888888889	2.0837	0.1505	2.0858	0.1543	537918520
819	3	47854910	48556863	0.44237	0.287701598255	509	12	1.42799727958752	0.153292641540597	0.236328461362393	285.285756562133	2.34022988505747	2.0837	0.1505	2.0858	0.1543	538617944
820	3	48556863	49275401	0.489708	0.304142578402	447	14	0.0454872762398204	0.963718916491581	0.00686120087582781	250.53582157814	2.01805869074492	2.0837	0.1505	2.0858	0.1543	539319897
821	3	49275401	49993329	0.486862	0.303551331053	495	14	1.07499676885752	0.282376174955854	0.154014894659482	277.438997049618	2.23476297968397	2.0837	0.1505	2.0858	0.1543	540038435
822	3	49993329	50592402	0.532352	0.165377174401	440	16	-0.123165495787435	0.901976047865435	-0.0164953522617634	246.612441821883	1.98198198198198	2.0837	0.1505	2.0858	0.1543	540756363
823	3	50592402	51297612	0.410786	0.290991335914	450	9	0.518493379932233	0.604114077773422	0.160516240033191	252.217270045108	2.13776722090261	2.0837	0.1505	2.0858	0.1543	541355436
824	3	51297612	52001019	0.44341	0.289173977512	440	12	0.146839223985377	0.883258923971181	0.0261663288113567	246.612441821883	2.02298850574713	2.0837	0.1505	2.0858	0.1543	542060646
825	3	52001019	52574770	0.543118	0.128541823892	416	16	-0.707384130672965	0.479327796024744	-0.0974153476453309	233.160854086144	1.87387387387387	2.0837	0.1505	2.0858	0.1543	542764053
826	3	52574770	53195998	0.43467	0.195142524162	493	11	1.12871222836504	0.259019249088827	0.219036433910282	276.318031404974	2.29569266589057	2.0837	0.1505	2.0858	0.1543	543337804
827	3	53195998	53803498	0.44236	0.17695473251	466	12	0.629594433342708	0.528959966582117	0.108992759940977	261.184995202267	2.14252873563218	2.0837	0.1505	2.0858	0.1543	543959032
828	3	53803498	54377756	0.428748	0.129311215516	428	10	0.12886167066411	0.897467106116043	0.0308815227520144	239.886647954014	1.98148148148148	2.0837	0.1505	2.0858	0.1543	544566532
829	3	54377756	54958599	0.416436	0.139182188647	475	9	0.792059549063832	0.428325954922349	0.238518752034464	266.229340603169	2.25653206650831	2.0837	0.1505	2.0858	0.1543	545140790
830	3	54958599	55533527	0.409332	0.130325884285	400	8	-0.228955303425359	0.818903656068982	-0.0623430135425441	224.193128928985	1.85830429732869	2.0837	0.1505	2.0858	0.1543	545721633
831	3	55533527	56080110	0.407964	0.0852258485902	449	8	0.40616529059669	0.68462115532593	0.104372431423878	251.656787222785	2.08594657375145	2.0837	0.1505	2.0858	0.1543	546296561
832	3	56080110	56678591	0.388646	0.164551589775	398	6	0.00675528173776475	0.994610105991181	0.00234149140483366	223.07216328434	1.8952380952381	2.0837	0.1505	2.0858	0.1543	546843144
833	3	56678591	57302461	0.413066	0.198550980172	483	9	0.879600723185944	0.3790756469594	0.262614427651927	270.713203181749	2.29453681710214	2.0837	0.1505	2.0858	0.1543	547441625
834	3	57302461	58003448	0.375196	0.286720010499	454	5	0.663814300395965	0.506809171834951	0.202159877120094	254.459201334398	2.14150943396226	2.0837	0.1505	2.0858	0.1543	548065495
835	3	58003448	58633446	0.450224	0.206346686815	508	13	0.878763650754045	0.379529438797289	0.200286781439082	284.72527373981	2.3169897377423	2.0837	0.1505	2.0858	0.1543	548766482
836	3	58633446	59272412	0.382806	0.217485750416	429	6	0.331211753528873	0.740484542777277	0.11055070836073	240.447130776336	2.04285714285714	2.0837	0.1505	2.0858	0.1543	549396480
837	3	59272412	59843182	0.404942	0.123990398935	401	8	-0.215993658649399	0.828992690568211	-0.0587407768623484	224.753611751307	1.86295005807201	2.0837	0.1505	2.0858	0.1543	550035446
838	3	59843182	60383744	0.383184	0.0750367210422	404	6	0.0695533085360438	0.9445492012769	0.0239283536129795	226.435060218274	1.92380952380952	2.0837	0.1505	2.0858	0.1543	550606216
839	3	60383744	60969647	0.376014	0.146616419441	397	5	0.0264055558902503	0.978933862736771	0.00860658697213689	222.511680462017	1.87264150943396	2.0837	0.1505	2.0858	0.1543	551146778
840	3	60969647	61590771	0.386732	0.195007760125	444	6	0.488206820524571	0.625403353943204	0.160132737211291	248.854373111173	2.11428571428571	2.0837	0.1505	2.0858	0.1543	551732681
841	3	61590771	62155912	0.393658	0.115265040052	421	7	0.266542943801096	0.789821090806985	0.078442461897139	235.963268197756	1.99054373522459	2.0837	0.1505	2.0858	0.1543	552353805
842	3	62155912	62694989	0.399016	0.0724887168252	421	7	0.266542943801096	0.789821090806985	0.078442461897139	235.963268197756	1.99054373522459	2.0837	0.1505	2.0858	0.1543	552918946
843	3	62694989	63280413	0.384034	0.145918172128	469	6	0.7498652655174	0.453335856045851	0.239160983376561	262.866443669234	2.23333333333333	2.0837	0.1505	2.0858	0.1543	553458023
844	3	63280413	63866113	0.384474	0.146320641967	395	6	-0.0246437316613748	0.980339137058241	-0.00857428607434989	221.390714817372	1.88095238095238	2.0837	0.1505	2.0858	0.1543	554043447
845	3	63866113	64412453	0.40687	0.0848189771937	474	8	0.730206409995694	0.465264025002972	0.18254404558099	265.668857780847	2.20209059233449	2.0837	0.1505	2.0858	0.1543	554629147
846	3	64412453	64969310	0.39981	0.102103412546	442	7	0.517778431114034	0.604612868778576	0.148668598222174	247.733407466528	2.08983451536643	2.0837	0.1505	2.0858	0.1543	555175487
847	3	64969310	65546774	0.390794	0.134145158832	423	7	0.290470133068995	0.77145659663444	0.0852798919506925	237.084233842401	2	2.0837	0.1505	2.0858	0.1543	555732344
848	3	65546774	66135134	0.392782	0.150180161806	443	7	0.529742025747984	0.596290805708168	0.151928927385761	248.29389028885	2.09456264775414	2.0837	0.1505	2.0858	0.1543	556309808
849	3	66135134	66824982	0.409252	0.275202653338	434	8	0.211740618957287	0.832309397161401	0.0553520291272106	243.249544887948	2.01626016260163	2.0837	0.1505	2.0858	0.1543	556898168
850	3	66824982	67433818	0.380094	0.178760782871	405	6	0.080019646335757	0.936221630557781	0.027494968633172	226.995543040597	1.92857142857143	2.0837	0.1505	2.0858	0.1543	557588016
851	3	67433818	68030487	0.376294	0.162014450223	398	5	0.0375881654429822	0.970016043863265	0.012236010372828	223.07216328434	1.87735849056604	2.0837	0.1505	2.0858	0.1543	558196852
852	3	68030487	68597333	0.37493	0.117926209235	455	5	0.674996909948697	0.499677728161397	0.205334124915238	255.01968415672	2.14622641509434	2.0837	0.1505	2.0858	0.1543	558793521
853	3	68597333	69210684	0.38447	0.184806089825	418	6	0.216082037732028	0.828923800791323	0.0730760029420675	234.281819730789	1.99047619047619	2.0837	0.1505	2.0858	0.1543	559360367
854	3	69210684	69821367	0.395326	0.181244606449	467	7	0.81686829696277	0.414003696990541	0.228044778540405	261.745478024589	2.2080378250591	2.0837	0.1505	2.0858	0.1543	559973718
855	3	69821367	70374510	0.372252	0.0960746136171	454	5	0.663814300395965	0.506809171834951	0.202159877120094	254.459201334398	2.14150943396226	2.0837	0.1505	2.0858	0.1543	560584401
856	3	70374510	70968285	0.365456	0.157930192413	395	4	0.0570741333456075	0.954486141426619	0.0219476415591166	221.390714817372	1.89448441247002	2.0837	0.1505	2.0858	0.1543	561137544
857	3	70968285	71522747	0.397586	0.0982249459837	448	7	0.589559998917731	0.555485676131435	0.168120960888347	251.096304400463	2.11820330969267	2.0837	0.1505	2.0858	0.1543	561731319
858	3	71522747	72096579	0.417004	0.128664835701	449	9	0.507550733166969	0.611768448782483	0.157306683557301	251.656787222785	2.13301662707838	2.0837	0.1505	2.0858	0.1543	562285781
859	3	72096579	72654105	0.444814	0.103180838203	426	12	-0.113105888745493	0.90994660641062	-0.0204837644874646	238.765682309369	1.95862068965517	2.0837	0.1505	2.0858	0.1543	562859613
860	3	72654105	73289808	0.407172	0.213469182936	416	8	-0.0215689870099962	0.98279177255495	-0.00575948517617661	233.160854086144	1.93263646922184	2.0837	0.1505	2.0858	0.1543	563417139
861	3	73289808	73865494	0.404092	0.131470975497	450	8	0.41912693537265	0.675123366403828	0.107581987899768	252.217270045108	2.09059233449477	2.0837	0.1505	2.0858	0.1543	564052842
862	3	73865494	74440033	0.366326	0.129737058755	384	4	-0.0481998016363823	0.961557008276744	-0.0187987007841927	215.225403771825	1.84172661870504	2.0837	0.1505	2.0858	0.1543	564628528
863	3	74440033	75027878	0.356242	0.149435650554	387	3	0.0656944845777241	0.947621063598535	0.0259289533041595	216.906852238793	1.87864077669903	2.0837	0.1505	2.0858	0.1543	565203067
864	3	75027878	76161084	0.367692	0.558773956368	412	4	0.21977021468141	0.826050117759065	0.0827393256778694	230.918922796854	1.97601918465228	2.0837	0.1505	2.0858	0.1543	565790912
865	3	76161084	76727868	0.348566	0.117829719964	422	2	0.535539462326727	0.592276877303512	0.190526007447185	236.523751020079	2.09169764560099	2.0837	0.1505	2.0858	0.1543	566924118
866	3	76727868	77283725	0.344014	0.10048807517	399	2	0.299606507844434	0.764477319558048	0.109671754962346	223.632646106662	1.97769516728625	2.0837	0.1505	2.0858	0.1543	567490902
867	3	77283725	77847709	0.35059	0.113450026951	432	3	0.494555789767269	0.62091371603003	0.184626699323218	242.128579243303	2.09708737864078	2.0837	0.1505	2.0858	0.1543	568046759
868	3	77847709	78423607	0.352576	0.131790699047	377	3	-0.0296080276866192	0.976379662953656	-0.0118400895715864	211.302024015568	1.83009708737864	2.0837	0.1505	2.0858	0.1543	568610743
869	3	78423607	79005715	0.346248	0.141052863043	402	2	0.330380371472559	0.741112570963709	0.120478509918929	225.31409457363	1.99256505576208	2.0837	0.1505	2.0858	0.1543	569186641
870	3	79005715	79575165	0.338994	0.121959785758	399	1	0.333741662357604	0.738574508294887	0.166074625323473	223.632646106662	2.01007556675063	2.0837	0.1505	2.0858	0.1543	569768749
871	3	79575165	80144347	0.335734	0.121546359512	430	1	0.572208196224157	0.567180935417684	0.274022538690588	241.007613598658	2.16624685138539	2.0837	0.1505	2.0858	0.1543	570338199
872	3	80144347	80729598	0.33327	0.145665705825	444	1	0.679902759905826	0.496566033991049	0.320245555451233	248.854373111173	2.2367758186398	2.0837	0.1505	2.0858	0.1543	570907381
873	3	80729598	81325035	0.33931	0.160280600634	401	1	0.349126600026413	0.72699426757907	0.173288115556047	224.753611751307	2.02015113350126	2.0837	0.1505	2.0858	0.1543	571492632
874	3	81325035	81892940	0.349792	0.119571055018	399	2	0.299606507844434	0.764477319558048	0.109671754962346	223.632646106662	1.97769516728625	2.0837	0.1505	2.0858	0.1543	572088069
875	3	81892940	82485973	0.34815	0.156876598773	420	2	0.515023553241311	0.60653656131554	0.183672336406123	235.402785375434	2.0817843866171	2.0837	0.1505	2.0858	0.1543	572655974
876	3	82485973	83068201	0.336972	0.141229896192	460	1	0.802982261256305	0.421984987483115	0.371319740045502	257.822098268332	2.31738035264484	2.0837	0.1505	2.0858	0.1543	573249007
877	3	83068201	83645414	0.327814	0.133768643464	354	1	-0.0124194351906192	0.990090979139979	-0.00656476081587542	198.410919102151	1.78337531486146	2.0837	0.1505	2.0858	0.1543	573831235
878	3	83645414	84223959	0.327324	0.135762991643	390	1	0.264509442847959	0.791387389510897	0.133160002850738	218.58830070576	1.9647355163728	2.0837	0.1505	2.0858	0.1543	574408448
879	3	84223959	84825507	0.332992	0.168811133941	378	1	0.1721998168351	0.86328044187473	0.0880721133221998	211.86250683789	1.90428211586902	2.0837	0.1505	2.0858	0.1543	574986993
880	3	84825507	85405757	0.33104	0.138302455838	418	1	0.479898570211298	0.631299517966542	0.23318882118201	234.281819730789	2.10579345088161	2.0837	0.1505	2.0858	0.1543	575588541
881	3	85405757	85962858	0.330372	0.10249667475	418	1	0.479898570211298	0.631299517966542	0.23318882118201	234.281819730789	2.10579345088161	2.0837	0.1505	2.0858	0.1543	576168791
882	3	85962858	86553224	0.333386	0.153067757967	448	1	0.710672635243446	0.477287120846225	0.333184611158731	251.096304400463	2.25692695214106	2.0837	0.1505	2.0858	0.1543	576725892
883	3	86553224	87150266	0.347974	0.162537978903	442	2	0.740698553180896	0.458876236801403	0.257329378131432	247.733407466528	2.1908302354399	2.0837	0.1505	2.0858	0.1543	577316258
884	3	87150266	87746385	0.344756	0.161241295782	384	2	0.145737189703808	0.884128861650256	0.0543893194611563	215.225403771825	1.90334572490706	2.0837	0.1505	2.0858	0.1543	577913300
885	3	87746385	88366926	0.351224	0.194251467671	383	3	0.0275734796719868	0.978002333776562	0.0109397790847065	214.664920949503	1.85922330097087	2.0837	0.1505	2.0858	0.1543	578509419
886	3	88366926	88985640	0.339776	0.191872173573	452	1	0.741442510581066	0.458425177127358	0.346008651516315	253.338235689753	2.27707808564232	2.0837	0.1505	2.0858	0.1543	579129960
887	3	88985640	89550336	0.337256	0.114567838271	390	1	0.264509442847959	0.791387389510897	0.133160002850738	218.58830070576	1.9647355163728	2.0837	0.1505	2.0858	0.1543	579748674
888	3	89550336	90176748	0.346988	0.201803286016	404	2	0.350896280557976	0.725666161975921	0.127638301491795	226.435060218274	2.00247831474597	2.0837	0.1505	2.0858	0.1543	580313370
889	3	90176748	94073538	0.362048	0.871689262188	438	4	0.468599515547931	0.639355923641615	0.171025858095825	245.491476177238	2.10071942446043	2.0837	0.1505	2.0858	0.1543	580939782
890	3	94073538	94683742	0.345574	0.18060189707	390	2	0.207284916960058	0.835787352866538	0.0767571324896107	218.58830070576	1.93308550185874	2.0837	0.1505	2.0858	0.1543	584836572
891	3	94683742	95273141	0.32644	0.151678234948	430	1	0.572208196224157	0.567180935417684	0.274022538690588	241.007613598658	2.16624685138539	2.0837	0.1505	2.0858	0.1543	585446776
892	3	95273141	95888037	0.329326	0.186854362364	385	1	0.226047098675934	0.821164788766144	0.114544324683391	215.785886594148	1.93954659949622	2.0837	0.1505	2.0858	0.1543	586036175
893	3	95888037	96506299	0.339242	0.191281366152	397	1	0.318356724688794	0.750214360586838	0.158824886244085	222.511680462017	2	2.0837	0.1505	2.0858	0.1543	586651071
894	3	96506299	97095884	0.341012	0.151945860224	374	2	0.0431576442767238	0.965575868578634	0.0163212786276367	209.620575548601	1.85377942998761	2.0837	0.1505	2.0858	0.1543	587269333
895	3	97095884	97673841	0.349468	0.134883737025	383	2	0.1354792351611	0.892232980824941	0.0506274006649572	214.664920949503	1.89838909541512	2.0837	0.1505	2.0858	0.1543	587858918
896	3	97673841	98316732	0.363302	0.222263183028	457	4	0.650436312335004	0.515410427932551	0.232289153552721	256.140649801365	2.19184652278177	2.0837	0.1505	2.0858	0.1543	588436875
897	3	98316732	98956970	0.367608	0.219040419344	415	4	0.248481287858316	0.803762046299545	0.0932063247289383	232.600371263822	1.99040767386091	2.0837	0.1505	2.0858	0.1543	589079766
898	3	98956970	99562088	0.371196	0.173714878751	433	5	0.428979499788597	0.667938143572907	0.133834604555904	242.689062065626	2.04245283018868	2.0837	0.1505	2.0858	0.1543	589720004
899	3	99562088	100141287	0.376228	0.136738841055	479	5	0.943379539214261	0.345486804940033	0.279493235565359	268.471271892459	2.25943396226415	2.0837	0.1505	2.0858	0.1543	590325122
900	3	100141287	100757697	0.373196	0.188851576061	434	5	0.440162109341328	0.659819700614431	0.137162622273658	243.249544887948	2.04716981132075	2.0837	0.1505	2.0858	0.1543	590904321
901	3	100757697	101443332	0.371584	0.270749013688	439	5	0.496075157104988	0.619841385989728	0.153688519364537	246.051958999561	2.07075471698113	2.0837	0.1505	2.0858	0.1543	591520731
902	3	101443332	102077203	0.373892	0.211195968896	461	5	0.742092567265088	0.4580312528648	0.224234330258517	258.382581090655	2.17452830188679	2.0837	0.1505	2.0858	0.1543	592206366
903	3	102077203	102649621	0.352674	0.126512443704	456	3	0.723281819201693	0.469506760220834	0.262629211324491	255.580166979042	2.21359223300971	2.0837	0.1505	2.0858	0.1543	592840237
904	3	102649621	103243876	0.335546	0.158610360872	420	1	0.495283507880107	0.620400010775161	0.24007520676725	235.402785375434	2.11586901763224	2.0837	0.1505	2.0858	0.1543	593412655
905	3	103243876	103819232	0.3329	0.130972823782	436	1	0.618363009230587	0.536336075770528	0.294014013878054	244.370510532593	2.19647355163728	2.0837	0.1505	2.0858	0.1543	594006910
906	3	103819232	104431112	0.33982	0.182846309734	438	1	0.633747946899397	0.526245328652198	0.300616748702301	245.491476177238	2.20654911838791	2.0837	0.1505	2.0858	0.1543	594582266
907	3	104431112	104993514	0.343136	0.110956219928	453	2	0.853536053150688	0.393362103167408	0.292794058786235	253.898718512075	2.2453531598513	2.0837	0.1505	2.0858	0.1543	595194146
908	3	104993514	105567517	0.347852	0.128924413287	485	2	1.18179059851736	0.237288799119405	0.39126775581449	271.834168826394	2.40396530359356	2.0837	0.1505	2.0858	0.1543	595756548
909	3	105567517	106159330	0.354888	0.155138531935	420	3	0.380192775050057	0.703802321978391	0.143984714825872	235.402785375434	2.03883495145631	2.0837	0.1505	2.0858	0.1543	596330551
910	3	106159330	106770486	0.352268	0.181878276578	423	3	0.40878352872936	0.682698528604774	0.154253050279699	237.084233842401	2.05339805825243	2.0837	0.1505	2.0858	0.1543	596922364
911	3	106770486	107361480	0.372704	0.153967722177	471	5	0.853918662792406	0.393150058128023	0.255194639441962	263.987409313879	2.22169811320755	2.0837	0.1505	2.0858	0.1543	597533520
912	3	107361480	107912340	0.384604	0.0923283592927	438	6	0.425408793726292	0.670538696655133	0.140503930462358	245.491476177238	2.08571428571429	2.0837	0.1505	2.0858	0.1543	598124514
913	3	107912340	108499976	0.370854	0.14913313684	436	5	0.462527328446792	0.643703209229154	0.143795714606106	244.370510532593	2.05660377358491	2.0837	0.1505	2.0858	0.1543	598675374
914	3	108499976	109139549	0.37064	0.218228411768	429	5	0.384249061577669	0.700793858267392	0.120445227328725	240.447130776336	2.02358490566038	2.0837	0.1505	2.0858	0.1543	599263010
915	3	109139549	109807480	0.352864	0.251419682572	411	3	0.294420514012148	0.768436593302513	0.112733780841432	230.358439974532	1.99514563106796	2.0837	0.1505	2.0858	0.1543	599902583
916	3	109807480	110398483	0.347592	0.153980605851	475	2	1.07921105309027	0.280493653438001	0.36121052195831	266.229340603169	2.3543990086741	2.0837	0.1505	2.0858	0.1543	600570514
917	3	110398483	110988759	0.358224	0.152938625321	480	3	0.952007848636117	0.341093001439612	0.336629792768268	269.031754714782	2.33009708737864	2.0837	0.1505	2.0858	0.1543	601161517
918	3	110988759	111606980	0.379516	0.191227732478	383	5	-0.130150977847995	0.896446978592474	-0.0431880282458637	214.664920949503	1.80660377358491	2.0837	0.1505	2.0858	0.1543	601751793
919	3	111606980	112216321	0.374946	0.179441396525	446	5	0.57435342397411	0.565728664038957	0.176511289749484	249.975338755818	2.10377358490566	2.0837	0.1505	2.0858	0.1543	602370014
920	3	112216321	112849943	0.37944	0.210885985651	461	5	0.742092567265088	0.4580312528648	0.224234330258517	258.382581090655	2.17452830188679	2.0837	0.1505	2.0858	0.1543	602979355
921	3	112849943	113450892	0.394092	0.16798264079	444	7	0.541705620381933	0.588021317299467	0.155181905180849	248.854373111173	2.09929078014184	2.0837	0.1505	2.0858	0.1543	603612977
922	3	113450892	114067040	0.38407	0.188506657491	502	6	1.09525441290794	0.273405193240159	0.337260424811957	281.362376805876	2.39047619047619	2.0837	0.1505	2.0858	0.1543	604213926
923	3	114067040	114605064	0.360948	0.0706734272077	434	4	0.430318084645389	0.666964273594794	0.157790030939131	243.249544887948	2.08153477218225	2.0837	0.1505	2.0858	0.1543	604830074
924	3	114605064	115183886	0.352862	0.136176579328	446	3	0.62797930693735	0.530017495884634	0.230639097080054	249.975338755818	2.16504854368932	2.0837	0.1505	2.0858	0.1543	605368098
925	3	115183886	115752878	0.37642	0.12125302289	420	5	0.283605575603083	0.776712663777076	0.0898569074953018	235.402785375434	1.9811320754717	2.0837	0.1505	2.0858	0.1543	605946920
926	3	115752878	116335167	0.36119	0.141319860069	383	4	-0.0577701593620178	0.953931707847008	-0.0225606195803917	214.664920949503	1.83693045563549	2.0837	0.1505	2.0858	0.1543	606515912
927	3	116335167	116898839	0.36165	0.112959309669	424	4	0.334614507389035	0.737915899877654	0.12415925305785	237.644716664724	2.03357314148681	2.0837	0.1505	2.0858	0.1543	607098201
928	3	116898839	117445235	0.361974	0.0849127738856	373	4	-0.153473736618372	0.878024700069429	-0.0607293812501111	209.060092726278	1.78896882494005	2.0837	0.1505	2.0858	0.1543	607661873
929	3	117445235	118003952	0.357308	0.105092560276	391	3	0.103815489483461	0.917315774061275	0.0407639944671016	219.148783528082	1.89805825242718	2.0837	0.1505	2.0858	0.1543	608208269
930	3	118003952	118604899	0.373938	0.167979871769	428	5	0.373066452024937	0.709098986544238	0.117078376230326	239.886647954014	2.0188679245283	2.0837	0.1505	2.0858	0.1543	608766986
931	3	118604899	119237863	0.39068	0.210065659342	462	7	0.757050323793023	0.449019713718536	0.2125150802468	258.943063912977	2.18439716312057	2.0837	0.1505	2.0858	0.1543	609367933
932	3	119237863	119846964	0.385426	0.179118077298	448	6	0.530072171723424	0.596061892533001	0.173071792918789	251.096304400463	2.13333333333333	2.0837	0.1505	2.0858	0.1543	610000897
933	3	119846964	120490997	0.40166	0.223642266778	493	8	0.976477660738938	0.328827812915468	0.239244633060643	276.318031404974	2.29036004645761	2.0837	0.1505	2.0858	0.1543	610609998
934	3	120490997	121196916	0.35263	0.291703439063	458	3	0.742342321654562	0.457879956094898	0.268942985256693	256.701132623687	2.22330097087379	2.0837	0.1505	2.0858	0.1543	611254031
935	3	121196916	121829671	0.378878	0.209804742752	437	5	0.473709937999524	0.635706765536719	0.147100859329778	244.930993354916	2.06132075471698	2.0837	0.1505	2.0858	0.1543	611959950
936	3	121829671	122467735	0.388432	0.216379548133	477	6	0.833595967915106	0.404508698517327	0.263562326866696	267.350306247814	2.27142857142857	2.0837	0.1505	2.0858	0.1543	612592705
937	3	122467735	123027981	0.436394	0.10753490431	448	11	0.397306704384493	0.691141304020635	0.0809475195899746	251.096304400463	2.08614668218859	2.0837	0.1505	2.0858	0.1543	613230769
938	3	123027981	123603622	0.45505	0.13140307935	475	13	0.43836901303378	0.661118805306599	0.103385797885226	266.229340603169	2.16647662485747	2.0837	0.1505	2.0858	0.1543	613791015
939	3	123603622	124203285	0.411356	0.166198348072	481	9	0.857715429655416	0.391049617895311	0.256628132586196	269.592237537104	2.28503562945368	2.0837	0.1505	2.0858	0.1543	614366656
940	3	124203285	124789364	0.434738	0.146872691224	455	11	0.511080897003689	0.609294411742426	0.103315332618429	255.01968415672	2.11874272409779	2.0837	0.1505	2.0858	0.1543	614966319
941	3	124789364	125605997	0.39645	0.387729861517	427	7	0.338324511604793	0.735118654088623	0.0988582984512332	239.326165131691	2.01891252955083	2.0837	0.1505	2.0858	0.1543	615552398
942	3	125605997	126268561	0.485484	0.245355920334	428	14	-0.362026897921351	0.717331930220573	-0.0558028339063429	239.886647954014	1.93227990970655	2.0837	0.1505	2.0858	0.1543	616369031
943	3	126268561	126838087	0.483938	0.122076955222	388	14	-1.21995147510276	0.222483270564708	-0.197356978120362	217.467335061115	1.75169300225734	2.0837	0.1505	2.0858	0.1543	617031595
944	3	126838087	127395860	0.483122	0.103577978855	449	14	0.088383505098891	0.929571871010349	0.0133018144336572	251.656787222785	2.02708803611738	2.0837	0.1505	2.0858	0.1543	617601121
945	3	127395860	127969909	0.44669	0.12899421478	404	12	-0.521591065894004	0.601955085079187	-0.0969819019615081	226.435060218274	1.85747126436782	2.0837	0.1505	2.0858	0.1543	618158894
946	3	127969909	128577677	0.490984	0.177317660686	410	15	-0.833231879638655	0.404713966347989	-0.118032929637737	229.797957152209	1.84269662921348	2.0837	0.1505	2.0858	0.1543	618732943
947	3	128577677	129266673	0.471426	0.27430638204	477	14	0.68893070912588	0.490866873150117	0.100575635698022	267.350306247814	2.15349887133183	2.0837	0.1505	2.0858	0.1543	619340711
948	3	129266673	130066701	0.425108	0.375021874234	453	10	0.484276603026772	0.628189578355414	0.112781776397103	253.898718512075	2.09722222222222	2.0837	0.1505	2.0858	0.1543	620029707
949	3	130066701	130665494	0.37669	0.164986898644	472	5	0.865101272345138	0.386983206436115	0.258254439191021	264.547892136202	2.22641509433962	2.0837	0.1505	2.0858	0.1543	620829735
950	3	130665494	131283290	0.380006	0.190671354298	432	6	0.362610766928013	0.716895666108817	0.120604373024653	242.128579243303	2.05714285714286	2.0837	0.1505	2.0858	0.1543	621428528
951	3	131283290	131880749	0.381776	0.163122490414	461	6	0.666134563119695	0.50532509421632	0.214339811290523	258.382581090655	2.1952380952381	2.0837	0.1505	2.0858	0.1543	622046324
952	3	131880749	132496566	0.371198	0.188070481978	488	5	1.04402302518885	0.296474736888974	0.306348727392065	273.515617293361	2.30188679245283	2.0837	0.1505	2.0858	0.1543	622643783
953	3	132496566	133114917	0.39311	0.191397765994	444	7	0.541705620381933	0.588021317299467	0.155181905180849	248.854373111173	2.09929078014184	2.0837	0.1505	2.0858	0.1543	623259600
954	3	133114917	133726593	0.437124	0.182573780891	477	11	0.868656930949733	0.38503480524245	0.171438053537882	267.350306247814	2.22118742724098	2.0837	0.1505	2.0858	0.1543	623877951
955	3	133726593	134324468	0.423146	0.16370478779	516	10	1.37992223258068	0.167610590436831	0.300641791774121	289.20913631839	2.38888888888889	2.0837	0.1505	2.0858	0.1543	624489627
956	3	134324468	134872263	0.450278	0.0872497923493	447	13	0.0647008355741621	0.94841219752645	0.0157331158502341	250.53582157814	2.0387685290764	2.0837	0.1505	2.0858	0.1543	625087502
957	3	134872263	135469191	0.411166	0.162378042243	392	9	-0.116180132453076	0.907509782120729	-0.0385551070686383	219.709266350405	1.86223277909739	2.0837	0.1505	2.0858	0.1543	625635297
958	3	135469191	136130074	0.391064	0.243436432773	434	7	0.422069674042439	0.672974162381335	0.122317271275222	243.249544887948	2.05200945626478	2.0837	0.1505	2.0858	0.1543	626232225
959	3	136130074	136812055	0.37695	0.266841744858	481	5	0.965744758319725	0.334171916926511	0.285504473599221	269.592237537104	2.2688679245283	2.0837	0.1505	2.0858	0.1543	626893108
960	3	136812055	137469172	0.382762	0.239100495041	421	6	0.247481051131168	0.80453595449508	0.0833932939275809	235.963268197756	2.0047619047619	2.0837	0.1505	2.0858	0.1543	627575089
961	3	137469172	138087206	0.408376	0.190983020352	462	8	0.574666672684172	0.565516751164079	0.145549838098789	258.943063912977	2.14634146341463	2.0837	0.1505	2.0858	0.1543	628232206
962	3	138087206	138772525	0.412998	0.270412756687	450	9	0.518493379932233	0.604114077773422	0.160516240033191	252.217270045108	2.13776722090261	2.0837	0.1505	2.0858	0.1543	628850240
963	3	138772525	139367867	0.423568	0.160146604809	465	10	0.65487577056085	0.512547741289614	0.150501442346261	260.624512379945	2.15277777777778	2.0837	0.1505	2.0858	0.1543	629535559
964	3	139367867	139921185	0.422054	0.0963605015561	425	10	0.0862118787805902	0.931297987965436	0.0207335673759314	238.205199487046	1.96759259259259	2.0837	0.1505	2.0858	0.1543	630130901
965	3	139921185	140492003	0.421314	0.124064062451	391	10	-0.397152429232631	0.691255059439005	-0.0995606663417803	219.148783528082	1.81018518518519	2.0837	0.1505	2.0858	0.1543	630684219
966	3	140492003	141119641	0.421062	0.20336244778	436	10	0.242594449020162	0.808319581821989	0.057598861127794	244.370510532593	2.01851851851852	2.0837	0.1505	2.0858	0.1543	631255037
967	3	141119641	141759888	0.395776	0.219051397351	466	7	0.80490470232882	0.420874674655416	0.224952183485023	261.184995202267	2.20330969267139	2.0837	0.1505	2.0858	0.1543	631882675
968	3	141759888	142424834	0.360334	0.248059240901	451	4	0.593014165981192	0.553171671885268	0.213222421750032	252.77775286743	2.16306954436451	2.0837	0.1505	2.0858	0.1543	632522922
969	3	142424834	143006829	0.390854	0.140886090087	434	7	0.422069674042439	0.672974162381335	0.122317271275222	243.249544887948	2.05200945626478	2.0837	0.1505	2.0858	0.1543	633187868
970	3	143006829	143573004	0.385698	0.116880823067	408	6	0.111418659734897	0.911284363858529	0.0381422128326804	228.676991507564	1.94285714285714	2.0837	0.1505	2.0858	0.1543	633769863
971	3	143573004	144152183	0.362126	0.136709031232	376	4	-0.124762663441466	0.900711446633878	-0.0491723498277115	210.741541193246	1.80335731414868	2.0837	0.1505	2.0858	0.1543	634336038
972	3	144152183	144733174	0.339352	0.139401470935	418	1	0.479898570211298	0.631299517966542	0.23318882118201	234.281819730789	2.10579345088161	2.0837	0.1505	2.0858	0.1543	634915217
973	3	144733174	145318893	0.33167	0.14634833427	472	1	0.895291887269165	0.370631075937427	0.408472738462969	264.547892136202	2.37783375314861	2.0837	0.1505	2.0858	0.1543	635496208
974	3	145318893	145905641	0.344552	0.147845412341	502	2	1.3561758257434	0.175043231678259	0.440970372690772	281.362376805876	2.48822800495663	2.0837	0.1505	2.0858	0.1543	636081927
975	3	145905641	146519943	0.349698	0.186068090288	489	2	1.22282241668819	0.221396776742264	0.403117473692234	274.076100115684	2.42379182156134	2.0837	0.1505	2.0858	0.1543	636668675
976	3	146519943	147106719	0.344526	0.147886075777	397	2	0.279090598759017	0.780175297705039	0.102422015882958	222.511680462017	1.96778190830235	2.0837	0.1505	2.0858	0.1543	637282977
977	3	147106719	147681659	0.356	0.130344035899	381	3	0.00851297721911809	0.993207708950938	0.00338638465307135	213.543955304858	1.8495145631068	2.0837	0.1505	2.0858	0.1543	637869753
978	3	147681659	148269792	0.340214	0.149852159291	396	2	0.268832644216309	0.788058471310223	0.0987834388196099	221.951197639695	1.96282527881041	2.0837	0.1505	2.0858	0.1543	638444693
979	3	148269792	148865475	0.36602	0.160627380671	474	4	0.813132393670807	0.41614215562498	0.28498204739291	265.668857780847	2.27338129496403	2.0837	0.1505	2.0858	0.1543	639032826
980	3	148865475	149456071	0.387428	0.153397584813	464	6	0.697533576518834	0.485468934176665	0.223697865988757	260.064029557622	2.20952380952381	2.0837	0.1505	2.0858	0.1543	639628509
981	3	149456071	150045161	0.37941	0.151233258076	507	5	1.25649260669075	0.208937424788199	0.36145332683252	284.164790917488	2.39150943396226	2.0837	0.1505	2.0858	0.1543	640219105
982	3	150045161	150656010	0.386798	0.181467105619	497	6	1.04292272390937	0.296984084210085	0.322818912423471	278.559962694263	2.36666666666667	2.0837	0.1505	2.0858	0.1543	640808195
983	3	150656010	151240238	0.381746	0.14416974195	427	6	0.310279077929447	0.756348739971099	0.103809130481675	239.326165131691	2.03333333333333	2.0837	0.1505	2.0858	0.1543	641419044
984	3	151240238	151854175	0.352396	0.185584188606	433	3	0.504086040993703	0.614200915723898	0.187962411886474	242.689062065626	2.10194174757282	2.0837	0.1505	2.0858	0.1543	642003272
985	3	151854175	152445676	0.353926	0.154692891474	448	3	0.647039809390218	0.517606179065582	0.237094119217353	251.096304400463	2.1747572815534	2.0837	0.1505	2.0858	0.1543	642617209
986	3	152445676	153079868	0.362728	0.211595226682	415	4	0.248481287858316	0.803762046299545	0.0932063247289383	232.600371263822	1.99040767386091	2.0837	0.1505	2.0858	0.1543	643208710
987	3	153079868	153722227	0.356142	0.221619063483	437	3	0.542207045899441	0.587675881991678	0.201228666660348	244.930993354916	2.12135922330097	2.0837	0.1505	2.0858	0.1543	643842902
988	3	153722227	154319294	0.359286	0.162573044566	423	3	0.40878352872936	0.682698528604774	0.154253050279699	237.084233842401	2.05339805825243	2.0837	0.1505	2.0858	0.1543	644485261
989	3	154319294	154947887	0.359694	0.204572752162	410	3	0.284890262785714	0.775728216174381	0.109219296665195	229.797957152209	1.99029126213592	2.0837	0.1505	2.0858	0.1543	645082328
990	3	154947887	155599567	0.381452	0.232752271053	465	6	0.707999914318548	0.478945310687988	0.226803776856579	260.624512379945	2.21428571428571	2.0837	0.1505	2.0858	0.1543	645710921
991	3	155599567	156201719	0.390518	0.16964487372	369	7	-0.355563977164273	0.72216712490239	-0.111756955108861	206.818161436988	1.74468085106383	2.0837	0.1505	2.0858	0.1543	646362601
992	3	156201719	156788302	0.375472	0.147605709678	419	5	0.272422966050351	0.785296815886904	0.0864178235285307	234.842302553111	1.97641509433962	2.0837	0.1505	2.0858	0.1543	646964753
993	3	156788302	157367953	0.389926	0.137411994459	439	6	0.435875131526005	0.662927329083997	0.143794000396543	246.051958999561	2.09047619047619	2.0837	0.1505	2.0858	0.1543	647551336
994	3	157367953	157995233	0.366488	0.202907792373	467	4	0.746139889591359	0.455582915003181	0.263517538204313	261.745478024589	2.23980815347722	2.0837	0.1505	2.0858	0.1543	648130987
995	3	157995233	158608668	0.36662	0.184917717444	493	4	0.99496919045788	0.319751249144576	0.341682634872563	276.318031404974	2.36450839328537	2.0837	0.1505	2.0858	0.1543	648758267
996	3	158608668	159200582	0.379722	0.155282693094	459	5	0.719727348159624	0.47169288446042	0.217961733242987	257.26161544601	2.16509433962264	2.0837	0.1505	2.0858	0.1543	649371702
997	3	159200582	159809083	0.396138	0.17830866342	439	7	0.481887647212186	0.629885761754983	0.138843168366101	246.051958999561	2.07565011820331	2.0837	0.1505	2.0858	0.1543	649963616
998	3	159809083	160419036	0.37657	0.18026470892	459	5	0.719727348159624	0.47169288446042	0.217961733242987	257.26161544601	2.16509433962264	2.0837	0.1505	2.0858	0.1543	650572117
999	3	160419036	161038147	0.374894	0.192390379108	442	5	0.529622985763183	0.596373354233963	0.163513949220611	247.733407466528	2.08490566037736	2.0837	0.1505	2.0858	0.1543	651182070
1000	3	161038147	161621688	0.362712	0.143162177122	453	4	0.612154881432463	0.540435289709715	0.219606038540886	253.898718512075	2.1726618705036	2.0837	0.1505	2.0858	0.1543	651801181
1001	3	161621688	162224600	0.337864	0.17069157688	466	1	0.849137074262735	0.395805022803525	0.390015833755407	261.184995202267	2.34760705289673	2.0837	0.1505	2.0858	0.1543	652384722
1002	3	162224600	162818019	0.333134	0.157425023466	446	1	0.695287697574636	0.486875022496624	0.326729589021432	249.975338755818	2.24685138539043	2.0837	0.1505	2.0858	0.1543	652987634
1003	3	162818019	163439789	0.325358	0.195844122425	457	1	0.779904854753091	0.435446880698985	0.361880044159197	256.140649801365	2.30226700251889	2.0837	0.1505	2.0858	0.1543	653581053
1004	3	163439789	164066585	0.335706	0.202292292867	401	1	0.349126600026413	0.72699426757907	0.173288115556047	224.753611751307	2.02015113350126	2.0837	0.1505	2.0858	0.1543	654202823
1005	3	164066585	164644362	0.331108	0.134614219673	444	1	0.679902759905826	0.496566033991049	0.320245555451233	248.854373111173	2.2367758186398	2.0837	0.1505	2.0858	0.1543	654829619
1006	3	164644362	165226876	0.328652	0.141651531122	427	1	0.549130789720942	0.582915696678897	0.263921948721618	239.326165131691	2.15113350125945	2.0837	0.1505	2.0858	0.1543	655407396
1007	3	165226876	165835352	0.333588	0.178274903201	406	1	0.387588944198438	0.698320251843751	0.191165606286304	227.556025862919	2.04534005037783	2.0837	0.1505	2.0858	0.1543	655989910
1008	3	165835352	166427574	0.329518	0.155722009652	387	1	0.241432036344744	0.809220285575633	0.122019445245538	216.906852238793	1.94962216624685	2.0837	0.1505	2.0858	0.1543	656598386
1009	3	166427574	167054703	0.346662	0.202715868665	413	2	0.443217871442352	0.657608153478444	0.159424790159446	231.479405619177	2.04708798017348	2.0837	0.1505	2.0858	0.1543	657190608
1010	3	167054703	167640216	0.35188	0.146047995518	452	3	0.685160814295956	0.493242448117851	0.249918159574937	253.338235689753	2.19417475728155	2.0837	0.1505	2.0858	0.1543	657817737
1011	3	167640216	168210038	0.361688	0.122533001534	415	4	0.248481287858316	0.803762046299545	0.0932063247289383	232.600371263822	1.99040767386091	2.0837	0.1505	2.0858	0.1543	658403250
1012	3	168210038	168779314	0.348796	0.121691411547	424	2	0.556055371412144	0.578173002588111	0.197347273303199	237.644716664724	2.10161090458488	2.0837	0.1505	2.0858	0.1543	658973072
1013	3	168779314	169326062	0.364392	0.08550191313	447	4	0.55473273507865	0.579077482020965	0.200369819677969	250.53582157814	2.14388489208633	2.0837	0.1505	2.0858	0.1543	659542348
1014	3	169326062	169951180	0.384224	0.200151011489	472	6	0.78126427891654	0.434647074886252	0.248359920223026	264.547892136202	2.24761904761905	2.0837	0.1505	2.0858	0.1543	660089096
1015	3	169951180	170606996	0.395606	0.237591031631	472	7	0.876686270132517	0.380657066261737	0.243409088192584	264.547892136202	2.23167848699764	2.0837	0.1505	2.0858	0.1543	660714214
1016	3	170606996	171183600	0.385706	0.132853743644	418	6	0.216082037732028	0.828923800791323	0.0730760029420675	234.281819730789	1.99047619047619	2.0837	0.1505	2.0858	0.1543	661370030
1017	3	171183600	171783491	0.382536	0.16651525027	452	6	0.571937522922276	0.567364302036911	0.185895833276373	253.338235689753	2.15238095238095	2.0837	0.1505	2.0858	0.1543	661946634
1018	3	171783491	172377703	0.387338	0.158549473925	458	6	0.634735549720555	0.525600903978836	0.204920658958129	256.701132623687	2.18095238095238	2.0837	0.1505	2.0858	0.1543	662546525
1019	3	172377703	172977845	0.360604	0.166863842224	425	4	0.344184865114671	0.730707263660737	0.127557829519715	238.205199487046	2.03836930455636	2.0837	0.1505	2.0858	0.1543	663140737
1020	3	172977845	173543792	0.34648	0.116525045631	445	2	0.771472416809021	0.440426965734115	0.26708834459376	249.414855933495	2.20570012391574	2.0837	0.1505	2.0858	0.1543	663740879
1021	3	173543792	174097863	0.345848	0.0975885761933	428	2	0.597087189582978	0.550449170268557	0.210893805141147	239.886647954014	2.12143742255266	2.0837	0.1505	2.0858	0.1543	664306826
1022	3	174097863	174699975	0.342138	0.169589710884	418	2	0.494507644155894	0.620947709139009	0.176785950820883	234.281819730789	2.07187112763321	2.0837	0.1505	2.0858	0.1543	664860897
1023	3	174699975	175268985	0.338892	0.121280821075	475	1	0.91836929377238	0.358425560795909	0.417613392319437	266.229340603169	2.39294710327456	2.0837	0.1505	2.0858	0.1543	665463009
1024	3	175268985	175865831	0.339764	0.162262962305	450	1	0.726057572912256	0.467803476942788	0.339610880318164	252.217270045108	2.26700251889169	2.0837	0.1505	2.0858	0.1543	666032019
1025	3	175865831	176459626	0.35054	0.15795855472	420	3	0.380192775050057	0.703802321978391	0.143984714825872	235.402785375434	2.03883495145631	2.0837	0.1505	2.0858	0.1543	666628865
1026	3	176459626	177113818	0.380024	0.235698388241	442	6	0.467274144925145	0.64030375212981	0.153619430252616	247.733407466528	2.1047619047619	2.0837	0.1505	2.0858	0.1543	667222660
1027	3	177113818	177702758	0.385322	0.151017081536	446	6	0.509139496123997	0.610654449062056	0.16661677078149	249.975338755818	2.12380952380952	2.0837	0.1505	2.0858	0.1543	667876852
1028	3	177702758	178266818	0.35537	0.113569478424	445	3	0.618449055710915	0.536279369587332	0.227400723013509	249.414855933495	2.16019417475728	2.0837	0.1505	2.0858	0.1543	668465792
1029	3	178266818	178911919	0.372672	0.224927569481	407	5	0.138231651417569	0.890057340994821	0.0444963740954262	228.116508685242	1.91981132075472	2.0837	0.1505	2.0858	0.1543	669029852
1030	3	178911919	179565235	0.38276	0.234673572972	451	6	0.561471185122563	0.574476368332215	0.182700494116566	252.77775286743	2.14761904761905	2.0837	0.1505	2.0858	0.1543	669674953
1031	3	179565235	180154508	0.364956	0.151496844417	397	4	0.0762148487968783	0.939248169418242	0.0292339956376088	222.511680462017	1.90407673860911	2.0837	0.1505	2.0858	0.1543	670328269
1032	3	180154508	180804923	0.360372	0.231260041666	452	4	0.602584523706827	0.546785118470484	0.216417760909839	253.338235689753	2.16786570743405	2.0837	0.1505	2.0858	0.1543	670917542
1033	3	180804923	181401898	0.35868	0.162443988442	480	3	0.952007848636117	0.341093001439612	0.336629792768268	269.031754714782	2.33009708737864	2.0837	0.1505	2.0858	0.1543	671567957
1034	3	181401898	181998158	0.382064	0.161439640425	409	6	0.12188499753461	0.902990097267772	0.0416739038029337	229.237474329887	1.94761904761905	2.0837	0.1505	2.0858	0.1543	672164932
1035	3	181998158	182585775	0.370722	0.149105624922	478	5	0.932196929661529	0.35123476193218	0.276478197809928	267.910789070137	2.25471698113208	2.0837	0.1505	2.0858	0.1543	672761192
1036	3	182585775	183233765	0.39899	0.228383154061	456	7	0.685268755989326	0.49317434382822	0.193656052995484	255.580166979042	2.15602836879433	2.0837	0.1505	2.0858	0.1543	673348809
1037	3	183233765	183901925	0.425604	0.251676245211	492	10	1.03872389751253	0.298933163658576	0.231929041690107	275.757548582651	2.27777777777778	2.0837	0.1505	2.0858	0.1543	673996799
1038	3	183901925	184518282	0.494558	0.188781826117	391	15	-1.28615045321817	0.198390558900347	-0.18648823183583	219.148783528082	1.75730337078652	2.0837	0.1505	2.0858	0.1543	674664959
1039	3	184518282	185151249	0.38037	0.210069403302	409	6	0.12188499753461	0.902990097267772	0.0416739038029337	229.237474329887	1.94761904761905	2.0837	0.1505	2.0858	0.1543	675281316
1040	3	185151249	185817942	0.406092	0.25002962383	413	8	-0.0604539213378768	0.951794114131884	-0.0162012318978235	231.479405619177	1.91869918699187	2.0837	0.1505	2.0858	0.1543	675914283
1041	3	185817942	186400177	0.428284	0.141240220873	471	10	0.740175354327889	0.459193599985374	0.168997785963651	263.987409313879	2.18055555555556	2.0837	0.1505	2.0858	0.1543	676580976
1042	3	186400177	187050157	0.419884	0.230745561402	479	9	0.835830136124888	0.403250470195337	0.250616894552334	268.471271892459	2.27553444180523	2.0837	0.1505	2.0858	0.1543	677163211
1043	3	187050157	187645017	0.404784	0.159466092862	413	8	-0.0604539213378768	0.951794114131884	-0.0162012318978235	231.479405619177	1.91869918699187	2.0837	0.1505	2.0858	0.1543	677813191
1044	3	187645017	188208123	0.402934	0.112067710165	441	8	0.302472132389008	0.762292174274612	0.078435642240252	247.172924644205	2.04878048780488	2.0837	0.1505	2.0858	0.1543	678408051
1045	3	188208123	188783936	0.379498	0.131662536275	445	5	0.563170814421379	0.573318574553337	0.173272915682939	249.414855933495	2.09905660377358	2.0837	0.1505	2.0858	0.1543	678971157
1046	3	188783936	189352663	0.374718	0.120843568179	466	5	0.798005615028747	0.424867231663628	0.239797534483459	261.184995202267	2.19811320754717	2.0837	0.1505	2.0858	0.1543	679546970
1047	3	189352663	189923746	0.365038	0.124470523549	454	4	0.621725239158098	0.534122552641544	0.222787285785566	254.459201334398	2.17745803357314	2.0837	0.1505	2.0858	0.1543	680115697
1048	3	189923746	190485047	0.363256	0.109212347742	436	4	0.44945880009666	0.65310072239394	0.164423123271577	244.370510532593	2.09112709832134	2.0837	0.1505	2.0858	0.1543	680686780
1049	3	190485047	191090926	0.351586	0.174752714651	404	3	0.227708755427108	0.81987266539556	0.087950679911544	226.435060218274	1.96116504854369	2.0837	0.1505	2.0858	0.1543	681248081
1050	3	191090926	191700105	0.351962	0.17922318399	370	3	-0.0963197862716595	0.923266596975676	-0.0388793423239386	207.378644259311	1.79611650485437	2.0837	0.1505	2.0858	0.1543	681853960
1051	3	191700105	192262856	0.360992	0.111507576175	408	4	0.181488783778868	0.85598393621303	0.0686641404661468	228.676991507564	1.9568345323741	2.0837	0.1505	2.0858	0.1543	682463139
1052	3	192262856	192869050	0.381456	0.175181542542	440	6	0.446341469325718	0.655350605297189	0.147076584385845	246.612441821883	2.0952380952381	2.0837	0.1505	2.0858	0.1543	683025890
1053	3	192869050	193454215	0.381244	0.145540146796	429	6	0.331211753528873	0.740484542777277	0.11055070836073	240.447130776336	2.04285714285714	2.0837	0.1505	2.0858	0.1543	683632084
1054	3	193454215	194021920	0.452256	0.119260883734	432	13	-0.135478545207776	0.892233526299044	-0.0335104031696151	242.128579243303	1.97035347776511	2.0837	0.1505	2.0858	0.1543	684217249
1055	3	194021920	194630740	0.451456	0.17873920042	428	13	-0.188859713416293	0.850202769323386	-0.0469309189319369	239.886647954014	1.9521094640821	2.0837	0.1505	2.0858	0.1543	684784954
1056	3	194630740	195278252	0.43761	0.227813538591	406	11	-0.285338451330681	0.775384856831879	-0.0610714852824533	227.556025862919	1.89057043073341	2.0837	0.1505	2.0858	0.1543	685393774
1057	3	195278252	196158785	0.46335	0.432162110903	492	13	0.665238977919977	0.505897653652996	0.154116600006156	275.757548582651	2.24401368301026	2.0837	0.1505	2.0858	0.1543	686041286
1058	3	196158785	196847680	0.416714	0.274199986936	405	9	0.0260742754953555	0.979198095265855	0.00851314658814064	226.995543040597	1.92399049881235	2.0837	0.1505	2.0858	0.1543	686921819
1059	3	196847680	197534897	0.418574	0.272427777543	431	9	0.310583091392218	0.756117583024906	0.0982791079052519	241.568096420981	2.04750593824228	2.0837	0.1505	2.0858	0.1543	687610714
1060	3	197534897	198022430	0.159226	0.359926263506	201	1	-1.18936716685458	0.234295215079484	-0.823118619719944	112.657047286815	1.01259445843829	2.0837	0.1505	2.0858	0.1543	688297931
1061	4	0	785667	0.451598	0.363598063811	611	13	2.25332873212335	0.024238429431196	0.466630664485646	342.455004439024	2.78677309007982	2.0975	0.1965	2.1129	0.1493	688297931
1062	4	785667	1384066	0.549956	0.164437106345	478	16	0.801847342781321	0.422641269086392	0.103011742194325	267.910789070137	2.15315315315315	2.0975	0.1965	2.1129	0.1493	689083598
1063	4	1384066	2062508	0.550886	0.263017324989	510	16	1.58080552262869	0.113922511421644	0.196498371072435	285.846239384455	2.2972972972973	2.0975	0.1965	2.1129	0.1493	689681997
1064	4	2062508	2699468	0.483592	0.215021351419	468	14	0.495897679260062	0.619966603607608	0.0730948992759147	262.305960846912	2.11286681715576	2.0975	0.1965	2.1129	0.1493	690360439
1065	4	2699468	3331001	0.481712	0.208275735393	477	14	0.68893070912588	0.490866873150117	0.100575635698022	267.350306247814	2.15349887133183	2.0975	0.1965	2.1129	0.1493	690997399
1066	4	3331001	4184323	0.549872	0.414054717914	508	16	1.53212063638823	0.125492668207682	0.190829620985743	284.72527373981	2.28828828828829	2.0975	0.1965	2.1129	0.1493	691628932
1067	4	4184323	4798212	0.449686	0.185520509408	435	12	0.0540016837243521	0.956933822782892	0.00967820602278799	243.810027710271	2	2.0975	0.1965	2.1129	0.1493	692482254
1068	4	4798212	5412422	0.440524	0.185946174761	432	12	-0.00170084043226293	0.998642926333012	-0.000305882549834344	242.128579243303	1.98620689655172	2.0975	0.1965	2.1129	0.1493	693096143
1069	4	5412422	6011375	0.467836	0.165209958043	369	13	-0.976231944491917	0.328949536369285	-0.260920899272688	206.818161436988	1.6830102622577	2.0975	0.1965	2.1129	0.1493	693710353
1070	4	6011375	6565265	0.508394	0.097293686472	422	15	-0.547178043693696	0.584256418987491	-0.0764138404359975	236.523751020079	1.89662921348315	2.0975	0.1965	2.1129	0.1493	694309306
1071	4	6565265	7179404	0.48876	0.185852062807	469	14	0.517345793689598	0.604914792193369	0.0761742922078867	262.866443669234	2.11738148984199	2.0975	0.1965	2.1129	0.1493	694863196
1072	4	7179404	7720949	0.535088	0.0767156930634	487	16	1.02092933086339	0.307287921555866	0.129922896295919	272.955134471039	2.19369369369369	2.0975	0.1965	2.1129	0.1493	695477335
1073	4	7720949	8287769	0.521776	0.117885748562	454	15	0.215632185492861	0.829274465550301	0.0290354581477324	254.459201334398	2.04044943820225	2.0975	0.1965	2.1129	0.1493	696018880
1074	4	8287769	8901947	0.528204	0.185903760799	434	15	-0.261124207748737	0.79399672403759	-0.0359617966987033	243.249544887948	1.95056179775281	2.0975	0.1965	2.1129	0.1493	696585700
1075	4	8901947	10234780	0.466434	0.624859228425	432	13	-0.135478545207776	0.892233526299044	-0.0335104031696151	242.128579243303	1.97035347776511	2.0975	0.1965	2.1129	0.1493	697199878
1076	4	10234780	10813483	0.41199	0.135998949375	452	9	0.540378673462761	0.588935912282695	0.166914011231341	253.338235689753	2.14726840855107	2.0975	0.1965	2.1129	0.1493	698532711
1077	4	10813483	11413645	0.390696	0.166891605933	468	7	0.828831891596719	0.407199539365482	0.231130758414148	262.305960846912	2.21276595744681	2.0975	0.1965	2.1129	0.1493	699111414
1078	4	11413645	12002132	0.373674	0.150363559433	446	5	0.57435342397411	0.565728664038957	0.176511289749484	249.975338755818	2.10377358490566	2.0975	0.1965	2.1129	0.1493	699711576
1079	4	12002132	12603666	0.357248	0.168791788993	456	3	0.723281819201693	0.469506760220834	0.262629211324491	255.580166979042	2.21359223300971	2.0975	0.1965	2.1129	0.1493	700300063
1080	4	12603666	13182605	0.379996	0.136351152712	439	5	0.496075157104988	0.619841385989728	0.153688519364537	246.051958999561	2.07075471698113	2.0975	0.1965	2.1129	0.1493	700901597
1081	4	13182605	13776965	0.390038	0.158759001279	462	7	0.757050323793023	0.449019713718536	0.2125150802468	258.943063912977	2.18439716312057	2.0975	0.1965	2.1129	0.1493	701480536
1082	4	13776965	14347121	0.387054	0.123047025726	455	6	0.603336536321416	0.546284831922362	0.195439605947244	255.01968415672	2.16666666666667	2.0975	0.1965	2.1129	0.1493	702074896
1083	4	14347121	14949615	0.38863	0.170116216925	387	6	-0.10837443405908	0.913698680337444	-0.0380933729944048	216.906852238793	1.84285714285714	2.0975	0.1965	2.1129	0.1493	702645052
1084	4	14949615	15526655	0.385518	0.133508942188	454	6	0.592870198521703	0.553268023651809	0.1922653581521	254.459201334398	2.16190476190476	2.0975	0.1965	2.1129	0.1493	703247546
1085	4	15526655	16126824	0.404856	0.166901322794	442	8	0.315433777164969	0.752432324370036	0.0817033560741627	247.733407466528	2.0534262485482	2.0975	0.1965	2.1129	0.1493	703824586
1086	4	16126824	16709185	0.396862	0.14142602269	476	7	0.924540648668314	0.35520489797354	0.255583802138686	266.789823425492	2.25059101654846	2.0975	0.1965	2.1129	0.1493	704424755
1087	4	16709185	17284317	0.393048	0.130634358721	426	7	0.326360916970843	0.744151303817505	0.0954756590565811	238.765682309369	2.01418439716312	2.0975	0.1965	2.1129	0.1493	705007116
1088	4	17284317	17907279	0.403832	0.197382825919	425	8	0.0950858159736454	0.92424666423955	0.0251198277077955	238.205199487046	1.97444831591173	2.0975	0.1965	2.1129	0.1493	705582248
1089	4	17907279	18514105	0.369278	0.176040578354	473	4	0.803562035945171	0.421649955791019	0.281935171834046	265.108374958524	2.26858513189448	2.0975	0.1965	2.1129	0.1493	706205210
1090	4	18514105	19096995	0.361778	0.142205218823	408	4	0.181488783778868	0.85598393621303	0.0686641404661468	228.676991507564	1.9568345323741	2.0975	0.1965	2.1129	0.1493	706812036
1091	4	19096995	19680816	0.346964	0.143573115732	357	2	-0.131227582949319	0.895595276592498	-0.0507929172309002	200.092367569119	1.76951672862454	2.0975	0.1965	2.1129	0.1493	707394926
1092	4	19680816	20265895	0.358208	0.145414550856	217	3	-1.55444822391611	0.120077537849868	-0.808709570395771	121.624772443974	1.05339805825243	1.1341	0.1393	1.0791	0.0382	707978747
1093	4	20265895	20838558	0.359778	0.126886144207	216	3	-1.56397847514255	0.117822623460038	-0.815373300676782	121.064289621652	1.04854368932039	1.1341	0.1393	1.0791	0.0382	708563826
1094	4	20838558	21421220	0.36951	0.141869557308	225	4	-1.56988668001242	0.116441476957204	-0.789980010288312	126.108635022554	1.07913669064748	1.1341	0.1393	1.0791	0.0382	709136489
1095	4	21421220	21983998	0.365836	0.111550202744	224	4	-1.57945703773805	0.11423126339131	-0.796406279447745	125.548152200231	1.07434052757794	1.1341	0.1393	1.0791	0.0382	709719151
1096	4	21983998	22638577	0.374616	0.23615025841	246	5	-1.66216848657226	0.0964789967191361	-0.681874104831581	137.878774291326	1.16037735849057	1.1341	0.1393	1.0791	0.0382	710281929
1097	4	22638577	23207235	0.369842	0.120736892825	226	4	-1.56031632228678	0.118685148059811	-0.783582239090161	126.669117844876	1.08393285371703	1.1341	0.1393	1.0791	0.0382	710936508
1098	4	23207235	23784895	0.360448	0.134438943323	300	4	-0.852109850589759	0.39415312515916	-0.374942511009468	168.144846696738	1.43884892086331	1.1341	0.1393	1.0791	0.0382	711505166
1099	4	23784895	24318769	0.392208	0.0634494281422	359	7	-0.475199923503768	0.63464448162255	-0.151393927346206	201.213333213764	1.69739952718676	2.1157	0.1659	2.1417	0.181	712082826
1100	4	24318769	24906400	0.40862	0.149125897034	427	8	0.121009105525566	0.903683823031087	0.0318930563032215	239.326165131691	1.98373983739837	2.1157	0.1659	2.1417	0.181	712616700
1101	4	24906400	25519246	0.408726	0.184134350228	461	8	0.561705027908212	0.574317008127497	0.142423737112069	258.382581090655	2.14169570267131	2.1157	0.1659	2.1417	0.181	713204331
1102	4	25519246	26138397	0.43329	0.192442554401	472	11	0.78738965050745	0.431053803366247	0.156235646894212	264.547892136202	2.19790454016298	2.1157	0.1659	2.1417	0.181	713817177
1103	4	26138397	26769756	0.384506	0.208057539371	432	6	0.362610766928013	0.716895666108817	0.120604373024653	242.128579243303	2.05714285714286	2.1157	0.1659	2.1417	0.181	714436328
1104	4	26769756	27351719	0.390798	0.14083885058	412	7	0.158870592095552	0.873770830499123	0.0472665660139612	230.918922796854	1.94799054373522	2.1157	0.1659	2.1417	0.181	715067687
1105	4	27351719	27914888	0.349424	0.112167040444	379	2	0.0944474169902659	0.924753750804422	0.035480856911092	212.422989660213	1.87856257744734	2.1157	0.1659	2.1417	0.181	715649650
1106	4	27914888	28507492	0.342032	0.156266241875	429	2	0.607345144125686	0.543621884782482	0.214260656239546	240.447130776336	2.12639405204461	2.1157	0.1659	2.1417	0.181	716212819
1107	4	28507492	29067553	0.342642	0.107240104203	440	2	0.720182644095479	0.471412548522872	0.25078653226466	246.612441821883	2.18091697645601	2.1157	0.1659	2.1417	0.181	716805423
1108	4	29067553	29632918	0.329504	0.115615575778	455	1	0.764519917084281	0.444557472208756	0.355552424187186	255.01968415672	2.29219143576826	2.1157	0.1659	2.1417	0.181	717365484
1109	4	29632918	30217098	0.332956	0.144099421411	450	1	0.726057572912256	0.467803476942788	0.339610880318164	252.217270045108	2.26700251889169	2.1157	0.1659	2.1417	0.181	717930849
1110	4	30217098	30783975	0.346176	0.117974445956	409	2	0.402186053271518	0.687547105525752	0.145383851681749	229.237474329887	2.0272614622057	2.1157	0.1659	2.1417	0.181	718515029
1111	4	30783975	31340443	0.344128	0.101475736251	396	2	0.268832644216309	0.788058471310223	0.0987834388196099	221.951197639695	1.96282527881041	2.1157	0.1659	2.1417	0.181	719081906
1112	4	31340443	31921170	0.335042	0.139010240612	409	1	0.410666350701653	0.681317203910925	0.201786722042876	229.237474329887	2.06045340050378	2.1157	0.1659	2.1417	0.181	719638374
1113	4	31921170	32493466	0.337834	0.126326236773	409	1	0.410666350701653	0.681317203910925	0.201786722042876	229.237474329887	2.06045340050378	2.1157	0.1659	2.1417	0.181	720219101
1114	4	32493466	33075991	0.334798	0.141667739582	368	1	0.0952751284910501	0.92409629736091	0.0493916451581401	206.257678614666	1.85390428211587	2.1157	0.1659	2.1417	0.181	720791397
1115	4	33075991	33644489	0.341106	0.120489430042	394	2	0.248316735130892	0.80388935166619	0.0914786381963765	220.83023199505	1.95291201982652	2.1157	0.1659	2.1417	0.181	721373922
1116	4	33644489	34261024	0.332638	0.189016033153	443	1	0.672210291071421	0.501449830412465	0.316992577656145	248.29389028885	2.23173803526448	2.1157	0.1659	2.1417	0.181	721942420
1117	4	34261024	34854157	0.332442	0.157018746217	449	1	0.718365104077851	0.472532197335614	0.336401323842274	251.656787222785	2.26196473551637	2.1157	0.1659	2.1417	0.181	722558955
1118	4	34854157	35442427	0.332358	0.150050147041	397	1	0.318356724688794	0.750214360586838	0.158824886244085	222.511680462017	2	2.1157	0.1659	2.1417	0.181	723152088
1119	4	35442427	36015173	0.339926	0.127012672284	458	1	0.787597323587496	0.430932280704322	0.365033477198071	256.701132623687	2.30730478589421	2.1157	0.1659	2.1417	0.181	723740358
1120	4	36015173	36579776	0.353578	0.11442199209	482	3	0.971068351088985	0.331514242793237	0.342628533389711	270.152720359426	2.33980582524272	2.1157	0.1659	2.1417	0.181	724313104
1121	4	36579776	37194970	0.357582	0.187248250145	472	3	0.875765838824642	0.381157344771552	0.31238224652159	264.547892136202	2.29126213592233	2.1157	0.1659	2.1417	0.181	724877707
1122	4	37194970	37809704	0.394896	0.18664007522	475	7	0.912577054034365	0.361465026973157	0.252549742049053	266.229340603169	2.24586288416076	2.1157	0.1659	2.1417	0.181	725492901
1123	4	37809704	38401590	0.413214	0.155242732553	428	9	0.277755151096426	0.781200321158333	0.0882020352173004	239.886647954014	2.0332541567696	2.1157	0.1659	2.1417	0.181	726107635
1124	4	38401590	39032107	0.400826	0.206999969866	408	8	-0.125262145217678	0.900316019829147	-0.0337738613457732	228.676991507564	1.89547038327526	2.1157	0.1659	2.1417	0.181	726699521
1125	4	39032107	39720984	0.374782	0.274181022156	465	5	0.786823005476015	0.431385484317713	0.236698295824573	260.624512379945	2.19339622641509	2.1157	0.1659	2.1417	0.181	727330038
1126	4	39720984	40427015	0.391712	0.291815798456	470	7	0.852759080864618	0.393792919965295	0.237282985395743	263.426926491557	2.22222222222222	2.1157	0.1659	2.1417	0.181	728018915
1127	4	40427015	41080389	0.405228	0.234741510988	435	8	0.224702263733247	0.82221090343814	0.0586723874188219	243.810027710271	2.02090592334495	2.1157	0.1659	2.1417	0.181	728724946
1128	4	41080389	41672931	0.396248	0.156177958693	504	7	1.2595212984189	0.207842102248087	0.338045962330659	282.483342450521	2.38297872340426	2.1157	0.1659	2.1417	0.181	729378320
1129	4	41672931	42279612	0.389544	0.17584364765	450	6	0.55100484732285	0.581630351680489	0.179498062078222	252.217270045108	2.14285714285714	2.1157	0.1659	2.1417	0.181	729970862
1130	4	42279612	42882321	0.379976	0.170412255334	470	5	0.842736053239675	0.399376078764301	0.252128336394179	263.426926491557	2.21698113207547	2.1157	0.1659	2.1417	0.181	730577543
1131	4	42882321	43481772	0.354442	0.16590346834	483	3	0.98059860231542	0.326790723860222	0.345618575995523	270.713203181749	2.34466019417476	2.1157	0.1659	2.1417	0.181	731180252
1132	4	43481772	44092459	0.340778	0.181249969297	403	2	0.340638326015268	0.733375873188699	0.124062847267968	225.874577395952	1.99752168525403	2.1157	0.1659	2.1417	0.181	731779703
1133	4	44092459	44679895	0.349604	0.148843448478	415	2	0.463733780527769	0.642838491774668	0.166394344974287	232.600371263822	2.05700123915737	2.1157	0.1659	2.1417	0.181	732390390
1134	4	44679895	45287200	0.34658	0.176690460312	391	2	0.217542871502767	0.827785300239807	0.0804516160473524	219.148783528082	1.93804213135068	2.1157	0.1659	2.1417	0.181	732977826
1135	4	45287200	45899033	0.337304	0.182783537338	391	1	0.272201911682364	0.785466772008172	0.136854486408479	219.148783528082	1.96977329974811	2.1157	0.1659	2.1417	0.181	733585131
1136	4	45899033	46484926	0.34097	0.146601853922	450	2	0.822762189522563	0.410643242225269	0.283208009957037	252.217270045108	2.23048327137546	2.1157	0.1659	2.1417	0.181	734196964
1137	4	46484926	47082490	0.351294	0.163269541003	463	3	0.789993577786733	0.429531518957882	0.284607580419986	259.5035467353	2.24757281553398	2.1157	0.1659	2.1417	0.181	734782857
1138	4	47082490	47654014	0.361372	0.125146100601	500	4	1.06196169453733	0.288253075266232	0.362023083156738	280.241411161231	2.39808153477218	2.1157	0.1659	2.1417	0.181	735380421
1139	4	47654014	48259932	0.374566	0.174805831812	466	5	0.798005615028747	0.424867231663628	0.239797534483459	261.184995202267	2.19811320754717	2.1157	0.1659	2.1417	0.181	735951945
1140	4	48259932	48900564	0.365846	0.219520723286	472	4	0.793991678219536	0.427200275975399	0.278881847856492	264.547892136202	2.26378896882494	2.1157	0.1659	2.1417	0.181	736557863
1141	4	48900564	53126902	0.396484	0.881694270548	392	7	-0.0804013005834368	0.935918092539367	-0.024524117054049	219.709266350405	1.85342789598109	2.1157	0.1659	2.1417	0.181	737198495
1142	4	53126902	53799895	0.406166	0.257050221919	227	8	-2.47131984966647	0.01346153573622	-0.879650716026354	127.229600667199	1.05458768873403	1.0854	0.1216	1.0831	0.116	741424833
1143	4	53799895	54451545	0.379112	0.232716949283	234	5	-1.79635980120504	0.0724373127221783	-0.754023890587416	131.152980423456	1.10377358490566	1.0854	0.1216	1.0831	0.116	742097826
1144	4	54451545	55084107	0.399878	0.209563647516	235	7	-1.9586856581135	0.0501496110587729	-0.762717014604257	131.713463245778	1.11111111111111	1.0854	0.1216	1.0831	0.116	742749476
1145	4	55084107	55700432	0.408606	0.188739707135	226	8	-2.48428149444243	0.0129813147372295	-0.886020240902081	126.669117844876	1.04994192799071	1.0854	0.1216	1.0831	0.116	743382038
1146	4	55700432	56315527	0.390616	0.187117437144	231	7	-2.00654003664929	0.0447986616222854	-0.7874849197532	129.471531956489	1.09219858156028	1.0854	0.1216	1.0831	0.116	743998363
1147	4	56315527	56943366	0.36878	0.203617487923	200	4	-1.8091456231533	0.0704283828092586	-0.959905011730624	112.096564464492	0.959232613908873	1.0854	0.1216	1.0831	0.116	744613458
1148	4	56943366	57587710	0.390942	0.224016984716	246	7	-1.82708611714005	0.0676868222674614	-0.696719455830017	137.878774291326	1.16312056737589	1.0854	0.1216	1.0831	0.116	745241297
1149	4	57587710	58249202	0.406166	0.244132960036	246	8	-2.22504859892323	0.0260779758112332	-0.763684697978029	137.878774291326	1.14285714285714	1.0854	0.1216	1.0831	0.116	745885641
1150	4	58249202	58884686	0.3642	0.2131981293	232	4	-1.50289417593297	0.13286633512055	-0.745780206377777	130.032014778811	1.11270983213429	1.0854	0.1216	1.0831	0.116	746547133
1151	4	58884686	59502381	0.344098	0.190539020067	240	2	-1.3314082644462	0.183054711543091	-0.623682585651481	134.515877357391	1.18959107806691	1.0854	0.1216	1.0831	0.116	747182617
1152	4	59502381	60141321	0.332016	0.217453908035	180	1	-1.35090901237708	0.176724580891661	-0.982317214569198	100.886908018043	0.906801007556675	1.0854	0.1216	1.0831	0.116	747800312
1153	4	60141321	60765123	0.331782	0.198463615057	215	1	-1.08167260317291	0.279398030949913	-0.725977461309412	120.503806799329	1.0831234256927	1.0854	0.1216	1.0831	0.116	748439252
1154	4	60765123	61364712	0.334264	0.166095442044	199	1	-1.20475210452339	0.228299014758385	-0.837545690355224	111.53608164217	1.00251889168766	1.0854	0.1216	1.0831	0.116	749063054
1155	4	61364712	61961177	0.341638	0.161727846563	219	2	-1.54682530984308	0.121905375355748	-0.755786121658826	122.745738088619	1.08550185873606	1.0854	0.1216	1.0831	0.116	749662643
1156	4	61961177	62524227	0.3409	0.111979397922	227	2	-1.46476167350141	0.142985951889916	-0.704024693969085	127.229600667199	1.12515489467162	1.0854	0.1216	1.0831	0.116	750259108
1157	4	62524227	63122155	0.340484	0.163778916525	272	2	-1.00315371907953	0.315786699105002	-0.44311034000966	152.45132767171	1.34820322180917	1.0854	0.1216	1.0831	0.116	750822158
1158	4	63122155	63733821	0.338636	0.18256041696	226	1	-0.997055445994453	0.318737597574653	-0.653991348483685	126.669117844876	1.13853904282116	1.0854	0.1216	1.0831	0.116	751420086
1159	4	63733821	64359478	0.329406	0.200840076911	230	1	-0.966285570656833	0.333901304311126	-0.628680259954498	128.911049134166	1.15869017632242	1.0854	0.1216	1.0831	0.116	752031752
1160	4	64359478	64957105	0.32762	0.163357746554	173	1	-1.40475629421792	0.160093759603574	-1.03954208326215	96.9635282617858	0.871536523929471	1.0854	0.1216	1.0831	0.116	752657409
1161	4	64957105	65549166	0.330058	0.155492423923	219	1	-1.05090272783529	0.293303267433265	-0.699383251297699	122.745738088619	1.10327455919395	1.0854	0.1216	1.0831	0.116	753255036
1162	4	65549166	66151946	0.335886	0.17050997047	215	1	-1.08167260317291	0.279398030949913	-0.725977461309412	120.503806799329	1.0831234256927	1.0854	0.1216	1.0831	0.116	753847097
1163	4	66151946	66721277	0.330916	0.121776260207	238	1	-0.904745819981593	0.365600060769239	-0.579352547590929	133.394911712746	1.19899244332494	1.0854	0.1216	1.0831	0.116	754449877
1164	4	66721277	67331479	0.331944	0.180599211409	195	1	-1.23552197986101	0.216636301372717	-0.866839997149262	109.29415035288	0.982367758186398	1.0854	0.1216	1.0831	0.116	755019208
1165	4	67331479	67917399	0.340876	0.146641179683	206	2	-1.68017871889829	0.0929225485872683	-0.844072654076781	115.459461398427	1.02106567534077	1.0854	0.1216	1.0831	0.116	755629410
1166	4	67917399	68561245	0.356154	0.223416779789	468	3	0.837644833918905	0.402230204839781	0.300103916743154	262.305960846912	2.27184466019417	1.0854	0.1216	1.0831	0.116	756215330
1167	4	68561245	69183311	0.35464	0.196226766935	221	3	-1.51632721901037	0.129436632331844	-0.782358243448819	123.866703733264	1.07281553398058	1.0854	0.1216	1.0831	0.116	756859176
1168	4	69183311	70014499	0.352774	0.398451373215	176	3	-1.94518852419992	0.0517522925094383	-1.11082918420295	98.6449767287532	0.854368932038835	1.0854	0.1216	1.0831	0.116	757481242
1169	4	70014499	70843067	0.343912	0.3965492271	220	2	-1.53656735530037	0.12439929181622	-0.74921346773534	123.306220910942	1.09045848822801	1.0854	0.1216	1.0831	0.116	758312430
1170	4	70843067	71475987	0.34634	0.210010743854	238	2	-1.35192417353162	0.176399573498324	-0.635755417952056	133.394911712746	1.17967781908302	1.0854	0.1216	1.0831	0.116	759140998
1171	4	71475987	72153411	0.372772	0.261909823095	222	5	-1.93055111583782	0.0535385881361671	-0.829972743820715	124.427186555586	1.04716981132075	1.0854	0.1216	1.0831	0.116	759773918
1172	4	72153411	72769797	0.360418	0.188819992667	257	4	-1.26363523279208	0.206360981529594	-0.598136652311471	144.044085336873	1.2326139088729	1.0854	0.1216	1.0831	0.116	760451342
1173	4	72769797	73370774	0.349092	0.168021405145	222	2	-1.51605144621495	0.129506344224323	-0.736157314909894	124.427186555586	1.1003717472119	1.0854	0.1216	1.0831	0.116	761067728
1174	4	73370774	74034468	0.363316	0.246640771199	186	4	-1.9431306313122	0.0520003768507353	-1.06460239039732	104.249804951978	0.892086330935252	1.0854	0.1216	1.0831	0.116	761668705
1175	4	74034468	74652780	0.361712	0.191346763446	265	4	-1.187072370987	0.235199075367731	-0.553912652054787	148.527947915452	1.27098321342926	1.0854	0.1216	1.0831	0.116	762332399
1176	4	74652780	75249918	0.360996	0.16267261504	236	4	-1.46461274503043	0.14302660276927	-0.721118152143508	132.273946068101	1.13189448441247	1.0854	0.1216	1.0831	0.116	762950711
1177	4	75249918	75942525	0.371184	0.278089883585	225	5	-1.89700328717963	0.0578275042483795	-0.810607418953784	126.108635022554	1.06132075471698	1.0854	0.1216	1.0831	0.116	763547849
1178	4	75942525	76639006	0.38165	0.282105326635	236	6	-1.68879144181577	0.0912594044779862	-0.751640079776974	132.273946068101	1.12380952380952	1.0854	0.1216	1.0831	0.116	764240456
1179	4	76639006	77277690	0.385012	0.217140244628	245	6	-1.59459440161835	0.110802965331507	-0.697645190136244	137.318291469003	1.16666666666667	1.0854	0.1216	1.0831	0.116	764936937
1180	4	77277690	77887560	0.39998	0.180153147392	209	7	-2.26973911859618	0.0232234164284595	-0.931874829088374	117.140909865394	0.988179669030733	1.0854	0.1216	1.0831	0.116	765575621
1181	4	77887560	78514960	0.413436	0.203060248645	191	9	-2.31565213227113	0.0205772699609157	-1.0758361231481	107.05221906359	0.907363420427553	1.0854	0.1216	1.0831	0.116	766185491
1182	4	78514960	79138545	0.371096	0.198184690138	262	5	-1.48324673372855	0.138008868786007	-0.590965608633371	146.846499448485	1.23584905660377	1.0854	0.1216	1.0831	0.116	766812891
1183	4	79138545	79730142	0.388052	0.154830061681	219	6	-1.86671918441089	0.0619408132507199	-0.859496069537642	122.745738088619	1.04285714285714	1.0854	0.1216	1.0831	0.116	767436476
1184	4	79730142	80321721	0.354744	0.154804345658	189	3	-1.82129525825627	0.0685619868525215	-1.00801837861918	105.931253418945	0.91747572815534	1.0854	0.1216	1.0831	0.116	768028073
1185	4	80321721	80913210	0.345034	0.154675742068	221	2	-1.52630940075766	0.126932828563462	-0.742670621868568	123.866703733264	1.09541511771995	1.0854	0.1216	1.0831	0.116	768619652
1186	4	80913210	81490745	0.364112	0.134251603799	260	4	-1.23492415961518	0.216858730996881	-0.581393388476894	145.72553380384	1.24700239808153	1.0854	0.1216	1.0831	0.116	769211141
1187	4	81490745	82094057	0.347436	0.171241414061	232	2	-1.41347190078787	0.157517017696491	-0.672592186132428	130.032014778811	1.14993804213135	1.0854	0.1216	1.0831	0.116	769788676
1188	4	82094057	82692659	0.380732	0.164720465351	206	6	-2.00278157580717	0.0452007382763354	-0.947782601955597	115.459461398427	0.980952380952381	1.0854	0.1216	1.0831	0.116	770391988
1189	4	82692659	83348081	0.382012	0.237132717547	263	6	-1.40620032122351	0.159664648822481	-0.595364139846513	147.406982270807	1.25238095238095	1.0854	0.1216	1.0831	0.116	770990590
1190	4	83348081	83981242	0.397166	0.210311437375	250	7	-1.77923173860425	0.0752017769350282	-0.67344967650717	140.120705580615	1.18203309692671	1.0854	0.1216	1.0831	0.116	771646012
1191	4	83981242	84643974	0.38669	0.245547219691	255	6	-1.48993102362122	0.136242373297886	-0.639929692279957	142.923119692228	1.21428571428571	1.0854	0.1216	1.0831	0.116	772279173
1192	4	84643974	85236407	0.36817	0.156022706365	198	4	-1.82828633860457	0.0675065890460796	-0.974404581425739	110.975598819847	0.949640287769784	1.0854	0.1216	1.0831	0.116	772941905
1193	4	85236407	85815645	0.370916	0.136796964288	211	5	-2.05355982091787	0.0400183142987012	-0.903289421463636	118.261875510039	0.995283018867924	1.0854	0.1216	1.0831	0.116	773534338
1194	4	85815645	86445678	0.363584	0.206390776356	229	4	-1.53160524910987	0.125619876423609	-0.764557413408405	128.350566311844	1.09832134292566	1.0854	0.1216	1.0831	0.116	774113576
1195	4	86445678	87028491	0.354858	0.142091888822	246	3	-1.27807093834952	0.201224414848375	-0.627746297501011	137.878774291326	1.19417475728155	1.0854	0.1216	1.0831	0.116	774743609
1196	4	87028491	87665368	0.356422	0.214919050303	226	3	-1.4686759628782	0.14192070016088	-0.750081840425063	126.669117844876	1.09708737864078	1.0854	0.1216	1.0831	0.116	775326422
1197	4	87665368	88304742	0.379592	0.217985091668	228	5	-1.86345545852143	0.0623982136349755	-0.791498596006079	127.790083489521	1.07547169811321	1.0854	0.1216	1.0831	0.116	775963299
1198	4	88304742	88949230	0.377814	0.224190365065	220	5	-1.95291633494329	0.0508295097799167	-0.843028896646161	123.306220910942	1.0377358490566	1.0854	0.1216	1.0831	0.116	776602673
1199	4	88949230	89600533	0.384876	0.232308157647	226	6	-1.7934548198129	0.0729002287006781	-0.814104166723627	126.669117844876	1.07619047619048	1.0854	0.1216	1.0831	0.116	777247161
1200	4	89600533	90208006	0.37265	0.176918151095	203	5	-2.14302069733973	0.0321114364600797	-0.959052692985645	113.77801293146	0.957547169811321	1.0854	0.1216	1.0831	0.116	777898464
1201	4	90208006	90788897	0.36089	0.13925331947	224	4	-1.57945703773805	0.11423126339131	-0.796406279447745	125.548152200231	1.07434052757794	1.0854	0.1216	1.0831	0.116	778505937
1202	4	90788897	91378371	0.341672	0.151786168686	232	2	-1.41347190078787	0.157517017696491	-0.672592186132428	130.032014778811	1.14993804213135	1.0854	0.1216	1.0831	0.116	779086828
1203	4	91378371	91973584	0.334598	0.159964584107	211	1	-1.11244247851053	0.265947949129792	-0.753071122191688	118.261875510039	1.06297229219144	1.0854	0.1216	1.0831	0.116	779676302
1204	4	91973584	92624648	0.333758	0.232026344568	240	1	-0.889360882312783	0.373809160983851	-0.567279715290354	134.515877357391	1.20906801007557	1.0854	0.1216	1.0831	0.116	780271515
1205	4	92624648	93256758	0.3411	0.208998433817	175	2	-1.99817530972225	0.0456976573330991	-1.07936206942767	98.0844939064308	0.867410161090459	1.0854	0.1216	1.0831	0.116	780922579
1206	4	93256758	93815236	0.330612	0.104709585695	262	1	-0.720126567955875	0.471447070899857	-0.440747309361423	146.846499448485	1.31989924433249	1.0854	0.1216	1.0831	0.116	781554689
1207	4	93815236	94379967	0.334916	0.114622714177	151	1	-1.57399060857482	0.115489620627903	-1.23576557157379	84.6329061706917	0.760705289672544	1.0854	0.1216	1.0831	0.116	782113167
1208	4	94379967	94983137	0.354118	0.171046305353	86	3	-2.80291113457901	0.00506436215374836	-2.14399604813815	48.2015227197317	0.41747572815534	1.0854	0.1216	1.0831	0.116	782677898
1209	4	94983137	95607321	0.354414	0.198954154544	245	3	-1.28760118957595	0.197884825044413	-0.63362286383768	137.318291469003	1.18932038834951	1.0854	0.1216	1.0831	0.116	783281068
1210	4	95607321	96193925	0.363382	0.147636224779	241	4	-1.41676095640225	0.156552828438301	-0.690871865275387	135.076360179713	1.15587529976019	1.0854	0.1216	1.0831	0.116	783905252
1211	4	96193925	96769565	0.357714	0.131401570426	205	3	-1.66881123863332	0.0951547947213641	-0.890780703334805	114.898978576105	0.995145631067961	1.0854	0.1216	1.0831	0.116	784491856
1212	4	96769565	97337358	0.342984	0.119397386019	218	2	-1.55708326438579	0.119450717891083	-0.762388856483074	122.185255266297	1.08054522924411	1.0854	0.1216	1.0831	0.116	785067496
1213	4	97337358	97922430	0.344058	0.145404326305	217	2	-1.5673412189285	0.117034955622103	-0.769021948815521	121.624772443974	1.07558859975217	1.0854	0.1216	1.0831	0.116	785635289
1214	4	97922430	98538632	0.34342	0.188577771575	201	2	-1.73146849161183	0.0833682398949871	-0.879521490081071	112.657047286815	0.996282527881041	1.0854	0.1216	1.0831	0.116	786220361
1215	4	98538632	99213574	0.344744	0.259195604956	252	2	-1.2083128099337	0.226926962967393	-0.553293257760083	141.24167122526	1.24907063197026	1.0854	0.1216	1.0831	0.116	786836563
1216	4	99213574	99840114	0.381104	0.201966354902	240	6	-1.64692609061692	0.0995732383781593	-0.727392533530297	134.515877357391	1.14285714285714	1.0854	0.1216	1.0831	0.116	787511505
1217	4	99840114	100530483	0.36878	0.27574963534	225	4	-1.56988668001242	0.116441476957204	-0.789980010288312	126.108635022554	1.07913669064748	1.0854	0.1216	1.0831	0.116	788138045
1218	4	100530483	101148004	0.377328	0.190310936794	237	5	-1.76281197254684	0.0779322074590845	-0.735645361272562	132.834428890423	1.11792452830189	1.0854	0.1216	1.0831	0.116	788828414
1219	4	101148004	101732977	0.356438	0.145259695747	232	3	-1.4114944555196	0.158098869316757	-0.712279807712679	130.032014778811	1.12621359223301	1.0854	0.1216	1.0831	0.116	789445935
1220	4	101732977	102307728	0.353628	0.130058059925	217	3	-1.55444822391611	0.120077537849868	-0.808709570395771	121.624772443974	1.05339805825243	1.0854	0.1216	1.0831	0.116	790030908
1221	4	102307728	102933552	0.350248	0.201053331288	244	3	-1.29713144080239	0.194585965169508	-0.639523465277364	136.757808646681	1.18446601941748	1.0854	0.1216	1.0831	0.116	790605659
1222	4	102933552	103549343	0.369034	0.188036200594	251	4	-1.3210573791459	0.186482232815018	-0.632217647554577	140.681188402938	1.20383693045564	1.0854	0.1216	1.0831	0.116	791231483
1223	4	103549343	104265510	0.36395	0.301838816924	228	4	-1.54117560683551	0.123274052600987	-0.770871187340607	127.790083489521	1.09352517985612	1.0854	0.1216	1.0831	0.116	791847274
1224	4	104265510	104928834	0.346154	0.246220549837	225	2	-1.48527758258683	0.137470307704877	-0.716791990042963	126.108635022554	1.11524163568773	1.0854	0.1216	1.0831	0.116	792563441
1225	4	104928834	105526221	0.340402	0.163021625847	183	2	-1.91611167338058	0.0553508827611748	-1.01487334297596	102.56835648501	0.907063197026022	1.0854	0.1216	1.0831	0.116	793226765
1226	4	105526221	106140482	0.356006	0.186013762879	236	3	-1.37337345061386	0.169636279012545	-0.687617753478409	132.273946068101	1.14563106796116	1.0854	0.1216	1.0831	0.116	793824152
1227	4	106140482	106745991	0.353058	0.17424844222	207	3	-1.64975073618046	0.0989939284436614	-0.876773845340926	116.01994422075	1.00485436893204	1.0854	0.1216	1.0831	0.116	794438413
1228	4	106745991	107370672	0.353404	0.199591471487	206	3	-1.65928098740689	0.0970591846082593	-0.883760275657032	115.459461398427	1	1.0854	0.1216	1.0831	0.116	795043922
1229	4	107370672	107990746	0.349362	0.193644629512	211	2	-1.62888894618475	0.103336530540559	-0.809473992552815	118.261875510039	1.0458488228005	1.0854	0.1216	1.0831	0.116	795668603
1230	4	107990746	108606537	0.360188	0.188036200594	237	4	-1.45504238730479	0.145657527221423	-0.71501795260709	132.834428890423	1.13669064748201	1.0854	0.1216	1.0831	0.116	796288677
1231	4	108606537	109192152	0.391098	0.146196733349	227	7	-2.05439441518509	0.0399375331654195	-0.812685473878342	127.229600667199	1.07328605200946	1.0854	0.1216	1.0831	0.116	796904468
1232	4	109192152	109800045	0.384382	0.177486827452	266	6	-1.37480130782437	0.169193052566116	-0.579000693637626	149.088430737775	1.26666666666667	1.0854	0.1216	1.0831	0.116	797490083
1233	4	109800045	110383329	0.365162	0.14278464693	214	4	-1.67516061499441	0.0939027227064304	-0.862294215104202	119.943323977007	1.02637889688249	1.0854	0.1216	1.0831	0.116	798097976
1234	4	110383329	111025901	0.376794	0.221877081479	237	5	-1.76281197254684	0.0779322074590845	-0.735645361272562	132.834428890423	1.11792452830189	1.0854	0.1216	1.0831	0.116	798681260
1235	4	111025901	111675174	0.383672	0.229907912388	245	6	-1.59459440161835	0.110802965331507	-0.697645190136244	137.318291469003	1.16666666666667	1.0854	0.1216	1.0831	0.116	799323832
1236	4	111675174	112277179	0.346818	0.169442114268	279	2	-0.931348037280575	0.351673560770689	-0.406451869430812	156.374707427967	1.38289962825279	1.0854	0.1216	1.0831	0.116	799973105
1237	4	112277179	112869528	0.342722	0.155903023387	198	2	-1.76224235523996	0.0780283587038492	-0.90121656118039	110.975598819847	0.981412639405205	1.0854	0.1216	1.0831	0.116	800575110
1238	4	112869528	113491181	0.37644	0.195692773943	223	5	-1.91936850628509	0.0549377137219444	-0.823488710250516	124.987669377909	1.05188679245283	1.0854	0.1216	1.0831	0.116	801167459
1239	4	113491181	114110801	0.360856	0.193053807172	249	4	-1.34019809459717	0.18018095091993	-0.643759269437268	139.560222758293	1.19424460431655	1.0854	0.1216	1.0831	0.116	801789112
1240	4	114110801	114671626	0.354474	0.10845629207	228	3	-1.44961546042533	0.147165782259298	-0.737370788675509	127.790083489521	1.10679611650485	1.0854	0.1216	1.0831	0.116	802408732
1241	4	114671626	115280386	0.351338	0.178658256127	212	3	-1.60209948004828	0.109133612976418	-0.842340348277052	118.822358332362	1.02912621359223	1.0854	0.1216	1.0831	0.116	802969557
1242	4	115280386	115860403	0.349552	0.137956301281	188	2	-1.86482190066704	0.0622063724250221	-0.975984329582362	105.370770596623	0.93184634448575	1.0854	0.1216	1.0831	0.116	803578317
1243	4	115860403	116444504	0.33163	0.14398366036	208	1	-1.13551988501374	0.256157555066791	-0.773730592757781	116.580427043072	1.04785894206549	1.0854	0.1216	1.0831	0.116	804158334
1244	4	116444504	117038083	0.325638	0.157652140659	178	1	-1.36629395004589	0.171846719161939	-0.998436879932475	99.7659423733981	0.896725440806045	1.0854	0.1216	1.0831	0.116	804742435
1245	4	117038083	117625947	0.332236	0.149463141135	209	1	-1.12782741617934	0.259392812461727	-0.76681117881799	117.140909865394	1.05289672544081	1.0854	0.1216	1.0831	0.116	805336014
1246	4	117625947	118212697	0.330546	0.147848317	234	1	-0.935515695319213	0.349522598550471	-0.603805591315468	131.152980423456	1.17884130982368	1.0854	0.1216	1.0831	0.116	805923878
1247	4	118212697	118801982	0.337456	0.151514123047	233	1	-0.943208164153618	0.345574438277799	-0.609984166244593	130.592497601134	1.17380352644836	1.0854	0.1216	1.0831	0.116	806510628
1248	4	118801982	119640901	0.35804	0.403994902964	216	3	-1.56397847514255	0.117822623460038	-0.815373300676782	121.064289621652	1.04854368932039	1.0854	0.1216	1.0831	0.116	807099913
1249	4	119640901	120237851	0.366744	0.162408911969	262	4	-1.21578344416391	0.224067427161123	-0.570338199967898	146.846499448485	1.25659472422062	1.0854	0.1216	1.0831	0.116	807938832
1250	4	120237851	120960023	0.356356	0.307644162333	226	3	-1.4686759628782	0.14192070016088	-0.750081840425063	126.669117844876	1.09708737864078	1.0854	0.1216	1.0831	0.116	808535782
1251	4	120960023	121553967	0.349556	0.158169793785	271	2	-1.01341167362224	0.310863565792417	-0.448424139906128	151.890844849387	1.34324659231722	1.0854	0.1216	1.0831	0.116	809257954
1252	4	121553967	122140689	0.365568	0.14780764996	231	4	-1.5124645336586	0.130415728554006	-0.752012160089291	129.471531956489	1.10791366906475	1.0854	0.1216	1.0831	0.116	809851898
1253	4	122140689	122754322	0.374342	0.185180718768	238	5	-1.75162936299411	0.0798375601693895	-0.729570846862877	133.394911712746	1.12264150943396	1.0854	0.1216	1.0831	0.116	810438620
1254	4	122754322	123343802	0.355402	0.151794802199	254	3	-1.20182892853804	0.229429814891614	-0.581576116068085	142.362636869905	1.23300970873786	1.0854	0.1216	1.0831	0.116	811052253
1255	4	123343802	123983357	0.372362	0.218206409144	259	5	-1.51679456238674	0.129318560349261	-0.607580322484267	145.165050981518	1.22169811320755	1.0854	0.1216	1.0831	0.116	811641733
1256	4	123983357	124592554	0.370226	0.179247435559	191	5	-2.27721201197251	0.0227735681755304	-1.04695978213507	107.05221906359	0.900943396226415	1.0854	0.1216	1.0831	0.116	812281288
1257	4	124592554	125201379	0.352576	0.178745945058	225	3	-1.47820621410464	0.139352591143187	-0.756479611623214	126.108635022554	1.09223300970874	1.0854	0.1216	1.0831	0.116	812890485
1258	4	125201379	125787613	0.3491	0.147098257692	252	2	-1.2083128099337	0.226926962967393	-0.553293257760083	141.24167122526	1.24907063197026	1.0854	0.1216	1.0831	0.116	813499310
1259	4	125787613	126353553	0.342466	0.116514118104	219	2	-1.54682530984308	0.121905375355748	-0.755786121658826	122.745738088619	1.08550185873606	1.0854	0.1216	1.0831	0.116	814085544
1260	4	126353553	126931689	0.339056	0.135151590629	270	1	-0.658586817280635	0.51016113046064	-0.397354713848042	151.330362027065	1.36020151133501	1.0854	0.1216	1.0831	0.116	814651484
1261	4	126931689	127528291	0.33507	0.161920342205	260	1	-0.735511505624684	0.462028035431315	-0.451802497870418	145.72553380384	1.30982367758186	1.0854	0.1216	1.0831	0.116	815229620
1262	4	127528291	128131442	0.348444	0.17102019229	244	2	-1.29037644627537	0.196919985994794	-0.599835843697114	136.757808646681	1.2094175960347	1.0854	0.1216	1.0831	0.116	815826222
1263	4	128131442	128763284	0.359294	0.208662925225	208	3	-1.64022048495402	0.100959331521369	-0.869821084699159	116.580427043072	1.00970873786408	1.0854	0.1216	1.0831	0.116	816429373
1264	4	128763284	129448609	0.37349	0.270419144202	249	5	-1.62862065791406	0.103393348336702	-0.66438667810274	139.560222758293	1.17452830188679	1.0854	0.1216	1.0831	0.116	817061215
1265	4	129448609	130089480	0.37694	0.219811787396	244	5	-1.68453370567772	0.0920785711722281	-0.693651272607935	136.757808646681	1.15094339622642	1.0854	0.1216	1.0831	0.116	817746540
1266	4	130089480	130674765	0.355488	0.145715335264	200	3	-1.7164624947655	0.0860774267868197	-0.926404613065526	112.096564464492	0.970873786407767	1.0854	0.1216	1.0831	0.116	818387411
1267	4	130674765	131261624	0.341646	0.148006591021	215	2	-1.58785712801391	0.112318649844756	-0.782380331670539	120.503806799329	1.06567534076828	1.0854	0.1216	1.0831	0.116	818972696
1268	4	131261624	131853210	0.334586	0.154814346519	252	1	-0.797051256299924	0.425421263669541	-0.496890387398956	141.24167122526	1.26952141057935	1.0854	0.1216	1.0831	0.116	819559555
1269	4	131853210	132458855	0.326848	0.174433868025	189	1	-1.28167679286744	0.199956049154401	-0.9119278866778	105.931253418945	0.952141057934509	1.0854	0.1216	1.0831	0.116	820151141
1270	4	132458855	133343458	0.328682	0.434774695541	211	1	-1.11244247851053	0.265947949129792	-0.753071122191688	118.261875510039	1.06297229219144	1.0854	0.1216	1.0831	0.116	820756786
1271	4	133343458	133928201	0.328832	0.144923496305	233	1	-0.943208164153618	0.345574438277799	-0.609984166244593	130.592497601134	1.17380352644836	1.0854	0.1216	1.0831	0.116	821641389
1272	4	133928201	134495537	0.332344	0.118688043769	263	1	-0.71243409912147	0.476196006294244	-0.43525132160657	147.406982270807	1.32493702770781	1.0854	0.1216	1.0831	0.116	822226132
1273	4	134495537	135098350	0.334044	0.170555379529	241	1	-0.881668413478378	0.377956146945529	-0.561280974668911	135.076360179713	1.21410579345088	1.0854	0.1216	1.0831	0.116	822793468
1274	4	135098350	135689255	0.331498	0.153840295817	229	1	-0.973978039491238	0.330067443195971	-0.634966522801929	128.350566311844	1.1536523929471	1.0854	0.1216	1.0831	0.116	823396281
1275	4	135689255	136292645	0.328296	0.171348547374	185	1	-1.31244666820506	0.189369469426961	-0.942788850382561	103.689322129655	0.931989924433249	1.0854	0.1216	1.0831	0.116	823987186
1276	4	136292645	136888910	0.32847	0.161446672201	201	1	-1.18936716685458	0.234295215079484	-0.823118619719944	112.657047286815	1.01259445843829	1.0854	0.1216	1.0831	0.116	824590576
1277	4	136888910	137454536	0.330554	0.116023662279	215	1	-1.08167260317291	0.279398030949913	-0.725977461309412	120.503806799329	1.0831234256927	1.0854	0.1216	1.0831	0.116	825186841
1278	4	137454536	138017914	0.343224	0.11249640561	198	2	-1.76224235523996	0.0780283587038492	-0.90121656118039	110.975598819847	0.981412639405205	1.0854	0.1216	1.0831	0.116	825752467
1279	4	138017914	138603352	0.33982	0.145938596401	196	1	-1.2278295110266	0.219510974945611	-0.859460466783665	109.854633175202	0.987405541561713	1.0854	0.1216	1.0831	0.116	826315845
1280	4	138603352	139175211	0.344986	0.125658597661	216	2	-1.5775991734712	0.114657722393074	-0.775685679096531	121.064289621652	1.07063197026022	1.0854	0.1216	1.0831	0.116	826901283
1281	4	139175211	139773094	0.378088	0.163715977875	240	5	-1.72926414388865	0.0837618308486243	-0.717498014562302	134.515877357391	1.13207547169811	1.0854	0.1216	1.0831	0.116	827473142
1282	4	139773094	140454703	0.384046	0.266441610953	205	6	-2.01324791360688	0.0440885549292152	-0.954803029633369	114.898978576105	0.976190476190476	1.0854	0.1216	1.0831	0.116	828071025
1283	4	140454703	141035166	0.410352	0.138618654419	227	9	-1.92171684872163	0.054641396022057	-0.826716463892931	127.229600667199	1.07838479809976	1.0854	0.1216	1.0831	0.116	828752634
1284	4	141035166	141626199	0.390324	0.154023548601	236	7	-1.94672206347955	0.0515680649894899	-0.756590911807416	132.273946068101	1.11583924349882	1.0854	0.1216	1.0831	0.116	829333097
1285	4	141626199	142232713	0.380348	0.175616721131	221	6	-1.84578650881147	0.0649232102697691	-0.846380569747384	123.866703733264	1.05238095238095	1.0854	0.1216	1.0831	0.116	829924130
1286	4	142232713	142844628	0.359612	0.182893048871	214	3	-1.58303897759542	0.11341258067027	-0.828793816439104	119.943323977007	1.03883495145631	1.0854	0.1216	1.0831	0.116	830530644
1287	4	142844628	143436368	0.355534	0.155034305607	218	3	-1.54491797268968	0.122366105582439	-0.802076478063324	122.185255266297	1.05825242718447	1.0854	0.1216	1.0831	0.116	831142559
1288	4	143436368	144045630	0.359774	0.179334998736	204	3	-1.67834148985976	0.0932804528085982	-0.897835460868755	114.338495753782	0.990291262135922	1.0854	0.1216	1.0831	0.116	831734299
1289	4	144045630	144668515	0.37289	0.197283607729	222	5	-1.93055111583782	0.0535385881361671	-0.829972743820715	124.427186555586	1.04716981132075	1.0854	0.1216	1.0831	0.116	832343561
1290	4	144668515	145572107	0.36288	0.446652914147	202	4	-1.79000490770203	0.073453122437669	-0.945549718753554	113.217530109137	0.968824940047962	1.0854	0.1216	1.0831	0.116	832966446
1291	4	145572107	146237007	0.3617	0.248007219131	202	4	-1.79000490770203	0.073453122437669	-0.945549718753554	113.217530109137	0.968824940047962	1.0854	0.1216	1.0831	0.116	833870038
1292	4	146237007	146858625	0.388246	0.195647487685	234	6	-1.7097241174152	0.0873169008122997	-0.763918409555411	131.152980423456	1.11428571428571	1.0854	0.1216	1.0831	0.116	834534938
1293	4	146858625	147437874	0.379488	0.136813356605	184	5	-2.35549027884163	0.0184982810397096	-1.10082665411381	103.128839307333	0.867924528301887	1.0854	0.1216	1.0831	0.116	835156556
1294	4	147437874	148044344	0.371436	0.175556911306	216	5	-1.99764677315421	0.0457549685528925	-0.869501108007352	121.064289621652	1.0188679245283	1.0854	0.1216	1.0831	0.116	835735805
1295	4	148044344	148657713	0.37344	0.184830012603	232	5	-1.8187250203105	0.0689533925415079	-0.766407615043249	130.032014778811	1.09433962264151	1.0854	0.1216	1.0831	0.116	836342275
1296	4	148657713	149251803	0.391786	0.158376676934	250	7	-1.77923173860425	0.0752017769350282	-0.67344967650717	140.120705580615	1.18203309692671	1.0854	0.1216	1.0831	0.116	836955644
1297	4	149251803	149841908	0.366928	0.152693164776	206	4	-1.75172347679949	0.0798213679919165	-0.917260674322131	115.459461398427	0.988009592326139	1.0854	0.1216	1.0831	0.116	837549734
1298	4	149841908	150443585	0.358318	0.168989341457	243	3	-1.30666169202882	0.19132763442922	-0.64544829923447	136.197325824358	1.17961165048544	1.0854	0.1216	1.0831	0.116	838139839
1299	4	150443585	151039008	0.356676	0.160260856568	238	3	-1.35431294816099	0.175636556941159	-0.675443039532307	133.394911712746	1.15533980582524	1.0854	0.1216	1.0831	0.116	838741516
1300	4	151039008	151620554	0.356518	0.140222785472	269	3	-1.05887516014153	0.289656638237313	-0.498798440283626	150.769879204742	1.30582524271845	1.0854	0.1216	1.0831	0.116	839336939
1301	4	151620554	152273938	0.363348	0.234753223219	193	4	-1.87613812723275	0.0606363154426827	-1.01130416423727	108.173184708235	0.925659472422062	1.0854	0.1216	1.0831	0.116	839918485
1302	4	152273938	152865223	0.402594	0.154384095656	264	8	-1.99173899295594	0.046399703030403	-0.661805083958815	147.96746509313	1.22648083623693	1.0854	0.1216	1.0831	0.116	840571869
1303	4	152865223	153421479	0.395634	0.101133291147	238	7	-1.92279487421165	0.0545058160892734	-0.744416197861314	133.394911712746	1.12529550827423	1.0854	0.1216	1.0831	0.116	841163154
1304	4	153421479	154022009	0.402096	0.16740212812	261	8	-2.03062392728382	0.0422931585984203	-0.678293206747384	146.286016626162	1.21254355400697	1.0854	0.1216	1.0831	0.116	841719410
1305	4	154022009	154638581	0.401826	0.189064699662	209	8	-2.70462945563375	0.00683806195012082	-0.998840071236386	117.140909865394	0.970963995354239	1.0854	0.1216	1.0831	0.116	842319940
1306	4	154638581	155241292	0.388496	0.170415008188	226	6	-1.7934548198129	0.0729002287006781	-0.814104166723627	126.669117844876	1.07619047619048	1.0854	0.1216	1.0831	0.116	842936512
1307	4	155241292	155799699	0.372122	0.104595751844	213	5	-2.03119460181241	0.0422352577803209	-0.889678989944983	119.382841154684	1.00471698113208	1.0854	0.1216	1.0831	0.116	843539223
1308	4	155799699	156394126	0.364528	0.15885382057	228	4	-1.54117560683551	0.123274052600987	-0.770871187340607	127.790083489521	1.09352517985612	1.0854	0.1216	1.0831	0.116	844097630
1309	4	156394126	156973504	0.359156	0.137005547328	250	3	-1.23994993344378	0.21499391306956	-0.604476518178164	140.120705580615	1.21359223300971	1.0854	0.1216	1.0831	0.116	844692057
1310	4	156973504	157559190	0.34397	0.146300235963	193	2	-1.8135321279535	0.0697497879811674	-0.938116143991919	108.173184708235	0.956629491945477	1.0854	0.1216	1.0831	0.116	845271435
1311	4	157559190	158114615	0.34999	0.0997884502858	240	2	-1.3314082644462	0.183054711543091	-0.623682585651481	134.515877357391	1.18959107806691	1.0854	0.1216	1.0831	0.116	845857121
1312	4	158114615	158697310	0.339824	0.141918156154	235	1	-0.927823226484808	0.353499273803026	-0.597653364333873	131.713463245778	1.18387909319899	1.0854	0.1216	1.0831	0.116	846412546
1313	4	158697310	159297258	0.355214	0.166594438185	222	3	-1.50679696778394	0.131862707046364	-0.775844936490145	124.427186555586	1.07766990291262	1.0854	0.1216	1.0831	0.116	846995241
1314	4	159297258	159949459	0.374956	0.233365174233	258	5	-1.52797717193948	0.126518205890206	-0.613161354747567	144.604568159195	1.21698113207547	1.0854	0.1216	1.0831	0.116	847595189
1315	4	159949459	160563380	0.37115	0.185562963313	226	5	-1.88582067762689	0.0593191235155	-0.804209647755633	126.669117844876	1.06603773584906	1.0854	0.1216	1.0831	0.116	848247390
1316	4	160563380	161188499	0.351268	0.200152291004	194	3	-1.7736440021241	0.0761220544389988	-0.970347960653123	108.733667530558	0.941747572815534	1.0854	0.1216	1.0831	0.116	848861311
1317	4	161188499	161792859	0.333994	0.172678535972	202	1	-1.18167469802017	0.23733480156967	-0.815958828147078	113.217530109137	1.0176322418136	1.0854	0.1216	1.0831	0.116	849486430
1318	4	161792859	162371423	0.33291	0.135791373124	198	1	-1.21244457335779	0.225342247326951	-0.844813690819263	110.975598819847	0.997481108312343	1.0854	0.1216	1.0831	0.116	850090790
1319	4	162371423	162944498	0.322732	0.127513850718	209	1	-1.12782741617934	0.259392812461727	-0.76681117881799	117.140909865394	1.05289672544081	1.0854	0.1216	1.0831	0.116	850669354
1320	4	162944498	163516594	0.332548	0.126020807697	222	1	-1.02782532133207	0.304032002970832	-0.679754444548767	124.427186555586	1.1183879093199	1.0854	0.1216	1.0831	0.116	851242429
1321	4	163516594	164120789	0.353974	0.172452602223	270	3	-1.04934490891509	0.294019403821124	-0.49344520578942	151.330362027065	1.31067961165049	1.0854	0.1216	1.0831	0.116	851814525
1322	4	164120789	164716331	0.356662	0.160428651548	230	3	-1.43055495797247	0.152557804276821	-0.724770751895876	128.911049134166	1.11650485436893	1.0854	0.1216	1.0831	0.116	852418720
1323	4	164716331	165320976	0.3396	0.173068494737	226	1	-0.997055445994453	0.318737597574653	-0.653991348483685	126.669117844876	1.13853904282116	1.0854	0.1216	1.0831	0.116	853014262
1324	4	165320976	166012100	0.37169	0.276540823354	222	5	-1.93055111583782	0.0535385881361671	-0.829972743820715	124.427186555586	1.04716981132075	1.0854	0.1216	1.0831	0.116	853618907
1325	4	166012100	166671467	0.373678	0.241696960873	225	5	-1.89700328717963	0.0578275042483795	-0.810607418953784	126.108635022554	1.06132075471698	1.0854	0.1216	1.0831	0.116	854310031
1326	4	166671467	167249937	0.343774	0.135650941276	216	2	-1.5775991734712	0.114657722393074	-0.775685679096531	121.064289621652	1.07063197026022	1.0854	0.1216	1.0831	0.116	854969398
1327	4	167249937	167858346	0.334258	0.178184412131	185	1	-1.31244666820506	0.189369469426961	-0.942788850382561	103.689322129655	0.931989924433249	1.0854	0.1216	1.0831	0.116	855547868
1328	4	167858346	168453349	0.34042	0.159668102514	218	2	-1.55708326438579	0.119450717891083	-0.762388856483074	122.185255266297	1.08054522924411	1.0854	0.1216	1.0831	0.116	856156277
1329	4	168453349	169054167	0.34281	0.167801230988	201	2	-1.73146849161183	0.0833682398949871	-0.879521490081071	112.657047286815	0.996282527881041	1.0854	0.1216	1.0831	0.116	856751280
1330	4	169054167	169645481	0.371008	0.154425567465	228	5	-1.86345545852143	0.0623982136349755	-0.791498596006079	127.790083489521	1.07547169811321	1.0854	0.1216	1.0831	0.116	857352098
1331	4	169645481	170262768	0.391078	0.19000400138	225	7	-2.07832160445299	0.037679747880437	-0.82545276995222	126.108635022554	1.06382978723404	1.0854	0.1216	1.0831	0.116	857943412
1332	4	170262768	170923452	0.372098	0.24320855356	245	5	-1.67335109612499	0.0942581990949403	-0.68775067116825	137.318291469003	1.15566037735849	1.0854	0.1216	1.0831	0.116	858560699
1333	4	170923452	171573429	0.368598	0.230742010871	188	4	-1.92398991586093	0.0543558474842934	-1.04917234982771	105.370770596623	0.90167865707434	1.0854	0.1216	1.0831	0.116	859221383
1334	4	171573429	172148068	0.337078	0.129888503913	202	1	-1.18167469802017	0.23733480156967	-0.815958828147078	113.217530109137	1.0176322418136	1.0854	0.1216	1.0831	0.116	859871360
1335	4	172148068	172731508	0.33996	0.143013848896	202	1	-1.18167469802017	0.23733480156967	-0.815958828147078	113.217530109137	1.0176322418136	1.0854	0.1216	1.0831	0.116	860445999
1336	4	172731508	173313457	0.340336	0.140818181662	203	2	-1.71095258252641	0.0870898665537565	-0.865237264074824	113.77801293146	1.00619578686493	1.0854	0.1216	1.0831	0.116	861029439
1337	4	173313457	173893332	0.359916	0.137745203708	211	3	-1.61162973127472	0.107042536941382	-0.849161614133066	118.261875510039	1.02427184466019	1.0854	0.1216	1.0831	0.116	861611388
1338	4	173893332	174481482	0.390384	0.149876732126	201	7	-2.36544787566778	0.0180082780748545	-0.988182269990329	112.657047286815	0.950354609929078	1.0854	0.1216	1.0831	0.116	862191263
1339	4	174481482	175079709	0.360094	0.164196868413	258	4	-1.25406487506645	0.209818426036204	-0.592533946082095	144.604568159195	1.23741007194245	1.0854	0.1216	1.0831	0.116	862779413
1340	4	175079709	175661655	0.351726	0.140813752479	216	3	-1.56397847514255	0.117822623460038	-0.815373300676782	121.064289621652	1.04854368932039	1.0854	0.1216	1.0831	0.116	863377640
1341	4	175661655	176251567	0.344276	0.152415953566	189	2	-1.85456394612433	0.0636585206565534	-0.968330757038927	105.931253418945	0.936802973977695	1.0854	0.1216	1.0831	0.116	863959586
1342	4	176251567	176835020	0.347926	0.143032943528	241	2	-1.32115030990349	0.186451250838352	-0.617683845030038	135.076360179713	1.19454770755886	1.0854	0.1216	1.0831	0.116	864549498
1343	4	176835020	177420691	0.35537	0.146278371304	229	3	-1.4400852091989	0.149843293166999	-0.731057014743307	128.350566311844	1.11165048543689	1.0854	0.1216	1.0831	0.116	865132951
1344	4	177420691	177990302	0.355708	0.122207962978	229	3	-1.4400852091989	0.149843293166999	-0.731057014743307	128.350566311844	1.11165048543689	1.0854	0.1216	1.0831	0.116	865718622
1345	4	177990302	178586700	0.359984	0.161633674157	208	3	-1.64022048495402	0.100959331521369	-0.869821084699159	116.580427043072	1.00970873786408	1.0854	0.1216	1.0831	0.116	866288233
1346	4	178586700	179176367	0.342442	0.152063791937	232	2	-1.41347190078787	0.157517017696491	-0.672592186132428	130.032014778811	1.14993804213135	1.0854	0.1216	1.0831	0.116	866884631
1347	4	179176367	179744530	0.337068	0.119970853435	220	1	-1.04321025900088	0.296850923105867	-0.692810597374213	123.306220910942	1.10831234256927	1.0854	0.1216	1.0831	0.116	867474298
1348	4	179744530	180321883	0.338738	0.133978692412	185	1	-1.31244666820506	0.189369469426961	-0.942788850382561	103.689322129655	0.931989924433249	1.0854	0.1216	1.0831	0.116	868042461
1349	4	180321883	180904740	0.345482	0.142156652489	196	2	-1.78275826432537	0.0746256623199077	-0.915863337144792	109.854633175202	0.971499380421313	1.0854	0.1216	1.0831	0.116	868619814
1350	4	180904740	181466482	0.345642	0.109911667634	222	2	-1.51605144621495	0.129506344224323	-0.736157314909894	124.427186555586	1.1003717472119	1.0854	0.1216	1.0831	0.116	869202671
1351	4	181466482	182031572	0.3575	0.115185191739	207	3	-1.64975073618046	0.0989939284436614	-0.876773845340926	116.01994422075	1.00485436893204	1.0854	0.1216	1.0831	0.116	869764413
1352	4	182031572	182590631	0.37329	0.10564001295	244	5	-1.68453370567772	0.0920785711722281	-0.693651272607935	136.757808646681	1.15094339622642	1.0854	0.1216	1.0831	0.116	870329503
1353	4	182590631	183160621	0.37815	0.122791627923	213	5	-2.03119460181241	0.0422352577803209	-0.889678989944983	119.382841154684	1.00471698113208	1.0854	0.1216	1.0831	0.116	870888562
1354	4	183160621	183730057	0.37582	0.121938198498	265	5	-1.44969890507035	0.147142501222636	-0.574540060720259	148.527947915452	1.25	1.0854	0.1216	1.0831	0.116	871458552
1355	4	183730057	184344563	0.417346	0.1863382945	208	9	-2.12962713726164	0.0332024087912101	-0.952825233042754	116.580427043072	0.98812351543943	1.0854	0.1216	1.0831	0.116	872027988
1356	4	184344563	184962175	0.408502	0.190430237754	250	8	-2.17320201981939	0.0297651158401182	-0.740414918655182	140.120705580615	1.16144018583043	1.0854	0.1216	1.0831	0.116	872642494
1357	4	184962175	185573696	0.42911	0.182366590845	232	10	-2.65759139905916	0.00787012467982418	-0.85260446852156	130.032014778811	1.07407407407407	1.0854	0.1216	1.0831	0.116	873260106
1358	4	185573696	186195052	0.417614	0.195308325662	189	9	-2.33753742580166	0.0194112572790598	-1.09102252696277	105.931253418945	0.897862232779097	1.0854	0.1216	1.0831	0.116	873871627
1359	4	186195052	186769384	0.39127	0.129423399706	197	7	-2.41330225420357	0.0158087036358886	-1.01718214171288	110.415115997525	0.931442080378251	1.0854	0.1216	1.0831	0.116	874492983
1360	4	186769384	187395397	0.403146	0.201294541807	187	8	-2.98978564070488	0.00279173288051596	-1.15930474342963	104.8102877743	0.868757259001161	1.0854	0.1216	1.0831	0.116	875067315
1361	4	187395397	187995488	0.398858	0.166793036389	197	7	-2.41330225420357	0.0158087036358886	-1.01718214171288	110.415115997525	0.931442080378251	1.0854	0.1216	1.0831	0.116	875693328
1362	4	187995488	188562447	0.376238	0.118102014431	244	5	-1.68453370567772	0.0920785711722281	-0.693651272607935	136.757808646681	1.15094339622642	1.0854	0.1216	1.0831	0.116	876293419
1363	4	188562447	189221945	0.387588	0.241847587104	207	6	-1.99231523800745	0.046336480819302	-0.94079617163949	116.01994422075	0.985714285714286	1.0854	0.1216	1.0831	0.116	876860378
1364	4	189221945	189846936	0.36847	0.199988479834	227	4	-1.55074596456115	0.120962574567654	-0.777212714214434	127.229600667199	1.08872901678657	1.0854	0.1216	1.0831	0.116	877519876
1365	4	189846936	190463962	0.378474	0.189661375696	259	5	-1.51679456238674	0.129318560349261	-0.607580322484267	145.165050981518	1.22169811320755	1.0854	0.1216	1.0831	0.116	878144867
1366	4	190463962	191154276	0.267834	0.421795533024	418	1	0.479898570211298	0.631299517966542	0.23318882118201	234.281819730789	2.10579345088161	1.0854	0.1216	1.0831	0.116	878761893
1367	5	0	808805	0.525106	0.38180401951	419	15	-0.618691502679936	0.536119608890203	-0.086706595443831	234.842302553111	1.88314606741573	1.9866	0.1038	1.9668	0.1346	878761893
1368	5	808805	1433631	0.55535	0.199777217977	463	16	0.436710695977865	0.66232117127853	0.0570133174738134	259.5035467353	2.08558558558559	1.9866	0.1038	1.9668	0.1346	879570698
1369	5	1433631	2064878	0.507534	0.207917027724	418	15	-0.642529322342016	0.520529556853856	-0.0901538970622999	234.281819730789	1.87865168539326	1.9866	0.1038	1.9668	0.1346	880195524
1370	5	2064878	2620428	0.456156	0.09999099991	429	13	-0.175514421364164	0.860675440055434	-0.0435640678335382	240.447130776336	1.95667046750285	1.9866	0.1038	1.9668	0.1346	880826771
1371	5	2620428	3164182	0.443186	0.0804665344991	430	12	-0.038835856536673	0.969021257005506	-0.00700053512384249	241.007613598658	1.97701149425287	1.9866	0.1038	1.9668	0.1346	881382321
1372	5	3164182	3728917	0.445718	0.114628985276	411	12	-0.391618509528568	0.695340109537619	-0.07219880103162	230.358439974532	1.88965517241379	1.9866	0.1038	1.9668	0.1346	881926075
1373	5	3728917	4283073	0.415968	0.0977269938429	442	9	0.430952205810122	0.666503122673593	0.134637608207585	247.733407466528	2.09976247030879	1.9866	0.1038	1.9668	0.1346	882490810
1374	5	4283073	4856870	0.379124	0.128611686712	459	5	0.719727348159624	0.47169288446042	0.217961733242987	257.26161544601	2.16509433962264	1.9866	0.1038	1.9668	0.1346	883044966
1375	5	4856870	5430056	0.42139	0.127682811513	445	10	0.37054382467072	0.710977329248328	0.0870760622046276	249.414855933495	2.06018518518519	1.9866	0.1038	1.9668	0.1346	883618763
1376	5	5430056	5989998	0.411608	0.107050373074	426	9	0.255869857565898	0.798051330186949	0.0814446690419917	238.765682309369	2.02375296912114	1.9866	0.1038	1.9668	0.1346	884191949
1377	5	5989998	6552065	0.43948	0.110426337074	394	11	-0.48037992439216	0.63095726671074	-0.104355583011253	220.83023199505	1.83469150174622	1.9866	0.1038	1.9668	0.1346	884751891
1378	5	6552065	7138448	0.426296	0.147314980141	459	10	0.569576186793811	0.568965183532032	0.131764879764675	257.26161544601	2.125	1.9866	0.1038	1.9668	0.1346	885313958
1379	5	7138448	7748349	0.393936	0.180194818503	437	7	0.457960457944287	0.64698085011194	0.132255508331341	244.930993354916	2.0661938534279	1.9866	0.1038	1.9668	0.1346	885900341
1380	5	7748349	8327660	0.395306	0.136905738023	406	7	0.0870890242918551	0.930600749583889	0.026101956015919	227.556025862919	1.91962174940898	1.9866	0.1038	1.9668	0.1346	886510242
1381	5	8327660	8905946	0.376528	0.135375921257	397	5	0.0264055558902503	0.978933862736771	0.00860658697213689	222.511680462017	1.87264150943396	1.9866	0.1038	1.9668	0.1346	887089553
1382	5	8905946	9473745	0.390212	0.119406691452	412	7	0.158870592095552	0.873770830499123	0.0472665660139612	230.918922796854	1.94799054373522	1.9866	0.1038	1.9668	0.1346	887667839
1383	5	9473745	10071720	0.404946	0.163844642335	479	8	0.795014633875495	0.426604989704891	0.197682642418911	268.471271892459	2.2253193960511	2.147	0.1491	2.1461	0.1568	888235638
1384	5	10071720	10679382	0.439632	0.177174152736	468	11	0.722375826153624	0.470063445198592	0.143957317115775	262.305960846912	2.17927823050058	2.147	0.1491	2.1461	0.1568	888833613
1385	5	10679382	11249933	0.419878	0.123654151864	471	9	0.748288962002776	0.454285880929945	0.226318298428937	263.987409313879	2.2375296912114	2.147	0.1491	2.1461	0.1568	889441275
1386	5	11249933	11810058	0.377412	0.107342111136	457	5	0.697362129054161	0.485576195570061	0.211661744887249	256.140649801365	2.15566037735849	2.147	0.1491	2.1461	0.1568	890011826
1387	5	11810058	12389070	0.353502	0.136460038825	491	3	1.05684061212689	0.290584335989479	0.369318411474442	275.197065760329	2.38349514563107	2.147	0.1491	2.1461	0.1568	890571951
1388	5	12389070	12976418	0.340938	0.148715923098	434	2	0.658634916839228	0.510130235363262	0.230978051184479	243.249544887948	2.15117719950434	2.147	0.1491	2.1461	0.1568	891150963
1389	5	12976418	13556510	0.36105	0.13806775477	414	4	0.238910930132681	0.811174649936303	0.0897257559939764	232.039888441499	1.98561151079137	2.147	0.1491	2.1461	0.1568	891738311
1390	5	13556510	14149486	0.394882	0.156795553277	477	7	0.936504243302264	0.349013628846703	0.258611494836254	267.350306247814	2.25531914893617	2.147	0.1491	2.1461	0.1568	892318403
1391	5	14149486	14714111	0.423228	0.114456497675	471	10	0.740175354327889	0.459193599985374	0.168997785963651	263.987409313879	2.18055555555556	2.147	0.1491	2.1461	0.1568	892911379
1392	5	14714111	15318674	0.401618	0.172956333749	440	8	0.289510487613048	0.772190755410728	0.075160510207391	246.612441821883	2.04413472706156	2.147	0.1491	2.1461	0.1568	893476004
1393	5	15318674	15904427	0.384538	0.146397884433	425	6	0.289346402330021	0.772316306221717	0.0970359018862489	238.205199487046	2.02380952380952	2.147	0.1491	2.1461	0.1568	894080567
1394	5	15904427	16488756	0.389352	0.144317670354	428	6	0.32074541572916	0.748403327362276	0.107183857262332	239.886647954014	2.03809523809524	2.147	0.1491	2.1461	0.1568	894666320
1395	5	16488756	17155959	0.418522	0.250602889975	413	9	0.113615449617467	0.909542639635213	0.0367330202355989	231.479405619177	1.96199524940618	2.147	0.1491	2.1461	0.1568	895250649
1396	5	17155959	17894119	0.387798	0.322640078032	448	6	0.530072171723424	0.596061892533001	0.173071792918789	251.096304400463	2.13333333333333	2.147	0.1491	2.1461	0.1568	895917852
1397	5	17894119	18488899	0.347558	0.159353038098	464	2	0.966373553120481	0.333857292864348	0.327407813867572	260.064029557622	2.2998760842627	2.147	0.1491	2.1461	0.1568	896656012
1398	5	18488899	19089691	0.337086	0.167765216581	383	1	0.210662161007124	0.83315090309378	0.107030271026084	214.664920949503	1.92947103274559	2.147	0.1491	2.1461	0.1568	897250792
1399	5	19089691	19678860	0.33443	0.151347066801	430	1	0.572208196224157	0.567180935417684	0.274022538690588	241.007613598658	2.16624685138539	2.147	0.1491	2.1461	0.1568	897851584
1400	5	19678860	20263369	0.334716	0.144581178391	442	1	0.664517822237016	0.506358946014701	0.313732248492559	247.733407466528	2.22670025188917	2.147	0.1491	2.1461	0.1568	898440753
1401	5	20263369	21076455	0.340602	0.385058899059	443	2	0.750956507723604	0.452678830867249	0.260589707295018	248.29389028885	2.19578686493185	2.147	0.1491	2.1461	0.1568	899025262
1402	5	21076455	21850532	0.33636	0.354069427202	488	1	1.01837138861964	0.308501493892521	0.456567026664013	273.515617293361	2.45843828715365	2.147	0.1491	2.1461	0.1568	899838348
1403	5	21850532	22591827	0.340986	0.325504691115	439	2	0.70992468955277	0.477750838985965	0.247503948275358	246.051958999561	2.17596034696406	2.147	0.1491	2.1461	0.1568	900612425
1404	5	22591827	23161990	0.341108	0.123057792245	372	2	0.022641735191307	0.981936052482535	0.0085856298480314	208.499609903956	1.84386617100372	2.147	0.1491	2.1461	0.1568	901353720
1405	5	23161990	23762512	0.339642	0.167391036465	453	1	0.749134979415471	0.453775853877417	0.349196929147362	253.898718512075	2.28211586901763	2.147	0.1491	2.1461	0.1568	901923883
1406	5	23762512	24374223	0.338184	0.182620551208	423	1	0.518360914383322	0.604206479706277	0.250343542221077	237.084233842401	2.13098236775819	2.147	0.1491	2.1461	0.1568	902524405
1407	5	24374223	24954515	0.336666	0.138364823227	398	1	0.326049193523199	0.744387135934611	0.162454309644776	223.07216328434	2.00503778337532	2.147	0.1491	2.1461	0.1568	903136116
1408	5	24954515	25568937	0.330146	0.186227055672	429	1	0.564515727389752	0.572403199787756	0.270663526600673	240.447130776336	2.16120906801008	2.147	0.1491	2.1461	0.1568	903716408
1409	5	25568937	26157302	0.33318	0.150187383682	414	1	0.449128694873678	0.653338821659553	0.219316646600452	232.039888441499	2.08564231738035	2.147	0.1491	2.1461	0.1568	904330830
1410	5	26157302	26751437	0.338136	0.15844042179	430	1	0.572208196224157	0.567180935417684	0.274022538690588	241.007613598658	2.16624685138539	2.147	0.1491	2.1461	0.1568	904919195
1411	5	26751437	27330233	0.329956	0.136137775658	443	1	0.672210291071421	0.501449830412465	0.316992577656145	248.29389028885	2.23173803526448	2.147	0.1491	2.1461	0.1568	905513330
1412	5	27330233	27920391	0.32995	0.152769258402	403	1	0.364511537695223	0.715476059734722	0.180465717629094	225.874577395952	2.03022670025189	2.147	0.1491	2.1461	0.1568	906092126
1413	5	27920391	28505588	0.333226	0.145586870746	426	1	0.541438320886537	0.588205500014416	0.260539309326965	238.765682309369	2.14609571788413	2.147	0.1491	2.1461	0.1568	906682284
1414	5	28505588	29106121	0.333798	0.167406287415	453	1	0.749134979415471	0.453775853877417	0.349196929147362	253.898718512075	2.28211586901763	2.147	0.1491	2.1461	0.1568	907267481
1415	5	29106121	29719676	0.330904	0.185077132449	440	1	0.649132884568207	0.516252488051014	0.307189402625787	246.612441821883	2.21662468513854	2.147	0.1491	2.1461	0.1568	907868014
1416	5	29719676	30303537	0.338812	0.143631789073	373	1	0.133737472663075	0.893610172419564	0.068861509356365	209.060092726278	1.87909319899244	2.147	0.1491	2.1461	0.1568	908481569
1417	5	30303537	30897798	0.343206	0.158618856025	391	2	0.217542871502767	0.827785300239807	0.0804516160473524	219.148783528082	1.93804213135068	2.147	0.1491	2.1461	0.1568	909065430
1418	5	30897798	31465302	0.376004	0.118948941329	417	5	0.250057746944887	0.802542691151671	0.0795149632738428	233.721336908466	1.96698113207547	2.147	0.1491	2.1461	0.1568	909659691
1419	5	31465302	32106838	0.425024	0.220620510774	447	10	0.398977019259733	0.689910137346764	0.0935455575341853	250.53582157814	2.06944444444444	2.147	0.1491	2.1461	0.1568	910227195
1420	5	32106838	32783199	0.405004	0.260749806686	455	8	0.483935159252451	0.628431887026497	0.12352353176879	255.01968415672	2.11382113821138	2.147	0.1491	2.1461	0.1568	910868731
1421	5	32783199	33413701	0.373964	0.206981103946	473	5	0.87628388189787	0.380875725161868	0.261307763168575	265.108374958524	2.2311320754717	2.147	0.1491	2.1461	0.1568	911545092
1422	5	33413701	34000962	0.401088	0.148589809301	482	8	0.833899568203376	0.404337580586829	0.206690132912693	270.152720359426	2.23925667828107	2.147	0.1491	2.1461	0.1568	912175594
1423	5	34000962	34958210	0.403188	0.477669318714	440	8	0.289510487613048	0.772190755410728	0.075160510207391	246.612441821883	2.04413472706156	2.147	0.1491	2.1461	0.1568	912762855
1424	5	34958210	35584463	0.386792	0.201600631055	498	6	1.05338906170908	0.292162715304482	0.325718802929266	279.120445516586	2.37142857142857	2.147	0.1491	2.1461	0.1568	913720103
1425	5	35584463	36179477	0.381948	0.159683637696	444	6	0.488206820524571	0.625403353943204	0.160132737211291	248.854373111173	2.11428571428571	2.147	0.1491	2.1461	0.1568	914346356
1426	5	36179477	36773835	0.39008	0.158756170523	484	7	1.02024940573991	0.3076101916509	0.279629276105337	271.273686004071	2.28841607565012	2.147	0.1491	2.1461	0.1568	914941370
1427	5	36773835	37477353	0.352452	0.289286130561	432	3	0.494555789767269	0.62091371603003	0.184626699323218	242.128579243303	2.09708737864078	2.147	0.1491	2.1461	0.1568	915535728
1428	5	37477353	38096725	0.394128	0.19273070142	456	7	0.685268755989326	0.49317434382822	0.193656052995484	255.580166979042	2.15602836879433	2.147	0.1491	2.1461	0.1568	916239246
1429	5	38096725	38670169	0.408604	0.128075278493	507	8	1.15794068760238	0.246888241901087	0.279642733686072	284.164790917488	2.35540069686411	2.147	0.1491	2.1461	0.1568	916858618
1430	5	38670169	39255825	0.377128	0.146256505525	451	5	0.63026647173777	0.528520255481004	0.19259501308456	252.77775286743	2.12735849056604	2.147	0.1491	2.1461	0.1568	917432062
1431	5	39255825	39843847	0.365482	0.149691678203	444	4	0.526021661901744	0.598873156341845	0.190654664844757	248.854373111173	2.1294964028777	2.147	0.1491	2.1461	0.1568	918017718
1432	5	39843847	40457547	0.358832	0.185269675737	412	3	0.303950765238582	0.761165401174574	0.116239724342968	230.918922796854	2	2.147	0.1491	2.1461	0.1568	918605740
1433	5	40457547	41114627	0.37431	0.239057648993	473	5	0.87628388189787	0.380875725161868	0.261307763168575	265.108374958524	2.2311320754717	2.147	0.1491	2.1461	0.1568	919219440
1434	5	41114627	41715173	0.367264	0.167424310544	475	4	0.822702751396442	0.410677050316612	0.288022501712961	266.229340603169	2.27817745803357	2.147	0.1491	2.1461	0.1568	919876520
1435	5	41715173	42318091	0.36169	0.170699829828	406	4	0.162348068327597	0.871031763672903	0.0615747156798273	227.556025862919	1.94724220623501	2.147	0.1491	2.1461	0.1568	920477066
1436	5	42318091	42954016	0.376638	0.213743759091	413	5	0.20532730873396	0.837316409282635	0.0656093612486246	231.479405619177	1.94811320754717	2.147	0.1491	2.1461	0.1568	921079984
1437	5	42954016	43660551	0.395072	0.292320974899	462	7	0.757050323793023	0.449019713718536	0.2125150802468	258.943063912977	2.18439716312057	2.147	0.1491	2.1461	0.1568	921715909
1438	5	43660551	44343861	0.355832	0.268267696946	442	3	0.589858302031612	0.555285651536415	0.217641756551181	247.733407466528	2.14563106796116	2.147	0.1491	2.1461	0.1568	922422444
1439	5	44343861	44936279	0.351076	0.156001336894	464	3	0.799523829013168	0.423986735135603	0.287720192287321	260.064029557622	2.25242718446602	2.147	0.1491	2.1461	0.1568	923105754
1440	5	44936279	45545825	0.340516	0.179717363415	443	2	0.750956507723604	0.452678830867249	0.260589707295018	248.29389028885	2.19578686493185	2.147	0.1491	2.1461	0.1568	923698172
1441	5	45545825	46321786	0.351704	0.355637718906	436	3	0.532676794673006	0.594257332257384	0.197923521936676	244.370510532593	2.11650485436893	2.147	0.1491	2.1461	0.1568	924307718
1442	5	46321786	50291890	0.359608	0.874058714835	414	3	0.323011267691451	0.746686708715833	0.123226154659074	232.039888441499	2.00970873786408	2.147	0.1491	2.1461	0.1568	925083679
1443	5	50291890	50863722	0.34919	0.125617314176	398	2	0.289348553301726	0.77231466035461	0.106051439283649	223.07216328434	1.9727385377943	2.147	0.1491	2.1461	0.1568	929053783
1444	5	50863722	51466760	0.334686	0.170864854288	406	1	0.387588944198438	0.698320251843751	0.191165606286304	227.556025862919	2.04534005037783	2.147	0.1491	2.1461	0.1568	929625615
1445	5	51466760	52066402	0.34653	0.166169147591	467	2	0.997147416748606	0.318692960104155	0.336705558449662	261.745478024589	2.31474597273854	2.147	0.1491	2.1461	0.1568	930228653
1446	5	52066402	52659080	0.372462	0.156371587945	512	5	1.31240565445441	0.189383300044889	0.375611389829179	286.9672050291	2.41509433962264	2.147	0.1491	2.1461	0.1568	930828295
1447	5	52659080	53305755	0.370868	0.226814087447	471	5	0.853918662792406	0.393150058128023	0.255194639441962	263.987409313879	2.22169811320755	2.147	0.1491	2.1461	0.1568	931420973
1448	5	53305755	53906994	0.386416	0.168383953802	473	6	0.791730616716253	0.428517766175822	0.25141324420058	265.108374958524	2.25238095238095	2.147	0.1491	2.1461	0.1568	932067648
1449	5	53906994	54507003	0.399894	0.166679166479	462	7	0.757050323793023	0.449019713718536	0.2125150802468	258.943063912977	2.18439716312057	2.147	0.1491	2.1461	0.1568	932668887
1450	5	54507003	55143421	0.370108	0.214352831001	439	5	0.496075157104988	0.619841385989728	0.153688519364537	246.051958999561	2.07075471698113	2.147	0.1491	2.1461	0.1568	933268896
1451	5	55143421	55776205	0.400768	0.209840956788	477	8	0.769091344323575	0.441839086231956	0.191646252688243	267.350306247814	2.21602787456446	2.147	0.1491	2.1461	0.1568	933905314
1452	5	55776205	56351237	0.397386	0.13048317311	431	7	0.386178890140591	0.699364186645192	0.112310097919841	241.568096420981	2.03782505910165	2.147	0.1491	2.1461	0.1568	934538098
1453	5	56351237	56986061	0.390502	0.212380124255	467	7	0.81686829696277	0.414003696990541	0.228044778540405	261.745478024589	2.2080378250591	2.147	0.1491	2.1461	0.1568	935113130
1454	5	56986061	57568800	0.368672	0.141982946053	504	4	1.10024312543987	0.271226205244772	0.373518721994568	282.483342450521	2.41726618705036	2.147	0.1491	2.1461	0.1568	935747954
1455	5	57568800	58173035	0.37137	0.172507385372	421	5	0.294788185155814	0.768155692472732	0.0932878128955753	235.963268197756	1.98584905660377	2.147	0.1491	2.1461	0.1568	936330693
1456	5	58173035	58749287	0.37316	0.132324052671	474	5	0.887466491450602	0.374827799062845	0.264354638727438	265.668857780847	2.23584905660377	2.147	0.1491	2.1461	0.1568	936934928
1457	5	58749287	59304106	0.362074	0.0988051959288	408	4	0.181488783778868	0.85598393621303	0.0686641404661468	228.676991507564	1.9568345323741	2.147	0.1491	2.1461	0.1568	937511180
1458	5	59304106	59922486	0.36772	0.191435686795	395	4	0.0570741333456075	0.954486141426619	0.0219476415591166	221.390714817372	1.89448441247002	2.147	0.1491	2.1461	0.1568	938065999
1459	5	59922486	60573536	0.370738	0.232009830274	503	5	1.21176216847983	0.225603433774304	0.350025979634706	281.922859628198	2.37264150943396	2.147	0.1491	2.1461	0.1568	938684379
1460	5	60573536	61126135	0.40471	0.095184754225	491	8	0.950554371187018	0.341830640752299	0.233380010997424	275.197065760329	2.28106852497096	2.147	0.1491	2.1461	0.1568	939335429
1461	5	61126135	61778956	0.387244	0.234093265995	494	6	1.01152371051023	0.311765838711848	0.314084102445863	276.878514227296	2.35238095238095	2.147	0.1491	2.1461	0.1568	939888028
1462	5	61778956	62425622	0.374452	0.226803326601	482	5	0.976927367872457	0.328605111639734	0.288500726059141	270.152720359426	2.27358490566038	2.147	0.1491	2.1461	0.1568	940540849
1463	5	62425622	63031396	0.347858	0.174609672914	411	2	0.422701962356935	0.67251272367648	0.152421402421683	230.358439974532	2.03717472118959	2.147	0.1491	2.1461	0.1568	941187515
1464	5	63031396	63641913	0.362302	0.181021986284	398	4	0.0857852065225138	0.931637166608131	0.0328634190382999	223.07216328434	1.90887290167866	2.147	0.1491	2.1461	0.1568	941793289
1465	5	63641913	64249411	0.360202	0.176952022887	403	4	0.133636995150691	0.893689628661464	0.0508748270226187	225.874577395952	1.93285371702638	2.147	0.1491	2.1461	0.1568	942403806
1466	5	64249411	64855087	0.357448	0.174476122547	381	3	0.00851297721911809	0.993207708950938	0.00338638465307135	213.543955304858	1.8495145631068	2.147	0.1491	2.1461	0.1568	943011304
1467	5	64855087	65480365	0.360102	0.200355681793	462	4	0.698288100963182	0.484997039158583	0.247987839910709	258.943063912977	2.2158273381295	2.147	0.1491	2.1461	0.1568	943616980
1468	5	65480365	66081267	0.39768	0.167917563929	413	7	0.170834186729501	0.864354147073034	0.0507640102501884	231.479405619177	1.95271867612293	2.147	0.1491	2.1461	0.1568	944242258
1469	5	66081267	66631350	0.390006	0.0910462602916	411	7	0.146906997461602	0.883205428676287	0.0437606225124257	230.358439974532	1.94326241134752	2.147	0.1491	2.1461	0.1568	944843160
1470	5	66631350	67253476	0.369298	0.196304285627	443	4	0.516451304176108	0.605539241247472	0.187401687049669	248.29389028885	2.12470023980815	2.147	0.1491	2.1461	0.1568	945393243
1471	5	67253476	67828674	0.39644	0.130734112427	422	7	0.278506538435046	0.780623546572223	0.081865227537928	236.523751020079	1.99527186761229	2.147	0.1491	2.1461	0.1568	946015369
1472	5	67828674	68455176	0.391028	0.201917950781	469	7	0.840795486230668	0.400462516268901	0.234210151346119	262.866443669234	2.21749408983452	2.147	0.1491	2.1461	0.1568	946590567
1473	5	68455176	71072621	0.38554	0.808974018556	465	6	0.707999914318548	0.478945310687988	0.226803776856579	260.624512379945	2.21428571428571	2.147	0.1491	2.1461	0.1568	947217069
1474	5	71072621	71649919	0.401126	0.133896185332	434	8	0.211740618957287	0.832309397161401	0.0553520291272106	243.249544887948	2.01626016260163	2.147	0.1491	2.1461	0.1568	949834514
1475	5	71649919	72239325	0.393452	0.151688309926	447	7	0.577596404283781	0.563536635125736	0.164897060014061	250.53582157814	2.11347517730496	2.147	0.1491	2.1461	0.1568	950411812
1476	5	72239325	72831185	0.40839	0.155205622951	410	8	-0.0993388556657573	0.920869228614804	-0.0267191038118227	229.797957152209	1.9047619047619	2.147	0.1491	2.1461	0.1568	951001218
1477	5	72831185	73395004	0.389428	0.113190580665	426	6	0.299812740129734	0.764319996899177	0.100426491087023	238.765682309369	2.02857142857143	2.147	0.1491	2.1461	0.1568	951593078
1478	5	73395004	73951072	0.411104	0.100829394966	480	9	0.846772782890152	0.397121781452081	0.253625644424672	269.031754714782	2.28028503562945	2.147	0.1491	2.1461	0.1568	952156897
1479	5	73951072	74627867	0.376902	0.261223856559	475	5	0.898649101003334	0.368839596273864	0.267395093047489	266.229340603169	2.24056603773585	2.147	0.1491	2.1461	0.1568	952712965
1480	5	74627867	75286328	0.368382	0.240653584647	461	4	0.688717743237546	0.491000908188105	0.244861738923989	258.382581090655	2.21103117505995	2.147	0.1491	2.1461	0.1568	953389760
1481	5	75286328	75899148	0.401954	0.184099735648	404	8	-0.177108724321518	0.859422989241662	-0.0479877205654739	226.435060218274	1.87688734030197	2.147	0.1491	2.1461	0.1568	954048221
1482	5	75899148	76532540	0.400572	0.21059943921	515	8	1.26163384581006	0.20708057142989	0.302229418753312	288.648653496068	2.39256678281069	2.147	0.1491	2.1461	0.1568	954661041
1483	5	76532540	77144123	0.385108	0.182449479466	464	6	0.697533576518834	0.485468934176665	0.223697865988757	260.064029557622	2.20952380952381	2.147	0.1491	2.1461	0.1568	955294433
1484	5	77144123	77757364	0.368648	0.184659864556	435	4	0.439888442371025	0.660017907121749	0.161110389230742	243.810027710271	2.0863309352518	2.147	0.1491	2.1461	0.1568	955906016
1485	5	77757364	78373341	0.408354	0.188281380636	437	8	0.250625553285168	0.8021036234697	0.0652902661833297	244.930993354916	2.03019744483159	2.147	0.1491	2.1461	0.1568	956519257
1486	5	78373341	79025591	0.372866	0.233422767344	464	5	0.775640395923283	0.437961341798887	0.233592384956751	260.064029557622	2.18867924528302	2.147	0.1491	2.1461	0.1568	957135234
1487	5	79025591	79664376	0.413118	0.217264024672	507	9	1.14222424555228	0.253360820376979	0.332576985819494	284.164790917488	2.40855106888361	2.147	0.1491	2.1461	0.1568	957787484
1488	5	79664376	80313335	0.376198	0.229535301922	459	5	0.719727348159624	0.47169288446042	0.217961733242987	257.26161544601	2.16509433962264	2.147	0.1491	2.1461	0.1568	958426269
1489	5	80313335	80928670	0.375636	0.187434486906	469	5	0.831553443686943	0.405661050070434	0.249055502344556	262.866443669234	2.2122641509434	2.147	0.1491	2.1461	0.1568	959075228
1490	5	80928670	81540222	0.370088	0.182408037256	476	5	0.909831710556066	0.362911268407359	0.270429153137123	266.789823425492	2.24528301886792	2.147	0.1491	2.1461	0.1568	959690563
1491	5	81540222	82129490	0.382204	0.15148964478	431	6	0.3521444291283	0.724729950020345	0.117260929950283	241.568096420981	2.05238095238095	2.147	0.1491	2.1461	0.1568	960302115
1492	5	82129490	82729349	0.352662	0.166470787302	510	3	1.23791538542915	0.215747436896829	0.424092634018607	285.846239384455	2.47572815533981	2.147	0.1491	2.1461	0.1568	960891383
1493	5	82729349	83297370	0.359016	0.119750854282	431	3	0.485025538540835	0.627658229819167	0.181283256248847	241.568096420981	2.09223300970874	2.147	0.1491	2.1461	0.1568	961491242
1494	5	83297370	83872392	0.342912	0.130468051657	408	2	0.39192809872881	0.69511134077087	0.141852160711496	228.676991507564	2.02230483271375	2.147	0.1491	2.1461	0.1568	962059263
1495	5	83872392	84451092	0.331994	0.135994470365	438	1	0.633747946899397	0.526245328652198	0.300616748702301	245.491476177238	2.20654911838791	2.147	0.1491	2.1461	0.1568	962634285
1496	5	84451092	85056406	0.328992	0.173982428954	448	1	0.710672635243446	0.477287120846225	0.333184611158731	251.096304400463	2.25692695214106	2.147	0.1491	2.1461	0.1568	963212985
1497	5	85056406	85678454	0.331428	0.196203508411	408	1	0.402973881867248	0.68696743849219	0.198255031072623	228.676991507564	2.05541561712846	2.147	0.1491	2.1461	0.1568	963818299
1498	5	85678454	86276610	0.345518	0.164097660142	482	2	1.15101673488923	0.249725350891837	0.382316154969962	270.152720359426	2.38909541511772	2.147	0.1491	2.1461	0.1568	964440347
1499	5	86276610	86923247	0.354386	0.226768650727	431	3	0.485025538540835	0.627658229819167	0.181283256248847	241.568096420981	2.09223300970874	2.147	0.1491	2.1461	0.1568	965038503
1500	5	86923247	87527006	0.352572	0.171854995122	473	3	0.885296090051077	0.375996958237341	0.315435570499145	265.108374958524	2.29611650485437	2.147	0.1491	2.1461	0.1568	965685140
1501	5	87527006	88102198	0.36346	0.130725044855	432	4	0.411177369194119	0.680942481307085	0.15112630065812	242.128579243303	2.07194244604317	2.147	0.1491	2.1461	0.1568	966288899
1502	5	88102198	88677066	0.353464	0.130235114844	382	3	0.0180432284455524	0.985604367702925	0.00716802519549787	214.10443812718	1.85436893203884	2.147	0.1491	2.1461	0.1568	966864091
1503	5	88677066	89253564	0.346932	0.132694302495	446	2	0.781730371351729	0.434373048724557	0.270326718660305	249.975338755818	2.21065675340768	2.147	0.1491	2.1461	0.1568	967438959
1504	5	89253564	89858984	0.35972	0.174127052294	502	3	1.16167337561767	0.245368164441083	0.401282751110521	281.362376805876	2.43689320388349	2.147	0.1491	2.1461	0.1568	968015457
1505	5	89858984	90459075	0.356896	0.166793036389	435	3	0.523146543446572	0.600872278238586	0.19461078789584	243.810027710271	2.11165048543689	2.147	0.1491	2.1461	0.1568	968620877
1506	5	90459075	91076648	0.360594	0.190379113077	427	4	0.363325580565941	0.716361686558062	0.134331058115141	239.326165131691	2.04796163069544	2.147	0.1491	2.1461	0.1568	969220968
1507	5	91076648	91716879	0.336396	0.219031880681	422	1	0.510668445548917	0.609583239550489	0.246928877808312	236.523751020079	2.12594458438287	2.147	0.1491	2.1461	0.1568	969838541
1508	5	91716879	92273830	0.341454	0.102254956002	460	2	0.925341734949647	0.354788176029874	0.314916869684375	257.822098268332	2.28004956629492	2.147	0.1491	2.1461	0.1568	970478772
1509	5	92273830	92866384	0.36225	0.156195047202	448	4	0.564303092804285	0.572547876949039	0.203593720552255	251.096304400463	2.14868105515588	2.147	0.1491	2.1461	0.1568	971035723
1510	5	92866384	93464336	0.360448	0.163812479931	435	4	0.439888442371025	0.660017907121749	0.161110389230742	243.810027710271	2.0863309352518	2.147	0.1491	2.1461	0.1568	971628277
1511	5	93464336	94068376	0.351696	0.17224024899	475	3	0.904356592503945	0.365806347304874	0.321522900378059	266.229340603169	2.30582524271845	2.147	0.1491	2.1461	0.1568	972226229
1512	5	94068376	94651057	0.364862	0.141897539134	407	4	0.171918426053233	0.863501660365588	0.0651237827608982	228.116508685242	1.95203836930456	2.147	0.1491	2.1461	0.1568	972830269
1513	5	94651057	95233813	0.378098	0.142007975894	526	5	1.46896218819266	0.141843045371528	0.414530379121482	294.813964541615	2.4811320754717	2.147	0.1491	2.1461	0.1568	973412950
1514	5	95233813	95811823	0.374	0.134963062923	473	5	0.87628388189787	0.380875725161868	0.261307763168575	265.108374958524	2.2311320754717	2.147	0.1491	2.1461	0.1568	973995706
1515	5	95811823	96385921	0.379986	0.12906855624	443	5	0.540805595315915	0.588641585782245	0.166774278384197	248.29389028885	2.08962264150943	2.147	0.1491	2.1461	0.1568	974573716
1516	5	96385921	97031923	0.36668	0.226008588209	447	4	0.55473273507865	0.579077482020965	0.200369819677969	250.53582157814	2.14388489208633	2.147	0.1491	2.1461	0.1568	975147814
1517	5	97031923	97685545	0.349048	0.235031868572	455	2	0.874051962236105	0.382089956463359	0.299149553826059	255.01968415672	2.25526641883519	2.147	0.1491	2.1461	0.1568	975793816
1518	5	97685545	98298708	0.363238	0.184556145756	468	4	0.755710247316994	0.449822938827918	0.266603518078056	262.305960846912	2.24460431654676	2.147	0.1491	2.1461	0.1568	976447438
1519	5	98298708	99037481	0.351032	0.323202120272	488	3	1.02824985844759	0.303832310719107	0.360476534722636	273.515617293361	2.36893203883495	2.147	0.1491	2.1461	0.1568	977060601
1520	5	99037481	99757413	0.334686	0.305489962941	486	1	1.00298645095083	0.315867398569181	0.450642192706908	272.394651648716	2.44836272040302	2.147	0.1491	2.1461	0.1568	977799374
1521	5	99757413	100373052	0.339992	0.187835728406	466	1	0.849137074262735	0.395805022803525	0.390015833755407	261.184995202267	2.34760705289673	2.147	0.1491	2.1461	0.1568	978519306
1522	5	100373052	100992337	0.331552	0.192617292523	380	1	0.18758475450391	0.851202178228008	0.0956852974320749	212.983472482535	1.91435768261965	2.147	0.1491	2.1461	0.1568	979134945
1523	5	100992337	101620401	0.34334	0.203902786977	441	2	0.730440598638187	0.465120909875884	0.254061664297521	247.172924644205	2.18587360594796	2.147	0.1491	2.1461	0.1568	979754230
1524	5	101620401	102230904	0.355864	0.181003205553	465	3	0.809054080239602	0.41848403982486	0.290826103155143	260.624512379945	2.25728155339806	2.147	0.1491	2.1461	0.1568	980382294
1525	5	102230904	102798905	0.357216	0.119719859648	471	3	0.866235587598208	0.386360981186275	0.309322446772533	263.987409313879	2.28640776699029	2.147	0.1491	2.1461	0.1568	980992797
1526	5	102798905	103359200	0.35156	0.10761295389	433	3	0.504086040993703	0.614200915723898	0.187962411886474	242.689062065626	2.10194174757282	2.147	0.1491	2.1461	0.1568	981560798
1527	5	103359200	103953320	0.334254	0.158419174578	456	1	0.772212385918686	0.439988646831552	0.358719703265869	255.580166979042	2.29722921914358	2.147	0.1491	2.1461	0.1568	982121093
1528	5	103953320	104547509	0.33606	0.158516902871	407	1	0.395281413032843	0.692635215120809	0.194714673367374	228.116508685242	2.05037783375315	2.147	0.1491	2.1461	0.1568	982715213
1529	5	104547509	105124622	0.326414	0.133618546108	405	1	0.379896475364033	0.704022263803612	0.187607786873114	226.995543040597	2.04030226700252	2.147	0.1491	2.1461	0.1568	983309402
1530	5	105124622	105692480	0.331716	0.119498184405	475	1	0.91836929377238	0.358425560795909	0.417613392319437	266.229340603169	2.39294710327456	2.147	0.1491	2.1461	0.1568	983886515
1531	5	105692480	106296859	0.332846	0.172704544665	476	1	0.926061762606785	0.35441388396889	0.420647452409071	266.789823425492	2.39798488664987	2.147	0.1491	2.1461	0.1568	984454373
1532	5	106296859	106851514	0.36379	0.0985387312834	489	4	0.956687759555338	0.338724878161362	0.329929453446885	274.076100115684	2.34532374100719	2.147	0.1491	2.1461	0.1568	985058752
1533	5	106851514	107391861	0.372904	0.0746686851227	426	5	0.350701232919474	0.725812500499268	0.110321010055017	238.765682309369	2.00943396226415	2.147	0.1491	2.1461	0.1568	985613407
1534	5	107391861	108005403	0.35773	0.185059865502	402	3	0.208648252974239	0.834722839064723	0.0807908883386778	225.31409457363	1.95145631067961	2.147	0.1491	2.1461	0.1568	986153754
1535	5	108005403	108590517	0.35622	0.145465669938	449	3	0.656570060616653	0.511457405061191	0.240310831900896	251.656787222785	2.17961165048544	2.147	0.1491	2.1461	0.1568	986767296
1536	5	108590517	109195458	0.369012	0.17347311556	425	4	0.344184865114671	0.730707263660737	0.127557829519715	238.205199487046	2.03836930455636	2.147	0.1491	2.1461	0.1568	987352410
1537	5	109195458	109785953	0.37489	0.153252779448	432	5	0.417796890235865	0.676095624750976	0.130498891992648	242.128579243303	2.0377358490566	2.147	0.1491	2.1461	0.1568	987957351
1538	5	109785953	110434238	0.352582	0.22873427582	470	3	0.856705336371773	0.391607753404731	0.306256143724749	263.426926491557	2.28155339805825	2.147	0.1491	2.1461	0.1568	988547846
1539	5	110434238	111024569	0.367046	0.153017544395	472	4	0.793991678219536	0.427200275975399	0.278881847856492	264.547892136202	2.26378896882494	2.147	0.1491	2.1461	0.1568	989196131
1540	5	111024569	111613224	0.373272	0.150606042589	447	5	0.585536033526842	0.558187345055257	0.179742411012497	250.53582157814	2.10849056603774	2.147	0.1491	2.1461	0.1568	989786462
1541	5	111613224	112244910	0.386266	0.208467498092	466	6	0.718466252118261	0.47246984922965	0.229903015515465	261.184995202267	2.21904761904762	2.147	0.1491	2.1461	0.1568	990375117
1542	5	112244910	112839920	0.40329	0.159677988605	486	8	0.885746147307217	0.375754335035484	0.218613300288512	272.394651648716	2.25783972125436	2.147	0.1491	2.1461	0.1568	991006803
1543	5	112839920	113454271	0.372098	0.186133008655	423	5	0.317153404261278	0.751127204120779	0.100125242949129	237.084233842401	1.99528301886792	2.147	0.1491	2.1461	0.1568	991601813
1544	5	113454271	114069401	0.365342	0.187163688976	360	4	-0.277888387051633	0.781098038735881	-0.111908105175674	201.773816036086	1.72661870503597	2.147	0.1491	2.1461	0.1568	992216164
1545	5	114069401	114724496	0.379062	0.236751921477	407	5	0.138231651417569	0.890057340994821	0.0444963740954262	228.116508685242	1.91981132075472	2.147	0.1491	2.1461	0.1568	992831294
1546	5	114724496	115322610	0.380016	0.164038962472	464	6	0.697533576518834	0.485468934176665	0.223697865988757	260.064029557622	2.20952380952381	2.147	0.1491	2.1461	0.1568	993486389
1547	5	115322610	115902468	0.378852	0.137719924533	454	5	0.663814300395965	0.506809171834951	0.202159877120094	254.459201334398	2.14150943396226	2.147	0.1491	2.1461	0.1568	994084503
1548	5	115902468	116490723	0.377768	0.150028474046	435	5	0.45134471889406	0.651741119340645	0.14048298056527	243.810027710271	2.05188679245283	2.147	0.1491	2.1461	0.1568	994664361
1549	5	116490723	117055419	0.345364	0.114567838271	409	2	0.402186053271518	0.687547105525752	0.145383851681749	229.237474329887	2.0272614622057	2.147	0.1491	2.1461	0.1568	995252616
1550	5	117055419	117634941	0.345686	0.137219984746	414	2	0.45347582598506	0.650206146672252	0.162913776239326	232.039888441499	2.05204460966543	2.147	0.1491	2.1461	0.1568	995817312
1551	5	117634941	118243926	0.366674	0.178961714985	441	4	0.497310588724837	0.618970045888991	0.180873644052172	247.172924644205	2.11510791366906	2.147	0.1491	2.1461	0.1568	996396834
1552	5	118243926	118884402	0.36989	0.219330622849	504	4	1.10024312543987	0.271226205244772	0.373518721994568	282.483342450521	2.41726618705036	2.147	0.1491	2.1461	0.1568	997005819
1553	5	118884402	119507447	0.356956	0.197489747932	434	3	0.513616292220138	0.607520286576014	0.191290429604229	243.249544887948	2.10679611650485	2.147	0.1491	2.1461	0.1568	997646295
1554	5	119507447	120117349	0.34355	0.180196162662	449	2	0.812504234979855	0.416502357508878	0.279998453481147	251.656787222785	2.22552664188352	2.147	0.1491	2.1461	0.1568	998269340
1555	5	120117349	120705917	0.339752	0.150480488236	446	1	0.695287697574636	0.486875022496624	0.326729589021432	249.975338755818	2.24685138539043	2.147	0.1491	2.1461	0.1568	998879242
1556	5	120705917	121319466	0.34351	0.18506916318	424	2	0.556055371412144	0.578173002588111	0.197347273303199	237.644716664724	2.10161090458488	2.147	0.1491	2.1461	0.1568	999467810
1557	5	121319466	121909398	0.37595	0.15244468854	472	5	0.865101272345138	0.386983206436115	0.258254439191021	264.547892136202	2.22641509433962	2.147	0.1491	2.1461	0.1568	1000081359
1558	5	121909398	122511515	0.383058	0.16959660664	455	6	0.603336536321416	0.546284831922362	0.195439605947244	255.01968415672	2.16666666666667	2.147	0.1491	2.1461	0.1568	1000671291
1559	5	122511515	123111368	0.361134	0.166462449967	520	4	1.25336884905004	0.210071502763661	0.418606611523106	291.45106760768	2.49400479616307	2.147	0.1491	2.1461	0.1568	1001273408
1560	5	123111368	123701388	0.370284	0.152571099285	435	5	0.45134471889406	0.651741119340645	0.14048298056527	243.810027710271	2.05188679245283	2.147	0.1491	2.1461	0.1568	1001873261
1561	5	123701388	124291275	0.389166	0.152380032108	491	6	0.98012469711109	0.327024569555442	0.305296085175878	275.197065760329	2.33809523809524	2.147	0.1491	2.1461	0.1568	1002463281
1562	5	124291275	124867229	0.368144	0.131875115027	423	4	0.3250441496634	0.745147657716759	0.120752651614601	237.084233842401	2.02877697841727	2.147	0.1491	2.1461	0.1568	1003053168
1563	5	124867229	125469483	0.356532	0.169785505783	445	3	0.618449055710915	0.536279369587332	0.227400723013509	249.414855933495	2.16019417475728	2.147	0.1491	2.1461	0.1568	1003629122
1564	5	125469483	126156023	0.38415	0.271710315495	431	6	0.3521444291283	0.724729950020345	0.117260929950283	241.568096420981	2.05238095238095	2.147	0.1491	2.1461	0.1568	1004231376
1565	5	126156023	126770485	0.3923	0.186280030335	441	7	0.505814836480085	0.612986642173399	0.145400884388264	247.172924644205	2.08510638297872	2.147	0.1491	2.1461	0.1568	1004917916
1566	5	126770485	127360714	0.37443	0.152871173731	464	5	0.775640395923283	0.437961341798887	0.233592384956751	260.064029557622	2.18867924528302	2.147	0.1491	2.1461	0.1568	1005532378
1567	5	127360714	127949891	0.361364	0.151358590033	460	4	0.679147385511911	0.497044480772255	0.241728849439026	257.822098268332	2.20623501199041	2.147	0.1491	2.1461	0.1568	1006122607
1568	5	127949891	128561778	0.360824	0.182855657989	486	4	0.927976686378432	0.353419663084693	0.321051302100432	272.394651648716	2.33093525179856	2.147	0.1491	2.1461	0.1568	1006711784
1569	5	128561778	129170877	0.344976	0.1791153819	474	2	1.06895309854756	0.285090803803502	0.358170067638259	265.668857780847	2.34944237918216	2.147	0.1491	2.1461	0.1568	1007323671
1570	5	129170877	129759502	0.34969	0.150562752177	423	2	0.545797416869436	0.585205199100128	0.19394067185995	237.084233842401	2.09665427509294	2.147	0.1491	2.1461	0.1568	1007932770
1571	5	129759502	130481984	0.357756	0.307941235906	423	3	0.40878352872936	0.682698528604774	0.154253050279699	237.084233842401	2.05339805825243	2.147	0.1491	2.1461	0.1568	1008521395
1572	5	130481984	131126898	0.360342	0.224702828594	497	4	1.03325062136042	0.301486628775214	0.353340840056937	278.559962694263	2.38369304556355	2.147	0.1491	2.1461	0.1568	1009243877
1573	5	131126898	131756195	0.442498	0.205462603508	532	12	1.85504996478824	0.0635890918906004	0.300089050787887	298.17686147555	2.44597701149425	2.147	0.1491	2.1461	0.1568	1009888791
1574	5	131756195	132395579	0.421682	0.217997322423	450	10	0.441626811143253	0.658759279309775	0.103195727567905	252.217270045108	2.08333333333333	2.147	0.1491	2.1461	0.1568	1010518088
1575	5	132395579	132968330	0.453144	0.127020293286	375	13	-0.896160192179142	0.370167213051645	-0.237651119949841	210.181058370923	1.71037628278221	2.147	0.1491	2.1461	0.1568	1011157472
1576	5	132968330	133546687	0.465916	0.135482063846	504	13	0.825382482545528	0.409154476952551	0.188882018166833	282.483342450521	2.29874572405929	2.147	0.1491	2.1461	0.1568	1011730223
1577	5	133546687	134261522	0.41686	0.300537886365	418	9	0.168328683443787	0.866324709678615	0.0540941808970362	234.281819730789	1.98574821852732	2.147	0.1491	2.1461	0.1568	1012308580
1578	5	134261522	134812983	0.464944	0.0933175691481	483	13	0.545131349450814	0.585663182909284	0.127481473502689	270.713203181749	2.20296465222349	2.147	0.1491	2.1461	0.1568	1013023415
1579	5	134812983	135373113	0.442664	0.107350079446	443	12	0.202541748141992	0.839493224359077	0.0359695038417155	248.29389028885	2.0367816091954	2.147	0.1491	2.1461	0.1568	1013574876
1580	5	135373113	135956140	0.408624	0.142406783905	492	8	0.963516015962978	0.335288630655757	0.236315302021971	275.757548582651	2.28571428571429	2.147	0.1491	2.1461	0.1568	1014135006
1581	5	135956140	136560823	0.406778	0.173120461465	460	8	0.548743383132252	0.583181569329989	0.139290847627106	257.822098268332	2.13704994192799	2.147	0.1491	2.1461	0.1568	1014718033
1582	5	136560823	137138846	0.423728	0.134982517997	443	10	0.342110630081707	0.732267637959761	0.0805774249058857	248.29389028885	2.05092592592593	2.147	0.1491	2.1461	0.1568	1015322716
1583	5	137138846	137814369	0.40402	0.259832751809	445	8	0.354318711492849	0.723100046429116	0.0914623225364913	249.414855933495	2.06736353077816	2.147	0.1491	2.1461	0.1568	1015900739
1584	5	137814369	138456998	0.430438	0.221946099538	435	11	0.186011775234558	0.852435527182759	0.0384641882684611	243.810027710271	2.0256111757858	2.147	0.1491	2.1461	0.1568	1016576262
1585	5	138456998	139190425	0.470114	0.318268893837	482	14	0.796171281273557	0.425932487442767	0.115619515922472	270.152720359426	2.17607223476298	2.147	0.1491	2.1461	0.1568	1017218891
1586	5	139190425	139763868	0.445014	0.128073757985	456	12	0.443919352820658	0.657100892091062	0.0776966294514388	255.580166979042	2.09655172413793	2.147	0.1491	2.1461	0.1568	1017952318
1587	5	139763868	140434005	0.388724	0.25388390732	505	6	1.12665342630707	0.259889040984945	0.345856448500342	283.043825272843	2.4047619047619	2.147	0.1491	2.1461	0.1568	1018525761
1588	5	140434005	141048955	0.401718	0.186925766322	464	8	0.600589962236093	0.548113125239434	0.151781791810303	260.064029557622	2.15563298490128	2.147	0.1491	2.1461	0.1568	1019195898
1589	5	141048955	141653696	0.461306	0.173199766512	444	13	0.0246649594177744	0.980322204905924	0.00601796101702211	248.854373111173	2.02508551881414	2.147	0.1491	2.1461	0.1568	1019810848
1590	5	141653696	142245212	0.436702	0.154714327254	468	11	0.722375826153624	0.470063445198592	0.143957317115775	262.305960846912	2.17927823050058	2.147	0.1491	2.1461	0.1568	1020415589
1591	5	142245212	142818420	0.39803	0.127716291468	480	7	0.972395027204112	0.330854064897985	0.267656634439261	269.031754714782	2.26950354609929	2.147	0.1491	2.1461	0.1568	1021007105
1592	5	142818420	143386322	0.385238	0.119566404063	429	6	0.331211753528873	0.740484542777277	0.11055070836073	240.447130776336	2.04285714285714	2.147	0.1491	2.1461	0.1568	1021580313
1593	5	143386322	143978761	0.371436	0.156031253851	418	5	0.261240356497619	0.793907158354789	0.0829705219100621	234.281819730789	1.97169811320755	2.147	0.1491	2.1461	0.1568	1022148215
1594	5	143978761	144594517	0.354736	0.187990048006	430	3	0.4754952873144	0.634433991479756	0.17793204674921	241.007613598658	2.0873786407767	2.147	0.1491	2.1461	0.1568	1022740654
1595	5	144594517	145212387	0.373136	0.190768284591	430	5	0.395431671130401	0.692524339425165	0.123804239418639	241.007613598658	2.02830188679245	2.147	0.1491	2.1461	0.1568	1023356410
1596	5	145212387	145827515	0.395968	0.187161046156	429	7	0.362251700872692	0.717163947611585	0.105599876330288	240.447130776336	2.02836879432624	2.147	0.1491	2.1461	0.1568	1023974280
1597	5	145827515	146406506	0.38604	0.136428718236	495	6	1.02199004830994	0.306785610533058	0.317001585828157	277.438997049618	2.35714285714286	2.147	0.1491	2.1461	0.1568	1024589408
1598	5	146406506	147002114	0.384156	0.160521685404	448	6	0.530072171723424	0.596061892533001	0.173071792918789	251.096304400463	2.13333333333333	2.147	0.1491	2.1461	0.1568	1025168399
1599	5	147002114	147585951	0.36391	0.143596586033	444	4	0.526021661901744	0.598873156341845	0.190654664844757	248.854373111173	2.1294964028777	2.147	0.1491	2.1461	0.1568	1025764007
1600	5	147585951	148177528	0.373268	0.154801488226	416	5	0.238875137392155	0.811202405013923	0.0760511079702713	233.160854086144	1.9622641509434	2.147	0.1491	2.1461	0.1568	1026347844
1601	5	148177528	148741542	0.431188	0.113497182694	480	11	0.917417299215102	0.35892401110679	0.180483193140889	269.031754714782	2.23515715948778	2.147	0.1491	2.1461	0.1568	1026939421
1602	5	148741542	149353904	0.449804	0.183489504574	503	12	1.31659223127429	0.187975344258573	0.219221205092224	281.922859628198	2.31264367816092	2.147	0.1491	2.1461	0.1568	1027503435
1603	5	149353904	149920972	0.499212	0.118271530046	462	15	0.4063347427895	0.684496661024023	0.054236012272875	258.943063912977	2.07640449438202	2.147	0.1491	2.1461	0.1568	1028115797
1604	5	149920972	150525830	0.441698	0.173359697648	522	12	1.66937488426619	0.0950431079140824	0.272712611856582	292.572033252325	2.4	2.147	0.1491	2.1461	0.1568	1028682865
1605	5	150525830	151130441	0.440634	0.173021992653	486	12	1.00094459438681	0.316853595387026	0.169619118892478	272.394651648716	2.23448275862069	2.147	0.1491	2.1461	0.1568	1029287723
1606	5	151130441	151740335	0.398932	0.180185409268	488	7	1.06810378427571	0.285473699041399	0.291503376393629	273.515617293361	2.30732860520095	2.147	0.1491	2.1461	0.1568	1029892334
1607	5	151740335	152359269	0.367892	0.192159422491	401	4	0.11449627969942	0.908844395375988	0.0436972249495715	224.753611751307	1.92326139088729	2.147	0.1491	2.1461	0.1568	1030502228
1608	5	152359269	152965428	0.38154	0.175133917009	454	6	0.592870198521703	0.553268023651809	0.1922653581521	254.459201334398	2.16190476190476	2.147	0.1491	2.1461	0.1568	1031121162
1609	5	152965428	153541273	0.406702	0.13171079023	490	8	0.937592726411057	0.348453750751705	0.230438735685302	274.636582938006	2.27642276422764	2.147	0.1491	2.1461	0.1568	1031727321
1610	5	153541273	154153044	0.446082	0.182700716445	484	12	0.963809578282398	0.335141403657364	0.163669852561292	271.273686004071	2.22528735632184	2.147	0.1491	2.1461	0.1568	1032303166
1611	5	154153044	154788852	0.40837	0.213599073934	459	8	0.535781738356292	0.592109404629051	0.136151140096539	257.26161544601	2.13240418118467	2.147	0.1491	2.1461	0.1568	1032914937
1612	5	154788852	155401046	0.381552	0.183265435467	420	6	0.237014713331455	0.812645375849923	0.0799623885273073	235.402785375434	2	2.147	0.1491	2.1461	0.1568	1033550745
1613	5	155401046	155976085	0.37437	0.130493757815	426	5	0.350701232919474	0.725812500499268	0.110321010055017	238.765682309369	2.00943396226415	2.147	0.1491	2.1461	0.1568	1034162939
1614	5	155976085	156632781	0.38763	0.238612691413	433	6	0.373077104727726	0.709091058304671	0.12394008558791	242.689062065626	2.06190476190476	2.147	0.1491	2.1461	0.1568	1034737978
1615	5	156632781	157255569	0.41837	0.197158583659	492	9	0.978084544073319	0.328032511461095	0.289249554155393	275.757548582651	2.33729216152019	2.147	0.1491	2.1461	0.1568	1035394674
1616	5	157255569	157858315	0.401924	0.170463180179	480	8	0.807976278651455	0.41910423790549	0.20069139229125	269.031754714782	2.22996515679442	2.147	0.1491	2.1461	0.1568	1036017462
1617	5	157858315	158404906	0.39718	0.0852392373822	481	7	0.984358621838061	0.324939215447898	0.270659122600785	269.592237537104	2.274231678487	2.147	0.1491	2.1461	0.1568	1036620208
1618	5	158404906	158983966	0.399904	0.136531620212	471	7	0.864722675498567	0.387191020590983	0.240349288443526	263.987409313879	2.22695035460993	2.147	0.1491	2.1461	0.1568	1037166799
1619	5	158983966	159588853	0.413082	0.173399329131	458	9	0.606034554054345	0.544491808099628	0.185938836913097	256.701132623687	2.17577197149644	2.147	0.1491	2.1461	0.1568	1037745859
1620	5	159588853	160203939	0.426512	0.187105542965	480	10	0.868124729978448	0.385326054224806	0.196305131959386	269.031754714782	2.22222222222222	2.147	0.1491	2.1461	0.1568	1038350746
1621	5	160203939	160814964	0.373104	0.181702876314	395	5	0.00404033678478665	0.9967762864298	0.00132023289364456	221.390714817372	1.86320754716981	2.147	0.1491	2.1461	0.1568	1038965832
1622	5	160814964	161378073	0.346196	0.112072440682	443	2	0.750956507723604	0.452678830867249	0.260589707295018	248.29389028885	2.19578686493185	2.147	0.1491	2.1461	0.1568	1039576857
1623	5	161378073	161976270	0.3502	0.164154952298	417	3	0.351602021370754	0.725136749055376	0.133642770604413	233.721336908466	2.02427184466019	2.147	0.1491	2.1461	0.1568	1040139966
1624	5	161976270	162614960	0.3502	0.217147598992	403	3	0.218178504200673	0.827290032814831	0.0843752256877167	225.874577395952	1.95631067961165	2.147	0.1491	2.1461	0.1568	1040738163
1625	5	162614960	163227197	0.370058	0.183322798197	422	5	0.305970794708546	0.759626882498451	0.0967105785363644	236.523751020079	1.99056603773585	2.147	0.1491	2.1461	0.1568	1041376853
1626	5	163227197	163791750	0.352844	0.114343560303	430	3	0.4754952873144	0.634433991479756	0.17793204674921	241.007613598658	2.0873786407767	2.147	0.1491	2.1461	0.1568	1041989090
1627	5	163791750	164376679	0.34035	0.145195399784	430	2	0.617603098668395	0.536837001502254	0.217619668329461	241.007613598658	2.13135068153656	2.147	0.1491	2.1461	0.1568	1042553643
1628	5	164376679	164957732	0.346264	0.139493299234	432	2	0.638119007753812	0.523396214228366	0.224314320903469	242.128579243303	2.14126394052045	2.147	0.1491	2.1461	0.1568	1043138572
1629	5	164957732	165536007	0.351892	0.135359474299	430	3	0.4754952873144	0.634433991479756	0.17793204674921	241.007613598658	2.0873786407767	2.147	0.1491	2.1461	0.1568	1043719625
1630	5	165536007	166101907	0.359518	0.116451669906	389	3	0.0847549870305927	0.932456179861601	0.0333655421459412	218.027817883438	1.88834951456311	2.147	0.1491	2.1461	0.1568	1044297900
1631	5	166101907	166681515	0.370998	0.137348000718	463	5	0.764457786370552	0.444594483665141	0.230479773089416	259.5035467353	2.18396226415094	2.147	0.1491	2.1461	0.1568	1044863800
1632	5	166681515	167226504	0.37396	0.0825502900059	454	5	0.663814300395965	0.506809171834951	0.202159877120094	254.459201334398	2.14150943396226	2.147	0.1491	2.1461	0.1568	1045443408
1633	5	167226504	167797876	0.428884	0.124913366423	494	10	1.06715709210154	0.285900904584494	0.237781767935545	276.878514227296	2.28703703703704	2.147	0.1491	2.1461	0.1568	1045988397
1634	5	167797876	168391176	0.439818	0.157256025619	445	11	0.348546336119124	0.727429921516601	0.0712541233861306	249.414855933495	2.07217694994179	2.147	0.1491	2.1461	0.1568	1046559769
1635	5	168391176	168961158	0.421854	0.122779315838	420	10	0.0151288923080577	0.987929350868942	0.00366005401698997	235.402785375434	1.94444444444444	2.147	0.1491	2.1461	0.1568	1047153069
1636	5	168961158	169524828	0.422076	0.112956162294	512	10	1.32305584340266	0.18581680762285	0.289414536350867	286.9672050291	2.37037037037037	2.147	0.1491	2.1461	0.1568	1047723051
1637	5	169524828	170071993	0.461878	0.0861988614038	499	13	0.758656022284881	0.44805835076197	0.174498100004177	279.680928338908	2.27594070695553	2.147	0.1491	2.1461	0.1568	1048286721
1638	5	170071993	170710286	0.381786	0.216660687177	365	6	-0.33863386565277	0.734885567275991	-0.122530475371436	204.576230147698	1.73809523809524	2.147	0.1491	2.1461	0.1568	1048833886
1639	5	170710286	171292452	0.459832	0.141138438177	508	13	0.878763650754045	0.379529438797289	0.200286781439082	284.72527373981	2.3169897377423	2.147	0.1491	2.1461	0.1568	1049472179
1640	5	171292452	171938591	0.437626	0.226172696587	429	11	0.0884910387038191	0.929486406477103	0.0184264350319159	240.447130776336	1.9976717112922	2.147	0.1491	2.1461	0.1568	1050054345
1641	5	171938591	172550231	0.47283	0.182525668694	456	14	0.238520306105638	0.811477567771543	0.0356201938572517	255.580166979042	2.05869074492099	2.147	0.1491	2.1461	0.1568	1050700484
1642	5	172550231	173130772	0.455766	0.138734387408	490	13	0.638548393815719	0.523116762348845	0.148240033669487	274.636582938006	2.23489167616876	2.147	0.1491	2.1461	0.1568	1051312124
1643	5	173130772	173704134	0.433934	0.127950579215	410	11	-0.220324626976855	0.825618341805794	-0.0469273029621834	229.797957152209	1.90919674039581	2.147	0.1491	2.1461	0.1568	1051892665
1644	5	173704134	174305509	0.435592	0.168572022449	430	11	0.104744494792276	0.916578554391813	0.0217854471218309	241.007613598658	2.0023282887078	2.147	0.1491	2.1461	0.1568	1052466027
1645	5	174305509	174900493	0.41562	0.159641267664	436	9	0.365296325218538	0.71489022121047	0.11491937359308	244.370510532593	2.07125890736342	2.147	0.1491	2.1461	0.1568	1053067402
1646	5	174900493	175811412	0.459116	0.451103775418	487	13	0.598512517659331	0.549498009066919	0.139380056749258	272.955134471039	2.2212086659065	2.147	0.1491	2.1461	0.1568	1053662386
1647	5	175811412	176422310	0.49891	0.18153275997	464	15	0.45401038211366	0.649821354270731	0.0604679659843894	260.064029557622	2.08539325842697	2.147	0.1491	2.1461	0.1568	1054573305
1648	5	176422310	177390791	0.488674	0.483727610557	443	14	-0.040305181478321	0.967849822915129	-0.00610693175247148	248.29389028885	2	1.8782	0.1474	1.9146	0.1266	1055184203
1649	5	177390791	178063343	0.492402	0.256563061295	426	15	-0.451826765045377	0.651393786450538	-0.0628034089173444	238.765682309369	1.91460674157303	1.8782	0.1474	1.9146	0.1266	1056152684
1650	5	178063343	178708500	0.464058	0.224994846216	437	13	-0.0687520849471301	0.945186958458845	-0.0169084358324854	244.930993354916	1.99315849486887	1.8782	0.1474	1.9146	0.1266	1056825236
1651	5	178708500	179396367	0.489646	0.273115296998	450	14	0.109831619528426	0.912542913977344	0.0165113709095473	252.217270045108	2.03160270880361	1.8782	0.1474	1.9146	0.1266	1057470393
1652	5	179396367	180029039	0.460498	0.209701077335	364	13	-1.04295840475256	0.296967557793984	-0.280603265134388	204.015747325376	1.66020524515393	1.8782	0.1474	1.9146	0.1266	1058158260
1653	5	180029039	180714377	0.455668	0.270432983433	403	13	-0.522492014719524	0.601327804838001	-0.133761876805116	225.874577395952	1.83808437856328	1.8782	0.1474	1.9146	0.1266	1058790932
1654	5	180714377	180915260	0.00049	0.286040667124	0	1	-2.73555340256997	0.00622754806249971	-Inf	0	0	1.8782	0.1474	1.9146	0.1266	1059476270
1655	6	0	731800	0.431858	0.31675321126	293	11	-2.12197898932627	0.0338395024588462	-0.531650548045382	164.221466940481	1.36437718277066	1.0658	0.0986	1.0604	0.1093	1059476270
1656	6	731800	1304791	0.429646	0.12738594498	212	10	-2.94192334494929	0.0032618065819966	-0.982665009085933	118.822358332362	0.981481481481482	1.0658	0.0986	1.0604	0.1093	1060208070
1657	6	1304791	1874427	0.447114	0.12224648723	224	12	-3.86374251529091	0.000111662925087296	-0.947838462655699	125.548152200231	1.02988505747126	1.0658	0.0986	1.0604	0.1093	1060781061
1658	6	1874427	2469970	0.393814	0.160430061305	231	7	-2.00654003664929	0.0447986616222854	-0.7874849197532	129.471531956489	1.09219858156028	1.0658	0.0986	1.0604	0.1093	1061350697
1659	6	2469970	3072097	0.430132	0.169610397806	249	11	-2.83713105721836	0.00455209225863288	-0.766405470399548	139.560222758293	1.15948777648428	1.0658	0.0986	1.0604	0.1093	1061946240
1660	6	3072097	3654995	0.456072	0.142216991652	230	13	-2.83122753973788	0.00463697207637482	-0.942907854388708	128.911049134166	1.04903078677309	1.0658	0.0986	1.0604	0.1093	1062548367
1661	6	3654995	4275440	0.421262	0.19412679609	217	10	-2.87084035847676	0.00409382214604937	-0.949034231204653	121.624772443974	1.00462962962963	1.0658	0.0986	1.0604	0.1093	1063131265
1662	6	4275440	4877448	0.4191	0.169446253206	213	9	-2.07491390343532	0.0379945149037275	-0.918555330958008	119.382841154684	1.01187648456057	1.0658	0.0986	1.0604	0.1093	1063751710
1663	6	4877448	5452195	0.416398	0.130052005491	242	9	-1.75757714724267	0.0788194845732629	-0.734401713909252	135.636843002036	1.14964370546318	1.0658	0.0986	1.0604	0.1093	1064353718
1664	6	5452195	6088807	0.426062	0.214592247711	260	10	-2.25952667481298	0.0238506429440203	-0.688217650620678	145.72553380384	1.2037037037037	1.0658	0.0986	1.0604	0.1093	1064928465
1665	6	6088807	6680836	0.410524	0.1554467771	217	9	-2.03114331637427	0.0422404584730428	-0.891713718739367	121.624772443974	1.03087885985748	1.0658	0.0986	1.0604	0.1093	1065565077
1666	6	6680836	7281285	0.448114	0.167289811458	233	12	-3.69663494282106	0.000218476152569885	-0.891007240059023	130.592497601134	1.07126436781609	1.0658	0.0986	1.0604	0.1093	1066157106
1667	6	7281285	7880049	0.414016	0.164946456367	223	9	-1.96548743578268	0.0493578484496965	-0.852365051263542	124.987669377909	1.05938242280285	1.0658	0.0986	1.0604	0.1093	1066757555
1668	6	7880049	8494427	0.391732	0.186168775575	266	7	-1.58781422446106	0.112328353981079	-0.583951525668068	149.088430737775	1.25768321513002	1.0658	0.0986	1.0604	0.1093	1067356319
1669	6	8494427	9076754	0.361534	0.141375893613	247	4	-1.35933881004844	0.174039251263283	-0.655393969920671	138.439257113648	1.18465227817746	1.0658	0.0986	1.0604	0.1093	1067970697
1670	6	9076754	9647975	0.358054	0.124682040751	237	3	-1.36384319938743	0.172616920843312	-0.681517553941992	132.834428890423	1.1504854368932	1.0658	0.0986	1.0604	0.1093	1068553024
1671	6	9647975	10245718	0.370796	0.16352010814	186	5	-2.33312505973617	0.0196415825660243	-1.08522979906279	104.249804951978	0.877358490566038	1.0658	0.0986	1.0604	0.1093	1069124245
1672	6	10245718	10896383	0.414632	0.231555408697	221	9	-1.98737272931321	0.0468811074257752	-0.865362391792415	123.866703733264	1.04988123515439	1.0658	0.0986	1.0604	0.1093	1069721988
1673	6	10896383	11502203	0.405948	0.174672344921	211	8	-2.67870616608183	0.00739072182263691	-0.985100014610084	118.261875510039	0.980255516840883	1.0658	0.0986	1.0604	0.1093	1070372653
1674	6	11502203	12075330	0.395092	0.127593011671	192	7	-2.47312022737332	0.0133939075307081	-1.0542714604481	107.612701885913	0.907801418439716	1.0658	0.0986	1.0604	0.1093	1070978473
1675	6	12075330	12660844	0.382698	0.146049453984	238	6	-1.66785876621634	0.0953437667528662	-0.739465365830872	133.394911712746	1.13333333333333	1.0658	0.0986	1.0604	0.1093	1071551600
1676	6	12660844	13230225	0.397744	0.121853381128	212	7	-2.23384833469433	0.0254930539903931	-0.911313506606058	118.822358332362	1.00236406619385	1.0658	0.0986	1.0604	0.1093	1072137114
1677	6	13230225	13831871	0.415996	0.168946523371	246	9	-1.71380656018161	0.0865642581932479	-0.710750445844606	137.878774291326	1.16864608076009	1.0658	0.0986	1.0604	0.1093	1072706495
1678	6	13831871	14411474	0.417772	0.137340558969	240	9	-1.7794624407732	0.0751639773476717	-0.746374355575328	134.515877357391	1.14014251781473	1.0658	0.0986	1.0604	0.1093	1073308141
1679	6	14411474	14995280	0.424674	0.143551111157	257	10	-2.3021764666965	0.0213252225438721	-0.704960914455254	144.044085336873	1.18981481481481	1.0658	0.0986	1.0604	0.1093	1073887744
1680	6	14995280	15630685	0.420284	0.213100306104	202	10	-3.08408931789436	0.00204176287190376	-1.05237398089734	113.217530109137	0.935185185185185	1.0658	0.0986	1.0604	0.1093	1074471550
1681	6	15630685	16228964	0.407612	0.164269513053	227	8	-2.47131984966647	0.01346153573622	-0.879650716026354	127.229600667199	1.05458768873403	1.0658	0.0986	1.0604	0.1093	1075106955
1682	6	16228964	16826186	0.411862	0.162790386155	215	9	-2.05302860990479	0.0400698028484535	-0.905072101594386	120.503806799329	1.02137767220903	1.0658	0.0986	1.0604	0.1093	1075705234
1683	6	16826186	17466677	0.394816	0.219348905761	244	7	-1.85101330640795	0.0641676388244242	-0.708496623606371	136.757808646681	1.15366430260047	1.0658	0.0986	1.0604	0.1093	1076302456
1684	6	17466677	18121975	0.392448	0.236988362547	231	7	-2.00654003664929	0.0447986616222854	-0.7874849197532	129.471531956489	1.09219858156028	1.0658	0.0986	1.0604	0.1093	1076942947
1685	6	18121975	18739120	0.3866	0.189817627948	237	6	-1.67832510401606	0.0932836498476742	-0.745539880240556	132.834428890423	1.12857142857143	1.0658	0.0986	1.0604	0.1093	1077598245
1686	6	18739120	19339943	0.36357	0.167808156479	201	4	-1.79957526542767	0.0719277295904299	-0.95270951032642	112.657047286815	0.964028776978417	1.0658	0.0986	1.0604	0.1093	1078215390
1687	6	19339943	19953454	0.375198	0.185018687521	227	5	-1.87463806807416	0.0608425323267677	-0.797840122879906	127.229600667199	1.07075471698113	1.0658	0.0986	1.0604	0.1093	1078816213
1688	6	19953454	20567405	0.402976	0.185602759829	223	8	-2.52316642877031	0.0116303343043394	-0.905299303396964	124.987669377909	1.03600464576074	1.0658	0.0986	1.0604	0.1093	1079429724
1689	6	20567405	21152531	0.361754	0.145483195073	203	4	-1.7804345499764	0.0750048716802041	-0.938425284320173	113.77801293146	0.973621103117506	1.0658	0.0986	1.0604	0.1093	1080043675
1690	6	21152531	21793482	0.401466	0.219909166223	221	8	-2.54908971832223	0.0108004510886653	-0.918296643925837	123.866703733264	1.0267131242741	1.0658	0.0986	1.0604	0.1093	1080628801
1691	6	21793482	22407017	0.38179	0.185050567612	249	6	-1.5527290504195	0.120487879015001	-0.674281197070734	139.560222758293	1.18571428571429	1.0658	0.0986	1.0604	0.1093	1081269752
1692	6	22407017	22965029	0.36134	0.103961921966	249	4	-1.34019809459717	0.18018095091993	-0.643759269437268	139.560222758293	1.19424460431655	1.0658	0.0986	1.0604	0.1093	1081883287
1693	6	22965029	23566253	0.357884	0.168363205727	222	3	-1.50679696778394	0.131862707046364	-0.775844936490145	124.427186555586	1.07766990291262	1.0658	0.0986	1.0604	0.1093	1082441299
1694	6	23566253	24165068	0.367584	0.16501757638	224	4	-1.57945703773805	0.11423126339131	-0.796406279447745	125.548152200231	1.07434052757794	1.0658	0.0986	1.0604	0.1093	1083042523
1695	6	24165068	24798646	0.38836	0.210831184164	190	6	-2.17024298060258	0.0299884436295459	-1.06442752080787	106.491736241268	0.904761904761905	1.0658	0.0986	1.0604	0.1093	1083641338
1696	6	24798646	25404978	0.395866	0.175369269641	204	7	-2.32955709176593	0.0198295722165409	-0.966808619197761	114.338495753782	0.964539007092199	1.0658	0.0986	1.0604	0.1093	1084274916
1697	6	25404978	25955161	0.379314	0.0912114696383	203	5	-2.14302069733973	0.0321114364600797	-0.959052692985645	113.77801293146	0.957547169811321	1.0658	0.0986	1.0604	0.1093	1084881248
1698	6	25955161	26593154	0.408394	0.216292341766	217	8	-2.60093629742607	0.00929697158740335	-0.944647970872789	121.624772443974	1.00813008130081	1.0658	0.0986	1.0604	0.1093	1085431431
1699	6	26593154	27503927	0.386482	0.451015785492	194	6	-2.12837762940372	0.033305786395136	-1.03437028695169	108.733667530558	0.923809523809524	1.0658	0.0986	1.0604	0.1093	1086069424
1700	6	27503927	28141568	0.386724	0.215859707892	208	6	-1.98184890020774	0.0474961545673001	-0.933843410997723	116.580427043072	0.990476190476191	1.0658	0.0986	1.0604	0.1093	1086980197
1701	6	28141568	28763732	0.39307	0.196353373066	240	7	-1.89886768494375	0.057581875109015	-0.732343365560739	134.515877357391	1.13475177304965	1.0658	0.0986	1.0604	0.1093	1087617838
1702	6	28763732	29455581	0.376566	0.277298948181	225	5	-1.89700328717963	0.0578275042483795	-0.810607418953784	126.108635022554	1.06132075471698	1.0658	0.0986	1.0604	0.1093	1088240002
1703	6	29455581	30127161	0.443502	0.255487060365	220	12	-3.93801254749973	8.21592991806803e-05	-0.973833671188643	123.306220910942	1.01149425287356	1.0658	0.0986	1.0604	0.1093	1088931851
1704	6	30127161	30815409	0.445346	0.273517685485	257	12	-3.25101474956814	0.00114993891711824	-0.749568835519425	144.044085336873	1.1816091954023	1.0658	0.0986	1.0604	0.1093	1089603431
1705	6	30815409	31540254	0.459316	0.310197352537	251	13	-2.55097640664316	0.0107421597502215	-0.816854351382312	140.681188402938	1.14481185860889	1.0658	0.0986	1.0604	0.1093	1090291679
1706	6	31540254	32272534	0.499104	0.317201070629	222	15	-5.31474197610968	1.06808563368445e-07	-1.00309716279308	124.427186555586	0.997752808988764	1.0658	0.0986	1.0604	0.1093	1091016524
1707	6	32272534	32940892	0.395432	0.251897934939	238	7	-1.92279487421165	0.0545058160892734	-0.744416197861314	133.394911712746	1.12529550827423	1.0658	0.0986	1.0604	0.1093	1091748804
1708	6	32940892	33616172	0.475282	0.259566402085	258	14	-4.00820635094236	6.11816516335066e-05	-0.786042564884236	144.604568159195	1.1647855530474	1.0658	0.0986	1.0604	0.1093	1092417162
1709	6	33616172	34173068	0.530004	0.102166293168	266	16	-4.35875059870753	1.30807078479357e-05	-0.742572630285233	149.088430737775	1.1981981981982	1.0658	0.0986	1.0604	0.1093	1093092442
1710	6	34173068	34863754	0.439128	0.276082040175	230	11	-3.14594672289903	0.00165550159487059	-0.880917351523254	128.911049134166	1.07101280558789	1.0658	0.0986	1.0604	0.1093	1093649338
1711	6	34863754	35475158	0.46612	0.182210126201	210	13	-3.09813338078046	0.00194743758761636	-1.07415238766696	117.701392687717	0.957810718358039	1.0658	0.0986	1.0604	0.1093	1094340024
1712	6	35475158	36138893	0.414346	0.246687307434	256	9	-1.60438009252897	0.108630296374549	-0.653264951183846	143.48360251455	1.21615201900238	1.0658	0.0986	1.0604	0.1093	1094951428
1713	6	36138893	36758811	0.451066	0.193441713259	241	13	-2.68442932716446	0.00726537419793985	-0.875508569103122	135.076360179713	1.09920182440137	1.0658	0.0986	1.0604	0.1093	1095615163
1714	6	36758811	37402144	0.451552	0.222797524766	187	13	-3.40507509797944	0.000661458608853336	-1.24150344544545	104.8102877743	0.85290763968073	1.0658	0.0986	1.0604	0.1093	1096235081
1715	6	37402144	37980506	0.452554	0.135489537694	254	13	-2.51094053048678	0.0120409979742341	-0.799713218560918	142.362636869905	1.15849486887115	1.0658	0.0986	1.0604	0.1093	1096878414
1716	6	37980506	38573763	0.396154	0.157194942495	213	7	-2.22188474006038	0.0262910959413276	-0.904524340943419	119.382841154684	1.00709219858156	1.0658	0.0986	1.0604	0.1093	1097456776
1717	6	38573763	39153860	0.402916	0.138075183978	218	8	-2.58797465265011	0.0096542084468698	-0.938014878540342	122.185255266297	1.01277584204413	1.0658	0.0986	1.0604	0.1093	1098050033
1718	6	39153860	39741250	0.42478	0.14877679225	214	10	-2.91349015036028	0.0035741311206927	-0.969118477247986	119.943323977007	0.990740740740741	1.0658	0.0986	1.0604	0.1093	1098630130
1719	6	39741250	40292846	0.443026	0.093539474543	209	12	-4.14225513607398	3.43907457985401e-05	-1.04783425263242	117.140909865394	0.960919540229885	1.0658	0.0986	1.0604	0.1093	1099217520
1720	6	40292846	40820927	0.466558	0.0531755545077	204	13	-3.17820513309324	0.0014818986528348	-1.11597256336159	114.338495753782	0.930444697833523	1.0658	0.0986	1.0604	0.1093	1099769116
1721	6	40820927	41400883	0.44439	0.137865631186	243	12	-3.51095986229901	0.000446491808178804	-0.830380881107522	136.197325824358	1.11724137931034	1.0658	0.0986	1.0604	0.1093	1100297197
1722	6	41400883	42018178	0.483554	0.19001449874	245	14	-4.28703183852632	1.81076348427992e-05	-0.860631881304919	137.318291469003	1.10609480812641	1.0658	0.0986	1.0604	0.1093	1100877153
1723	6	42018178	42642125	0.432428	0.198649885327	238	11	-3.01591907419138	0.00256201627994021	-0.831589639159686	133.394911712746	1.10826542491269	1.0658	0.0986	1.0604	0.1093	1101494448
1724	6	42642125	43324689	0.473234	0.267467959049	224	14	-4.73744224154656	2.16432514045579e-06	-0.989914898249886	125.548152200231	1.01128668171558	1.0658	0.0986	1.0604	0.1093	1102118395
1725	6	43324689	43934736	0.480738	0.180391019053	464	14	0.410105221541921	0.681728762545572	0.0607111748200822	260.064029557622	2.09480812641084	2.2656	0.3593	2.1934	0.1662	1102800959
1726	6	43934736	44514767	0.47925	0.13797710812	542	14	2.08305814704568	0.0372459237087316	0.284879221046382	303.781689698774	2.44695259593679	2.2656	0.3593	2.1934	0.1662	1103411006
1727	6	44514767	45135943	0.392918	0.195075147784	479	7	0.960431432570163	0.336838124770509	0.264647884566923	268.471271892459	2.26477541371158	2.2656	0.3593	2.1934	0.1662	1103991037
1728	6	45135943	45718057	0.386736	0.141061716434	468	6	0.739398927717687	0.45966479321012	0.236081590444589	262.305960846912	2.22857142857143	2.2656	0.3593	2.1934	0.1662	1104612213
1729	6	45718057	46280952	0.405026	0.111734870624	448	8	0.39320364582073	0.694169077171196	0.101155718740335	251.096304400463	2.08130081300813	2.2656	0.3593	2.1934	0.1662	1105194327
1730	6	46280952	46859319	0.379576	0.135497011413	447	5	0.585536033526842	0.558187345055257	0.179742411012497	250.53582157814	2.10849056603774	2.2656	0.3593	2.1934	0.1662	1105757222
1731	6	46859319	47465987	0.3945	0.175825987196	448	7	0.589559998917731	0.555485676131435	0.168120960888347	251.096304400463	2.11820330969267	2.2656	0.3593	2.1934	0.1662	1106335589
1732	6	47465987	48034139	0.365292	0.119953815176	440	4	0.487740230999202	0.625733851567155	0.177598512019311	246.612441821883	2.11031175059952	2.2656	0.3593	2.1934	0.1662	1106942257
1733	6	48034139	48627599	0.346282	0.157483233916	485	2	1.18179059851736	0.237288799119405	0.39126775581449	271.834168826394	2.40396530359356	2.2656	0.3593	2.1934	0.1662	1107510409
1734	6	48627599	49238865	0.343576	0.182025501173	390	2	0.207284916960058	0.835787352866538	0.0767571324896107	218.58830070576	1.93308550185874	2.2656	0.3593	2.1934	0.1662	1108103869
1735	6	49238865	49867340	0.35246	0.204423405863	432	3	0.494555789767269	0.62091371603003	0.184626699323218	242.128579243303	2.09708737864078	2.2656	0.3593	2.1934	0.1662	1108715135
1736	6	49867340	50434914	0.346062	0.119057603061	417	2	0.484249689613185	0.628208676249249	0.173330392184664	233.721336908466	2.06691449814126	2.2656	0.3593	2.1934	0.1662	1109343610
1737	6	50434914	51018346	0.364844	0.143002097931	423	4	0.3250441496634	0.745147657716759	0.120752651614601	237.084233842401	2.02877697841727	2.2656	0.3593	2.1934	0.1662	1109911184
1738	6	51018346	51593711	0.369522	0.130986417318	388	4	-0.00991837073384059	0.992086414871969	-0.00384835931822118	217.467335061115	1.86091127098321	2.2656	0.3593	2.1934	0.1662	1110494616
1739	6	51593711	52179324	0.3887	0.146193817419	475	6	0.812663292315679	0.416411132671432	0.257500574079495	266.229340603169	2.26190476190476	2.2656	0.3593	2.1934	0.1662	1111069981
1740	6	52179324	52881718	0.412064	0.288148816761	481	9	0.857715429655416	0.391049617895311	0.256628132586196	269.592237537104	2.28503562945368	2.2656	0.3593	2.1934	0.1662	1111655594
1741	6	52881718	53498600	0.398626	0.189472216729	457	7	0.697232350623275	0.485657396406265	0.196816393888813	256.140649801365	2.16075650118203	2.2656	0.3593	2.1934	0.1662	1112357988
1742	6	53498600	54058432	0.377478	0.106874919619	465	5	0.786823005476015	0.431385484317713	0.236698295824573	260.624512379945	2.19339622641509	2.2656	0.3593	2.1934	0.1662	1112974870
1743	6	54058432	54657115	0.347932	0.164833476147	408	2	0.39192809872881	0.69511134077087	0.141852160711496	228.676991507564	2.02230483271375	2.2656	0.3593	2.1934	0.1662	1113534702
1744	6	54657115	55273567	0.344508	0.188906841084	492	2	1.25359628031632	0.209988783918892	0.41194132407924	275.757548582651	2.43866171003717	2.2656	0.3593	2.1934	0.1662	1114133385
1745	6	55273567	55842418	0.339244	0.121035209572	491	1	1.04144879512286	0.297667306204359	0.46540890341582	275.197065760329	2.4735516372796	2.2656	0.3593	2.1934	0.1662	1114749837
1746	6	55842418	56416948	0.360592	0.129723426105	469	4	0.76528060504263	0.444104470605423	0.269682911010028	262.866443669234	2.24940047961631	2.2656	0.3593	2.1934	0.1662	1115318688
1747	6	56416948	57023946	0.365594	0.176274056916	551	4	1.55004993854474	0.121129530318304	0.502147307065809	308.826035099676	2.64268585131894	2.2656	0.3593	2.1934	0.1662	1115893218
1748	6	57023946	57681063	0.363996	0.239100495041	783	4	3.77037293089216	0.000163003782529422	1.00910729578569	438.858049878487	3.75539568345324	2.2656	0.3593	2.1934	0.1662	1116500216
1749	6	57681063	62533304	0.356196	0.896954829737	1355	3	9.29097767176616	1.52877527558531e-20	1.83381633340098	759.454224246935	5	2.2656	0.3593	2.1934	0.1662	1117157333
1750	6	62533304	63116659	0.339918	0.142888978409	228	1	-0.981670508325643	0.326262199023737	-0.641280296734131	127.790083489521	1.14861460957179	1.086	0.13	1.0704	0.1071	1122009574
1751	6	63116659	63735622	0.342568	0.192197271889	217	2	-1.5673412189285	0.117034955622103	-0.769021948815521	121.624772443974	1.07558859975217	1.086	0.13	1.0704	0.1071	1122592929
1752	6	63735622	64411760	0.360376	0.26050599138	204	4	-1.77086419225076	0.0765832881397584	-0.931335859533853	114.338495753782	0.97841726618705	1.086	0.13	1.0704	0.1071	1123211892
1753	6	64411760	65043300	0.350418	0.208284510878	231	3	-1.42102470674603	0.155309576949013	-0.718511761424193	129.471531956489	1.12135922330097	1.086	0.13	1.0704	0.1071	1123888030
1754	6	65043300	65642963	0.334192	0.166198348072	164	1	-1.47398851372756	0.140484683826822	-1.11661830628079	91.9191828608837	0.826196473551637	1.086	0.13	1.0704	0.1071	1124519570
1755	6	65642963	66245918	0.323604	0.170750719374	219	1	-1.05090272783529	0.293303267433265	-0.699383251297699	122.745738088619	1.10327455919395	1.086	0.13	1.0704	0.1071	1125119233
1756	6	66245918	66837329	0.33616	0.154564253962	222	1	-1.02782532133207	0.304032002970832	-0.679754444548767	124.427186555586	1.1183879093199	1.086	0.13	1.0704	0.1071	1125722188
1757	6	66837329	67447320	0.333074	0.180315775151	190	1	-1.27398432403303	0.202668971788188	-0.904314702567925	106.491736241268	0.957178841309824	1.086	0.13	1.0704	0.1071	1126313599
1758	6	67447320	68034964	0.327958	0.149144720273	212	1	-1.10475000967612	0.269267927183258	-0.746249856335674	118.822358332362	1.06801007556675	1.086	0.13	1.0704	0.1071	1126923590
1759	6	68034964	68641852	0.329252	0.176124754485	188	1	-1.28936926170184	0.197269742373787	-0.919581459221235	105.370770596623	0.947103274559194	1.086	0.13	1.0704	0.1071	1127511234
1760	6	68641852	69249230	0.338202	0.176789412853	191	1	-1.26629185519863	0.205408611864613	-0.896741482863124	107.05221906359	0.962216624685139	1.086	0.13	1.0704	0.1071	1128118122
1761	6	69249230	69817058	0.338988	0.119451664941	245	1	-0.850898538140759	0.394825716989869	-0.537532371896302	137.318291469003	1.23425692695214	1.086	0.13	1.0704	0.1071	1128725500
1762	6	69817058	70418143	0.352288	0.168170890972	221	3	-1.51632721901037	0.129436632331844	-0.782358243448819	123.866703733264	1.07281553398058	1.086	0.13	1.0704	0.1071	1129293328
1763	6	70418143	70987040	0.354106	0.121106281102	222	3	-1.50679696778394	0.131862707046364	-0.775844936490145	124.427186555586	1.07766990291262	1.086	0.13	1.0704	0.1071	1129894413
1764	6	70987040	71632665	0.365758	0.225556631171	199	4	-1.81871598087894	0.0689547723335728	-0.9671365809617	111.53608164217	0.954436450839328	1.086	0.13	1.0704	0.1071	1130463310
1765	6	71632665	72247133	0.372412	0.18628797594	224	5	-1.90818589673236	0.0563671937834857	-0.817033688113217	125.548152200231	1.05660377358491	1.086	0.13	1.0704	0.1071	1131108935
1766	6	72247133	72836840	0.357462	0.1521213077	180	3	-1.90706751929418	0.0565118446691624	-1.07840770651058	100.886908018043	0.87378640776699	1.086	0.13	1.0704	0.1071	1131723403
1767	6	72836840	73416225	0.349408	0.137015973834	253	2	-1.19805485539099	0.230895662232507	-0.54757960656569	141.802154047583	1.25402726146221	1.086	0.13	1.0704	0.1071	1132313110
1768	6	73416225	74046820	0.371366	0.207098058183	223	5	-1.91936850628509	0.0549377137219444	-0.823488710250516	124.987669377909	1.05188679245283	1.086	0.13	1.0704	0.1071	1132892495
1769	6	74046820	74771534	0.38404	0.310072663147	228	6	-1.77252214421348	0.0763079227479002	-0.801393114974074	127.790083489521	1.08571428571429	1.086	0.13	1.0704	0.1071	1133523090
1770	6	74771534	75429044	0.350406	0.239555291935	262	3	-1.12558691872657	0.260340407636713	-0.5368378013028	146.846499448485	1.27184466019417	1.086	0.13	1.0704	0.1071	1134247804
1771	6	75429044	76026361	0.358678	0.162923539762	243	3	-1.30666169202882	0.19132763442922	-0.64544829923447	136.197325824358	1.17961165048544	1.086	0.13	1.0704	0.1071	1134905314
1772	6	76026361	76651856	0.359274	0.200633098586	274	3	-1.01122390400936	0.311909277363318	-0.472228719879724	153.572293316354	1.33009708737864	1.086	0.13	1.0704	0.1071	1135502631
1773	6	76651856	77307552	0.359486	0.237451501916	202	3	-1.69740199231263	0.0896206861642865	-0.912049320088456	113.217530109137	0.980582524271845	1.086	0.13	1.0704	0.1071	1136128126
1774	6	77307552	77938252	0.347118	0.207230061836	210	2	-1.63914690072746	0.101182669337597	-0.816327663593877	117.701392687717	1.04089219330855	1.086	0.13	1.0704	0.1071	1136783822
1775	6	77938252	78577932	0.351984	0.21835917959	224	3	-1.48773646533107	0.136820406900418	-0.762905880782647	125.548152200231	1.0873786407767	1.086	0.13	1.0704	0.1071	1137414522
1776	6	78577932	79196889	0.347736	0.19218944127	202	2	-1.72121053706912	0.0852126264425479	-0.872361698508205	113.217530109137	1.00123915737299	1.086	0.13	1.0704	0.1071	1138054202
1777	6	79196889	79835303	0.351362	0.216809155188	205	3	-1.66881123863332	0.0951547947213641	-0.890780703334805	114.898978576105	0.995145631067961	1.086	0.13	1.0704	0.1071	1138673159
1778	6	79835303	80451178	0.371052	0.188146945403	214	5	-2.02001199225968	0.0433821436274015	-0.882921623769674	119.943323977007	1.00943396226415	1.086	0.13	1.0704	0.1071	1139311573
1779	6	80451178	81041473	0.366058	0.152965889936	220	4	-1.61773846864059	0.105718971911314	-0.822401487980689	123.306220910942	1.05515587529976	1.086	0.13	1.0704	0.1071	1139927448
1780	6	81041473	81694980	0.347518	0.234897254352	245	2	-1.28011849173266	0.200503466135677	-0.593935242257429	137.318291469003	1.21437422552664	1.086	0.13	1.0704	0.1071	1140517743
1781	6	81694980	82328988	0.339034	0.211366418089	201	1	-1.18936716685458	0.234295215079484	-0.823118619719944	112.657047286815	1.01259445843829	1.086	0.13	1.0704	0.1071	1141171250
1782	6	82328988	82924972	0.36356	0.161051303391	249	4	-1.34019809459717	0.18018095091993	-0.643759269437268	139.560222758293	1.19424460431655	1.086	0.13	1.0704	0.1071	1141805258
1783	6	82924972	83585903	0.369308	0.243491378071	281	4	-1.03394664737683	0.30116110593794	-0.469334881284423	157.495673072612	1.34772182254197	1.086	0.13	1.0704	0.1071	1142401242
1784	6	83585903	84214469	0.360642	0.204538584651	210	4	-1.71344204589695	0.0866312466470029	-0.889515683839226	117.701392687717	1.00719424460432	1.086	0.13	1.0704	0.1071	1143062173
1785	6	84214469	84848881	0.370954	0.211868627958	220	5	-1.95291633494329	0.0508295097799167	-0.843028896646161	123.306220910942	1.0377358490566	1.086	0.13	1.0704	0.1071	1143690739
1786	6	84848881	85463400	0.363604	0.186355507315	229	4	-1.53160524910987	0.125619876423609	-0.764557413408405	128.350566311844	1.09832134292566	1.086	0.13	1.0704	0.1071	1144325151
1787	6	85463400	86110508	0.382938	0.227331450083	302	6	-0.9980131470347	0.31827298356527	-0.395878389813736	169.265812341383	1.43809523809524	1.086	0.13	1.0704	0.1071	1144939670
1788	6	86110508	86850705	0.37861	0.324504152273	443	5	0.540805595315915	0.588641585782245	0.166774278384197	248.29389028885	2.08962264150943	2.1026	0.1246	2.1033	0.0857	1145586778
1789	6	86850705	87556077	0.374246	0.291154171132	439	5	0.496075157104988	0.619841385989728	0.153688519364537	246.051958999561	2.07075471698113	2.1026	0.1246	2.1033	0.0857	1146326975
1790	6	87556077	88202979	0.372262	0.22708540088	433	5	0.428979499788597	0.667938143572907	0.133834604555904	242.689062065626	2.04245283018868	2.1026	0.1246	2.1033	0.0857	1147032347
1791	6	88202979	88812541	0.378068	0.179738894485	450	5	0.619083862185038	0.535861113932952	0.189392581046216	252.217270045108	2.12264150943396	2.1026	0.1246	2.1033	0.0857	1147679249
1792	6	88812541	89422503	0.384236	0.180276804129	422	6	0.257947388930881	0.79644751095608	0.0868160595683701	236.523751020079	2.00952380952381	2.1026	0.1246	2.1033	0.0857	1148288811
1793	6	89422503	90073803	0.383806	0.232304621526	455	6	0.603336536321416	0.546284831922362	0.195439605947244	255.01968415672	2.16666666666667	2.1026	0.1246	2.1033	0.0857	1148898773
1794	6	90073803	90697068	0.408758	0.197773017898	438	8	0.263587198061128	0.792098024229409	0.0685878562839047	245.491476177238	2.03484320557491	2.1026	0.1246	2.1033	0.0857	1149550073
1795	6	90697068	91259337	0.394648	0.110745924104	447	7	0.577596404283781	0.563536635125736	0.164897060014061	250.53582157814	2.11347517730496	2.1026	0.1246	2.1033	0.0857	1150173338
1796	6	91259337	91823919	0.372058	0.114389052432	440	5	0.507257766657719	0.611973967560684	0.156971103353839	246.612441821883	2.07547169811321	2.1026	0.1246	2.1033	0.0857	1150735607
1797	6	91823919	92397926	0.356172	0.128930483426	481	3	0.961538099862551	0.336281678219244	0.339632280929791	269.592237537104	2.33495145631068	2.1026	0.1246	2.1033	0.0857	1151300189
1798	6	92397926	92973740	0.341914	0.131664044292	440	2	0.720182644095479	0.471412548522872	0.25078653226466	246.612441821883	2.18091697645601	2.1026	0.1246	2.1033	0.0857	1151874196
1799	6	92973740	93560045	0.337618	0.14720154186	417	1	0.472206101376893	0.636779685126342	0.229733262545791	233.721336908466	2.1007556675063	2.1026	0.1246	2.1033	0.0857	1152450010
1800	6	93560045	94133020	0.33896	0.12736157773	418	1	0.479898570211298	0.631299517966542	0.23318882118201	234.281819730789	2.10579345088161	2.1026	0.1246	2.1033	0.0857	1153036315
1801	6	94133020	94703896	0.336766	0.124153056005	391	1	0.272201911682364	0.785466772008172	0.136854486408479	219.148783528082	1.96977329974811	2.1026	0.1246	2.1033	0.0857	1153609290
1802	6	94703896	95271377	0.335412	0.118913232337	432	1	0.587593133892967	0.556805420782802	0.280717191264596	242.128579243303	2.17632241813602	2.1026	0.1246	2.1033	0.0857	1154180166
1803	6	95271377	96036415	0.333528	0.346437693291	419	1	0.487591039045703	0.62583954402291	0.236636122800479	234.842302553111	2.11083123425693	2.1026	0.1246	2.1033	0.0857	1154747647
1804	6	96036415	96620016	0.341122	0.143250268591	422	2	0.535539462326727	0.592276877303512	0.190526007447185	236.523751020079	2.09169764560099	2.1026	0.1246	2.1033	0.0857	1155512685
1805	6	96620016	97234898	0.357176	0.186835848179	422	3	0.399253277502926	0.689706590072097	0.150838385866934	236.523751020079	2.04854368932039	2.1026	0.1246	2.1033	0.0857	1156096286
1806	6	97234898	97805389	0.36661	0.123561984326	468	4	0.755710247316994	0.449822938827918	0.266603518078056	262.305960846912	2.24460431654676	2.1026	0.1246	2.1033	0.0857	1156711168
1807	6	97805389	98386376	0.341674	0.139395545856	456	2	0.884309916778813	0.376528936448914	0.302316832904742	255.580166979042	2.26022304832714	2.1026	0.1246	2.1033	0.0857	1157281659
1808	6	98386376	98975027	0.347308	0.150600270789	429	2	0.607345144125686	0.543621884782482	0.214260656239546	240.447130776336	2.12639405204461	2.1026	0.1246	2.1033	0.0857	1157862646
1809	6	98975027	99535359	0.375852	0.107671880242	476	5	0.909831710556066	0.362911268407359	0.270429153137123	266.789823425492	2.24528301886792	2.1026	0.1246	2.1033	0.0857	1158451297
1810	6	99535359	100159224	0.383772	0.198544556915	433	6	0.373077104727726	0.709091058304671	0.12394008558791	242.689062065626	2.06190476190476	2.1026	0.1246	2.1033	0.0857	1159011629
1811	6	100159224	100761366	0.36695	0.169631083698	350	4	-0.373591964307987	0.708707913305934	-0.15255008967302	196.168987812862	1.67865707434053	2.1026	0.1246	2.1033	0.0857	1159635494
1812	6	100761366	101330690	0.349228	0.121765462197	211	2	-1.62888894618475	0.103336530540559	-0.809473992552815	118.261875510039	1.0458488228005	1.1687	0.149	1.136	0.1546	1160237636
1813	6	101330690	101944564	0.354454	0.185500607617	265	3	-1.09699616504726	0.272643068525039	-0.520412253389689	148.527947915452	1.28640776699029	1.1687	0.149	1.136	0.1546	1160806960
1814	6	101944564	102497881	0.328368	0.0963588684244	238	1	-0.904745819981593	0.365600060769239	-0.579352547590929	133.394911712746	1.19899244332494	1.1687	0.149	1.136	0.1546	1161420834
1815	6	102497881	103097183	0.327976	0.165696093122	213	1	-1.09705754084172	0.272616239341862	-0.739460690673035	119.382841154684	1.07304785894207	1.1687	0.149	1.136	0.1546	1161974151
1816	6	103097183	103707593	0.328836	0.180878425976	202	1	-1.18167469802017	0.23733480156967	-0.815958828147078	113.217530109137	1.0176322418136	1.1687	0.149	1.136	0.1546	1162573453
1817	6	103707593	104315804	0.333038	0.177916874243	276	1	-0.612432004274205	0.540251972526312	-0.365645854120704	154.693258960999	1.3904282115869	1.1687	0.149	1.136	0.1546	1163183863
1818	6	104315804	104915254	0.355272	0.165902076904	392	3	0.113345740709896	0.909756455025163	0.0444490412749574	219.709266350405	1.90291262135922	2.1181	0.1677	2.1135	0.1514	1163792074
1819	6	104915254	105542557	0.361448	0.202937017677	444	4	0.526021661901744	0.598873156341845	0.190654664844757	248.854373111173	2.1294964028777	2.1181	0.1677	2.1135	0.1514	1164391524
1820	6	105542557	106147043	0.391714	0.172850984142	486	7	1.04417659500781	0.29640369343263	0.285578542436524	272.394651648716	2.29787234042553	2.1181	0.1677	2.1135	0.1514	1165018827
1821	6	106147043	106730535	0.391564	0.143090222317	460	7	0.733123134525124	0.463483331203533	0.206256089775118	257.822098268332	2.17494089834515	2.1181	0.1677	2.1135	0.1514	1165623313
1822	6	106730535	107361637	0.394188	0.207735041245	496	7	1.1638125413473	0.244499988573332	0.314962349217618	277.999479871941	2.3451536643026	2.1181	0.1677	2.1135	0.1514	1166206805
1823	6	107361637	107992090	0.395196	0.206919469017	414	7	0.18279778136345	0.854956689496586	0.0542529963300682	232.039888441499	1.95744680851064	2.1181	0.1677	2.1135	0.1514	1166837907
1824	6	107992090	108635870	0.408462	0.22333716487	438	8	0.263587198061128	0.792098024229409	0.0685878562839047	245.491476177238	2.03484320557491	2.1181	0.1677	2.1135	0.1514	1167468360
1825	6	108635870	109244096	0.403836	0.177937148363	420	8	0.0302775920938445	0.975845667297043	0.00804631434885395	235.402785375434	1.95121951219512	2.1181	0.1677	2.1135	0.1514	1168112140
1826	6	109244096	109851753	0.396298	0.177167382257	389	7	-0.116292084485285	0.907421058715319	-0.0356076161830652	218.027817883438	1.83924349881797	2.1181	0.1677	2.1135	0.1514	1168720366
1827	6	109851753	110505516	0.390904	0.235196852682	447	7	0.577596404283781	0.563536635125736	0.164897060014061	250.53582157814	2.11347517730496	2.1181	0.1677	2.1135	0.1514	1169328023
1828	6	110505516	111141026	0.391332	0.213230318956	454	7	0.661341566721427	0.508393290229894	0.187314526121658	254.459201334398	2.14657210401891	2.1181	0.1677	2.1135	0.1514	1169981786
1829	6	111141026	111834090	0.376992	0.278565904447	484	5	0.99929258697792	0.317652975436058	0.294474627103774	271.273686004071	2.28301886792453	2.1181	0.1677	2.1135	0.1514	1170617296
1830	6	111834090	112405381	0.414966	0.124789293022	476	9	0.803002195829096	0.421973465394545	0.241552812124097	266.789823425492	2.26128266033254	2.1181	0.1677	2.1135	0.1514	1171310360
1831	6	112405381	112986679	0.371526	0.139855977485	526	5	1.46896218819266	0.141843045371528	0.414530379121482	294.813964541615	2.4811320754717	2.1181	0.1677	2.1135	0.1514	1171881651
1832	6	112986679	113578305	0.346816	0.154871489759	421	2	0.525281507784019	0.599387510611299	0.187103241806396	235.963268197756	2.08674101610905	2.1181	0.1677	2.1135	0.1514	1172462949
1833	6	113578305	114170955	0.368922	0.156331730364	440	4	0.487740230999202	0.625733851567155	0.177598512019311	246.612441821883	2.11031175059952	2.1181	0.1677	2.1135	0.1514	1173054575
1834	6	114170955	114736361	0.370488	0.115679706264	461	5	0.742092567265088	0.4580312528648	0.224234330258517	258.382581090655	2.17452830188679	2.1181	0.1677	2.1135	0.1514	1173647225
1835	6	114736361	115363553	0.345392	0.20279595403	412	2	0.432959916899643	0.665043889895671	0.155927345923219	230.918922796854	2.04213135068154	2.1181	0.1677	2.1135	0.1514	1174212631
1836	6	115363553	116002958	0.341694	0.218023005763	421	2	0.525281507784019	0.599387510611299	0.187103241806396	235.963268197756	2.08674101610905	2.1181	0.1677	2.1135	0.1514	1174839823
1837	6	116002958	116594010	0.361666	0.15405074342	463	4	0.707858458688817	0.479033159112224	0.251107181754888	259.5035467353	2.22062350119904	2.1181	0.1677	2.1135	0.1514	1175479228
1838	6	116594010	117202245	0.36323	0.177949312355	431	4	0.401607011468483	0.687973268950095	0.147782857583749	241.568096420981	2.06714628297362	2.1181	0.1677	2.1135	0.1514	1176070280
1839	6	117202245	117816765	0.36827	0.186356831348	489	4	0.956687759555338	0.338724878161362	0.329929453446885	274.076100115684	2.34532374100719	2.1181	0.1677	2.1135	0.1514	1176678515
1840	6	117816765	118451301	0.374154	0.212022643317	441	5	0.518440376210451	0.604151049993755	0.1602462353867	247.172924644205	2.08018867924528	2.1181	0.1677	2.1135	0.1514	1177293035
1841	6	118451301	119051583	0.375642	0.167058149336	421	5	0.294788185155814	0.768155692472732	0.0932878128955753	235.963268197756	1.98584905660377	2.1181	0.1677	2.1135	0.1514	1177927571
1842	6	119051583	119651053	0.379046	0.165929904749	390	5	-0.0518727109788725	0.958630118476582	-0.0170582964212101	218.58830070576	1.83962264150943	2.1181	0.1677	2.1135	0.1514	1178527853
1843	6	119651053	120231128	0.364064	0.138042494505	440	4	0.487740230999202	0.625733851567155	0.177598512019311	246.612441821883	2.11031175059952	2.1181	0.1677	2.1135	0.1514	1179127323
1844	6	120231128	120835950	0.331536	0.173310494658	429	1	0.564515727389752	0.572403199787756	0.270663526600673	240.447130776336	2.16120906801008	2.1181	0.1677	2.1135	0.1514	1179707398
1845	6	120835950	121458003	0.340378	0.196209969247	447	2	0.791988325894438	0.428367483253258	0.273557839923318	250.53582157814	2.21561338289963	2.1181	0.1677	2.1135	0.1514	1180312220
1846	6	121458003	122121399	0.35375	0.246302359375	441	3	0.580328050805178	0.561693414541755	0.21437404271727	247.172924644205	2.14077669902913	2.1181	0.1677	2.1135	0.1514	1180934273
1847	6	122121399	122694598	0.34973	0.127702595434	438	2	0.699666735010062	0.484135455328563	0.244213878341174	245.491476177238	2.17100371747212	2.1181	0.1677	2.1135	0.1514	1181597669
1848	6	122694598	123323176	0.36145	0.204553770574	416	4	0.258051645583952	0.796367049163248	0.0966785166357434	233.160854086144	1.99520383693046	2.1181	0.1677	2.1135	0.1514	1182170868
1849	6	123323176	123910263	0.341332	0.148337469574	427	2	0.58682923504027	0.557318400102813	0.207519078360491	239.326165131691	2.11648079306072	2.1181	0.1677	2.1135	0.1514	1182799446
1850	6	123910263	124461077	0.353756	0.0922525571245	394	3	0.132406243162764	0.894662976825623	0.0517910166161255	220.83023199505	1.9126213592233	2.1181	0.1677	2.1135	0.1514	1183386533
1851	6	124461077	125025303	0.347148	0.113830273685	465	2	0.976631507663189	0.328751614754429	0.330513724735394	260.624512379945	2.30483271375465	2.1181	0.1677	2.1135	0.1514	1183937347
1852	6	125025303	125622700	0.369982	0.163035636269	418	4	0.277192361035222	0.781632404918209	0.103597930575534	234.281819730789	2.00479616306954	2.1181	0.1677	2.1135	0.1514	1184501573
1853	6	125622700	126203631	0.380098	0.139312586176	438	6	0.425408793726292	0.670538696655133	0.140503930462358	245.491476177238	2.08571428571429	2.1181	0.1677	2.1135	0.1514	1185098970
1854	6	126203631	126791342	0.364972	0.149241719144	434	4	0.430318084645389	0.666964273594794	0.157790030939131	243.249544887948	2.08153477218225	2.1181	0.1677	2.1135	0.1514	1185679901
1855	6	126791342	127402843	0.34821	0.182339848995	430	2	0.617603098668395	0.536837001502254	0.217619668329461	241.007613598658	2.13135068153656	2.1181	0.1677	2.1135	0.1514	1186267612
1856	6	127402843	128004721	0.356274	0.169266861391	489	3	1.03778010967403	0.299372439006331	0.363429852111983	274.076100115684	2.37378640776699	2.1181	0.1677	2.1135	0.1514	1186879113
1857	6	128004721	128556556	0.344622	0.0939320630261	500	2	1.33565991665798	0.181660456419136	0.435211103402087	280.241411161231	2.47831474597274	2.1181	0.1677	2.1135	0.1514	1187480991
1858	6	128556556	129126530	0.35134	0.122767003407	448	3	0.647039809390218	0.517606179065582	0.237094119217353	251.096304400463	2.1747572815534	2.1181	0.1677	2.1135	0.1514	1188032826
1859	6	129126530	129708501	0.34642	0.140850660944	451	2	0.833020144065271	0.404833368517602	0.286410441995381	252.77775286743	2.23543990086741	2.1181	0.1677	2.1135	0.1514	1188602800
1860	6	129708501	130283575	0.367104	0.130546677471	515	4	1.20551706042186	0.228003755987712	0.404667420565232	288.648653496068	2.47002398081535	2.1181	0.1677	2.1135	0.1514	1189184771
1861	6	130283575	130884823	0.376926	0.16839640215	432	5	0.417796890235865	0.676095624750976	0.130498891992648	242.128579243303	2.0377358490566	2.1181	0.1677	2.1135	0.1514	1189759845
1862	6	130884823	131476973	0.374212	0.155619353204	393	5	-0.018324882320677	0.98537967757629	-0.0060031079122144	220.269749172727	1.85377358490566	2.1181	0.1677	2.1135	0.1514	1190361093
1863	6	131476973	132117348	0.374602	0.219207495608	440	5	0.507257766657719	0.611973967560684	0.156971103353839	246.612441821883	2.07547169811321	2.1181	0.1677	2.1135	0.1514	1190953243
1864	6	132117348	132697509	0.364326	0.138170266529	408	4	0.181488783778868	0.85598393621303	0.0686641404661468	228.676991507564	1.9568345323741	2.1181	0.1677	2.1135	0.1514	1191593618
1865	6	132697509	133286040	0.371126	0.150427080307	473	5	0.87628388189787	0.380875725161868	0.261307763168575	265.108374958524	2.2311320754717	2.1181	0.1677	2.1135	0.1514	1192173779
1866	6	133286040	133857443	0.361022	0.124960841998	377	4	-0.11519230571583	0.908292697229195	-0.0453404882366846	211.302024015568	1.80815347721823	2.1181	0.1677	2.1135	0.1514	1192762310
1867	6	133857443	134459809	0.378484	0.169939870444	463	5	0.764457786370552	0.444594483665141	0.230479773089416	259.5035467353	2.18396226415094	2.1181	0.1677	2.1135	0.1514	1193333713
1868	6	134459809	135084581	0.387122	0.199708053498	437	6	0.414942455926579	0.678184028875475	0.137206340361783	244.930993354916	2.08095238095238	2.1181	0.1677	2.1135	0.1514	1193936079
1869	6	135084581	135683262	0.382168	0.164830686125	459	6	0.645201887520269	0.518796363170061	0.208067214274993	257.26161544601	2.18571428571429	2.1181	0.1677	2.1135	0.1514	1194560851
1870	6	135683262	136272540	0.359	0.151504043932	355	3	-0.239273554668175	0.810893470211906	-0.0985855884482063	198.971401924474	1.72330097087379	2.1181	0.1677	2.1135	0.1514	1195159532
1871	6	136272540	136871024	0.381278	0.164555777598	227	6	-1.78298848201319	0.0745881782796276	-0.8077346418479	127.229600667199	1.08095238095238	1.0816	0.1033	1.0752	0.056	1195748810
1872	6	136871024	137478177	0.387566	0.176484345791	231	6	-1.74112313081434	0.0816619976304501	-0.782534087722758	129.471531956489	1.1	1.0816	0.1033	1.0752	0.056	1196347294
1873	6	137478177	138058633	0.390412	0.138608266604	217	7	-2.17403036152459	0.0297028551133317	-0.877682728724778	121.624772443974	1.02600472813239	1.0816	0.1033	1.0752	0.056	1196954447
1874	6	138058633	138659324	0.400658	0.16762528488	234	8	-2.38058833623475	0.0172850162000015	-0.835834483733864	131.152980423456	1.08710801393728	1.0816	0.1033	1.0752	0.056	1197534903
1875	6	138659324	139278258	0.389998	0.192159422491	205	6	-2.01324791360688	0.0440885549292152	-0.954803029633369	114.898978576105	0.976190476190476	1.0816	0.1033	1.0752	0.056	1198135594
1876	6	139278258	139901940	0.391184	0.198309394852	198	7	-2.40133865956962	0.0163352107743236	-1.00987734108965	110.975598819847	0.936170212765957	1.0816	0.1033	1.0752	0.056	1198754528
1877	6	139901940	140476801	0.361544	0.130224523841	223	4	-1.58902739546369	0.112054207852567	-0.802861301585044	124.987669377909	1.06954436450839	1.0816	0.1033	1.0752	0.056	1199378210
1878	6	140476801	141078599	0.33979	0.169156427904	204	1	-1.16628976035136	0.243497311788806	-0.801744968927377	114.338495753782	1.02770780856423	1.0816	0.1033	1.0752	0.056	1199953071
1879	6	141078599	141659230	0.335176	0.138867886833	235	1	-0.927823226484808	0.353499273803026	-0.597653364333873	131.713463245778	1.18387909319899	1.0816	0.1033	1.0752	0.056	1200554869
1880	6	141659230	142270565	0.337798	0.182117824106	219	1	-1.05090272783529	0.293303267433265	-0.699383251297699	122.745738088619	1.10327455919395	1.0816	0.1033	1.0752	0.056	1201135500
1881	6	142270565	142870688	0.358422	0.166837464986	216	3	-1.56397847514255	0.117822623460038	-0.815373300676782	121.064289621652	1.04854368932039	1.0816	0.1033	1.0752	0.056	1201746835
1882	6	142870688	143454540	0.379852	0.143618588272	284	5	-1.23722932356845	0.216001958009774	-0.474641490666139	159.177121539579	1.33962264150943	1.0816	0.1033	1.0752	0.056	1202346958
1883	6	143454540	144028599	0.390162	0.129009387537	410	7	0.134943402827653	0.892656622879026	0.0402461383361889	229.797957152209	1.93853427895981	2.0034	0.1759	2.0422	0.155	1202930810
1884	6	144028599	144657203	0.390892	0.204586671418	377	7	-0.259855220092678	0.794975454102952	-0.0808132479005928	211.302024015568	1.78250591016548	2.0034	0.1759	2.0422	0.155	1203504869
1885	6	144657203	145244125	0.36415	0.148098043692	420	4	0.296333076486493	0.766975728289177	0.110484316160774	235.402785375434	2.01438848920863	2.0034	0.1759	2.0422	0.155	1204133473
1886	6	145244125	145843887	0.370868	0.166335979939	439	5	0.496075157104988	0.619841385989728	0.153688519364537	246.051958999561	2.07075471698113	2.0034	0.1759	2.0422	0.155	1204720395
1887	6	145843887	146447149	0.359972	0.171172724289	457	3	0.732812070428127	0.463673058333715	0.265789552217819	256.140649801365	2.21844660194175	2.0034	0.1759	2.0422	0.155	1205320157
1888	6	146447149	147026482	0.36277	0.136938513774	476	4	0.832273109122078	0.405254805559675	0.291056561802595	266.789823425492	2.28297362110312	2.0034	0.1759	2.0422	0.155	1205923419
1889	6	147026482	147593775	0.363716	0.118621241581	397	4	0.0762148487968783	0.939248169418242	0.0292339956376088	222.511680462017	1.90407673860911	2.0034	0.1759	2.0422	0.155	1206502752
1890	6	147593775	148175234	0.369718	0.140094142493	443	4	0.516451304176108	0.605539241247472	0.187401687049669	248.29389028885	2.12470023980815	2.0034	0.1759	2.0422	0.155	1207070045
1891	6	148175234	148782514	0.396994	0.176656566987	422	7	0.278506538435046	0.780623546572223	0.081865227537928	236.523751020079	1.99527186761229	2.0034	0.1759	2.0422	0.155	1207651504
1892	6	148782514	149383695	0.403424	0.168303722174	404	8	-0.177108724321518	0.859422989241662	-0.0479877205654739	226.435060218274	1.87688734030197	2.0034	0.1759	2.0422	0.155	1208258784
1893	6	149383695	149991519	0.396354	0.177393456	453	7	0.649377972087478	0.516094098468767	0.184133278876978	253.898718512075	2.14184397163121	2.0034	0.1759	2.0422	0.155	1208859965
1894	6	149991519	150676696	0.435996	0.270261552854	449	11	0.41356016047295	0.679196255008717	0.0841642322735174	251.656787222785	2.09080325960419	2.0034	0.1759	2.0422	0.155	1209467789
1895	6	150676696	151290699	0.411002	0.185671731246	433	9	0.332468384922746	0.739535608448399	0.104958263542879	242.689062065626	2.05700712589074	2.0034	0.1759	2.0422	0.155	1210152966
1896	6	151290699	151950283	0.406338	0.241946438968	448	8	0.39320364582073	0.694169077171196	0.101155718740335	251.096304400463	2.08130081300813	2.0034	0.1759	2.0422	0.155	1210766969
1897	6	151950283	152555367	0.383492	0.173668449339	451	6	0.561471185122563	0.574476368332215	0.182700494116566	252.77775286743	2.14761904761905	2.0034	0.1759	2.0422	0.155	1211426553
1898	6	152555367	153139896	0.3663	0.144610447044	436	4	0.44945880009666	0.65310072239394	0.164423123271577	244.370510532593	2.09112709832134	2.0034	0.1759	2.0422	0.155	1212031637
1899	6	153139896	153743909	0.360724	0.172203247281	425	4	0.344184865114671	0.730707263660737	0.127557829519715	238.205199487046	2.03836930455636	2.0034	0.1759	2.0422	0.155	1212616166
1900	6	153743909	154359324	0.35102	0.187540115207	472	3	0.875765838824642	0.381157344771552	0.31238224652159	264.547892136202	2.29126213592233	2.0034	0.1759	2.0422	0.155	1213220179
1901	6	154359324	154966997	0.391318	0.177189047399	449	7	0.60152359355168	0.5474913021549	0.17133767357189	251.656787222785	2.12293144208038	2.0034	0.1759	2.0422	0.155	1213835594
1902	6	154966997	155599031	0.402424	0.208903318492	452	8	0.44505022492457	0.656283458530288	0.113979759097919	253.338235689753	2.09988385598142	2.0034	0.1759	2.0422	0.155	1214443267
1903	6	155599031	156170072	0.369824	0.124406128457	471	4	0.7844213204939	0.432792932170426	0.275822048107434	263.987409313879	2.2589928057554	2.0034	0.1759	2.0422	0.155	1215075301
1904	6	156170072	156755748	0.384598	0.146285659648	375	6	-0.233970487655638	0.815007890249332	-0.083536343755572	210.181058370923	1.78571428571429	2.0034	0.1759	2.0422	0.155	1215646342
1905	6	156755748	157337864	0.401964	0.141064667523	419	8	0.0173159473178843	0.986184563390931	0.00460723038208289	234.842302553111	1.9465737514518	2.0034	0.1759	2.0422	0.155	1216232018
1906	6	157337864	158006609	0.432472	0.252330858548	459	11	0.576094721357515	0.564551159202886	0.115942940946178	257.26161544601	2.13736903376019	2.0034	0.1759	2.0422	0.155	1216814134
1907	6	158006609	158614534	0.43955	0.177530122959	483	11	0.966177667480472	0.333955285799846	0.189471976368144	270.713203181749	2.24912689173458	2.0034	0.1759	2.0422	0.155	1217482879
1908	6	158614534	159261531	0.434348	0.227198889639	478	11	0.884910387038189	0.376204965386743	0.174459405513119	267.910789070137	2.22584400465658	2.0034	0.1759	2.0422	0.155	1218090804
1909	6	159261531	159861732	0.42281	0.166945739844	436	10	0.242594449020162	0.808319581821989	0.057598861127794	244.370510532593	2.01851851851852	2.0034	0.1759	2.0422	0.155	1218737801
1910	6	159861732	160476597	0.427704	0.186813365536	428	10	0.12886167066411	0.897467106116043	0.0308815227520144	239.886647954014	1.98148148148148	2.0034	0.1759	2.0422	0.155	1219338002
1911	6	160476597	161195893	0.419786	0.304875878637	445	9	0.463780146105914	0.642805269162936	0.144396574669914	249.414855933495	2.11401425178147	2.0034	0.1759	2.0422	0.155	1219952867
1912	6	161195893	161834356	0.411868	0.216869262588	448	9	0.496608086401705	0.619465449620046	0.154089970873758	251.096304400463	2.12826603325416	2.0034	0.1759	2.0422	0.155	1220672163
1913	6	161834356	162410287	0.404366	0.131840446165	408	8	-0.125262145217678	0.900316019829147	-0.0337738613457732	228.676991507564	1.89547038327526	2.0034	0.1759	2.0422	0.155	1221310626
1914	6	162410287	162975966	0.382162	0.11610648442	337	6	-0.631691324044739	0.527588598356578	-0.237678347956957	188.88271112267	1.6047619047619	2.0034	0.1759	2.0422	0.155	1221886557
1915	6	162975966	163558855	0.373136	0.142203747197	375	5	-0.21961185426985	0.826173458415556	-0.0736418247875776	210.181058370923	1.7688679245283	2.0034	0.1759	2.0422	0.155	1222452236
1916	6	163558855	164116917	0.41077	0.104042203196	368	9	-0.378803654819411	0.704833673140174	-0.129702995126833	206.257678614666	1.74821852731591	2.0034	0.1759	2.0422	0.155	1223035125
1917	6	164116917	164673311	0.414584	0.101356233173	391	9	-0.12712277921834	0.898843222515645	-0.0422401538764942	219.148783528082	1.85748218527316	2.0034	0.1759	2.0422	0.155	1223593187
1918	6	164673311	165272063	0.360604	0.164929720485	451	4	0.593014165981192	0.553171671885268	0.213222421750032	252.77775286743	2.16306954436451	2.0034	0.1759	2.0422	0.155	1224149581
1919	6	165272063	165857247	0.377178	0.145567889758	363	5	-0.353803168902632	0.723486398472095	-0.12056287217507	203.455264503054	1.7122641509434	2.0034	0.1759	2.0422	0.155	1224748333
1920	6	165857247	166417299	0.4157	0.107225757608	367	9	-0.389746301584675	0.69672415486218	-0.133628698340634	205.697195792343	1.74346793349169	2.0034	0.1759	2.0422	0.155	1225333517
1921	6	166417299	167006546	0.443544	0.151459404969	445	12	0.239676764246402	0.81058084941738	0.0424681411404573	249.414855933495	2.04597701149425	2.0034	0.1759	2.0422	0.155	1225893569
1922	6	167006546	167643169	0.446936	0.214605818514	445	12	0.239676764246402	0.81058084941738	0.0424681411404573	249.414855933495	2.04597701149425	2.0034	0.1759	2.0422	0.155	1226482816
1923	6	167643169	168358476	0.449492	0.300999431014	420	12	-0.224510937058723	0.822359757576358	-0.0409478670471802	235.402785375434	1.93103448275862	2.0034	0.1759	2.0422	0.155	1227119439
1924	6	168358476	168927128	0.486222	0.120727615484	444	14	-0.0188570670487856	0.984955128976751	-0.00285395395738386	248.854373111173	2.00451467268623	2.0034	0.1759	2.0422	0.155	1227834746
1925	6	168927128	169513893	0.439782	0.147870101318	413	11	-0.171564258711485	0.863780108167553	-0.0364094310481842	231.479405619177	1.92316647264261	2.0034	0.1759	2.0422	0.155	1228403398
1926	6	169513893	170119763	0.431062	0.174740455873	456	11	0.527334353092145	0.597961422245609	0.106482611697112	255.580166979042	2.12339930151339	2.0034	0.1759	2.0422	0.155	1228990163
1927	6	170119763	170756306	0.484842	0.214507111067	383	14	-1.32719204725044	0.184445162453137	-0.216069238382533	214.664920949503	1.72911963882619	2.0034	0.1759	2.0422	0.155	1229596033
1928	6	170756306	171115067	0.106368	0.319125757473	105	1	-1.92784417495745	0.0538745111978622	-1.75992479323275	58.8506963438585	0.52896725440806	2.0034	0.1759	2.0422	0.155	1230232576
1929	7	0	683041	0.555266	0.267979520995	460	16	0.363683366617173	0.716094465545857	0.0476349851579522	257.822098268332	2.07207207207207	2.0782	0.1625	2.0871	0.1304	1230232576
1930	7	683041	1330600	0.55157	0.227869584084	475	16	0.72882001342063	0.466111767656296	0.0939286374318872	266.229340603169	2.13963963963964	2.0782	0.1625	2.0871	0.1304	1230915617
1931	7	1330600	1949982	0.57086	0.192743734884	459	16	0.339340923496943	0.73435291709865	0.0444952776273848	257.26161544601	2.06756756756757	2.0782	0.1625	2.0871	0.1304	1231563176
1932	7	1949982	2570397	0.543282	0.194087828308	431	16	-0.342247483869509	0.732164653458187	-0.046311006697325	241.568096420981	1.94144144144144	2.0782	0.1625	2.0871	0.1304	1232182558
1933	7	2570397	3212524	0.499034	0.221337835039	395	15	-1.19079917456985	0.233732433023317	-0.171804186078717	221.390714817372	1.7752808988764	2.0782	0.1625	2.0871	0.1304	1232802973
1934	7	3212524	3787974	0.39527	0.131114779738	439	7	0.481887647212186	0.629885761754983	0.138843168366101	246.051958999561	2.07565011820331	2.0782	0.1625	2.0871	0.1304	1233445100
1935	7	3787974	4367688	0.458402	0.137505735587	418	13	-0.322312633937585	0.747215862929996	-0.081038773252201	234.281819730789	1.90649942987457	2.0782	0.1625	2.0871	0.1304	1234020550
1936	7	4367688	5127560	0.47171	0.341994441169	493	14	1.03210053999845	0.302025020921964	0.148174016070422	276.318031404974	2.22573363431151	2.0782	0.1625	2.0871	0.1304	1234600264
1937	7	5127560	6098775	0.490678	0.485180933161	468	15	0.54936166076198	0.58275727945209	0.0728516904402218	262.305960846912	2.10337078651685	2.0782	0.1625	2.0871	0.1304	1235360136
1938	7	6098775	7089517	0.460876	0.495327744256	440	13	-0.0287162087907424	0.977090928953171	-0.00703819180842419	246.612441821883	2.00684150513113	2.0782	0.1625	2.0871	0.1304	1236331351
1939	7	7089517	7713071	0.375106	0.198144827874	438	5	0.484892547552256	0.627752569074177	0.150398449430353	245.491476177238	2.06603773584906	2.0782	0.1625	2.0871	0.1304	1237322093
1940	7	7713071	8288668	0.371072	0.131336681741	408	5	0.149414260970301	0.881226759416027	0.0480367318006748	228.676991507564	1.92452830188679	2.0782	0.1625	2.0871	0.1304	1237945647
1941	7	8288668	8853838	0.369972	0.115310437567	435	4	0.439888442371025	0.660017907121749	0.161110389230742	243.810027710271	2.0863309352518	2.0782	0.1625	2.0871	0.1304	1238521244
1942	7	8853838	9421183	0.33767	0.118702024341	435	1	0.610670540396182	0.541417712783697	0.290701279837218	243.810027710271	2.19143576826196	2.0782	0.1625	2.0871	0.1304	1239086414
1943	7	9421183	10025064	0.33489	0.172022302407	414	1	0.449128694873678	0.653338821659553	0.219316646600452	232.039888441499	2.08564231738035	2.0782	0.1625	2.0871	0.1304	1239653759
1944	7	10025064	10632802	0.342868	0.177277050308	431	2	0.627861053211103	0.530094966546583	0.220970877829098	241.568096420981	2.1363073110285	2.0782	0.1625	2.0871	0.1304	1240257640
1945	7	10632802	11253726	0.35377	0.194748471633	440	3	0.570797799578744	0.568136714695886	0.211098910684409	246.612441821883	2.13592233009709	2.0782	0.1625	2.0871	0.1304	1240865378
1946	7	11253726	11824243	0.351364	0.123601925972	446	3	0.62797930693735	0.530017495884634	0.230639097080054	249.975338755818	2.16504854368932	2.0782	0.1625	2.0871	0.1304	1241486302
1947	7	11824243	12400616	0.346158	0.132506206918	408	2	0.39192809872881	0.69511134077087	0.141852160711496	228.676991507564	2.02230483271375	2.0782	0.1625	2.0871	0.1304	1242056819
1948	7	12400616	13010231	0.356742	0.179810208082	407	3	0.256299509106411	0.797719576274368	0.0986241814259962	228.116508685242	1.97572815533981	2.0782	0.1625	2.0871	0.1304	1242633192
1949	7	13010231	13601725	0.33861	0.154682887739	436	1	0.618363009230587	0.536336075770528	0.294014013878054	244.370510532593	2.19647355163728	2.0782	0.1625	2.0871	0.1304	1243242807
1950	7	13601725	14185475	0.34788	0.143468950749	437	2	0.689408780467354	0.490566059447461	0.240916288240599	244.930993354916	2.16604708798017	2.0782	0.1625	2.0871	0.1304	1243834301
1951	7	14185475	14766268	0.336568	0.139108081537	388	1	0.249124505179149	0.803264474514776	0.125742531288255	217.467335061115	1.95465994962217	2.0782	0.1625	2.0871	0.1304	1244418051
1952	7	14766268	15320920	0.34761	0.0985338554625	436	2	0.679150825924645	0.497042301091685	0.237611143516927	244.370510532593	2.16109045848823	2.0782	0.1625	2.0871	0.1304	1244998844
1953	7	15320920	15882323	0.341488	0.10937419287	439	2	0.70992468955277	0.477750838985965	0.247503948275358	246.051958999561	2.17596034696406	2.0782	0.1625	2.0871	0.1304	1245553496
1954	7	15882323	16471244	0.353984	0.150989691317	443	3	0.599388553258047	0.548913808428477	0.220902085714768	248.29389028885	2.1504854368932	2.0782	0.1625	2.0871	0.1304	1246114899
1955	7	16471244	17061333	0.369442	0.152670190429	435	4	0.439888442371025	0.660017907121749	0.161110389230742	243.810027710271	2.0863309352518	2.0782	0.1625	2.0871	0.1304	1246703820
1956	7	17061333	17644697	0.359344	0.142902201713	444	3	0.608918804484481	0.542578259314719	0.224155063509855	248.854373111173	2.15533980582524	2.0782	0.1625	2.0871	0.1304	1247293909
1957	7	17644697	18236219	0.36364	0.154722901261	442	4	0.506880946450473	0.61223835540878	0.184141357886083	247.733407466528	2.11990407673861	2.0782	0.1625	2.0871	0.1304	1247877273
1958	7	18236219	18766309	0.349684	0.0567639457451	424	2	0.556055371412144	0.578173002588111	0.197347273303199	237.644716664724	2.10161090458488	2.0782	0.1625	2.0871	0.1304	1248468795
1959	7	18766309	19354791	0.354946	0.150356340551	435	3	0.523146543446572	0.600872278238586	0.19461078789584	243.810027710271	2.11165048543689	2.0782	0.1625	2.0871	0.1304	1248998885
1960	7	19354791	19962497	0.347246	0.177233728151	466	2	0.986889462205897	0.323696830754712	0.33361296339428	261.184995202267	2.30978934324659	2.0782	0.1625	2.0871	0.1304	1249587367
1961	7	19962497	20543175	0.360334	0.138937586752	445	4	0.535592019627379	0.592240545360351	0.193900324348411	249.414855933495	2.13429256594724	2.0782	0.1625	2.0871	0.1304	1250195073
1962	7	20543175	21142357	0.367536	0.165529004543	413	4	0.229340572407045	0.818604221478841	0.0862367699140965	231.479405619177	1.98081534772182	2.0782	0.1625	2.0871	0.1304	1250775751
1963	7	21142357	21743581	0.3768	0.168363205727	429	5	0.384249061577669	0.700793858267392	0.120445227328725	240.447130776336	2.02358490566038	2.0782	0.1625	2.0871	0.1304	1251374933
1964	7	21743581	22319108	0.391446	0.131231028258	412	7	0.158870592095552	0.873770830499123	0.0472665660139612	230.918922796854	1.94799054373522	2.0782	0.1625	2.0871	0.1304	1251976157
1965	7	22319108	22961577	0.406458	0.221752333576	444	8	0.341357066716889	0.732834791875604	0.0882166630328371	248.854373111173	2.06271777003484	2.0782	0.1625	2.0871	0.1304	1252551684
1966	7	22961577	23620882	0.382852	0.241625651254	455	6	0.603336536321416	0.546284831922362	0.195439605947244	255.01968415672	2.16666666666667	2.0782	0.1625	2.0871	0.1304	1253194153
1967	7	23620882	24279827	0.384196	0.241211330232	478	6	0.844062305714819	0.39863458993651	0.266583678841934	267.910789070137	2.27619047619048	2.0782	0.1625	2.0871	0.1304	1253853458
1968	7	24279827	24870183	0.392266	0.15305341184	458	7	0.709195945257225	0.478202889361653	0.199969826927687	256.701132623687	2.16548463356974	2.0782	0.1625	2.0871	0.1304	1254512403
1969	7	24870183	25454321	0.400462	0.14403788146	480	8	0.807976278651455	0.41910423790549	0.20069139229125	269.031754714782	2.22996515679442	2.0782	0.1625	2.0871	0.1304	1255102759
1970	7	25454321	26013718	0.406722	0.106180404972	437	8	0.250625553285168	0.8021036234697	0.0652902661833297	244.930993354916	2.03019744483159	2.0782	0.1625	2.0871	0.1304	1255686897
1971	7	26013718	26629172	0.413184	0.187591599047	443	9	0.441894852575386	0.658565295656365	0.137897937371172	248.29389028885	2.10451306413302	2.0782	0.1625	2.0871	0.1304	1256246294
1972	7	26629172	27238555	0.399696	0.179497951206	490	7	1.09203097354361	0.274819487254927	0.297403977833314	274.636582938006	2.31678486997636	2.0782	0.1625	2.0871	0.1304	1256861748
1973	7	27238555	27832979	0.396014	0.158849575387	466	7	0.80490470232882	0.420874674655416	0.224952183485023	261.184995202267	2.20330969267139	2.0782	0.1625	2.0871	0.1304	1257471131
1974	7	27832979	28398319	0.398942	0.115576467259	473	7	0.888649864766466	0.374191283191865	0.246462412170138	265.108374958524	2.23640661938534	2.0782	0.1625	2.0871	0.1304	1258065555
1975	7	28398319	28942537	0.4004	0.0812505282809	466	8	0.626513251788013	0.530978347649551	0.157986941337011	261.184995202267	2.16492450638792	2.0782	0.1625	2.0871	0.1304	1258630895
1976	7	28942537	29506437	0.409662	0.113317964178	453	8	0.458011869700531	0.64694391362564	0.117168036728966	253.898718512075	2.10452961672474	2.0782	0.1625	2.0871	0.1304	1259175113
1977	7	29506437	30191291	0.406338	0.269917383851	455	8	0.483935159252451	0.628431887026497	0.12352353176879	255.01968415672	2.11382113821138	2.0782	0.1625	2.0871	0.1304	1259739013
1978	7	30191291	30812599	0.429714	0.195246158105	448	10	0.41319361655424	0.679464764634535	0.0967694584084714	251.096304400463	2.07407407407407	2.0782	0.1625	2.0871	0.1304	1260423867
1979	7	30812599	31370178	0.457948	0.103266084268	355	13	-1.16306603322173	0.244802712019492	-0.316722690941039	198.971401924474	1.61915621436716	2.0782	0.1625	2.0871	0.1304	1261045175
1980	7	31370178	31939322	0.387078	0.121487707856	383	6	-0.150239785257933	0.88057543800727	-0.053082547213858	214.664920949503	1.82380952380952	2.0782	0.1625	2.0871	0.1304	1261602754
1981	7	31939322	32538381	0.403628	0.165357669278	438	8	0.263587198061128	0.792098024229409	0.0685878562839047	245.491476177238	2.03484320557491	2.0782	0.1625	2.0871	0.1304	1262171898
1982	7	32538381	33405816	0.374652	0.423587934543	446	5	0.57435342397411	0.565728664038957	0.176511289749484	249.975338755818	2.10377358490566	2.0782	0.1625	2.0871	0.1304	1262770957
1983	7	33405816	33967245	0.393608	0.109415438105	430	7	0.374215295506641	0.708244145194365	0.108958888420203	241.007613598658	2.03309692671395	2.0782	0.1625	2.0871	0.1304	1263638392
1984	7	33967245	34547801	0.392064	0.138756640186	423	7	0.290470133068995	0.77145659663444	0.0852798919506925	237.084233842401	2	2.0782	0.1625	2.0871	0.1304	1264199821
1985	7	34547801	35412535	0.387642	0.421787509222	415	6	0.184683024332889	0.853477661747972	0.062684397095472	232.600371263822	1.97619047619048	2.0782	0.1625	2.0871	0.1304	1264780377
1986	7	35412535	36089030	0.403388	0.260896237223	444	8	0.341357066716889	0.732834791875604	0.0882166630328371	248.854373111173	2.06271777003484	2.0782	0.1625	2.0871	0.1304	1265645111
1987	7	36089030	36700737	0.422602	0.1826152063	473	10	0.768608548916902	0.442125728933672	0.175110909690263	265.108374958524	2.18981481481481	2.0782	0.1625	2.0871	0.1304	1266321606
1988	7	36700737	37273601	0.404618	0.127192492459	446	8	0.367280356268809	0.713409905193235	0.0947006966030359	249.975338755818	2.07200929152149	2.0782	0.1625	2.0871	0.1304	1266933313
1989	7	37273601	37869332	0.391688	0.160695011675	420	7	0.254579349167147	0.79904801074023	0.0750115564968656	235.402785375434	1.98581560283688	2.0782	0.1625	2.0871	0.1304	1267506177
1990	7	37869332	38491882	0.37907	0.196851658501	460	5	0.730909957712356	0.464834153338461	0.221101440773554	257.822098268332	2.16981132075472	2.0782	0.1625	2.0871	0.1304	1268101908
1991	7	38491882	39058515	0.381238	0.117594633564	479	6	0.854528643514532	0.392812145632846	0.269598716597365	268.471271892459	2.28095238095238	2.0782	0.1625	2.0871	0.1304	1268724458
1992	7	39058515	39617167	0.393158	0.104988436451	463	7	0.769013918426972	0.441885047956657	0.215634422090979	259.5035467353	2.18912529550827	2.0782	0.1625	2.0871	0.1304	1269291091
1993	7	39617167	40356337	0.376112	0.323565620899	502	5	1.20057955892709	0.229914334184351	0.347154943779951	281.362376805876	2.36792452830189	2.0782	0.1625	2.0871	0.1304	1269849743
1994	7	40356337	40920441	0.373098	0.113638619829	426	5	0.350701232919474	0.725812500499268	0.110321010055017	238.765682309369	2.00943396226415	2.0782	0.1625	2.0871	0.1304	1270588913
1995	7	40920441	41489224	0.388624	0.120930126252	451	6	0.561471185122563	0.574476368332215	0.182700494116566	252.77775286743	2.14761904761905	2.0782	0.1625	2.0871	0.1304	1271153017
1996	7	41489224	42039837	0.398424	0.0919211860236	462	7	0.757050323793023	0.449019713718536	0.2125150802468	258.943063912977	2.18439716312057	2.0782	0.1625	2.0871	0.1304	1271721800
1997	7	42039837	42603518	0.396948	0.112973472585	458	7	0.709195945257225	0.478202889361653	0.199969826927687	256.701132623687	2.16548463356974	2.0782	0.1625	2.0871	0.1304	1272272413
1998	7	42603518	43210147	0.388682	0.175773001291	426	6	0.299812740129734	0.764319996899177	0.100426491087023	238.765682309369	2.02857142857143	2.0782	0.1625	2.0871	0.1304	1272836094
1999	7	43210147	43812012	0.406508	0.169248917947	435	8	0.224702263733247	0.82221090343814	0.0586723874188219	243.810027710271	2.02090592334495	2.0782	0.1625	2.0871	0.1304	1273442723
[truncated: 2,506 more rows]
