# Supplementary material for: Digital microfluidic isolation of single cells for -Omics
Source: Nat Commun. 2020 Nov 11;11:5632. doi: 10.1038/s41467-020-19394-5 (PMC7658233; doi:10.1038/s41467-020-19394-5)
Supplement: Supplementary file 8 — Source Data [file 41467_2020_19394_MOESM8_ESM.zip › Source Data/Figure 3_Processed Sequencing Data/Bulk-3.txt]

Chrom	Start	End	GCfrac	Nfrac	Count	bin	zscore	pvalue	Log2_foldchange	rpkm	est_copy	seg.mean	seg.sd	seg.median	seg.mad	Position
1	1	0	1477506	0.611508	0.661591898781	224	16	-0.0349960920802244	0.972082857034318	-0.00706732450918921	243.155815114739	1.97356828193833	1.2104	0.5322	0.9511	0.339	0
2	1	1477506	2199916	0.550532	0.307872260904	223	16	-0.0668107212440649	0.946732388163376	-0.0135223466464886	242.070298082977	1.9647577092511	1.2104	0.5322	0.9511	0.339	1477506
3	1	2199916	2860961	0.595166	0.243621841176	202	16	-0.734917933684716	0.462389475671921	-0.156210763814999	219.27444041597	1.77973568281938	1.2104	0.5322	0.9511	0.339	2199916
4	1	2860961	3395484	0.56922	0.0645865566122	99	16	-4.01182473756029	6.02512248942823e-05	-1.18506562648718	107.466186144461	0.872246696035242	1.2104	0.5322	0.9511	0.339	2860961
5	1	3395484	4129575	0.556132	0.318885533265	109	16	-3.69367844592189	0.000221033273846663	-1.04623792178987	118.321356462083	0.960352422907489	1.2104	0.5322	0.9511	0.339	3395484
6	1	4129575	4714168	0.479562	0.144704093275	83	14	-3.04158812570375	0.00235333665908088	-1.47412042229433	90.0979136362649	0.721739130434783	1.2104	0.5322	0.9511	0.339	4129575
7	1	4714168	5292119	0.456362	0.134874755818	107	13	-2.65652603029771	0.0078950355609349	-1.07042875171304	116.150322398558	0.951111111111111	1.2104	0.5322	0.9511	0.339	4714168
8	1	5292119	5860233	0.480376	0.119894950661	109	14	-2.50575546495713	0.0122190093568105	-1.08097552886433	118.321356462083	0.947826086956522	1.2104	0.5322	0.9511	0.339	5292119
9	1	5860233	6446979	0.540016	0.147842507661	82	16	-4.55267343334558	5.29684621991603e-06	-1.45687024194871	89.0123966045027	0.722466960352423	1.2104	0.5322	0.9511	0.339	5860233
10	1	6446979	7094704	0.4825	0.228067466903	240	14	0.194016787266244	0.846162737321192	0.0577307419672654	260.524087622935	2.08695652173913	2.0683	0.2088	2.0533	0.2234	6446979
11	1	7094704	7655639	0.487108	0.108631124818	212	14	-0.383033770460889	0.701694724837898	-0.121239399078054	230.129610733592	1.84347826086957	2.0683	0.2088	2.0533	0.2234	7094704
12	1	7655639	8303803	0.447464	0.228590295049	215	12	-0.205403837958166	0.837256621949298	-0.0396100417507475	233.386161828879	1.90265486725664	2.0683	0.2088	2.0533	0.2234	7655639
13	1	8303803	8949515	0.418338	0.225660975791	259	9	0.945130288268234	0.344592363916335	0.282307089165916	281.148911226417	2.36529680365297	2.0683	0.2088	2.0533	0.2234	8303803
14	1	8949515	9634621	0.495134	0.270185927433	210	15	-0.507297726774552	0.611945933361377	-0.115773732689891	227.958576670068	1.82608695652174	2.0683	0.2088	2.0533	0.2234	8949515
15	1	9634621	10359005	0.453716	0.309758360207	237	13	0.277461805079721	0.781425530024826	0.0768475107840747	257.267536527648	2.10666666666667	2.0683	0.2088	2.0533	0.2234	9634621
16	1	10359005	10962865	0.491486	0.171993508429	204	15	-0.680764846139037	0.496020297144715	-0.157593908384518	221.445474479495	1.77391304347826	2.0683	0.2088	2.0533	0.2234	10359005
17	1	10962865	11614386	0.48336	0.232565028602	196	14	-0.712776946304965	0.475983793366205	-0.234450009526045	212.761338225397	1.70434782608696	2.0683	0.2088	2.0533	0.2234	10962865
18	1	11614386	12254539	0.517524	0.21893672294	255	15	0.793705668459079	0.427366799522878	0.164334186502844	276.806843099368	2.21739130434783	2.0683	0.2088	2.0533	0.2234	11614386
19	1	12254539	13787191	0.441146	0.673768083035	224	12	0.103487903052903	0.917575749909751	0.0195520307173964	243.155815114739	1.98230088495575	2.0683	0.2088	2.0533	0.2234	12254539
20	1	13787191	14407453	0.43416	0.193889033989	208	11	-0.193130654073526	0.84685664608866	-0.0553702654683961	225.787542606543	1.89954337899543	2.0683	0.2088	2.0533	0.2234	13787191
21	1	14407453	14989912	0.424528	0.141570479639	220	10	0.151455224819485	0.879616628736437	0.0428495337928421	238.81374698769	1.99095022624434	2.0683	0.2088	2.0533	0.2234	14407453
22	1	14989912	15573437	0.48865	0.143138683004	203	14	-0.568514306873182	0.569685793834611	-0.183823936456077	220.359957447732	1.76521739130435	2.0683	0.2088	2.0533	0.2234	14989912
23	1	15573437	16262580	0.46305	0.274461178594	257	13	0.728844548983941	0.466096757395368	0.193728811079694	278.977877162893	2.28444444444444	2.0683	0.2088	2.0533	0.2234	15573437
24	1	16262580	17334882	0.51144	0.533713450129	262	15	0.99608397438431	0.319209345647506	0.203403751181436	284.405462321704	2.27826086956522	2.0683	0.2088	2.0533	0.2234	16262580
25	1	17334882	17969314	0.502812	0.211893473217	243	15	0.44677142973011	0.655040101717057	0.094793253249767	263.780638718221	2.11304347826087	2.0683	0.2088	2.0533	0.2234	17334882
26	1	17969314	18521200	0.499378	0.0940157931167	169	15	-1.69265637576519	0.0905208934700172	-0.429139814073829	183.452378367817	1.4695652173913	2.0683	0.2088	2.0533	0.2234	17969314
27	1	18521200	19077495	0.493372	0.101196307714	203	15	-0.709676032699784	0.47790505807004	-0.164683333170838	220.359957447732	1.76521739130435	2.0683	0.2088	2.0533	0.2234	18521200
28	1	19077495	19661460	0.4832	0.143784302141	243	14	0.255843632737009	0.798071580777171	0.0756526499645277	263.780638718221	2.11304347826087	2.0683	0.2088	2.0533	0.2234	19077495
29	1	19661460	20294778	0.465174	0.210507201753	217	13	-0.173920938824499	0.861927596610081	-0.0503445056697049	235.557195892404	1.92888888888889	2.0683	0.2088	2.0533	0.2234	19661460
30	1	20294778	20906339	0.477008	0.182420069298	229	14	-0.0326816461265581	0.973928460341697	-0.00995606554430927	248.58340027355	1.99130434782609	2.0683	0.2088	2.0533	0.2234	20294778
31	1	20906339	21563446	0.40862	0.239088915504	233	8	0.391091736840265	0.695729428259789	0.134577452835587	252.925468400599	2.14252873563218	2.0683	0.2088	2.0533	0.2234	20906339
32	1	21563446	22254740	0.50199	0.276718733274	216	15	-0.333830607410068	0.738507385691654	-0.0751317481925454	234.471678860641	1.87826086956522	2.0683	0.2088	2.0533	0.2234	21563446
33	1	22254740	22885971	0.480082	0.207896950562	222	14	-0.176944285558341	0.859552152567475	-0.0547439872911472	240.984781051215	1.9304347826087	2.0683	0.2088	2.0533	0.2234	22254740
34	1	22885971	23471767	0.485198	0.146460542578	218	14	-0.25938007951936	0.795341998143978	-0.0809755288643269	236.642712924166	1.89565217391304	2.0683	0.2088	2.0533	0.2234	22885971
35	1	23471767	24145905	0.454474	0.258312096336	245	13	0.458014902641409	0.646941734653539	0.124742200888386	265.951672781746	2.17777777777778	2.0683	0.2088	2.0533	0.2234	23471767
36	1	24145905	24796802	0.45735	0.231829306327	211	13	-0.309335761995765	0.757066129918204	-0.0907965494069991	229.04409370183	1.87555555555556	2.0683	0.2088	2.0533	0.2234	24145905
37	1	24796802	25427884	0.463804	0.207709933099	260	13	0.796551960569574	0.425711286837168	0.21047207491427	282.234428258179	2.31111111111111	2.0683	0.2088	2.0533	0.2234	24796802
38	1	25427884	26166886	0.467966	0.323411844623	247	13	0.503153177031831	0.614856581812454	0.136471493470494	268.12270684527	2.19555555555556	2.0683	0.2088	2.0533	0.2234	25427884
39	1	26166886	26827376	0.47554	0.242986267771	283	14	1.0802015723472	0.28005242837119	0.295498389190629	307.201319988711	2.46086956521739	2.0683	0.2088	2.0533	0.2234	26166886
40	1	26827376	27548159	0.473618	0.306309943492	277	14	0.95654788140567	0.338795505796762	0.264582312407935	300.688217798137	2.40869565217391	2.0683	0.2088	2.0533	0.2234	26827376
41	1	27548159	28223466	0.476064	0.259596005965	234	14	0.0703630963247157	0.943904663284574	0.0212048659421514	254.010985432361	2.03478260869565	2.0683	0.2088	2.0533	0.2234	27548159
42	1	28223466	28995833	0.419896	0.352639354089	246	9	0.678206794422426	0.497640585177012	0.208013306818602	267.037189813508	2.24657534246575	2.0683	0.2088	2.0533	0.2234	28223466
43	1	28995833	29679015	0.443604	0.268130600631	230	12	0.309415730393615	0.757005305975819	0.0576871596041673	249.668917305313	2.0353982300885	2.0683	0.2088	2.0533	0.2234	28995833
44	1	29679015	30404383	0.478374	0.310694709444	229	14	-0.0326816461265581	0.973928460341697	-0.00995606554430927	248.58340027355	1.99130434782609	2.0683	0.2088	2.0533	0.2234	29679015
45	1	30404383	30996073	0.480618	0.154962902871	213	14	-0.362424821970634	0.717034593269553	-0.114450233415415	231.215127765355	1.85217391304348	2.0683	0.2088	2.0533	0.2234	30404383
46	1	30996073	31602503	0.468036	0.175502531207	212	13	-0.286766624800554	0.774291019637488	-0.083975283550985	230.129610733592	1.88444444444444	2.0683	0.2088	2.0533	0.2234	30996073
47	1	31602503	32239335	0.48294	0.214863574695	226	14	-0.0945084915973223	0.924705237320001	-0.0289808912260655	245.326849178264	1.96521739130435	2.0683	0.2088	2.0533	0.2234	31602503
48	1	32239335	32948488	0.455718	0.294933533384	231	13	0.142046981908455	0.887042895707308	0.0398533033018733	250.754434337075	2.05333333333333	2.0683	0.2088	2.0533	0.2234	32239335
49	1	32948488	33647449	0.453358	0.284652505648	250	13	0.570860588617464	0.568094148254651	0.153888546547903	271.379257940557	2.22222222222222	2.0683	0.2088	2.0533	0.2234	32948488
50	1	33647449	34220418	0.451892	0.127352439661	264	13	0.886828509350418	0.37517123600724	0.232498381244269	286.576496385228	2.34666666666667	2.0683	0.2088	2.0533	0.2234	33647449
51	1	34220418	34781660	0.449912	0.109118704587	200	12	-0.720223406309947	0.471387454793606	-0.143946701565483	217.103406352446	1.76991150442478	2.0683	0.2088	2.0533	0.2234	34220418
52	1	34781660	35341725	0.449814	0.107246480319	205	12	-0.54861688352602	0.583268396787108	-0.108322791834762	222.530991511257	1.8141592920354	2.0683	0.2088	2.0533	0.2234	34781660
53	1	35341725	36027950	0.394368	0.271376006412	204	7	-0.0549749206947737	0.956158443955728	-0.0198681374679566	221.445474479495	1.88018433179724	2.0683	0.2088	2.0533	0.2234	35341725
54	1	36027950	36688308	0.431336	0.242834947104	226	11	0.234036257442372	0.814956830810433	0.0643689788056994	245.326849178264	2.06392694063927	2.0683	0.2088	2.0533	0.2234	36027950
55	1	36688308	37287390	0.48005	0.165389712927	224	14	-0.135726388577832	0.89203758568875	-0.0418049315836491	243.155815114739	1.94782608695652	2.0683	0.2088	2.0533	0.2234	36688308
56	1	37287390	37834007	0.478924	0.0852827482497	232	14	0.0291451993442062	0.976748787230273	0.00882114148631886	251.839951368837	2.01739130434783	2.0683	0.2088	2.0533	0.2234	37287390
57	1	37834007	38495340	0.465712	0.24395123183	229	13	0.096908707518033	0.922798893758206	0.0273080499827596	248.58340027355	2.03555555555556	2.0683	0.2088	2.0533	0.2234	37834007
58	1	38495340	39061225	0.456718	0.116428249556	231	13	0.142046981908455	0.887042895707308	0.0398533033018733	250.754434337075	2.05333333333333	2.0683	0.2088	2.0533	0.2234	38495340
59	1	39061225	39735315	0.425748	0.258259282885	234	10	0.480800613618301	0.630658214098297	0.131854539851587	254.010985432361	2.11764705882353	2.0683	0.2088	2.0533	0.2234	39061225
60	1	39735315	40405957	0.438614	0.254445740052	249	11	0.779860644379352	0.435472905749546	0.204191948458593	270.293740908795	2.27397260273973	2.0683	0.2088	2.0533	0.2234	39735315
61	1	40405957	41088519	0.406074	0.267465812629	196	8	-0.306217077614849	0.75943937050715	-0.114898847703485	212.761338225397	1.80229885057471	2.0683	0.2088	2.0533	0.2234	40405957
62	1	41088519	41704921	0.442154	0.188841048537	216	12	-0.171082533401381	0.864158869713422	-0.0329153891767393	234.471678860641	1.91150442477876	2.0683	0.2088	2.0533	0.2234	41088519
63	1	41704921	42252912	0.500038	0.0875762558144	235	15	0.215481937244132	0.829391593291079	0.046497696208986	255.096502464124	2.04347826086957	2.0683	0.2088	2.0533	0.2234	41704921
64	1	42252912	42844135	0.411788	0.154295418142	202	9	-0.225226569363386	0.821803021028973	-0.0762897157688429	219.27444041597	1.84474885844749	2.0683	0.2088	2.0533	0.2234	42252912
65	1	42844135	43487604	0.424556	0.222961789923	247	10	0.786621331788629	0.431503568023451	0.20985705185286	268.12270684527	2.23529411764706	2.0683	0.2088	2.0533	0.2234	42844135
66	1	43487604	44097015	0.47732	0.179535649996	238	14	0.152798890285735	0.878556872882493	0.0456579096666902	258.35305355941	2.0695652173913	2.0683	0.2088	2.0533	0.2234	43487604
67	1	44097015	44709720	0.45591	0.183946597465	252	13	0.615998863007886	0.537895270206657	0.165384185385732	273.550292004082	2.24	2.0683	0.2088	2.0533	0.2234	44097015
68	1	44709720	45306909	0.471	0.162744122882	197	14	-0.69216799781471	0.488831833364933	-0.227108034184877	213.846855257159	1.71304347826087	2.0683	0.2088	2.0533	0.2234	44709720
69	1	45306909	46057641	0.407858	0.333983365569	215	8	0.0518604216999393	0.958639910722384	0.0185841577707673	233.386161828879	1.97701149425287	2.0683	0.2088	2.0533	0.2234	45306909
70	1	46057641	46739291	0.4057	0.266485733148	216	8	0.0707066058744018	0.94363126327146	0.0252788103447755	234.471678860641	1.98620689655172	2.0683	0.2088	2.0533	0.2234	46057641
71	1	46739291	47487093	0.463986	0.331373812854	240	13	0.345169216665354	0.729967159761495	0.0949948574943342	260.524087622935	2.13333333333333	2.0683	0.2088	2.0533	0.2234	46739291
72	1	47487093	48167635	0.450778	0.265291488255	258	13	0.751413686179152	0.452403728595216	0.19933151730907	280.063394194655	2.29333333333333	2.0683	0.2088	2.0533	0.2234	47487093
73	1	48167635	48734785	0.462736	0.118399012607	212	13	-0.286766624800554	0.774291019637488	-0.083975283550985	230.129610733592	1.88444444444444	2.0683	0.2088	2.0533	0.2234	48167635
74	1	48734785	49331543	0.405004	0.162139426702	205	8	-0.136601420044686	0.891345853991668	-0.0501285923132471	222.530991511257	1.88505747126437	2.0683	0.2088	2.0533	0.2234	48734785
75	1	49331543	49933878	0.378948	0.169897150257	237	5	0.576101819017887	0.564546362018097	0.199740269808287	257.267536527648	2.19444444444444	2.0683	0.2088	2.0533	0.2234	49331543
76	1	49933878	50601492	0.361516	0.251064237718	224	4	0.410558470295153	0.68139632113783	0.160763904683543	243.155815114739	2.10823529411765	2.0683	0.2088	2.0533	0.2234	49933878
77	1	50601492	51202463	0.399144	0.168013098802	302	7	1.84953841471208	0.0643801061737834	0.546111259885627	327.826143592193	2.78341013824885	2.0683	0.2088	2.0533	0.2234	50601492
78	1	51202463	51884419	0.382758	0.266814867821	165	6	-0.815959634155309	0.414523222976703	-0.331676394952645	179.110310240768	1.51029748283753	2.0683	0.2088	2.0533	0.2234	51202463
79	1	51884419	52515583	0.385642	0.207812866387	253	6	0.86767982740504	0.385569632118826	0.284994965495849	274.635809035844	2.31578947368421	2.0683	0.2088	2.0533	0.2234	51884419
80	1	52515583	53202684	0.396282	0.272304944979	235	7	0.54747317519923	0.584053694668426	0.184223467125548	255.096502464124	2.16589861751152	2.0683	0.2088	2.0533	0.2234	52515583
81	1	53202684	53830948	0.4457	0.204156214585	228	12	0.240773121280044	0.809730962957729	0.0450871228245338	247.497883241788	2.01769911504425	2.0683	0.2088	2.0533	0.2234	53202684
82	1	53830948	54415206	0.469264	0.144213686419	255	13	0.683706274593519	0.494160660517438	0.182457698744674	276.806843099368	2.26666666666667	2.0683	0.2088	2.0533	0.2234	53830948
83	1	54415206	55037497	0.477002	0.196517384953	233	14	0.049754147834461	0.960318306123702	0.0150262910130271	252.925468400599	2.02608695652174	2.0683	0.2088	2.0533	0.2234	54415206
84	1	55037497	55654887	0.459782	0.190139134097	216	13	-0.19649007601971	0.844226599461089	-0.0570082359507157	234.471678860641	1.92	2.0683	0.2088	2.0533	0.2234	55037497
85	1	55654887	56247615	0.412656	0.156442752831	212	9	-0.0199008048666104	0.984122503082328	-0.00658074395743848	230.129610733592	1.93607305936073	2.0683	0.2088	2.0533	0.2234	55654887
86	1	56247615	56824574	0.38886	0.133387294418	252	6	0.848547560796399	0.396133096926216	0.279281314301455	273.550292004082	2.30663615560641	2.0683	0.2088	2.0533	0.2234	56247615
87	1	56824574	57393964	0.401412	0.121867261455	241	8	0.541861210235965	0.587914120390253	0.183280644411268	261.609604654697	2.21609195402299	2.0683	0.2088	2.0533	0.2234	56824574
88	1	57393964	57935864	0.405422	0.0773205388448	248	8	0.673784499457203	0.500448330911762	0.224587618568182	269.208223877033	2.28045977011494	2.0683	0.2088	2.0533	0.2234	57393964
89	1	57935864	58502738	0.397714	0.117969778116	201	7	-0.113276349329677	0.909811467039626	-0.0412417882605235	218.188923384208	1.85253456221198	2.0683	0.2088	2.0533	0.2234	57935864
90	1	58502738	59094223	0.410758	0.154670025444	218	9	0.103294653831455	0.917729118548392	0.0336831262562886	236.642712924166	1.99086757990868	2.0683	0.2088	2.0533	0.2234	58502738
91	1	59094223	59653371	0.414602	0.10578236889	240	9	0.555011335724361	0.578886906884047	0.172389397087881	260.524087622935	2.19178082191781	2.0683	0.2088	2.0533	0.2234	59094223
92	1	59653371	60255843	0.39864	0.170085912706	221	7	0.27539984156968	0.78300906578976	0.0956090799519793	239.899264019452	2.036866359447	2.0683	0.2088	2.0533	0.2234	59653371
93	1	60255843	60821076	0.37104	0.115409043704	190	5	-0.307536958249141	0.758434696484345	-0.119147370759024	206.248236034823	1.75925925925926	2.0683	0.2088	2.0533	0.2234	60255843
94	1	60821076	61417341	0.382734	0.161446672201	252	6	0.848547560796399	0.396133096926216	0.279281314301455	273.550292004082	2.30663615560641	2.0683	0.2088	2.0533	0.2234	60821076
95	1	61417341	61970030	0.39004	0.0953320945414	222	7	0.294833651114647	0.768120958585177	0.102122386910654	240.984781051215	2.04608294930876	2.0683	0.2088	2.0533	0.2234	61417341
96	1	61970030	62620848	0.381812	0.231736061387	243	6	0.676357161318636	0.498813908804133	0.22681389440732	263.780638718221	2.22425629290618	2.0683	0.2088	2.0533	0.2234	61970030
97	1	62620848	63280408	0.38627	0.241918854994	220	6	0.236315029319909	0.813188225458968	0.0833611043261985	238.81374698769	2.0137299771167	2.0683	0.2088	2.0533	0.2234	62620848
98	1	63280408	63869089	0.386228	0.150643557377	214	6	0.121521429668067	0.903278042065838	0.0434683772026859	232.300644797117	1.95881006864989	2.0683	0.2088	2.0533	0.2234	63280408
99	1	63869089	64446262	0.393574	0.133708610763	232	7	0.489171746564326	0.62472011033788	0.16568751568812	251.839951368837	2.13824884792627	2.0683	0.2088	2.0533	0.2234	63869089
100	1	64446262	65033617	0.394434	0.148726068562	258	7	0.99445079473349	0.320003449431156	0.318933775983802	280.063394194655	2.3778801843318	2.0683	0.2088	2.0533	0.2234	64446262
101	1	65033617	65629394	0.399178	0.160759814494	227	7	0.392002698839487	0.695056219691921	0.134255007851463	246.412366210026	2.09216589861751	2.0683	0.2088	2.0533	0.2234	65033617
102	1	65629394	66254847	0.377892	0.200579420036	216	5	0.18128449300496	0.856144277154235	0.0658845230734969	234.471678860641	2	2.0683	0.2088	2.0533	0.2234	65629394
103	1	66254847	66835865	0.365906	0.139441463087	235	4	0.601754284186404	0.547337709882605	0.229925929190939	255.096502464124	2.21176470588235	2.0683	0.2088	2.0533	0.2234	66254847
104	1	66835865	67427162	0.36773	0.154401256898	196	4	-0.0761217832462135	0.939322209895345	-0.0318811732588525	212.761338225397	1.84470588235294	2.0683	0.2088	2.0533	0.2234	66835865
105	1	67427162	68073033	0.388648	0.225851601945	236	6	0.542431295058154	0.587521425669207	0.18464444016338	256.182019495886	2.16018306636156	2.0683	0.2088	2.0533	0.2234	67427162
106	1	68073033	68649348	0.405242	0.132418902857	213	8	0.0141680533510142	0.988695907161324	0.00510092840714502	231.215127765355	1.95862068965517	2.0683	0.2088	2.0533	0.2234	68073033
107	1	68649348	69258553	0.36887	0.179258213573	247	4	0.810331535704132	0.41774965523018	0.301776214210617	268.12270684527	2.32470588235294	2.0683	0.2088	2.0533	0.2234	68649348
108	1	69258553	69884622	0.36436	0.201365983622	209	4	0.149836905897992	0.880893291337381	0.0607681147068219	226.873059638306	1.96705882352941	2.0683	0.2088	2.0533	0.2234	69258553
109	1	69884622	70472166	0.345444	0.148999904688	236	2	0.884717558412803	0.376308983245886	0.310598297534012	256.182019495886	2.29126213592233	2.0683	0.2088	2.0533	0.2234	69884622
110	1	70472166	71088560	0.35187	0.188830520738	268	3	1.18023342228376	0.237907389528698	0.435393642169865	290.918564512277	2.51643192488263	2.0683	0.2088	2.0533	0.2234	70472166
111	1	71088560	71693782	0.3683	0.173856865745	223	4	0.393177032668675	0.694188731839005	0.154308882546244	242.070298082977	2.09882352941176	2.0683	0.2088	2.0533	0.2234	71088560
112	1	71693782	72257723	0.349438	0.113382428304	226	2	0.691173694321636	0.489456393008612	0.248134210587359	245.326849178264	2.19417475728155	2.0683	0.2088	2.0533	0.2234	71693782
113	1	72257723	72815082	0.334444	0.102912126654	228	1	0.65597210023838	0.511842075616726	0.316276427110773	247.497883241788	2.28	2.0683	0.2088	2.0533	0.2234	72257723
114	1	72815082	73397012	0.340498	0.140790129397	220	2	0.575047375866936	0.565259256662244	0.209314961696831	238.81374698769	2.13592233009709	2.0683	0.2088	2.0533	0.2234	72815082
115	1	73397012	73987386	0.335486	0.153079234519	207	1	0.349061033643155	0.727043489472602	0.176873370445357	224.702025574781	2.07	2.0683	0.2088	2.0533	0.2234	73397012
116	1	73987386	74559395	0.345768	0.125887879387	219	2	0.555692989457819	0.578420749911471	0.202742307773345	237.728229955928	2.12621359223301	2.0683	0.2088	2.0533	0.2234	73987386
117	1	74559395	75131647	0.352786	0.126259060694	269	3	1.19713829774657	0.231252654757803	0.440766814268717	292.004081544039	2.52582159624413	2.0683	0.2088	2.0533	0.2234	74559395
118	1	75131647	75753124	0.362604	0.195464997096	218	4	0.306269844536288	0.759399197286325	0.121593307402866	236.642712924166	2.05176470588235	2.0683	0.2088	2.0533	0.2234	75131647
119	1	75753124	76418971	0.36001	0.249076739852	244	4	0.7581872228247	0.448338909203639	0.284146320188826	264.866155749984	2.29647058823529	2.0683	0.2088	2.0533	0.2234	75753124
120	1	76418971	76984893	0.384012	0.116486017508	215	6	0.140653696276707	0.888143526353893	0.0501942403909994	233.386161828879	1.96796338672769	2.0683	0.2088	2.0533	0.2234	76418971
121	1	76984893	77560331	0.38038	0.131096660283	232	6	0.465902228623593	0.641285485858669	0.159982385929111	251.839951368837	2.12356979405034	2.0683	0.2088	2.0533	0.2234	76984893
122	1	77560331	78159735	0.368906	0.165838065812	237	4	0.636517159439358	0.5244394003131	0.242152231524198	257.267536527648	2.23058823529412	2.0683	0.2088	2.0533	0.2234	77560331
123	1	78159735	78823021	0.368596	0.24617736542	119	4	-1.41449248048497	0.15721735366612	-0.751773254066117	129.176526779705	1.12	1.0719	0.1546	1.0541	0.1011	78159735
124	1	78823021	79414170	0.355418	0.154189552888	123	3	-1.27097351982369	0.203738069251298	-0.688181042948668	133.518594906754	1.15492957746479	1.0719	0.1546	1.0541	0.1011	78823021
125	1	79414170	79994588	0.34357	0.138551871238	89	2	-1.96037724372735	0.0499517136352452	-1.09631132086143	96.6110158268383	0.864077669902913	1.0719	0.1546	1.0541	0.1011	79414170
126	1	79994588	80592222	0.33944	0.163367546023	82	1	-1.47779055323318	0.139463847689186	-1.15906158243588	89.0123966045027	0.82	1.0719	0.1546	1.0541	0.1011	79994588
127	1	80592222	81178536	0.337664	0.147214632432	112	1	-1.03934617238286	0.298643768334847	-0.709258664996364	121.57790755737	1.12	1.0719	0.1546	1.0541	0.1011	80592222
128	1	81178536	81751251	0.347042	0.1269654191	102	2	-1.70877022040883	0.0874935209804034	-0.899619409856333	110.722737239747	0.990291262135922	1.0719	0.1546	1.0541	0.1011	81178536
129	1	81751251	82317801	0.360556	0.117465360515	114	4	-1.50139966861736	0.133252219563084	-0.813701003209319	123.748941620894	1.07294117647059	1.0719	0.1546	1.0541	0.1011	81751251
130	1	82317801	82887691	0.354842	0.122637702013	105	3	-1.57526127815427	0.115196147938191	-0.916450030621785	113.979288335034	0.985915492957746	1.0719	0.1546	1.0541	0.1011	82317801
131	1	82887691	83437906	0.351738	0.0912643239461	111	3	-1.47383202537741	0.140526823281791	-0.836279681937802	120.492390525607	1.04225352112676	1.0719	0.1546	1.0541	0.1011	82887691
132	1	83437906	84323614	0.376434	0.435479864696	125	5	-1.52959058638439	0.126118101013963	-0.723218694427885	135.689628970279	1.15740740740741	1.0719	0.1546	1.0541	0.1011	83437906
133	1	84323614	84898459	0.361144	0.130200314867	115	4	-1.48401823099088	0.137804084097118	-0.801100966429685	124.834458652656	1.08235294117647	1.0719	0.1546	1.0541	0.1011	84323614
134	1	84898459	85493549	0.390158	0.15979095599	120	7	-1.68741492247207	0.0915235964469079	-0.785402883830934	130.262043811467	1.10599078341014	1.0719	0.1546	1.0541	0.1011	84898459
135	1	85493549	86076328	0.38686	0.142041837472	157	6	-0.969017767024431	0.332536324596503	-0.403377860306834	170.42617398667	1.4370709382151	1.0719	0.1546	1.0541	0.1011	85493549
136	1	86076328	86705911	0.353796	0.205823537167	106	3	-1.55835640269146	0.119148785403326	-0.902775093724708	115.064805366796	0.995305164319249	1.0719	0.1546	1.0541	0.1011	86076328
137	1	86705911	87352671	0.369278	0.226915702888	110	4	-1.57092541912327	0.11619997344985	-0.865231303849401	119.406873493845	1.03529411764706	1.0719	0.1546	1.0541	0.1011	86705911
138	1	87352671	87941933	0.38997	0.151481005054	114	6	-1.79170523119596	0.0731801961429987	-0.865108595033719	123.748941620894	1.04347826086957	1.0719	0.1546	1.0541	0.1011	87352671
139	1	87941933	88509158	0.374164	0.118515580237	100	5	-1.99961121259026	0.0455422622376512	-1.04514678931525	108.551703176223	0.925925925925926	1.0719	0.1546	1.0541	0.1011	87941933
140	1	88509158	89069043	0.367756	0.10695946489	112	4	-1.53616254387031	0.124498519930218	-0.839236095316457	121.57790755737	1.05411764705882	1.0719	0.1546	1.0541	0.1011	88509158
141	1	89069043	89742054	0.363584	0.257070092465	151	4	-0.858286476437695	0.39073429506795	-0.408186278048982	163.913071796096	1.42117647058824	1.0719	0.1546	1.0541	0.1011	89069043
142	1	89742054	90375436	0.390364	0.210586975948	109	7	-1.90118682746672	0.0572775458393061	-0.924109154662526	118.321356462083	1.00460829493088	1.0719	0.1546	1.0541	0.1011	89742054
143	1	90375436	90983596	0.378064	0.177847934754	117	5	-1.67999718677027	0.0929578630834784	-0.818638259506567	127.005492716181	1.08333333333333	1.0719	0.1546	1.0541	0.1011	90375436
144	1	90983596	91585996	0.379654	0.169986719788	101	5	-1.98081038754202	0.0476125414735125	-1.03079149633818	109.637220207985	0.935185185185185	1.0719	0.1546	1.0541	0.1011	90983596
145	1	91585996	92243357	0.392796	0.239382926581	122	7	-1.64854730338214	0.0992404121579561	-0.761556141876566	132.433077874992	1.12442396313364	1.0719	0.1546	1.0541	0.1011	91585996
146	1	92243357	92910060	0.375026	0.250040872772	110	5	-1.81160296210791	0.0700475669313127	-0.907643265565312	119.406873493845	1.01851851851852	1.0719	0.1546	1.0541	0.1011	92243357
147	1	92910060	93580843	0.372672	0.254602457128	94	5	-2.11241616287966	0.0346507698817594	-1.13441412741233	102.038600985649	0.87037037037037	1.0719	0.1546	1.0541	0.1011	92910060
148	1	93580843	94201415	0.386922	0.194291717963	126	6	-1.56211803189228	0.118260185708983	-0.720718685698545	136.775146002041	1.1533180778032	1.0719	0.1546	1.0541	0.1011	93580843
149	1	94201415	94806788	0.413288	0.174062933101	107	9	-2.17582133208275	0.029568622946437	-0.993034212119491	116.150322398558	0.977168949771689	1.0719	0.1546	1.0541	0.1011	94201415
150	1	94806788	95410928	0.406776	0.172377263548	105	8	-2.02121983749094	0.0432570130579802	-1.01536317415257	113.979288335034	0.96551724137931	1.0719	0.1546	1.0541	0.1011	94806788
151	1	95410928	96009931	0.383672	0.165279639668	133	6	-1.4281921656318	0.153236554971152	-0.642716173697271	144.373765224376	1.21739130434783	1.0719	0.1546	1.0541	0.1011	95410928
152	1	96009931	96583810	0.362702	0.128736197003	99	4	-1.76212123301452	0.0780488165498047	-1.01723439729445	107.466186144461	0.931764705882353	1.0719	0.1546	1.0541	0.1011	96009931
153	1	96583810	97211807	0.360224	0.203817852633	113	4	-1.51878110624383	0.12881760320386	-0.826412054958873	122.663424589132	1.06352941176471	1.0719	0.1546	1.0541	0.1011	96583810
154	1	97211807	97779353	0.356408	0.119014141585	115	3	-1.40621252352617	0.159661026464925	-0.785205497343533	124.834458652656	1.07981220657277	1.0719	0.1546	1.0541	0.1011	97211807
155	1	97779353	98339028	0.337656	0.106624380221	152	1	-0.454753664582435	0.649286468472262	-0.268686073610383	164.998588827859	1.52	1.0719	0.1546	1.0541	0.1011	97779353
156	1	98339028	98890282	0.350664	0.092977103114	299	3	1.70428456163087	0.0883279377746432	0.593306125910197	324.569592496906	2.8075117370892	3.1142	0.2458	3.1185	0.2432	98339028
157	1	98890282	99480635	0.355304	0.153049107907	360	3	2.73548196486228	0.00622889995572434	0.861157548041767	390.786131434402	3.38028169014085	3.1142	0.2458	3.1185	0.2432	98890282
158	1	99480635	100092722	0.359968	0.183122660668	346	3	2.49881370838294	0.0124609797230678	0.803932679348817	375.588892989731	3.24882629107981	3.1142	0.2458	3.1185	0.2432	99480635
159	1	100092722	100714084	0.36035	0.195316095931	334	4	2.32251660920766	0.0202051351414659	0.737113275099991	362.562688608584	3.14352941176471	3.1142	0.2458	3.1185	0.2432	100092722
160	1	100714084	101338271	0.37512	0.198958004572	307	5	1.89215957239431	0.0584697230156265	0.573091866280208	333.253728751004	2.84259259259259	3.1142	0.2458	3.1185	0.2432	100714084
161	1	101338271	101931812	0.37346	0.157598211413	300	5	1.76055379705667	0.0783139545264485	0.539815711405909	325.655109528669	2.77777777777778	3.1142	0.2458	3.1185	0.2432	101338271
162	1	101931812	102500573	0.347242	0.120896123328	355	2	3.18788954109769	0.00143315272773605	0.899630462564216	385.358546275591	3.44660194174757	3.1142	0.2458	3.1185	0.2432	101931812
163	1	102500573	103106117	0.33507	0.174296170055	304	1	1.76669786505919	0.0772788411174052	0.731313926389617	329.997177655717	3.04	3.1142	0.2458	3.1185	0.2432	102500573
164	1	103106117	103706599	0.32876	0.167335573756	292	1	1.59132011271907	0.111537552684527	0.673210971826049	316.970973274571	2.92	3.1142	0.2458	3.1185	0.2432	103106117
165	1	103706599	104687799	0.3364	0.490419894007	334	1	2.20514224590952	0.0274441143974743	0.867090705420084	362.562688608584	3.34	3.1142	0.2458	3.1185	0.2432	103706599
166	1	104687799	105307751	0.33468	0.193485947299	310	1	1.85438674122926	0.0636838503133022	0.759510818220269	336.510279846291	3.1	3.1142	0.2458	3.1185	0.2432	104687799
167	1	105307751	105929325	0.326226	0.195590549154	309	1	1.83977192853425	0.0658017283435088	0.754849440850406	335.424762814529	3.09	3.1142	0.2458	3.1185	0.2432	105307751
168	1	105929325	106529817	0.332166	0.167349440126	295	1	1.6351645508041	0.102014557223747	0.687957557195235	320.227524369857	2.95	3.1142	0.2458	3.1185	0.2432	105929325
169	1	106529817	107116785	0.337458	0.148164806259	334	1	2.20514224590952	0.0274441143974743	0.867090705420084	362.562688608584	3.34	3.1142	0.2458	3.1185	0.2432	106529817
170	1	107116785	107698214	0.355332	0.140049773919	312	3	1.9240479426474	0.0543485743380598	0.654706670574341	338.681313909815	2.92957746478873	3.1142	0.2458	3.1185	0.2432	107116785
171	1	107698214	108245993	0.372992	0.0872231319565	348	5	2.66299339937193	0.00774489333264757	0.753940516758757	377.759927053255	3.22222222222222	3.1142	0.2458	3.1185	0.2432	107698214
172	1	108245993	109071839	0.37898	0.394560244888	341	5	2.53138762403429	0.0113612216393296	0.724624949934201	370.16130783092	3.15740740740741	3.1142	0.2458	3.1185	0.2432	108245993
173	1	109071839	109720252	0.389442	0.228886527568	355	6	2.81917102148635	0.00481478574055211	0.773676605193583	385.358546275591	3.24942791762014	3.1142	0.2458	3.1185	0.2432	109071839
174	1	109720252	110351181	0.461202	0.207517803113	363	13	3.12117309167631	0.00180132122082057	0.691929999881566	394.042682529689	3.22666666666667	3.1142	0.2458	3.1185	0.2432	109720252
175	1	110351181	110922127	0.469932	0.12426043794	352	13	2.87291258252899	0.00406706636820899	0.647535880523113	382.101995180304	3.12888888888889	3.1142	0.2458	3.1185	0.2432	110351181
176	1	110922127	111499781	0.426074	0.134429952878	350	10	3.20966240652277	0.00132890950002659	0.712700932100511	379.93096111678	3.16742081447964	3.1142	0.2458	3.1185	0.2432	110922127
177	1	111499781	112130318	0.397814	0.20702512303	322	7	2.23821460561143	0.025207063647657	0.638623398675165	349.536484227438	2.96774193548387	3.1142	0.2458	3.1185	0.2432	111499781
178	1	112130318	112681414	0.440542	0.092717058371	303	12	2.81487096303895	0.00487968227665061	0.455371092132743	328.911660623955	2.68141592920354	3.1142	0.2458	3.1185	0.2432	112130318
179	1	112681414	113311583	0.416242	0.206562049228	302	9	1.82803107560437	0.0675448879359838	0.503903540804441	327.826143592193	2.75799086757991	3.1142	0.2458	3.1185	0.2432	112681414
180	1	113311583	114007463	0.398336	0.28148531356	408	7	3.90952222647867	9.24788465886029e-05	0.980131862532043	442.890948958989	3.76036866359447	3.1142	0.2458	3.1185	0.2432	113311583
181	1	114007463	114649045	0.38319	0.220676390547	345	6	2.62784835539995	0.00859268115306269	0.732453942467071	374.503375957969	3.15789473684211	3.1142	0.2458	3.1185	0.2432	114007463
182	1	114649045	115265452	0.40239	0.188847628272	323	8	2.08724831254189	0.036865694363517	0.605781662875232	350.6220012592	2.97011494252874	3.1142	0.2458	3.1185	0.2432	114649045
183	1	115265452	115866443	0.386776	0.168040785969	380	6	3.29747768670236	0.000975574258140267	0.871856999132487	412.496472069647	3.47826086956522	3.1142	0.2458	3.1185	0.2432	115265452
184	1	115866443	116456524	0.41609	0.152658702788	324	9	2.27974775749727	0.0226226530730989	0.605348804363987	351.707518290962	2.95890410958904	3.1142	0.2458	3.1185	0.2432	115866443
185	1	116456524	117032962	0.412266	0.132604026799	296	9	1.7048356169063	0.0882250867843045	0.474952167108312	321.31304140162	2.70319634703196	3.1142	0.2458	3.1185	0.2432	116456524
186	1	117032962	117684148	0.425704	0.23217022479	355	10	3.32728575966521	0.00087696393243621	0.733165034660227	385.358546275591	3.21266968325792	3.1142	0.2458	3.1185	0.2432	117032962
187	1	117684148	118287849	0.402334	0.171775431878	338	8	2.36994107515883	0.0177909204004132	0.671270744463491	366.904756735633	3.10804597701149	3.1142	0.2458	3.1185	0.2432	117684148
188	1	118287849	118872569	0.376144	0.144889861814	311	5	1.96736287258725	0.0491413914314489	0.591767791040631	337.595796878053	2.87962962962963	3.1142	0.2458	3.1185	0.2432	118287849
189	1	118872569	119506670	0.365906	0.211482082507	357	4	2.72228967461664	0.00648312868042557	0.833189246655039	387.529580339116	3.36	3.1142	0.2458	3.1185	0.2432	118872569
190	1	119506670	120187786	0.409656	0.265910652517	381	8	3.18032699466072	0.00147108950190482	0.844038495674629	413.581989101409	3.50344827586207	3.1142	0.2458	3.1185	0.2432	119506670
191	1	120187786	145035037	0.402788	0.979877049578	1140	8	17.4845807830778	1.87788896796022e-68	2.42520941723341	1237.48941620894	5	3.1142	0.2458	3.1185	0.2432	120187786
192	1	145035037	146737129	0.410546	0.706243845809	244	9	0.637141641523071	0.524032586574822	0.196236139042249	264.866155749984	2.2283105022831	1.9484	0.2254	1.9182	0.267	145035037
193	1	146737129	147374311	0.40698	0.215294845115	240	8	0.523015026061503	0.60096379672067	0.177281903789825	260.524087622935	2.20689655172414	1.9484	0.2254	1.9182	0.267	146737129
194	1	147374311	150270836	0.41762	0.82737935975	229	9	0.329152994777908	0.742040049785863	0.104702589576306	248.58340027355	2.09132420091324	1.9484	0.2254	1.9182	0.267	147374311
195	1	150270836	151011108	0.409924	0.324572589535	182	8	-0.570063656057325	0.568634524242498	-0.221814051619997	197.564099780726	1.6735632183908	1.9484	0.2254	1.9182	0.267	150270836
196	1	151011108	151701010	0.439724	0.275259384666	207	11	-0.216862149157742	0.828315776215126	-0.0623230261101632	224.702025574781	1.89041095890411	1.9484	0.2254	1.9182	0.267	151011108
197	1	151701010	152341794	0.416488	0.219705860321	211	9	-0.0404333813162879	0.967747617558683	-0.0134020098134525	229.04409370183	1.92694063926941	1.9484	0.2254	1.9182	0.267	151701010
198	1	152341794	152955472	0.413262	0.185240468128	185	9	-0.574280369007904	0.565778091235893	-0.203119738004326	200.820650876012	1.68949771689498	1.9484	0.2254	1.9182	0.267	152341794
199	1	152955472	153611727	0.435116	0.23810104304	221	11	0.115378782021289	0.908144896129317	0.0320925757819431	239.899264019452	2.01826484018265	1.9484	0.2254	1.9182	0.267	152955472
200	1	153611727	154358028	0.443378	0.330029036542	190	12	-1.0634364518778	0.287584069459852	-0.21794728300926	206.248236034823	1.68141592920354	1.9484	0.2254	1.9182	0.267	153611727
201	1	154358028	154964096	0.46911	0.175010064877	255	13	0.683706274593519	0.494160660517438	0.182457698744674	276.806843099368	2.26666666666667	1.9484	0.2254	1.9182	0.267	154358028
202	1	154964096	155740245	0.461494	0.355793797325	203	13	-0.489888859557453	0.624212546703006	-0.146559820929008	220.359957447732	1.80444444444444	1.9484	0.2254	1.9182	0.267	154964096
203	1	155740245	156424280	0.477374	0.269043250711	202	14	-0.589123255363437	0.555778594233846	-0.190948370889459	219.27444041597	1.75652173913043	1.9484	0.2254	1.9182	0.267	155740245
204	1	156424280	157011936	0.502404	0.149162094831	232	15	0.12874837756189	0.897556754176502	0.0279617447715583	251.839951368837	2.01739130434783	1.9484	0.2254	1.9182	0.267	156424280
205	1	157011936	157691696	0.422196	0.264446275156	211	10	-0.0602668108368965	0.951943134994794	-0.0174109910246325	229.04409370183	1.90950226244344	1.9484	0.2254	1.9182	0.267	157011936
206	1	157691696	158325621	0.41886	0.211263162046	197	9	-0.327889451611774	0.742995249631608	-0.112449379064261	213.846855257159	1.79908675799087	1.9484	0.2254	1.9182	0.267	157691696
207	1	158325621	158913505	0.358822	0.149492076668	242	3	0.7407066602507	0.458871320163382	0.288167688986687	262.695121686459	2.27230046948357	1.9484	0.2254	1.9182	0.267	158325621
208	1	158913505	159545020	0.381576	0.208253168967	230	6	0.427637695406312	0.668914917274887	0.147491441745914	249.668917305313	2.10526315789474	1.9484	0.2254	1.9182	0.267	158913505
209	1	159545020	160119603	0.446652	0.129803701119	239	12	0.618307471404684	0.536372677802198	0.113063916640541	259.438570591173	2.11504424778761	1.9484	0.2254	1.9182	0.267	159545020
210	1	160119603	160746787	0.425056	0.202785785352	239	10	0.598423966760735	0.549557077936297	0.162356628248931	259.438570591173	2.16289592760181	1.9484	0.2254	1.9182	0.267	160119603
211	1	160746787	161571226	0.442676	0.393526992294	208	12	-0.445652969855664	0.6558479415787	-0.0873631731991157	225.787542606543	1.84070796460177	1.9484	0.2254	1.9182	0.267	160746787
212	1	161571226	162214601	0.40472	0.222848261123	203	8	-0.174293788393611	0.861634580675131	-0.0642727746335169	220.359957447732	1.86666666666667	1.9484	0.2254	1.9182	0.267	161571226
213	1	162214601	162849228	0.40032	0.212135632427	243	8	0.579553578584891	0.562215705460256	0.195203811787088	263.780638718221	2.23448275862069	1.9484	0.2254	1.9182	0.267	162214601
214	1	162849228	163417199	0.375318	0.119673363605	156	5	-0.946765009889118	0.343758535233808	-0.403600760227724	169.340656954908	1.44444444444444	1.9484	0.2254	1.9182	0.267	162849228
215	1	163417199	164008069	0.36648	0.153790173811	187	4	-0.23255472188451	0.816107190028491	-0.099696557486424	202.991684939537	1.76	1.9484	0.2254	1.9182	0.267	163417199
216	1	164008069	164614377	0.373468	0.175336627589	144	5	-1.17237491046793	0.241046568026676	-0.519077977647659	156.314452573761	1.33333333333333	1.0531	0.166	1.0538	0.1648	164008069
217	1	164614377	165175954	0.407162	0.109650145928	92	8	-2.26622023175895	0.0234379025126973	-1.20604673576168	99.867566922125	0.845977011494253	1.0531	0.166	1.0538	0.1648	164614377
218	1	165175954	165737902	0.4166	0.110237957961	123	9	-1.84730010888791	0.0647036571887041	-0.791986693181398	133.518594906754	1.12328767123288	1.0531	0.166	1.0538	0.1648	165175954
219	1	165737902	166368037	0.420072	0.206519237941	112	10	-2.38920920305709	0.0168846846772126	-0.931155257674213	121.57790755737	1.01357466063348	1.0531	0.166	1.0538	0.1648	165737902
220	1	166368037	167003472	0.38465	0.213137457018	106	6	-1.94476336406509	0.0518034653453413	-0.970078154635262	115.064805366796	0.97025171624714	1.0531	0.166	1.0538	0.1648	166368037
221	1	167003472	167586870	0.4115	0.142952152733	127	9	-1.7651698030892	0.0775352320154792	-0.745816511748472	137.860663033803	1.15981735159817	1.0531	0.166	1.0538	0.1648	167003472
222	1	167586870	168200169	0.399112	0.184736971689	113	7	-1.82345158928685	0.0682350228408891	-0.872114517024264	122.663424589132	1.04147465437788	1.0531	0.166	1.0538	0.1648	167586870
223	1	168200169	168802725	0.40208	0.170201607817	100	8	-2.11545075836325	0.0343915475671432	-1.08575250204397	108.551703176223	0.919540229885057	1.0531	0.166	1.0538	0.1648	168200169
224	1	168802725	169419841	0.373302	0.189779555221	103	5	-1.94320873744555	0.0519909428239626	-1.00250245190675	111.80825427151	0.953703703703704	1.0531	0.166	1.0538	0.1648	168802725
225	1	169419841	170011904	0.366926	0.155495276685	160	4	-0.701853537799399	0.482770506792877	-0.324662922486698	173.682725081957	1.50588235294118	1.0531	0.166	1.0538	0.1648	169419841
226	1	170011904	170641128	0.370912	0.205370424523	111	5	-1.79280213705968	0.0730045676782081	-0.894587112739866	120.492390525607	1.02777777777778	1.0531	0.166	1.0538	0.1648	170011904
227	1	170641128	171250621	0.370408	0.179646033671	132	5	-1.39798481104675	0.162117628386546	-0.644608859731518	143.288248192614	1.22222222222222	1.0531	0.166	1.0538	0.1648	170641128
228	1	171250621	171907984	0.387702	0.239385240727	114	6	-1.79170523119596	0.0731801961429987	-0.865108595033719	123.748941620894	1.04347826086957	1.0531	0.166	1.0538	0.1648	171250621
229	1	171907984	172498734	0.368874	0.153618281845	97	4	-1.79688410826747	0.0723540200181656	-1.04667817518693	105.295152080936	0.912941176470588	1.0531	0.166	1.0538	0.1648	171907984
230	1	172498734	173110211	0.37644	0.182307756465	116	5	-1.6987980118185	0.0893572483746326	-0.831021983962399	125.919975684418	1.07407407407407	1.0531	0.166	1.0538	0.1648	172498734
231	1	173110211	173810641	0.379776	0.286152791856	95	5	-2.09361533783143	0.036294260139155	-1.11914737075902	103.124118017412	0.87962962962963	1.0531	0.166	1.0538	0.1648	173110211
232	1	173810641	174477598	0.361262	0.250326482817	137	4	-1.10162660320838	0.270624037768383	-0.548558934413534	148.715833351425	1.28941176470588	1.0531	0.166	1.0538	0.1648	173810641
233	1	174477598	175140831	0.382188	0.246117126259	93	6	-2.19348282997741	0.02827261033046	-1.15883979809043	100.953083953887	0.851258581235698	1.0531	0.166	1.0538	0.1648	174477598
234	1	175140831	175695810	0.431134	0.099065009667	81	11	-3.20703052976903	0.00134112762209483	-1.41595998072486	87.9268795727405	0.73972602739726	1.0531	0.166	1.0538	0.1648	175140831
235	1	175695810	176315233	0.381172	0.192797167687	128	6	-1.523853498675	0.127545311869302	-0.697998609198461	138.946180065565	1.17162471395881	1.0531	0.166	1.0538	0.1648	175695810
236	1	176315233	176885374	0.395226	0.123023953724	102	7	-2.03722349428149	0.0416276504853044	-1.01986813746796	110.722737239747	0.940092165898618	1.0531	0.166	1.0538	0.1648	176315233
237	1	176885374	177436960	0.409208	0.0935230408313	97	8	-2.17198931088664	0.0298564691793482	-1.12969584963157	105.295152080936	0.891954022988506	1.0531	0.166	1.0538	0.1648	176885374
238	1	177436960	178033641	0.403418	0.162031303159	74	8	-2.60545154689928	0.00917532500503072	-1.52015532618974	80.3282603504049	0.680459770114943	1.0531	0.166	1.0538	0.1648	177436960
239	1	178033641	178635967	0.383454	0.169884746798	125	6	-1.58125029850092	0.113820818822384	-0.732214324536374	135.689628970279	1.1441647597254	1.0531	0.166	1.0538	0.1648	178033641
240	1	178635967	179290609	0.385878	0.236223768105	128	6	-1.523853498675	0.127545311869302	-0.697998609198461	138.946180065565	1.17162471395881	1.0531	0.166	1.0538	0.1648	178635967
241	1	179290609	179957482	0.3858	0.25023205318	127	6	-1.54298576528364	0.122834229732092	-0.709313922426295	137.860663033803	1.16247139588101	1.0531	0.166	1.0538	0.1648	179290609
242	1	179957482	180555664	0.400752	0.164133992664	143	8	-1.30506483886136	0.191870770288301	-0.569737355040304	155.228935541999	1.31494252873563	1.0531	0.166	1.0538	0.1648	179957482
243	1	180555664	181174706	0.413636	0.19230036088	138	9	-1.53931146214275	0.123728277019766	-0.625976741742469	149.801350383187	1.26027397260274	1.0531	0.166	1.0538	0.1648	180555664
244	1	181174706	181734945	0.436322	0.107523753255	113	11	-2.4476226870741	0.014380215790544	-0.935631021194301	122.663424589132	1.03196347031963	1.0531	0.166	1.0538	0.1648	181174706
245	1	181734945	182365150	0.412262	0.206607373791	116	9	-1.99102814403565	0.0464777932148411	-0.876520203393066	125.919975684418	1.05936073059361	1.0531	0.166	1.0538	0.1648	181734945
246	1	182365150	182968342	0.40148	0.171076539477	122	8	-1.70083470652508	0.0889740301218789	-0.798871354255807	132.433077874992	1.12183908045977	1.0531	0.166	1.0538	0.1648	182365150
247	1	182968342	183553816	0.403842	0.145991111475	114	8	-1.85160417992078	0.0640826823870515	-0.896718677653951	123.748941620894	1.04827586206897	1.0531	0.166	1.0538	0.1648	182968342
248	1	183553816	184145025	0.392438	0.154275391613	86	7	-2.34816444700098	0.0188661897348506	-1.26602872473735	93.3544647315516	0.792626728110599	1.0531	0.166	1.0538	0.1648	183553816
249	1	184145025	184721667	0.389152	0.132910887518	120	6	-1.67691163154412	0.0935597632905759	-0.791108013589942	130.262043811467	1.09839816933638	1.0531	0.166	1.0538	0.1648	184145025
250	1	184721667	185345081	0.375066	0.197964755363	105	5	-1.90560708734908	0.056701201920239	-0.974757461423849	113.979288335034	0.972222222222222	1.0531	0.166	1.0538	0.1648	184721667
251	1	185345081	185947636	0.364852	0.170200230684	114	4	-1.50139966861736	0.133252219563084	-0.813701003209319	123.748941620894	1.07294117647059	1.0531	0.166	1.0538	0.1648	185345081
252	1	185947636	186531620	0.351844	0.143812159237	113	3	-1.44002227445179	0.149861097283369	-0.81051658587272	122.663424589132	1.06103286384977	1.0531	0.166	1.0538	0.1648	185947636
253	1	186531620	187128463	0.35383	0.162258751464	107	3	-1.54145152722865	0.123206931578939	-0.889228561886761	116.150322398558	1.00469483568075	1.0531	0.166	1.0538	0.1648	186531620
254	1	187128463	187719554	0.344872	0.154106558889	94	2	-1.86360531168177	0.0623771511860099	-1.01745590015019	102.038600985649	0.912621359223301	1.0531	0.166	1.0538	0.1648	187128463
255	1	187719554	188303765	0.33367	0.144144838081	94	1	-1.30241280089306	0.192775308965923	-0.962024735376331	102.038600985649	0.94	1.0531	0.166	1.0538	0.1648	187719554
256	1	188303765	188888807	0.328932	0.145360504032	108	1	-1.09780542316291	0.272289462870199	-0.7617260848905	117.235839430321	1.08	1.0531	0.166	1.0538	0.1648	188303765
257	1	188888807	189490516	0.323614	0.169033536145	104	1	-1.15626467394295	0.247572913161404	-0.816173868912876	112.893771303272	1.04	1.0531	0.166	1.0538	0.1648	188888807
258	1	189490516	190060588	0.327752	0.122917806874	116	1	-0.980886921602821	0.32664850758448	-0.658632591926396	125.919975684418	1.16	1.0531	0.166	1.0538	0.1648	189490516
259	1	190060588	190610383	0.32528	0.0905701215908	91	1	-1.34625723897809	0.178219571141662	-1.00881894685527	98.7820498903628	0.91	1.0531	0.166	1.0538	0.1648	190060588
260	1	190610383	191200583	0.326592	0.152829549305	117	1	-0.96627210890781	0.333908038608684	-0.646248867470564	127.005492716181	1.17	1.0531	0.166	1.0538	0.1648	190610383
261	1	191200583	191781618	0.330868	0.139466641424	91	1	-1.34625723897809	0.178219571141662	-1.00881894685527	98.7820498903628	0.91	1.0531	0.166	1.0538	0.1648	191200583
262	1	191781618	192350659	0.333602	0.121328691606	126	1	-0.834738794652713	0.403864793589594	-0.539333663554052	136.775146002041	1.26	1.0531	0.166	1.0538	0.1648	191781618
263	1	192350659	192946632	0.359664	0.161035818737	111	3	-1.47383202537741	0.140526823281791	-0.836279681937802	120.492390525607	1.04225352112676	1.0531	0.166	1.0538	0.1648	192350659
264	1	192946632	193539023	0.357784	0.155962869119	121	3	-1.30478327074931	0.191966657213497	-0.711832311013313	131.34756084323	1.13615023474178	1.0531	0.166	1.0538	0.1648	192946632
265	1	193539023	194130454	0.345412	0.154592843459	140	2	-0.973303536862399	0.330402465137664	-0.442761734882862	151.972384446712	1.35922330097087	1.0531	0.166	1.0538	0.1648	193539023
266	1	194130454	194721839	0.32878	0.154527084725	89	1	-1.37548686436811	0.168980555322506	-1.04088015608757	96.6110158268383	0.89	1.0531	0.166	1.0538	0.1648	194130454
267	1	194721839	195304540	0.32491	0.141926991716	110	1	-1.06857579777288	0.285260858921083	-0.735253873529309	119.406873493845	1.1	1.0531	0.166	1.0538	0.1648	194721839
268	1	195304540	195884769	0.329234	0.138271268758	108	1	-1.09780542316291	0.272289462870199	-0.7617260848905	117.235839430321	1.08	1.0531	0.166	1.0538	0.1648	195304540
269	1	195884769	196459548	0.33624	0.130100438603	76	1	-1.56547942940325	0.117470536991428	-1.26868607361038	82.4992944139293	0.76	1.0531	0.166	1.0538	0.1648	195884769
270	1	196459548	197191179	0.34106	0.316595387566	82	2	-2.09585794859117	0.0360947939908994	-1.21449274720975	89.0123966045027	0.796116504854369	1.0531	0.166	1.0538	0.1648	196459548
271	1	197191179	197770816	0.344972	0.13739116033	111	2	-1.53458074272678	0.124886845928402	-0.777628885477723	120.492390525607	1.07766990291262	1.0531	0.166	1.0538	0.1648	197191179
272	1	197770816	198356448	0.363732	0.14622151795	104	4	-1.67521404488213	0.0938922428745481	-0.946151299232969	112.893771303272	0.978823529411765	1.0531	0.166	1.0538	0.1648	197770816
273	1	198356448	198909725	0.348318	0.0962935383181	131	2	-1.14749301454445	0.25117791853291	-0.538621750290379	142.202731160852	1.27184466019417	1.0531	0.166	1.0538	0.1648	198356448
274	1	198909725	199485293	0.348812	0.13129291413	136	2	-1.05072108249887	0.293386710277925	-0.48458191057749	147.630316319663	1.32038834951456	1.0531	0.166	1.0538	0.1648	198909725
275	1	199485293	200120632	0.37051	0.213018561744	117	5	-1.67999718677027	0.0929578630834784	-0.818638259506567	127.005492716181	1.08333333333333	1.0531	0.166	1.0538	0.1648	199485293
276	1	200120632	200746733	0.385968	0.201406801778	220	6	0.236315029319909	0.813188225458968	0.0833611043261985	238.81374698769	2.0137299771167	1.8578	0.189	1.8682	0.1963	200120632
277	1	200746733	201321553	0.4812	0.130162485648	195	14	-0.73338589479522	0.463323099702601	-0.241829539891643	211.675821193635	1.69565217391304	1.8578	0.189	1.8682	0.1963	200746733
278	1	201321553	201903800	0.479672	0.141257919749	224	14	-0.135726388577832	0.89203758568875	-0.0418049315836491	243.155815114739	1.94782608695652	1.8578	0.189	1.8682	0.1963	201321553
279	1	201903800	202697511	0.472774	0.370047788175	240	14	0.194016787266244	0.846162737321192	0.0577307419672654	260.524087622935	2.08695652173913	1.8578	0.189	1.8682	0.1963	201903800
280	1	202697511	203305393	0.456966	0.177471943568	190	13	-0.783287643095197	0.433458217932227	-0.242040129783236	206.248236034823	1.68888888888889	1.8578	0.189	1.8682	0.1963	202697511
281	1	203305393	203964546	0.440008	0.241450770914	222	12	0.0348452939393317	0.97220310320288	0.00661297500989796	240.984781051215	1.9646017699115	1.8578	0.189	1.8682	0.1963	203305393
282	1	203964546	204560510	0.474552	0.161023149049	229	14	-0.0326816461265581	0.973928460341697	-0.00995606554430927	248.58340027355	1.99130434782609	1.8578	0.189	1.8682	0.1963	203964546
283	1	204560510	205122961	0.470414	0.111033672267	212	14	-0.383033770460889	0.701694724837898	-0.121239399078054	230.129610733592	1.84347826086957	1.8578	0.189	1.8682	0.1963	204560510
284	1	205122961	205736766	0.468962	0.185409046847	189	13	-0.805856780290408	0.420325434114822	-0.249653313893112	205.162719003061	1.68	1.8578	0.189	1.8682	0.1963	205122961
285	1	205736766	206863148	0.45866	0.556100860987	209	13	-0.354474036386187	0.722983658449647	-0.104536606033302	226.873059638306	1.85777777777778	1.8578	0.189	1.8682	0.1963	205736766
286	1	206863148	207443791	0.425538	0.13888568363	165	10	-1.14240165974729	0.2532871016923	-0.372187965486002	179.110310240768	1.49321266968326	1.8578	0.189	1.8682	0.1963	206863148
287	1	207443791	208141565	0.396358	0.283435610957	209	7	0.0421941270300655	0.966343944343798	0.0150656526414307	226.873059638306	1.92626728110599	1.8578	0.189	1.8682	0.1963	207443791
288	1	208141565	208679247	0.443688	0.0700823163134	172	12	-1.68121993389994	0.0927202029728257	-0.36153813663811	186.708929463103	1.52212389380531	1.8578	0.189	1.8682	0.1963	208141565
289	1	208679247	209255545	0.393952	0.132393310405	216	7	0.17823079384484	0.858541726887608	0.0625940227240163	234.471678860641	1.99078341013825	1.8578	0.189	1.8682	0.1963	208679247
290	1	209255545	209816933	0.420718	0.109350395805	209	10	-0.10731615209387	0.914538171023887	-0.0311510476509349	226.873059638306	1.89140271493213	1.8578	0.189	1.8682	0.1963	209255545
291	1	209816933	210416295	0.390638	0.165779612321	187	7	-0.385349682959227	0.699978356558538	-0.145399019551815	202.991684939537	1.72350230414747	1.8578	0.189	1.8682	0.1963	209816933
292	1	210416295	210994618	0.424874	0.135431238253	171	10	-1.00125363597637	0.316704201733799	-0.32065766484592	185.623412431341	1.54751131221719	1.8578	0.189	1.8682	0.1963	210416295
293	1	210994618	211687066	0.392766	0.27792411849	216	7	0.17823079384484	0.858541726887608	0.0625940227240163	234.471678860641	1.99078341013825	1.8578	0.189	1.8682	0.1963	210994618
294	1	211687066	212316012	0.40907	0.205019190837	224	8	0.221476079270102	0.824721760124588	0.0777462302389109	243.155815114739	2.05977011494253	1.8578	0.189	1.8682	0.1963	211687066
295	1	212316012	212928493	0.427624	0.18364814582	207	10	-0.154365493350844	0.877321559825785	-0.0450232222324924	224.702025574781	1.87330316742081	1.8578	0.189	1.8682	0.1963	212316012
296	1	212928493	213576892	0.39125	0.228869877961	217	7	0.197664603389808	0.843307485646659	0.0692577530050272	235.557195892404	2	1.8578	0.189	1.8682	0.1963	212928493
297	1	213576892	214144279	0.412636	0.118767261146	219	9	0.123827230281132	0.901452071089757	0.0402858610805356	237.728229955928	2	1.8578	0.189	1.8682	0.1963	213576892
298	1	214144279	214704502	0.404234	0.107498264084	201	8	-0.211986156742536	0.832117834217346	-0.0785570006397644	218.188923384208	1.84827586206897	1.8578	0.189	1.8682	0.1963	214144279
299	1	214704502	215295930	0.375306	0.154588555158	237	5	0.576101819017887	0.564546362018097	0.199740269808287	257.267536527648	2.19444444444444	1.8578	0.189	1.8682	0.1963	214704502
300	1	215295930	215892610	0.360918	0.162029898773	208	4	0.132455468271515	0.894624043775197	0.0538487007670314	225.787542606543	1.95764705882353	1.8578	0.189	1.8682	0.1963	215295930
301	1	215892610	216454419	0.351284	0.110017817443	225	3	0.45332377738293	0.650315613676973	0.18308564292913	244.241332146501	2.11267605633803	1.8578	0.189	1.8682	0.1963	215892610
302	1	216454419	217000444	0.357908	0.0842910123163	182	3	-0.2735858675179	0.784402895860107	-0.122900908089211	197.564099780726	1.70892018779343	1.8578	0.189	1.8682	0.1963	216454419
303	1	217000444	217552799	0.380902	0.0947850567117	213	6	0.102389163059427	0.918447785090998	0.0367110110273774	231.215127765355	1.94965675057208	1.8578	0.189	1.8682	0.1963	217000444
304	1	217552799	218133162	0.350968	0.138470233285	184	3	-0.23977611659228	0.810503823123322	-0.107133592230895	199.73513384425	1.72769953051643	1.8578	0.189	1.8682	0.1963	217552799
305	1	218133162	218713443	0.375546	0.138348489783	214	5	0.14368284290849	0.88575091998061	0.0524640073111751	232.300644797117	1.98148148148148	1.8578	0.189	1.8682	0.1963	218133162
306	1	218713443	219299415	0.365698	0.146716907975	216	4	0.271506969283334	0.786001140239639	0.108296484789408	234.471678860641	2.03294117647059	1.8578	0.189	1.8682	0.1963	218713443
307	1	219299415	219877178	0.370658	0.134593250174	177	5	-0.551947683876191	0.580984197252921	-0.221397429006974	192.136514621914	1.63888888888889	1.8578	0.189	1.8682	0.1963	219299415
308	1	219877178	220519371	0.376382	0.221417860363	225	5	0.350491918439071	0.725969554151085	0.124778212127065	244.241332146501	2.08333333333333	1.8578	0.189	1.8682	0.1963	219877178
309	1	220519371	221114673	0.402784	0.160090172719	211	8	-0.0235243149979109	0.981232043286217	-0.00850950311150798	229.04409370183	1.94022988505747	1.8578	0.189	1.8682	0.1963	220519371
310	1	221114673	221702465	0.376338	0.14935895691	193	5	-0.251134483104437	0.801710136334958	-0.0965459418218914	209.50478713011	1.78703703703704	1.8578	0.189	1.8682	0.1963	221114673
311	1	221702465	222271496	0.391524	0.121313250069	196	7	-0.210445397054516	0.833320064137743	-0.077583635324244	212.761338225397	1.80645161290323	1.8578	0.189	1.8682	0.1963	221702465
312	1	222271496	222913998	0.39083	0.221792305705	212	7	0.100495555664969	0.919950911042809	0.0356269751237471	230.129610733592	1.95391705069124	1.8578	0.189	1.8682	0.1963	222271496
313	1	222913998	223523051	0.413476	0.179053382875	190	9	-0.471617486759516	0.637199842749908	-0.16464559018969	206.248236034823	1.7351598173516	1.8578	0.189	1.8682	0.1963	222913998
314	1	223523051	224373409	0.431744	0.412012352444	193	11	-0.549103080336774	0.582934711430491	-0.163352946341408	209.50478713011	1.76255707762557	1.8578	0.189	1.8682	0.1963	223523051
315	1	224373409	225002935	0.415194	0.205751629003	204	9	-0.184161416464031	0.853886826935182	-0.0620758565491421	221.445474479495	1.86301369863014	1.8578	0.189	1.8682	0.1963	224373409
316	1	225002935	225695542	0.37943	0.278089883585	206	5	-0.00672375747738667	0.9946352581406	-0.00250245190675334	223.616508543019	1.90740740740741	1.8578	0.189	1.8682	0.1963	225002935
317	1	225695542	226358227	0.4311	0.24549371119	199	11	-0.406714109831474	0.684217976118511	-0.11918536306584	216.017889320683	1.81735159817352	1.8578	0.189	1.8682	0.1963	225695542
318	1	226358227	226970538	0.453284	0.183421496592	158	13	-1.50550003334195	0.132195568291057	-0.508114989937081	171.511691018432	1.40444444444444	1.8578	0.189	1.8682	0.1963	226358227
319	1	226970538	227580663	0.395332	0.180495800041	232	7	0.489171746564326	0.62472011033788	0.16568751568812	251.839951368837	2.13824884792627	1.8578	0.189	1.8682	0.1963	226970538
320	1	227580663	228266773	0.472358	0.271253880573	197	14	-0.69216799781471	0.488831833364933	-0.227108034184877	213.846855257159	1.71304347826087	1.8578	0.189	1.8682	0.1963	227580663
321	1	228266773	228906733	0.499332	0.218701168823	161	15	-1.92394586825117	0.0543613690060981	-0.499102372241397	174.768242113719	1.4	1.8578	0.189	1.8682	0.1963	228266773
322	1	228906733	229496991	0.440392	0.152912794066	176	12	-1.5439347156728	0.122604148952581	-0.328371272702911	191.050997590152	1.55752212389381	1.8578	0.189	1.8682	0.1963	228906733
323	1	229496991	230108568	0.419716	0.182441458721	183	9	-0.615345521907259	0.538326560701158	-0.218801360236595	198.649616812488	1.67123287671233	1.8578	0.189	1.8682	0.1963	229496991
324	1	230108568	230682839	0.452012	0.129330925643	191	13	-0.760718505899986	0.446825218979764	-0.234466910078436	207.333753066586	1.69777777777778	1.8578	0.189	1.8682	0.1963	230108568
325	1	230682839	231272270	0.429698	0.151724290036	221	10	0.174979895447972	0.861095430965623	0.049392379659614	239.899264019452	2	1.8578	0.189	1.8682	0.1963	230682839
326	1	231272270	231895935	0.407194	0.19828754219	210	8	-0.0423704991723734	0.966203345471776	-0.0153631741525704	227.958576670068	1.93103448275862	1.8578	0.189	1.8682	0.1963	231272270
327	1	231895935	232490999	0.413336	0.159754244922	204	9	-0.184161416464031	0.853886826935182	-0.0620758565491421	221.445474479495	1.86301369863014	1.8578	0.189	1.8682	0.1963	231895935
328	1	232490999	233052992	0.406902	0.11030920314	208	8	-0.0800628675212985	0.936187255331903	-0.0291689736776009	225.787542606543	1.91264367816092	1.8578	0.189	1.8682	0.1963	232490999
329	1	233052992	233629427	0.3979	0.132599512521	183	7	-0.463084921139098	0.643303497889254	-0.17659364115541	198.649616812488	1.68663594470046	1.8578	0.189	1.8682	0.1963	233052992
330	1	233629427	234236314	0.393906	0.176123396942	220	7	0.255966032024712	0.797977066249392	0.0890662340852075	238.81374698769	2.02764976958525	1.8578	0.189	1.8682	0.1963	233629427
331	1	234236314	234816376	0.419636	0.138023176833	190	9	-0.471617486759516	0.637199842749908	-0.16464559018969	206.248236034823	1.7351598173516	1.8578	0.189	1.8682	0.1963	234236314
332	1	234816376	235524537	0.424044	0.293945868242	227	10	0.316127919218893	0.751905416093302	0.0880383075590974	246.412366210026	2.05429864253394	1.8578	0.189	1.8682	0.1963	234816376
333	1	235524537	236178352	0.404924	0.235257679925	219	8	0.127245158397789	0.898746364609553	0.0451783677824802	237.728229955928	2.01379310344828	1.8578	0.189	1.8682	0.1963	235524537
334	1	236178352	236828852	0.41155	0.231360491929	165	9	-0.984931898001455	0.324657523789117	-0.368178984274822	179.110310240768	1.50684931506849	1.8578	0.189	1.8682	0.1963	236178352
335	1	236828852	237428664	0.406068	0.166405473715	212	8	-0.00467813082344835	0.996267405257142	-0.00168823725549383	230.129610733592	1.94942528735632	1.8578	0.189	1.8682	0.1963	236828852
336	1	237428664	238007532	0.358696	0.136245223436	220	3	0.36879940006888	0.712277251878711	0.150664165236752	238.81374698769	2.06572769953052	1.8578	0.189	1.8682	0.1963	237428664
337	1	238007532	238605385	0.374912	0.163674013512	199	5	-0.138329532815029	0.889979986057829	-0.052378358546323	216.017889320683	1.84259259259259	1.8578	0.189	1.8682	0.1963	238007532
338	1	238605385	239186212	0.343758	0.13915847576	230	2	0.768591239958103	0.442136007491547	0.273445299116546	249.668917305313	2.23300970873786	1.8578	0.189	1.8682	0.1963	238605385
339	1	239186212	239759216	0.362902	0.127405742368	225	4	0.42793990792163	0.668694871085112	0.167190173842976	244.241332146501	2.11764705882353	1.8578	0.189	1.8682	0.1963	239186212
340	1	239759216	240347054	0.387338	0.149425521998	192	6	-0.29938843572202	0.764643684716571	-0.113036108477305	208.419270098348	1.75743707093821	1.8578	0.189	1.8682	0.1963	239759216
341	1	240347054	240958965	0.37826	0.182887707526	181	5	-0.476744383683252	0.633544153667979	-0.189157092006766	196.478582748963	1.67592592592593	1.8578	0.189	1.8682	0.1963	240347054
342	1	240958965	241542129	0.378638	0.142608254282	199	5	-0.138329532815029	0.889979986057829	-0.052378358546323	216.017889320683	1.84259259259259	1.8578	0.189	1.8682	0.1963	240958965
343	1	241542129	242151661	0.38137	0.179698522801	189	6	-0.356785235547941	0.72125259013398	-0.135756184977388	205.162719003061	1.72997711670481	1.8578	0.189	1.8682	0.1963	241542129
344	1	242151661	242902919	0.398024	0.334449683065	181	7	-0.501952540229034	0.615700905788336	-0.192447592356247	196.478582748963	1.66820276497696	1.8578	0.189	1.8682	0.1963	242151661
345	1	242902919	243816822	0.3764	0.452895985679	205	5	-0.0255245825256213	0.979636540852784	-0.00952287958452562	222.530991511257	1.89814814814815	1.8578	0.189	1.8682	0.1963	242902919
346	1	243816822	244387282	0.396996	0.123514356835	254	7	0.916715556553619	0.359291712061688	0.296391207332714	275.721326067606	2.34101382488479	1.8578	0.189	1.8682	0.1963	243816822
347	1	244387282	245047729	0.404808	0.24293698056	175	8	-0.701986945278562	0.482687304838984	-0.278397579986364	189.96548055839	1.60919540229885	1.8578	0.189	1.8682	0.1963	244387282
348	1	245047729	245671145	0.422578	0.197967328397	213	10	-0.0132174695799228	0.989454292148692	-0.00380055950597941	231.215127765355	1.92760180995475	1.8578	0.189	1.8682	0.1963	245047729
349	1	245671145	246268341	0.422042	0.162753936731	212	10	-0.0367421402084097	0.970690608284392	-0.0105897251686185	230.129610733592	1.9185520361991	1.8578	0.189	1.8682	0.1963	245671145
350	1	246268341	246921274	0.389638	0.234224644795	195	6	-0.241991635896099	0.808786644242846	-0.0906682954488503	211.675821193635	1.78489702517162	1.8578	0.189	1.8682	0.1963	246268341
351	1	246921274	247616229	0.415174	0.280528955112	200	9	-0.266291722262741	0.790014547701449	-0.0906450087459129	217.103406352446	1.82648401826484	1.8578	0.189	1.8682	0.1963	246921274
352	1	247616229	248317745	0.36905	0.287257881502	195	4	-0.0935032208726909	0.92550379102047	-0.03926070362445	211.675821193635	1.83529411764706	1.8578	0.189	1.8682	0.1963	247616229
353	1	248317745	249250621	0.327578	0.507393530501	197	1	0.202912906693047	0.839203106053557	0.105438232402408	213.846855257159	1.97	1.8578	0.189	1.8682	0.1963	248317745
354	2	0	616099	0.426734	0.188442117257	206	10	-0.177890163979331	0.858809235650689	-0.0520096525485992	223.616508543019	1.86425339366516	1.8919	0.1847	1.8953	0.1952	248317745
355	2	616099	1202949	0.434058	0.147993524751	187	11	-0.691492050842073	0.48925637448846	-0.208915523721852	202.991684939537	1.70776255707763	1.8919	0.1847	1.8953	0.1952	248933844
356	2	1202949	1825762	0.476658	0.197190810083	241	14	0.214625735756499	0.830059127256241	0.0637294825887085	261.609604654697	2.09565217391304	1.8919	0.1847	1.8953	0.1952	249520694
357	2	1825762	2396479	0.431262	0.123909047742	181	11	-0.833881021347372	0.404348032890724	-0.255964096526283	196.478582748963	1.65296803652968	1.8919	0.1847	1.8953	0.1952	250143507
358	2	2396479	2956121	0.463072	0.106571701195	182	13	-0.963840740656885	0.335125777588517	-0.304101097915488	197.564099780726	1.61777777777778	1.8919	0.1847	1.8953	0.1952	250714224
359	2	2956121	3598691	0.46405	0.22187465957	217	13	-0.173920938824499	0.861927596610081	-0.0503445056697049	235.557195892404	1.92888888888889	1.8919	0.1847	1.8953	0.1952	251273866
360	2	3598691	4216080	0.43719	0.190137822345	209	11	-0.169399158989309	0.865482684975173	-0.0484508515286056	226.873059638306	1.90867579908676	1.8919	0.1847	1.8953	0.1952	251916436
361	2	4216080	4796180	0.367372	0.138079641441	185	4	-0.267317597137465	0.789224639050361	-0.115209556857749	200.820650876012	1.74117647058824	1.8919	0.1847	1.8953	0.1952	252533825
362	2	4796180	5460124	0.375352	0.246924439411	183	5	-0.439142733586783	0.660558116502731	-0.173303140805929	198.649616812488	1.69444444444444	1.8919	0.1847	1.8953	0.1952	253113925
363	2	5460124	6047249	0.409114	0.148392591016	180	8	-0.60775602440625	0.543349299461234	-0.237755595489018	195.393065717201	1.6551724137931	1.8919	0.1847	1.8953	0.1952	253777869
364	2	6047249	6611512	0.39118	0.113888381836	193	7	-0.26874682568942	0.788124515205476	-0.0998364421713716	209.50478713011	1.77880184331797	1.8919	0.1847	1.8953	0.1952	254364994
365	2	6611512	7158709	0.409698	0.0862523003598	211	8	-0.0235243149979109	0.981232043286217	-0.00850950311150798	229.04409370183	1.94022988505747	1.8919	0.1847	1.8953	0.1952	254929257
366	2	7158709	7714640	0.40255	0.100607809243	178	8	-0.645448392755175	0.518636651582989	-0.253875260852295	193.222031653677	1.6367816091954	1.8919	0.1847	1.8953	0.1952	255476454
367	2	7714640	8272364	0.406738	0.103499221837	157	8	-1.04121826041889	0.297774262714028	-0.434987942927066	170.42617398667	1.44367816091954	1.8919	0.1847	1.8953	0.1952	256032385
368	2	8272364	8816269	0.45691	0.0807218172291	217	13	-0.173920938824499	0.861927596610081	-0.0503445056697049	235.557195892404	1.92888888888889	1.8919	0.1847	1.8953	0.1952	256590109
369	2	8816269	9417012	0.417464	0.1676973348	226	9	0.267555265428875	0.789041668815106	0.0856777638945501	245.326849178264	2.06392694063927	1.8919	0.1847	1.8953	0.1952	257134014
370	2	9417012	10030167	0.44274	0.184545506438	233	12	0.412379644063971	0.680061180862903	0.0763832533140723	252.925468400599	2.06194690265487	1.8919	0.1847	1.8953	0.1952	257734757
371	2	10030167	10629284	0.493218	0.165438470282	202	15	-0.738587219260531	0.460157687380443	-0.171807767604219	219.27444041597	1.75652173913043	1.8919	0.1847	1.8953	0.1952	258347912
372	2	10629284	11238703	0.459752	0.179546420443	191	13	-0.760718505899986	0.446825218979764	-0.234466910078436	207.333753066586	1.69777777777778	1.8919	0.1847	1.8953	0.1952	258947029
373	2	11238703	11837086	0.429468	0.164414764457	189	10	-0.577809564663607	0.56339269705881	-0.176267755510745	205.162719003061	1.710407239819	1.8919	0.1847	1.8953	0.1952	259556448
374	2	11837086	12408724	0.426494	0.125320570011	224	10	0.245553907333432	0.806027573450675	0.0688447423257866	243.155815114739	2.02714932126697	1.8919	0.1847	1.8953	0.1952	260154831
375	2	12408724	12971186	0.398736	0.111051057671	238	7	0.605774603834133	0.544664436035385	0.202524283868491	258.35305355941	2.19354838709677	1.8919	0.1847	1.8953	0.1952	260726469
376	2	12971186	13584183	0.357856	0.184335323011	192	3	-0.1045371128898	0.916743117779196	-0.0457330475667515	208.419270098348	1.80281690140845	1.8919	0.1847	1.8953	0.1952	261288931
377	2	13584183	14197791	0.342092	0.185147520893	222	2	0.613756148685169	0.539376478585626	0.222371114522277	240.984781051215	2.15533980582524	1.8919	0.1847	1.8953	0.1952	261901928
378	2	14197791	14778882	0.365704	0.13954957141	214	4	0.236744094030379	0.812855325083933	0.0948759690270864	232.300644797117	2.01411764705882	1.8919	0.1847	1.8953	0.1952	262515536
379	2	14778882	15347169	0.398208	0.120162875448	193	7	-0.26874682568942	0.788124515205476	-0.0998364421713716	209.50478713011	1.77880184331797	1.8919	0.1847	1.8953	0.1952	263096627
380	2	15347169	15928375	0.39847	0.139719823952	220	7	0.255966032024712	0.797977066249392	0.0890662340852075	238.81374698769	2.02764976958525	1.8919	0.1847	1.8953	0.1952	263664914
381	2	15928375	16564119	0.443736	0.213519907384	196	12	-0.857508624537089	0.391163850452388	-0.173093047225	212.761338225397	1.73451327433628	1.8919	0.1847	1.8953	0.1952	264246120
382	2	16564119	17130248	0.405544	0.116809066485	186	8	-0.494678919359475	0.62082678431906	-0.190449880710662	201.906167907774	1.71034482758621	1.8919	0.1847	1.8953	0.1952	264881864
383	2	17130248	17711983	0.36681	0.140502118662	209	4	0.149836905897992	0.880893291337381	0.0607681147068219	226.873059638306	1.96705882352941	1.8919	0.1847	1.8953	0.1952	265447993
384	2	17711983	18300635	0.396756	0.150601713746	179	7	-0.54082015931897	0.588631546332532	-0.208477702175196	194.307548685439	1.64976958525346	1.8919	0.1847	1.8953	0.1952	266029728
385	2	18300635	18873016	0.382936	0.126455979496	214	6	0.121521429668067	0.903278042065838	0.0434683772026859	232.300644797117	1.95881006864989	1.8919	0.1847	1.8953	0.1952	266618380
386	2	18873016	19495246	0.381806	0.196438615946	194	6	-0.261123902504739	0.793996959423706	-0.0980857670113333	210.590304161872	1.77574370709382	1.8919	0.1847	1.8953	0.1952	267190761
387	2	19495246	20055399	0.421074	0.107386731839	199	10	-0.342562858378738	0.731927347838748	-0.101885559188169	216.017889320683	1.80090497737557	1.8919	0.1847	1.8953	0.1952	267812991
388	2	20055399	20650180	0.431148	0.15935445147	213	11	-0.0744731786524429	0.940633882222642	-0.0211003633836501	231.215127765355	1.94520547945205	1.8919	0.1847	1.8953	0.1952	268373144
389	2	20650180	21248614	0.449088	0.164485975062	185	12	-1.23504297466173	0.216814510673186	-0.256421430823896	200.820650876012	1.63716814159292	1.8919	0.1847	1.8953	0.1952	268967925
390	2	21248614	21820644	0.38623	0.125919969232	168	6	-0.758562834329388	0.448114112224509	-0.305681186419701	182.366861336054	1.53775743707094	1.8919	0.1847	1.8953	0.1952	269566359
391	2	21820644	22375089	0.364668	0.0981972963955	194	4	-0.110884658499168	0.911707811317687	-0.0466781751869331	210.590304161872	1.82588235294118	1.8919	0.1847	1.8953	0.1952	270138389
392	2	22375089	22946708	0.363716	0.125291496609	184	4	-0.284699034763942	0.775874730205178	-0.123029061317048	199.73513384425	1.73176470588235	1.8919	0.1847	1.8953	0.1952	270692834
393	2	22946708	23509419	0.404064	0.111444418183	213	8	0.0141680533510142	0.988695907161324	0.00510092840714502	231.215127765355	1.95862068965517	1.8919	0.1847	1.8953	0.1952	271264453
394	2	23509419	24059871	0.464264	0.0916555848648	210	13	-0.331904899190976	0.739961070885821	-0.0976502204480616	227.958576670068	1.86666666666667	1.8919	0.1847	1.8953	0.1952	271827164
395	2	24059871	24740986	0.397206	0.265909574741	193	7	-0.26874682568942	0.788124515205476	-0.0998364421713716	209.50478713011	1.77880184331797	1.8919	0.1847	1.8953	0.1952	272377616
396	2	24740986	25367687	0.415544	0.202171370398	178	9	-0.718008404155647	0.472752104925506	-0.25876776755424	193.222031653677	1.62557077625571	1.8919	0.1847	1.8953	0.1952	273058731
397	2	25367687	25990943	0.44079	0.197761433504	233	12	0.412379644063971	0.680061180862903	0.0763832533140723	252.925468400599	2.06194690265487	1.8919	0.1847	1.8953	0.1952	273685432
398	2	25990943	26667421	0.407016	0.260877663427	251	8	0.730323051980591	0.46519274080726	0.241934862132079	272.464774972319	2.30804597701149	1.8919	0.1847	1.8953	0.1952	274308688
399	2	26667421	27249054	0.485998	0.140351389966	231	14	0.00853625085395145	0.993189139951739	0.00258918777480419	250.754434337075	2.00869565217391	1.8919	0.1847	1.8953	0.1952	274985166
400	2	27249054	27895223	0.460862	0.226208623441	228	13	0.074339570322822	0.940740191557639	0.0209942760505573	247.497883241788	2.02666666666667	1.8919	0.1847	1.8953	0.1952	275566799
401	2	27895223	28491184	0.385058	0.161018925735	252	6	0.848547560796399	0.396133096926216	0.279281314301455	273.550292004082	2.30663615560641	1.8919	0.1847	1.8953	0.1952	276212968
402	2	28491184	29082759	0.450746	0.154798630774	218	13	-0.151351801629288	0.879698208101308	-0.0437114133372578	236.642712924166	1.93777777777778	1.8919	0.1847	1.8953	0.1952	276808929
403	2	29082759	29654518	0.437902	0.125505676343	230	11	0.328962237779238	0.742184230799362	0.089680067334887	249.668917305313	2.10045662100457	1.8919	0.1847	1.8953	0.1952	277400504
404	2	29654518	30203382	0.420582	0.0890275186567	199	10	-0.342562858378738	0.731927347838748	-0.101885559188169	216.017889320683	1.80090497737557	1.8919	0.1847	1.8953	0.1952	277972263
405	2	30203382	30790655	0.418766	0.148607206529	199	9	-0.286824298712418	0.77424685661843	-0.0978765779769887	216.017889320683	1.81735159817352	1.8919	0.1847	1.8953	0.1952	278521127
406	2	30790655	31361844	0.443002	0.124633002386	214	12	-0.239725142514952	0.810543342285824	-0.046335904939061	232.300644797117	1.89380530973451	1.8919	0.1847	1.8953	0.1952	279108400
407	2	31361844	31996845	0.417292	0.212599665197	202	9	-0.225226569363386	0.821803021028973	-0.0762897157688429	219.27444041597	1.84474885844749	1.8919	0.1847	1.8953	0.1952	279679589
408	2	31996845	32700888	0.362038	0.289816104982	225	4	0.42793990792163	0.668694871085112	0.167190173842976	244.241332146501	2.11764705882353	1.8919	0.1847	1.8953	0.1952	280314590
409	2	32700888	33329162	0.379308	0.20416888173	195	5	-0.213532833007968	0.83091138256273	-0.0816726653403611	211.675821193635	1.80555555555556	1.8919	0.1847	1.8953	0.1952	281018633
410	2	33329162	33941659	0.384382	0.183669471034	214	6	0.121521429668067	0.903278042065838	0.0434683772026859	232.300644797117	1.95881006864989	1.8919	0.1847	1.8953	0.1952	281646907
411	2	33941659	34554683	0.371936	0.184371248108	190	5	-0.307536958249141	0.758434696484345	-0.119147370759024	206.248236034823	1.75925925925926	1.8919	0.1847	1.8953	0.1952	282259404
412	2	34554683	35183775	0.35133	0.205203690398	159	3	-0.66239800316253	0.507716183108116	-0.317812593003552	172.597208050194	1.49295774647887	1.8919	0.1847	1.8953	0.1952	282872428
413	2	35183775	35786926	0.338338	0.17102019229	218	1	0.509823973288272	0.610174788785141	0.251570737722958	236.642712924166	2.18	1.8919	0.1847	1.8953	0.1952	283501520
414	2	35786926	36399642	0.357206	0.183961247952	188	3	-0.17215661474104	0.863314404985082	-0.0761066966102703	204.077201971299	1.76525821596244	1.8919	0.1847	1.8953	0.1952	284104671
415	2	36399642	36967517	0.388388	0.119524543253	198	6	-0.184594836070178	0.853546836556524	-0.0686419891188514	214.932372288921	1.81235697940503	1.8919	0.1847	1.8953	0.1952	284717387
416	2	36967517	37597557	0.374914	0.206399593677	216	5	0.18128449300496	0.856144277154235	0.0658845230734969	234.471678860641	2	1.8919	0.1847	1.8953	0.1952	285285262
417	2	37597557	38194752	0.402064	0.162752534767	216	8	0.0707066058744018	0.94363126327146	0.0252788103447755	234.471678860641	1.98620689655172	1.8919	0.1847	1.8953	0.1952	285915302
418	2	38194752	38814174	0.402052	0.192795864532	231	8	0.35339936849134	0.723789059190603	0.122140349597365	250.754434337075	2.12413793103448	1.8919	0.1847	1.8953	0.1952	286512497
419	2	38814174	39475263	0.386118	0.243672183322	225	6	0.331976362363111	0.739907107887363	0.115782582018576	244.241332146501	2.05949656750572	1.8919	0.1847	1.8953	0.1952	287131919
420	2	39475263	40076997	0.377434	0.169068059973	240	5	0.632504294162591	0.527057403367904	0.217887616518547	260.524087622935	2.22222222222222	1.8919	0.1847	1.8953	0.1952	287793008
421	2	40076997	40654319	0.377444	0.133932190355	237	5	0.576101819017887	0.564546362018097	0.199740269808287	257.267536527648	2.19444444444444	1.8919	0.1847	1.8953	0.1952	288394742
422	2	40654319	41214960	0.343372	0.108163691203	196	2	0.110542102048135	0.911979461835968	0.0426650922873793	212.761338225397	1.90291262135922	1.8919	0.1847	1.8953	0.1952	288972064
423	2	41214960	41814385	0.349934	0.165867289486	195	2	0.0911877156390184	0.927343435785175	0.0352855619217817	211.675821193635	1.89320388349515	1.8919	0.1847	1.8953	0.1952	289532705
424	2	41814385	42386818	0.4198	0.126535332519	237	9	0.493413606375328	0.621720370274552	0.154242050377621	257.267536527648	2.16438356164384	1.8919	0.1847	1.8953	0.1952	290132130
425	2	42386818	43042110	0.398268	0.236981376241	238	7	0.605774603834133	0.544664436035385	0.202524283868491	258.35305355941	2.19354838709677	1.8919	0.1847	1.8953	0.1952	290704563
426	2	43042110	43640475	0.473032	0.164389628404	234	14	0.0703630963247157	0.943904663284574	0.0212048659421514	254.010985432361	2.03478260869565	1.8919	0.1847	1.8953	0.1952	291359855
427	2	43640475	44256189	0.375298	0.187934657974	183	5	-0.439142733586783	0.660558116502731	-0.173303140805929	198.649616812488	1.69444444444444	1.8919	0.1847	1.8953	0.1952	291958220
428	2	44256189	44885853	0.369506	0.205925700056	201	4	0.0107854048861733	0.991394658795631	0.00446067380486779	218.188923384208	1.89176470588235	1.8919	0.1847	1.8953	0.1952	292573934
429	2	44885853	45463911	0.438754	0.135034892692	209	11	-0.169399158989309	0.865482684975173	-0.0484508515286056	226.873059638306	1.90867579908676	1.8919	0.1847	1.8953	0.1952	293203598
430	2	45463911	46019151	0.404396	0.0994885094734	199	8	-0.249678525091461	0.802835966815268	-0.0929840712750442	216.017889320683	1.82988505747126	1.8919	0.1847	1.8953	0.1952	293781656
431	2	46019151	46575185	0.439442	0.100774413075	202	11	-0.335519624578825	0.737233143518394	-0.0975985008576937	219.27444041597	1.84474885844749	1.8919	0.1847	1.8953	0.1952	294336896
432	2	46575185	47148856	0.42418	0.128420296651	221	10	0.174979895447972	0.861095430965623	0.049392379659614	239.899264019452	2	1.8919	0.1847	1.8953	0.1952	294892930
433	2	47148856	47782132	0.452894	0.210454841175	248	13	0.525722314227042	0.599081157502604	0.142300572272691	269.208223877033	2.20444444444444	1.8919	0.1847	1.8953	0.1952	295466601
434	2	47782132	48439149	0.40535	0.238984683806	169	8	-0.815064050325338	0.415035648142984	-0.328729255536509	183.452378367817	1.55402298850575	1.8919	0.1847	1.8953	0.1952	296099877
435	2	48439149	49070749	0.385374	0.208359721343	196	6	-0.222859369287459	0.823644959720651	-0.0832887650832528	212.761338225397	1.79405034324943	1.8919	0.1847	1.8953	0.1952	296756894
436	2	49070749	49661349	0.385576	0.153403318659	205	6	-0.0506689698096958	0.959589303379737	-0.018518509693015	222.530991511257	1.87643020594966	1.8919	0.1847	1.8953	0.1952	297388494
437	2	49661349	50244505	0.354328	0.142596492191	202	3	0.0645116417382998	0.948562837655182	0.0275159344638872	219.27444041597	1.89671361502347	1.8919	0.1847	1.8953	0.1952	297979094
438	2	50244505	50789013	0.349628	0.0817398458792	212	2	0.420212284594002	0.674330381334532	0.15587570273537	230.129610733592	2.05825242718447	1.8919	0.1847	1.8953	0.1952	298562250
439	2	50789013	51322685	0.348566	0.0630949347165	179	2	-0.218482466906849	0.827053217740363	-0.0882289745635726	194.307548685439	1.7378640776699	1.8919	0.1847	1.8953	0.1952	299106758
440	2	51322685	51913523	0.342074	0.153744342781	182	2	-0.160419307679499	0.872550781249053	-0.0642501116291327	197.564099780726	1.76699029126214	1.8919	0.1847	1.8953	0.1952	299640430
441	2	51913523	52516164	0.335714	0.17031864742	191	1	0.115224030522983	0.908267551926157	0.0608152409817805	207.333753066586	1.91	1.8919	0.1847	1.8953	0.1952	300231268
442	2	52516164	53106277	0.353292	0.152704651482	202	3	0.0645116417382998	0.948562837655182	0.0275159344638872	219.27444041597	1.89671361502347	1.8919	0.1847	1.8953	0.1952	300833909
443	2	53106277	53704899	0.359264	0.164748372095	215	3	0.28427502275483	0.776199625832456	0.117497301301553	233.386161828879	2.018779342723	1.8919	0.1847	1.8953	0.1952	301424022
444	2	53704899	54339151	0.377724	0.211669809476	221	5	0.275288618246133	0.783094508109756	0.0988995803014598	239.899264019452	2.0462962962963	1.8919	0.1847	1.8953	0.1952	302022644
445	2	54339151	54909490	0.397988	0.123328406439	204	7	-0.0549749206947737	0.956158443955728	-0.0198681374679566	221.445474479495	1.88018433179724	1.8919	0.1847	1.8953	0.1952	302656896
446	2	54909490	55492677	0.391416	0.142642068496	209	7	0.0421941270300655	0.966343944343798	0.0150656526414307	226.873059638306	1.92626728110599	1.8919	0.1847	1.8953	0.1952	303227235
447	2	55492677	56157960	0.364048	0.248440137505	218	4	0.306269844536288	0.759399197286325	0.121593307402866	236.642712924166	2.05176470588235	1.8919	0.1847	1.8953	0.1952	303810422
448	2	56157960	56742242	0.379368	0.144248838746	218	5	0.218886143101429	0.826738740946416	0.0791813456869546	236.642712924166	2.01851851851852	1.8919	0.1847	1.8953	0.1952	304475705
449	2	56742242	57363074	0.346474	0.194629142828	170	2	-0.392671944588899	0.69456179459083	-0.162653815690127	184.537895399579	1.6504854368932	1.8919	0.1847	1.8953	0.1952	305059987
450	2	57363074	57978189	0.343382	0.187143867407	268	2	1.50405792350454	0.132566453036477	0.494044438629944	290.918564512277	2.60194174757282	2.7331	0.2554	2.7427	0.2968	305680819
451	2	57978189	58561399	0.343574	0.142675880043	297	2	2.06533512936892	0.0388913018767466	0.642274368972937	322.398558433382	2.88349514563107	2.7331	0.2554	2.7427	0.2968	306295934
452	2	58561399	59114769	0.36381	0.0964454162676	319	4	2.0617950448105	0.0392272530416431	0.670821596390809	346.279933132151	3.00235294117647	2.7331	0.2554	2.7427	0.2968	306879144
453	2	59114769	59682896	0.372622	0.119915089408	264	5	1.08372409532022	0.278487148819615	0.355391140268482	286.576496385228	2.44444444444444	2.7331	0.2554	2.7427	0.2968	307432514
454	2	59682896	60229917	0.383076	0.0859583087304	177	6	-0.586372434851625	0.557625264038522	-0.230393059115463	192.136514621914	1.62013729977117	1.8792	0.1884	1.8813	0.1798	308000641
455	2	60229917	60804512	0.42132	0.129821874538	217	10	0.0808812129340245	0.935536420915336	0.0230410527126618	235.557195892404	1.96380090497738	1.8792	0.1884	1.8813	0.1798	308547662
456	2	60804512	61457641	0.391244	0.234454449274	204	7	-0.0549749206947737	0.956158443955728	-0.0198681374679566	221.445474479495	1.88018433179724	1.8792	0.1884	1.8813	0.1798	309122257
457	2	61457641	62149146	0.379414	0.276939429216	216	5	0.18128449300496	0.856144277154235	0.0658845230734969	234.471678860641	2	1.8792	0.1884	1.8813	0.1798	309775386
458	2	62149146	62802126	0.411118	0.234279763546	259	9	0.945130288268234	0.344592363916335	0.282307089165916	281.148911226417	2.36529680365297	1.8792	0.1884	1.8813	0.1798	310466891
459	2	62802126	63444030	0.359544	0.221067324709	234	3	0.60546765654822	0.544868308819883	0.239669171295497	254.010985432361	2.19718309859155	1.8792	0.1884	1.8813	0.1798	311119871
460	2	63444030	64100152	0.363776	0.237946601394	215	4	0.254125531656856	0.799398579272624	0.1016018322154	233.386161828879	2.02352941176471	1.8792	0.1884	1.8813	0.1798	311761775
461	2	64100152	64693219	0.392452	0.156924934282	228	7	0.411436508384455	0.680752488297875	0.14059653472529	247.497883241788	2.10138248847926	1.8792	0.1884	1.8813	0.1798	312417897
462	2	64693219	65282302	0.420952	0.151223172286	217	10	0.0808812129340245	0.935536420915336	0.0230410527126618	235.557195892404	1.96380090497738	1.8792	0.1884	1.8813	0.1798	313010964
463	2	65282302	65919382	0.416494	0.215169209518	198	9	-0.307356875162096	0.758571749137545	-0.105144578441028	214.932372288921	1.80821917808219	1.8792	0.1884	1.8813	0.1798	313600047
464	2	65919382	66508419	0.399588	0.151156888277	191	7	-0.307614444779356	0.758375727515213	-0.114864651403703	207.333753066586	1.76036866359447	1.8792	0.1884	1.8813	0.1798	314237127
465	2	66508419	67091838	0.383566	0.142983001925	219	6	0.217182762711269	0.82806591745846	0.0767884504027125	237.728229955928	2.0045766590389	1.8792	0.1884	1.8813	0.1798	314826164
466	2	67091838	67661697	0.364592	0.122589974011	183	4	-0.302080472390419	0.762590718258874	-0.130891179090018	198.649616812488	1.72235294117647	1.8792	0.1884	1.8813	0.1798	315409583
467	2	67661697	68234810	0.39735	0.12757170052	172	7	-0.676856826133745	0.498496799147646	-0.266028724737354	186.708929463103	1.5852534562212	1.8792	0.1884	1.8813	0.1798	315979442
468	2	68234810	68855598	0.372514	0.194572060027	214	5	0.14368284290849	0.88575091998061	0.0524640073111751	232.300644797117	1.98148148148148	1.8792	0.1884	1.8813	0.1798	316552555
469	2	68855598	69415572	0.410132	0.107101401136	193	9	-0.410019757410484	0.681791454291622	-0.142044161252557	209.50478713011	1.76255707762557	1.8792	0.1884	1.8813	0.1798	317173343
470	2	69415572	70046550	0.403962	0.20757934508	216	8	0.0707066058744018	0.94363126327146	0.0252788103447755	234.471678860641	1.98620689655172	1.8792	0.1884	1.8813	0.1798	317733317
471	2	70046550	70708663	0.418528	0.244841892547	214	9	0.0211643480327447	0.983114554056543	0.00696578788050926	232.300644797117	1.95433789954338	1.8792	0.1884	1.8813	0.1798	318364295
472	2	70708663	71341013	0.447768	0.209298647901	213	12	-0.274046447071737	0.784048927832592	-0.0530932711143697	231.215127765355	1.88495575221239	1.8792	0.1884	1.8813	0.1798	319026408
473	2	71341013	71953120	0.442322	0.183149351339	196	12	-0.857508624537089	0.391163850452388	-0.173093047225	212.761338225397	1.73451327433628	1.8792	0.1884	1.8813	0.1798	319658758
474	2	71953120	72519106	0.445348	0.11658592262	226	12	0.172130512166473	0.863334925516058	0.0323760710749799	245.326849178264	2	1.8792	0.1884	1.8813	0.1798	320270865
475	2	72519106	73134358	0.35972	0.187324868509	240	3	0.70689690932508	0.479630544794188	0.276195047320611	260.524087622935	2.25352112676056	1.8792	0.1884	1.8813	0.1798	320836851
476	2	73134358	73731601	0.457066	0.162819823757	178	13	-1.05411728943773	0.291829221400714	-0.336162307147786	193.222031653677	1.58222222222222	1.8792	0.1884	1.8813	0.1798	321452103
477	2	73731601	74439703	0.421868	0.293887038873	222	10	0.198504566076459	0.842650312622989	0.0559056866182884	240.984781051215	2.00904977375566	1.8792	0.1884	1.8813	0.1798	322049346
478	2	74439703	75036542	0.450382	0.162253136943	238	13	0.300030942274932	0.76415355371836	0.0829220251937592	258.35305355941	2.11555555555556	1.8792	0.1884	1.8813	0.1798	322757448
479	2	75036542	75633395	0.405266	0.162272787437	201	8	-0.211986156742536	0.832117834217346	-0.0785570006397644	218.188923384208	1.84827586206897	1.8792	0.1884	1.8813	0.1798	323354287
480	2	75633395	76228029	0.382676	0.159146634737	215	6	0.140653696276707	0.888143526353893	0.0501942403909994	233.386161828879	1.96796338672769	1.8792	0.1884	1.8813	0.1798	323951140
481	2	76228029	76827430	0.34962	0.165833890834	208	2	0.342794738957535	0.731752884128045	0.128394966313263	225.787542606543	2.01941747572816	1.8792	0.1884	1.8813	0.1798	324545774
482	2	76827430	77426537	0.339332	0.165424540191	189	1	0.0859944051329617	0.931470864808768	0.0456288371671042	205.162719003061	1.89	1.8792	0.1884	1.8813	0.1798	325145175
483	2	77426537	78027312	0.33732	0.167741667013	171	1	-0.177072223377231	0.859451659671158	-0.0987610721680705	185.623412431341	1.71	1.8792	0.1884	1.8813	0.1798	325744282
484	2	78027312	78618802	0.33568	0.154677171212	167	1	-0.235531474157274	0.813796253011477	-0.132909294579916	181.281344304292	1.67	1.8792	0.1884	1.8813	0.1798	326345057
485	2	78618802	79201843	0.345732	0.142427376462	210	2	0.381503511775769	0.702829665878986	0.142200765838294	227.958576670068	2.03883495145631	1.8792	0.1884	1.8813	0.1798	326936547
486	2	79201843	79797018	0.378938	0.159910950561	218	5	0.218886143101429	0.826738740946416	0.0791813456869546	236.642712924166	2.01851851851852	1.8792	0.1884	1.8813	0.1798	327519588
487	2	79797018	80355685	0.37482	0.105012467176	219	5	0.237686968149663	0.812123891960501	0.0857840805112018	237.728229955928	2.02777777777778	1.8792	0.1884	1.8813	0.1798	328114763
488	2	80355685	80906998	0.386328	0.0930741702082	245	6	0.714621694535917	0.474842835633866	0.23863932980411	265.951672781746	2.24256292906178	1.8792	0.1884	1.8813	0.1798	328673430
489	2	80906998	81499880	0.353112	0.156661865262	208	3	0.16594089451516	0.868203464448346	0.0697441698531845	225.787542606543	1.95305164319249	1.8792	0.1884	1.8813	0.1798	329224743
490	2	81499880	82087300	0.34546	0.148820264887	170	2	-0.392671944588899	0.69456179459083	-0.162653815690127	184.537895399579	1.6504854368932	1.8792	0.1884	1.8813	0.1798	329817625
491	2	82087300	82672633	0.340582	0.145785390538	196	2	0.110542102048135	0.911979461835968	0.0426650922873793	212.761338225397	1.90291262135922	1.8792	0.1884	1.8813	0.1798	330405045
492	2	82672633	83254426	0.338066	0.140587803566	174	1	-0.133227785292199	0.894013237230452	-0.0736700912052401	188.879963526628	1.74	1.8792	0.1884	1.8813	0.1798	330990378
493	2	83254426	83838444	0.342	0.143862004253	193	2	0.052478942820785	0.958147073405607	0.0204122854402514	209.50478713011	1.87378640776699	1.8792	0.1884	1.8813	0.1798	331572171
494	2	83838444	84427819	0.35776	0.15164369035	185	3	-0.22287124112947	0.823635719705236	-0.0993140877715954	200.820650876012	1.73708920187793	1.8792	0.1884	1.8813	0.1798	332156189
495	2	84427819	85053313	0.386914	0.200631820609	174	6	-0.643769234677546	0.519725086535267	-0.255055113349733	188.879963526628	1.59267734553776	1.8792	0.1884	1.8813	0.1798	332745564
496	2	85053313	85702752	0.448476	0.230104751947	209	12	-0.411331665298879	0.680829353635042	-0.0804437592593251	226.873059638306	1.84955752212389	1.8792	0.1884	1.8813	0.1798	333371058
497	2	85702752	86326605	0.466368	0.198529140679	210	13	-0.331904899190976	0.739961070885821	-0.0976502204480616	227.958576670068	1.86666666666667	1.8792	0.1884	1.8813	0.1798	334020497
498	2	86326605	86975038	0.39966	0.228910311474	228	7	0.411436508384455	0.680752488297875	0.14059653472529	247.497883241788	2.10138248847926	1.8792	0.1884	1.8813	0.1798	334644350
499	2	86975038	88809039	0.422464	0.727372013429	192	10	-0.507235552778146	0.61198955205335	-0.153547679010661	208.419270098348	1.73755656108597	1.8792	0.1884	1.8813	0.1798	335292783
500	2	88809039	95541489	0.407006	0.925732831287	324	8	2.10609449671636	0.0351961447844615	0.610241311065932	351.707518290962	2.97931034482759	1.8792	0.1884	1.8813	0.1798	337126784
501	2	95541489	96740240	0.462642	0.582899200918	217	13	-0.173920938824499	0.861927596610081	-0.0503445056697049	235.557195892404	1.92888888888889	1.8792	0.1884	1.8813	0.1798	343859234
502	2	96740240	97380358	0.47655	0.218894016416	216	14	-0.30059797649987	0.76372107465739	-0.0942723514777847	234.471678860641	1.87826086956522	1.8792	0.1884	1.8813	0.1798	345057985
503	2	97380358	98551867	0.460402	0.573200035168	225	13	0.00663215873718891	0.994708341731563	0.00188545310285293	244.241332146501	2	1.8792	0.1884	1.8813	0.1798	345698103
504	2	98551867	99149896	0.420854	0.163920144341	191	10	-0.530760223406633	0.595584947181179	-0.161081351696069	207.333753066586	1.72850678733032	1.8792	0.1884	1.8813	0.1798	346869612
505	2	99149896	99771850	0.41287	0.196082025359	228	9	0.30862041832823	0.757610287011213	0.0983888156441041	247.497883241788	2.08219178082192	1.8792	0.1884	1.8813	0.1798	347467641
506	2	99771850	100407187	0.399614	0.213016084377	185	7	-0.424217302049163	0.671407343671343	-0.16091201892314	200.820650876012	1.70506912442396	1.8792	0.1884	1.8813	0.1798	348089595
507	2	100407187	101000650	0.410204	0.157487492902	217	9	0.0827620773817773	0.934040723504027	0.0270500339238416	235.557195892404	1.98173515981735	1.8792	0.1884	1.8813	0.1798	348724932
508	2	101000650	101601235	0.439208	0.167478375251	205	11	-0.264325139326175	0.79152939054892	-0.0763298841040422	222.530991511257	1.87214611872146	1.8792	0.1884	1.8813	0.1798	349318395
509	2	101601235	102255660	0.427014	0.235970508462	206	10	-0.177890163979331	0.858809235650689	-0.0520096525485992	223.616508543019	1.86425339366516	1.8792	0.1884	1.8813	0.1798	349918980
510	2	102255660	102830966	0.412344	0.130897296395	192	9	-0.430552333860161	0.666793906246196	-0.149538697799481	208.419270098348	1.75342465753425	1.8792	0.1884	1.8813	0.1798	350573405
511	2	102830966	103394457	0.393638	0.112674381667	193	7	-0.26874682568942	0.788124515205476	-0.0998364421713716	209.50478713011	1.77880184331797	1.8792	0.1884	1.8813	0.1798	351148711
512	2	103394457	103974157	0.371598	0.137484905986	206	5	-0.00672375747738667	0.9946352581406	-0.00250245190675334	223.616508543019	1.90740740740741	1.8792	0.1884	1.8813	0.1798	351712202
513	2	103974157	104555738	0.349706	0.140274527538	212	2	0.420212284594002	0.674330381334532	0.15587570273537	230.129610733592	2.05825242718447	1.8792	0.1884	1.8813	0.1798	352291902
514	2	104555738	105100960	0.362738	0.0829423610933	203	4	0.045548280139128	0.9636702928192	0.0187448998111156	220.359957447732	1.91058823529412	1.8792	0.1884	1.8813	0.1798	352873483
515	2	105100960	105682950	0.406984	0.140878709256	226	8	0.259168447619027	0.795505274715391	0.0905702705964947	245.326849178264	2.07816091954023	1.8792	0.1884	1.8813	0.1798	353418705
516	2	105682950	106260408	0.427124	0.134136162284	222	10	0.198504566076459	0.842650312622989	0.0559056866182884	240.984781051215	2.00904977375566	1.8792	0.1884	1.8813	0.1798	354000695
517	2	106260408	106850260	0.434696	0.152329736951	214	11	-0.0507416835682263	0.959531360728509	-0.0143429972083414	232.300644797117	1.95433789954338	1.8792	0.1884	1.8813	0.1798	354578153
518	2	106850260	107606696	0.404836	0.339005547065	230	8	0.334553184316877	0.737962165150143	0.115881359125682	249.668917305313	2.11494252873563	1.8792	0.1884	1.8813	0.1798	355168005
519	2	107606696	108179170	0.375818	0.126597889162	200	5	-0.119528707766794	0.904856497557407	-0.045146789315247	217.103406352446	1.85185185185185	1.8792	0.1884	1.8813	0.1798	355924441
520	2	108179170	108855419	0.371868	0.260627372462	229	5	0.42569521863201	0.670329946567781	0.150200809006972	248.58340027355	2.12037037037037	1.8792	0.1884	1.8813	0.1798	356496915
521	2	108855419	109602612	0.404092	0.330828848771	214	8	0.0330142375254767	0.973663233927234	0.011858294582454	232.300644797117	1.96781609195402	1.8792	0.1884	1.8813	0.1798	357173164
522	2	109602612	110317438	0.478238	0.300529079804	264	14	0.688631551032359	0.491055160847315	0.1952342657172	286.576496385228	2.29565217391304	1.8792	0.1884	1.8813	0.1798	357920357
523	2	110317438	111714785	0.416914	0.642179072199	205	9	-0.163628840014353	0.87002333964956	-0.0550210990151917	222.530991511257	1.87214611872146	1.8792	0.1884	1.8813	0.1798	358635183
524	2	111714785	112792600	0.42732	0.536098495567	227	10	0.316127919218893	0.751905416093302	0.0880383075590974	246.412366210026	2.05429864253394	1.8792	0.1884	1.8813	0.1798	360032530
525	2	112792600	113543645	0.411696	0.334260929771	251	9	0.780869676670814	0.434879148382958	0.237042355430134	272.464774972319	2.29223744292237	1.8792	0.1884	1.8813	0.1798	361110345
526	2	113543645	114470301	0.440974	0.460425443746	167	12	-1.85282645668387	0.0639072368606625	-0.404098598866156	181.281344304292	1.47787610619469	1.8792	0.1884	1.8813	0.1798	361861390
527	2	114470301	115076004	0.387232	0.174512921349	208	6	0.00672783001622514	0.994632008798233	0.00244110894263125	225.787542606543	1.90389016018307	1.8792	0.1884	1.8813	0.1798	362788046
528	2	115076004	115642440	0.3721	0.117287743011	234	5	0.519699343873183	0.603273144290719	0.181361740493433	254.010985432361	2.16666666666667	1.8792	0.1884	1.8813	0.1798	363393749
529	2	115642440	116236341	0.353764	0.158108843056	201	3	0.0476067662754898	0.962029639437899	0.020356142891021	218.188923384208	1.88732394366197	1.8792	0.1884	1.8813	0.1798	363960185
530	2	116236341	116825300	0.343266	0.151044469989	202	2	0.226668420502835	0.820681584777176	0.0861667309239657	219.27444041597	1.96116504854369	1.8792	0.1884	1.8813	0.1798	364554086
531	2	116825300	117440683	0.351124	0.187497867182	194	3	-0.0707273619641802	0.943614743665949	-0.0307827061007799	210.590304161872	1.82159624413146	1.8792	0.1884	1.8813	0.1798	365143045
532	2	117440683	118052731	0.356094	0.183070608841	214	3	0.26737014729202	0.789184182024833	0.110771438113239	232.300644797117	2.0093896713615	1.8792	0.1884	1.8813	0.1798	365758428
533	2	118052731	118701714	0.392908	0.229563794429	175	7	-0.618555397498841	0.53620929259934	-0.241082367607123	189.96548055839	1.61290322580645	1.8792	0.1884	1.8813	0.1798	366370476
534	2	118701714	119270482	0.40582	0.120906942725	187	8	-0.475832735185012	0.634193546435115	-0.182714231931056	202.991684939537	1.71954022988506	1.8792	0.1884	1.8813	0.1798	367019459
535	2	119270482	119840104	0.4369	0.122224914066	158	11	-1.37970540828435	0.167677367048253	-0.452029235432385	171.511691018432	1.44292237442922	1.8792	0.1884	1.8813	0.1798	367588227
536	2	119840104	120427480	0.450026	0.1487565035	198	13	-0.602734545533508	0.546685296312343	-0.182539118034575	214.932372288921	1.76	1.8792	0.1884	1.8813	0.1798	368157849
537	2	120427480	121047400	0.394528	0.193444315396	217	7	0.197664603389808	0.843307485646659	0.0692577530050272	235.557195892404	2	1.8792	0.1884	1.8813	0.1798	368745225
538	2	121047400	121585282	0.510306	0.0704280864576	234	15	0.186570750683384	0.851997201601766	0.0403454692273908	254.010985432361	2.03478260869565	1.8792	0.1884	1.8813	0.1798	369365145
539	2	121585282	122152639	0.487216	0.118720664414	167	14	-1.31043645252235	0.190048228735616	-0.465455561167201	181.281344304292	1.45217391304348	1.8792	0.1884	1.8813	0.1798	369903027
540	2	122152639	122785262	0.41502	0.209639864501	231	9	0.370218147677263	0.711219955858674	0.11724784289542	250.754434337075	2.10958904109589	1.8792	0.1884	1.8813	0.1798	370470384
541	2	122785262	123370390	0.399902	0.145486115858	156	7	-0.98779777885323	0.32325169558761	-0.406891260577204	169.340656954908	1.43778801843318	1.8792	0.1884	1.8813	0.1798	371103007
542	2	123370390	123934155	0.35537	0.113105637987	165	3	-0.56096875038567	0.574818840526116	-0.264373334042092	179.110310240768	1.54929577464789	1.8792	0.1884	1.8813	0.1798	371688135
543	2	123934155	124536545	0.345342	0.169972941118	210	2	0.381503511775769	0.702829665878986	0.142200765838294	227.958576670068	2.03883495145631	1.8792	0.1884	1.8813	0.1798	372251900
544	2	124536545	125123665	0.371878	0.148385338602	244	5	0.707707594355529	0.479126860333072	0.241734358472915	264.866155749984	2.25925925925926	1.8792	0.1884	1.8813	0.1798	372854290
545	2	125123665	125691358	0.384136	0.119242266507	180	6	-0.528975635025704	0.596822352039608	-0.206145512868786	195.393065717201	1.64759725400458	1.8792	0.1884	1.8813	0.1798	373441410
546	2	125691358	126284537	0.353908	0.157084117948	205	3	0.11522626812673	0.908265778389317	0.0487845512175383	222.530991511257	1.92488262910798	1.8792	0.1884	1.8813	0.1798	374009103
547	2	126284537	126875066	0.36137	0.153301531339	169	4	-0.545420599161102	0.585464276170548	-0.245711581091876	183.452378367817	1.59058823529412	1.8792	0.1884	1.8813	0.1798	374602282
548	2	126875066	127475626	0.389722	0.167443719195	207	6	-0.0124044365924152	0.990102945368149	-0.00451165169913581	224.702025574781	1.89473684210526	1.8792	0.1884	1.8813	0.1798	375192811
549	2	127475626	128059838	0.468866	0.144146303054	184	13	-0.918702466266463	0.358251219487356	-0.288333782057171	199.73513384425	1.63555555555556	1.8792	0.1884	1.8813	0.1798	375793371
550	2	128059838	128689942	0.441804	0.206480200094	203	12	-0.617259492639591	0.537063580504033	-0.122466974155032	220.359957447732	1.79646017699115	1.8792	0.1884	1.8813	0.1798	376377583
551	2	128689942	129315430	0.460542	0.200624152662	209	13	-0.354474036386187	0.722983658449647	-0.104536606033302	226.873059638306	1.85777777777778	1.8792	0.1884	1.8813	0.1798	377007687
552	2	129315430	129927206	0.429084	0.182707396171	197	10	-0.389612199635712	0.69682332966829	-0.116458360275441	213.846855257159	1.78280542986425	1.8792	0.1884	1.8813	0.1798	377633175
553	2	129927206	130511810	0.414086	0.144720186656	210	9	-0.0609659577659655	0.95138632037074	-0.020255680854515	227.958576670068	1.91780821917808	1.8792	0.1884	1.8813	0.1798	378244951
554	2	130511810	131734160	0.467156	0.590951855033	198	13	-0.602734545533508	0.546685296312343	-0.182539118034575	214.932372288921	1.76	1.8792	0.1884	1.8813	0.1798	378829555
555	2	131734160	133330192	0.43239	0.686723073222	267	11	1.20702755589525	0.227421531987389	0.304885948078066	289.833047480515	2.43835616438356	1.8792	0.1884	1.8813	0.1798	380051905
556	2	133330192	133883305	0.397702	0.0960255860918	241	7	0.664076032469037	0.506641649210682	0.220595856790509	261.609604654697	2.22119815668203	1.8792	0.1884	1.8813	0.1798	381647937
557	2	133883305	134454502	0.38702	0.124645262493	256	6	0.925076627230961	0.354926049841945	0.302001390801539	277.89236013113	2.34324942791762	1.8792	0.1884	1.8813	0.1798	382201050
558	2	134454502	135041554	0.41668	0.148286693513	201	9	-0.245759145813063	0.805868684156055	-0.083449507341709	218.188923384208	1.83561643835616	1.8792	0.1884	1.8813	0.1798	382772247
559	2	135041554	135630814	0.423558	0.151478125106	183	10	-0.718957588434528	0.472167051784085	-0.222810341447775	198.649616812488	1.65610859728507	1.8792	0.1884	1.8813	0.1798	383359299
560	2	135630814	136314476	0.362578	0.26864444711	207	4	0.115074030645037	0.908386443683523	0.0468959401252646	224.702025574781	1.94823529411765	1.8792	0.1884	1.8813	0.1798	383948559
561	2	136314476	136921865	0.388456	0.176804321448	218	6	0.198050496102628	0.843005555942931	0.0701857155784653	236.642712924166	1.9954233409611	1.8792	0.1884	1.8813	0.1798	384632221
562	2	136921865	137510871	0.410058	0.151112212779	213	9	0.000631771583067145	0.999495919241449	0.000208421705200568	231.215127765355	1.94520547945205	1.8792	0.1884	1.8813	0.1798	385239610
563	2	137510871	138097764	0.371232	0.14805594887	204	5	-0.0443254075738559	0.96464501925893	-0.0165776371184762	221.445474479495	1.88888888888889	1.8792	0.1884	1.8813	0.1798	385828616
564	2	138097764	138718177	0.363382	0.194085230322	163	4	-0.649709224919967	0.515880063987447	-0.297862863142983	176.939276177243	1.53411764705882	1.8792	0.1884	1.8813	0.1798	386415509
565	2	138718177	139309852	0.366338	0.154941479697	212	4	0.201981218777424	0.839931406824804	0.0813294371891385	230.129610733592	1.99529411764706	1.8792	0.1884	1.8813	0.1798	387035922
566	2	139309852	139882730	0.366774	0.12721382214	200	4	-0.00659603274030408	0.994737165476247	-0.00273482759933605	217.103406352446	1.88235294117647	1.8792	0.1884	1.8813	0.1798	387627597
567	2	139882730	140468081	0.349868	0.145811658304	187	2	-0.0636473756339151	0.949251007886943	-0.0251502919401923	202.991684939537	1.81553398058252	1.8792	0.1884	1.8813	0.1798	388200475
568	2	140468081	141036787	0.34636	0.120811104507	203	2	0.246022806911952	0.805664577634785	0.0932911653573473	220.359957447732	1.97087378640777	1.8792	0.1884	1.8813	0.1798	388785826
569	2	141036787	141594816	0.332272	0.103989219198	170	1	-0.191687036072242	0.847987361393208	-0.107222650916267	184.537895399579	1.7	1.8792	0.1884	1.8813	0.1798	389354532
570	2	141594816	142159950	0.338958	0.115254081333	187	1	0.0567647797429403	0.95473257037226	0.0302808728336683	202.991684939537	1.87	1.8792	0.1884	1.8813	0.1798	389912561
571	2	142159950	142713573	0.341962	0.0968583313916	190	2	-0.00558421640656502	0.995544463101551	-0.0021891434968812	206.248236034823	1.84466019417476	1.8792	0.1884	1.8813	0.1798	390477695
572	2	142713573	143269100	0.343872	0.0999537376221	210	2	0.381503511775769	0.702829665878986	0.142200765838294	227.958576670068	2.03883495145631	1.8792	0.1884	1.8813	0.1798	391031318
573	2	143269100	143882170	0.350014	0.18443244654	219	3	0.35189452460607	0.724917365641359	0.144091511313266	237.728229955928	2.05633802816901	1.8792	0.1884	1.8813	0.1798	391586845
574	2	143882170	144419098	0.354734	0.0687764467489	197	3	-0.0200127355757502	0.984033213080327	-0.00864372883153143	213.846855257159	1.84976525821596	1.8792	0.1884	1.8813	0.1798	392199915
575	2	144419098	144974298	0.367626	0.0994236311239	179	4	-0.371606222896329	0.710186055189805	-0.162775240109804	194.307548685439	1.68470588235294	1.8792	0.1884	1.8813	0.1798	392736843
576	2	144974298	145525086	0.370884	0.09220970682	193	5	-0.251134483104437	0.801710136334958	-0.0965459418218914	209.50478713011	1.78703703703704	1.8792	0.1884	1.8813	0.1798	393292043
577	2	145525086	146075464	0.35638	0.091533455189	201	3	0.0476067662754898	0.962029639437899	0.020356142891021	218.188923384208	1.88732394366197	1.8792	0.1884	1.8813	0.1798	393842831
578	2	146075464	146625498	0.34791	0.0909652857823	184	2	-0.121710534861265	0.90312826965807	-0.0484827957708161	199.73513384425	1.78640776699029	1.8792	0.1884	1.8813	0.1798	394393209
579	2	146625498	147197476	0.340024	0.125840504355	205	2	0.284731579730185	0.775849794519081	0.107435347677617	222.530991511257	1.99029126213592	1.8792	0.1884	1.8813	0.1798	394943243
580	2	147197476	147785150	0.34681	0.149188155338	205	2	0.284731579730185	0.775849794519081	0.107435347677617	222.530991511257	1.99029126213592	1.8792	0.1884	1.8813	0.1798	395515221
581	2	147785150	148363577	0.373152	0.13558668596	207	5	0.012077067570848	0.990364128486925	0.00448397840935362	224.702025574781	1.91666666666667	1.8792	0.1884	1.8813	0.1798	396102895
582	2	148363577	148941442	0.35738	0.13474600469	169	3	-0.49334924853443	0.621765835820401	-0.229816112005723	183.452378367817	1.5868544600939	1.8792	0.1884	1.8813	0.1798	396681322
583	2	148941442	149573619	0.371028	0.209082266517	210	5	0.0684795427155518	0.945403904390516	0.025242538576151	227.958576670068	1.94444444444444	1.8792	0.1884	1.8813	0.1798	397259187
584	2	149573619	150238420	0.406824	0.247895234815	180	8	-0.60775602440625	0.543349299461234	-0.237755595489018	195.393065717201	1.6551724137931	1.8792	0.1884	1.8813	0.1798	397891364
585	2	150238420	150863336	0.37173	0.199892465547	192	5	-0.269935308152671	0.787210023114858	-0.104040478368816	208.419270098348	1.77777777777778	1.8792	0.1884	1.8813	0.1798	398556165
586	2	150863336	151441929	0.369308	0.135834688633	175	4	-0.441131973402238	0.659117457524159	-0.195379905541732	189.96548055839	1.64705882352941	1.8792	0.1884	1.8813	0.1798	399181081
587	2	151441929	152017444	0.373886	0.131212913651	198	5	-0.157130357863264	0.87514211263761	-0.0596463590103621	214.932372288921	1.83333333333333	1.8792	0.1884	1.8813	0.1798	399759674
588	2	152017444	152669980	0.374332	0.233758750475	219	5	0.237686968149663	0.812123891960501	0.0857840805112018	237.728229955928	2.02777777777778	1.8792	0.1884	1.8813	0.1798	400335189
589	2	152669980	153291176	0.390136	0.195101063111	218	7	0.217098412934776	0.828131650767824	0.0758908453374744	236.642712924166	2.00921658986175	1.8792	0.1884	1.8813	0.1798	400987725
590	2	153291176	153881790	0.375736	0.15342338651	200	5	-0.119528707766794	0.904856497557407	-0.045146789315247	217.103406352446	1.85185185185185	1.8792	0.1884	1.8813	0.1798	401608921
591	2	153881790	154511854	0.362762	0.206429823002	181	4	-0.336843347643374	0.736234993947551	-0.146745130290855	196.478582748963	1.70352941176471	1.8792	0.1884	1.8813	0.1798	402199535
592	2	154511854	155111335	0.344714	0.165945209273	206	2	0.304085966139302	0.76106239830075	0.114455775355389	223.616508543019	2	1.8792	0.1884	1.8813	0.1798	402829599
593	2	155111335	155665806	0.345904	0.0982395833145	196	2	0.110542102048135	0.911979461835968	0.0426650922873793	212.761338225397	1.90291262135922	1.8792	0.1884	1.8813	0.1798	403429080
594	2	155665806	156251115	0.333928	0.145750364337	165	1	-0.264761099547295	0.791193505793202	-0.150291372808153	179.110310240768	1.65	1.8792	0.1884	1.8813	0.1798	403983551
595	2	156251115	156842326	0.332652	0.154278252604	198	1	0.217527719388058	0.827797107185211	0.112743033025641	214.932372288921	1.98	1.8792	0.1884	1.8813	0.1798	404568860
596	2	156842326	157442824	0.36492	0.167357759726	170	4	-0.528039161534625	0.5974721554042	-0.237200081236359	184.537895399579	1.6	1.8792	0.1884	1.8813	0.1798	405160071
597	2	157442824	158038566	0.3525	0.160710508912	224	3	0.43641890192012	0.662532827318562	0.176659373769697	243.155815114739	2.10328638497653	1.8792	0.1884	1.8813	0.1798	405760569
598	2	158038566	158647934	0.367258	0.179477754001	174	4	-0.458513411028716	0.646583629726837	-0.203647521525332	188.879963526628	1.63764705882353	1.8792	0.1884	1.8813	0.1798	406356311
599	2	158647934	159271171	0.38296	0.197736976463	194	6	-0.261123902504739	0.793996959423706	-0.0980857670113333	210.590304161872	1.77574370709382	1.8792	0.1884	1.8813	0.1798	406965679
600	2	159271171	159891567	0.397232	0.194063146764	189	7	-0.346482063869291	0.728980461388219	-0.130051055218379	205.162719003061	1.74193548387097	1.8792	0.1884	1.8813	0.1798	407588916
601	2	159891567	160499681	0.37428	0.17778574412	198	5	-0.157130357863264	0.87514211263761	-0.0596463590103621	214.932372288921	1.83333333333333	1.8792	0.1884	1.8813	0.1798	408209312
602	2	160499681	161106410	0.381042	0.175908848926	216	6	0.159785962885348	0.873049681998222	0.0568888929650075	234.471678860641	1.97711670480549	1.8792	0.1884	1.8813	0.1798	408817426
603	2	161106410	161693616	0.376588	0.148510062908	236	5	0.557300993969652	0.577321796702281	0.193640070271869	256.182019495886	2.18518518518519	1.8792	0.1884	1.8813	0.1798	409424155
604	2	161693616	162288619	0.366994	0.159668102514	195	4	-0.0935032208726909	0.92550379102047	-0.03926070362445	211.675821193635	1.83529411764706	1.8792	0.1884	1.8813	0.1798	410011361
605	2	162288619	162899682	0.34944	0.181753763524	209	2	0.362149125366652	0.717240594824925	0.135314380253054	226.873059638306	2.02912621359223	1.8792	0.1884	1.8813	0.1798	410606364
606	2	162899682	163447883	0.360976	0.0879257790482	200	4	-0.00659603274030408	0.994737165476247	-0.00273482759933605	217.103406352446	1.88235294117647	1.8792	0.1884	1.8813	0.1798	411217427
607	2	163447883	164016877	0.34258	0.121256111664	216	2	0.497629830230469	0.618744974367092	0.18284275033564	234.471678860641	2.09708737864078	1.8792	0.1884	1.8813	0.1798	411765628
608	2	164016877	164568884	0.351334	0.0942143849625	209	3	0.18284576997797	0.854919034692989	0.0766635837929751	226.873059638306	1.96244131455399	1.8792	0.1884	1.8813	0.1798	412334622
609	2	164568884	165132739	0.350836	0.113247200078	170	3	-0.47644437307162	0.633757828501482	-0.221304612150206	184.537895399579	1.5962441314554	1.8792	0.1884	1.8813	0.1798	412886629
610	2	165132739	165699697	0.353162	0.118100458941	194	3	-0.0707273619641802	0.943614743665949	-0.0307827061007799	210.590304161872	1.82159624413146	1.8792	0.1884	1.8813	0.1798	413450484
611	2	165699697	166284638	0.350856	0.145212936006	191	3	-0.12144198835261	0.903340961074529	-0.053266720252159	207.333753066586	1.79342723004695	1.8792	0.1884	1.8813	0.1798	414017442
612	2	166284638	166862141	0.35626	0.134203631843	238	3	0.67308715839946	0.500891843126016	0.264122215020036	258.35305355941	2.23474178403756	1.8792	0.1884	1.8813	0.1798	414602383
613	2	166862141	167429245	0.340052	0.118327502539	211	2	0.400857898184885	0.688524748691765	0.149054436879356	229.04409370183	2.04854368932039	1.8792	0.1884	1.8813	0.1798	415179886
614	2	167429245	168067437	0.347028	0.216536716223	218	2	0.536338603048702	0.591724555773895	0.196139572949097	236.642712924166	2.11650485436893	1.8792	0.1884	1.8813	0.1798	415746990
615	2	168067437	168639459	0.357416	0.125907744807	209	3	0.18284576997797	0.854919034692989	0.0766635837929751	226.873059638306	1.96244131455399	1.8792	0.1884	1.8813	0.1798	416385182
616	2	168639459	169231641	0.389302	0.155664981374	212	6	0.0832568964507864	0.933647272900717	0.0299218453647382	230.129610733592	1.94050343249428	1.8792	0.1884	1.8813	0.1798	416957204
617	2	169231641	169817536	0.384626	0.146604767066	175	6	-0.624636968068905	0.532209350945113	-0.246787497366132	189.96548055839	1.60183066361556	1.8792	0.1884	1.8813	0.1798	417549386
618	2	169817536	170436762	0.378548	0.192540364907	218	5	0.218886143101429	0.826738740946416	0.0791813456869546	236.642712924166	2.01851851851852	1.8792	0.1884	1.8813	0.1798	418135281
619	2	170436762	171075851	0.36628	0.217636354248	195	4	-0.0935032208726909	0.92550379102047	-0.03926070362445	211.675821193635	1.83529411764706	1.8792	0.1884	1.8813	0.1798	418754507
620	2	171075851	171681989	0.39803	0.175105339048	197	7	-0.191011587509549	0.848516514785826	-0.0702416599830758	213.846855257159	1.81566820276498	1.8792	0.1884	1.8813	0.1798	419393596
621	2	171681989	172320062	0.377218	0.216390601075	172	5	-0.645951809117364	0.518310565333111	-0.262738224387874	186.708929463103	1.59259259259259	1.8792	0.1884	1.8813	0.1798	419999734
622	2	172320062	172965870	0.379562	0.225776082055	204	5	-0.0443254075738559	0.96464501925893	-0.0165776371184762	221.445474479495	1.88888888888889	1.8792	0.1884	1.8813	0.1798	420637807
623	2	172965870	173599153	0.412066	0.21046356842	194	9	-0.389487180960806	0.696915791625969	-0.13458835633351	210.590304161872	1.77168949771689	1.8792	0.1884	1.8813	0.1798	421283615
624	2	173599153	174164347	0.391252	0.115348004402	255	7	0.936149366098586	0.349196288851699	0.302059957419406	276.806843099368	2.35023041474654	1.8792	0.1884	1.8813	0.1798	421916898
625	2	174164347	174760175	0.404528	0.160831649402	192	8	-0.381601814312699	0.70275673827196	-0.144646191097537	208.419270098348	1.76551724137931	1.8792	0.1884	1.8813	0.1798	422482092
626	2	174760175	175377613	0.37698	0.190202093166	187	5	-0.363939433393845	0.71590323733531	-0.142108519202335	202.991684939537	1.73148148148148	1.8792	0.1884	1.8813	0.1798	423077920
627	2	175377613	175956929	0.39168	0.136913187276	174	7	-0.637989207043809	0.523480705851858	-0.249349983590724	188.879963526628	1.6036866359447	1.8792	0.1884	1.8813	0.1798	423695358
628	2	175956929	176573949	0.376134	0.189653495835	223	5	0.312890268342602	0.754364031373944	0.111896920830333	242.070298082977	2.06481481481481	1.8792	0.1884	1.8813	0.1798	424274674
629	2	176573949	177163737	0.405472	0.152237753227	184	8	-0.5323712877084	0.594468867220085	-0.20604673576168	199.73513384425	1.69195402298851	1.8792	0.1884	1.8813	0.1798	424891694
630	2	177163737	177715265	0.384592	0.0934277135522	180	6	-0.528975635025704	0.596822352039608	-0.206145512868786	195.393065717201	1.64759725400458	1.8792	0.1884	1.8813	0.1798	425481482
631	2	177715265	178302064	0.383468	0.147919474982	216	6	0.159785962885348	0.873049681998222	0.0568888929650075	234.471678860641	1.97711670480549	1.8792	0.1884	1.8813	0.1798	426033010
632	2	178302064	178891798	0.374406	0.15216012643	216	5	0.18128449300496	0.856144277154235	0.0658845230734969	234.471678860641	2	1.8792	0.1884	1.8813	0.1798	426619809
633	2	178891798	179477040	0.381638	0.145652567656	201	6	-0.127198036244257	0.898783659607759	-0.0469469180195323	218.188923384208	1.83981693363844	1.8792	0.1884	1.8813	0.1798	427209543
634	2	179477040	180090047	0.362346	0.184348628972	196	4	-0.0761217832462135	0.939322209895345	-0.0318811732588525	212.761338225397	1.84470588235294	1.8792	0.1884	1.8813	0.1798	427794785
635	2	180090047	180681373	0.361794	0.154442727024	226	4	0.445321345548107	0.656087544237802	0.173587945041127	245.326849178264	2.12705882352941	1.8792	0.1884	1.8813	0.1798	428407792
636	2	180681373	181259871	0.358466	0.135692776812	212	3	0.2335603963664	0.815326276506662	0.0972249062752916	230.129610733592	1.9906103286385	1.8792	0.1884	1.8813	0.1798	428999118
637	2	181259871	181844733	0.352196	0.145097475986	166	3	-0.54406387492286	0.58639751856285	-0.255656116940983	180.19582727253	1.55868544600939	1.8792	0.1884	1.8813	0.1798	429577616
638	2	181844733	182404705	0.353044	0.107098212053	183	3	-0.25668099205509	0.797425046184197	-0.114995710003865	198.649616812488	1.71830985915493	1.8792	0.1884	1.8813	0.1798	430162478
639	2	182404705	182979307	0.364286	0.129832475348	205	4	0.0803111553920827	0.93598978615444	0.0328890821313852	222.530991511257	1.92941176470588	1.8792	0.1884	1.8813	0.1798	430722450
640	2	182979307	183583489	0.354674	0.172434796138	223	3	0.41951402645731	0.674840505906001	0.170204351632397	242.070298082977	2.09389671361502	1.8792	0.1884	1.8813	0.1798	431297052
641	2	183583489	184210526	0.357536	0.202598889699	205	3	0.11522626812673	0.908265778389317	0.0487845512175383	222.530991511257	1.92488262910798	1.8792	0.1884	1.8813	0.1798	431901234
642	2	184210526	184860196	0.349294	0.230378499854	206	2	0.304085966139302	0.76106239830075	0.114455775355389	223.616508543019	2	1.8792	0.1884	1.8813	0.1798	432528271
643	2	184860196	185442336	0.330512	0.141100079019	181	1	-0.030924096427124	0.97533007294081	-0.016767699970763	196.478582748963	1.81	1.8792	0.1884	1.8813	0.1798	433177941
644	2	185442336	186014860	0.331088	0.126674165624	209	1	0.378290659033176	0.705214683777459	0.190745545026914	226.873059638306	2.09	1.8792	0.1884	1.8813	0.1798	433760081
645	2	186014860	186611216	0.328954	0.161574629919	185	1	0.0275351543529188	0.978032901350661	0.0147678734623438	200.820650876012	1.85	1.8792	0.1884	1.8813	0.1798	434332605
646	2	186611216	187222440	0.338678	0.181969294399	189	1	0.0859944051329617	0.931470864808768	0.0456288371671042	205.162719003061	1.89	1.8792	0.1884	1.8813	0.1798	434928961
647	2	187222440	187835923	0.357596	0.18498149093	200	3	0.0307018908126798	0.975507283224247	0.0131606414868171	217.103406352446	1.87793427230047	1.8792	0.1884	1.8813	0.1798	435540185
648	2	187835923	188432074	0.339888	0.161286318399	157	1	-0.381679601107381	0.702699032597385	-0.221992838162341	170.42617398667	1.57	1.8792	0.1884	1.8813	0.1798	436153668
649	2	188432074	189045974	0.3398	0.185535103437	189	1	0.0859944051329617	0.931470864808768	0.0456288371671042	205.162719003061	1.89	1.8792	0.1884	1.8813	0.1798	436749819
650	2	189045974	189623543	0.341042	0.134302568178	187	2	-0.0636473756339151	0.949251007886943	-0.0251502919401923	202.991684939537	1.81553398058252	1.8792	0.1884	1.8813	0.1798	437363719
651	2	189623543	190200501	0.342406	0.13338579238	209	2	0.362149125366652	0.717240594824925	0.135314380253054	226.873059638306	2.02912621359223	1.8792	0.1884	1.8813	0.1798	437941288
652	2	190200501	190803980	0.356598	0.171470755403	228	3	0.50403840377136	0.614234390216131	0.202194465876834	247.497883241788	2.14084507042254	1.8792	0.1884	1.8813	0.1798	438518246
653	2	190803980	191435474	0.374268	0.208226839843	199	5	-0.138329532815029	0.889979986057829	-0.052378358546323	216.017889320683	1.84259259259259	1.8792	0.1884	1.8813	0.1798	439121725
654	2	191435474	192018755	0.377024	0.142780237998	191	5	-0.288736133200906	0.772783309492301	-0.111574151054223	207.333753066586	1.76851851851852	1.8792	0.1884	1.8813	0.1798	439753219
655	2	192018755	192584199	0.387414	0.115739135971	211	6	0.0641246298421461	0.94887099042374	0.023100579508724	229.04409370183	1.93135011441648	1.8792	0.1884	1.8813	0.1798	440336500
656	2	192584199	193132801	0.3608	0.0885924586494	200	4	-0.00659603274030408	0.994737165476247	-0.00273482759933605	217.103406352446	1.88235294117647	1.8792	0.1884	1.8813	0.1798	440901944
657	2	193132801	193708774	0.334676	0.131903752433	202	1	0.275986970168101	0.782558074024596	0.141597895697826	219.27444041597	2.02	1.8792	0.1884	1.8813	0.1798	441450546
658	2	193708774	194301005	0.320948	0.155734839953	213	1	0.436749909813219	0.66229272914571	0.21809603317187	231.215127765355	2.13	1.8792	0.1884	1.8813	0.1798	442026519
659	2	194301005	194898333	0.32735	0.162938954812	197	1	0.202912906693047	0.839203106053557	0.105438232402408	213.846855257159	1.97	1.8792	0.1884	1.8813	0.1798	442618750
660	2	194898333	195492195	0.32873	0.15805355453	181	1	-0.030924096427124	0.97533007294081	-0.016767699970763	196.478582748963	1.81	1.8792	0.1884	1.8813	0.1798	443216078
661	2	195492195	196103074	0.334948	0.18150730341	188	1	0.071379592437951	0.943095651049877	0.0379752646236691	204.077201971299	1.88	1.8792	0.1884	1.8813	0.1798	443809940
662	2	196103074	196723070	0.360976	0.19354318415	200	4	-0.00659603274030408	0.994737165476247	-0.00273482759933605	217.103406352446	1.88235294117647	1.8792	0.1884	1.8813	0.1798	444420819
663	2	196723070	197320761	0.370098	0.163447333154	226	5	0.369292743487306	0.711909533761914	0.131175983325216	245.326849178264	2.09259259259259	1.8792	0.1884	1.8813	0.1798	445040815
664	2	197320761	197942802	0.368218	0.196194463066	179	4	-0.371606222896329	0.710186055189805	-0.162775240109804	194.307548685439	1.68470588235294	1.8792	0.1884	1.8813	0.1798	445638506
665	2	197942802	198622302	0.386548	0.264164827079	195	6	-0.241991635896099	0.808786644242846	-0.0906682954488503	211.675821193635	1.78489702517162	1.8792	0.1884	1.8813	0.1798	446260547
666	2	198622302	199199800	0.372428	0.134196135744	192	5	-0.269935308152671	0.787210023114858	-0.104040478368816	208.419270098348	1.77777777777778	1.8792	0.1884	1.8813	0.1798	446940047
667	2	199199800	199773017	0.349062	0.127729987073	185	2	-0.102356148452148	0.918473989264061	-0.0406632913115169	200.820650876012	1.79611650485437	1.8792	0.1884	1.8813	0.1798	447517545
668	2	199773017	200353982	0.371222	0.13936295646	187	5	-0.363939433393845	0.71590323733531	-0.142108519202335	202.991684939537	1.73148148148148	1.8792	0.1884	1.8813	0.1798	448090762
669	2	200353982	200950170	0.381902	0.161338369776	231	6	0.446769962014953	0.655041161552335	0.153750432217597	250.754434337075	2.11441647597254	1.8792	0.1884	1.8813	0.1798	448671727
670	2	200950170	201531306	0.392634	0.139616199994	195	7	-0.229879206599484	0.818185634397687	-0.0849631656898415	211.675821193635	1.79723502304147	1.8792	0.1884	1.8813	0.1798	449267915
671	2	201531306	202214538	0.39646	0.268184159993	213	7	0.119929365209937	0.904539102281141	0.042416140786386	231.215127765355	1.963133640553	1.8792	0.1884	1.8813	0.1798	449849051
672	2	202214538	202831133	0.384704	0.189094948872	190	6	-0.337652968939301	0.73562472054024	-0.128143000867513	206.248236034823	1.73913043478261	1.8792	0.1884	1.8813	0.1798	450532283
673	2	202831133	203532395	0.398718	0.286999723356	201	7	-0.113276349329677	0.909811467039626	-0.0412417882605235	218.188923384208	1.85253456221198	1.8792	0.1884	1.8813	0.1798	451148878
674	2	203532395	204230789	0.356918	0.284071741739	230	3	0.53784815469698	0.590681883808348	0.214794502656468	249.668917305313	2.15962441314554	1.8792	0.1884	1.8813	0.1798	451850140
675	2	204230789	204852031	0.385374	0.195160662029	214	6	0.121521429668067	0.903278042065838	0.0434683772026859	232.300644797117	1.95881006864989	1.8792	0.1884	1.8813	0.1798	452548534
676	2	204852031	205409401	0.395324	0.102929831171	219	7	0.236532222479744	0.81301970659849	0.0824935801617212	237.728229955928	2.0184331797235	1.8792	0.1884	1.8813	0.1798	453169776
677	2	205409401	205973578	0.361622	0.113753307916	165	4	-0.614946349667012	0.538590151892585	-0.280268803128245	179.110310240768	1.55294117647059	1.8792	0.1884	1.8813	0.1798	453727146
678	2	205973578	206537852	0.381348	0.113905655763	200	6	-0.146330302852897	0.883660645104182	-0.0541424194237362	217.103406352446	1.83066361556064	1.8792	0.1884	1.8813	0.1798	454291323
679	2	206537852	207159956	0.417146	0.196275863843	210	9	-0.0609659577659655	0.95138632037074	-0.020255680854515	227.958576670068	1.91780821917808	1.8792	0.1884	1.8813	0.1798	454855597
680	2	207159956	207764421	0.379604	0.172822247773	203	5	-0.0631262326220906	0.94966598534116	-0.0236670619047955	220.359957447732	1.87962962962963	1.8792	0.1884	1.8813	0.1798	455477701
681	2	207764421	208350772	0.398188	0.14726844501	216	7	0.17823079384484	0.858541726887608	0.0625940227240163	234.471678860641	1.99078341013825	1.8792	0.1884	1.8813	0.1798	456082166
682	2	208350772	208991255	0.396976	0.219339154981	199	7	-0.152143968419613	0.879073386060183	-0.0556688588958033	216.017889320683	1.83410138248848	1.8792	0.1884	1.8813	0.1798	456668517
683	2	208991255	209632446	0.370758	0.22020115691	188	5	-0.34513860834561	0.729990169439143	-0.134414127412334	204.077201971299	1.74074074074074	1.8792	0.1884	1.8813	0.1798	457309000
684	2	209632446	210303583	0.347752	0.254995626824	208	2	0.342794738957535	0.731752884128045	0.128394966313263	225.787542606543	2.01941747572816	1.8792	0.1884	1.8813	0.1798	457950191
685	2	210303583	210869348	0.35867	0.116240842046	167	3	-0.52715899946005	0.598083178217036	-0.246991255813855	181.281344304292	1.56807511737089	1.8792	0.1884	1.8813	0.1798	458621328
686	2	210869348	211488843	0.356618	0.192890983785	190	3	-0.13834686381542	0.889966289606847	-0.0608399399569597	206.248236034823	1.78403755868545	1.8792	0.1884	1.8813	0.1798	459187093
687	2	211488843	212060920	0.347936	0.125991780827	216	2	0.497629830230469	0.618744974367092	0.18284275033564	234.471678860641	2.09708737864078	1.8792	0.1884	1.8813	0.1798	459806588
688	2	212060920	212630013	0.345942	0.121408978849	198	2	0.149250874866368	0.881355677175024	0.0573118682517807	214.932372288921	1.92233009708738	1.8792	0.1884	1.8813	0.1798	460378665
689	2	212630013	213199370	0.33294	0.121816364776	191	1	0.115224030522983	0.908267551926157	0.0608152409817805	207.333753066586	1.91	1.8792	0.1884	1.8813	0.1798	460947758
690	2	213199370	213782136	0.349412	0.142022698647	191	2	0.0137701700025517	0.989013341167044	0.00538407620791978	207.333753066586	1.85436893203884	1.8792	0.1884	1.8813	0.1798	461517115
691	2	213782136	214355289	0.349418	0.127632586761	172	2	-0.353963171770665	0.723366483402651	-0.145779997125731	186.708929463103	1.66990291262136	1.8792	0.1884	1.8813	0.1798	462099881
692	2	214355289	214952002	0.344066	0.162076241007	174	2	-0.315254398952432	0.752568505276333	-0.129101255979101	188.879963526628	1.68932038834951	1.8792	0.1884	1.8813	0.1798	462673034
693	2	214952002	215520919	0.354394	0.121137178182	238	3	0.67308715839946	0.500891843126016	0.264122215020036	258.35305355941	2.23474178403756	1.8792	0.1884	1.8813	0.1798	463269747
694	2	215520919	216157126	0.364154	0.214092268711	187	4	-0.23255472188451	0.816107190028491	-0.099696557486424	202.991684939537	1.76	1.8792	0.1884	1.8813	0.1798	463838664
695	2	216157126	216737308	0.382986	0.138201460921	223	6	0.29371182914583	0.768978114452079	0.102901290721844	242.070298082977	2.04118993135011	1.8792	0.1884	1.8813	0.1798	464474871
696	2	216737308	217344293	0.41421	0.176256414903	206	9	-0.143096263564676	0.88621415581866	-0.0480006713374193	223.616508543019	1.88127853881279	1.8792	0.1884	1.8813	0.1798	465055053
697	2	217344293	217916126	0.449148	0.125618843264	194	12	-0.92615123365066	0.35436739165226	-0.18789004915308	210.590304161872	1.71681415929204	1.8792	0.1884	1.8813	0.1798	465662038
698	2	217916126	218471660	0.407198	0.0999650786451	221	8	0.164937526746715	0.868993154816466	0.0582938675727385	239.899264019452	2.03218390804598	1.8792	0.1884	1.8813	0.1798	466233871
699	2	218471660	219052240	0.482766	0.138792242241	187	14	-0.898257482717258	0.369048294036316	-0.302265393753616	202.991684939537	1.62608695652174	1.8792	0.1884	1.8813	0.1798	466789405
700	2	219052240	219724242	0.448788	0.255954595373	223	12	0.0691665984961171	0.944857009950684	0.0130970085800967	242.070298082977	1.97345132743363	1.8792	0.1884	1.8813	0.1798	467369985
701	2	219724242	220317777	0.491116	0.157589695637	190	15	-1.0855214579895	0.277690765145003	-0.260163642025066	206.248236034823	1.65217391304348	1.8792	0.1884	1.8813	0.1798	468041987
702	2	220317777	220890415	0.468714	0.126848026153	223	13	-0.0385061156532331	0.969284155515615	-0.0109958381938795	242.070298082977	1.98222222222222	1.8792	0.1884	1.8813	0.1798	468635522
703	2	220890415	221459315	0.390856	0.121110915802	217	7	0.197664603389808	0.843307485646659	0.0692577530050272	235.557195892404	2	1.8792	0.1884	1.8813	0.1798	469208160
704	2	221459315	222026369	0.371978	0.118249761046	201	5	-0.10072788271856	0.919766476728735	-0.0379512879110432	218.188923384208	1.86111111111111	1.8792	0.1884	1.8813	0.1798	469777060
705	2	222026369	222580742	0.377906	0.0980801734572	163	5	-0.815159234551476	0.414981168920582	-0.340274824858894	176.939276177243	1.50925925925926	1.8792	0.1884	1.8813	0.1798	470344114
706	2	222580742	223156478	0.378522	0.131546403213	168	5	-0.721155109310302	0.470814087666767	-0.296685556311211	182.366861336054	1.55555555555556	1.8792	0.1884	1.8813	0.1798	470898487
707	2	223156478	223768296	0.396616	0.182763501564	192	7	-0.288180635234388	0.77320847114857	-0.107330978718296	208.419270098348	1.76958525345622	1.8792	0.1884	1.8813	0.1798	471474223
708	2	223768296	224375760	0.380902	0.176905956567	204	6	-0.0698012364183361	0.944351863060669	-0.0255732672269654	221.445474479495	1.86727688787185	1.8792	0.1884	1.8813	0.1798	472086041
709	2	224375760	224992645	0.401294	0.189476158441	187	8	-0.475832735185012	0.634193546435115	-0.182714231931056	202.991684939537	1.71954022988506	1.8792	0.1884	1.8813	0.1798	472693505
710	2	224992645	225604581	0.387942	0.182921089787	201	6	-0.127198036244257	0.898783659607759	-0.0469469180195323	218.188923384208	1.83981693363844	1.8792	0.1884	1.8813	0.1798	473310390
711	2	225604581	226176660	0.374314	0.125994836377	214	5	0.14368284290849	0.88575091998061	0.0524640073111751	232.300644797117	1.98148148148148	1.8792	0.1884	1.8813	0.1798	473922326
712	2	226176660	226749805	0.364058	0.127620410193	209	4	0.149836905897992	0.880893291337381	0.0607681147068219	226.873059638306	1.96705882352941	1.8792	0.1884	1.8813	0.1798	474494405
713	2	226749805	227314135	0.36183	0.113993585314	192	4	-0.145647533752123	0.884199641552992	-0.0616285166529046	208.419270098348	1.80705882352941	1.8792	0.1884	1.8813	0.1798	475067550
714	2	227314135	227886891	0.392438	0.127027914155	194	7	-0.249313016144452	0.803118663724065	-0.0923806372523244	210.590304161872	1.78801843317972	1.8792	0.1884	1.8813	0.1798	475631880
715	2	227886891	228498134	0.385424	0.18199472223	206	6	-0.0315367032010555	0.974841521771015	-0.0114980820152426	223.616508543019	1.88558352402746	1.8792	0.1884	1.8813	0.1798	476204636
716	2	228498134	229145504	0.382872	0.227644160217	219	6	0.217182762711269	0.82806591745846	0.0767884504027125	237.728229955928	2.0045766590389	1.8792	0.1884	1.8813	0.1798	476815879
717	2	229145504	229751825	0.363324	0.175354309021	187	4	-0.23255472188451	0.816107190028491	-0.099696557486424	202.991684939537	1.76	1.8792	0.1884	1.8813	0.1798	477463249
718	2	229751825	230318340	0.386486	0.11741083643	203	6	-0.0889335030269765	0.929134757469257	-0.0326626920132847	220.359957447732	1.85812356979405	1.8792	0.1884	1.8813	0.1798	478069570
719	2	230318340	230926341	0.3907	0.177632931525	185	7	-0.424217302049163	0.671407343671343	-0.16091201892314	200.820650876012	1.70506912442396	1.8792	0.1884	1.8813	0.1798	478636085
720	2	230926341	231624433	0.410218	0.283762025636	206	9	-0.143096263564676	0.88621415581866	-0.0480006713374193	223.616508543019	1.88127853881279	1.8792	0.1884	1.8813	0.1798	479244086
721	2	231624433	232230041	0.438314	0.174383429545	197	11	-0.454177099999907	0.64970136393984	-0.133758164153112	213.846855257159	1.79908675799087	1.8792	0.1884	1.8813	0.1798	479942178
722	2	232230041	232928933	0.463962	0.284581881035	243	13	0.412876628250987	0.679697005376063	0.112916765491597	263.780638718221	2.16	1.8792	0.1884	1.8813	0.1798	480547786
723	2	232928933	233581947	0.465464	0.234319631738	180	13	-1.00897901504731	0.312984698384167	-0.320042641784509	195.393065717201	1.6	1.8792	0.1884	1.8813	0.1798	481246678
724	2	233581947	234240782	0.451154	0.24108464183	233	13	0.187185256298877	0.851515384297525	0.052290406540096	252.925468400599	2.07111111111111	1.8792	0.1884	1.8813	0.1798	481899692
725	2	234240782	234885564	0.43269	0.224544109482	231	11	0.352693732863455	0.724318058270311	0.0959390578065691	250.754434337075	2.10958904109589	1.8792	0.1884	1.8813	0.1798	482558527
726	2	234885564	235474973	0.426532	0.1516926277	219	10	0.127930554190998	0.898203930962005	0.0362768798693559	237.728229955928	1.98190045248869	1.8792	0.1884	1.8813	0.1798	483203309
727	2	235474973	236071757	0.445962	0.16217592965	233	12	0.412379644063971	0.680061180862903	0.0763832533140723	252.925468400599	2.06194690265487	1.8792	0.1884	1.8813	0.1798	483792718
728	2	236071757	236653705	0.45795	0.140816705273	182	13	-0.963840740656885	0.335125777588517	-0.304101097915488	197.564099780726	1.61777777777778	1.8792	0.1884	1.8813	0.1798	484389502
729	2	236653705	237223660	0.46059	0.122737759999	149	13	-1.70862226809885	0.0875209411048746	-0.592727217652023	161.742037732572	1.32444444444444	1.8792	0.1884	1.8813	0.1798	484971450
730	2	237223660	237789319	0.4524	0.116075232605	191	13	-0.760718505899986	0.446825218979764	-0.234466910078436	207.333753066586	1.69777777777778	1.8792	0.1884	1.8813	0.1798	485541405
731	2	237789319	238341970	0.433242	0.0952698900391	239	11	0.542545693537187	0.587442638547969	0.14505682437126	259.438570591173	2.18264840182648	1.8792	0.1884	1.8813	0.1798	486107064
732	2	238341970	238939047	0.469736	0.162587070009	183	13	-0.941271603461674	0.346565690951275	-0.296195899830142	198.649616812488	1.62666666666667	1.8792	0.1884	1.8813	0.1798	486659715
733	2	238939047	239537131	0.489332	0.163997030517	246	14	0.317670478207773	0.750734907059819	0.0933546516979866	267.037189813508	2.13913043478261	1.8792	0.1884	1.8813	0.1798	487256792
734	2	239537131	240122576	0.488292	0.145948808172	186	14	-0.918866431207513	0.358165440090614	-0.310001042533222	201.906167907774	1.61739130434783	1.8792	0.1884	1.8813	0.1798	487854876
735	2	240122576	240668735	0.496364	0.0845156813309	199	15	-0.825320778942773	0.409189497967583	-0.193394629812365	216.017889320683	1.7304347826087	1.8792	0.1884	1.8813	0.1798	488440321
736	2	240668735	241262815	0.485042	0.1583625101	179	14	-1.0631290706393	0.287723422745088	-0.365344076376997	194.307548685439	1.55652173913043	1.8792	0.1884	1.8813	0.1798	488986480
737	2	241262815	241850118	0.552276	0.148650696489	210	16	-0.480400900373992	0.630942354218992	-0.100176728900671	227.958576670068	1.85022026431718	1.8792	0.1884	1.8813	0.1798	489580560
738	2	241850118	242445289	0.49306	0.159905304526	205	15	-0.651853659578289	0.514495581728916	-0.150539150850568	222.530991511257	1.78260869565217	1.8792	0.1884	1.8813	0.1798	490167863
739	2	242445289	243199373	0.458276	0.386378084371	178	13	-1.05411728943773	0.291829221400714	-0.336162307147786	193.222031653677	1.58222222222222	1.8792	0.1884	1.8813	0.1798	490763034
740	3	0	689954	0.364856	0.275314006441	272	4	1.24486747636607	0.213180467800113	0.440871823876279	295.260632639326	2.56	2.0746	0.3098	2.0452	0.1851	490763034
741	3	689954	1289491	0.351878	0.166023114503	230	3	0.53784815469698	0.590681883808348	0.214794502656468	249.668917305313	2.15962441314554	2.0746	0.3098	2.0452	0.1851	491452988
742	3	1289491	1871868	0.35472	0.141449610819	216	3	0.30117989821764	0.763277317490523	0.124191953875561	234.471678860641	2.02816901408451	2.0746	0.3098	2.0452	0.1851	492052525
743	3	1871868	2452339	0.359794	0.138630525901	200	3	0.0307018908126798	0.975507283224247	0.0131606414868171	217.103406352446	1.87793427230047	2.0746	0.3098	2.0452	0.1851	492634902
744	3	2452339	3029251	0.370802	0.133316693014	167	5	-0.739955934358537	0.459326732852326	-0.30529868661592	181.281344304292	1.5462962962963	2.0746	0.3098	2.0452	0.1851	493215373
745	3	3029251	3599660	0.383846	0.123435990666	272	6	1.23119289296921	0.218250728883958	0.389464232051879	295.260632639326	2.48970251716247	2.0746	0.3098	2.0452	0.1851	493792285
746	3	3599660	4233532	0.38879	0.211197213318	168	6	-0.758562834329388	0.448114112224509	-0.305681186419701	182.366861336054	1.53775743707094	2.0746	0.3098	2.0452	0.1851	494362694
747	3	4233532	4827506	0.40451	0.158212312323	298	8	1.61609370818033	0.106074054372163	0.489559828643468	323.484075465144	2.74022988505747	2.0746	0.3098	2.0452	0.1851	494996566
748	3	4827506	5450846	0.414786	0.197869541502	294	9	1.66377046400695	0.0961583085741106	0.465171146315727	319.142007338095	2.68493150684932	2.0746	0.3098	2.0452	0.1851	495590540
749	3	5450846	6063481	0.380168	0.183853354771	254	6	0.88681209401368	0.375180075235646	0.290686077573705	275.721326067606	2.32494279176201	2.0746	0.3098	2.0452	0.1851	496213880
750	3	6063481	6671501	0.357546	0.17765862965	227	3	0.48713352830855	0.626163707515914	0.195852939003007	246.412366210026	2.13145539906103	2.0746	0.3098	2.0452	0.1851	496826515
751	3	6671501	7240735	0.363582	0.121626606984	187	4	-0.23255472188451	0.816107190028491	-0.099696557486424	202.991684939537	1.76	2.0746	0.3098	2.0452	0.1851	497434535
752	3	7240735	7789365	0.375208	0.0886389734429	229	5	0.42569521863201	0.670329946567781	0.150200809006972	248.58340027355	2.12037037037037	2.0746	0.3098	2.0452	0.1851	498003769
753	3	7789365	8380848	0.387718	0.154667167104	218	6	0.198050496102628	0.843005555942931	0.0701857155784653	236.642712924166	1.9954233409611	2.0746	0.3098	2.0452	0.1851	498552399
754	3	8380848	8971643	0.432318	0.153682749515	225	11	0.210304762358156	0.833429818580514	0.0579712076075486	244.241332146501	2.05479452054795	2.0746	0.3098	2.0452	0.1851	499143882
755	3	8971643	9550350	0.430384	0.136004921316	183	11	-0.786418031178939	0.43162262328423	-0.240110145325446	198.649616812488	1.67123287671233	2.0746	0.3098	2.0452	0.1851	499734677
756	3	9550350	10288849	0.461272	0.322951012798	241	13	0.367738353860565	0.713068339166816	0.100993598115777	261.609604654697	2.14222222222222	2.0746	0.3098	2.0452	0.1851	500313384
757	3	10288849	10833677	0.490212	0.0822791780158	221	15	-0.189274674606331	0.84987754328725	-0.0421166909645824	239.899264019452	1.92173913043478	2.0746	0.3098	2.0452	0.1851	501051883
758	3	10833677	11413402	0.45673	0.137522100996	202	13	-0.512457996752664	0.608330509827817	-0.153684255362389	219.27444041597	1.79555555555556	2.0746	0.3098	2.0452	0.1851	501596711
759	3	11413402	12060972	0.427974	0.22788269994	226	10	0.292603248590406	0.769825430384114	0.0816687826833702	245.326849178264	2.04524886877828	2.0746	0.3098	2.0452	0.1851	502176436
760	3	12060972	12651136	0.402716	0.152777871914	236	8	0.447630289363653	0.654420039501803	0.153034357543148	256.182019495886	2.17011494252874	2.0746	0.3098	2.0452	0.1851	502824006
761	3	12651136	13262437	0.505088	0.182072334251	235	15	0.215481937244132	0.829391593291079	0.046497696208986	255.096502464124	2.04347826086957	2.0746	0.3098	2.0452	0.1851	503414170
762	3	13262437	13843650	0.514106	0.139730184975	235	15	0.215481937244132	0.829391593291079	0.046497696208986	255.096502464124	2.04347826086957	2.0746	0.3098	2.0452	0.1851	504025471
763	3	13843650	14480179	0.469322	0.214489834713	234	13	0.209754393494088	0.833859369864775	0.0584689814692203	254.010985432361	2.08	2.0746	0.3098	2.0452	0.1851	504606684
764	3	14480179	15046678	0.474138	0.11738590889	204	14	-0.547905358382927	0.583756889356004	-0.176734511669758	221.445474479495	1.77391304347826	2.0746	0.3098	2.0452	0.1851	505243213
765	3	15046678	15695348	0.422856	0.229192039095	263	10	1.16301606184442	0.244822985766453	0.300408809560485	285.490979353466	2.38009049773756	2.0746	0.3098	2.0452	0.1851	505809712
766	3	15695348	16306587	0.39935	0.181989369134	210	7	0.0616279365750334	0.950859129052038	0.0219520382266707	227.958576670068	1.93548387096774	2.0746	0.3098	2.0452	0.1851	506458382
767	3	16306587	16914961	0.407988	0.178137132751	300	8	1.65378607652926	0.0981709859598636	0.499209998677188	325.655109528669	2.75862068965517	2.7738	0.3638	2.7586	0.5149	507069621
768	3	16914961	17481154	0.377852	0.116908898556	340	5	2.51258679898605	0.011984961803772	0.72038795704773	369.075790799158	3.14814814814815	2.7738	0.3638	2.7586	0.5149	507677995
769	3	17481154	18093718	0.36712	0.183758758269	243	4	0.740805785198223	0.458811206935995	0.27822148623172	263.780638718221	2.28705882352941	2.7738	0.3638	2.7586	0.5149	508244188
770	3	18093718	18644435	0.36554	0.0920926719168	330	4	2.25299085870175	0.0242597253504055	0.719731196871755	358.220620481535	3.10588235294118	2.7738	0.3638	2.7586	0.5149	508856752
771	3	18644435	19238469	0.362598	0.158297336516	273	4	1.26224891399254	0.206859232806579	0.446166123545792	296.346149671088	2.56941176470588	2.7738	0.3638	2.7586	0.5149	509407469
772	3	19238469	19865081	0.360334	0.202058051873	240	4	0.68866147231879	0.491036326884246	0.260299578234458	260.524087622935	2.25882352941176	2.0821	0.1991	2.09	0.2007	510001503
773	3	19865081	20533922	0.372584	0.252438172899	225	5	0.350491918439071	0.725969554151085	0.124778212127065	244.241332146501	2.08333333333333	2.0821	0.1991	2.09	0.2007	510628115
774	3	20533922	21147674	0.35402	0.185338703581	212	3	0.2335603963664	0.815326276506662	0.0972249062752916	230.129610733592	1.9906103286385	2.0821	0.1991	2.09	0.2007	511296956
775	3	21147674	21751987	0.35587	0.172614191652	276	3	1.31547242598624	0.188351178515373	0.477828908490261	299.602700766375	2.59154929577465	2.0821	0.1991	2.09	0.2007	511910708
776	3	21751987	22337730	0.350918	0.146383311452	220	3	0.36879940006888	0.712277251878711	0.150664165236752	238.81374698769	2.06572769953052	2.0821	0.1991	2.09	0.2007	512515021
777	3	22337730	22953336	0.359824	0.187792191759	231	3	0.55475303015979	0.579063598294967	0.22105349312815	250.754434337075	2.16901408450704	2.0821	0.1991	2.09	0.2007	513100764
778	3	22953336	23559657	0.37245	0.175354309021	215	5	0.162483667956725	0.87092498845794	0.0591898704994885	233.386161828879	1.99074074074074	2.0821	0.1991	2.09	0.2007	513716370
779	3	23559657	24189210	0.400786	0.205785692388	247	8	0.654938315282741	0.512507469996682	0.218758539765984	268.12270684527	2.27126436781609	2.0821	0.1991	2.09	0.2007	514322691
780	3	24189210	24745615	0.37474	0.101373999155	204	5	-0.0443254075738559	0.96464501925893	-0.0165776371184762	221.445474479495	1.88888888888889	2.0821	0.1991	2.09	0.2007	514952244
781	3	24745615	25296049	0.370044	0.0916258806687	205	5	-0.0255245825256213	0.979636540852784	-0.00952287958452562	222.530991511257	1.89814814814815	2.0821	0.1991	2.09	0.2007	515508649
782	3	25296049	25865040	0.38684	0.121251478494	223	6	0.29371182914583	0.768978114452079	0.102901290721844	242.070298082977	2.04118993135011	2.0821	0.1991	2.09	0.2007	516059083
783	3	25865040	26491092	0.371398	0.201344297279	265	5	1.10252492036846	0.270233530589436	0.36084557036059	287.66201341699	2.4537037037037	2.0821	0.1991	2.09	0.2007	516628074
784	3	26491092	27120314	0.375488	0.20536789877	219	5	0.237686968149663	0.812123891960501	0.0857840805112018	237.728229955928	2.02777777777778	2.0821	0.1991	2.09	0.2007	517254126
785	3	27120314	27751639	0.375394	0.20801488932	223	5	0.312890268342602	0.754364031373944	0.111896920830333	242.070298082977	2.06481481481481	2.0821	0.1991	2.09	0.2007	517883348
786	3	27751639	28343645	0.372678	0.155413965399	276	5	1.30933399589904	0.190421238760601	0.419521477688197	299.602700766375	2.55555555555556	2.0821	0.1991	2.09	0.2007	518514673
787	3	28343645	28940680	0.365892	0.162528159991	224	4	0.410558470295153	0.68139632113783	0.160763904683543	243.155815114739	2.10823529411765	2.0821	0.1991	2.09	0.2007	519106679
788	3	28940680	29511882	0.358734	0.124652924885	226	3	0.47022865284574	0.638191665169808	0.18948341412728	245.326849178264	2.12206572769953	2.0821	0.1991	2.09	0.2007	519703714
789	3	29511882	30089246	0.35218	0.133995191941	222	3	0.4026091509945	0.687235776628139	0.163720318062198	240.984781051215	2.08450704225352	2.0821	0.1991	2.09	0.2007	520274916
790	3	30089246	30680478	0.368942	0.154308291838	195	4	-0.0935032208726909	0.92550379102047	-0.03926070362445	211.675821193635	1.83529411764706	2.0821	0.1991	2.09	0.2007	520852280
791	3	30680478	31231545	0.385868	0.092669312443	235	6	0.523299028449514	0.600766176985643	0.178518337366539	255.096502464124	2.15102974828375	2.0821	0.1991	2.09	0.2007	521443512
792	3	31231545	31786629	0.391434	0.0992354310339	188	7	-0.365915873414259	0.714427851310791	-0.137704627761815	204.077201971299	1.73271889400922	2.0821	0.1991	2.09	0.2007	521994579
793	3	31786629	32421922	0.411682	0.212961578358	213	9	0.000631771583067145	0.999495919241449	0.000208421705200568	231.215127765355	1.94520547945205	2.0821	0.1991	2.09	0.2007	522549663
794	3	32421922	33098976	0.410542	0.261506467726	213	9	0.000631771583067145	0.999495919241449	0.000208421705200568	231.215127765355	1.94520547945205	2.0821	0.1991	2.09	0.2007	523184956
795	3	33098976	33743209	0.375872	0.223883284464	213	5	0.124882017860256	0.900616954582902	0.0457066411358666	231.215127765355	1.97222222222222	2.0821	0.1991	2.09	0.2007	523862010
796	3	33743209	34373536	0.392974	0.206760935197	191	7	-0.307614444779356	0.758375727515213	-0.114864651403703	207.333753066586	1.76036866359447	2.0821	0.1991	2.09	0.2007	524506243
797	3	34373536	34980908	0.365628	0.176781280665	216	4	0.271506969283334	0.786001140239639	0.108296484789408	234.471678860641	2.03294117647059	2.0821	0.1991	2.09	0.2007	525136570
798	3	34980908	35575317	0.345634	0.158828348831	196	2	0.110542102048135	0.911979461835968	0.0426650922873793	212.761338225397	1.90291262135922	2.0821	0.1991	2.09	0.2007	525743942
799	3	35575317	36156284	0.35675	0.139365919235	237	3	0.65618228293665	0.511706846953141	0.258047700610352	257.267536527648	2.22535211267606	2.0821	0.1991	2.09	0.2007	526338351
800	3	36156284	36757185	0.382318	0.167916179204	239	6	0.599828094884075	0.54862080743611	0.202868198782288	259.438570591173	2.18764302059497	2.0821	0.1991	2.09	0.2007	526919318
801	3	36757185	37372097	0.397422	0.1868755204	228	7	0.411436508384455	0.680752488297875	0.14059653472529	247.497883241788	2.10138248847926	2.0821	0.1991	2.09	0.2007	527520219
802	3	37372097	37958959	0.433176	0.148010946355	243	11	0.637471673874053	0.523817655060441	0.169002519996293	263.780638718221	2.21917808219178	2.0821	0.1991	2.09	0.2007	528135131
803	3	37958959	38576345	0.44555	0.190133887066	252	12	1.06448443064289	0.287109303794847	0.189477032159709	273.550292004082	2.23008849557522	2.0821	0.1991	2.09	0.2007	528721993
804	3	38576345	39152088	0.433366	0.131556962047	212	11	-0.0982046737366594	0.921769771300989	-0.0278895290462892	230.129610733592	1.93607305936073	2.0821	0.1991	2.09	0.2007	529339379
805	3	39152088	39793199	0.4189	0.220103850971	216	9	0.0622295009320998	0.950380069663946	0.0203863036428308	234.471678860641	1.97260273972603	2.0821	0.1991	2.09	0.2007	529915122
806	3	39793199	40419561	0.397272	0.201739569131	181	7	-0.501952540229034	0.615700905788336	-0.192447592356247	196.478582748963	1.66820276497696	2.0821	0.1991	2.09	0.2007	530556233
807	3	40419561	41031737	0.412038	0.183241420768	245	9	0.657674217972749	0.510747492637941	0.202136740481933	265.951672781746	2.23744292237443	2.0821	0.1991	2.09	0.2007	531182595
808	3	41031737	41626672	0.401782	0.15957205409	222	8	0.183783710921177	0.854183135273131	0.0648071745314129	240.984781051215	2.04137931034483	2.0821	0.1991	2.09	0.2007	531794771
809	3	41626672	42308941	0.402866	0.267151226276	237	8	0.466476473538115	0.640874483741091	0.159134557079566	257.267536527648	2.17931034482759	2.0821	0.1991	2.09	0.2007	532389706
810	3	42308941	42908150	0.445158	0.165566605308	259	12	1.30473356254039	0.191983588809686	0.229005396346346	281.148911226417	2.29203539823009	2.0821	0.1991	2.09	0.2007	533071975
811	3	42908150	43487485	0.42783	0.136941493264	226	10	0.292603248590406	0.769825430384114	0.0816687826833702	245.326849178264	2.04524886877828	2.0821	0.1991	2.09	0.2007	533671184
812	3	43487485	44101094	0.414376	0.18514884886	245	9	0.657674217972749	0.510747492637941	0.202136740481933	265.951672781746	2.23744292237443	2.0821	0.1991	2.09	0.2007	534250519
813	3	44101094	44715393	0.406266	0.186064115358	243	8	0.579553578584891	0.562215705460256	0.195203811787088	263.780638718221	2.23448275862069	2.0821	0.1991	2.09	0.2007	534864128
814	3	44715393	45332109	0.43911	0.189254048865	271	11	1.30195353623212	0.192932269562788	0.326339057744383	294.175115607564	2.47488584474886	2.0821	0.1991	2.09	0.2007	535478427
815	3	45332109	45923637	0.426152	0.154731475095	203	10	-0.248464175864791	0.803775284662401	-0.0731742625466414	220.359957447732	1.83710407239819	2.0821	0.1991	2.09	0.2007	536095143
816	3	45923637	46540524	0.436106	0.189478786228	260	11	1.04090709030573	0.297918670717546	0.266557829418966	282.234428258179	2.37442922374429	2.0821	0.1991	2.09	0.2007	536686671
817	3	46540524	47155486	0.470326	0.186941632166	198	14	-0.671559049324456	0.501864455642894	-0.219803233561644	214.932372288921	1.72173913043478	2.0821	0.1991	2.09	0.2007	537303558
818	3	47155486	47854910	0.427056	0.285126046575	249	10	0.833670673045603	0.404466588520707	0.221491752336263	270.293740908795	2.25339366515837	2.0821	0.1991	2.09	0.2007	537918520
819	3	47854910	48556863	0.44237	0.287701598255	259	12	1.30473356254039	0.191983588809686	0.229005396346346	281.148911226417	2.29203539823009	2.0821	0.1991	2.09	0.2007	538617944
820	3	48556863	49275401	0.489708	0.304142578402	222	14	-0.176944285558341	0.859552152567475	-0.0547439872911472	240.984781051215	1.9304347826087	2.0821	0.1991	2.09	0.2007	539319897
821	3	49275401	49993329	0.486862	0.303551331053	247	14	0.338279426698028	0.735152625932664	0.0992073779434245	268.12270684527	2.14782608695652	2.0821	0.1991	2.09	0.2007	540038435
822	3	49993329	50592402	0.532352	0.165377174401	201	16	-0.766732562848557	0.443240538915217	-0.163370555387865	218.188923384208	1.77092511013216	2.0821	0.1991	2.09	0.2007	540756363
823	3	50592402	51297612	0.410786	0.290991335914	227	9	0.288087841878553	0.773279499067062	0.0920472887702774	246.412366210026	2.07305936073059	2.0821	0.1991	2.09	0.2007	541355436
824	3	51297612	52001019	0.44341	0.289173977512	254	12	1.13312703975646	0.257160907673435	0.200881795431958	275.721326067606	2.24778761061947	2.0821	0.1991	2.09	0.2007	542060646
825	3	52001019	52574770	0.543118	0.128541823892	234	16	0.283150199558181	0.777061701734127	0.0559424730166113	254.010985432361	2.06167400881057	2.0821	0.1991	2.09	0.2007	542764053
826	3	52574770	53195998	0.43467	0.195142524162	254	11	0.898518119800435	0.368909389448358	0.232874703162678	275.721326067606	2.31963470319635	2.0821	0.1991	2.09	0.2007	543337804
827	3	53195998	53803498	0.44236	0.17695473251	227	12	0.206451816723259	0.836437998613299	0.0387455959507072	246.412366210026	2.00884955752212	2.0821	0.1991	2.09	0.2007	543959032
828	3	53803498	54377756	0.428748	0.129311215516	244	10	0.716047319903169	0.473962130629512	0.192227157831069	264.866155749984	2.20814479638009	2.0821	0.1991	2.09	0.2007	544566532
829	3	54377756	54958599	0.416436	0.139182188647	215	9	0.0416969244824222	0.966740305738163	0.0136916510688226	233.386161828879	1.9634703196347	2.0821	0.1991	2.09	0.2007	545140790
830	3	54958599	55533527	0.409332	0.130325884285	262	8	0.937631077899679	0.348434034486271	0.303814309718757	284.405462321704	2.40919540229885	2.0821	0.1991	2.09	0.2007	545721633
831	3	55533527	56080110	0.407964	0.0852258485902	194	8	-0.343909445963774	0.730914387846439	-0.129695849631565	210.590304161872	1.78390804597701	2.0821	0.1991	2.09	0.2007	546296561
832	3	56080110	56678591	0.388646	0.164551589775	230	6	0.427637695406312	0.668914917274887	0.147491441745914	249.668917305313	2.10526315789474	2.0821	0.1991	2.09	0.2007	546843144
833	3	56678591	57302461	0.413066	0.198550980172	232	9	0.390750724126941	0.695981501252225	0.123479796606934	251.839951368837	2.11872146118721	2.0821	0.1991	2.09	0.2007	547441625
834	3	57302461	58003448	0.375196	0.286720010499	255	5	0.91451666988611	0.360445422657887	0.305350457768886	276.806843099368	2.36111111111111	2.0821	0.1991	2.09	0.2007	548065495
835	3	58003448	58633446	0.450224	0.206346686815	222	13	-0.0610752528484441	0.951299277715132	-0.0174798717640783	240.984781051215	1.97333333333333	2.0821	0.1991	2.09	0.2007	548766482
836	3	58633446	59272412	0.382806	0.217485750416	236	6	0.542431295058154	0.587521425669207	0.18464444016338	256.182019495886	2.16018306636156	2.0821	0.1991	2.09	0.2007	549396480
837	3	59272412	59843182	0.404942	0.123990398935	212	8	-0.00467813082344835	0.996267405257142	-0.00168823725549383	230.129610733592	1.94942528735632	2.0821	0.1991	2.09	0.2007	550035446
838	3	59843182	60383744	0.383184	0.0750367210422	250	6	0.810283027579119	0.417777527743344	0.267785675463626	271.379257940557	2.2883295194508	2.0821	0.1991	2.09	0.2007	550606216
839	3	60383744	60969647	0.376014	0.146616419441	222	5	0.294089443294367	0.768689557419454	0.105412887260134	240.984781051215	2.05555555555556	2.0821	0.1991	2.09	0.2007	551146778
840	3	60969647	61590771	0.386732	0.195007760125	246	6	0.733753961144557	0.463098704354248	0.244515896140779	267.037189813508	2.25171624713959	2.0821	0.1991	2.09	0.2007	551732681
841	3	61590771	62155912	0.393658	0.115265040052	193	7	-0.26874682568942	0.788124515205476	-0.0998364421713716	209.50478713011	1.77880184331797	2.0821	0.1991	2.09	0.2007	552353805
842	3	62155912	62694989	0.399016	0.0724887168252	258	7	0.99445079473349	0.320003449431156	0.318933775983802	280.063394194655	2.3778801843318	2.0821	0.1991	2.09	0.2007	552918946
843	3	62694989	63280413	0.384034	0.145918172128	216	6	0.159785962885348	0.873049681998222	0.0568888929650075	234.471678860641	1.97711670480549	2.0821	0.1991	2.09	0.2007	553458023
844	3	63280413	63866113	0.384474	0.146320641967	230	6	0.427637695406312	0.668914917274887	0.147491441745914	249.668917305313	2.10526315789474	2.0821	0.1991	2.09	0.2007	554043447
845	3	63866113	64412453	0.40687	0.0848189771937	243	8	0.579553578584891	0.562215705460256	0.195203811787088	263.780638718221	2.23448275862069	2.0821	0.1991	2.09	0.2007	554629147
846	3	64412453	64969310	0.39981	0.102103412546	196	7	-0.210445397054516	0.833320064137743	-0.077583635324244	212.761338225397	1.80645161290323	2.0821	0.1991	2.09	0.2007	555175487
847	3	64969310	65546774	0.390794	0.134145158832	248	7	0.800112699283811	0.423645504049326	0.261902830947423	269.208223877033	2.28571428571429	2.0821	0.1991	2.09	0.2007	555732344
848	3	65546774	66135134	0.392782	0.150180161806	236	7	0.566906984744197	0.570777378438976	0.190349569922389	256.182019495886	2.17511520737327	2.0821	0.1991	2.09	0.2007	556309808
849	3	66135134	66824982	0.409252	0.275202653338	224	8	0.221476079270102	0.824721760124588	0.0777462302389109	243.155815114739	2.05977011494253	2.0821	0.1991	2.09	0.2007	556898168
850	3	66824982	67433818	0.380094	0.178760782871	234	6	0.504166761840874	0.614144195331293	0.172366110384943	254.010985432361	2.14187643020595	2.0821	0.1991	2.09	0.2007	557588016
851	3	67433818	68030487	0.376294	0.162014450223	207	5	0.012077067570848	0.990364128486925	0.00448397840935362	224.702025574781	1.91666666666667	2.0821	0.1991	2.09	0.2007	558196852
852	3	68030487	68597333	0.37493	0.117926209235	213	5	0.124882017860256	0.900616954582902	0.0457066411358666	231.215127765355	1.97222222222222	2.0821	0.1991	2.09	0.2007	558793521
853	3	68597333	69210684	0.38447	0.184806089825	225	6	0.331976362363111	0.739907107887363	0.115782582018576	244.241332146501	2.05949656750572	2.0821	0.1991	2.09	0.2007	559360367
854	3	69210684	69821367	0.395326	0.181244606449	187	7	-0.385349682959227	0.699978356558538	-0.145399019551815	202.991684939537	1.72350230414747	2.0821	0.1991	2.09	0.2007	559973718
855	3	69821367	70374510	0.372252	0.0960746136171	202	5	-0.0819270576703252	0.934704717850904	-0.0307914963381769	219.27444041597	1.87037037037037	2.0821	0.1991	2.09	0.2007	560584401
856	3	70374510	70968285	0.365456	0.157930192413	204	4	0.0629297177656054	0.949822470381558	0.0258343245974349	221.445474479495	1.92	2.0821	0.1991	2.09	0.2007	561137544
857	3	70968285	71522747	0.397586	0.0982249459837	211	7	0.0810617461200012	0.935392847706322	0.028805709267733	229.04409370183	1.94470046082949	2.0821	0.1991	2.09	0.2007	561731319
858	3	71522747	72096579	0.417004	0.128664835701	241	9	0.575543912174038	0.564923501332853	0.178388137709324	261.609604654697	2.20091324200913	2.0821	0.1991	2.09	0.2007	562285781
859	3	72096579	72654105	0.444814	0.103180838203	223	12	0.0691665984961171	0.944857009950684	0.0130970085800967	242.070298082977	1.97345132743363	2.0821	0.1991	2.09	0.2007	562859613
860	3	72654105	73289808	0.407172	0.213469182936	237	8	0.466476473538115	0.640874483741091	0.159134557079566	257.267536527648	2.17931034482759	2.0821	0.1991	2.09	0.2007	563417139
861	3	73289808	73865494	0.404092	0.131470975497	218	8	0.108398974223327	0.9136792147932	0.0385756329582332	236.642712924166	2.00459770114943	2.0821	0.1991	2.09	0.2007	564052842
862	3	73865494	74440033	0.366326	0.129737058755	204	4	0.0629297177656054	0.949822470381558	0.0258343245974349	221.445474479495	1.92	2.0821	0.1991	2.09	0.2007	564628528
863	3	74440033	75027878	0.356242	0.149435650554	223	3	0.41951402645731	0.674840505906001	0.170204351632397	242.070298082977	2.09389671361502	2.0821	0.1991	2.09	0.2007	565203067
864	3	75027878	76161084	0.367692	0.558773956368	230	4	0.514847096054017	0.606659872083058	0.198899033570315	249.668917305313	2.16470588235294	2.0821	0.1991	2.09	0.2007	565790912
865	3	76161084	76727868	0.348566	0.117829719964	216	2	0.497629830230469	0.618744974367092	0.18284275033564	234.471678860641	2.09708737864078	2.0821	0.1991	2.09	0.2007	566924118
866	3	76727868	77283725	0.344014	0.10048807517	191	2	0.0137701700025517	0.989013341167044	0.00538407620791978	207.333753066586	1.85436893203884	2.0821	0.1991	2.09	0.2007	567490902
867	3	77283725	77847709	0.35059	0.113450026951	228	3	0.50403840377136	0.614234390216131	0.202194465876834	247.497883241788	2.14084507042254	2.0821	0.1991	2.09	0.2007	568046759
868	3	77847709	78423607	0.352576	0.131790699047	196	3	-0.0369176110385602	0.970550697740619	-0.0159857041726993	212.761338225397	1.84037558685446	2.0821	0.1991	2.09	0.2007	568610743
869	3	78423607	79005715	0.346248	0.141052863043	210	2	0.381503511775769	0.702829665878986	0.142200765838294	227.958576670068	2.03883495145631	2.0821	0.1991	2.09	0.2007	569186641
870	3	79005715	79575165	0.338994	0.121959785758	223	1	0.582898036763326	0.559961942333538	0.284286312866336	242.070298082977	2.23	2.0821	0.1991	2.09	0.2007	569768749
871	3	79575165	80144347	0.335734	0.121546359512	202	1	0.275986970168101	0.782558074024596	0.141597895697826	219.27444041597	2.02	2.0821	0.1991	2.09	0.2007	570338199
872	3	80144347	80729598	0.33327	0.145665705825	236	1	0.772890601798465	0.439587127219836	0.366029462307873	256.182019495886	2.36	2.0821	0.1991	2.09	0.2007	570907381
873	3	80729598	81325035	0.33931	0.160280600634	248	1	0.948268354138594	0.342992856930868	0.437582723332907	269.208223877033	2.48	2.0821	0.1991	2.09	0.2007	571492632
874	3	81325035	81892940	0.349792	0.119571055018	204	2	0.265377193321069	0.790718903588892	0.100380590143667	221.445474479495	1.98058252427184	2.0821	0.1991	2.09	0.2007	572088069
875	3	81892940	82485973	0.34815	0.156876598773	201	2	0.207314034093719	0.835764614608146	0.0790069393510997	218.188923384208	1.95145631067961	2.0821	0.1991	2.09	0.2007	572655974
876	3	82485973	83068201	0.336972	0.141229896192	228	1	0.65597210023838	0.511842075616726	0.316276427110773	247.497883241788	2.28	2.0821	0.1991	2.09	0.2007	573249007
877	3	83068201	83645414	0.327814	0.133768643464	188	1	0.071379592437951	0.943095651049877	0.0379752646236691	204.077201971299	1.88	2.0821	0.1991	2.09	0.2007	573831235
878	3	83645414	84223959	0.327324	0.135762991643	215	1	0.46597953520324	0.641230149107564	0.231579262535492	233.386161828879	2.15	2.0821	0.1991	2.09	0.2007	574408448
879	3	84223959	84825507	0.332992	0.168811133941	181	1	-0.030924096427124	0.97533007294081	-0.016767699970763	196.478582748963	1.81	2.0821	0.1991	2.09	0.2007	574986993
880	3	84825507	85405757	0.33104	0.138302455838	200	1	0.24675734477808	0.805096023723531	0.127242602720756	217.103406352446	2	2.0821	0.1991	2.09	0.2007	575588541
881	3	85405757	85962858	0.330372	0.10249667475	225	1	0.612127662153347	0.540453296982002	0.297167604163069	244.241332146501	2.25	2.0821	0.1991	2.09	0.2007	576168791
882	3	85962858	86553224	0.333386	0.153067757967	180	1	-0.0455389091221347	0.963677762058541	-0.0247604907242937	195.393065717201	1.8	2.0821	0.1991	2.09	0.2007	576725892
883	3	86553224	87150266	0.347974	0.162537978903	229	2	0.749236853548986	0.453714460194573	0.267159036269115	248.58340027355	2.22330097087379	2.0821	0.1991	2.09	0.2007	577316258
884	3	87150266	87746385	0.344756	0.161241295782	190	2	-0.00558421640656502	0.995544463101551	-0.0021891434968812	206.248236034823	1.84466019417476	2.0821	0.1991	2.09	0.2007	577913300
885	3	87746385	88366926	0.351224	0.194251467671	223	3	0.41951402645731	0.674840505906001	0.170204351632397	242.070298082977	2.09389671361502	2.0821	0.1991	2.09	0.2007	578509419
886	3	88366926	88985640	0.339776	0.191872173573	266	1	1.21133498264879	0.225767046596354	0.538668848447221	288.747530448753	2.66	2.0821	0.1991	2.09	0.2007	579129960
887	3	88985640	89550336	0.337256	0.114567838271	209	1	0.378290659033176	0.705214683777459	0.190745545026914	226.873059638306	2.09	2.0821	0.1991	2.09	0.2007	579748674
888	3	89550336	90176748	0.346988	0.201803286016	189	2	-0.0249386028156817	0.980103936206206	-0.00980232760675636	205.162719003061	1.83495145631068	2.0821	0.1991	2.09	0.2007	580313370
889	3	90176748	94073538	0.362048	0.871689262188	225	4	0.42793990792163	0.668694871085112	0.167190173842976	244.241332146501	2.11764705882353	2.0821	0.1991	2.09	0.2007	580939782
890	3	94073538	94683742	0.345574	0.18060189707	229	2	0.749236853548986	0.453714460194573	0.267159036269115	248.58340027355	2.22330097087379	2.0821	0.1991	2.09	0.2007	584836572
891	3	94683742	95273141	0.32644	0.151678234948	231	1	0.699816538323412	0.484041885063023	0.335135454362089	250.754434337075	2.31	2.0821	0.1991	2.09	0.2007	585446776
892	3	95273141	95888037	0.329326	0.186854362364	182	1	-0.0163092837321133	0.986987651179994	-0.00881894685527201	197.564099780726	1.82	2.0821	0.1991	2.09	0.2007	586036175
893	3	95888037	96506299	0.339242	0.191281366152	176	1	-0.103998159902178	0.917170808838553	-0.057181968416671	191.050997590152	1.76	2.0821	0.1991	2.09	0.2007	586651071
894	3	96506299	97095884	0.341012	0.151945860224	204	2	0.265377193321069	0.790718903588892	0.100380590143667	221.445474479495	1.98058252427184	2.0821	0.1991	2.09	0.2007	587269333
895	3	97095884	97673841	0.349468	0.134883737025	243	2	1.02019826327662	0.307634441137533	0.352767751777952	263.780638718221	2.35922330097087	2.0821	0.1991	2.09	0.2007	587858918
896	3	97673841	98316732	0.363302	0.222263183028	221	4	0.358414157415721	0.720033398377341	0.141311542017371	239.899264019452	2.08	2.0821	0.1991	2.09	0.2007	588436875
897	3	98316732	98956970	0.367608	0.219040419344	263	4	1.08843453772777	0.276403320989209	0.392327971918242	285.490979353466	2.47529411764706	2.0821	0.1991	2.09	0.2007	589079766
898	3	98956970	99562088	0.371196	0.173714878751	255	5	0.91451666988611	0.360445422657887	0.305350457768886	276.806843099368	2.36111111111111	2.0821	0.1991	2.09	0.2007	589720004
899	3	99562088	100141287	0.376228	0.136738841055	237	5	0.576101819017887	0.564546362018097	0.199740269808287	257.267536527648	2.19444444444444	2.0821	0.1991	2.09	0.2007	590325122
900	3	100141287	100757697	0.373196	0.188851576061	249	5	0.801711719596702	0.422719734958314	0.270998952978109	270.293740908795	2.30555555555556	2.0821	0.1991	2.09	0.2007	590904321
901	3	100757697	101443332	0.371584	0.270749013688	248	5	0.782910894548468	0.433679439416904	0.265193331296903	269.208223877033	2.2962962962963	2.0821	0.1991	2.09	0.2007	591520731
902	3	101443332	102077203	0.373892	0.211195968896	231	5	0.463296868728479	0.643151589935878	0.162746062326086	250.754434337075	2.13888888888889	2.0821	0.1991	2.09	0.2007	592206366
903	3	102077203	102649621	0.352674	0.126512443704	222	3	0.4026091509945	0.687235776628139	0.163720318062198	240.984781051215	2.08450704225352	2.0821	0.1991	2.09	0.2007	592840237
904	3	102649621	103243876	0.335546	0.158610360872	226	1	0.626742474848358	0.530828056712093	0.303565375361219	245.326849178264	2.26	2.0821	0.1991	2.09	0.2007	593412655
905	3	103243876	103819232	0.3329	0.130972823782	200	1	0.24675734477808	0.805096023723531	0.127242602720756	217.103406352446	2	2.0821	0.1991	2.09	0.2007	594006910
906	3	103819232	104431112	0.33982	0.182846309734	234	1	0.743660976408444	0.457081603570547	0.353751132529436	254.010985432361	2.34	2.0821	0.1991	2.09	0.2007	594582266
907	3	104431112	104993514	0.343136	0.110956219928	235	2	0.865363172003686	0.38683948791168	0.304472194737171	255.096502464124	2.28155339805825	2.0821	0.1991	2.09	0.2007	595194146
908	3	104993514	105567517	0.347852	0.128924413287	183	2	-0.141064921270382	0.887818655262236	-0.0563449135437865	198.649616812488	1.77669902912621	2.0821	0.1991	2.09	0.2007	595756548
909	3	105567517	106159330	0.354888	0.155138531935	240	3	0.70689690932508	0.479630544794188	0.276195047320611	260.524087622935	2.25352112676056	2.0821	0.1991	2.09	0.2007	596330551
910	3	106159330	106770486	0.352268	0.181878276578	217	3	0.31808477368045	0.750420633137477	0.130855684156572	235.557195892404	2.03755868544601	2.0821	0.1991	2.09	0.2007	596922364
911	3	106770486	107361480	0.372704	0.153967722177	233	5	0.500898518824948	0.616442544985897	0.175183165564308	252.925468400599	2.15740740740741	2.0821	0.1991	2.09	0.2007	597533520
912	3	107361480	107912340	0.384604	0.0923283592927	264	6	1.07813476010008	0.280973621245964	0.346395510159992	286.576496385228	2.41647597254005	2.0821	0.1991	2.09	0.2007	598124514
913	3	107912340	108499976	0.370854	0.14913313684	217	5	0.200085318053194	0.841413855688433	0.0725482533545075	235.557195892404	2.00925925925926	2.0821	0.1991	2.09	0.2007	598675374
914	3	108499976	109139549	0.37064	0.218228411768	231	5	0.463296868728479	0.643151589935878	0.162746062326086	250.754434337075	2.13888888888889	2.0821	0.1991	2.09	0.2007	599263010
915	3	109139549	109807480	0.352864	0.251419682572	244	3	0.77451641117632	0.438625467088304	0.300041789274979	264.866155749984	2.29107981220657	2.0821	0.1991	2.09	0.2007	599902583
916	3	109807480	110398483	0.347592	0.153980605851	214	2	0.458921057412235	0.646290856604394	0.169422234573318	232.300644797117	2.07766990291262	2.0821	0.1991	2.09	0.2007	600570514
917	3	110398483	110988759	0.358224	0.152938625321	237	3	0.65618228293665	0.511706846953141	0.258047700610352	257.267536527648	2.22535211267606	2.0821	0.1991	2.09	0.2007	601161517
918	3	110988759	111606980	0.379516	0.191227732478	244	5	0.707707594355529	0.479126860333072	0.241734358472915	264.866155749984	2.25925925925926	2.0821	0.1991	2.09	0.2007	601751793
919	3	111606980	112216321	0.374946	0.179441396525	230	5	0.444496043680244	0.656683988604622	0.156487071854403	249.668917305313	2.12962962962963	2.0821	0.1991	2.09	0.2007	602370014
920	3	112216321	112849943	0.37944	0.210885985651	257	5	0.952118319982579	0.341036978974761	0.316621570103906	278.977877162893	2.37962962962963	2.0821	0.1991	2.09	0.2007	602979355
921	3	112849943	113450892	0.394092	0.16798264079	208	7	0.0227603174850977	0.981841461877331	0.00814623870163995	225.787542606543	1.91705069124424	2.0821	0.1991	2.09	0.2007	603612977
922	3	113450892	114067040	0.38407	0.188506657491	232	6	0.465902228623593	0.641285485858669	0.159982385929111	251.839951368837	2.12356979405034	2.0821	0.1991	2.09	0.2007	604213926
923	3	114067040	114605064	0.360948	0.0706734272077	172	4	-0.49327628628167	0.621817381692206	-0.220326262671963	186.708929463103	1.61882352941176	2.0821	0.1991	2.09	0.2007	604830074
924	3	114605064	115183886	0.352862	0.136176579328	189	3	-0.15525173927823	0.876622860679236	-0.068453124066835	205.162719003061	1.77464788732394	2.0821	0.1991	2.09	0.2007	605368098
925	3	115183886	115752878	0.37642	0.12125302289	236	5	0.557300993969652	0.577321796702281	0.193640070271869	256.182019495886	2.18518518518519	2.0821	0.1991	2.09	0.2007	605946920
926	3	115752878	116335167	0.36119	0.141319860069	170	4	-0.528039161534625	0.5974721554042	-0.237200081236359	184.537895399579	1.6	2.0821	0.1991	2.09	0.2007	606515912
927	3	116335167	116898839	0.36165	0.112959309669	212	4	0.201981218777424	0.839931406824804	0.0813294371891385	230.129610733592	1.99529411764706	2.0821	0.1991	2.09	0.2007	607098201
928	3	116898839	117445235	0.361974	0.0849127738856	217	4	0.288888406909811	0.772666775617591	0.114960215070419	235.557195892404	2.04235294117647	2.0821	0.1991	2.09	0.2007	607661873
929	3	117445235	118003952	0.357308	0.105092560276	212	3	0.2335603963664	0.815326276506662	0.0972249062752916	230.129610733592	1.9906103286385	2.0821	0.1991	2.09	0.2007	608208269
930	3	118003952	118604899	0.373938	0.167979871769	248	5	0.782910894548468	0.433679439416904	0.265193331296903	269.208223877033	2.2962962962963	2.0821	0.1991	2.09	0.2007	608766986
931	3	118604899	119237863	0.39068	0.210065659342	267	7	1.1693550806382	0.242260599783854	0.368402452248102	289.833047480515	2.46082949308756	2.0821	0.1991	2.09	0.2007	609367933
932	3	119237863	119846964	0.385426	0.179118077298	231	6	0.446769962014953	0.655041161552335	0.153750432217597	250.754434337075	2.11441647597254	2.0821	0.1991	2.09	0.2007	610000897
933	3	119846964	120490997	0.40166	0.223642266778	210	8	-0.0423704991723734	0.966203345471776	-0.0153631741525704	227.958576670068	1.93103448275862	2.0821	0.1991	2.09	0.2007	610609998
934	3	120490997	121196916	0.35263	0.291703439063	194	3	-0.0707273619641802	0.943614743665949	-0.0307827061007799	210.590304161872	1.82159624413146	2.0821	0.1991	2.09	0.2007	611254031
935	3	121196916	121829671	0.378878	0.209804742752	220	5	0.256487793197898	0.797574204889782	0.0923567344346878	238.81374698769	2.03703703703704	2.0821	0.1991	2.09	0.2007	611959950
936	3	121829671	122467735	0.388432	0.216379548133	218	6	0.198050496102628	0.843005555942931	0.0701857155784653	236.642712924166	1.9954233409611	2.0821	0.1991	2.09	0.2007	612592705
937	3	122467735	123027981	0.436394	0.10753490431	262	11	1.08837008047417	0.27643176396187	0.277613017927962	284.405462321704	2.39269406392694	2.0821	0.1991	2.09	0.2007	613230769
938	3	123027981	123603622	0.45505	0.13140307935	218	13	-0.151351801629288	0.879698208101308	-0.0437114133372578	236.642712924166	1.93777777777778	2.0821	0.1991	2.09	0.2007	613791015
939	3	123603622	124203285	0.411356	0.166198348072	234	9	0.431815877026296	0.665875239144519	0.135863521062767	254.010985432361	2.13698630136986	2.0821	0.1991	2.09	0.2007	614366656
940	3	124203285	124789364	0.434738	0.146872691224	199	11	-0.406714109831474	0.684217976118511	-0.11918536306584	216.017889320683	1.81735159817352	2.0821	0.1991	2.09	0.2007	614966319
941	3	124789364	125605997	0.39645	0.387729861517	218	7	0.217098412934776	0.828131650767824	0.0758908453374744	236.642712924166	2.00921658986175	2.0821	0.1991	2.09	0.2007	615552398
942	3	125605997	126268561	0.485484	0.245355920334	205	14	-0.527296409892672	0.597987766973695	-0.169679754135807	222.530991511257	1.78260869565217	2.0821	0.1991	2.09	0.2007	616369031
943	3	126268561	126838087	0.483938	0.122076955222	231	14	0.00853625085395145	0.993189139951739	0.00258918777480419	250.754434337075	2.00869565217391	2.0821	0.1991	2.09	0.2007	617031595
944	3	126838087	127395860	0.483122	0.103577978855	236	14	0.111580993305225	0.911155643043436	0.033483195720588	256.182019495886	2.05217391304348	2.0821	0.1991	2.09	0.2007	617601121
945	3	127395860	127969909	0.44669	0.12899421478	240	12	0.652628775961469	0.513995629515935	0.119087704268311	260.524087622935	2.12389380530973	2.0821	0.1991	2.09	0.2007	618158894
946	3	127969909	128577677	0.490984	0.177317660686	198	15	-0.854231965503521	0.392976475075028	-0.200662630276404	214.932372288921	1.72173913043478	2.0821	0.1991	2.09	0.2007	618732943
947	3	128577677	129266673	0.471426	0.27430638204	220	14	-0.218162182538851	0.827302749344167	-0.0678001401165936	238.81374698769	1.91304347826087	2.0821	0.1991	2.09	0.2007	619340711
948	3	129266673	130066701	0.425108	0.375021874234	231	10	0.41022660173284	0.681639728547053	0.11323886168424	250.754434337075	2.09049773755656	2.0821	0.1991	2.09	0.2007	620029707
949	3	130066701	130665494	0.37669	0.164986898644	191	5	-0.288736133200906	0.772783309492301	-0.111574151054223	207.333753066586	1.76851851851852	2.0821	0.1991	2.09	0.2007	620829735
950	3	130665494	131283290	0.380006	0.190671354298	230	6	0.427637695406312	0.668914917274887	0.147491441745914	249.668917305313	2.10526315789474	2.0821	0.1991	2.09	0.2007	621428528
951	3	131283290	131880749	0.381776	0.163122490414	189	6	-0.356785235547941	0.72125259013398	-0.135756184977388	205.162719003061	1.72997711670481	2.0821	0.1991	2.09	0.2007	622046324
952	3	131880749	132496566	0.371198	0.188070481978	236	5	0.557300993969652	0.577321796702281	0.193640070271869	256.182019495886	2.18518518518519	2.0821	0.1991	2.09	0.2007	622643783
953	3	132496566	133114917	0.39311	0.191397765994	235	7	0.54747317519923	0.584053694668426	0.184223467125548	255.096502464124	2.16589861751152	2.0821	0.1991	2.09	0.2007	623259600
954	3	133114917	133726593	0.437124	0.182573780891	243	11	0.637471673874053	0.523817655060441	0.169002519996293	263.780638718221	2.21917808219178	2.0821	0.1991	2.09	0.2007	623877951
955	3	133726593	134324468	0.423146	0.16370478779	275	10	1.44531210938626	0.148370238025594	0.364777628680204	298.517183734613	2.48868778280543	2.0821	0.1991	2.09	0.2007	624489627
956	3	134324468	134872263	0.450278	0.0872497923493	180	13	-1.00897901504731	0.312984698384167	-0.320042641784509	195.393065717201	1.6	2.0821	0.1991	2.09	0.2007	625087502
957	3	134872263	135469191	0.411166	0.162378042243	212	9	-0.0199008048666104	0.984122503082328	-0.00658074395743848	230.129610733592	1.93607305936073	2.0821	0.1991	2.09	0.2007	625635297
958	3	135469191	136130074	0.391064	0.243436432773	236	7	0.566906984744197	0.570777378438976	0.190349569922389	256.182019495886	2.17511520737327	2.0821	0.1991	2.09	0.2007	626232225
959	3	136130074	136812055	0.37695	0.266841744858	238	5	0.594902644066121	0.551908549781391	0.205814784217972	258.35305355941	2.2037037037037	2.0821	0.1991	2.09	0.2007	626893108
960	3	136812055	137469172	0.382762	0.239100495041	224	6	0.31284409575447	0.754399112104825	0.109356312859143	243.155815114739	2.05034324942792	2.0821	0.1991	2.09	0.2007	627575089
961	3	137469172	138087206	0.408376	0.190983020352	231	8	0.35339936849134	0.723789059190603	0.122140349597365	250.754434337075	2.12413793103448	2.0821	0.1991	2.09	0.2007	628232206
962	3	138087206	138772525	0.412998	0.270412756687	199	9	-0.286824298712418	0.77424685661843	-0.0978765779769887	216.017889320683	1.81735159817352	2.0821	0.1991	2.09	0.2007	628850240
963	3	138772525	139367867	0.423568	0.160146604809	260	10	1.09244204995896	0.274638848813454	0.283857633296637	282.234428258179	2.35294117647059	2.0821	0.1991	2.09	0.2007	629535559
964	3	139367867	139921185	0.422054	0.0963605015561	180	10	-0.789531600319988	0.429801367888745	-0.246657083402143	195.393065717201	1.6289592760181	2.0821	0.1991	2.09	0.2007	630130901
965	3	139921185	140492003	0.421314	0.124064062451	200	10	-0.319038187750252	0.749697555061675	-0.0946539899570929	217.103406352446	1.80995475113122	2.0821	0.1991	2.09	0.2007	630684219
966	3	140492003	141119641	0.421062	0.20336244778	224	10	0.245553907333432	0.806027573450675	0.0688447423257866	243.155815114739	2.02714932126697	2.0821	0.1991	2.09	0.2007	631255037
967	3	141119641	141759888	0.395776	0.219051397351	270	7	1.2276565092731	0.219575938988387	0.384522117611379	293.089598575802	2.48847926267281	2.0821	0.1991	2.09	0.2007	631882675
968	3	141759888	142424834	0.360334	0.248059240901	200	4	-0.00659603274030408	0.994737165476247	-0.00273482759933605	217.103406352446	1.88235294117647	2.0821	0.1991	2.09	0.2007	632522922
969	3	142424834	143006829	0.390854	0.140886090087	240	7	0.644642222924069	0.519159066083905	0.214597116169066	260.524087622935	2.21198156682028	2.0821	0.1991	2.09	0.2007	633187868
970	3	143006829	143573004	0.385698	0.116880823067	235	6	0.523299028449514	0.600766176985643	0.178518337366539	255.096502464124	2.15102974828375	2.0821	0.1991	2.09	0.2007	633769863
971	3	143573004	144152183	0.362126	0.136709031232	201	4	0.0107854048861733	0.991394658795631	0.00446067380486779	218.188923384208	1.89176470588235	2.0821	0.1991	2.09	0.2007	634336038
972	3	144152183	144733174	0.339352	0.139401470935	211	1	0.407520284423197	0.68362589908372	0.204485601653217	229.04409370183	2.11	2.0821	0.1991	2.09	0.2007	634915217
973	3	144733174	145318893	0.33167	0.14634833427	227	1	0.641357287543369	0.52129057687895	0.309934900236947	246.412366210026	2.27	2.0821	0.1991	2.09	0.2007	635496208
974	3	145318893	145905641	0.344552	0.147845412341	212	2	0.420212284594002	0.674330381334532	0.15587570273537	230.129610733592	2.05825242718447	2.0821	0.1991	2.09	0.2007	636081927
975	3	145905641	146519943	0.349698	0.186068090288	232	2	0.807300012776336	0.419493656661663	0.285936243299743	251.839951368837	2.25242718446602	2.0821	0.1991	2.09	0.2007	636668675
976	3	146519943	147106719	0.344526	0.147886075777	174	2	-0.315254398952432	0.752568505276333	-0.129101255979101	188.879963526628	1.68932038834951	2.0821	0.1991	2.09	0.2007	637282977
977	3	147106719	147681659	0.356	0.130344035899	202	3	0.0645116417382998	0.948562837655182	0.0275159344638872	219.27444041597	1.89671361502347	2.0821	0.1991	2.09	0.2007	637869753
978	3	147681659	148269792	0.340214	0.149852159291	228	2	0.729882467139869	0.465462030210996	0.260845262336913	247.497883241788	2.21359223300971	2.0821	0.1991	2.09	0.2007	638444693
979	3	148269792	148865475	0.36602	0.160627380671	187	4	-0.23255472188451	0.816107190028491	-0.099696557486424	202.991684939537	1.76	2.0821	0.1991	2.09	0.2007	639032826
980	3	148865475	149456071	0.387428	0.153397584813	226	6	0.351108628971751	0.725506854575621	0.122180353216727	245.326849178264	2.06864988558352	2.0821	0.1991	2.09	0.2007	639628509
981	3	149456071	150045161	0.37941	0.151233258076	208	5	0.0308778926190826	0.975366920649281	0.0114367390511203	225.787542606543	1.92592592592593	2.0821	0.1991	2.09	0.2007	640219105
982	3	150045161	150656010	0.386798	0.181467105619	253	6	0.86767982740504	0.385569632118826	0.284994965495849	274.635809035844	2.31578947368421	2.0821	0.1991	2.09	0.2007	640808195
983	3	150656010	151240238	0.381746	0.14416974195	241	6	0.638092628101356	0.523413385059889	0.214890727031501	261.609604654697	2.20594965675057	2.0821	0.1991	2.09	0.2007	641419044
984	3	151240238	151854175	0.352396	0.185584188606	266	3	1.14642367135814	0.251619892877537	0.424586887213282	288.747530448753	2.49765258215962	2.0821	0.1991	2.09	0.2007	642003272
985	3	151854175	152445676	0.353926	0.154692891474	254	3	0.94356516580442	0.345391900007226	0.357989138484258	275.721326067606	2.3849765258216	2.0821	0.1991	2.09	0.2007	642617209
986	3	152445676	153079868	0.362728	0.211595226682	199	4	-0.0239774703667814	0.980870579582946	-0.00996639683041183	216.017889320683	1.87294117647059	2.0821	0.1991	2.09	0.2007	643208710
987	3	153079868	153722227	0.356142	0.221619063483	208	3	0.16594089451516	0.868203464448346	0.0697441698531845	225.787542606543	1.95305164319249	2.0821	0.1991	2.09	0.2007	643842902
988	3	153722227	154319294	0.359286	0.162573044566	240	3	0.70689690932508	0.479630544794188	0.276195047320611	260.524087622935	2.25352112676056	2.0821	0.1991	2.09	0.2007	644485261
989	3	154319294	154947887	0.359694	0.204572752162	225	3	0.45332377738293	0.650315613676973	0.18308564292913	244.241332146501	2.11267605633803	2.0821	0.1991	2.09	0.2007	645082328
990	3	154947887	155599567	0.381452	0.232752271053	242	6	0.657224894709996	0.511036320614276	0.220864628076134	262.695121686459	2.21510297482838	2.0821	0.1991	2.09	0.2007	645710921
991	3	155599567	156201719	0.390518	0.16964487372	187	7	-0.385349682959227	0.699978356558538	-0.145399019551815	202.991684939537	1.72350230414747	2.0821	0.1991	2.09	0.2007	646362601
992	3	156201719	156788302	0.375472	0.147605709678	229	5	0.42569521863201	0.670329946567781	0.150200809006972	248.58340027355	2.12037037037037	2.0821	0.1991	2.09	0.2007	646964753
993	3	156788302	157367953	0.389926	0.137411994459	239	6	0.599828094884075	0.54862080743611	0.202868198782288	259.438570591173	2.18764302059497	2.0821	0.1991	2.09	0.2007	647551336
994	3	157367953	157995233	0.366488	0.202907792373	207	4	0.115074030645037	0.908386443683523	0.0468959401252646	224.702025574781	1.94823529411765	2.0821	0.1991	2.09	0.2007	648130987
995	3	157995233	158608668	0.36662	0.184917717444	251	4	0.879857286210042	0.37893662645606	0.324952536576711	272.464774972319	2.36235294117647	2.0821	0.1991	2.09	0.2007	648758267
996	3	158608668	159200582	0.379722	0.155282693094	215	5	0.162483667956725	0.87092498845794	0.0591898704994885	233.386161828879	1.99074074074074	2.0821	0.1991	2.09	0.2007	649371702
997	3	159200582	159809083	0.396138	0.17830866342	233	7	0.508605556109294	0.611028733678776	0.171892665214828	252.925468400599	2.14746543778802	2.0821	0.1991	2.09	0.2007	649963616
998	3	159809083	160419036	0.37657	0.18026470892	230	5	0.444496043680244	0.656683988604622	0.156487071854403	249.668917305313	2.12962962962963	2.0821	0.1991	2.09	0.2007	650572117
999	3	160419036	161038147	0.374894	0.192390379108	231	5	0.463296868728479	0.643151589935878	0.162746062326086	250.754434337075	2.13888888888889	2.0821	0.1991	2.09	0.2007	651182070
1000	3	161038147	161621688	0.362712	0.143162177122	225	4	0.42793990792163	0.668694871085112	0.167190173842976	244.241332146501	2.11764705882353	2.0821	0.1991	2.09	0.2007	651801181
1001	3	161621688	162224600	0.337864	0.17069157688	214	1	0.45136472250823	0.651726704459712	0.224853399347179	232.300644797117	2.14	2.0821	0.1991	2.09	0.2007	652384722
1002	3	162224600	162818019	0.333134	0.157425023466	231	1	0.699816538323412	0.484041885063023	0.335135454362089	250.754434337075	2.31	2.0821	0.1991	2.09	0.2007	652987634
1003	3	162818019	163439789	0.325358	0.195844122425	221	1	0.553668411373305	0.579805797522068	0.271288972337463	239.899264019452	2.21	2.0821	0.1991	2.09	0.2007	653581053
1004	3	163439789	164066585	0.335706	0.202292292867	200	1	0.24675734477808	0.805096023723531	0.127242602720756	217.103406352446	2	2.0821	0.1991	2.09	0.2007	654202823
1005	3	164066585	164644362	0.331108	0.134614219673	226	1	0.626742474848358	0.530828056712093	0.303565375361219	245.326849178264	2.26	2.0821	0.1991	2.09	0.2007	654829619
1006	3	164644362	165226876	0.328652	0.141651531122	202	1	0.275986970168101	0.782558074024596	0.141597895697826	219.27444041597	2.02	2.0821	0.1991	2.09	0.2007	655407396
1007	3	165226876	165835352	0.333588	0.178274903201	218	1	0.509823973288272	0.610174788785141	0.251570737722958	236.642712924166	2.18	2.0821	0.1991	2.09	0.2007	655989910
1008	3	165835352	166427574	0.329518	0.155722009652	254	1	1.03595723030866	0.300222096175002	0.472071099718198	275.721326067606	2.54	2.0821	0.1991	2.09	0.2007	656598386
1009	3	166427574	167054703	0.346662	0.202715868665	213	2	0.439566671003119	0.660250984323719	0.162664868398009	231.215127765355	2.06796116504854	2.0821	0.1991	2.09	0.2007	657190608
1010	3	167054703	167640216	0.35188	0.146047995518	207	3	0.14903601905235	0.881525211248873	0.0627914092114175	224.702025574781	1.94366197183099	2.0821	0.1991	2.09	0.2007	657817737
1011	3	167640216	168210038	0.361688	0.122533001534	223	4	0.393177032668675	0.694188731839005	0.154308882546244	242.070298082977	2.09882352941176	2.0821	0.1991	2.09	0.2007	658403250
1012	3	168210038	168779314	0.348796	0.121691411547	222	2	0.613756148685169	0.539376478585626	0.222371114522277	240.984781051215	2.15533980582524	2.0821	0.1991	2.09	0.2007	658973072
1013	3	168779314	169326062	0.364392	0.08550191313	234	4	0.584372846559926	0.558969491243073	0.223773702209344	254.010985432361	2.20235294117647	2.0821	0.1991	2.09	0.2007	659542348
1014	3	169326062	169951180	0.384224	0.200151011489	226	6	0.351108628971751	0.725506854575621	0.122180353216727	245.326849178264	2.06864988558352	2.0821	0.1991	2.09	0.2007	660089096
1015	3	169951180	170606996	0.395606	0.237591031631	224	7	0.333701270204583	0.738604990990715	0.115061442618152	243.155815114739	2.06451612903226	2.0821	0.1991	2.09	0.2007	660714214
1016	3	170606996	171183600	0.385706	0.132853743644	217	6	0.178918229493988	0.858001908683345	0.0635526232460184	235.557195892404	1.9862700228833	2.0821	0.1991	2.09	0.2007	661370030
1017	3	171183600	171783491	0.382536	0.16651525027	210	6	0.0449923632335058	0.964113396048546	0.0162469084676617	227.958576670068	1.92219679633867	2.0821	0.1991	2.09	0.2007	661946634
1018	3	171783491	172377703	0.387338	0.158549473925	199	6	-0.165462569461538	0.868579908952092	-0.0613739886548122	216.017889320683	1.82151029748284	2.0821	0.1991	2.09	0.2007	662546525
1019	3	172377703	172977845	0.360604	0.166863842224	232	4	0.549609971306972	0.582586918152261	0.211389977753511	251.839951368837	2.18352941176471	2.0821	0.1991	2.09	0.2007	663140737
1020	3	172977845	173543792	0.34648	0.116525045631	225	2	0.671819307912519	0.50169873538462	0.241736439389208	244.241332146501	2.18446601941748	2.0821	0.1991	2.09	0.2007	663740879
1021	3	173543792	174097863	0.345848	0.0975885761933	240	2	0.962135104049269	0.335981742570306	0.33484584378069	260.524087622935	2.33009708737864	2.0821	0.1991	2.09	0.2007	664306826
1022	3	174097863	174699975	0.342138	0.169589710884	189	2	-0.0249386028156817	0.980103936206206	-0.00980232760675636	205.162719003061	1.83495145631068	2.0821	0.1991	2.09	0.2007	664860897
1023	3	174699975	175268985	0.338892	0.121280821075	232	1	0.714431351018422	0.474960491620297	0.341367408073604	251.839951368837	2.32	2.0821	0.1991	2.09	0.2007	665463009
1024	3	175268985	175865831	0.339764	0.162262962305	181	1	-0.030924096427124	0.97533007294081	-0.016767699970763	196.478582748963	1.81	2.0821	0.1991	2.09	0.2007	666032019
1025	3	175865831	176459626	0.35054	0.15795855472	211	3	0.21665552090359	0.828476813795218	0.0904036404192775	229.04409370183	1.981220657277	2.0821	0.1991	2.09	0.2007	666628865
1026	3	176459626	177113818	0.380024	0.235698388241	211	6	0.0641246298421461	0.94887099042374	0.023100579508724	229.04409370183	1.93135011441648	2.0821	0.1991	2.09	0.2007	667222660
1027	3	177113818	177702758	0.385322	0.151017081536	222	6	0.27457956253719	0.783639269753666	0.0964172571516451	240.984781051215	2.03203661327231	2.0821	0.1991	2.09	0.2007	667876852
1028	3	177702758	178266818	0.35537	0.113569478424	224	3	0.43641890192012	0.662532827318562	0.176659373769697	243.155815114739	2.10328638497653	2.0821	0.1991	2.09	0.2007	668465792
1029	3	178266818	178911919	0.372672	0.224927569481	234	5	0.519699343873183	0.603273144290719	0.181361740493433	254.010985432361	2.16666666666667	2.0821	0.1991	2.09	0.2007	669029852
1030	3	178911919	179565235	0.38276	0.234673572972	241	6	0.638092628101356	0.523413385059889	0.214890727031501	261.609604654697	2.20594965675057	2.0821	0.1991	2.09	0.2007	669674953
1031	3	179565235	180154508	0.364956	0.151496844417	238	4	0.653898597065836	0.513177137867212	0.248226745933883	258.35305355941	2.24	2.0821	0.1991	2.09	0.2007	670328269
1032	3	180154508	180804923	0.360372	0.231260041666	213	4	0.219362656403902	0.826367557454833	0.0881186028517774	231.215127765355	2.00470588235294	2.0821	0.1991	2.09	0.2007	670917542
1033	3	180804923	181401898	0.35868	0.162443988442	222	3	0.4026091509945	0.687235776628139	0.163720318062198	240.984781051215	2.08450704225352	2.0821	0.1991	2.09	0.2007	671567957
1034	3	181401898	181998158	0.382064	0.161439640425	190	6	-0.337652968939301	0.73562472054024	-0.128143000867513	206.248236034823	1.73913043478261	2.0821	0.1991	2.09	0.2007	672164932
1035	3	181998158	182585775	0.370722	0.149105624922	211	5	0.0872803677637865	0.930448658716246	0.0320962096172133	229.04409370183	1.9537037037037	2.0821	0.1991	2.09	0.2007	672761192
1036	3	182585775	183233765	0.39899	0.228383154061	225	7	0.353135079749551	0.723987175049074	0.121487711777585	244.241332146501	2.07373271889401	2.0821	0.1991	2.09	0.2007	673348809
1037	3	183233765	183901925	0.425604	0.251676245211	227	10	0.316127919218893	0.751905416093302	0.0880383075590974	246.412366210026	2.05429864253394	2.0821	0.1991	2.09	0.2007	673996799
1038	3	183901925	184518282	0.494558	0.188781826117	220	15	-0.218185861167079	0.827284300871695	-0.0486595368313542	238.81374698769	1.91304347826087	2.0821	0.1991	2.09	0.2007	674664959
1039	3	184518282	185151249	0.38037	0.210069403302	249	6	0.791150760970478	0.428856020759653	0.26200332286962	270.293740908795	2.279176201373	2.0821	0.1991	2.09	0.2007	675281316
1040	3	185151249	185817942	0.406092	0.25002962383	203	8	-0.174293788393611	0.861634580675131	-0.0642727746335169	220.359957447732	1.86666666666667	2.0821	0.1991	2.09	0.2007	675914283
1041	3	185817942	186400177	0.428284	0.141240220873	231	10	0.41022660173284	0.681639728547053	0.11323886168424	250.754434337075	2.09049773755656	2.0821	0.1991	2.09	0.2007	676580976
1042	3	186400177	187050157	0.419884	0.230745561402	206	9	-0.143096263564676	0.88621415581866	-0.0480006713374193	223.616508543019	1.88127853881279	2.0821	0.1991	2.09	0.2007	677163211
1043	3	187050157	187645017	0.404784	0.159466092862	233	8	0.391091736840265	0.695729428259789	0.134577452835587	252.925468400599	2.14252873563218	2.0821	0.1991	2.09	0.2007	677813191
1044	3	187645017	188208123	0.402934	0.112067710165	244	8	0.598399762759353	0.549573224031433	0.201128645744193	264.866155749984	2.24367816091954	2.0821	0.1991	2.09	0.2007	678408051
1045	3	188208123	188783936	0.379498	0.131662536275	226	5	0.369292743487306	0.711909533761914	0.131175983325216	245.326849178264	2.09259259259259	2.0821	0.1991	2.09	0.2007	678971157
1046	3	188783936	189352663	0.374718	0.120843568179	212	5	0.106081192812021	0.915517932900936	0.0389174754732274	230.129610733592	1.96296296296296	2.0821	0.1991	2.09	0.2007	679546970
1047	3	189352663	189923746	0.365038	0.124470523549	260	4	1.03629022484834	0.300066765139762	0.375776795654394	282.234428258179	2.44705882352941	2.0821	0.1991	2.09	0.2007	680115697
1048	3	189923746	190485047	0.363256	0.109212347742	259	4	1.01890878722186	0.3082462715929	0.370217270312493	281.148911226417	2.43764705882353	2.0821	0.1991	2.09	0.2007	680686780
1049	3	190485047	191090926	0.351586	0.174752714651	193	3	-0.0876322374269902	0.930168978973726	-0.0382385110198272	209.50478713011	1.81220657276995	2.0821	0.1991	2.09	0.2007	681248081
1050	3	191090926	191700105	0.351962	0.17922318399	217	3	0.31808477368045	0.750420633137477	0.130855684156572	235.557195892404	2.03755868544601	2.0821	0.1991	2.09	0.2007	681853960
1051	3	191700105	192262856	0.360992	0.111507576175	235	4	0.601754284186404	0.547337709882605	0.229925929190939	255.096502464124	2.21176470588235	2.0821	0.1991	2.09	0.2007	682463139
1052	3	192262856	192869050	0.381456	0.175181542542	240	6	0.618960361492715	0.535942472099904	0.208891986410058	260.524087622935	2.19679633867277	2.0821	0.1991	2.09	0.2007	683025890
1053	3	192869050	193454215	0.381244	0.145540146796	232	6	0.465902228623593	0.641285485858669	0.159982385929111	251.839951368837	2.12356979405034	2.0821	0.1991	2.09	0.2007	683632084
1054	3	193454215	194021920	0.452256	0.119260883734	240	13	0.345169216665354	0.729967159761495	0.0949948574943342	260.524087622935	2.13333333333333	2.0821	0.1991	2.09	0.2007	684217249
1055	3	194021920	194630740	0.451456	0.17873920042	228	13	0.074339570322822	0.940740191557639	0.0209942760505573	247.497883241788	2.02666666666667	2.0821	0.1991	2.09	0.2007	684784954
1056	3	194630740	195278252	0.43761	0.227813538591	217	11	0.0204528016844233	0.983682162990467	0.00574124883499108	235.557195892404	1.98173515981735	2.0821	0.1991	2.09	0.2007	685393774
1057	3	195278252	196158785	0.46335	0.432162110903	224	13	-0.0159369784580221	0.98728466920016	-0.00454081605658021	243.155815114739	1.99111111111111	2.0821	0.1991	2.09	0.2007	686041286
1058	3	196158785	196847680	0.416714	0.274199986936	212	9	-0.0199008048666104	0.984122503082328	-0.00658074395743848	230.129610733592	1.93607305936073	2.0821	0.1991	2.09	0.2007	686921819
1059	3	196847680	197534897	0.418574	0.272427777543	221	9	0.164892383180488	0.869028687678097	0.0534013608707941	239.899264019452	2.01826484018265	2.0821	0.1991	2.09	0.2007	687610714
1060	3	197534897	198022430	0.159226	0.359926263506	88	1	-1.39010167706312	0.164498004117359	-1.05718196841667	95.5254987950761	0.88	2.0821	0.1991	2.09	0.2007	688297931
1061	4	0	785667	0.451598	0.363598063811	297	13	1.63161003679238	0.102761662514734	0.402423382686582	322.398558433382	2.64	2.0519	0.2924	2.027	0.2385	688297931
1062	4	785667	1384066	0.549956	0.164437106345	203	16	-0.703103304520876	0.481991372955036	-0.149086329381617	220.359957447732	1.78854625550661	2.0519	0.2924	2.027	0.2385	689083598
1063	4	1384066	2062508	0.550886	0.263017324989	230	16	0.155891682902819	0.876118401240334	0.0310678043775819	249.668917305313	2.02643171806167	2.0519	0.2924	2.027	0.2385	689681997
1064	4	2062508	2699468	0.483592	0.215021351419	235	14	0.0909720448149705	0.927514803933361	0.0273570929237464	255.096502464124	2.04347826086957	2.0519	0.2924	2.027	0.2385	690360439
1065	4	2699468	3331001	0.481712	0.208275735393	251	14	0.420715220659047	0.673963045389908	0.122383700309519	272.464774972319	2.18260869565217	2.0519	0.2924	2.027	0.2385	690997399
1066	4	3331001	4184323	0.549872	0.414054717914	307	16	2.60561812851854	0.00917086438331766	0.447672598803386	333.253728751004	2.70484581497797	2.0519	0.2924	2.027	0.2385	691628932
1067	4	4184323	4798212	0.449686	0.185520509408	210	12	-0.377010360742093	0.706165905331215	-0.0735573736740852	227.958576670068	1.85840707964602	2.0519	0.2924	2.027	0.2385	692482254
1068	4	4798212	5412422	0.440524	0.185946174761	220	12	-0.0337973151742391	0.973038776904673	-0.00644317781554835	238.81374698769	1.94690265486726	2.0519	0.2924	2.027	0.2385	693096143
1069	4	5412422	6011375	0.467836	0.165209958043	164	13	-1.37008521017068	0.170660304041473	-0.454343733496101	178.024793209005	1.45777777777778	2.0519	0.2924	2.027	0.2385	693710353
1070	4	6011375	6565265	0.508394	0.097293686472	204	15	-0.680764846139037	0.496020297144715	-0.157593908384518	221.445474479495	1.77391304347826	2.0519	0.2924	2.027	0.2385	694309306
1071	4	6565265	7179404	0.48876	0.185852062807	215	14	-0.321206924990125	0.748053584603524	-0.100967004051793	233.386161828879	1.8695652173913	2.0519	0.2924	2.027	0.2385	694863196
1072	4	7179404	7720949	0.535088	0.0767156930634	219	16	-0.194069237899427	0.846121668274794	-0.0396351869656199	237.728229955928	1.9295154185022	2.0519	0.2924	2.027	0.2385	695477335
1073	4	7720949	8287769	0.521776	0.117885748562	252	15	0.706972108776837	0.479583810680321	0.147260673143903	273.550292004082	2.19130434782609	2.0519	0.2924	2.027	0.2385	696018880
1074	4	8287769	8901947	0.528204	0.185903760799	213	15	-0.42056416709231	0.674073364182745	-0.0953096301301756	231.215127765355	1.85217391304348	2.0519	0.2924	2.027	0.2385	696585700
1075	4	8901947	10234780	0.466434	0.624859228425	212	13	-0.286766624800554	0.774291019637488	-0.083975283550985	230.129610733592	1.88444444444444	2.0519	0.2924	2.027	0.2385	697199878
1076	4	10234780	10813483	0.41199	0.135998949375	251	9	0.780869676670814	0.434879148382958	0.237042355430134	272.464774972319	2.29223744292237	2.0519	0.2924	2.027	0.2385	698532711
1077	4	10813483	11413645	0.390696	0.166891605933	231	7	0.469737937019358	0.638542260161008	0.159455561976605	250.754434337075	2.12903225806452	2.0519	0.2924	2.027	0.2385	699111414
1078	4	11413645	12002132	0.373674	0.150363559433	245	5	0.726508419403764	0.467527147978362	0.247634959912599	265.951672781746	2.26851851851852	2.0519	0.2924	2.027	0.2385	699711576
1079	4	12002132	12603666	0.357248	0.168791788993	221	3	0.38570427553169	0.69971569599538	0.157207011103524	239.899264019452	2.07511737089202	2.0519	0.2924	2.027	0.2385	700300063
1080	4	12603666	13182605	0.379996	0.136351152712	206	5	-0.00672375747738667	0.9946352581406	-0.00250245190675334	223.616508543019	1.90740740740741	2.0519	0.2924	2.027	0.2385	700901597
1081	4	13182605	13776965	0.390038	0.158759001279	220	7	0.255966032024712	0.797977066249392	0.0890662340852075	238.81374698769	2.02764976958525	2.0519	0.2924	2.027	0.2385	701480536
1082	4	13776965	14347121	0.387054	0.123047025726	228	6	0.389373162189032	0.697000122144058	0.134891404966281	247.497883241788	2.08695652173913	2.0519	0.2924	2.027	0.2385	702074896
1083	4	14347121	14949615	0.38863	0.170116216925	231	6	0.446769962014953	0.655041161552335	0.153750432217597	250.754434337075	2.11441647597254	2.0519	0.2924	2.027	0.2385	702645052
1084	4	14949615	15526655	0.385518	0.133508942188	247	6	0.752886227753198	0.451518284804273	0.250368622386217	268.12270684527	2.26086956521739	2.0519	0.2924	2.027	0.2385	703247546
1085	4	15526655	16126824	0.404856	0.166901322794	296	8	1.57840133983141	0.114473437609053	0.479844673810257	321.31304140162	2.72183908045977	2.0519	0.2924	2.027	0.2385	703824586
1086	4	16126824	16709185	0.396862	0.14142602269	203	7	-0.0744087302397416	0.940685162335839	-0.0269575622542759	220.359957447732	1.87096774193548	2.0519	0.2924	2.027	0.2385	704424755
1087	4	16709185	17284317	0.393048	0.130634358721	167	7	-0.774025873858584	0.43891549063042	-0.3085891869654	181.281344304292	1.53917050691244	2.0519	0.2924	2.027	0.2385	705007116
1088	4	17284317	17907279	0.403832	0.197382825919	202	8	-0.193139972568074	0.846849348389542	-0.0713972090668984	219.27444041597	1.85747126436782	2.0519	0.2924	2.027	0.2385	705582248
1089	4	17907279	18514105	0.369278	0.176040578354	239	4	0.671280034692313	0.502042151028995	0.254275790606688	259.438570591173	2.24941176470588	2.0519	0.2924	2.027	0.2385	706205210
1090	4	18514105	19096995	0.361778	0.142205218823	213	4	0.219362656403902	0.826367557454833	0.0881186028517774	231.215127765355	2.00470588235294	2.0519	0.2924	2.027	0.2385	706812036
1091	4	19096995	19680816	0.346964	0.143573115732	170	2	-0.392671944588899	0.69456179459083	-0.162653815690127	184.537895399579	1.6504854368932	1.2635	0.2547	1.161	0.201	707394926
1092	4	19680816	20265895	0.358208	0.145414550856	107	3	-1.54145152722865	0.123206931578939	-0.889228561886761	116.150322398558	1.00469483568075	1.2635	0.2547	1.161	0.201	707978747
1093	4	20265895	20838558	0.359778	0.126886144207	122	3	-1.2878783952865	0.197788297188318	-0.699958210725021	132.433077874992	1.14553990610329	1.2635	0.2547	1.161	0.201	708563826
1094	4	20838558	21421220	0.36951	0.141869557308	139	4	-1.06686372795542	0.286033376106909	-0.527649944650553	150.88686741495	1.30823529411765	1.2635	0.2547	1.161	0.201	709136489
1095	4	21421220	21983998	0.365836	0.111550202744	125	4	-1.31020385472611	0.190126882065144	-0.680806732711974	135.689628970279	1.17647058823529	1.2635	0.2547	1.161	0.201	709719151
1096	4	21983998	22638577	0.374616	0.23615025841	112	5	-1.77400131201144	0.0760629332914808	-0.881648057032368	121.57790755737	1.03703703703704	1.2635	0.2547	1.161	0.201	710281929
1097	4	22638577	23207235	0.369842	0.120736892825	121	4	-1.37972960523202	0.167669913986335	-0.727727780099466	131.34756084323	1.13882352941176	1.2635	0.2547	1.161	0.201	710936508
1098	4	23207235	23784895	0.360448	0.134438943323	175	4	-0.441131973402238	0.659117457524159	-0.195379905541732	189.96548055839	1.64705882352941	1.2635	0.2547	1.161	0.201	711505166
1099	4	23784895	24318769	0.392208	0.0634494281422	198	7	-0.171577777964581	0.863769478965065	-0.0629368593598425	214.932372288921	1.82488479262673	2.16	0.188	2.18	0.1985	712082826
1100	4	24318769	24906400	0.40862	0.149125897034	220	8	0.146091342572252	0.883849280719155	0.0517510217059666	238.81374698769	2.02298850574713	2.16	0.188	2.18	0.1985	712616700
1101	4	24906400	25519246	0.408726	0.184134350228	255	8	0.805707788678441	0.42041135750702	0.264744745040165	276.806843099368	2.3448275862069	2.16	0.188	2.18	0.1985	713204331
1102	4	25519246	26138397	0.43329	0.192442554401	229	11	0.305230742695022	0.760190419606456	0.0833938044874556	248.58340027355	2.09132420091324	2.16	0.188	2.18	0.1985	713817177
1103	4	26138397	26769756	0.384506	0.208057539371	206	6	-0.0315367032010555	0.974841521771015	-0.0114980820152426	223.616508543019	1.88558352402746	2.16	0.188	2.18	0.1985	714436328
1104	4	26769756	27351719	0.390798	0.14083885058	222	7	0.294833651114647	0.768120958585177	0.102122386910654	240.984781051215	2.04608294930876	2.16	0.188	2.18	0.1985	715067687
1105	4	27351719	27914888	0.349424	0.112167040444	227	2	0.710528080730752	0.477376723854993	0.254503735463086	246.412366210026	2.20388349514563	2.16	0.188	2.18	0.1985	715649650
1106	4	27914888	28507492	0.342032	0.156266241875	199	2	0.168605261275485	0.866107141916016	0.06457986871582	216.017889320683	1.93203883495146	2.16	0.188	2.18	0.1985	716212819
1107	4	28507492	29067553	0.342642	0.107240104203	236	2	0.884717558412803	0.376308983245886	0.310598297534012	256.182019495886	2.29126213592233	2.16	0.188	2.18	0.1985	716805423
1108	4	29067553	29632918	0.329504	0.115615575778	244	1	0.889809103358551	0.373568397650348	0.414123750508918	264.866155749984	2.44	2.16	0.188	2.18	0.1985	717365484
1109	4	29632918	30217098	0.332956	0.144099421411	235	1	0.758275789103455	0.44828589805076	0.359903359511031	255.096502464124	2.35	2.16	0.188	2.18	0.1985	717930849
1110	4	30217098	30783975	0.346176	0.117974445956	222	2	0.613756148685169	0.539376478585626	0.222371114522277	240.984781051215	2.15533980582524	2.16	0.188	2.18	0.1985	718515029
1111	4	30783975	31340443	0.344128	0.101475736251	214	2	0.458921057412235	0.646290856604394	0.169422234573318	232.300644797117	2.07766990291262	2.16	0.188	2.18	0.1985	719081906
1112	4	31340443	31921170	0.335042	0.139010240612	250	1	0.977497979528615	0.328322677551214	0.449170697608119	271.379257940557	2.5	2.16	0.188	2.18	0.1985	719638374
1113	4	31921170	32493466	0.337834	0.126326236773	218	1	0.509823973288272	0.610174788785141	0.251570737722958	236.642712924166	2.18	2.16	0.188	2.18	0.1985	720219101
1114	4	32493466	33075991	0.334798	0.141667739582	224	1	0.597512849458337	0.550165030687916	0.290741335003636	243.155815114739	2.24	2.16	0.188	2.18	0.1985	720791397
1115	4	33075991	33644489	0.341106	0.120489430042	193	2	0.052478942820785	0.958147073405607	0.0204122854402514	209.50478713011	1.87378640776699	2.16	0.188	2.18	0.1985	721373922
1116	4	33644489	34261024	0.332638	0.189016033153	212	1	0.422135097118208	0.672926411454734	0.211306867509231	230.129610733592	2.12	2.16	0.188	2.18	0.1985	721942420
1117	4	34261024	34854157	0.332442	0.157018746217	218	1	0.509823973288272	0.610174788785141	0.251570737722958	236.642712924166	2.18	2.16	0.188	2.18	0.1985	722558955
1118	4	34854157	35442427	0.332358	0.150050147041	234	1	0.743660976408444	0.457081603570547	0.353751132529436	254.010985432361	2.34	2.16	0.188	2.18	0.1985	723152088
1119	4	35442427	36015173	0.339926	0.127012672284	221	1	0.553668411373305	0.579805797522068	0.271288972337463	239.899264019452	2.21	2.16	0.188	2.18	0.1985	723740358
1120	4	36015173	36579776	0.353578	0.11442199209	209	3	0.18284576997797	0.854919034692989	0.0766635837929751	226.873059638306	1.96244131455399	2.16	0.188	2.18	0.1985	724313104
1121	4	36579776	37194970	0.357582	0.187248250145	278	3	1.34928217691186	0.177246348166665	0.4882455244356	301.773734829899	2.61032863849765	2.16	0.188	2.18	0.1985	724877707
1122	4	37194970	37809704	0.394896	0.18664007522	243	7	0.702943651558972	0.482090866235907	0.232519024166329	263.780638718221	2.23963133640553	2.16	0.188	2.18	0.1985	725492901
1123	4	37809704	38401590	0.413214	0.155242732553	262	9	1.00672801761727	0.314065494285842	0.298921803016813	284.405462321704	2.39269406392694	2.16	0.188	2.18	0.1985	726107635
1124	4	38401590	39032107	0.400826	0.206999969866	216	8	0.0707066058744018	0.94363126327146	0.0252788103447755	234.471678860641	1.98620689655172	2.16	0.188	2.18	0.1985	726699521
1125	4	39032107	39720984	0.374782	0.274181022156	238	5	0.594902644066121	0.551908549781391	0.205814784217972	258.35305355941	2.2037037037037	2.16	0.188	2.18	0.1985	727330038
1126	4	39720984	40427015	0.391712	0.291815798456	250	7	0.838980318373747	0.401480354207203	0.273490805222635	271.379257940557	2.30414746543779	2.16	0.188	2.18	0.1985	728018915
1127	4	40427015	41080389	0.405228	0.234741510988	202	8	-0.193139972568074	0.846849348389542	-0.0713972090668984	219.27444041597	1.85747126436782	2.16	0.188	2.18	0.1985	728724946
1128	4	41080389	41672931	0.396248	0.156177958693	223	7	0.314267460659615	0.753317909788111	0.108606420480853	242.070298082977	2.05529953917051	2.16	0.188	2.18	0.1985	729378320
1129	4	41672931	42279612	0.389544	0.17584364765	220	6	0.236315029319909	0.813188225458968	0.0833611043261985	238.81374698769	2.0137299771167	2.16	0.188	2.18	0.1985	729970862
1130	4	42279612	42882321	0.379976	0.170412255334	234	5	0.519699343873183	0.603273144290719	0.181361740493433	254.010985432361	2.16666666666667	2.16	0.188	2.18	0.1985	730577543
1131	4	42882321	43481772	0.354442	0.16590346834	240	3	0.70689690932508	0.479630544794188	0.276195047320611	260.524087622935	2.25352112676056	2.16	0.188	2.18	0.1985	731180252
1132	4	43481772	44092459	0.340778	0.181249969297	193	2	0.052478942820785	0.958147073405607	0.0204122854402514	209.50478713011	1.87378640776699	2.16	0.188	2.18	0.1985	731779703
1133	4	44092459	44679895	0.349604	0.148843448478	192	2	0.0331245564116684	0.973575260307691	0.0129177488933271	208.419270098348	1.86407766990291	2.16	0.188	2.18	0.1985	732390390
1134	4	44679895	45287200	0.34658	0.176690460312	230	2	0.768591239958103	0.442136007491547	0.273445299116546	249.668917305313	2.23300970873786	2.16	0.188	2.18	0.1985	732977826
1135	4	45287200	45899033	0.337304	0.182783537338	208	1	0.363675846338165	0.716100081887275	0.183826131087124	225.787542606543	2.08	2.16	0.188	2.18	0.1985	733585131
1136	4	45899033	46484926	0.34097	0.146601853922	233	2	0.826654399185453	0.40843297462751	0.292141392826451	252.925468400599	2.2621359223301	2.16	0.188	2.18	0.1985	734196964
1137	4	46484926	47082490	0.351294	0.163269541003	243	3	0.75761153571351	0.448683572231987	0.294116955317873	263.780638718221	2.28169014084507	2.16	0.188	2.18	0.1985	734782857
1138	4	47082490	47654014	0.361372	0.125146100601	213	4	0.219362656403902	0.826367557454833	0.0881186028517774	231.215127765355	2.00470588235294	2.16	0.188	2.18	0.1985	735380421
1139	4	47654014	48259932	0.374566	0.174805831812	251	5	0.839313369693171	0.40129348264952	0.2825405748608	272.464774972319	2.32407407407407	2.16	0.188	2.18	0.1985	735951945
1140	4	48259932	48900564	0.365846	0.219520723286	251	4	0.879857286210042	0.37893662645606	0.324952536576711	272.464774972319	2.36235294117647	2.16	0.188	2.18	0.1985	736557863
1141	4	48900564	53126902	0.396484	0.881694270548	243	7	0.702943651558972	0.482090866235907	0.232519024166329	263.780638718221	2.23963133640553	2.16	0.188	2.18	0.1985	737198495
1142	4	53126902	53799895	0.406166	0.257050221919	123	8	-1.68198852235061	0.0925710655839789	-0.787094186479453	133.518594906754	1.13103448275862	1.0986	0.161	1.0986	0.1354	741424833
1143	4	53799895	54451545	0.379112	0.232716949283	122	5	-1.5859930615291	0.1127408835233	-0.758265641527085	132.433077874992	1.12962962962963	1.0986	0.161	1.0986	0.1354	742097826
1144	4	54451545	55084107	0.399878	0.209563647516	112	7	-1.84288539883182	0.0653457445704813	-0.884938557381848	121.57790755737	1.03225806451613	1.0986	0.161	1.0986	0.1354	742749476
1145	4	55084107	55700432	0.408606	0.188739707135	119	8	-1.75737325904846	0.0788542082187874	-0.83479092851075	129.176526779705	1.09425287356322	1.0986	0.161	1.0986	0.1354	743382038
1146	4	55700432	56315527	0.390616	0.187117437144	111	7	-1.86231920837678	0.0625581095295378	-0.897877613089346	120.492390525607	1.02304147465438	1.0986	0.161	1.0986	0.1354	743998363
1147	4	56315527	56943366	0.36878	0.203617487923	115	4	-1.48401823099088	0.137804084097118	-0.801100966429685	124.834458652656	1.08235294117647	1.0986	0.161	1.0986	0.1354	744613458
1148	4	56943366	57587710	0.390942	0.224016984716	121	7	-1.6679811129271	0.0953194761614285	-0.773430242164858	131.34756084323	1.11520737327189	1.0986	0.161	1.0986	0.1354	745241297
1149	4	57587710	58249202	0.406166	0.244132960036	120	8	-1.738527074874	0.0821179836492752	-0.822718096210175	130.262043811467	1.10344827586207	1.0986	0.161	1.0986	0.1354	745885641
1150	4	58249202	58884686	0.3642	0.2131981293	96	4	-1.81426554589395	0.0696368532647711	-1.0616285166529	104.209635049174	0.903529411764706	1.0986	0.161	1.0986	0.1354	746547133
1151	4	58884686	59502381	0.344098	0.190539020067	131	2	-1.14749301454445	0.25117791853291	-0.538621750290379	142.202731160852	1.27184466019417	1.0986	0.161	1.0986	0.1354	747182617
1152	4	59502381	60141321	0.332016	0.217453908035	113	1	-1.02473135968785	0.30548996181813	-0.696434624638781	122.663424589132	1.13	1.0986	0.161	1.0986	0.1354	747800312
1153	4	60141321	60765123	0.331782	0.198463615057	104	1	-1.15626467394295	0.247572913161404	-0.816173868912876	112.893771303272	1.04	1.0986	0.161	1.0986	0.1354	748439252
1154	4	60765123	61364712	0.334264	0.166095442044	108	1	-1.09780542316291	0.272289462870199	-0.7617260848905	117.235839430321	1.08	1.0986	0.161	1.0986	0.1354	749063054
1155	4	61364712	61961177	0.341638	0.161727846563	116	2	-1.4378088106812	0.150488308768818	-0.714063756700257	125.919975684418	1.12621359223301	1.0986	0.161	1.0986	0.1354	749662643
1156	4	61961177	62524227	0.3409	0.111979397922	109	2	-1.57328951554502	0.115651795910801	-0.803860427050903	118.321356462083	1.05825242718447	1.0986	0.161	1.0986	0.1354	750259108
1157	4	62524227	63122155	0.340484	0.163778916525	100	2	-1.74747899322707	0.080554285671629	-0.928188562053104	108.551703176223	0.970873786407767	1.0986	0.161	1.0986	0.1354	750822158
1158	4	63122155	63733821	0.338636	0.18256041696	109	1	-1.0831906104679	0.278723826545406	-0.748429262277042	118.321356462083	1.09	1.0986	0.161	1.0986	0.1354	751420086
1159	4	63733821	64359478	0.329406	0.200840076911	115	1	-0.995501734297831	0.31949230119951	-0.671123536109593	124.834458652656	1.15	1.0986	0.161	1.0986	0.1354	752031752
1160	4	64359478	64957105	0.32762	0.163357746554	113	1	-1.02473135968785	0.30548996181813	-0.696434624638781	122.663424589132	1.13	1.0986	0.161	1.0986	0.1354	752657409
1161	4	64957105	65549166	0.330058	0.155492423923	134	1	-0.717820293092628	0.472868099183496	-0.450524396596196	145.459282256139	1.34	1.0986	0.161	1.0986	0.1354	753255036
1162	4	65549166	66151946	0.335886	0.17050997047	110	1	-1.06857579777288	0.285260858921083	-0.735253873529309	119.406873493845	1.1	1.0986	0.161	1.0986	0.1354	753847097
1163	4	66151946	66721277	0.330916	0.121776260207	116	1	-0.980886921602821	0.32664850758448	-0.658632591926396	125.919975684418	1.16	1.0986	0.161	1.0986	0.1354	754449877
1164	4	66721277	67331479	0.331944	0.180599211409	108	1	-1.09780542316291	0.272289462870199	-0.7617260848905	117.235839430321	1.08	1.0986	0.161	1.0986	0.1354	755019208
1165	4	67331479	67917399	0.340876	0.146641179683	110	2	-1.5539351291359	0.120199891223613	-0.790685038303169	119.406873493845	1.06796116504854	1.0986	0.161	1.0986	0.1354	755629410
1166	4	67917399	68561245	0.356154	0.223416779789	217	3	0.31808477368045	0.750420633137477	0.130855684156572	235.557195892404	2.03755868544601	1.0986	0.161	1.0986	0.1354	756215330
1167	4	68561245	69183311	0.35464	0.196226766935	135	3	-1.06811501426997	0.285468633970877	-0.553879951237077	146.544799287901	1.26760563380282	1.0986	0.161	1.0986	0.1354	756859176
1168	4	69183311	70014499	0.352774	0.398451373215	110	3	-1.49073690084022	0.136030583890819	-0.849335834763248	119.406873493845	1.03286384976526	1.0986	0.161	1.0986	0.1354	757481242
1169	4	70014499	70843067	0.343912	0.3965492271	96	2	-1.82489653886353	0.0680166436309542	-0.987082251106673	104.209635049174	0.932038834951456	1.0986	0.161	1.0986	0.1354	758312430
1170	4	70843067	71475987	0.34634	0.210010743854	126	2	-1.24426494659003	0.213402067635764	-0.594764828327913	136.775146002041	1.22330097087379	1.0986	0.161	1.0986	0.1354	759140998
1171	4	71475987	72153411	0.372772	0.261909823095	109	5	-1.83040378715615	0.0671895818305217	-0.920818654313045	118.321356462083	1.00925925925926	1.0986	0.161	1.0986	0.1354	759773918
1172	4	72153411	72769797	0.360418	0.188819992667	118	4	-1.43187391811145	0.152179907806093	-0.763947968012219	128.091009747943	1.11058823529412	1.0986	0.161	1.0986	0.1354	760451342
1173	4	72769797	73370774	0.349092	0.168021405145	123	2	-1.30232810581738	0.192804247721211	-0.629530246488589	133.518594906754	1.19417475728155	1.0986	0.161	1.0986	0.1354	761067728
1174	4	73370774	74034468	0.363316	0.246640771199	104	4	-1.67521404488213	0.0938922428745481	-0.946151299232969	112.893771303272	0.978823529411765	1.0986	0.161	1.0986	0.1354	761668705
1175	4	74034468	74652780	0.361712	0.191346763446	122	4	-1.36234816760554	0.173088033169691	-0.715853679811174	132.433077874992	1.14823529411765	1.0986	0.161	1.0986	0.1354	762332399
1176	4	74652780	75249918	0.360996	0.16267261504	138	4	-1.0842451655819	0.278256110819019	-0.538066560595892	149.801350383187	1.29882352941176	1.0986	0.161	1.0986	0.1354	762950711
1177	4	75249918	75942525	0.371184	0.278089883585	134	5	-1.36038316095028	0.173708704361489	-0.622913788632199	145.459282256139	1.24074074074074	1.0986	0.161	1.0986	0.1354	763547849
1178	4	75942525	76639006	0.38165	0.282105326635	110	6	-1.86823429763053	0.0617294201062479	-0.916638895673802	119.406873493845	1.00686498855835	1.0986	0.161	1.0986	0.1354	764240456
1179	4	76639006	77277690	0.385012	0.217140244628	135	6	-1.38992763241452	0.16455085371747	-0.62118301214763	146.544799287901	1.23569794050343	1.0986	0.161	1.0986	0.1354	764936937
1180	4	77277690	77887560	0.39998	0.180153147392	131	7	-1.47364301747743	0.140577732617583	-0.658870477902002	142.202731160852	1.2073732718894	1.0986	0.161	1.0986	0.1354	765575621
1181	4	77887560	78514960	0.413436	0.203060248645	162	9	-1.04652962735049	0.295316573473348	-0.394651195636013	175.853759145481	1.47945205479452	1.0986	0.161	1.0986	0.1354	766185491
1182	4	78514960	79138545	0.371096	0.198184690138	112	5	-1.77400131201144	0.0760629332914808	-0.881648057032368	121.57790755737	1.03703703703704	1.0986	0.161	1.0986	0.1354	766812891
1183	4	79138545	79730142	0.388052	0.154830061681	118	6	-1.7151761647614	0.08631293346721	-0.81535555983662	128.091009747943	1.08009153318078	1.0986	0.161	1.0986	0.1354	767436476
1184	4	79730142	80321721	0.354744	0.154804345658	129	3	-1.16954426704683	0.242184417023416	-0.619468292864653	140.031697097327	1.2112676056338	1.0986	0.161	1.0986	0.1354	768028073
1185	4	80321721	80913210	0.345034	0.154675742068	106	2	-1.63135267477237	0.102815924650963	-0.84412429726463	115.064805366796	1.02912621359223	1.0986	0.161	1.0986	0.1354	768619652
1186	4	80913210	81490745	0.364112	0.134251603799	126	4	-1.29282241709963	0.196072485302431	-0.669311093874144	136.775146002041	1.18588235294118	1.0986	0.161	1.0986	0.1354	769211141
1187	4	81490745	82094057	0.347436	0.171241414061	86	2	-2.0184404029547	0.0435454151222812	-1.14577999712573	93.3544647315516	0.83495145631068	1.0986	0.161	1.0986	0.1354	769788676
1188	4	82094057	82692659	0.380732	0.164720465351	87	6	-2.30827642962925	0.0209837665461345	-1.25505511334973	94.4399817633139	0.796338672768879	1.0986	0.161	1.0986	0.1354	770391988
1189	4	82692659	83348081	0.382012	0.237132717547	121	6	-1.65777936493548	0.0973620077938701	-0.779135371923866	131.34756084323	1.10755148741419	1.0986	0.161	1.0986	0.1354	770990590
1190	4	83348081	83981242	0.397166	0.210311437375	105	7	-1.97892206564659	0.0478247814865378	-0.978047961773329	113.979288335034	0.967741935483871	1.0986	0.161	1.0986	0.1354	771646012
1191	4	83981242	84643974	0.38669	0.245547219691	107	6	-1.92563109745645	0.0541504528951521	-0.956531622797314	116.150322398558	0.979405034324943	1.0986	0.161	1.0986	0.1354	772279173
1192	4	84643974	85236407	0.36817	0.156022706365	133	4	-1.17115235371429	0.241537543075951	-0.591308581872871	144.373765224376	1.25176470588235	1.0986	0.161	1.0986	0.1354	772941905
1193	4	85236407	85815645	0.370916	0.136796964288	99	5	-2.01841203763849	0.0435483667405412	-1.05964635901036	107.466186144461	0.916666666666667	1.0986	0.161	1.0986	0.1354	773534338
1194	4	85815645	86445678	0.363584	0.206390776356	131	4	-1.20591522896724	0.227850178025372	-0.613168015836611	142.202731160852	1.23294117647059	1.0986	0.161	1.0986	0.1354	774113576
1195	4	86445678	87028491	0.354858	0.142091888822	124	3	-1.25406864436088	0.209817056112896	-0.676499237901032	134.604111938516	1.16431924882629	1.0986	0.161	1.0986	0.1354	774743609
1196	4	87028491	87665368	0.356422	0.214919050303	117	3	-1.37240277260055	0.169938087481889	-0.760330828704503	127.005492716181	1.09859154929577	1.0986	0.161	1.0986	0.1354	775326422
1197	4	87665368	88304742	0.379592	0.217985091668	113	5	-1.75520048696321	0.0792250206495028	-0.868824016674784	122.663424589132	1.0462962962963	1.0986	0.161	1.0986	0.1354	775963299
1198	4	88304742	88949230	0.377814	0.224190365065	110	5	-1.81160296210791	0.0700475669313127	-0.907643265565312	119.406873493845	1.01851851851852	1.0986	0.161	1.0986	0.1354	776602673
1199	4	88949230	89600533	0.384876	0.232308157647	123	6	-1.6195148317182	0.10533653791403	-0.755484103859221	133.518594906754	1.12585812356979	1.0986	0.161	1.0986	0.1354	777247161
1200	4	89600533	90208006	0.37265	0.176918151095	129	5	-1.45438728619145	0.145838962796858	-0.677775723666718	140.031697097327	1.19444444444444	1.0986	0.161	1.0986	0.1354	777898464
1201	4	90208006	90788897	0.36089	0.13925331947	116	4	-1.4666367933644	0.142474885472348	-0.788610022246489	125.919975684418	1.09176470588235	1.0986	0.161	1.0986	0.1354	778505937
1202	4	90788897	91378371	0.341672	0.151786168686	147	2	-0.837822831998583	0.402130213615853	-0.372372406991465	159.571003669048	1.42718446601942	1.0986	0.161	1.0986	0.1354	779086828
1203	4	91378371	91973584	0.334598	0.159964584107	117	1	-0.96627210890781	0.333908038608684	-0.646248867470564	127.005492716181	1.17	1.0986	0.161	1.0986	0.1354	779676302
1204	4	91973584	92624648	0.333758	0.232026344568	97	1	-1.25856836280802	0.208186280281833	-0.916700744866841	105.295152080936	0.97	1.0986	0.161	1.0986	0.1354	780271515
1205	4	92624648	93256758	0.3411	0.208998433817	113	2	-1.49587196990855	0.134687021987525	-0.751865789412641	122.663424589132	1.09708737864078	1.0986	0.161	1.0986	0.1354	780922579
1206	4	93256758	93815236	0.330612	0.104709585695	107	1	-1.11242023585792	0.265957507991191	-0.775146600652821	116.150322398558	1.07	1.0986	0.161	1.0986	0.1354	781554689
1207	4	93815236	94379967	0.334916	0.114622714177	79	1	-1.52163499131822	0.12810056482552	-1.21283283887687	85.755845509216	0.79	1.0986	0.161	1.0986	0.1354	782113167
1208	4	94379967	94983137	0.354118	0.171046305353	46	3	-2.57264893046006	0.0100923523631509	-2.10713359223089	49.9337834610625	0.431924882629108	1.0986	0.161	1.0986	0.1354	782677898
1209	4	94983137	95607321	0.354414	0.198954154544	109	3	-1.50764177630303	0.131646234536427	-0.862511223510981	118.321356462083	1.02347417840376	1.0986	0.161	1.0986	0.1354	783281068
1210	4	95607321	96193925	0.363382	0.147636224779	107	4	-1.6230697320027	0.104574499119565	-0.905124030972914	116.150322398558	1.00705882352941	1.0986	0.161	1.0986	0.1354	783905252
1211	4	96193925	96769565	0.357714	0.131401570426	102	3	-1.6259759045427	0.103954781298766	-0.958270206316412	110.722737239747	0.957746478873239	1.0986	0.161	1.0986	0.1354	784491856
1212	4	96769565	97337358	0.342984	0.119397386019	118	2	-1.39910003786297	0.161782986379007	-0.689401702465988	128.091009747943	1.14563106796116	1.0986	0.161	1.0986	0.1354	785067496
1213	4	97337358	97922430	0.344058	0.145404326305	100	2	-1.74747899322707	0.080554285671629	-0.928188562053104	108.551703176223	0.970873786407767	1.0986	0.161	1.0986	0.1354	785635289
1214	4	97922430	98538632	0.34342	0.188577771575	117	2	-1.41845442427208	0.156058135775959	-0.701680032244425	127.005492716181	1.13592233009709	1.0986	0.161	1.0986	0.1354	786220361
1215	4	98538632	99213574	0.344744	0.259195604956	99	2	-1.76683337963618	0.0772561367459601	-0.942688131748219	107.466186144461	0.961165048543689	1.0986	0.161	1.0986	0.1354	786836563
1216	4	99213574	99840114	0.381104	0.201966354902	116	6	-1.75344069797868	0.0795263903435553	-0.840017614070889	125.919975684418	1.06178489702517	1.0986	0.161	1.0986	0.1354	787511505
1217	4	99840114	100530483	0.36878	0.27574963534	126	4	-1.29282241709963	0.196072485302431	-0.669311093874144	136.775146002041	1.18588235294118	1.0986	0.161	1.0986	0.1354	788138045
1218	4	100530483	101148004	0.377328	0.190310936794	121	5	-1.60479388657733	0.108539171816774	-0.770139741815377	131.34756084323	1.12037037037037	1.0986	0.161	1.0986	0.1354	788828414
1219	4	101148004	101732977	0.356438	0.145259695747	132	3	-1.1188296406584	0.263212823918522	-0.586301428929454	143.288248192614	1.23943661971831	1.0986	0.161	1.0986	0.1354	789445935
1220	4	101732977	102307728	0.353628	0.130058059925	118	3	-1.35549789713774	0.175258978122089	-0.748052498926066	128.091009747943	1.10798122065728	1.0986	0.161	1.0986	0.1354	790030908
1221	4	102307728	102933552	0.350248	0.201053331288	115	3	-1.40621252352617	0.159661026464925	-0.785205497343533	124.834458652656	1.07981220657277	1.0986	0.161	1.0986	0.1354	790605659
1222	4	102933552	103549343	0.369034	0.188036200594	129	4	-1.2406781042202	0.214724686085618	-0.635363761950807	140.031697097327	1.21411764705882	1.0986	0.161	1.0986	0.1354	791231483
1223	4	103549343	104265510	0.36395	0.301838816924	85	4	-2.0054613597852	0.0449137476408798	-1.23720008123636	92.2689476997894	0.8	1.0986	0.161	1.0986	0.1354	791847274
1224	4	104265510	104928834	0.346154	0.246220549837	90	2	-1.94102285731823	0.0522555049605532	-1.08019165549815	97.6965328586005	0.87378640776699	1.0986	0.161	1.0986	0.1354	792563441
1225	4	104928834	105526221	0.340402	0.163021625847	99	2	-1.76683337963618	0.0772561367459601	-0.942688131748219	107.466186144461	0.961165048543689	1.0986	0.161	1.0986	0.1354	793226765
1226	4	105526221	106140482	0.356006	0.186013762879	109	3	-1.50764177630303	0.131646234536427	-0.862511223510981	118.321356462083	1.02347417840376	1.0986	0.161	1.0986	0.1354	793824152
1227	4	106140482	106745991	0.353058	0.17424844222	114	3	-1.42311739898898	0.154702125371212	-0.797805534123166	123.748941620894	1.07042253521127	1.0986	0.161	1.0986	0.1354	794438413
1228	4	106745991	107370672	0.353404	0.199591471487	102	3	-1.6259759045427	0.103954781298766	-0.958270206316412	110.722737239747	0.957746478873239	1.0986	0.161	1.0986	0.1354	795043922
1229	4	107370672	107990746	0.349362	0.193644629512	120	2	-1.36039126504473	0.173706141174544	-0.66515415621931	130.262043811467	1.16504854368932	1.0986	0.161	1.0986	0.1354	795668603
1230	4	107990746	108606537	0.360188	0.188036200594	128	4	-1.25805954184667	0.208370223637603	-0.646591017374061	138.946180065565	1.20470588235294	1.0986	0.161	1.0986	0.1354	796288677
1231	4	108606537	109192152	0.391098	0.146196733349	111	7	-1.86231920837678	0.0625581095295378	-0.897877613089346	120.492390525607	1.02304147465438	1.0986	0.161	1.0986	0.1354	796904468
1232	4	109192152	109800045	0.384382	0.177486827452	118	6	-1.7151761647614	0.08631293346721	-0.81535555983662	128.091009747943	1.08009153318078	1.0986	0.161	1.0986	0.1354	797490083
1233	4	109800045	110383329	0.365162	0.14278464693	122	4	-1.36234816760554	0.173088033169691	-0.715853679811174	132.433077874992	1.14823529411765	1.0986	0.161	1.0986	0.1354	798097976
1234	4	110383329	111025901	0.376794	0.221877081479	113	5	-1.75520048696321	0.0792250206495028	-0.868824016674784	122.663424589132	1.0462962962963	1.0986	0.161	1.0986	0.1354	798681260
1235	4	111025901	111675174	0.383672	0.229907912388	108	6	-1.90649883084781	0.0565855172271815	-0.943111107034993	117.235839430321	0.988558352402746	1.0986	0.161	1.0986	0.1354	799323832
1236	4	111675174	112277179	0.346818	0.169442114268	104	2	-1.6700614475906	0.0949072067660136	-0.871605033686737	112.893771303272	1.00970873786408	1.0986	0.161	1.0986	0.1354	799973105
1237	4	112277179	112869528	0.342722	0.155903023387	126	2	-1.24426494659003	0.213402067635764	-0.594764828327913	136.775146002041	1.22330097087379	1.0986	0.161	1.0986	0.1354	800575110
1238	4	112869528	113491181	0.37644	0.195692773943	110	5	-1.81160296210791	0.0700475669313127	-0.907643265565312	119.406873493845	1.01851851851852	1.0986	0.161	1.0986	0.1354	801167459
1239	4	113491181	114110801	0.360856	0.193053807172	99	4	-1.76212123301452	0.0780488165498047	-1.01723439729445	107.466186144461	0.931764705882353	1.0986	0.161	1.0986	0.1354	801789112
1240	4	114110801	114671626	0.354474	0.10845629207	105	3	-1.57526127815427	0.115196147938191	-0.916450030621785	113.979288335034	0.985915492957746	1.0986	0.161	1.0986	0.1354	802408732
1241	4	114671626	115280386	0.351338	0.178658256127	98	3	-1.69359540639394	0.0903421915490891	-1.0159857041727	106.380669112698	0.92018779342723	1.0986	0.161	1.0986	0.1354	802969557
1242	4	115280386	115860403	0.349552	0.137956301281	128	2	-1.2055561737718	0.227988666275227	-0.572044751827829	138.946180065565	1.24271844660194	1.0986	0.161	1.0986	0.1354	803578317
1243	4	115860403	116444504	0.33163	0.14398366036	120	1	-0.922427670822778	0.356305541878915	-0.60972299144545	130.262043811467	1.2	1.0986	0.161	1.0986	0.1354	804158334
1244	4	116444504	117038083	0.325638	0.157652140659	89	1	-1.37548686436811	0.168980555322506	-1.04088015608757	96.6110158268383	0.89	1.0986	0.161	1.0986	0.1354	804742435
1245	4	117038083	117625947	0.332236	0.149463141135	119	1	-0.937042483517788	0.348736705307466	-0.621795823746025	129.176526779705	1.19	1.0986	0.161	1.0986	0.1354	805336014
1246	4	117625947	118212697	0.330546	0.147848317	83	1	-1.46317574053817	0.143419297122007	-1.14157415570704	90.0979136362649	0.83	1.0986	0.161	1.0986	0.1354	805923878
1247	4	118212697	118801982	0.337456	0.151514123047	133	1	-0.732435105787638	0.463903038109785	-0.461331151552779	144.373765224376	1.33	1.0986	0.161	1.0986	0.1354	806510628
1248	4	118801982	119640901	0.35804	0.403994902964	100	3	-1.65978565546832	0.0969575804814475	-0.986839358513183	108.551703176223	0.938967136150235	1.0986	0.161	1.0986	0.1354	807099913
1249	4	119640901	120237851	0.366744	0.162408911969	144	4	-0.979956539823037	0.327107571880504	-0.476666015931748	156.314452573761	1.35529411764706	1.0986	0.161	1.0986	0.1354	807938832
1250	4	120237851	120960023	0.356356	0.307644162333	115	3	-1.40621252352617	0.159661026464925	-0.785205497343533	124.834458652656	1.07981220657277	1.0986	0.161	1.0986	0.1354	808535782
1251	4	120960023	121553967	0.349556	0.158169793785	117	2	-1.41845442427208	0.156058135775959	-0.701680032244425	127.005492716181	1.13592233009709	1.0986	0.161	1.0986	0.1354	809257954
1252	4	121553967	122140689	0.365568	0.14780764996	154	4	-0.806142163558263	0.420160882523166	-0.379804476679159	167.169622891383	1.44941176470588	1.0986	0.161	1.0986	0.1354	809851898
1253	4	122140689	122754322	0.374342	0.185180718768	98	5	-2.03721286268673	0.0416287154161894	-1.07429313497476	106.380669112698	0.907407407407407	1.0986	0.161	1.0986	0.1354	810438620
1254	4	122754322	123343802	0.355402	0.151794802199	123	3	-1.27097351982369	0.203738069251298	-0.688181042948668	133.518594906754	1.15492957746479	1.0986	0.161	1.0986	0.1354	811052253
1255	4	123343802	123983357	0.372362	0.218206409144	140	5	-1.24757821066087	0.212185562095429	-0.559719962145005	151.972384446712	1.2962962962963	1.0986	0.161	1.0986	0.1354	811641733
1256	4	123983357	124592554	0.370226	0.179247435559	124	5	-1.54839141143263	0.12152808777232	-0.734806668703097	134.604111938516	1.14814814814815	1.0986	0.161	1.0986	0.1354	812281288
1257	4	124592554	125201379	0.352576	0.178745945058	108	3	-1.52454665176584	0.12737221236054	-0.875808046124439	117.235839430321	1.01408450704225	1.0986	0.161	1.0986	0.1354	812890485
1258	4	125201379	125787613	0.3491	0.147098257692	131	2	-1.14749301454445	0.25117791853291	-0.538621750290379	142.202731160852	1.27184466019417	1.0986	0.161	1.0986	0.1354	813499310
1259	4	125787613	126353553	0.342466	0.116514118104	99	2	-1.76683337963618	0.0772561367459601	-0.942688131748219	107.466186144461	0.961165048543689	1.0986	0.161	1.0986	0.1354	814085544
1260	4	126353553	126931689	0.339056	0.135151590629	111	1	-1.05396098507787	0.29190077984563	-0.722197720703862	120.492390525607	1.11	1.0986	0.161	1.0986	0.1354	814651484
1261	4	126931689	127528291	0.33507	0.161920342205	86	1	-1.41933130245314	0.155802450248875	-1.09034883235187	93.3544647315516	0.86	1.0986	0.161	1.0986	0.1354	815229620
1262	4	127528291	128131442	0.348444	0.17102019229	112	2	-1.51522635631767	0.129715090681388	-0.764689829770225	121.57790755737	1.0873786407767	1.0986	0.161	1.0986	0.1354	815826222
1263	4	128131442	128763284	0.359294	0.208662925225	117	3	-1.37240277260055	0.169938087481889	-0.760330828704503	127.005492716181	1.09859154929577	1.0986	0.161	1.0986	0.1354	816429373
1264	4	128763284	129448609	0.37349	0.270419144202	138	5	-1.28517986075734	0.198729439521187	-0.580478522311803	149.801350383187	1.27777777777778	1.0986	0.161	1.0986	0.1354	817061215
1265	4	129448609	130089480	0.37694	0.219811787396	124	5	-1.54839141143263	0.12152808777232	-0.734806668703097	134.604111938516	1.14814814814815	1.0986	0.161	1.0986	0.1354	817746540
1266	4	130089480	130674765	0.355488	0.145715335264	117	3	-1.37240277260055	0.169938087481889	-0.760330828704503	127.005492716181	1.09859154929577	1.0986	0.161	1.0986	0.1354	818387411
1267	4	130674765	131261624	0.341646	0.148006591021	116	2	-1.4378088106812	0.150488308768818	-0.714063756700257	125.919975684418	1.12621359223301	1.0986	0.161	1.0986	0.1354	818972696
1268	4	131261624	131853210	0.334586	0.154814346519	92	1	-1.33164242628308	0.182977716483139	-0.993051630996956	99.867566922125	0.92	1.0986	0.161	1.0986	0.1354	819559555
1269	4	131853210	132458855	0.326848	0.174433868025	120	1	-0.922427670822778	0.356305541878915	-0.60972299144545	130.262043811467	1.2	1.0986	0.161	1.0986	0.1354	820151141
1270	4	132458855	133343458	0.328682	0.434774695541	112	1	-1.03934617238286	0.298643768334847	-0.709258664996364	121.57790755737	1.12	1.0986	0.161	1.0986	0.1354	820756786
1271	4	133343458	133928201	0.328832	0.144923496305	133	1	-0.732435105787638	0.463903038109785	-0.461331151552779	144.373765224376	1.33	1.0986	0.161	1.0986	0.1354	821641389
1272	4	133928201	134495537	0.332344	0.118688043769	106	1	-1.12703504855293	0.259727662746722	-0.788693132490769	115.064805366796	1.06	1.0986	0.161	1.0986	0.1354	822226132
1273	4	134495537	135098350	0.334044	0.170555379529	97	1	-1.25856836280802	0.208186280281833	-0.916700744866841	105.295152080936	0.97	1.0986	0.161	1.0986	0.1354	822793468
1274	4	135098350	135689255	0.331498	0.153840295817	98	1	-1.24395355011301	0.213516658912784	-0.90190374293876	106.380669112698	0.98	1.0986	0.161	1.0986	0.1354	823396281
1275	4	135689255	136292645	0.328296	0.171348547374	108	1	-1.09780542316291	0.272289462870199	-0.7617260848905	117.235839430321	1.08	1.0986	0.161	1.0986	0.1354	823987186
1276	4	136292645	136888910	0.32847	0.161446672201	126	1	-0.834738794652713	0.403864793589594	-0.539333663554052	136.775146002041	1.26	1.0986	0.161	1.0986	0.1354	824590576
1277	4	136888910	137454536	0.330554	0.116023662279	111	1	-1.05396098507787	0.29190077984563	-0.722197720703862	120.492390525607	1.11	1.0986	0.161	1.0986	0.1354	825186841
1278	4	137454536	138017914	0.343224	0.11249640561	114	2	-1.47651758349943	0.139804998445107	-0.739154737663087	123.748941620894	1.10679611650485	1.0986	0.161	1.0986	0.1354	825752467
1279	4	138017914	138603352	0.33982	0.145938596401	84	1	-1.44856092784316	0.147460239352506	-1.12429616427521	91.1834306680272	0.84	1.0986	0.161	1.0986	0.1354	826315845
1280	4	138603352	139175211	0.344986	0.125658597661	137	2	-1.03136669608975	0.302368892362121	-0.474012668867302	148.715833351425	1.33009708737864	1.0986	0.161	1.0986	0.1354	826901283
1281	4	139175211	139773094	0.378088	0.163715977875	125	5	-1.52959058638439	0.126118101013963	-0.723218694427885	135.689628970279	1.15740740740741	1.0986	0.161	1.0986	0.1354	827473142
1282	4	139773094	140454703	0.384046	0.266441610953	130	6	-1.48558896545772	0.137387875524638	-0.675630796170006	141.11721412909	1.18993135011442	1.0986	0.161	1.0986	0.1354	828071025
1283	4	140454703	141035166	0.410352	0.138618654419	141	9	-1.47771373279372	0.13948441707188	-0.594949846121844	153.057901478474	1.28767123287671	1.0986	0.161	1.0986	0.1354	828752634
1284	4	141035166	141626199	0.390324	0.154023548601	126	7	-1.57081206520227	0.116226308725342	-0.715013555939536	136.775146002041	1.16129032258065	1.0986	0.161	1.0986	0.1354	829333097
1285	4	141626199	142232713	0.380348	0.175616721131	117	6	-1.73430843137004	0.082863372288524	-0.827633889615057	127.005492716181	1.07093821510297	1.0986	0.161	1.0986	0.1354	829924130
1286	4	142232713	142844628	0.359612	0.182893048871	98	3	-1.69359540639394	0.0903421915490891	-1.0159857041727	106.380669112698	0.92018779342723	1.0986	0.161	1.0986	0.1354	830530644
1287	4	142844628	143436368	0.355534	0.155034305607	149	3	-0.83144675779063	0.405721293975544	-0.411527027825746	161.742037732572	1.39906103286385	1.0986	0.161	1.0986	0.1354	831142559
1288	4	143436368	144045630	0.359774	0.179334998736	79	3	-2.01478804018733	0.0439268627125661	-1.3269148001108	85.755845509216	0.741784037558685	1.0986	0.161	1.0986	0.1354	831734299
1289	4	144045630	144668515	0.37289	0.197283607729	119	5	-1.6423955366738	0.100508059318929	-0.794185215782028	129.176526779705	1.10185185185185	1.0986	0.161	1.0986	0.1354	832343561
1290	4	144668515	145572107	0.36288	0.446652914147	131	4	-1.20591522896724	0.227850178025372	-0.613168015836611	142.202731160852	1.23294117647059	1.0986	0.161	1.0986	0.1354	832966446
1291	4	145572107	146237007	0.3617	0.248007219131	113	4	-1.51878110624383	0.12881760320386	-0.826412054958873	122.663424589132	1.06352941176471	1.0986	0.161	1.0986	0.1354	833870038
1292	4	146237007	146858625	0.388246	0.195647487685	115	6	-1.77257296458732	0.076299494882161	-0.852508558254086	124.834458652656	1.05263157894737	1.0986	0.161	1.0986	0.1354	834534938
1293	4	146858625	147437874	0.379488	0.136813356605	123	5	-1.56719223648086	0.117069764575971	-0.746488473750732	133.518594906754	1.13888888888889	1.0986	0.161	1.0986	0.1354	835156556
1294	4	147437874	148044344	0.371436	0.175556911306	99	5	-2.01841203763849	0.0435483667405412	-1.05964635901036	107.466186144461	0.916666666666667	1.0986	0.161	1.0986	0.1354	835735805
1295	4	148044344	148657713	0.37344	0.184830012603	168	5	-0.721155109310302	0.470814087666767	-0.296685556311211	182.366861336054	1.55555555555556	1.0986	0.161	1.0986	0.1354	836342275
1296	4	148657713	149251803	0.391786	0.158376676934	107	7	-1.94005444655665	0.052373073321928	-0.950826493038305	116.150322398558	0.986175115207373	1.0986	0.161	1.0986	0.1354	836955644
1297	4	149251803	149841908	0.366928	0.152693164776	121	4	-1.37972960523202	0.167669913986335	-0.727727780099466	131.34756084323	1.13882352941176	1.0986	0.161	1.0986	0.1354	837549734
1298	4	149841908	150443585	0.358318	0.168989341457	120	3	-1.32168814621212	0.186272017500025	-0.723804952679389	130.262043811467	1.12676056338028	1.0986	0.161	1.0986	0.1354	838139839
1299	4	150443585	151039008	0.356676	0.160260856568	127	3	-1.20335401797245	0.228839353708613	-0.642010861515742	137.860663033803	1.1924882629108	1.0986	0.161	1.0986	0.1354	838741516
1300	4	151039008	151620554	0.356518	0.140222785472	128	3	-1.18644914250964	0.235444974469399	-0.630695548287908	138.946180065565	1.2018779342723	1.0986	0.161	1.0986	0.1354	839336939
1301	4	151620554	152273938	0.363348	0.234753223219	103	4	-1.69259548250861	0.0905324915529372	-0.960090490190842	111.80825427151	0.969411764705882	1.0986	0.161	1.0986	0.1354	839918485
1302	4	152273938	152865223	0.402594	0.154384095656	122	8	-1.70083470652508	0.0889740301218789	-0.798871354255807	132.433077874992	1.12183908045977	1.0986	0.161	1.0986	0.1354	840571869
1303	4	152865223	153421479	0.395634	0.101133291147	102	7	-2.03722349428149	0.0416276504853044	-1.01986813746796	110.722737239747	0.940092165898618	1.0986	0.161	1.0986	0.1354	841163154
1304	4	153421479	154022009	0.402096	0.16740212812	153	8	-1.11660299711674	0.264164109588451	-0.472220849126041	166.084105859621	1.40689655172414	1.0986	0.161	1.0986	0.1354	841719410
1305	4	154022009	154638581	0.401826	0.189064699662	129	8	-1.56891141730384	0.116668581146932	-0.718381436395439	140.031697097327	1.18620689655172	1.0986	0.161	1.0986	0.1354	842319940
1306	4	154638581	155241292	0.388496	0.170415008188	120	6	-1.67691163154412	0.0935597632905759	-0.791108013589942	130.262043811467	1.09839816933638	1.0986	0.161	1.0986	0.1354	842936512
1307	4	155241292	155799699	0.372122	0.104595751844	125	5	-1.52959058638439	0.126118101013963	-0.723218694427885	135.689628970279	1.15740740740741	1.0986	0.161	1.0986	0.1354	843539223
1308	4	155799699	156394126	0.364528	0.15885382057	102	4	-1.70997692013509	0.0872701410209017	-0.974165675402565	110.722737239747	0.96	1.0986	0.161	1.0986	0.1354	844097630
1309	4	156394126	156973504	0.359156	0.137005547328	119	3	-1.33859302167493	0.180703199128886	-0.735877784979964	129.176526779705	1.11737089201878	1.0986	0.161	1.0986	0.1354	844692057
1310	4	156973504	157559190	0.34397	0.146300235963	129	2	-1.18620178736268	0.235542620571538	-0.560817496404575	140.031697097327	1.25242718446602	1.0986	0.161	1.0986	0.1354	845271435
1311	4	157559190	158114615	0.34999	0.0997884502858	135	2	-1.07007546890798	0.284585340028351	-0.495229154776998	146.544799287901	1.31067961165049	1.0986	0.161	1.0986	0.1354	845857121
1312	4	158114615	158697310	0.339824	0.141918156154	113	1	-1.02473135968785	0.30548996181813	-0.696434624638781	122.663424589132	1.13	1.0986	0.161	1.0986	0.1354	846412546
1313	4	158697310	159297258	0.355214	0.166594438185	104	3	-1.59216615361708	0.111347376050449	-0.930255830146816	112.893771303272	0.976525821596244	1.0986	0.161	1.0986	0.1354	846995241
1314	4	159297258	159949459	0.374956	0.233365174233	137	5	-1.30398068580558	0.192240167762591	-0.590970896129445	148.715833351425	1.26851851851852	1.0986	0.161	1.0986	0.1354	847595189
1315	4	159949459	160563380	0.37115	0.185562963313	135	5	-1.34158233590205	0.179731456742404	-0.612187382039141	146.544799287901	1.25	1.0986	0.161	1.0986	0.1354	848247390
1316	4	160563380	161188499	0.351268	0.200152291004	100	3	-1.65978565546832	0.0969575804814475	-0.986839358513183	108.551703176223	0.938967136150235	1.0986	0.161	1.0986	0.1354	848861311
1317	4	161188499	161792859	0.333994	0.172678535972	102	1	-1.18549429933297	0.235822067271084	-0.844188245082473	110.722737239747	1.02	1.0986	0.161	1.0986	0.1354	849486430
1318	4	161792859	162371423	0.33291	0.135791373124	108	1	-1.09780542316291	0.272289462870199	-0.7617260848905	117.235839430321	1.08	1.0986	0.161	1.0986	0.1354	850090790
1319	4	162371423	162944498	0.322732	0.127513850718	92	1	-1.33164242628308	0.182977716483139	-0.993051630996956	99.867566922125	0.92	1.0986	0.161	1.0986	0.1354	850669354
1320	4	162944498	163516594	0.332548	0.126020807697	141	1	-0.615516604227553	0.538213607250158	-0.377062234655175	153.057901478474	1.41	1.0986	0.161	1.0986	0.1354	851242429
1321	4	163516594	164120789	0.353974	0.172452602223	113	3	-1.44002227445179	0.149861097283369	-0.81051658587272	122.663424589132	1.06103286384977	1.0986	0.161	1.0986	0.1354	851814525
1322	4	164120789	164716331	0.356662	0.160428651548	96	3	-1.72740515731956	0.0840949250590439	-1.04573304756675	104.209635049174	0.901408450704225	1.0986	0.161	1.0986	0.1354	852418720
1323	4	164716331	165320976	0.3396	0.173068494737	105	1	-1.14164986124794	0.25359958953678	-0.802368069387846	113.979288335034	1.05	1.0986	0.161	1.0986	0.1354	853014262
1324	4	165320976	166012100	0.37169	0.276540823354	116	5	-1.6987980118185	0.0893572483746326	-0.831021983962399	125.919975684418	1.07407407407407	1.0986	0.161	1.0986	0.1354	853618907
1325	4	166012100	166671467	0.373678	0.241696960873	107	5	-1.86800543725261	0.0617613130519475	-0.947535992688825	116.150322398558	0.990740740740741	1.0986	0.161	1.0986	0.1354	854310031
1326	4	166671467	167249937	0.343774	0.135650941276	128	2	-1.2055561737718	0.227988666275227	-0.572044751827829	138.946180065565	1.24271844660194	1.0986	0.161	1.0986	0.1354	854969398
1327	4	167249937	167858346	0.334258	0.178184412131	119	1	-0.937042483517788	0.348736705307466	-0.621795823746025	129.176526779705	1.19	1.0986	0.161	1.0986	0.1354	855547868
1328	4	167858346	168453349	0.34042	0.159668102514	88	2	-1.97973163013647	0.0477336924202841	-1.11261313319053	95.5254987950761	0.854368932038835	1.0986	0.161	1.0986	0.1354	856156277
1329	4	168453349	169054167	0.34281	0.167801230988	105	2	-1.65070706118148	0.0987984052874482	-0.857799234161706	113.979288335034	1.01941747572816	1.0986	0.161	1.0986	0.1354	856751280
1330	4	169054167	169645481	0.371008	0.154425567465	121	5	-1.60479388657733	0.108539171816774	-0.770139741815377	131.34756084323	1.12037037037037	1.0986	0.161	1.0986	0.1354	857352098
1331	4	169645481	170262768	0.391078	0.19000400138	96	7	-2.1538263515513	0.0312537923425356	-1.1073309787183	104.209635049174	0.884792626728111	1.0986	0.161	1.0986	0.1354	857943412
1332	4	170262768	170923452	0.372098	0.24320855356	122	5	-1.5859930615291	0.1127408835233	-0.758265641527085	132.433077874992	1.12962962962963	1.0986	0.161	1.0986	0.1354	858560699
1333	4	170923452	171573429	0.368598	0.230742010871	119	4	-1.41449248048497	0.15721735366612	-0.751773254066117	129.176526779705	1.12	1.0986	0.161	1.0986	0.1354	859221383
1334	4	171573429	172148068	0.337078	0.129888503913	127	1	-0.820123981957703	0.412145432032985	-0.527928900281803	137.860663033803	1.27	1.0986	0.161	1.0986	0.1354	859871360
1335	4	172148068	172731508	0.33996	0.143013848896	127	1	-0.820123981957703	0.412145432032985	-0.527928900281803	137.860663033803	1.27	1.0986	0.161	1.0986	0.1354	860445999
1336	4	172731508	173313457	0.340336	0.140818181662	84	2	-2.05714917577293	0.0396718786509591	-1.17972732904907	91.1834306680272	0.815533980582524	1.0986	0.161	1.0986	0.1354	861029439
1337	4	173313457	173893332	0.359916	0.137745203708	115	3	-1.40621252352617	0.159661026464925	-0.785205497343533	124.834458652656	1.07981220657277	1.0986	0.161	1.0986	0.1354	861611388
1338	4	173893332	174481482	0.390384	0.149876732126	135	7	-1.39590777929755	0.162742267742319	-0.615477882388621	146.544799287901	1.24423963133641	1.0986	0.161	1.0986	0.1354	862191263
1339	4	174481482	175079709	0.360094	0.164196868413	123	4	-1.34496672997906	0.178635978867163	-0.704076512034821	133.518594906754	1.15764705882353	1.0986	0.161	1.0986	0.1354	862779413
1340	4	175079709	175661655	0.351726	0.140813752479	101	3	-1.64288078000551	0.10040760238833	-0.972484065536113	109.637220207985	0.948356807511737	1.0986	0.161	1.0986	0.1354	863377640
1341	4	175661655	176251567	0.344276	0.152415953566	108	2	-1.59264390195413	0.111240098878414	-0.81715724966436	117.235839430321	1.04854368932039	1.0986	0.161	1.0986	0.1354	863959586
1342	4	176251567	176835020	0.347926	0.143032943528	76	2	-2.21198426704587	0.02696775203187	-1.32411723838424	82.4992944139293	0.737864077669903	1.0986	0.161	1.0986	0.1354	864549498
1343	4	176835020	177420691	0.35537	0.146278371304	123	3	-1.27097351982369	0.203738069251298	-0.688181042948668	133.518594906754	1.15492957746479	1.0986	0.161	1.0986	0.1354	865132951
1344	4	177420691	177990302	0.355708	0.122207962978	136	3	-1.05121013880716	0.293162087618811	-0.543232707037568	147.630316319663	1.27699530516432	1.0986	0.161	1.0986	0.1354	865718622
1345	4	177990302	178586700	0.359984	0.161633674157	123	3	-1.27097351982369	0.203738069251298	-0.688181042948668	133.518594906754	1.15492957746479	1.0986	0.161	1.0986	0.1354	866288233
1346	4	178586700	179176367	0.342442	0.152063791937	121	2	-1.34103687863562	0.179908479339182	-0.653181514553234	131.34756084323	1.1747572815534	1.0986	0.161	1.0986	0.1354	866884631
1347	4	179176367	179744530	0.337068	0.119970853435	106	1	-1.12703504855293	0.259727662746722	-0.788693132490769	115.064805366796	1.06	1.0986	0.161	1.0986	0.1354	867474298
1348	4	179744530	180321883	0.338738	0.133978692412	122	1	-0.893198045432756	0.371751124628611	-0.585876249491082	132.433077874992	1.22	1.0986	0.161	1.0986	0.1354	868042461
1349	4	180321883	180904740	0.345482	0.142156652489	106	2	-1.63135267477237	0.102815924650963	-0.84412429726463	115.064805366796	1.02912621359223	1.0986	0.161	1.0986	0.1354	868619814
1350	4	180904740	181466482	0.345642	0.109911667634	99	2	-1.76683337963618	0.0772561367459601	-0.942688131748219	107.466186144461	0.961165048543689	1.0986	0.161	1.0986	0.1354	869202671
1351	4	181466482	182031572	0.3575	0.115185191739	116	3	-1.38930764806336	0.164739219233016	-0.772714553160336	125.919975684418	1.08920187793427	1.0986	0.161	1.0986	0.1354	869764413
1352	4	182031572	182590631	0.37329	0.10564001295	104	5	-1.92440791239732	0.0543034734425081	-0.98856326094888	112.893771303272	0.962962962962963	1.0986	0.161	1.0986	0.1354	870329503
1353	4	182590631	183160621	0.37815	0.122791627923	119	5	-1.6423955366738	0.100508059318929	-0.794185215782028	129.176526779705	1.10185185185185	1.0986	0.161	1.0986	0.1354	870888562
1354	4	183160621	183730057	0.37582	0.121938198498	107	5	-1.86800543725261	0.0617613130519475	-0.947535992688825	116.150322398558	0.990740740740741	1.0986	0.161	1.0986	0.1354	871458552
1355	4	183730057	184344563	0.417346	0.1863382945	119	9	-1.92943041468662	0.0536774509380988	-0.839683435212694	129.176526779705	1.08675799086758	1.0986	0.161	1.0986	0.1354	872027988
1356	4	184344563	184962175	0.408502	0.190430237754	111	8	-1.90814273244417	0.0563727709263457	-0.935192825468587	120.492390525607	1.02068965517241	1.0986	0.161	1.0986	0.1354	872642494
1357	4	184962175	185573696	0.42911	0.182366590845	86	10	-3.00085063939775	0.0026922658667501	-1.31224542502972	93.3544647315516	0.778280542986425	1.0986	0.161	1.0986	0.1354	873260106
1358	4	185573696	186195052	0.417614	0.195308325662	137	9	-1.55984403859243	0.118796741629429	-0.636469115560111	148.715833351425	1.25114155251142	1.0986	0.161	1.0986	0.1354	873871627
1359	4	186195052	186769384	0.39127	0.129423399706	103	7	-2.01778968473653	0.04361316964682	-1.00579295225623	111.80825427151	0.949308755760369	1.0986	0.161	1.0986	0.1354	874492983
1360	4	186769384	187395397	0.403146	0.201294541807	116	8	-1.81391181157185	0.0696913039765235	-0.871627696691121	125.919975684418	1.06666666666667	1.0986	0.161	1.0986	0.1354	875067315
1361	4	187395397	187995488	0.398858	0.166793036389	138	7	-1.33760635066265	0.181024793153623	-0.583769022661283	149.801350383187	1.27188940092166	1.0986	0.161	1.0986	0.1354	875693328
1362	4	187995488	188562447	0.376238	0.118102014431	117	5	-1.67999718677027	0.0929578630834784	-0.818638259506567	127.005492716181	1.08333333333333	1.0986	0.161	1.0986	0.1354	876293419
1363	4	188562447	189221945	0.387588	0.241847587104	122	6	-1.63864709832684	0.101286777439317	-0.767261271635575	132.433077874992	1.11670480549199	1.0986	0.161	1.0986	0.1354	876860378
1364	4	189221945	189846936	0.36847	0.199988479834	124	4	-1.32758529235258	0.184315145948785	-0.692394706987186	134.604111938516	1.16705882352941	1.0986	0.161	1.0986	0.1354	877519876
1365	4	189846936	190463962	0.378474	0.189661375696	116	5	-1.6987980118185	0.0893572483746326	-0.831021983962399	125.919975684418	1.07407407407407	1.0986	0.161	1.0986	0.1354	878144867
1366	4	190463962	191154276	0.267834	0.421795533024	222	1	0.568283224068315	0.569842668343058	0.277802279296137	240.984781051215	2.22	1.0986	0.161	1.0986	0.1354	878761893
1367	5	0	808805	0.525106	0.38180401951	230	15	0.0709260044403948	0.943456646938753	0.0154708005883614	249.668917305313	2	2.1486	0.2024	2.1402	0.1886	878761893
1368	5	808805	1433631	0.55535	0.199777217977	231	16	0.187706312066659	0.851106881913083	0.0373267948492642	250.754434337075	2.0352422907489	2.1486	0.2024	2.1402	0.1886	879570698
1369	5	1433631	2064878	0.507534	0.207917027724	204	15	-0.680764846139037	0.496020297144715	-0.157593908384518	221.445474479495	1.77391304347826	2.1486	0.2024	2.1402	0.1886	880195524
1370	5	2064878	2620428	0.456156	0.09999099991	227	13	0.0517704331276109	0.958711614893172	0.0146527491767306	246.412366210026	2.01777777777778	2.1486	0.2024	2.1402	0.1886	880826771
1371	5	2620428	3164182	0.443186	0.0804665344991	201	12	-0.685902101753162	0.492774844752441	-0.136751200161279	218.188923384208	1.7787610619469	2.1486	0.2024	2.1402	0.1886	881382321
1372	5	3164182	3728917	0.445718	0.114628985276	238	12	0.583986166847898	0.559229618907646	0.107014871967736	258.35305355941	2.10619469026549	2.1486	0.2024	2.1402	0.1886	881926075
1373	5	3728917	4283073	0.415968	0.0977269938429	244	9	0.637141641523071	0.524032586574822	0.196236139042249	264.866155749984	2.2283105022831	2.1486	0.2024	2.1402	0.1886	882490810
1374	5	4283073	4856870	0.379124	0.128611686712	224	5	0.331691093390837	0.740122526749843	0.118351942967632	243.155815114739	2.07407407407407	2.1486	0.2024	2.1402	0.1886	883044966
1375	5	4856870	5430056	0.42139	0.127682811513	235	10	0.504325284246787	0.614032812570361	0.138006766833182	255.096502464124	2.12669683257919	2.1486	0.2024	2.1402	0.1886	883618763
1376	5	5430056	5989998	0.411608	0.107050373074	246	9	0.678206794422426	0.497640585177012	0.208013306818602	267.037189813508	2.24657534246575	2.1486	0.2024	2.1402	0.1886	884191949
1377	5	5989998	6552065	0.43948	0.110426337074	176	11	-0.952538496768455	0.34082395185308	-0.296378364972191	191.050997590152	1.60730593607306	2.1486	0.2024	2.1402	0.1886	884751891
1378	5	6552065	7138448	0.426296	0.147314980141	271	10	1.35121342687231	0.176627074719049	0.343638861622054	294.175115607564	2.45248868778281	2.1486	0.2024	2.1402	0.1886	885313958
1379	5	7138448	7748349	0.393936	0.180194818503	208	7	0.0227603174850977	0.981841461877331	0.00814623870163995	225.787542606543	1.91705069124424	2.1486	0.2024	2.1402	0.1886	885900341
1380	5	7748349	8327660	0.395306	0.136905738023	236	7	0.566906984744197	0.570777378438976	0.190349569922389	256.182019495886	2.17511520737327	2.1486	0.2024	2.1402	0.1886	886510242
1381	5	8327660	8905946	0.376528	0.135375921257	248	5	0.782910894548468	0.433679439416904	0.265193331296903	269.208223877033	2.2962962962963	2.1486	0.2024	2.1402	0.1886	887089553
1382	5	8905946	9473745	0.390212	0.119406691452	226	7	0.372568889294519	0.709469331087608	0.127885482975736	245.326849178264	2.08294930875576	2.1486	0.2024	2.1402	0.1886	887667839
1383	5	9473745	10071720	0.404946	0.163844642335	235	8	0.42878410518919	0.668080347188958	0.146908254746307	255.096502464124	2.16091954022989	2.1486	0.2024	2.1402	0.1886	888235638
1384	5	10071720	10679382	0.439632	0.177174152736	257	11	0.969712605053085	0.332189765630469	0.24981456558439	278.977877162893	2.34703196347032	2.1486	0.2024	2.1402	0.1886	888833613
1385	5	10679382	11249933	0.419878	0.123654151864	238	9	0.513946182825006	0.607289617488221	0.160316564787306	258.35305355941	2.17351598173516	2.1486	0.2024	2.1402	0.1886	889441275
1386	5	11249933	11810058	0.377412	0.107342111136	239	5	0.613703469114356	0.53941129553217	0.211863828890777	259.438570591173	2.21296296296296	2.1486	0.2024	2.1402	0.1886	890011826
1387	5	11810058	12389070	0.353502	0.136460038825	225	3	0.45332377738293	0.650315613676973	0.18308564292913	244.241332146501	2.11267605633803	2.1486	0.2024	2.1402	0.1886	890571951
1388	5	12389070	12976418	0.340938	0.148715923098	248	2	1.1169701953222	0.264007069004311	0.382151558559046	269.208223877033	2.40776699029126	2.1486	0.2024	2.1402	0.1886	891150963
1389	5	12976418	13556510	0.36105	0.13806775477	221	4	0.358414157415721	0.720033398377341	0.141311542017371	239.899264019452	2.08	2.1486	0.2024	2.1402	0.1886	891738311
1390	5	13556510	14149486	0.394882	0.156795553277	250	7	0.838980318373747	0.401480354207203	0.273490805222635	271.379257940557	2.30414746543779	2.1486	0.2024	2.1402	0.1886	892318403
1391	5	14149486	14714111	0.423228	0.114456497675	277	10	1.49236145064323	0.135604415171635	0.375231986317371	300.688217798137	2.50678733031674	2.1486	0.2024	2.1402	0.1886	892911379
1392	5	14714111	15318674	0.401618	0.172956333749	208	8	-0.0800628675212985	0.936187255331903	-0.0291689736776009	225.787542606543	1.91264367816092	2.1486	0.2024	2.1402	0.1886	893476004
1393	5	15318674	15904427	0.384538	0.146397884433	207	6	-0.0124044365924152	0.990102945368149	-0.00451165169913581	224.702025574781	1.89473684210526	2.1486	0.2024	2.1402	0.1886	894080567
1394	5	15904427	16488756	0.389352	0.144317670354	241	6	0.638092628101356	0.523413385059889	0.214890727031501	261.609604654697	2.20594965675057	2.1486	0.2024	2.1402	0.1886	894666320
1395	5	16488756	17155959	0.418522	0.250602889975	225	9	0.247022688979198	0.804890664827718	0.0792799926963995	244.241332146501	2.05479452054795	2.1486	0.2024	2.1402	0.1886	895250649
1396	5	17155959	17894119	0.387798	0.322640078032	229	6	0.408505428797672	0.682902645736717	0.141205178898483	248.58340027355	2.09610983981693	2.1486	0.2024	2.1402	0.1886	895917852
1397	5	17894119	18488899	0.347558	0.159353038098	184	2	-0.121710534861265	0.90312826965807	-0.0484827957708161	199.73513384425	1.78640776699029	2.1486	0.2024	2.1402	0.1886	896656012
1398	5	18488899	19089691	0.337086	0.167765216581	215	1	0.46597953520324	0.641230149107564	0.231579262535492	233.386161828879	2.15	2.1486	0.2024	2.1402	0.1886	897250792
1399	5	19089691	19678860	0.33443	0.151347066801	207	1	0.349061033643155	0.727043489472602	0.176873370445357	224.702025574781	2.07	2.1486	0.2024	2.1402	0.1886	897851584
1400	5	19678860	20263369	0.334716	0.144581178391	260	1	1.12364610647872	0.261163188078833	0.505754225974486	282.234428258179	2.6	2.1486	0.2024	2.1402	0.1886	898440753
1401	5	20263369	21076455	0.340602	0.385058899059	205	2	0.284731579730185	0.775849794519081	0.107435347677617	222.530991511257	1.99029126213592	2.1486	0.2024	2.1402	0.1886	899025262
1402	5	21076455	21850532	0.33636	0.354069427202	248	1	0.948268354138594	0.342992856930868	0.437582723332907	269.208223877033	2.48	2.1486	0.2024	2.1402	0.1886	899838348
1403	5	21850532	22591827	0.340986	0.325504691115	231	2	0.787945626367219	0.430728511326145	0.279704289588229	250.754434337075	2.24271844660194	2.1486	0.2024	2.1402	0.1886	900612425
1404	5	22591827	23161990	0.341108	0.123057792245	248	2	1.1169701953222	0.264007069004311	0.382151558559046	269.208223877033	2.40776699029126	2.1486	0.2024	2.1402	0.1886	901353720
1405	5	23161990	23762512	0.339642	0.167391036465	222	1	0.568283224068315	0.569842668343058	0.277802279296137	240.984781051215	2.22	2.1486	0.2024	2.1402	0.1886	901923883
1406	5	23762512	24374223	0.338184	0.182620551208	217	1	0.495209160593262	0.62045248496161	0.244937645390511	235.557195892404	2.17	2.1486	0.2024	2.1402	0.1886	902524405
1407	5	24374223	24954515	0.336666	0.138364823227	255	1	1.05057204300367	0.293455186796145	0.47773984980489	276.806843099368	2.55	2.1486	0.2024	2.1402	0.1886	903136116
1408	5	24954515	25568937	0.330146	0.186227055672	223	1	0.582898036763326	0.559961942333538	0.284286312866336	242.070298082977	2.23	2.1486	0.2024	2.1402	0.1886	903716408
1409	5	25568937	26157302	0.33318	0.150187383682	244	1	0.889809103358551	0.373568397650348	0.414123750508918	264.866155749984	2.44	2.1486	0.2024	2.1402	0.1886	904330830
1410	5	26157302	26751437	0.338136	0.15844042179	203	1	0.290601782863112	0.771355896372861	0.148722330131208	220.359957447732	2.03	2.1486	0.2024	2.1402	0.1886	904919195
1411	5	26751437	27330233	0.329956	0.136137775658	221	1	0.553668411373305	0.579805797522068	0.271288972337463	239.899264019452	2.21	2.1486	0.2024	2.1402	0.1886	905513330
1412	5	27330233	27920391	0.32995	0.152769258402	224	1	0.597512849458337	0.550165030687916	0.290741335003636	243.155815114739	2.24	2.1486	0.2024	2.1402	0.1886	906092126
1413	5	27920391	28505588	0.333226	0.145586870746	222	1	0.568283224068315	0.569842668343058	0.277802279296137	240.984781051215	2.22	2.1486	0.2024	2.1402	0.1886	906682284
1414	5	28505588	29106121	0.333798	0.167406287415	217	1	0.495209160593262	0.62045248496161	0.244937645390511	235.557195892404	2.17	2.1486	0.2024	2.1402	0.1886	907267481
1415	5	29106121	29719676	0.330904	0.185077132449	205	1	0.319831408253133	0.749096136837297	0.162866512451478	222.530991511257	2.05	2.1486	0.2024	2.1402	0.1886	907868014
1416	5	29719676	30303537	0.338812	0.143631789073	184	1	0.0129203416579081	0.989691345684582	0.00694836900304439	199.73513384425	1.84	2.1486	0.2024	2.1402	0.1886	908481569
1417	5	30303537	30897798	0.343206	0.158618856025	227	2	0.710528080730752	0.477376723854993	0.254503735463086	246.412366210026	2.20388349514563	2.1486	0.2024	2.1402	0.1886	909065430
1418	5	30897798	31465302	0.376004	0.118948941329	215	5	0.162483667956725	0.87092498845794	0.0591898704994885	233.386161828879	1.99074074074074	2.1486	0.2024	2.1402	0.1886	909659691
1419	5	31465302	32106838	0.425024	0.220620510774	247	10	0.786621331788629	0.431503568023451	0.20985705185286	268.12270684527	2.23529411764706	2.1486	0.2024	2.1402	0.1886	910227195
1420	5	32106838	32783199	0.405004	0.260749806686	204	8	-0.155447604219149	0.876468457499689	-0.0571833498471974	221.445474479495	1.87586206896552	2.1486	0.2024	2.1402	0.1886	910868731
1421	5	32783199	33413701	0.373964	0.206981103946	215	5	0.162483667956725	0.87092498845794	0.0591898704994885	233.386161828879	1.99074074074074	2.1486	0.2024	2.1402	0.1886	911545092
1422	5	33413701	34000962	0.401088	0.148589809301	241	8	0.541861210235965	0.587914120390253	0.183280644411268	261.609604654697	2.21609195402299	2.1486	0.2024	2.1402	0.1886	912175594
1423	5	34000962	34958210	0.403188	0.477669318714	231	8	0.35339936849134	0.723789059190603	0.122140349597365	250.754434337075	2.12413793103448	2.1486	0.2024	2.1402	0.1886	912762855
1424	5	34958210	35584463	0.386792	0.201600631055	218	6	0.198050496102628	0.843005555942931	0.0701857155784653	236.642712924166	1.9954233409611	2.1486	0.2024	2.1402	0.1886	913720103
1425	5	35584463	36179477	0.381948	0.159683637696	244	6	0.695489427927277	0.486748634320047	0.232738728364425	264.866155749984	2.23340961098398	2.1486	0.2024	2.1402	0.1886	914346356
1426	5	36179477	36773835	0.39008	0.158756170523	240	7	0.644642222924069	0.519159066083905	0.214597116169066	260.524087622935	2.21198156682028	2.1486	0.2024	2.1402	0.1886	914941370
1427	5	36773835	37477353	0.352452	0.289286130561	254	3	0.94356516580442	0.345391900007226	0.357989138484258	275.721326067606	2.3849765258216	2.1486	0.2024	2.1402	0.1886	915535728
1428	5	37477353	38096725	0.394128	0.19273070142	189	7	-0.346482063869291	0.728980461388219	-0.130051055218379	205.162719003061	1.74193548387097	2.1486	0.2024	2.1402	0.1886	916239246
1429	5	38096725	38670169	0.408604	0.128075278493	270	8	1.08840055129538	0.276418317891554	0.347206905232138	293.089598575802	2.48275862068966	2.1486	0.2024	2.1402	0.1886	916858618
1430	5	38670169	39255825	0.377128	0.146256505525	245	5	0.726508419403764	0.467527147978362	0.247634959912599	265.951672781746	2.26851851851852	2.1486	0.2024	2.1402	0.1886	917432062
1431	5	39255825	39843847	0.365482	0.149691678203	269	4	1.19272316348663	0.232977810812585	0.424871345182563	292.004081544039	2.53176470588235	2.1486	0.2024	2.1402	0.1886	918017718
1432	5	39843847	40457547	0.358832	0.185269675737	240	3	0.70689690932508	0.479630544794188	0.276195047320611	260.524087622935	2.25352112676056	2.1486	0.2024	2.1402	0.1886	918605740
1433	5	40457547	41114627	0.37431	0.239057648993	217	5	0.200085318053194	0.841413855688433	0.0725482533545075	235.557195892404	2.00925925925926	2.1486	0.2024	2.1402	0.1886	919219440
1434	5	41114627	41715173	0.367264	0.167424310544	212	4	0.201981218777424	0.839931406824804	0.0813294371891385	230.129610733592	1.99529411764706	2.1486	0.2024	2.1402	0.1886	919876520
1435	5	41715173	42318091	0.36169	0.170699829828	221	4	0.358414157415721	0.720033398377341	0.141311542017371	239.899264019452	2.08	2.1486	0.2024	2.1402	0.1886	920477066
1436	5	42318091	42954016	0.376638	0.213743759091	208	5	0.0308778926190826	0.975366920649281	0.0114367390511203	225.787542606543	1.92592592592593	2.1486	0.2024	2.1402	0.1886	921079984
1437	5	42954016	43660551	0.395072	0.292320974899	244	7	0.72237746110394	0.470062440279476	0.238443858123434	264.866155749984	2.24884792626728	2.1486	0.2024	2.1402	0.1886	921715909
1438	5	43660551	44343861	0.355832	0.268267696946	222	3	0.4026091509945	0.687235776628139	0.163720318062198	240.984781051215	2.08450704225352	2.1486	0.2024	2.1402	0.1886	922422444
1439	5	44343861	44936279	0.351076	0.156001336894	230	3	0.53784815469698	0.590681883808348	0.214794502656468	249.668917305313	2.15962441314554	2.1486	0.2024	2.1402	0.1886	923105754
1440	5	44936279	45545825	0.340516	0.179717363415	210	2	0.381503511775769	0.702829665878986	0.142200765838294	227.958576670068	2.03883495145631	2.1486	0.2024	2.1402	0.1886	923698172
1441	5	45545825	46321786	0.351704	0.355637718906	207	3	0.14903601905235	0.881525211248873	0.0627914092114175	224.702025574781	1.94366197183099	2.1486	0.2024	2.1402	0.1886	924307718
1442	5	46321786	50291890	0.359608	0.874058714835	235	3	0.62237253201103	0.533696937696451	0.245821398277092	255.096502464124	2.20657276995305	2.1486	0.2024	2.1402	0.1886	925083679
1443	5	50291890	50863722	0.34919	0.125617314176	230	2	0.768591239958103	0.442136007491547	0.273445299116546	249.668917305313	2.23300970873786	2.1486	0.2024	2.1402	0.1886	929053783
1444	5	50863722	51466760	0.334686	0.170864854288	231	1	0.699816538323412	0.484041885063023	0.335135454362089	250.754434337075	2.31	2.1486	0.2024	2.1402	0.1886	929625615
1445	5	51466760	52066402	0.34653	0.166169147591	255	2	1.25245090018602	0.210405608919986	0.422308685031029	276.806843099368	2.47572815533981	2.1486	0.2024	2.1402	0.1886	930228653
1446	5	52066402	52659080	0.372462	0.156371587945	244	5	0.707707594355529	0.479126860333072	0.241734358472915	264.866155749984	2.25925925925926	2.1486	0.2024	2.1402	0.1886	930828295
1447	5	52659080	53305755	0.370868	0.226814087447	254	5	0.895715844837875	0.370404545699852	0.299681707682194	275.721326067606	2.35185185185185	2.1486	0.2024	2.1402	0.1886	931420973
1448	5	53305755	53906994	0.386416	0.168383953802	244	6	0.695489427927277	0.486748634320047	0.232738728364425	264.866155749984	2.23340961098398	2.1486	0.2024	2.1402	0.1886	932067648
1449	5	53906994	54507003	0.399894	0.166679166479	268	7	1.18878889018317	0.234522750927249	0.37379571101832	290.918564512277	2.47004608294931	2.1486	0.2024	2.1402	0.1886	932668887
1450	5	54507003	55143421	0.370108	0.214352831001	231	5	0.463296868728479	0.643151589935878	0.162746062326086	250.754434337075	2.13888888888889	2.1486	0.2024	2.1402	0.1886	933268896
1451	5	55143421	55776205	0.400768	0.209840956788	259	8	0.881092525376291	0.378267742564135	0.287199595867861	281.148911226417	2.3816091954023	2.1486	0.2024	2.1402	0.1886	933905314
1452	5	55776205	56351237	0.397386	0.13048317311	228	7	0.411436508384455	0.680752488297875	0.14059653472529	247.497883241788	2.10138248847926	2.1486	0.2024	2.1402	0.1886	934538098
1453	5	56351237	56986061	0.390502	0.212380124255	199	7	-0.152143968419613	0.879073386060183	-0.0556688588958033	216.017889320683	1.83410138248848	2.1486	0.2024	2.1402	0.1886	935113130
1454	5	56986061	57568800	0.368672	0.141982946053	238	4	0.653898597065836	0.513177137867212	0.248226745933883	258.35305355941	2.24	2.1486	0.2024	2.1402	0.1886	935747954
1455	5	57568800	58173035	0.37137	0.172507385372	207	5	0.012077067570848	0.990364128486925	0.00448397840935362	224.702025574781	1.91666666666667	2.1486	0.2024	2.1402	0.1886	936330693
1456	5	58173035	58749287	0.37316	0.132324052671	307	5	1.89215957239431	0.0584697230156265	0.573091866280208	333.253728751004	2.84259259259259	2.1486	0.2024	2.1402	0.1886	936934928
1457	5	58749287	59304106	0.362074	0.0988051959288	260	4	1.03629022484834	0.300066765139762	0.375776795654394	282.234428258179	2.44705882352941	2.1486	0.2024	2.1402	0.1886	937511180
1458	5	59304106	59922486	0.36772	0.191435686795	260	4	1.03629022484834	0.300066765139762	0.375776795654394	282.234428258179	2.44705882352941	2.1486	0.2024	2.1402	0.1886	938065999
1459	5	59922486	60573536	0.370738	0.232009830274	239	5	0.613703469114356	0.53941129553217	0.211863828890777	259.438570591173	2.21296296296296	2.1486	0.2024	2.1402	0.1886	938684379
1460	5	60573536	61126135	0.40471	0.095184754225	229	8	0.315707000142415	0.752224912912388	0.109595096278251	248.58340027355	2.10574712643678	2.1486	0.2024	2.1402	0.1886	939335429
1461	5	61126135	61778956	0.387244	0.234093265995	240	6	0.618960361492715	0.535942472099904	0.208891986410058	260.524087622935	2.19679633867277	2.1486	0.2024	2.1402	0.1886	939888028
1462	5	61778956	62425622	0.374452	0.226803326601	204	5	-0.0443254075738559	0.96464501925893	-0.0165776371184762	221.445474479495	1.88888888888889	2.1486	0.2024	2.1402	0.1886	940540849
1463	5	62425622	63031396	0.347858	0.174609672914	226	2	0.691173694321636	0.489456393008612	0.248134210587359	245.326849178264	2.19417475728155	2.1486	0.2024	2.1402	0.1886	941187515
1464	5	63031396	63641913	0.362302	0.181021986284	230	4	0.514847096054017	0.606659872083058	0.198899033570315	249.668917305313	2.16470588235294	2.1486	0.2024	2.1402	0.1886	941793289
1465	5	63641913	64249411	0.360202	0.176952022887	224	4	0.410558470295153	0.68139632113783	0.160763904683543	243.155815114739	2.10823529411765	2.1486	0.2024	2.1402	0.1886	942403806
1466	5	64249411	64855087	0.357448	0.174476122547	223	3	0.41951402645731	0.674840505906001	0.170204351632397	242.070298082977	2.09389671361502	2.1486	0.2024	2.1402	0.1886	943011304
1467	5	64855087	65480365	0.360102	0.200355681793	244	4	0.7581872228247	0.448338909203639	0.284146320188826	264.866155749984	2.29647058823529	2.1486	0.2024	2.1402	0.1886	943616980
1468	5	65480365	66081267	0.39768	0.167917563929	202	7	-0.0938425397847094	0.925234238905836	-0.0340819966876574	219.27444041597	1.86175115207373	2.1486	0.2024	2.1402	0.1886	944242258
1469	5	66081267	66631350	0.390006	0.0910462602916	207	7	0.00332650794012983	0.997345835568195	0.00119347805987323	224.702025574781	1.90783410138249	2.1486	0.2024	2.1402	0.1886	944843160
1470	5	66631350	67253476	0.369298	0.196304285627	221	4	0.358414157415721	0.720033398377341	0.141311542017371	239.899264019452	2.08	2.1486	0.2024	2.1402	0.1886	945393243
1471	5	67253476	67828674	0.39644	0.130734112427	223	7	0.314267460659615	0.753317909788111	0.108606420480853	242.070298082977	2.05529953917051	2.1486	0.2024	2.1402	0.1886	946015369
1472	5	67828674	68455176	0.391028	0.201917950781	187	7	-0.385349682959227	0.699978356558538	-0.145399019551815	202.991684939537	1.72350230414747	2.1486	0.2024	2.1402	0.1886	946590567
1473	5	68455176	71072621	0.38554	0.808974018556	253	6	0.86767982740504	0.385569632118826	0.284994965495849	274.635809035844	2.31578947368421	2.1486	0.2024	2.1402	0.1886	947217069
1474	5	71072621	71649919	0.401126	0.133896185332	217	8	0.0895527900488644	0.928642601678856	0.0319425406257862	235.557195892404	1.99540229885057	2.1486	0.2024	2.1402	0.1886	949834514
1475	5	71649919	72239325	0.393452	0.151688309926	233	7	0.508605556109294	0.611028733678776	0.171892665214828	252.925468400599	2.14746543778802	2.1486	0.2024	2.1402	0.1886	950411812
1476	5	72239325	72831185	0.40839	0.155205622951	240	8	0.523015026061503	0.60096379672067	0.177281903789825	260.524087622935	2.20689655172414	2.1486	0.2024	2.1402	0.1886	951001218
1477	5	72831185	73395004	0.389428	0.113190580665	225	6	0.331976362363111	0.739907107887363	0.115782582018576	244.241332146501	2.05949656750572	2.1486	0.2024	2.1402	0.1886	951593078
1478	5	73395004	73951072	0.411104	0.100829394966	225	9	0.247022688979198	0.804890664827718	0.0792799926963995	244.241332146501	2.05479452054795	2.1486	0.2024	2.1402	0.1886	952156897
1479	5	73951072	74627867	0.376902	0.261223856559	234	5	0.519699343873183	0.603273144290719	0.181361740493433	254.010985432361	2.16666666666667	2.1486	0.2024	2.1402	0.1886	952712965
1480	5	74627867	75286328	0.368382	0.240653584647	231	4	0.532228533680494	0.594567722811624	0.205158024041997	250.754434337075	2.17411764705882	2.1486	0.2024	2.1402	0.1886	953389760
1481	5	75286328	75899148	0.401954	0.184099735648	185	8	-0.513525103533937	0.607584055249005	-0.198227231302381	200.820650876012	1.70114942528736	2.1486	0.2024	2.1402	0.1886	954048221
1482	5	75899148	76532540	0.400572	0.21059943921	245	8	0.617245946933816	0.537072513731673	0.207029247183877	265.951672781746	2.25287356321839	2.1486	0.2024	2.1402	0.1886	954661041
1483	5	76532540	77144123	0.385108	0.182449479466	244	6	0.695489427927277	0.486748634320047	0.232738728364425	264.866155749984	2.23340961098398	2.1486	0.2024	2.1402	0.1886	955294433
1484	5	77144123	77757364	0.368648	0.184659864556	236	4	0.619135721812881	0.535826952381541	0.236052031987781	256.182019495886	2.22117647058824	2.1486	0.2024	2.1402	0.1886	955906016
1485	5	77757364	78373341	0.408354	0.188281380636	244	8	0.598399762759353	0.549573224031433	0.201128645744193	264.866155749984	2.24367816091954	2.1486	0.2024	2.1402	0.1886	956519257
1486	5	78373341	79025591	0.372866	0.233422767344	246	5	0.745309244451998	0.456084793847643	0.253511526249268	267.037189813508	2.27777777777778	2.1486	0.2024	2.1402	0.1886	957135234
1487	5	79025591	79664376	0.413118	0.217264024672	228	9	0.30862041832823	0.757610287011213	0.0983888156441041	247.497883241788	2.08219178082192	2.1486	0.2024	2.1402	0.1886	957787484
1488	5	79664376	80313335	0.376198	0.229535301922	229	5	0.42569521863201	0.670329946567781	0.150200809006972	248.58340027355	2.12037037037037	2.1486	0.2024	2.1402	0.1886	958426269
1489	5	80313335	80928670	0.375636	0.187434486906	212	5	0.106081192812021	0.915517932900936	0.0389174754732274	230.129610733592	1.96296296296296	2.1486	0.2024	2.1402	0.1886	959075228
1490	5	80928670	81540222	0.370088	0.182408037256	236	5	0.557300993969652	0.577321796702281	0.193640070271869	256.182019495886	2.18518518518519	2.1486	0.2024	2.1402	0.1886	959690563
1491	5	81540222	82129490	0.382204	0.15148964478	229	6	0.408505428797672	0.682902645736717	0.141205178898483	248.58340027355	2.09610983981693	2.1486	0.2024	2.1402	0.1886	960302115
1492	5	82129490	82729349	0.352662	0.166470787302	218	3	0.33498964914326	0.737632894360654	0.137488776489019	236.642712924166	2.04694835680751	2.1486	0.2024	2.1402	0.1886	960891383
1493	5	82729349	83297370	0.359016	0.119750854282	223	3	0.41951402645731	0.674840505906001	0.170204351632397	242.070298082977	2.09389671361502	2.1486	0.2024	2.1402	0.1886	961491242
1494	5	83297370	83872392	0.342912	0.130468051657	241	2	0.981489490458386	0.32635141451918	0.340844584402133	261.609604654697	2.33980582524272	2.1486	0.2024	2.1402	0.1886	962059263
1495	5	83872392	84451092	0.331994	0.135994470365	204	1	0.305216595558122	0.760201193653251	0.155811754917527	221.445474479495	2.04	2.1486	0.2024	2.1402	0.1886	962634285
1496	5	84451092	85056406	0.328992	0.173982428954	210	1	0.392905471728187	0.694389300072292	0.197631930612154	227.958576670068	2.1	2.1486	0.2024	2.1402	0.1886	963212985
1497	5	85056406	85678454	0.331428	0.196203508411	211	1	0.407520284423197	0.68362589908372	0.204485601653217	229.04409370183	2.11	2.1486	0.2024	2.1402	0.1886	963818299
1498	5	85678454	86276610	0.345518	0.164097660142	254	2	1.2330965137769	0.217539757998341	0.416639934944337	275.721326067606	2.46601941747573	2.1486	0.2024	2.1402	0.1886	964440347
1499	5	86276610	86923247	0.354386	0.226768650727	233	3	0.58856278108541	0.556154607317256	0.233490596366373	252.925468400599	2.18779342723005	2.1486	0.2024	2.1402	0.1886	965038503
1500	5	86923247	87527006	0.352572	0.171854995122	252	3	0.9097554148788	0.362951512481479	0.346584375212009	273.550292004082	2.36619718309859	2.1486	0.2024	2.1402	0.1886	965685140
1501	5	87527006	88102198	0.36346	0.130725044855	201	4	0.0107854048861733	0.991394658795631	0.00446067380486779	218.188923384208	1.89176470588235	2.1486	0.2024	2.1402	0.1886	966288899
1502	5	88102198	88677066	0.353464	0.130235114844	187	3	-0.18906149020385	0.850044623480181	-0.083801088400271	202.991684939537	1.75586854460094	2.1486	0.2024	2.1402	0.1886	966864091
1503	5	88677066	89253564	0.346932	0.132694302495	230	2	0.768591239958103	0.442136007491547	0.273445299116546	249.668917305313	2.23300970873786	2.1486	0.2024	2.1402	0.1886	967438959
1504	5	89253564	89858984	0.35972	0.174127052294	270	3	1.21404317320938	0.224731238270176	0.446120048762923	293.089598575802	2.53521126760563	2.1486	0.2024	2.1402	0.1886	968015457
1505	5	89858984	90459075	0.356896	0.166793036389	249	3	0.85904078849037	0.390318012962045	0.329306383780173	270.293740908795	2.33802816901408	2.1486	0.2024	2.1402	0.1886	968620877
1506	5	90459075	91076648	0.360594	0.190379113077	263	4	1.08843453772777	0.276403320989209	0.392327971918242	285.490979353466	2.47529411764706	2.1486	0.2024	2.1402	0.1886	969220968
1507	5	91076648	91716879	0.336396	0.219031880681	265	1	1.19672016995378	0.23141564265786	0.533234962396593	287.66201341699	2.65	2.1486	0.2024	2.1402	0.1886	969838541
1508	5	91716879	92273830	0.341454	0.102254956002	211	2	0.400857898184885	0.688524748691765	0.149054436879356	229.04409370183	2.04854368932039	2.1486	0.2024	2.1402	0.1886	970478772
1509	5	92273830	92866384	0.36225	0.156195047202	193	4	-0.128266096125646	0.897938394811266	-0.0541339801059803	209.50478713011	1.81647058823529	2.1486	0.2024	2.1402	0.1886	971035723
1510	5	92866384	93464336	0.360448	0.163812479931	273	4	1.26224891399254	0.206859232806579	0.446166123545792	296.346149671088	2.56941176470588	2.1486	0.2024	2.1402	0.1886	971628277
1511	5	93464336	94068376	0.351696	0.17224024899	194	3	-0.0707273619641802	0.943614743665949	-0.0307827061007799	210.590304161872	1.82159624413146	2.1486	0.2024	2.1402	0.1886	972226229
1512	5	94068376	94651057	0.364862	0.141897539134	232	4	0.549609971306972	0.582586918152261	0.211389977753511	251.839951368837	2.18352941176471	2.1486	0.2024	2.1402	0.1886	972830269
1513	5	94651057	95233813	0.378098	0.142007975894	207	5	0.012077067570848	0.990364128486925	0.00448397840935362	224.702025574781	1.91666666666667	2.1486	0.2024	2.1402	0.1886	973412950
1514	5	95233813	95811823	0.374	0.134963062923	249	5	0.801711719596702	0.422719734958314	0.270998952978109	270.293740908795	2.30555555555556	2.1486	0.2024	2.1402	0.1886	973995706
1515	5	95811823	96385921	0.379986	0.12906855624	252	5	0.858114194741406	0.390829409968979	0.288276944409945	273.550292004082	2.33333333333333	2.1486	0.2024	2.1402	0.1886	974573716
1516	5	96385921	97031923	0.36668	0.226008588209	202	4	0.0281668425126506	0.977529082567641	0.0116204653777342	219.27444041597	1.90117647058824	2.1486	0.2024	2.1402	0.1886	975147814
1517	5	97031923	97685545	0.349048	0.235031868572	227	2	0.710528080730752	0.477376723854993	0.254503735463086	246.412366210026	2.20388349514563	2.1486	0.2024	2.1402	0.1886	975793816
1518	5	97685545	98298708	0.363238	0.184556145756	209	4	0.149836905897992	0.880893291337381	0.0607681147068219	226.873059638306	1.96705882352941	2.1486	0.2024	2.1402	0.1886	976447438
1519	5	98298708	99037481	0.351032	0.323202120272	235	3	0.62237253201103	0.533696937696451	0.245821398277092	255.096502464124	2.20657276995305	2.1486	0.2024	2.1402	0.1886	977060601
1520	5	99037481	99757413	0.334686	0.305489962941	236	1	0.772890601798465	0.439587127219836	0.366029462307873	256.182019495886	2.36	2.1486	0.2024	2.1402	0.1886	977799374
1521	5	99757413	100373052	0.339992	0.187835728406	229	1	0.67058691293339	0.502483721866827	0.322590201042975	248.58340027355	2.29	2.1486	0.2024	2.1402	0.1886	978519306
1522	5	100373052	100992337	0.331552	0.192617292523	219	1	0.524438785983283	0.599973385596844	0.258173472547205	237.728229955928	2.19	2.1486	0.2024	2.1402	0.1886	979134945
1523	5	100992337	101620401	0.34334	0.203902786977	215	2	0.478275443821352	0.632454171747632	0.176148097761631	233.386161828879	2.0873786407767	2.1486	0.2024	2.1402	0.1886	979754230
1524	5	101620401	102230904	0.355864	0.181003205553	237	3	0.65618228293665	0.511706846953141	0.258047700610352	257.267536527648	2.22535211267606	2.1486	0.2024	2.1402	0.1886	980382294
1525	5	102230904	102798905	0.357216	0.119719859648	207	3	0.14903601905235	0.881525211248873	0.0627914092114175	224.702025574781	1.94366197183099	2.1486	0.2024	2.1402	0.1886	980992797
1526	5	102798905	103359200	0.35156	0.10761295389	221	3	0.38570427553169	0.69971569599538	0.157207011103524	239.899264019452	2.07511737089202	2.1486	0.2024	2.1402	0.1886	981560798
1527	5	103359200	103953320	0.334254	0.158419174578	199	1	0.232142532083069	0.816427311212715	0.12001103348968	216.017889320683	1.99	2.1486	0.2024	2.1402	0.1886	982121093
1528	5	103953320	104547509	0.33606	0.158516902871	261	1	1.13826091917373	0.255011547609407	0.511292409515916	283.319945289942	2.61	2.1486	0.2024	2.1402	0.1886	982715213
1529	5	104547509	105124622	0.326414	0.133618546108	245	1	0.904423916053562	0.36577066132551	0.420024351948602	265.951672781746	2.45	2.1486	0.2024	2.1402	0.1886	983309402
1530	5	105124622	105692480	0.331716	0.119498184405	211	1	0.407520284423197	0.68362589908372	0.204485601653217	229.04409370183	2.11	2.1486	0.2024	2.1402	0.1886	983886515
1531	5	105692480	106296859	0.332846	0.172704544665	216	1	0.480594347898251	0.630804833313432	0.2382739151095	234.471678860641	2.16	2.1486	0.2024	2.1402	0.1886	984454373
1532	5	106296859	106851514	0.36379	0.0985387312834	245	4	0.775568660451177	0.438003710622938	0.29004692162851	265.951672781746	2.30588235294118	2.1486	0.2024	2.1402	0.1886	985058752
1533	5	106851514	107391861	0.372904	0.0746686851227	238	5	0.594902644066121	0.551908549781391	0.205814784217972	258.35305355941	2.2037037037037	2.1486	0.2024	2.1402	0.1886	985613407
1534	5	107391861	108005403	0.35773	0.185059865502	221	3	0.38570427553169	0.69971569599538	0.157207011103524	239.899264019452	2.07511737089202	2.1486	0.2024	2.1402	0.1886	986153754
1535	5	108005403	108590517	0.35622	0.145465669938	214	3	0.26737014729202	0.789184182024833	0.110771438113239	232.300644797117	2.0093896713615	2.1486	0.2024	2.1402	0.1886	986767296
1536	5	108590517	109195458	0.369012	0.17347311556	225	4	0.42793990792163	0.668694871085112	0.167190173842976	244.241332146501	2.11764705882353	2.1486	0.2024	2.1402	0.1886	987352410
1537	5	109195458	109785953	0.37489	0.153252779448	192	5	-0.269935308152671	0.787210023114858	-0.104040478368816	208.419270098348	1.77777777777778	2.1486	0.2024	2.1402	0.1886	987957351
1538	5	109785953	110434238	0.352582	0.22873427582	240	3	0.70689690932508	0.479630544794188	0.276195047320611	260.524087622935	2.25352112676056	2.1486	0.2024	2.1402	0.1886	988547846
1539	5	110434238	111024569	0.367046	0.153017544395	232	4	0.549609971306972	0.582586918152261	0.211389977753511	251.839951368837	2.18352941176471	2.1486	0.2024	2.1402	0.1886	989196131
1540	5	111024569	111613224	0.373272	0.150606042589	235	5	0.538500168921417	0.590231788526017	0.187513967475028	255.096502464124	2.17592592592593	2.1486	0.2024	2.1402	0.1886	989786462
1541	5	111613224	112244910	0.386266	0.208467498092	230	6	0.427637695406312	0.668914917274887	0.147491441745914	249.668917305313	2.10526315789474	2.1486	0.2024	2.1402	0.1886	990375117
1542	5	112244910	112839920	0.40329	0.159677988605	217	8	0.0895527900488644	0.928642601678856	0.0319425406257862	235.557195892404	1.99540229885057	2.1486	0.2024	2.1402	0.1886	991006803
1543	5	112839920	113454271	0.372098	0.186133008655	218	5	0.218886143101429	0.826738740946416	0.0791813456869546	236.642712924166	2.01851851851852	2.1486	0.2024	2.1402	0.1886	991601813
1544	5	113454271	114069401	0.365342	0.187163688976	248	4	0.827712973330609	0.407833070207399	0.307605293012815	269.208223877033	2.33411764705882	2.1486	0.2024	2.1402	0.1886	992216164
1545	5	114069401	114724496	0.379062	0.236751921477	266	5	1.12132574541669	0.26214923058309	0.366279456411218	288.747530448753	2.46296296296296	2.1486	0.2024	2.1402	0.1886	992831294
1546	5	114724496	115322610	0.380016	0.164038962472	275	6	1.28858969279513	0.197540768629549	0.405289199213561	298.517183734613	2.51716247139588	2.1486	0.2024	2.1402	0.1886	993486389
1547	5	115322610	115902468	0.378852	0.137719924533	214	5	0.14368284290849	0.88575091998061	0.0524640073111751	232.300644797117	1.98148148148148	2.1486	0.2024	2.1402	0.1886	994084503
1548	5	115902468	116490723	0.377768	0.150028474046	185	5	-0.401541083490314	0.68802179693771	-0.15762151857366	200.820650876012	1.71296296296296	2.1486	0.2024	2.1402	0.1886	994664361
1549	5	116490723	117055419	0.345364	0.114567838271	199	2	0.168605261275485	0.866107141916016	0.06457986871582	216.017889320683	1.93203883495146	2.1486	0.2024	2.1402	0.1886	995252616
1550	5	117055419	117634941	0.345686	0.137219984746	192	2	0.0331245564116684	0.973575260307691	0.0129177488933271	208.419270098348	1.86407766990291	2.1486	0.2024	2.1402	0.1886	995817312
1551	5	117634941	118243926	0.366674	0.178961714985	242	4	0.723424347571745	0.469419217240786	0.272272219900534	262.695121686459	2.27764705882353	2.1486	0.2024	2.1402	0.1886	996396834
1552	5	118243926	118884402	0.36989	0.219330622849	244	4	0.7581872228247	0.448338909203639	0.284146320188826	264.866155749984	2.29647058823529	2.1486	0.2024	2.1402	0.1886	997005819
1553	5	118884402	119507447	0.356956	0.197489747932	239	3	0.68999203386227	0.49019919697416	0.270171259692841	259.438570591173	2.24413145539906	2.1486	0.2024	2.1402	0.1886	997646295
1554	5	119507447	120117349	0.34355	0.180196162662	213	2	0.439566671003119	0.660250984323719	0.162664868398009	231.215127765355	2.06796116504854	2.1486	0.2024	2.1402	0.1886	998269340
1555	5	120117349	120705917	0.339752	0.150480488236	238	1	0.802120227188487	0.422483415499352	0.378204176253975	258.35305355941	2.38	2.1486	0.2024	2.1402	0.1886	998879242
1556	5	120705917	121319466	0.34351	0.18506916318	238	2	0.923426331231036	0.355785074972443	0.322773011480115	258.35305355941	2.31067961165049	2.1486	0.2024	2.1402	0.1886	999467810
1557	5	121319466	121909398	0.37595	0.15244468854	235	5	0.538500168921417	0.590231788526017	0.187513967475028	255.096502464124	2.17592592592593	2.1486	0.2024	2.1402	0.1886	1000081359
1558	5	121909398	122511515	0.383058	0.16959660664	250	6	0.810283027579119	0.417777527743344	0.267785675463626	271.379257940557	2.2883295194508	2.1486	0.2024	2.1402	0.1886	1000671291
1559	5	122511515	123111368	0.361134	0.166462449967	214	4	0.236744094030379	0.812855325083933	0.0948759690270864	232.300644797117	2.01411764705882	2.1486	0.2024	2.1402	0.1886	1001273408
1560	5	123111368	123701388	0.370284	0.152571099285	240	5	0.632504294162591	0.527057403367904	0.217887616518547	260.524087622935	2.22222222222222	2.1486	0.2024	2.1402	0.1886	1001873261
1561	5	123701388	124291275	0.389166	0.152380032108	222	6	0.27457956253719	0.783639269753666	0.0964172571516451	240.984781051215	2.03203661327231	2.1486	0.2024	2.1402	0.1886	1002463281
1562	5	124291275	124867229	0.368144	0.131875115027	212	4	0.201981218777424	0.839931406824804	0.0813294371891385	230.129610733592	1.99529411764706	2.1486	0.2024	2.1402	0.1886	1003053168
1563	5	124867229	125469483	0.356532	0.169785505783	258	3	1.01118466765566	0.311928052721982	0.380531707135347	280.063394194655	2.42253521126761	2.1486	0.2024	2.1402	0.1886	1003629122
1564	5	125469483	126156023	0.38415	0.271710315495	244	6	0.695489427927277	0.486748634320047	0.232738728364425	264.866155749984	2.23340961098398	2.1486	0.2024	2.1402	0.1886	1004231376
1565	5	126156023	126770485	0.3923	0.186280030335	219	7	0.236532222479744	0.81301970659849	0.0824935801617212	237.728229955928	2.0184331797235	2.1486	0.2024	2.1402	0.1886	1004917916
1566	5	126770485	127360714	0.37443	0.152871173731	244	5	0.707707594355529	0.479126860333072	0.241734358472915	264.866155749984	2.25925925925926	2.1486	0.2024	2.1402	0.1886	1005532378
1567	5	127360714	127949891	0.361364	0.151358590033	208	4	0.132455468271515	0.894624043775197	0.0538487007670314	225.787542606543	1.95764705882353	2.1486	0.2024	2.1402	0.1886	1006122607
1568	5	127949891	128561778	0.360824	0.182855657989	225	4	0.42793990792163	0.668694871085112	0.167190173842976	244.241332146501	2.11764705882353	2.1486	0.2024	2.1402	0.1886	1006711784
1569	5	128561778	129170877	0.344976	0.1791153819	234	2	0.846008785594569	0.397547843168491	0.298319967755575	254.010985432361	2.27184466019417	2.1486	0.2024	2.1402	0.1886	1007323671
1570	5	129170877	129759502	0.34969	0.150562752177	246	2	1.07826142250397	0.280917107811084	0.370469753511411	267.037189813508	2.38834951456311	2.1486	0.2024	2.1402	0.1886	1007932770
1571	5	129759502	130481984	0.357756	0.307941235906	202	3	0.0645116417382998	0.948562837655182	0.0275159344638872	219.27444041597	1.89671361502347	2.1486	0.2024	2.1402	0.1886	1008521395
1572	5	130481984	131126898	0.360342	0.224702828594	279	4	1.36653753975141	0.171770306536978	0.477530294455127	302.859251861662	2.62588235294118	2.1486	0.2024	2.1402	0.1886	1009243877
1573	5	131126898	131756195	0.442498	0.205462603508	229	12	0.27509442583683	0.783243693972132	0.0514008967567361	248.58340027355	2.02654867256637	2.1486	0.2024	2.1402	0.1886	1009888791
1574	5	131756195	132395579	0.421682	0.217997322423	260	10	1.09244204995896	0.274638848813454	0.283857633296637	282.234428258179	2.35294117647059	2.1486	0.2024	2.1402	0.1886	1010518088
1575	5	132395579	132968330	0.453144	0.127020293286	231	13	0.142046981908455	0.887042895707308	0.0398533033018733	250.754434337075	2.05333333333333	2.1486	0.2024	2.1402	0.1886	1011157472
1576	5	132968330	133546687	0.465916	0.135482063846	225	13	0.00663215873718891	0.994708341731563	0.00188545310285293	244.241332146501	2	2.1486	0.2024	2.1402	0.1886	1011730223
1577	5	133546687	134261522	0.41686	0.300537886365	257	9	0.904065135368879	0.365960864123516	0.271123350673241	278.977877162893	2.34703196347032	2.1486	0.2024	2.1402	0.1886	1012308580
1578	5	134261522	134812983	0.464944	0.0933175691481	232	13	0.164616119103666	0.869246143099614	0.0460852570133879	251.839951368837	2.06222222222222	2.1486	0.2024	2.1402	0.1886	1013023415
1579	5	134812983	135373113	0.442664	0.107350079446	228	12	0.240773121280044	0.809730962957729	0.0450871228245338	247.497883241788	2.01769911504425	2.1486	0.2024	2.1402	0.1886	1013574876
1580	5	135373113	135956140	0.408624	0.142406783905	251	8	0.730323051980591	0.46519274080726	0.241934862132079	272.464774972319	2.30804597701149	2.1486	0.2024	2.1402	0.1886	1014135006
1581	5	135956140	136560823	0.406778	0.173120461465	272	8	1.1260929196443	0.260126190668535	0.357854149431646	295.260632639326	2.50114942528736	2.1486	0.2024	2.1402	0.1886	1014718033
1582	5	136560823	137138846	0.423728	0.134982517997	218	10	0.104405883562511	0.916847253794317	0.0296741450451088	236.642712924166	1.97285067873303	2.1486	0.2024	2.1402	0.1886	1015322716
1583	5	137138846	137814369	0.40402	0.259832751809	222	8	0.183783710921177	0.854183135273131	0.0648071745314129	240.984781051215	2.04137931034483	2.1486	0.2024	2.1402	0.1886	1015900739
1584	5	137814369	138456998	0.430438	0.221946099538	218	11	0.0441842967686398	0.964757499192212	0.0123743411674379	236.642712924166	1.99086757990868	2.1486	0.2024	2.1402	0.1886	1016576262
1585	5	138456998	139190425	0.470114	0.318268893837	259	14	0.585586808581085	0.55815321519276	0.167648434045301	281.148911226417	2.25217391304348	2.1486	0.2024	2.1402	0.1886	1017218891
1586	5	139190425	139763868	0.445014	0.128073757985	242	12	0.72127138507504	0.470742558948354	0.131060345934387	262.695121686459	2.14159292035398	2.1486	0.2024	2.1402	0.1886	1017952318
1587	5	139763868	140434005	0.388724	0.25388390732	281	6	1.40338329244697	0.16050257243523	0.436427711022465	305.030285925186	2.5720823798627	2.1486	0.2024	2.1402	0.1886	1018525761
1588	5	140434005	141048955	0.401718	0.186925766322	275	8	1.18263147216769	0.236955233834078	0.373679116593329	298.517183734613	2.52873563218391	2.1486	0.2024	2.1402	0.1886	1019195898
1589	5	141048955	141653696	0.461306	0.173199766512	230	13	0.119477844713244	0.90489679165221	0.0335943128301909	249.668917305313	2.04444444444444	2.1486	0.2024	2.1402	0.1886	1019810848
1590	5	141653696	142245212	0.436702	0.154714327254	256	11	0.945981109968868	0.344158221146289	0.244190016390512	277.89236013113	2.337899543379	2.1486	0.2024	2.1402	0.1886	1020415589
1591	5	142245212	142818420	0.39803	0.127716291468	272	7	1.26652412836304	0.205325496617865	0.395169361810887	295.260632639326	2.50691244239631	2.1486	0.2024	2.1402	0.1886	1021007105
1592	5	142818420	143386322	0.385238	0.119566404063	274	6	1.26945742618649	0.204277965701581	0.400033473762066	297.431666702851	2.50800915331808	2.1486	0.2024	2.1402	0.1886	1021580313
1593	5	143386322	143978761	0.371436	0.156031253851	228	5	0.406894393583775	0.684085553851664	0.14388703507477	247.497883241788	2.11111111111111	2.1486	0.2024	2.1402	0.1886	1022148215
1594	5	143978761	144594517	0.354736	0.187990048006	198	3	-0.00310786011294016	0.997520290390585	-0.00133892820829805	214.932372288921	1.85915492957746	2.1486	0.2024	2.1402	0.1886	1022740654
1595	5	144594517	145212387	0.373136	0.190768284591	258	5	0.970919145030814	0.331588543651964	0.322224276333282	280.063394194655	2.38888888888889	2.1486	0.2024	2.1402	0.1886	1023356410
1596	5	145212387	145827515	0.395968	0.187161046156	235	7	0.54747317519923	0.584053694668426	0.184223467125548	255.096502464124	2.16589861751152	2.1486	0.2024	2.1402	0.1886	1023974280
1597	5	145827515	146406506	0.38604	0.136428718236	219	6	0.217182762711269	0.82806591745846	0.0767884504027125	237.728229955928	2.0045766590389	2.1486	0.2024	2.1402	0.1886	1024589408
1598	5	146406506	147002114	0.384156	0.160521685404	213	6	0.102389163059427	0.918447785090998	0.0367110110273774	231.215127765355	1.94965675057208	2.1486	0.2024	2.1402	0.1886	1025168399
1599	5	147002114	147585951	0.36391	0.143596586033	194	4	-0.110884658499168	0.911707811317687	-0.0466781751869331	210.590304161872	1.82588235294118	2.1486	0.2024	2.1402	0.1886	1025764007
1600	5	147585951	148177528	0.373268	0.154801488226	246	5	0.745309244451998	0.456084793847643	0.253511526249268	267.037189813508	2.27777777777778	2.1486	0.2024	2.1402	0.1886	1026347844
1601	5	148177528	148741542	0.431188	0.113497182694	268	11	1.23075905097947	0.218412995071294	0.310279206848284	290.918564512277	2.44748858447489	2.1486	0.2024	2.1402	0.1886	1026939421
1602	5	148741542	149353904	0.449804	0.183489504574	234	12	0.446700948620757	0.655090996822431	0.0825618282431965	254.010985432361	2.07079646017699	2.1486	0.2024	2.1402	0.1886	1027503435
1603	5	149353904	149920972	0.499212	0.118271530046	214	15	-0.391652980531563	0.695314636059259	-0.088552263954867	232.300644797117	1.86086956521739	2.1486	0.2024	2.1402	0.1886	1028115797
1604	5	149920972	150525830	0.441698	0.173359697648	266	12	1.54498269443789	0.122350449332955	0.267479544160982	288.747530448753	2.35398230088496	2.1486	0.2024	2.1402	0.1886	1028682865
1605	5	150525830	151130441	0.440634	0.173021992653	232	12	0.378058339507186	0.705387255746412	0.0701781037873642	251.839951368837	2.05309734513274	2.1486	0.2024	2.1402	0.1886	1029287723
1606	5	151130441	151740335	0.398932	0.180185409268	209	7	0.0421941270300655	0.966343944343798	0.0150656526414307	226.873059638306	1.92626728110599	2.1486	0.2024	2.1402	0.1886	1029892334
1607	5	151740335	152359269	0.367892	0.192159422491	223	4	0.393177032668675	0.694188731839005	0.154308882546244	242.070298082977	2.09882352941176	2.1486	0.2024	2.1402	0.1886	1030502228
1608	5	152359269	152965428	0.38154	0.175133917009	215	6	0.140653696276707	0.888143526353893	0.0501942403909994	233.386161828879	1.96796338672769	2.1486	0.2024	2.1402	0.1886	1031121162
1609	5	152965428	153541273	0.406702	0.13171079023	226	8	0.259168447619027	0.795505274715391	0.0905702705964947	245.326849178264	2.07816091954023	2.1486	0.2024	2.1402	0.1886	1031727321
1610	5	153541273	154153044	0.446082	0.182700716445	248	12	0.927199212415752	0.353823111685769	0.166393419046667	269.208223877033	2.19469026548673	2.1486	0.2024	2.1402	0.1886	1032303166
1611	5	154153044	154788852	0.40837	0.213599073934	245	8	0.617245946933816	0.537072513731673	0.207029247183877	265.951672781746	2.25287356321839	2.1486	0.2024	2.1402	0.1886	1032914937
1612	5	154788852	155401046	0.381552	0.183265435467	209	6	0.0258600966248655	0.979368927674134	0.00936052288242166	226.873059638306	1.91304347826087	2.1486	0.2024	2.1402	0.1886	1033550745
1613	5	155401046	155976085	0.37437	0.130493757815	234	5	0.519699343873183	0.603273144290719	0.181361740493433	254.010985432361	2.16666666666667	2.1486	0.2024	2.1402	0.1886	1034162939
1614	5	155976085	156632781	0.38763	0.238612691413	243	6	0.676357161318636	0.498813908804133	0.22681389440732	263.780638718221	2.22425629290618	2.1486	0.2024	2.1402	0.1886	1034737978
1615	5	156632781	157255569	0.41837	0.197158583659	203	9	-0.204693992913708	0.837811213998706	-0.0691652813354614	220.359957447732	1.85388127853881	2.1486	0.2024	2.1402	0.1886	1035394674
1616	5	157255569	157858315	0.401924	0.170463180179	214	8	0.0330142375254767	0.973663233927234	0.011858294582454	232.300644797117	1.96781609195402	2.1486	0.2024	2.1402	0.1886	1036017462
1617	5	157858315	158404906	0.39718	0.0852392373822	213	7	0.119929365209937	0.904539102281141	0.042416140786386	231.215127765355	1.963133640553	2.1486	0.2024	2.1402	0.1886	1036620208
1618	5	158404906	158983966	0.399904	0.136531620212	231	7	0.469737937019358	0.638542260161008	0.159455561976605	250.754434337075	2.12903225806452	2.1486	0.2024	2.1402	0.1886	1037166799
1619	5	158983966	159588853	0.413082	0.173399329131	260	9	0.965662864717912	0.334212907313987	0.287866614507817	282.234428258179	2.37442922374429	2.1486	0.2024	2.1402	0.1886	1037745859
1620	5	159588853	160203939	0.426512	0.187105542965	233	10	0.457275942989814	0.647472718863118	0.125675964922463	252.925468400599	2.10859728506787	2.1486	0.2024	2.1402	0.1886	1038350746
1621	5	160203939	160814964	0.373104	0.181702876314	233	5	0.500898518824948	0.616442544985897	0.175183165564308	252.925468400599	2.15740740740741	2.1486	0.2024	2.1402	0.1886	1038965832
1622	5	160814964	161378073	0.346196	0.112072440682	222	2	0.613756148685169	0.539376478585626	0.222371114522277	240.984781051215	2.15533980582524	2.1486	0.2024	2.1402	0.1886	1039576857
1623	5	161378073	161976270	0.3502	0.164154952298	185	3	-0.22287124112947	0.823635719705236	-0.0993140877715954	200.820650876012	1.73708920187793	2.1486	0.2024	2.1402	0.1886	1040139966
1624	5	161976270	162614960	0.3502	0.217147598992	207	3	0.14903601905235	0.881525211248873	0.0627914092114175	224.702025574781	1.94366197183099	2.1486	0.2024	2.1402	0.1886	1040738163
1625	5	162614960	163227197	0.370058	0.183322798197	226	5	0.369292743487306	0.711909533761914	0.131175983325216	245.326849178264	2.09259259259259	2.1486	0.2024	2.1402	0.1886	1041376853
1626	5	163227197	163791750	0.352844	0.114343560303	210	3	0.19975064544078	0.841675602539866	0.083549969378215	227.958576670068	1.97183098591549	2.1486	0.2024	2.1402	0.1886	1041989090
1627	5	163791750	164376679	0.34035	0.145195399784	209	2	0.362149125366652	0.717240594824925	0.135314380253054	226.873059638306	2.02912621359223	2.1486	0.2024	2.1402	0.1886	1042553643
1628	5	164376679	164957732	0.346264	0.139493299234	205	2	0.284731579730185	0.775849794519081	0.107435347677617	222.530991511257	1.99029126213592	2.1486	0.2024	2.1402	0.1886	1043138572
1629	5	164957732	165536007	0.351892	0.135359474299	220	3	0.36879940006888	0.712277251878711	0.150664165236752	238.81374698769	2.06572769953052	2.1486	0.2024	2.1402	0.1886	1043719625
1630	5	165536007	166101907	0.359518	0.116451669906	243	3	0.75761153571351	0.448683572231987	0.294116955317873	263.780638718221	2.28169014084507	2.1486	0.2024	2.1402	0.1886	1044297900
1631	5	166101907	166681515	0.370998	0.137348000718	246	5	0.745309244451998	0.456084793847643	0.253511526249268	267.037189813508	2.27777777777778	2.1486	0.2024	2.1402	0.1886	1044863800
1632	5	166681515	167226504	0.37396	0.0825502900059	242	5	0.67010594425906	0.502790255847717	0.229860258184623	262.695121686459	2.24074074074074	2.1486	0.2024	2.1402	0.1886	1045443408
1633	5	167226504	167797876	0.428884	0.124913366423	238	10	0.574899296132248	0.565359405990506	0.156307583576126	258.35305355941	2.15384615384615	2.1486	0.2024	2.1402	0.1886	1045988397
1634	5	167797876	168391176	0.439818	0.157256025619	233	11	0.400156723031888	0.689041087572061	0.108376161044792	252.925468400599	2.12785388127854	2.1486	0.2024	2.1402	0.1886	1046559769
1635	5	168391176	168961158	0.421854	0.122779315838	233	10	0.457275942989814	0.647472718863118	0.125675964922463	252.925468400599	2.10859728506787	2.1486	0.2024	2.1402	0.1886	1047153069
1636	5	168961158	169524828	0.422076	0.112956162294	203	10	-0.248464175864791	0.803775284662401	-0.0731742625466414	220.359957447732	1.83710407239819	2.1486	0.2024	2.1402	0.1886	1047723051
1637	5	169524828	170071993	0.461878	0.0861988614038	216	13	-0.19649007601971	0.844226599461089	-0.0570082359507157	234.471678860641	1.92	2.1486	0.2024	2.1402	0.1886	1048286721
1638	5	170071993	170710286	0.381786	0.216660687177	244	6	0.695489427927277	0.486748634320047	0.232738728364425	264.866155749984	2.23340961098398	2.1486	0.2024	2.1402	0.1886	1048833886
1639	5	170710286	171292452	0.459832	0.141138438177	237	13	0.277461805079721	0.781425530024826	0.0768475107840747	257.267536527648	2.10666666666667	2.1486	0.2024	2.1402	0.1886	1049472179
1640	5	171292452	171938591	0.437626	0.226172696587	234	11	0.423888218116104	0.671647336995249	0.114554735973916	254.010985432361	2.13698630136986	2.1486	0.2024	2.1402	0.1886	1050054345
1641	5	171938591	172550231	0.47283	0.182525668694	258	14	0.56497786009083	0.572088823306566	0.162067401782001	280.063394194655	2.24347826086957	2.1486	0.2024	2.1402	0.1886	1050700484
1642	5	172550231	173130772	0.455766	0.138734387408	240	13	0.345169216665354	0.729967159761495	0.0949948574943342	260.524087622935	2.13333333333333	2.1486	0.2024	2.1402	0.1886	1051312124
1643	5	173130772	173704134	0.433934	0.127950579215	263	11	1.11210157555838	0.266094479389261	0.283109005682814	285.490979353466	2.40182648401826	2.1486	0.2024	2.1402	0.1886	1051892665
1644	5	173704134	174305509	0.435592	0.168572022449	234	11	0.423888218116104	0.671647336995249	0.114554735973916	254.010985432361	2.13698630136986	2.1486	0.2024	2.1402	0.1886	1052466027
1645	5	174305509	174900493	0.41562	0.159641267664	270	9	1.17098862921469	0.241603347741087	0.342314398530193	293.089598575802	2.46575342465753	2.1486	0.2024	2.1402	0.1886	1053067402
1646	5	174900493	175811412	0.459116	0.451103775418	232	13	0.164616119103666	0.869246143099614	0.0460852570133879	251.839951368837	2.06222222222222	2.1486	0.2024	2.1402	0.1886	1053662386
1647	5	175811412	176422310	0.49891	0.18153275997	230	15	0.0709260044403948	0.943456646938753	0.0154708005883614	249.668917305313	2	2.1486	0.2024	2.1402	0.1886	1054573305
1648	5	176422310	177390791	0.488674	0.483727610557	238	14	0.152798890285735	0.878556872882493	0.0456579096666902	258.35305355941	2.0695652173913	2.1486	0.2024	2.1402	0.1886	1055184203
1649	5	177390791	178063343	0.492402	0.256563061295	257	15	0.851528041580573	0.394476093116814	0.175605298837864	278.977877162893	2.23478260869565	2.1486	0.2024	2.1402	0.1886	1056152684
1650	5	178063343	178708500	0.464058	0.224994846216	220	13	-0.106213527238866	0.915412938474109	-0.0305360245895247	238.81374698769	1.95555555555556	2.1486	0.2024	2.1402	0.1886	1056825236
1651	5	178708500	179396367	0.489646	0.273115296998	225	14	-0.115117440087577	0.908352036611662	-0.0353786624242162	244.241332146501	1.95652173913043	2.1486	0.2024	2.1402	0.1886	1057470393
1652	5	179396367	180029039	0.460498	0.209701077335	212	13	-0.286766624800554	0.774291019637488	-0.083975283550985	230.129610733592	1.88444444444444	2.1486	0.2024	2.1402	0.1886	1058158260
1653	5	180029039	180714377	0.455668	0.270432983433	226	13	0.0292012959323999	0.976704047671133	0.00828322430100329	245.326849178264	2.00888888888889	2.1486	0.2024	2.1402	0.1886	1058790932
1654	5	180714377	180915260	0.00049	0.286040667124	0	1	-2.67620519422406	0.00744610414621684	-Inf	0	0	2.1486	0.2024	2.1402	0.1886	1059476270
1655	6	0	731800	0.431858	0.31675321126	127	11	-2.11538175589506	0.0343974234595786	-0.767125296837322	137.860663033803	1.15981735159817	1.0568	0.1471	1.0667	0.1507	1059476270
1656	6	731800	1304791	0.429646	0.12738594498	115	10	-2.31863519117163	0.0204148252956207	-0.893020128787442	124.834458652656	1.04072398190045	1.0568	0.1471	1.0667	0.1507	1060208070
1657	6	1304791	1874427	0.447114	0.12224648723	82	12	-4.77013734401062	1.84100351494356e-06	-1.43025088672212	89.0123966045027	0.725663716814159	1.0568	0.1471	1.0667	0.1507	1060781061
1658	6	1874427	2469970	0.393814	0.160430061305	129	7	-1.51251063656736	0.130404008805274	-0.681066224016198	140.031697097327	1.1889400921659	1.0568	0.1471	1.0667	0.1507	1061350697
1659	6	2469970	3072097	0.430132	0.169610397806	91	11	-2.96971557892686	0.00298075585191119	-1.24801534341079	98.7820498903628	0.831050228310502	1.0568	0.1471	1.0667	0.1507	1061946240
1660	6	3072097	3654995	0.456072	0.142216991652	90	13	-3.0402013626163	0.0023642002452924	-1.32004264178451	97.6965328586005	0.8	1.0568	0.1471	1.0667	0.1507	1062548367
1661	6	3654995	4275440	0.421262	0.19412679609	149	10	-1.51879638980308	0.128813754922271	-0.519341659269656	161.742037732572	1.34841628959276	1.0568	0.1471	1.0667	0.1507	1063131265
1662	6	4275440	4877448	0.4191	0.169446253206	140	9	-1.49824630924339	0.134069267933027	-0.605218181575671	151.972384446712	1.27853881278539	1.0568	0.1471	1.0667	0.1507	1063751710
1663	6	4877448	5452195	0.416398	0.130052005491	129	9	-1.72410465018985	0.0846889527658051	-0.723273943097383	140.031697097327	1.17808219178082	1.0568	0.1471	1.0667	0.1507	1064353718
1664	6	5452195	6088807	0.426062	0.214592247711	115	10	-2.31863519117163	0.0204148252956207	-0.893020128787442	124.834458652656	1.04072398190045	1.0568	0.1471	1.0667	0.1507	1064928465
1665	6	6088807	6680836	0.410524	0.1554467771	110	9	-2.11422360273372	0.034496173870823	-0.953141484995978	119.406873493845	1.00456621004566	1.0568	0.1471	1.0667	0.1507	1065565077
1666	6	6680836	7281285	0.448114	0.167289811458	126	12	-3.25999994351207	0.00111412235994131	-0.810522967840291	136.775146002041	1.11504424778761	1.0568	0.1471	1.0667	0.1507	1066157106
1667	6	7281285	7880049	0.414016	0.164946456367	126	9	-1.78570237953888	0.0741474598934346	-0.757221275020721	136.775146002041	1.15068493150685	1.0568	0.1471	1.0667	0.1507	1066757555
1668	6	7880049	8494427	0.391732	0.186168775575	119	7	-1.70684873201704	0.0878501719785695	-0.797475716131509	129.176526779705	1.09677419354839	1.0568	0.1471	1.0667	0.1507	1067356319
1669	6	8494427	9076754	0.361534	0.141375893613	116	4	-1.4666367933644	0.142474885472348	-0.788610022246489	125.919975684418	1.09176470588235	1.0568	0.1471	1.0667	0.1507	1067970697
1670	6	9076754	9647975	0.358054	0.124682040751	130	3	-1.15263939158402	0.249058427783361	-0.608327735259453	141.11721412909	1.22065727699531	1.0568	0.1471	1.0667	0.1507	1068553024
1671	6	9647975	10245718	0.370796	0.16352010814	88	5	-2.22522111316907	0.0260663981682877	-1.22957136045267	95.5254987950761	0.814814814814815	1.0568	0.1471	1.0667	0.1507	1069124245
1672	6	10245718	10896383	0.414632	0.231555408697	123	9	-1.84730010888791	0.0647036571887041	-0.791986693181398	133.518594906754	1.12328767123288	1.0568	0.1471	1.0667	0.1507	1069721988
1673	6	10896383	11502203	0.405948	0.174672344921	116	8	-1.81391181157185	0.0696913039765235	-0.871627696691121	125.919975684418	1.06666666666667	1.0568	0.1471	1.0667	0.1507	1070372653
1674	6	11502203	12075330	0.395092	0.127593011671	144	7	-1.22100349339284	0.222084697111968	-0.52236847799714	156.314452573761	1.32718894009217	1.0568	0.1471	1.0667	0.1507	1070978473
1675	6	12075330	12660844	0.382698	0.146049453984	125	6	-1.58125029850092	0.113820818822384	-0.732214324536374	135.689628970279	1.1441647597254	1.0568	0.1471	1.0667	0.1507	1071551600
1676	6	12660844	13230225	0.397744	0.121853381128	87	7	-2.32873063745601	0.0198733399924414	-1.24934998359072	94.4399817633139	0.80184331797235	1.0568	0.1471	1.0667	0.1507	1072137114
1677	6	13230225	13831871	0.415996	0.168946523371	142	9	-1.45718115634404	0.1450663807389	-0.584754079015956	154.143418510236	1.29680365296804	1.0568	0.1471	1.0667	0.1507	1072706495
1678	6	13831871	14411474	0.417772	0.137340558969	102	9	-2.27848421433114	0.0226977439579512	-1.06207585654914	110.722737239747	0.931506849315068	1.0568	0.1471	1.0667	0.1507	1073308141
1679	6	14411474	14995280	0.424674	0.143551111157	124	10	-2.10691315551525	0.0351251080628804	-0.784313869344942	134.604111938516	1.12217194570136	1.0568	0.1471	1.0667	0.1507	1073887744
1680	6	14995280	15630685	0.420284	0.213100306104	101	10	-2.64798057997045	0.0080974176631571	-1.08029869698002	109.637220207985	0.914027149321267	1.0568	0.1471	1.0667	0.1507	1074471550
1681	6	15630685	16228964	0.407612	0.164269513053	115	8	-1.83275799574632	0.0668385682881426	-0.884118640874318	124.834458652656	1.05747126436782	1.0568	0.1471	1.0667	0.1507	1075106955
1682	6	16228964	16826186	0.411862	0.162790386155	110	9	-2.11422360273372	0.034496173870823	-0.953141484995978	119.406873493845	1.00456621004566	1.0568	0.1471	1.0667	0.1507	1075705234
1683	6	16826186	17466677	0.394816	0.219348905761	124	7	-1.6096796842922	0.107467802301556	-0.738097169052577	134.604111938516	1.14285714285714	1.0568	0.1471	1.0667	0.1507	1076302456
1684	6	17466677	18121975	0.392448	0.236988362547	137	7	-1.35704016020762	0.174768450282929	-0.594261396478925	148.715833351425	1.26267281105991	1.0568	0.1471	1.0667	0.1507	1076942947
1685	6	18121975	18739120	0.3866	0.189817627948	123	6	-1.6195148317182	0.10533653791403	-0.755484103859221	133.518594906754	1.12585812356979	1.0568	0.1471	1.0667	0.1507	1077598245
1686	6	18739120	19339943	0.36357	0.167808156479	111	4	-1.55354398149679	0.120293230448457	-0.852175151023955	120.492390525607	1.04470588235294	1.0568	0.1471	1.0667	0.1507	1078215390
1687	6	19339943	19953454	0.375198	0.185018687521	110	5	-1.81160296210791	0.0700475669313127	-0.907643265565312	119.406873493845	1.01851851851852	1.0568	0.1471	1.0667	0.1507	1078816213
1688	6	19953454	20567405	0.402976	0.185602759829	117	8	-1.79506562739739	0.0726432444119225	-0.859243972235289	127.005492716181	1.07586206896552	1.0568	0.1471	1.0667	0.1507	1079429724
1689	6	20567405	21152531	0.361754	0.145483195073	109	4	-1.58830685674974	0.112216967768656	-0.878406692597134	118.321356462083	1.02588235294118	1.0568	0.1471	1.0667	0.1507	1080043675
1690	6	21152531	21793482	0.401466	0.219909166223	119	8	-1.75737325904846	0.0788542082187874	-0.83479092851075	129.176526779705	1.09425287356322	1.0568	0.1471	1.0667	0.1507	1080628801
1691	6	21793482	22407017	0.38179	0.185050567612	138	6	-1.3325308325886	0.182685816719458	-0.589474152420292	149.801350383187	1.26315789473684	1.0568	0.1471	1.0667	0.1507	1081269752
1692	6	22407017	22965029	0.36134	0.103961921966	100	4	-1.74473979538804	0.0810301727884183	-1.00273482759934	108.551703176223	0.941176470588235	1.0568	0.1471	1.0667	0.1507	1081883287
1693	6	22965029	23566253	0.357884	0.168363205727	96	3	-1.72740515731956	0.0840949250590439	-1.04573304756675	104.209635049174	0.901408450704225	1.0568	0.1471	1.0667	0.1507	1082441299
1694	6	23566253	24165068	0.367584	0.16501757638	144	4	-0.979956539823037	0.327107571880504	-0.476666015931748	156.314452573761	1.35529411764706	1.0568	0.1471	1.0667	0.1507	1083042523
1695	6	24165068	24798646	0.38836	0.210831184164	95	6	-2.15521829676013	0.0311447557870563	-1.12814300086751	103.124118017412	0.869565217391304	1.0568	0.1471	1.0667	0.1507	1083641338
1696	6	24798646	25404978	0.395866	0.175369269641	83	7	-2.40646587563588	0.0161077087948451	-1.31725404809253	90.0979136362649	0.764976958525346	1.0568	0.1471	1.0667	0.1507	1084274916
1697	6	25404978	25955161	0.379314	0.0912114696383	100	5	-1.99961121259026	0.0455422622376512	-1.04514678931525	108.551703176223	0.925925925925926	1.0568	0.1471	1.0667	0.1507	1084881248
1698	6	25955161	26593154	0.408394	0.216292341766	101	8	-2.09660457418879	0.0360285940329946	-1.0713972090669	109.637220207985	0.928735632183908	1.0568	0.1471	1.0667	0.1507	1085431431
1699	6	26593154	27503927	0.386482	0.451015785492	112	6	-1.82996976441325	0.067254460167966	-0.890643687140857	121.57790755737	1.02517162471396	1.0568	0.1471	1.0667	0.1507	1086069424
1700	6	27503927	28141568	0.386724	0.215859707892	105	6	-1.96389563067373	0.0495421966714962	-0.983753091532338	113.979288335034	0.961098398169336	1.0568	0.1471	1.0667	0.1507	1086980197
1701	6	28141568	28763732	0.39307	0.196353373066	102	7	-2.03722349428149	0.0416276504853044	-1.01986813746796	110.722737239747	0.940092165898618	1.0568	0.1471	1.0667	0.1507	1087617838
1702	6	28763732	29455581	0.376566	0.277298948181	113	5	-1.75520048696321	0.0792250206495028	-0.868824016674784	122.663424589132	1.0462962962963	1.0568	0.1471	1.0667	0.1507	1088240002
1703	6	29455581	30127161	0.443502	0.255487060365	107	12	-3.91210473009099	9.14952149584166e-05	-1.04633590493906	116.150322398558	0.946902654867257	1.0568	0.1471	1.0667	0.1507	1088931851
1704	6	30127161	30815409	0.445346	0.273517685485	130	12	-3.12271472528493	0.00179191340750659	-0.765435078311754	141.11721412909	1.15044247787611	1.0568	0.1471	1.0667	0.1507	1089603431
1705	6	30815409	31540254	0.459316	0.310197352537	131	13	-2.11486673761265	0.0344413068455169	-0.778472736576734	142.202731160852	1.16444444444444	1.0568	0.1471	1.0667	0.1507	1090291679
1706	6	31540254	32272534	0.499104	0.317201070629	123	15	-3.02257095755957	0.0025063731463828	-0.887504745016774	133.518594906754	1.0695652173913	1.0568	0.1471	1.0667	0.1507	1091016524
1707	6	32272534	32940892	0.395432	0.251897934939	103	7	-2.01778968473653	0.04361316964682	-1.00579295225623	111.80825427151	0.949308755760369	1.0568	0.1471	1.0667	0.1507	1091748804
1708	6	32940892	33616172	0.475282	0.259566402085	138	14	-1.90809595873974	0.0563788149508748	-0.740635396863084	149.801350383187	1.2	1.0568	0.1471	1.0667	0.1507	1092417162
1709	6	33616172	34173068	0.530004	0.102166293168	128	16	-3.08920049180892	0.0020069595120105	-0.814422246566793	138.946180065565	1.12775330396476	1.0568	0.1471	1.0667	0.1507	1093092442
1710	6	34173068	34863754	0.439128	0.276082040175	132	11	-1.99672428047398	0.0458551430043081	-0.711415864251035	143.288248192614	1.20547945205479	1.0568	0.1471	1.0667	0.1507	1093649338
1711	6	34863754	35475158	0.46612	0.182210126201	120	13	-2.36312724675997	0.0181214462909821	-0.905005142505666	130.262043811467	1.06666666666667	1.0568	0.1471	1.0667	0.1507	1094340024
1712	6	35475158	36138893	0.414346	0.246687307434	107	9	-2.17582133208275	0.029568622946437	-0.993034212119491	116.150322398558	0.977168949771689	1.0568	0.1471	1.0667	0.1507	1094951428
1713	6	36138893	36758811	0.451066	0.193441713259	119	13	-2.38569638395518	0.0170468181334952	-0.917077974806241	129.176526779705	1.05777777777778	1.0568	0.1471	1.0667	0.1507	1095615163
1714	6	36758811	37402144	0.451552	0.222797524766	138	13	-1.95688277724617	0.050361251892174	-0.703371281336015	149.801350383187	1.22666666666667	1.0568	0.1471	1.0667	0.1507	1096235081
1715	6	37402144	37980506	0.452554	0.135489537694	140	13	-1.91174450285575	0.0559089731864142	-0.682612721169218	151.972384446712	1.24444444444444	1.0568	0.1471	1.0667	0.1507	1096878414
1716	6	37980506	38573763	0.396154	0.157194942495	112	7	-1.84288539883182	0.0653457445704813	-0.884938557381848	121.57790755737	1.03225806451613	1.0568	0.1471	1.0667	0.1507	1097456776
1717	6	38573763	39153860	0.402916	0.138075183978	116	8	-1.81391181157185	0.0696913039765235	-0.871627696691121	125.919975684418	1.06666666666667	1.0568	0.1471	1.0667	0.1507	1098050033
1718	6	39153860	39741250	0.42478	0.14877679225	120	10	-2.2010118380292	0.0277351857985644	-0.831619584123299	130.262043811467	1.08597285067873	1.0568	0.1471	1.0667	0.1507	1098630130
1719	6	39741250	40292846	0.443026	0.093539474543	89	12	-4.52988821211313	5.9014903227379e-06	-1.31206946037381	96.6110158268383	0.787610619469027	1.0568	0.1471	1.0667	0.1507	1099217520
1720	6	40292846	40820927	0.466558	0.0531755545077	132	13	-2.09229760041744	0.0364119022392811	-0.767501618755731	143.288248192614	1.17333333333333	1.0568	0.1471	1.0667	0.1507	1099769116
1721	6	40820927	41400883	0.44439	0.137865631186	93	12	-4.39260299388599	1.12001541495377e-05	-1.24864408023218	100.953083953887	0.823008849557522	1.0568	0.1471	1.0667	0.1507	1100297197
1722	6	41400883	42018178	0.483554	0.19001449874	121	14	-2.25844808307407	0.023917737867221	-0.930296616366659	131.34756084323	1.05217391304348	1.0568	0.1471	1.0667	0.1507	1100877153
1723	6	42018178	42642125	0.432428	0.198649885327	118	11	-2.32896521165301	0.0198609087323847	-0.873166934247647	128.091009747943	1.07762557077626	1.0568	0.1471	1.0667	0.1507	1101494448
1724	6	42642125	43324689	0.473234	0.267467959049	104	14	-2.6088002074084	0.00908602742545423	-1.14872013550016	112.893771303272	0.904347826086957	1.0568	0.1471	1.0667	0.1507	1102118395
1725	6	43324689	43934736	0.480738	0.180391019053	251	14	0.420715220659047	0.673963045389908	0.122383700309519	272.464774972319	2.18260869565217	2.2141	0.3638	2.1845	0.194	1102800959
1726	6	43934736	44514767	0.47925	0.13797710812	266	14	0.729849448012868	0.465482215286381	0.206122581859936	288.747530448753	2.31304347826087	2.2141	0.3638	2.1845	0.194	1103411006
1727	6	44514767	45135943	0.392918	0.195075147784	260	7	1.03331841382343	0.301454912777167	0.330074333589002	282.234428258179	2.3963133640553	2.2141	0.3638	2.1845	0.194	1103991037
1728	6	45135943	45718057	0.386736	0.141061716434	241	6	0.638092628101356	0.523413385059889	0.214890727031501	261.609604654697	2.20594965675057	2.2141	0.3638	2.1845	0.194	1104612213
1729	6	45718057	46280952	0.405026	0.111734870624	191	8	-0.400447998487162	0.688826577422293	-0.152179863782944	207.333753066586	1.75632183908046	2.2141	0.3638	2.1845	0.194	1105194327
1730	6	46280952	46859319	0.379576	0.135497011413	221	5	0.275288618246133	0.783094508109756	0.0988995803014598	239.899264019452	2.0462962962963	2.2141	0.3638	2.1845	0.194	1105757222
1731	6	46859319	47465987	0.3945	0.175825987196	203	7	-0.0744087302397416	0.940685162335839	-0.0269575622542759	220.359957447732	1.87096774193548	2.2141	0.3638	2.1845	0.194	1106335589
1732	6	47465987	48034139	0.365292	0.119953815176	246	4	0.792950098077655	0.427806897338071	0.295923487965179	267.037189813508	2.31529411764706	2.2141	0.3638	2.1845	0.194	1106942257
1733	6	48034139	48627599	0.346282	0.157483233916	225	2	0.671819307912519	0.50169873538462	0.241736439389208	244.241332146501	2.18446601941748	2.2141	0.3638	2.1845	0.194	1107510409
1734	6	48627599	49238865	0.343576	0.182025501173	230	2	0.768591239958103	0.442136007491547	0.273445299116546	249.668917305313	2.23300970873786	2.2141	0.3638	2.1845	0.194	1108103869
1735	6	49238865	49867340	0.35246	0.204423405863	233	3	0.58856278108541	0.556154607317256	0.233490596366373	252.925468400599	2.18779342723005	2.2141	0.3638	2.1845	0.194	1108715135
1736	6	49867340	50434914	0.346062	0.119057603061	262	2	1.38793160504984	0.165157872798315	0.461378249709621	284.405462321704	2.54368932038835	2.2141	0.3638	2.1845	0.194	1109343610
1737	6	50434914	51018346	0.364844	0.143002097931	204	4	0.0629297177656054	0.949822470381558	0.0258343245974349	221.445474479495	1.92	2.2141	0.3638	2.1845	0.194	1109911184
1738	6	51018346	51593711	0.369522	0.130986417318	233	4	0.566991408933449	0.570720018455151	0.217595127280219	252.925468400599	2.19294117647059	2.2141	0.3638	2.1845	0.194	1110494616
1739	6	51593711	52179324	0.3887	0.146193817419	238	6	0.580695828275435	0.561445473832371	0.196819154109483	258.35305355941	2.17848970251716	2.2141	0.3638	2.1845	0.194	1111069981
1740	6	52179324	52881718	0.412064	0.288148816761	219	9	0.123827230281132	0.901452071089757	0.0402858610805356	237.728229955928	2	2.2141	0.3638	2.1845	0.194	1111655594
1741	6	52881718	53498600	0.398626	0.189472216729	213	7	0.119929365209937	0.904539102281141	0.042416140786386	231.215127765355	1.963133640553	2.2141	0.3638	2.1845	0.194	1112357988
1742	6	53498600	54058432	0.377478	0.106874919619	233	5	0.500898518824948	0.616442544985897	0.175183165564308	252.925468400599	2.15740740740741	2.2141	0.3638	2.1845	0.194	1112974870
1743	6	54058432	54657115	0.347932	0.164833476147	217	2	0.516984216639586	0.605167176759589	0.18950648061665	235.557195892404	2.10679611650485	2.2141	0.3638	2.1845	0.194	1113534702
1744	6	54657115	55273567	0.344508	0.188906841084	193	2	0.052478942820785	0.958147073405607	0.0204122854402514	209.50478713011	1.87378640776699	2.2141	0.3638	2.1845	0.194	1114133385
1745	6	55273567	55842418	0.339244	0.121035209572	230	1	0.685201725628401	0.493216635096644	0.328876463890407	249.668917305313	2.3	2.2141	0.3638	2.1845	0.194	1114749837
1746	6	55842418	56416948	0.360592	0.129723426105	214	4	0.236744094030379	0.812855325083933	0.0948759690270864	232.300644797117	2.01411764705882	2.2141	0.3638	2.1845	0.194	1115318688
1747	6	56416948	57023946	0.365594	0.176274056916	258	4	1.00152734959538	0.316571924554846	0.364636238049193	280.063394194655	2.42823529411765	2.2141	0.3638	2.1845	0.194	1115893218
1748	6	57023946	57681063	0.363996	0.239100495041	394	4	3.3654028667963	0.000764319726908792	0.975460802082316	427.693710514318	3.70823529411765	2.2141	0.3638	2.1845	0.194	1116500216
1749	6	57681063	62533304	0.356196	0.896954829737	673	3	8.02670798472181	1.00123023664984e-15	1.76376714632241	730.55296237598	5	2.2141	0.3638	2.1845	0.194	1117157333
1750	6	62533304	63116659	0.339918	0.142888978409	105	1	-1.14164986124794	0.25359958953678	-0.802368069387846	113.979288335034	1.05	1.0745	0.1387	1.0635	0.1282	1122009574
1751	6	63116659	63735622	0.342568	0.192197271889	97	2	-1.80554215245442	0.0709898855483126	-0.972131909640701	105.295152080936	0.941747572815534	1.0745	0.1387	1.0635	0.1282	1122592929
1752	6	63735622	64411760	0.360376	0.26050599138	105	4	-1.65783260725565	0.0973512578355664	-0.932345499707938	113.979288335034	0.988235294117647	1.0745	0.1387	1.0635	0.1282	1123211892
1753	6	64411760	65043300	0.350418	0.208284510878	106	3	-1.55835640269146	0.119148785403326	-0.902775093724708	115.064805366796	0.995305164319249	1.0745	0.1387	1.0635	0.1282	1123888030
1754	6	65043300	65642963	0.334192	0.166198348072	104	1	-1.15626467394295	0.247572913161404	-0.816173868912876	112.893771303272	1.04	1.0745	0.1387	1.0635	0.1282	1124519570
1755	6	65642963	66245918	0.323604	0.170750719374	101	1	-1.20010911202798	0.230096967149093	-0.858402104302174	109.637220207985	1.01	1.0745	0.1387	1.0635	0.1282	1125119233
1756	6	66245918	66837329	0.33616	0.154564253962	101	1	-1.20010911202798	0.230096967149093	-0.858402104302174	109.637220207985	1.01	1.0745	0.1387	1.0635	0.1282	1125722188
1757	6	66837329	67447320	0.333074	0.180315775151	93	1	-1.31702761358807	0.187829368730083	-0.977454775945937	100.953083953887	0.93	1.0745	0.1387	1.0635	0.1282	1126313599
1758	6	67447320	68034964	0.327958	0.149144720273	115	1	-0.995501734297831	0.31949230119951	-0.671123536109593	124.834458652656	1.15	1.0745	0.1387	1.0635	0.1282	1126923590
1759	6	68034964	68641852	0.329252	0.176124754485	99	1	-1.229338737418	0.218944829115433	-0.887256966974359	107.466186144461	0.99	1.0745	0.1387	1.0635	0.1282	1127511234
1760	6	68641852	69249230	0.338202	0.176789412853	117	1	-0.96627210890781	0.333908038608684	-0.646248867470564	127.005492716181	1.17	1.0745	0.1387	1.0635	0.1282	1128118122
1761	6	69249230	69817058	0.338988	0.119451664941	129	1	-0.790894356567681	0.429005641874646	-0.505386331630714	140.031697097327	1.29	1.0745	0.1387	1.0635	0.1282	1128725500
1762	6	69817058	70418143	0.352288	0.168170890972	109	3	-1.50764177630303	0.131646234536427	-0.862511223510981	118.321356462083	1.02347417840376	1.0745	0.1387	1.0635	0.1282	1129293328
1763	6	70418143	70987040	0.354106	0.121106281102	146	3	-0.88216138417906	0.377689541071044	-0.44087098940789	158.485486637285	1.37089201877934	1.0745	0.1387	1.0635	0.1282	1129894413
1764	6	70987040	71632665	0.365758	0.225556631171	113	4	-1.51878110624383	0.12881760320386	-0.826412054958873	122.663424589132	1.06352941176471	1.0745	0.1387	1.0635	0.1282	1130463310
1765	6	71632665	72247133	0.372412	0.18628797594	118	5	-1.66119636172203	0.096674016056631	-0.806359929728131	128.091009747943	1.09259259259259	1.0745	0.1387	1.0635	0.1282	1131108935
1766	6	72247133	72836840	0.357462	0.1521213077	122	3	-1.2878783952865	0.197788297188318	-0.699958210725021	132.433077874992	1.14553990610329	1.0745	0.1387	1.0635	0.1282	1131723403
1767	6	72836840	73416225	0.349408	0.137015973834	116	2	-1.4378088106812	0.150488308768818	-0.714063756700257	125.919975684418	1.12621359223301	1.0745	0.1387	1.0635	0.1282	1132313110
1768	6	73416225	74046820	0.371366	0.207098058183	118	5	-1.66119636172203	0.096674016056631	-0.806359929728131	128.091009747943	1.09259259259259	1.0745	0.1387	1.0635	0.1282	1132892495
1769	6	74046820	74771534	0.38404	0.310072663147	133	6	-1.4281921656318	0.153236554971152	-0.642716173697271	144.373765224376	1.21739130434783	1.0745	0.1387	1.0635	0.1282	1133523090
1770	6	74771534	75429044	0.350406	0.239555291935	133	3	-1.10192476519559	0.270494380996965	-0.575413112786718	144.373765224376	1.24882629107981	1.0745	0.1387	1.0635	0.1282	1134247804
1771	6	75429044	76026361	0.358678	0.162923539762	89	3	-1.84573928555923	0.0649300700452654	-1.15496211732151	96.6110158268383	0.835680751173709	1.0745	0.1387	1.0635	0.1282	1134905314
1772	6	76026361	76651856	0.359274	0.200633098586	123	3	-1.27097351982369	0.203738069251298	-0.688181042948668	133.518594906754	1.15492957746479	1.0745	0.1387	1.0635	0.1282	1135502631
1773	6	76651856	77307552	0.359486	0.237451501916	97	3	-1.71050028185675	0.0871734013576355	-1.03078270610078	105.295152080936	0.910798122065728	1.0745	0.1387	1.0635	0.1282	1136128126
1774	6	77307552	77938252	0.347118	0.207230061836	113	2	-1.49587196990855	0.134687021987525	-0.751865789412641	122.663424589132	1.09708737864078	1.0745	0.1387	1.0635	0.1282	1136783822
1775	6	77938252	78577932	0.351984	0.21835917959	114	3	-1.42311739898898	0.154702125371212	-0.797805534123166	123.748941620894	1.07042253521127	1.0745	0.1387	1.0635	0.1282	1137414522
1776	6	78577932	79196889	0.347736	0.19218944127	135	2	-1.07007546890798	0.284585340028351	-0.495229154776998	146.544799287901	1.31067961165049	1.0745	0.1387	1.0635	0.1282	1138054202
1777	6	79196889	79835303	0.351362	0.216809155188	111	3	-1.47383202537741	0.140526823281791	-0.836279681937802	120.492390525607	1.04225352112676	1.0745	0.1387	1.0635	0.1282	1138673159
1778	6	79835303	80451178	0.371052	0.188146945403	138	5	-1.28517986075734	0.198729439521187	-0.580478522311803	149.801350383187	1.27777777777778	1.0745	0.1387	1.0635	0.1282	1139311573
1779	6	80451178	81041473	0.366058	0.152965889936	136	4	-1.11900804083486	0.263136708704156	-0.559128176123721	147.630316319663	1.28	1.0745	0.1387	1.0635	0.1282	1139927448
1780	6	81041473	81694980	0.347518	0.234897254352	103	2	-1.68941583399972	0.0911397687173832	-0.88554422464461	111.80825427151	1	1.0745	0.1387	1.0635	0.1282	1140517743
1781	6	81694980	82328988	0.339034	0.211366418089	112	1	-1.03934617238286	0.298643768334847	-0.709258664996364	121.57790755737	1.12	1.0745	0.1387	1.0635	0.1282	1141171250
1782	6	82328988	82924972	0.36356	0.161051303391	96	4	-1.81426554589395	0.0696368532647711	-1.0616285166529	104.209635049174	0.903529411764706	1.0745	0.1387	1.0635	0.1282	1141805258
1783	6	82924972	83585903	0.369308	0.243491378071	126	4	-1.29282241709963	0.196072485302431	-0.669311093874144	136.775146002041	1.18588235294118	1.0745	0.1387	1.0635	0.1282	1142401242
1784	6	83585903	84214469	0.360642	0.204538584651	84	4	-2.02284279741168	0.0430893576827508	-1.2542735945953	91.1834306680272	0.790588235294118	1.0745	0.1387	1.0635	0.1282	1143062173
1785	6	84214469	84848881	0.370954	0.211868627958	100	5	-1.99961121259026	0.0455422622376512	-1.04514678931525	108.551703176223	0.925925925925926	1.0745	0.1387	1.0635	0.1282	1143690739
1786	6	84848881	85463400	0.363604	0.186355507315	96	4	-1.81426554589395	0.0696368532647711	-1.0616285166529	104.209635049174	0.903529411764706	1.0745	0.1387	1.0635	0.1282	1144325151
1787	6	85463400	86110508	0.382938	0.227331450083	181	6	-0.509843368417064	0.610161199720447	-0.198152722115256	196.478582748963	1.65675057208238	2.1606	0.2463	2.1703	0.3089	1144939670
1788	6	86110508	86850705	0.37861	0.324504152273	236	5	0.557300993969652	0.577321796702281	0.193640070271869	256.182019495886	2.18518518518519	2.1606	0.2463	2.1703	0.3089	1145586778
1789	6	86850705	87556077	0.374246	0.291154171132	205	5	-0.0255245825256213	0.979636540852784	-0.00952287958452562	222.530991511257	1.89814814814815	2.1606	0.2463	2.1703	0.3089	1146326975
1790	6	87556077	88202979	0.372262	0.22708540088	242	5	0.67010594425906	0.502790255847717	0.229860258184623	262.695121686459	2.24074074074074	2.1606	0.2463	2.1703	0.3089	1147032347
1791	6	88202979	88812541	0.378068	0.179738894485	203	5	-0.0631262326220906	0.94966598534116	-0.0236670619047955	220.359957447732	1.87962962962963	2.1606	0.2463	2.1703	0.3089	1147679249
1792	6	88812541	89422503	0.384236	0.180276804129	266	6	1.11639929331736	0.26425125588004	0.357283826302729	288.747530448753	2.43478260869565	2.1606	0.2463	2.1703	0.3089	1148288811
1793	6	89422503	90073803	0.383806	0.232304621526	232	6	0.465902228623593	0.641285485858669	0.159982385929111	251.839951368837	2.12356979405034	2.1606	0.2463	2.1703	0.3089	1148898773
1794	6	90073803	90697068	0.408758	0.197773017898	223	8	0.20262989509564	0.839424321788303	0.0712912081016116	242.070298082977	2.05057471264368	2.1606	0.2463	2.1703	0.3089	1149550073
1795	6	90697068	91259337	0.394648	0.110745924104	241	7	0.664076032469037	0.506641649210682	0.220595856790509	261.609604654697	2.22119815668203	2.1606	0.2463	2.1703	0.3089	1150173338
1796	6	91259337	91823919	0.372058	0.114389052432	212	5	0.106081192812021	0.915517932900936	0.0389174754732274	230.129610733592	1.96296296296296	2.1606	0.2463	2.1703	0.3089	1150735607
1797	6	91823919	92397926	0.356172	0.128930483426	245	3	0.79142128663913	0.428698192283778	0.305942390714663	265.951672781746	2.30046948356808	2.1606	0.2463	2.1703	0.3089	1151300189
1798	6	92397926	92973740	0.341914	0.131664044292	248	2	1.1169701953222	0.264007069004311	0.382151558559046	269.208223877033	2.40776699029126	2.1606	0.2463	2.1703	0.3089	1151874196
1799	6	92973740	93560045	0.337618	0.14720154186	231	1	0.699816538323412	0.484041885063023	0.335135454362089	250.754434337075	2.31	2.1606	0.2463	2.1703	0.3089	1152450010
1800	6	93560045	94133020	0.33896	0.12736157773	246	1	0.919038728748573	0.358075315360845	0.425900918285271	267.037189813508	2.46	2.1606	0.2463	2.1703	0.3089	1153036315
1801	6	94133020	94703896	0.336766	0.124153056005	221	1	0.553668411373305	0.579805797522068	0.271288972337463	239.899264019452	2.21	2.1606	0.2463	2.1703	0.3089	1153609290
1802	6	94703896	95271377	0.335412	0.118913232337	265	1	1.19672016995378	0.23141564265786	0.533234962396593	287.66201341699	2.65	2.1606	0.2463	2.1703	0.3089	1154180166
1803	6	95271377	96036415	0.333528	0.346437693291	185	1	0.0275351543529188	0.978032901350661	0.0147678734623438	200.820650876012	1.85	2.1606	0.2463	2.1703	0.3089	1154747647
1804	6	96036415	96620016	0.341122	0.143250268591	258	2	1.31051405941337	0.190021991170307	0.439182503595425	280.063394194655	2.50485436893204	2.1606	0.2463	2.1703	0.3089	1155512685
1805	6	96620016	97234898	0.357176	0.186835848179	224	3	0.43641890192012	0.662532827318562	0.176659373769697	243.155815114739	2.10328638497653	2.1606	0.2463	2.1703	0.3089	1156096286
1806	6	97234898	97805389	0.36661	0.123561984326	208	4	0.132455468271515	0.894624043775197	0.0538487007670314	225.787542606543	1.95764705882353	2.1606	0.2463	2.1703	0.3089	1156711168
1807	6	97805389	98386376	0.341674	0.139395545856	189	2	-0.0249386028156817	0.980103936206206	-0.00980232760675636	205.162719003061	1.83495145631068	2.1606	0.2463	2.1703	0.3089	1157281659
1808	6	98386376	98975027	0.347308	0.150600270789	222	2	0.613756148685169	0.539376478585626	0.222371114522277	240.984781051215	2.15533980582524	2.1606	0.2463	2.1703	0.3089	1157862646
1809	6	98975027	99535359	0.375852	0.107671880242	257	5	0.952118319982579	0.341036978974761	0.316621570103906	278.977877162893	2.37962962962963	2.1606	0.2463	2.1703	0.3089	1158451297
1810	6	99535359	100159224	0.383772	0.198544556915	227	6	0.370240895580391	0.711203007912295	0.128549878092454	246.412366210026	2.07780320366133	2.1606	0.2463	2.1703	0.3089	1159011629
1811	6	100159224	100761366	0.36695	0.169631083698	175	4	-0.441131973402238	0.659117457524159	-0.195379905541732	189.96548055839	1.64705882352941	1.2465	0.239	1.23	0.2366	1159635494
1812	6	100761366	101330690	0.349228	0.121765462197	111	2	-1.53458074272678	0.124886845928402	-0.777628885477723	120.492390525607	1.07766990291262	1.2465	0.239	1.23	0.2366	1160237636
1813	6	101330690	101944564	0.354454	0.185500607617	114	3	-1.42311739898898	0.154702125371212	-0.797805534123166	123.748941620894	1.07042253521127	1.2465	0.239	1.23	0.2366	1160806960
1814	6	101944564	102497881	0.328368	0.0963588684244	123	1	-0.878583232737746	0.379627290354668	-0.574099081714729	133.518594906754	1.23	1.2465	0.239	1.23	0.2366	1161420834
1815	6	102497881	103097183	0.327976	0.165696093122	130	1	-0.776279543872671	0.437583948580526	-0.494245774025514	141.11721412909	1.3	1.2465	0.239	1.23	0.2366	1161974151
1816	6	103097183	103707593	0.328836	0.180878425976	144	1	-0.57167216614252	0.567544094556023	-0.346688585611656	156.314452573761	1.44	1.2465	0.239	1.23	0.2366	1162573453
1817	6	103707593	104315804	0.333038	0.177916874243	96	1	-1.27318317550303	0.202953049331504	-0.931651086332812	104.209635049174	0.96	1.2465	0.239	1.23	0.2366	1163183863
1818	6	104315804	104915254	0.355272	0.165902076904	247	3	0.82523103756475	0.409240435521069	0.31767168329677	268.12270684527	2.31924882629108	2.1925	0.2133	2.1818	0.2046	1163792074
1819	6	104915254	105542557	0.361448	0.202937017677	285	4	1.47082616551027	0.141338134361334	0.508227091678043	309.372354052235	2.68235294117647	2.1925	0.2133	2.1818	0.2046	1164391524
1820	6	105542557	106147043	0.391714	0.172850984142	249	7	0.819546508828779	0.412474678180352	0.267708452628629	270.293740908795	2.29493087557604	2.1925	0.2133	2.1818	0.2046	1165018827
1821	6	106147043	106730535	0.391564	0.143090222317	214	7	0.139363174754905	0.88916317062786	0.0491735069616948	232.300644797117	1.97235023041475	2.1925	0.2133	2.1818	0.2046	1165623313
1822	6	106730535	107361637	0.394188	0.207735041245	265	7	1.13048746154826	0.258270878838298	0.357555070011109	287.66201341699	2.44239631336406	2.1925	0.2133	2.1818	0.2046	1166206805
1823	6	107361637	107992090	0.395196	0.206919469017	211	7	0.0810617461200012	0.935392847706322	0.028805709267733	229.04409370183	1.94470046082949	2.1925	0.2133	2.1818	0.2046	1166837907
1824	6	107992090	108635870	0.408462	0.22333716487	237	8	0.466476473538115	0.640874483741091	0.159134557079566	257.267536527648	2.17931034482759	2.1925	0.2133	2.1818	0.2046	1167468360
1825	6	108635870	109244096	0.403836	0.177937148363	213	8	0.0141680533510142	0.988695907161324	0.00510092840714502	231.215127765355	1.95862068965517	2.1925	0.2133	2.1818	0.2046	1168112140
1826	6	109244096	109851753	0.396298	0.177167382257	237	7	0.586340794289165	0.557646522213521	0.196449769458807	257.267536527648	2.18433179723502	2.1925	0.2133	2.1818	0.2046	1168720366
1827	6	109851753	110505516	0.390904	0.235196852682	230	7	0.45030412747439	0.652491163275333	0.153196571504923	249.668917305313	2.11981566820277	2.1925	0.2133	2.1818	0.2046	1169328023
1828	6	110505516	111141026	0.391332	0.213230318956	214	7	0.139363174754905	0.88916317062786	0.0491735069616948	232.300644797117	1.97235023041475	2.1925	0.2133	2.1818	0.2046	1169981786
1829	6	111141026	111834090	0.376992	0.278565904447	219	5	0.237686968149663	0.812123891960501	0.0857840805112018	237.728229955928	2.02777777777778	2.1925	0.2133	2.1818	0.2046	1170617296
1830	6	111834090	112405381	0.414966	0.124789293022	275	9	1.27365151146308	0.202786947890948	0.368786609891384	298.517183734613	2.51141552511416	2.1925	0.2133	2.1818	0.2046	1171310360
1831	6	112405381	112986679	0.371526	0.139855977485	227	5	0.388093568535541	0.697946791253681	0.137545508200943	246.412366210026	2.10185185185185	2.1925	0.2133	2.1818	0.2046	1171881651
1832	6	112986679	113578305	0.346816	0.154871489759	193	2	0.052478942820785	0.958147073405607	0.0204122854402514	209.50478713011	1.87378640776699	2.1925	0.2133	2.1818	0.2046	1172462949
1833	6	113578305	114170955	0.368922	0.156331730364	245	4	0.775568660451177	0.438003710622938	0.29004692162851	265.951672781746	2.30588235294118	2.1925	0.2133	2.1818	0.2046	1173054575
1834	6	114170955	114736361	0.370488	0.115679706264	220	5	0.256487793197898	0.797574204889782	0.0923567344346878	238.81374698769	2.03703703703704	2.1925	0.2133	2.1818	0.2046	1173647225
1835	6	114736361	115363553	0.345392	0.20279595403	246	2	1.07826142250397	0.280917107811084	0.370469753511411	267.037189813508	2.38834951456311	2.1925	0.2133	2.1818	0.2046	1174212631
1836	6	115363553	116002958	0.341694	0.218023005763	222	2	0.613756148685169	0.539376478585626	0.222371114522277	240.984781051215	2.15533980582524	2.1925	0.2133	2.1818	0.2046	1174839823
1837	6	116002958	116594010	0.361666	0.15405074342	216	4	0.271506969283334	0.786001140239639	0.108296484789408	234.471678860641	2.03294117647059	2.1925	0.2133	2.1818	0.2046	1175479228
1838	6	116594010	117202245	0.36323	0.177949312355	267	4	1.15796028823368	0.246880242667336	0.414104914313493	289.833047480515	2.51294117647059	2.1925	0.2133	2.1818	0.2046	1176070280
1839	6	117202245	117816765	0.36827	0.186356831348	263	4	1.08843453772777	0.276403320989209	0.392327971918242	285.490979353466	2.47529411764706	2.1925	0.2133	2.1818	0.2046	1176678515
1840	6	117816765	118451301	0.374154	0.212022643317	208	5	0.0308778926190826	0.975366920649281	0.0114367390511203	225.787542606543	1.92592592592593	2.1925	0.2133	2.1818	0.2046	1177293035
1841	6	118451301	119051583	0.375642	0.167058149336	239	5	0.613703469114356	0.53941129553217	0.211863828890777	259.438570591173	2.21296296296296	2.1925	0.2133	2.1818	0.2046	1177927571
1842	6	119051583	119651053	0.379046	0.165929904749	214	5	0.14368284290849	0.88575091998061	0.0524640073111751	232.300644797117	1.98148148148148	2.1925	0.2133	2.1818	0.2046	1178527853
1843	6	119651053	120231128	0.364064	0.138042494505	239	4	0.671280034692313	0.502042151028995	0.254275790606688	259.438570591173	2.24941176470588	2.1925	0.2133	2.1818	0.2046	1179127323
1844	6	120231128	120835950	0.331536	0.173310494658	242	1	0.86057947796853	0.389469692698356	0.402249650220626	262.695121686459	2.42	2.1925	0.2133	2.1818	0.2046	1179707398
1845	6	120835950	121458003	0.340378	0.196209969247	214	2	0.458921057412235	0.646290856604394	0.169422234573318	232.300644797117	2.07766990291262	2.1925	0.2133	2.1818	0.2046	1180312220
1846	6	121458003	122121399	0.35375	0.246302359375	220	3	0.36879940006888	0.712277251878711	0.150664165236752	238.81374698769	2.06572769953052	2.1925	0.2133	2.1818	0.2046	1180934273
1847	6	122121399	122694598	0.34973	0.127702595434	223	2	0.633110535094286	0.526661463040993	0.228855148092476	242.070298082977	2.16504854368932	2.1925	0.2133	2.1818	0.2046	1181597669
1848	6	122694598	123323176	0.36145	0.204553770574	184	4	-0.284699034763942	0.775874730205178	-0.123029061317048	199.73513384425	1.73176470588235	2.1925	0.2133	2.1818	0.2046	1182170868
1849	6	123323176	123910263	0.341332	0.148337469574	181	2	-0.179773694088615	0.857330236205386	-0.0721988647446236	196.478582748963	1.75728155339806	2.1925	0.2133	2.1818	0.2046	1182799446
1850	6	123910263	124461077	0.353756	0.0922525571245	219	3	0.35189452460607	0.724917365641359	0.144091511313266	237.728229955928	2.05633802816901	2.1925	0.2133	2.1818	0.2046	1183386533
1851	6	124461077	125025303	0.347148	0.113830273685	212	2	0.420212284594002	0.674330381334532	0.15587570273537	230.129610733592	2.05825242718447	2.1925	0.2133	2.1818	0.2046	1183937347
1852	6	125025303	125622700	0.369982	0.163035636269	251	4	0.879857286210042	0.37893662645606	0.324952536576711	272.464774972319	2.36235294117647	2.1925	0.2133	2.1818	0.2046	1184501573
1853	6	125622700	126203631	0.380098	0.139312586176	291	6	1.59470595853337	0.110778004971693	0.486876733709823	315.885456242808	2.66361556064073	2.1925	0.2133	2.1818	0.2046	1185098970
1854	6	126203631	126791342	0.364972	0.149241719144	221	4	0.358414157415721	0.720033398377341	0.141311542017371	239.899264019452	2.08	2.1925	0.2133	2.1818	0.2046	1185679901
1855	6	126791342	127402843	0.34821	0.182339848995	236	2	0.884717558412803	0.376308983245886	0.310598297534012	256.182019495886	2.29126213592233	2.1925	0.2133	2.1818	0.2046	1186267612
1856	6	127402843	128004721	0.356274	0.169266861391	242	3	0.7407066602507	0.458871320163382	0.288167688986687	262.695121686459	2.27230046948357	2.1925	0.2133	2.1818	0.2046	1186879113
1857	6	128004721	128556556	0.344622	0.0939320630261	226	2	0.691173694321636	0.489456393008612	0.248134210587359	245.326849178264	2.19417475728155	2.1925	0.2133	2.1818	0.2046	1187480991
1858	6	128556556	129126530	0.35134	0.122767003407	223	3	0.41951402645731	0.674840505906001	0.170204351632397	242.070298082977	2.09389671361502	2.1925	0.2133	2.1818	0.2046	1188032826
1859	6	129126530	129708501	0.34642	0.140850660944	239	2	0.942780717640153	0.345793076531519	0.328822056152919	259.438570591173	2.32038834951456	2.1925	0.2133	2.1818	0.2046	1188602800
1860	6	129708501	130283575	0.367104	0.130546677471	256	4	0.966764474342428	0.333661787683597	0.353408982625939	277.89236013113	2.40941176470588	2.1925	0.2133	2.1818	0.2046	1189184771
1861	6	130283575	130884823	0.376926	0.16839640215	214	5	0.14368284290849	0.88575091998061	0.0524640073111751	232.300644797117	1.98148148148148	2.1925	0.2133	2.1818	0.2046	1189759845
1862	6	130884823	131476973	0.374212	0.155619353204	238	5	0.594902644066121	0.551908549781391	0.205814784217972	258.35305355941	2.2037037037037	2.1925	0.2133	2.1818	0.2046	1190361093
1863	6	131476973	132117348	0.374602	0.219207495608	249	5	0.801711719596702	0.422719734958314	0.270998952978109	270.293740908795	2.30555555555556	2.1925	0.2133	2.1818	0.2046	1190953243
1864	6	132117348	132697509	0.364326	0.138170266529	219	4	0.323651282162766	0.746202058288377	0.128196042227113	237.728229955928	2.06117647058824	2.1925	0.2133	2.1818	0.2046	1191593618
1865	6	132697509	133286040	0.371126	0.150427080307	249	5	0.801711719596702	0.422719734958314	0.270998952978109	270.293740908795	2.30555555555556	2.1925	0.2133	2.1818	0.2046	1192173779
1866	6	133286040	133857443	0.361022	0.124960841998	247	4	0.810331535704132	0.41774965523018	0.301776214210617	268.12270684527	2.32470588235294	2.1925	0.2133	2.1818	0.2046	1192762310
1867	6	133857443	134459809	0.378484	0.169939870444	234	5	0.519699343873183	0.603273144290719	0.181361740493433	254.010985432361	2.16666666666667	2.1925	0.2133	2.1818	0.2046	1193333713
1868	6	134459809	135084581	0.387122	0.199708053498	240	6	0.618960361492715	0.535942472099904	0.208891986410058	260.524087622935	2.19679633867277	2.1925	0.2133	2.1818	0.2046	1193936079
1869	6	135084581	135683262	0.382168	0.164830686125	282	6	1.42251555905561	0.154876637948444	0.441552743200332	306.115802956948	2.5812356979405	2.1925	0.2133	2.1818	0.2046	1194560851
1870	6	135683262	136272540	0.359	0.151504043932	118	3	-1.35549789713774	0.175258978122089	-0.748052498926066	128.091009747943	1.10798122065728	1.056	0.1451	1.0801	0.0891	1195159532
1871	6	136272540	136871024	0.381278	0.164555777598	118	6	-1.7151761647614	0.08631293346721	-0.81535555983662	128.091009747943	1.08009153318078	1.056	0.1451	1.0801	0.0891	1195748810
1872	6	136871024	137478177	0.387566	0.176484345791	105	6	-1.96389563067373	0.0495421966714962	-0.983753091532338	113.979288335034	0.961098398169336	1.056	0.1451	1.0801	0.0891	1196347294
1873	6	137478177	138058633	0.390412	0.138608266604	85	7	-2.36759825654595	0.0179039652745206	-1.28290254330175	92.2689476997894	0.783410138248848	1.056	0.1451	1.0801	0.0891	1196954447
1874	6	138058633	138659324	0.400658	0.16762528488	95	8	-2.20968167923557	0.027127262123877	-1.15975308348775	103.124118017412	0.873563218390805	1.056	0.1451	1.0801	0.0891	1197534903
1875	6	138659324	139278258	0.389998	0.192159422491	120	6	-1.67691163154412	0.0935597632905759	-0.791108013589942	130.262043811467	1.09839816933638	1.056	0.1451	1.0801	0.0891	1198135594
1876	6	139278258	139901940	0.391184	0.198309394852	117	7	-1.74571635110698	0.0808602524000998	-0.821928759856048	127.005492716181	1.07834101382488	1.056	0.1451	1.0801	0.0891	1198754528
1877	6	139901940	140476801	0.361544	0.130224523841	100	4	-1.74473979538804	0.0810301727884183	-1.00273482759934	108.551703176223	0.941176470588235	1.056	0.1451	1.0801	0.0891	1199378210
1878	6	140476801	141078599	0.33979	0.169156427904	112	1	-1.03934617238286	0.298643768334847	-0.709258664996364	121.57790755737	1.12	1.056	0.1451	1.0801	0.0891	1199953071
1879	6	141078599	141659230	0.335176	0.138867886833	111	1	-1.05396098507787	0.29190077984563	-0.722197720703862	120.492390525607	1.11	1.056	0.1451	1.0801	0.0891	1200554869
1880	6	141659230	142270565	0.337798	0.182117824106	102	1	-1.18549429933297	0.235822067271084	-0.844188245082473	110.722737239747	1.02	1.056	0.1451	1.0801	0.0891	1201135500
1881	6	142270565	142870688	0.358422	0.166837464986	128	3	-1.18644914250964	0.235444974469399	-0.630695548287908	138.946180065565	1.2018779342723	1.056	0.1451	1.0801	0.0891	1201746835
1882	6	142870688	143454540	0.379852	0.143618588272	146	5	-1.13477326037146	0.256470332654402	-0.499178420209955	158.485486637285	1.35185185185185	1.056	0.1451	1.0801	0.0891	1202346958
1883	6	143454540	144028599	0.390162	0.129009387537	239	7	0.625208413379101	0.531834280734093	0.208573328541296	259.438570591173	2.20276497695853	2.1387	0.1684	2.1553	0.1279	1202930810
1884	6	144028599	144657203	0.390892	0.204586671418	240	7	0.644642222924069	0.519159066083905	0.214597116169066	260.524087622935	2.21198156682028	2.1387	0.1684	2.1553	0.1279	1203504869
1885	6	144657203	145244125	0.36415	0.148098043692	255	4	0.949383036715951	0.34242583470534	0.347762419484797	276.806843099368	2.4	2.1387	0.1684	2.1553	0.1279	1204133473
1886	6	145244125	145843887	0.370868	0.166335979939	204	5	-0.0443254075738559	0.96464501925893	-0.0165776371184762	221.445474479495	1.88888888888889	2.1387	0.1684	2.1553	0.1279	1204720395
1887	6	145843887	146447149	0.359972	0.171172724289	216	3	0.30117989821764	0.763277317490523	0.124191953875561	234.471678860641	2.02816901408451	2.1387	0.1684	2.1553	0.1279	1205320157
1888	6	146447149	147026482	0.36277	0.136938513774	221	4	0.358414157415721	0.720033398377341	0.141311542017371	239.899264019452	2.08	2.1387	0.1684	2.1553	0.1279	1205923419
1889	6	147026482	147593775	0.363716	0.118621241581	228	4	0.480084220801062	0.631167507774276	0.186298996790681	247.497883241788	2.14588235294118	2.1387	0.1684	2.1553	0.1279	1206502752
1890	6	147593775	148175234	0.369718	0.140094142493	209	4	0.149836905897992	0.880893291337381	0.0607681147068219	226.873059638306	1.96705882352941	2.1387	0.1684	2.1553	0.1279	1207070045
1891	6	148175234	148782514	0.396994	0.176656566987	234	7	0.528039365654262	0.597472013733947	0.178071240143952	254.010985432361	2.15668202764977	2.1387	0.1684	2.1553	0.1279	1207651504
1892	6	148782514	149383695	0.403424	0.168303722174	225	8	0.240322263444565	0.810080436938665	0.0841724993983441	244.241332146501	2.06896551724138	2.1387	0.1684	2.1553	0.1279	1208258784
1893	6	149383695	149991519	0.396354	0.177393456	291	7	1.63576650971743	0.101888463670819	0.492581863468832	315.885456242808	2.68202764976959	2.1387	0.1684	2.1553	0.1279	1208859965
1894	6	149991519	150676696	0.435996	0.270261552854	214	11	-0.0507416835682263	0.959531360728509	-0.0143429972083414	232.300644797117	1.95433789954338	2.1387	0.1684	2.1553	0.1279	1209467789
1895	6	150676696	151290699	0.411002	0.185671731246	236	9	0.472881029925651	0.636298059668545	0.148141850841203	256.182019495886	2.15525114155251	2.1387	0.1684	2.1553	0.1279	1210152966
1896	6	151290699	151950283	0.406338	0.241946438968	240	8	0.523015026061503	0.60096379672067	0.177281903789825	260.524087622935	2.20689655172414	2.1387	0.1684	2.1553	0.1279	1210766969
1897	6	151950283	152555367	0.383492	0.173668449339	246	6	0.733753961144557	0.463098704354248	0.244515896140779	267.037189813508	2.25171624713959	2.1387	0.1684	2.1553	0.1279	1211426553
1898	6	152555367	153139896	0.3663	0.144610447044	229	4	0.497465658427539	0.618860714243222	0.192612770722883	248.58340027355	2.15529411764706	2.1387	0.1684	2.1553	0.1279	1212031637
1899	6	153139896	153743909	0.360724	0.172203247281	221	4	0.358414157415721	0.720033398377341	0.141311542017371	239.899264019452	2.08	2.1387	0.1684	2.1553	0.1279	1212616166
1900	6	153743909	154359324	0.35102	0.187540115207	227	3	0.48713352830855	0.626163707515914	0.195852939003007	246.412366210026	2.13145539906103	2.1387	0.1684	2.1553	0.1279	1213220179
1901	6	154359324	154966997	0.391318	0.177189047399	245	7	0.741811270648908	0.458201690935161	0.244344459563119	265.951672781746	2.25806451612903	2.1387	0.1684	2.1553	0.1279	1213835594
1902	6	154966997	155599031	0.402424	0.208903318492	238	8	0.485322657712578	0.627447485634755	0.16520907148925	258.35305355941	2.18850574712644	2.1387	0.1684	2.1553	0.1279	1214443267
1903	6	155599031	156170072	0.369824	0.124406128457	200	4	-0.00659603274030408	0.994737165476247	-0.00273482759933605	217.103406352446	1.88235294117647	2.1387	0.1684	2.1553	0.1279	1215075301
1904	6	156170072	156755748	0.384598	0.146285659648	225	6	0.331976362363111	0.739907107887363	0.115782582018576	244.241332146501	2.05949656750572	2.1387	0.1684	2.1553	0.1279	1215646342
1905	6	156755748	157337864	0.401964	0.141064667523	205	8	-0.136601420044686	0.891345853991668	-0.0501285923132471	222.530991511257	1.88505747126437	2.1387	0.1684	2.1553	0.1279	1216232018
1906	6	157337864	158006609	0.432472	0.252330858548	240	11	0.566277188621404	0.571205364870138	0.15108061199903	260.524087622935	2.19178082191781	2.1387	0.1684	2.1553	0.1279	1216814134
1907	6	158006609	158614534	0.43955	0.177530122959	237	11	0.495082703368754	0.620541742689568	0.132933265288771	257.267536527648	2.16438356164384	2.1387	0.1684	2.1553	0.1279	1217482879
1908	6	158614534	159261531	0.434348	0.227198889639	253	11	0.874786624716218	0.381690016167877	0.227183591084822	274.635809035844	2.31050228310502	2.1387	0.1684	2.1553	0.1279	1218090804
1909	6	159261531	159861732	0.42281	0.166945739844	225	10	0.269078577961919	0.787869214995753	0.0752710114852195	244.241332146501	2.03619909502262	2.1387	0.1684	2.1553	0.1279	1218737801
1910	6	159861732	160476597	0.427704	0.186813365536	185	10	-0.671908247177554	0.50164210974379	-0.207128719215505	200.820650876012	1.67420814479638	1.8721	0.1705	1.8447	0.1555	1219338002
1911	6	160476597	161195893	0.419786	0.304875878637	232	9	0.390750724126941	0.695981501252225	0.123479796606934	251.839951368837	2.11872146118721	1.8721	0.1705	1.8447	0.1555	1219952867
1912	6	161195893	161834356	0.411868	0.216869262588	208	9	-0.102031110665321	0.918731981197005	-0.0340614803795454	225.787542606543	1.89954337899543	1.8721	0.1705	1.8447	0.1555	1220672163
1913	6	161834356	162410287	0.404366	0.131840446165	217	8	0.0895527900488644	0.928642601678856	0.0319425406257862	235.557195892404	1.99540229885057	1.8721	0.1705	1.8447	0.1555	1221310626
1914	6	162410287	162975966	0.382162	0.11610648442	213	6	0.102389163059427	0.918447785090998	0.0367110110273774	231.215127765355	1.94965675057208	1.8721	0.1705	1.8447	0.1555	1221886557
1915	6	162975966	163558855	0.373136	0.142203747197	197	5	-0.175931182911498	0.860348007001715	-0.0669511596335954	213.846855257159	1.82407407407407	1.8721	0.1705	1.8447	0.1555	1222452236
1916	6	163558855	164116917	0.41077	0.104042203196	206	9	-0.143096263564676	0.88621415581866	-0.0480006713374193	223.616508543019	1.88127853881279	1.8721	0.1705	1.8447	0.1555	1223035125
1917	6	164116917	164673311	0.414584	0.101356233173	198	9	-0.307356875162096	0.758571749137545	-0.105144578441028	214.932372288921	1.80821917808219	1.8721	0.1705	1.8447	0.1555	1223593187
1918	6	164673311	165272063	0.360604	0.164929720485	180	4	-0.354224785269851	0.723170430292498	-0.154737921044386	195.393065717201	1.69411764705882	1.8721	0.1705	1.8447	0.1555	1224149581
1919	6	165272063	165857247	0.377178	0.145567889758	219	5	0.237686968149663	0.812123891960501	0.0857840805112018	237.728229955928	2.02777777777778	1.8721	0.1705	1.8447	0.1555	1224748333
1920	6	165857247	166417299	0.4157	0.107225757608	202	9	-0.225226569363386	0.821803021028973	-0.0762897157688429	219.27444041597	1.84474885844749	1.8721	0.1705	1.8447	0.1555	1225333517
1921	6	166417299	167006546	0.443544	0.151459404969	244	12	0.789913994188611	0.429577998077587	0.142934446222678	264.866155749984	2.15929203539823	1.8721	0.1705	1.8447	0.1555	1225893569
1922	6	167006546	167643169	0.446936	0.214605818514	205	12	-0.54861688352602	0.583268396787108	-0.108322791834762	222.530991511257	1.8141592920354	1.8721	0.1705	1.8447	0.1555	1226482816
1923	6	167643169	168358476	0.449492	0.300999431014	227	12	0.206451816723259	0.836437998613299	0.0387455959507072	246.412366210026	2.00884955752212	1.8721	0.1705	1.8447	0.1555	1227119439
1924	6	168358476	168927128	0.486222	0.120727615484	205	14	-0.527296409892672	0.597987766973695	-0.169679754135807	222.530991511257	1.78260869565217	1.8721	0.1705	1.8447	0.1555	1227834746
1925	6	168927128	169513893	0.439782	0.147870101318	199	11	-0.406714109831474	0.684217976118511	-0.11918536306584	216.017889320683	1.81735159817352	1.8721	0.1705	1.8447	0.1555	1228403398
1926	6	169513893	170119763	0.431062	0.174740455873	200	11	-0.382982614747258	0.701732654566448	-0.111953793834764	217.103406352446	1.82648401826484	1.8721	0.1705	1.8447	0.1555	1228990163
1927	6	170119763	170756306	0.484842	0.214507111067	232	14	0.0291451993442062	0.976748787230273	0.00882114148631886	251.839951368837	2.01739130434783	1.8721	0.1705	1.8447	0.1555	1229596033
1928	6	170756306	171115067	0.106368	0.319125757473	46	1	-2.00392381025357	0.0450782225415998	-1.99305163099696	49.9337834610625	0.46	1.8721	0.1705	1.8447	0.1555	1230232576
1929	7	0	683041	0.555266	0.267979520995	207	16	-0.575844787865513	0.564720097394338	-0.120935289067468	224.702025574781	1.82378854625551	2.1178	0.2425	2.115	0.2276	1230232576
1930	7	683041	1330600	0.55157	0.227869584084	230	16	0.155891682902819	0.876118401240334	0.0310678043775819	249.668917305313	2.02643171806167	2.1178	0.2425	2.115	0.2276	1230915617
1931	7	1330600	1949982	0.57086	0.192743734884	224	16	-0.0349960920802244	0.972082857034318	-0.00706732450918921	243.155815114739	1.97356828193833	2.1178	0.2425	2.115	0.2276	1231563176
1932	7	1949982	2570397	0.543282	0.194087828308	232	16	0.2195209412305	0.826244268921846	0.0435587485607788	251.839951368837	2.04405286343612	2.1178	0.2425	2.115	0.2276	1232182558
1933	7	2570397	3212524	0.499034	0.221337835039	202	15	-0.738587219260531	0.460157687380443	-0.171807767604219	219.27444041597	1.75652173913043	2.1178	0.2425	2.115	0.2276	1232802973
1934	7	3212524	3787974	0.39527	0.131114779738	203	7	-0.0744087302397416	0.940685162335839	-0.0269575622542759	220.359957447732	1.87096774193548	2.1178	0.2425	2.115	0.2276	1233445100
1935	7	3787974	4367688	0.458402	0.137505735587	238	13	0.300030942274932	0.76415355371836	0.0829220251937592	258.35305355941	2.11555555555556	2.1178	0.2425	2.115	0.2276	1234020550
1936	7	4367688	5127560	0.47171	0.341994441169	231	14	0.00853625085395145	0.993189139951739	0.00258918777480419	250.754434337075	2.00869565217391	2.1178	0.2425	2.115	0.2276	1234600264
1937	7	5127560	6098775	0.490678	0.485180933161	245	15	0.504593802851605	0.613844163384119	0.106618688646557	265.951672781746	2.1304347826087	2.1178	0.2425	2.115	0.2276	1235360136
1938	7	6098775	7089517	0.460876	0.495327744256	288	13	1.42848780203548	0.153151503090597	0.358029263328128	312.628905147522	2.56	2.1178	0.2425	2.115	0.2276	1236331351
1939	7	7089517	7713071	0.375106	0.198144827874	259	5	0.989719970079049	0.322311011215573	0.327805308596582	281.148911226417	2.39814814814815	2.1178	0.2425	2.115	0.2276	1237322093
1940	7	7713071	8288668	0.371072	0.131336681741	191	5	-0.288736133200906	0.772783309492301	-0.111574151054223	207.333753066586	1.76851851851852	2.1178	0.2425	2.115	0.2276	1237945647
1941	7	8288668	8853838	0.369972	0.115310437567	213	4	0.219362656403902	0.826367557454833	0.0881186028517774	231.215127765355	2.00470588235294	2.1178	0.2425	2.115	0.2276	1238521244
1942	7	8853838	9421183	0.33767	0.118702024341	239	1	0.816735039883497	0.414079862319127	0.38425322092678	259.438570591173	2.39	2.1178	0.2425	2.115	0.2276	1239086414
1943	7	9421183	10025064	0.33489	0.172022302407	196	1	0.188298093998037	0.850642979400959	0.0980962570612398	212.761338225397	1.96	2.1178	0.2425	2.115	0.2276	1239653759
1944	7	10025064	10632802	0.342868	0.177277050308	218	2	0.536338603048702	0.591724555773895	0.196139572949097	236.642712924166	2.11650485436893	2.1178	0.2425	2.115	0.2276	1240257640
1945	7	10632802	11253726	0.35377	0.194748471633	246	3	0.80832616210194	0.418902845645503	0.311818957051332	267.037189813508	2.30985915492958	2.1178	0.2425	2.115	0.2276	1240865378
1946	7	11253726	11824243	0.351364	0.123601925972	223	3	0.41951402645731	0.674840505906001	0.170204351632397	242.070298082977	2.09389671361502	2.1178	0.2425	2.115	0.2276	1241486302
1947	7	11824243	12400616	0.346158	0.132506206918	195	2	0.0911877156390184	0.927343435785175	0.0352855619217817	211.675821193635	1.89320388349515	2.1178	0.2425	2.115	0.2276	1242056819
1948	7	12400616	13010231	0.356742	0.179810208082	238	3	0.67308715839946	0.500891843126016	0.264122215020036	258.35305355941	2.23474178403756	2.1178	0.2425	2.115	0.2276	1242633192
1949	7	13010231	13601725	0.33861	0.154682887739	262	1	1.15287573186874	0.248961394281295	0.516809414483482	284.405462321704	2.62	2.1178	0.2425	2.115	0.2276	1243242807
1950	7	13601725	14185475	0.34788	0.143468950749	229	2	0.749236853548986	0.453714460194573	0.267159036269115	248.58340027355	2.22330097087379	2.1178	0.2425	2.115	0.2276	1243834301
1951	7	14185475	14766268	0.336568	0.139108081537	282	1	1.44517198576896	0.148409583122853	0.622937765344825	306.115802956948	2.82	2.1178	0.2425	2.115	0.2276	1244418051
1952	7	14766268	15320920	0.34761	0.0985338554625	216	2	0.497629830230469	0.618744974367092	0.18284275033564	234.471678860641	2.09708737864078	2.1178	0.2425	2.115	0.2276	1244998844
1953	7	15320920	15882323	0.341488	0.10937419287	215	2	0.478275443821352	0.632454171747632	0.176148097761631	233.386161828879	2.0873786407767	2.1178	0.2425	2.115	0.2276	1245553496
1954	7	15882323	16471244	0.353984	0.150989691317	217	3	0.31808477368045	0.750420633137477	0.130855684156572	235.557195892404	2.03755868544601	2.1178	0.2425	2.115	0.2276	1246114899
1955	7	16471244	17061333	0.369442	0.152670190429	237	4	0.636517159439358	0.5244394003131	0.242152231524198	257.267536527648	2.23058823529412	2.1178	0.2425	2.115	0.2276	1246703820
1956	7	17061333	17644697	0.359344	0.142902201713	261	3	1.06189929404409	0.28828140561543	0.397210448281977	283.319945289942	2.45070422535211	2.1178	0.2425	2.115	0.2276	1247293909
1957	7	17644697	18236219	0.36364	0.154722901261	215	4	0.254125531656856	0.799398579272624	0.1016018322154	233.386161828879	2.02352941176471	2.1178	0.2425	2.115	0.2276	1247877273
1958	7	18236219	18766309	0.349684	0.0567639457451	244	2	1.03955264968574	0.298547785286	0.358692585735057	264.866155749984	2.36893203883495	2.1178	0.2425	2.115	0.2276	1248468795
1959	7	18766309	19354791	0.354946	0.150356340551	196	3	-0.0369176110385602	0.970550697740619	-0.0159857041726993	212.761338225397	1.84037558685446	2.1178	0.2425	2.115	0.2276	1248998885
1960	7	19354791	19962497	0.347246	0.177233728151	237	2	0.904071944821919	0.365957253608289	0.31669849707043	257.267536527648	2.30097087378641	2.1178	0.2425	2.115	0.2276	1249587367
1961	7	19962497	20543175	0.360334	0.138937586752	239	4	0.671280034692313	0.502042151028995	0.254275790606688	259.438570591173	2.24941176470588	2.1178	0.2425	2.115	0.2276	1250195073
1962	7	20543175	21142357	0.367536	0.165529004543	193	4	-0.128266096125646	0.897938394811266	-0.0541339801059803	209.50478713011	1.81647058823529	2.1178	0.2425	2.115	0.2276	1250775751
1963	7	21142357	21743581	0.3768	0.168363205727	205	5	-0.0255245825256213	0.979636540852784	-0.00952287958452562	222.530991511257	1.89814814814815	2.1178	0.2425	2.115	0.2276	1251374933
1964	7	21743581	22319108	0.391446	0.131231028258	230	7	0.45030412747439	0.652491163275333	0.153196571504923	249.668917305313	2.11981566820277	2.1178	0.2425	2.115	0.2276	1251976157
1965	7	22319108	22961577	0.406458	0.221752333576	212	8	-0.00467813082344835	0.996267405257142	-0.00168823725549383	230.129610733592	1.94942528735632	2.1178	0.2425	2.115	0.2276	1252551684
1966	7	22961577	23620882	0.382852	0.241625651254	230	6	0.427637695406312	0.668914917274887	0.147491441745914	249.668917305313	2.10526315789474	2.1178	0.2425	2.115	0.2276	1253194153
1967	7	23620882	24279827	0.384196	0.241211330232	213	6	0.102389163059427	0.918447785090998	0.0367110110273774	231.215127765355	1.94965675057208	2.1178	0.2425	2.115	0.2276	1253853458
1968	7	24279827	24870183	0.392266	0.15305341184	192	7	-0.288180635234388	0.77320847114857	-0.107330978718296	208.419270098348	1.76958525345622	2.1178	0.2425	2.115	0.2276	1254512403
1969	7	24870183	25454321	0.400462	0.14403788146	215	8	0.0518604216999393	0.958639910722384	0.0185841577707673	233.386161828879	1.97701149425287	2.1178	0.2425	2.115	0.2276	1255102759
1970	7	25454321	26013718	0.406722	0.106180404972	254	8	0.786861604503978	0.431362886002967	0.259075994953473	275.721326067606	2.33563218390805	2.1178	0.2425	2.115	0.2276	1255686897
1971	7	26013718	26629172	0.413184	0.187591599047	239	9	0.534478759274683	0.593010341264524	0.166365609460111	259.438570591173	2.18264840182648	2.1178	0.2425	2.115	0.2276	1256246294
1972	7	26629172	27238555	0.399696	0.179497951206	230	7	0.45030412747439	0.652491163275333	0.153196571504923	249.668917305313	2.11981566820277	2.1178	0.2425	2.115	0.2276	1256861748
1973	7	27238555	27832979	0.396014	0.158849575387	260	7	1.03331841382343	0.301454912777167	0.330074333589002	282.234428258179	2.3963133640553	2.1178	0.2425	2.115	0.2276	1257471131
1974	7	27832979	28398319	0.398942	0.115576467259	216	7	0.17823079384484	0.858541726887608	0.0625940227240163	234.471678860641	1.99078341013825	2.1178	0.2425	2.115	0.2276	1258065555
1975	7	28398319	28942537	0.4004	0.0812505282809	222	8	0.183783710921177	0.854183135273131	0.0648071745314129	240.984781051215	2.04137931034483	2.1178	0.2425	2.115	0.2276	1258630895
1976	7	28942537	29506437	0.409662	0.113317964178	208	8	-0.0800628675212985	0.936187255331903	-0.0291689736776009	225.787542606543	1.91264367816092	2.1178	0.2425	2.115	0.2276	1259175113
1977	7	29506437	30191291	0.406338	0.269917383851	225	8	0.240322263444565	0.810080436938665	0.0841724993983441	244.241332146501	2.06896551724138	2.1178	0.2425	2.115	0.2276	1259739013
1978	7	30191291	30812599	0.429714	0.195246158105	219	10	0.127930554190998	0.898203930962005	0.0362768798693559	237.728229955928	1.98190045248869	2.1178	0.2425	2.115	0.2276	1260423867
1979	7	30812599	31370178	0.457948	0.103266084268	173	13	-1.16696297541378	0.243225321884391	-0.37726751047746	187.794446494865	1.53777777777778	2.1178	0.2425	2.115	0.2276	1261045175
1980	7	31370178	31939322	0.387078	0.121487707856	180	6	-0.528975635025704	0.596822352039608	-0.206145512868786	195.393065717201	1.64759725400458	2.1178	0.2425	2.115	0.2276	1261602754
1981	7	31939322	32538381	0.403628	0.165357669278	198	8	-0.268524709265924	0.788295457789167	-0.100252071739083	214.932372288921	1.82068965517241	2.1178	0.2425	2.115	0.2276	1262171898
1982	7	32538381	33405816	0.374652	0.423587934543	245	5	0.726508419403764	0.467527147978362	0.247634959912599	265.951672781746	2.26851851851852	2.1178	0.2425	2.115	0.2276	1262770957
1983	7	33405816	33967245	0.393608	0.109415438105	205	7	-0.0355411111498059	0.971648265111653	-0.012813379934006	222.530991511257	1.88940092165899	2.1178	0.2425	2.115	0.2276	1263638392
1984	7	33967245	34547801	0.392064	0.138756640186	234	7	0.528039365654262	0.597472013733947	0.178071240143952	254.010985432361	2.15668202764977	2.1178	0.2425	2.115	0.2276	1264199821
1985	7	34547801	35412535	0.387642	0.421787509222	217	6	0.178918229493988	0.858001908683345	0.0635526232460184	235.557195892404	1.9862700228833	2.1178	0.2425	2.115	0.2276	1264780377
1986	7	35412535	36089030	0.403388	0.260896237223	243	8	0.579553578584891	0.562215705460256	0.195203811787088	263.780638718221	2.23448275862069	2.1178	0.2425	2.115	0.2276	1265645111
1987	7	36089030	36700737	0.422602	0.1826152063	228	10	0.33965258984738	0.734118169040549	0.0943798344329241	247.497883241788	2.06334841628959	2.1178	0.2425	2.115	0.2276	1266321606
1988	7	36700737	37273601	0.404618	0.127192492459	222	8	0.183783710921177	0.854183135273131	0.0648071745314129	240.984781051215	2.04137931034483	2.1178	0.2425	2.115	0.2276	1266933313
1989	7	37273601	37869332	0.391688	0.160695011675	172	7	-0.676856826133745	0.498496799147646	-0.266028724737354	186.708929463103	1.5852534562212	2.1178	0.2425	2.115	0.2276	1267506177
1990	7	37869332	38491882	0.37907	0.196851658501	233	5	0.500898518824948	0.616442544985897	0.175183165564308	252.925468400599	2.15740740740741	2.1178	0.2425	2.115	0.2276	1268101908
1991	7	38491882	39058515	0.381238	0.117594633564	239	6	0.599828094884075	0.54862080743611	0.202868198782288	259.438570591173	2.18764302059497	2.1178	0.2425	2.115	0.2276	1268724458
1992	7	39058515	39617167	0.393158	0.104988436451	244	7	0.72237746110394	0.470062440279476	0.238443858123434	264.866155749984	2.24884792626728	2.1178	0.2425	2.115	0.2276	1269291091
1993	7	39617167	40356337	0.376112	0.323565620899	250	5	0.820512544644937	0.411923980858795	0.276781305572115	271.379257940557	2.31481481481481	2.1178	0.2425	2.115	0.2276	1269849743
1994	7	40356337	40920441	0.373098	0.113638619829	245	5	0.726508419403764	0.467527147978362	0.247634959912599	265.951672781746	2.26851851851852	2.1178	0.2425	2.115	0.2276	1270588913
1995	7	40920441	41489224	0.388624	0.120930126252	231	6	0.446769962014953	0.655041161552335	0.153750432217597	250.754434337075	2.11441647597254	2.1178	0.2425	2.115	0.2276	1271153017
1996	7	41489224	42039837	0.398424	0.0919211860236	272	7	1.26652412836304	0.205325496617865	0.395169361810887	295.260632639326	2.50691244239631	2.1178	0.2425	2.115	0.2276	1271721800
1997	7	42039837	42603518	0.396948	0.112973472585	214	7	0.139363174754905	0.88916317062786	0.0491735069616948	232.300644797117	1.97235023041475	2.1178	0.2425	2.115	0.2276	1272272413
1998	7	42603518	43210147	0.388682	0.175773001291	231	6	0.446769962014953	0.655041161552335	0.153750432217597	250.754434337075	2.11441647597254	2.1178	0.2425	2.115	0.2276	1272836094
1999	7	43210147	43812012	0.406508	0.169248917947	251	8	0.730323051980591	0.46519274080726	0.241934862132079	272.464774972319	2.30804597701149	2.1178	0.2425	2.115	0.2276	1273442723
[truncated: 2,506 more rows]
