# Supplementary material for: Digital microfluidic isolation of single cells for -Omics
Source: Nat Commun. 2020 Nov 11;11:5632. doi: 10.1038/s41467-020-19394-5 (PMC7658233; doi:10.1038/s41467-020-19394-5)
Supplement: Supplementary file 8 — Source Data [file 41467_2020_19394_MOESM8_ESM.zip › Source Data/Figure 4_RawGeneTables/B16andU87GeneTable_TPM.txt]

Gene_id	R1_S	R2_S	R3_S	R4_S	R5_sPos	R1_S2	R2_S2	R3_S2	R4_S2	R5_sPos2	R1_mix	R2_mix	R3_mix	R4_mix	R5_mPos	G1mouse_mix	G1mouse_S	G2mouse_mix	G2mouse_S	G3mouse_mix	G3mouse_S	G4mouse_mix	G4mouse_S	G5mouse_mPos	G5mouse_sPos	Gene.name
ENSMUSG00000000001.4	0	6.03041256	0	0	3.17821783	0	3.347754535	2.535592775	0	0	4.462094544	3.001708412	3.966083039	1.949014838	16.96665256	6.22500454	3.431488892	10.25067488	0	2.877143395	0	9.159166096	11.83195948	9.203267355	6.013553862	Gnai3
ENSMUSG00000000003.15	0	0	0	0	0	0	0	0	0	0	0	0	0	0	0	0	0	0	0	0	0	0	0	0	0	Pbsn
ENSMUSG00000000049.11	0	0	0	0	0	0	0	0	0	0	0	0	0	0	0	0	0	0	0	0	0	0	0	0	0	Apoh
ENSMUSG00000000056.7	7.009358087	8.186103108	9.096918342	4.42207609	1.078583704	42.44646	65.89489876	30.97791623	36.67861183	36.27659902	3.028579359	0	1.345959517	0	1.645122782	8.450255851	2.32907132	2.319163647	0	9.764088384	0	9.324968729	12.04614601	2.082192961	0.680268161	Narf
ENSMUSG00000000058.6	101.0104197	235.936501	117.9844396	101.9610084	59.06434323	95.15134482	137.5279647	94.24345968	111.9320346	64.72447643	21.82211754	41.1040539	27.15488459	28.59529116	33.19053712	30.44372535	6.712753683	40.10518916	0	30.95581988	8.243444347	40.31406271	0	24.00484407	2.940961424	Cav2
ENSMUSG00000000078.7	273.6283551	277.753304	321.9327098	275.8807488	200.6887857	433.609294	470.0412048	429.4720174	403.813105	359.2371152	45.30247085	53.51804786	44.19504511	56.46772254	64.821809	56.64952606	10.19678139	55.84372825	8.073876793	85.49525625	6.260962628	64.63980828	26.3692907	25.06882557	2.978245305	Klf6
ENSMUSG00000000085.16	0	2.544458126	0	0	0	0	0	0	0	0.536939516	0.627575234	0	0	0.822362748	0	1.313281905	0	0	0	0	0	0	0	0	0.422890801	Scmh1
ENSMUSG00000000088.7	0	0	0	0	22.20516874	3.596130357	0	3.936746136	0	7.903054549	25.40201117	23.30217239	15.39429185	15.13014374	79.02696904	21.74603561	0	15.91513635	0	17.86814232	0	21.33069953	0	42.86681311	7.780506386	Cox5a
ENSMUSG00000000093.6	0	5.425042959	4.019101816	0	8.577506808	0	6.023373024	0	8.579089344	12.59290497	0	0	0	1.753360839	6.541472774	1.400025152	37.04418124	0	24.44318326	2.588318189	26.53657036	0	53.22097604	8.279387234	12.6230455	Tbx2
ENSMUSG00000000094.12	0	5.783947595	0	0	1.524161506	0	0	0	0	0	0	0	0	0	2.32474569	5.970586537	3.291242801	6.554484262	10.4241085	2.759553589	0	0	5.674191683	0	0	Tbx4
ENSMUSG00000000103.12	7.228189028	0	0	0	0	0	0	2.662086782	0	0	0	0	0	0	2.544724845	0	7.205353567	0	11.41049018	0	4.42418521	0	0	0	1.052259023	Zfy2
ENSMUSG00000000120.6	0	0	0	0	0	0	0	0	0	0	1.407946644	0	0	0	0	0	3.248263716	0	0	0	0	0	0	2.903952226	0	Ngfr
ENSMUSG00000000125.5	0	0	0	20.72740347	3.370398752	0	0	0	3.371020585	1.349505657	0	0	2.102952353	2.066868141	0	0	61.86273895	3.62350471	144.0685671	0	71.50035604	4.856501919	62.73708034	3.253257273	24.44586541	Wnt3
ENSMUSG00000000126.11	0	0	0	0	0	0	0	0	0	0	0	0	0	0	0	0	0	0	0	0	0	0	5.796913762	0	0	Wnt9a
ENSMUSG00000000131.15	0.663651989	1.162600814	0	1.256057783	0.919091007	0	0.645412251	0	1.225680771	0.981342648	0.860245414	0	0	0.375749787	0	0.300029031	1.984666093	0	3.142942642	0.554683319	0.812408005	0	0	3.548588429	0.966125527	Xpo6
ENSMUSG00000000134.17	1.212503148	4.248181788	4.720849752	2.294838321	9.515435242	1.631674739	0	0	0	0.896464615	0	0	1.396972559	2.746004277	0.853737187	1.644473989	2.41734516	1.203530989	3.828138754	0	1.484282847	3.226131066	4.167568494	1.080554948	2.118152759	Tfe3
ENSMUSG00000000142.15	0	3.572685392	2.646796801	3.859879711	2.824377015	0	0	3.004396525	0	0.753919252	0	0	0	0	0	0	2.032967084	4.048638027	3.21943271	0	2.496538948	0	10.51467086	0	3.562697548	Axin2
ENSMUSG00000000148.17	0	0	0	0	0.838917832	0	0	0	0	1.343608805	0	0	0	1.028918337	0	0	0	0	0	0	0	0	0	1.619520856	0.529109691	Brat1
ENSMUSG00000000149.10	16.43587772	5.758549698	4.266177747	18.66437151	6.069875037	0	3.196831174	2.421283265	6.070994918	17.0126205	0	2.866385491	0	1.861149415	4.629074996	2.972184545	3.276790622	3.262851431	0	8.242308333	0	0	0	11.71782128	0	Gna12
ENSMUSG00000000154.16	0	0	0	0	12.20405717	0	6.427531072	0	6.103154397	12.21624309	0	0	0	7.484033433	0	5.975857802	6.588297096	0	0	5.523979844	0	0	0	17.66983997	3.848580086	Slc22a18
ENSMUSG00000000167.14	0	0	0	0	0	0	0	0	0	0	0	0	0	0	0	0	0	0	0	0	0	5.310558089	0	0	0	Pih1d2
ENSMUSG00000000168.9	4.596394456	0	0	0	6.365542302	0	0	1.692816953	2.122238911	5.94710516	2.978991486	2.004005902	1.323921702	1.301204749	1.618186675	1.038987148	0	2.281191258	3.627956713	1.920843585	0	6.114858741	0	6.144301701	1.338259838	Dlat
ENSMUSG00000000171.5	0	0	0	0	4.210944989	0	0	0	0	3.372119742	15.76534243	15.90832305	0	5.164651829	12.8455891	53.61038638	0	99.59781102	0	60.99263529	0	60.67668523	0	32.51671607	0	Sdhd
ENSMUSG00000000182.9	0	0	0	0	0	0	0	0	0	0	0	0	0	0	0	0	0	0	9.771883406	0	0	0	0	0	0	Fgf23
ENSMUSG00000000183.6	0	0	0	0	0	0	0	0	0	0	1.041826097	0	0	0	0	0	4.807179199	0	3.806355271	0	2.951673491	0	0	0	0.702033237	Fgf6
ENSMUSG00000000184.12	614.6169308	520.5792578	574.6286153	517.2517771	274.3617062	422.3803972	393.4538446	384.1505248	298.6575912	231.1792546	163.9778249	142.5704622	165.6873447	222.9818804	127.7268503	144.0560263	2.379321238	200.1973836	3.767923584	164.5833659	2.921871283	177.8215739	10.25503556	137.1990115	1.04241751	Ccnd2
ENSMUSG00000000194.13	0	0	0	1.664773436	0.406053054	0	0	0	0	0.325166803	0.380055157	0	0.50671169	1.494051324	1.858011928	0.795314304	1.753645114	0.873092628	4.165642292	0	3.230285943	0	3.023331649	2.351641713	0.768299103	Gpr107
ENSMUSG00000000202.9	0	0	0	0	0	0	0	0	0	0	0	0	0	0	0	0	3.512242474	0	0	0	0	0	12.1104022	0	0	Btbd17
ENSMUSG00000000204.16	0	0	0	0	0	0	0	0	0	0	1.223961689	0	0	0	0	0	0	0	0	0	0	3.76856708	0	0	0	Slfn4
ENSMUSG00000000214.11	0	0	0	0	0	0	0	0	0	0	0	0	0	0	0	0	0	0	0	0	0	0	0	0	2.765963438	Th
ENSMUSG00000000215.11	0	0	0	0	0	0	0	0	0	0	7.396012399	7.463089054	0	0	12.05253063	0	25.59493163	0	0	0	0	0	0	0	2.491896938	Ins2
ENSMUSG00000000216.8	0	0	0	0	0	2.526068164	0	0	0	1.387856704	0	0	0	0	0	0	0	0	0	0	0	0	0	0	0	Scnn1g
ENSMUSG00000000223.13	0	2.299918832	0	0	0.606064922	0	0	0	0	0	0	0	0.756305558	0	0	0	0	0	0	0	0	0	0	0	0.382248192	Drp2
ENSMUSG00000000244.17	0	0	2.337706638	0	0	0	0	0	0	0	0	0	2.075290804	0	2.536560825	1.62864652	5.386677943	0	8.530412175	0	2.204995741	0	3.095592864	1.605232494	0.524441576	Tspan32
ENSMUSG00000000247.11	0	0	0	0	0	0	0	0	0	0	0	0	0	0	5.399358133	1.155586434	2.548034775	2.537195649	0	2.136408321	0	3.400546302	4.392880927	2.27794659	0	Lhx2
ENSMUSG00000000248.16	0	0	0	0	0	0	0	0	0	0	0	0	0	0	0	0	0	0	0	0	0	0	0	0	0	Clec2g
ENSMUSG00000000253.13	0	16.93603596	0	0	11.15728214	0	0	0	0	21.44337186	0	0	2.78462395	8.210529145	10.21066736	0	0	4.79806306	0	4.040138508	0	0	0	12.92339996	0	Gmpr
ENSMUSG00000000263.15	0	0	0	0	0	0	0	0	0	0	0	4.056161077	0	0	0	2.102937532	0	0	0	0	0	0	0	0	1.354336696	Glra1
ENSMUSG00000000266.11	0	0	0	0	1.277710939	0	0	0	2.55589335	0	0	0	0.797224727	1.56709056	0.974421998	2.502583782	9.656718925	6.868314326	2.184643394	4.626690537	6.776407912	3.682178926	7.135047786	2.466605711	1.208788064	Mid2
ENSMUSG00000000275.16	0	0	0	0	0	0	0	0	0	0	0	0	0	0	0	0	0	0	0	0	4.777873983	0	0	0	0.568190612	Trim25
ENSMUSG00000000276.11	1.338856761	0	0	0	1.236120968	0	0	0	1.236349031	0.494942101	1.156977259	0	3.085099052	0.758040587	1.885408392	11.50033777	1.334627014	9.302647361	2.113532431	6.714135034	0	12.46812917	0	2.386316769	0	Dgke
ENSMUSG00000000278.10	0	0	0	0	2.471947201	18.01494964	0	7.888510856	29.66883926	17.81579142	18.50942922	4.669324196	21.59311877	21.22260601	37.70367235	21.78751589	0	47.83648278	0	22.37778196	6.555051716	21.37138756	0	23.86032277	0	Scpep1
ENSMUSG00000000282.12	2.426840643	8.502790477	3.149613828	0	3.360929294	0	0	0	0	2.691428184	0	0	0	0	0	1.097145278	4.838347424	0	15.32413789	0	5.941622411	3.228571408	8.341441933	0	4.239509985	Mnt
ENSMUSG00000000290.13	0	0	0	0	0	0	0	0	0	1.36011776	0	0	0	0	0	0	3.667600513	0	0	0	0	0	0	0	1.071221751	Itgb2
ENSMUSG00000000295.13	0	5.6075273	0	0	0	0	0	0	0	1.18331796	38.72575705	75.3627328	82.97909482	56.18251951	49.58441335	44.86066912	0	60.36833217	0	48.15688472	0	17.03375132	0	37.08416528	1.863950275	Hddc2
ENSMUSG00000000296.8	0	0	0	0	0	5.710861587	0	0	0	18.82575693	0	0	0	4.805507484	17.92848094	19.18552987	0	25.27415077	0	42.56345467	0	22.58291747	0	52.94719244	0	Tpd52l1
ENSMUSG00000000301.16	0	0	0	0	0	0	0	0	0	3.945892968	0	0	0	0	3.757823238	0	0	5.29748122	0	0	6.533243084	0	0	0	0	Pemt
ENSMUSG00000000303.12	0	0	0	0	0	0	0	0	0	0	0	0	0	0	0	0	12.2360262	0	3.875425557	0	9.015704055	0	12.65714424	0	5.003406533	Cdh1
ENSMUSG00000000305.12	1.547332459	0	0	0	1.428599499	1.041128549	0	0	0	1.14402078	0.668566093	1.349259038	1.782742576	5.256458372	3.268482882	0	7.712220453	4.60764799	4.88526843	2.586534864	3.788326705	2.058509012	0	0	1.351537323	Cdh4
ENSMUSG00000000308.14	0	0	5.838647109	8.514622471	2.07679218	24.21624962	39.37635322	16.56871721	20.77175345	9.978556255	5.831471315	0	5.18323833	0	3.167652281	20.33850642	53.81498445	26.79303002	42.61104928	15.04045153	44.05751105	17.95504796	38.65770415	4.009222504	18.33780568	Ckmt1
ENSMUSG00000000317.11	0	0	0	0	0	0	0	0	2.788184813	0	0	0	0	0	0	0	0	0	0	0	0	0	0	0	0	Bcl6b
ENSMUSG00000000318.16	0	0	0	0	0	0	3.766945599	0	0	0	0	0	0	0	0	0	0	0	0	0	0	0	6.656752643	0	2.255514856	Clec10a
ENSMUSG00000000320.10	2.748835166	0	0	0	0	1.84956423	0	0	0	1.016176108	0	0	0	0	0	0	0	0	0	0	0	0	0	2.449698744	0	Alox12
ENSMUSG00000000339.14	0	0	0	0	0	4.018866957	0	0	5.515563468	2.208020959	0	10.41656685	3.440787998	0	0	0	0	0	0	0	0	0	0	5.322882644	1.739025949	Rtca
ENSMUSG00000000340.10	0	0	0	0	0	0	0	2.470461061	0	0	1.449158941	0	0	1.898950538	0	7.581378738	3.343344315	6.658244019	0	11.21295311	0	4.461947402	0	2.988954412	0	Dbt
ENSMUSG00000000355.13	0	0	0	0	0	4.809337925	0	0	6.600419682	5.28463323	3.088341269	0	4.117556611	8.093808277	0	25.85100549	0	21.28434212	0	17.92216758	0	9.508975114	24.5676969	6.369840465	2.081074973	Mcts1
ENSMUSG00000000359.3	0	0	0	0	0	3.504392338	0	0	4.809489481	0	2.250363698	4.541545844	0	0	0	0	10.38359626	0	8.221798005	0	6.375669503	0	0	0	0	Rem1
ENSMUSG00000000365.9	0	0	0	0	0	1.210618471	0	0	0	0	0	0	1.036481563	1.018696748	0	1.626819805	3.587090776	0	0	0	2.202522584	7.180868404	0	1.603432041	0.523853354	Rnf17
ENSMUSG00000000374.8	0	0	0	0	0.637755079	0	0	1.017606254	0	0	0	0	0.795851555	0.782195669	0.972743614	1.249136615	1.377155114	1.371296812	2.180880475	0	0	3.67583659	2.374252696	1.231178564	0.402235333	Trappc10
ENSMUSG00000000378.15	0	0	0	0	1.413986165	2.060957414	2.978825775	0	2.828494086	2.264636881	0	2.670914577	0	0	2.156699425	2.769498747	3.053332451	0	0	0	3.749575409	4.074904502	0	5.459366814	4.459040894	Ccm2
ENSMUSG00000000381.10	0	0	0	0	0	0	0	0	10.28696361	4.118134327	0	0	0	0	0	0	0	0	0	0	0	0	0	0	0	Wap
ENSMUSG00000000384.15	6.076294186	0	3.942982463	11.50026931	1.402509005	4.088457727	0	4.475705429	11.22214212	6.738765263	7.876272944	0	12.2512906	5.160459742	25.67032498	1.373509525	3.028548908	6.031331433	0	2.539297012	0	4.041828978	10.4426006	10.83010754	0	Tbrg4
ENSMUSG00000000392.17	0	0	0	0	0	1.334417146	0	0	0	0	0	1.729348788	0	0	0	0	1.976954568	0	0	0	2.427754053	0	3.408323192	1.767400101	1.154845914	Fap
ENSMUSG00000000394.15	0	0	0	0	0	0	0	0	0	0	0	0	0	0	0	0	7.492313765	0	0	0	0	0	0	0	0	Gcg
ENSMUSG00000000399.10	0	0	0	0	7.401722915	0	0	0	0	1.975763637	20.78346369	4.660434478	15.39429185	6.052057498	15.05275601	38.65961887	26.63854537	26.52522724	50.62216992	26.80221348	78.51086215	42.66139906	27.555344	19.05191694	14.00491149	Ndufa9
ENSMUSG00000000402.2	0	0	0	0	0	0	0	0	0	0	0	0	2.392263845	0	0	0	0	0	0	0	0	0	7.13680692	0	1.209086088	Egfl6
ENSMUSG00000000409.14	0	0	0	0	0	0	0	0	0	0	0	0	0	0	0	0	3.821617196	0	0	0	0	0	0	0	1.116206481	Lck
ENSMUSG00000000411.7	0	0	0	0	0	0	0	0	0	0	0	0	0	0	0	0	0	0	0	0	0	0	0	0	0	Tssk3
ENSMUSG00000000416.16	1.271830519	0	0	0	0.587118958	0	0	0	0	0.470164164	0.549528161	0	0	0.720091336	0.895510261	0	2.535625046	1.262419355	0	1.063001671	0	0	0	1.133426138	0.740597754	Cttnbp2
ENSMUSG00000000420.15	8.138424827	3.564269935	5.281124546	15.40315107	6.574689793	0	0	0	0	3.76071698	3.516422637	1.774157064	1.172074911	4.607853888	1.432589254	4.599104188	6.084535296	0	3.211849338	0	2.490658353	0	6.993269039	0	2.961921347	Galnt1
ENSMUSG00000000435.1	0	0	0	0	2.488561345	0	0	0	4.97804096	0	0	0	0	0	0	0	0	0	17.01987182	4.505636944	6.599108713	0	9.264486756	0	3.139096287	Myf5
ENSMUSG00000000439.9	0	0	0	0	4.439977115	0	0	0	2.960530855	5.333292594	0.692617292	0	0	0.907592634	1.128688093	0	0	0	0	1.339791828	0	0	0	1.4285538	0	Mkrn2
ENSMUSG00000000440.12	0	0	0	0	0	0	0	0	0	0	3.286003477	0	2.190545695	0	0	3.438192484	0	0	6.002775651	0	0	0	6.535024014	0	2.21426941	Pparg
ENSMUSG00000000441.17	0	0	0	0	0	4.415175971	0	1.208342386	1.514866227	0	0.708807032	0	0	0.928807363	0	0	3.270567353	0	0	0	2.008172892	0	0	0	0.477628748	Raf1
ENSMUSG00000000486.13	0	0	0	0	0	0	0	0	0	0	0	0	0	0	0	0	0	0	0	0	4.975006677	0	6.984410392	0	0	01-Sep
ENSMUSG00000000530.16	0	0	0	0	1.21539819	0	0	0	0	1.946578852	1.137581274	0	0	1.490665041	1.853800725	0	0	2.613341263	0	0	0	0	0	2.346311693	0	Acvrl1
ENSMUSG00000000538.18	1.281263311	0	0	0	0.591473446	0.862102907	0	0	0	0.947302465	1.107207698	0	0.738096923	1.450864081	3.608607984	1.158487267	2.554431028	2.543564694	4.045229689	0	4.705366311	3.409082589	0	7.992826973	1.492181097	Tom1l2
ENSMUSG00000000544.14	0	0	0	0	0	0	0	0	0	0	0	0	0	0	0	0	0	0	6.464696024	0	0	0	0	0	0	Gpa33
ENSMUSG00000000560.9	2.939526611	5.149530306	5.722485544	0	1.356982534	0	0	2.165210375	2.714465791	0.543335	3.810301676	3.844858445	4.233430259	0	0	12.62478179	7.325599978	5.835549994	13.92109673	6.142173923	5.397621773	9.776570617	7.577719599	7.858915736	4.279278512	Gabra2
ENSMUSG00000000561.14	16.23692245	0	9.031148431	4.390104872	4.283142558	0	0	1.708552702	0	3.42993547	0	0	1.336228349	0	1.633228691	6.291870939	0	0	0	3.877397957	8.518452871	3.085850011	0	4.134277782	2.026049649	Wdr77
ENSMUSG00000000562.5	0	0	0	0	0	0	2.928499676	0	0	0	1.301095236	0	3.469392028	0	0	0	6.003495181	0	4.753605926	0	7.372455591	0	0	0	1.753482855	Adora3
ENSMUSG00000000563.17	5.470885094	4.79201115	0	0	82.0800885	1.840552955	5.320523894	2.014885172	35.3641	69.77453806	56.73218963	69.17310897	61.45641316	60.40189273	146.3802599	85.32957198	2.726800674	65.16482624	0	54.87108456	3.348585493	83.69982893	4.701078176	199.8966111	0.796435757	Atp5f1
ENSMUSG00000000567.5	0	4.757244442	7.048736728	0	1.253609016	0	7.922884129	2.0002669	10.03072244	2.00777722	8.213419332	21.31176676	6.257491111	12.30023971	5.736246742	7.366129919	92.03859009	13.47750966	90.02421438	4.539415601	89.75585807	21.67632392	60.6706256	2.420077236	22.92906765	Sox9
ENSMUSG00000000568.15	1.526922988	0	1.981678431	0	0.704878064	0	1.484957206	0	0	1.128931031	7.916971662	10.6516974	10.55536813	7.780687736	6.450742529	8.973944198	3.044198196	3.031248433	4.820831248	8.933463732	1.869179147	6.094071214	2.624140048	4.082276055	6.22398191	Hnrnpd
ENSMUSG00000000579.14	2.972992231	0	0	0	4.117294107	0	0	2.189860639	0	3.297124227	80.92729691	80.36504051	83.91988096	42.08158857	58.61288922	13.440538	0	8.852978942	0	2.484840285	0	15.82059826	0	2.64946237	0.86559936	Dynlt1c
ENSMUSG00000000581.8	28.10761365	24.61978194	21.88725384	15.95932242	3.892620737	60.5194083	68.33776778	37.26654953	49.31562631	55.07064038	36.43392341	29.41148287	19.43033222	27.05398469	43.53995545	54.64058116	0	75.32898953	0	49.33418695	0	82.26513088	0	57.61237685	1.636730304	C1d
ENSMUSG00000000594.7	1534.565373	1677.796082	1483.10408	1513.989416	557.6813513	1442.624247	1484.451306	1627.365193	1429.636189	785.5568241	125.7913502	189.8051435	188.0886291	129.4028732	162.8420421	63.96354314	10.84905914	121.5327167	25.77106348	106.8830537	9.992205076	54.2958562	14.02805373	82.44212711	4.75314095	Gm2a
ENSMUSG00000000600.15	7.193789556	7.201283401	4.668139033	5.835124977	9.725465818	0.345740625	0.499719731	1.135464737	0	0.56986401	1.11009567	1.792261536	1.184035407	0.290929685	1.085406135	1.62611259	3.073312616	4.08031867	4.055781014	3.006300841	4.403130195	5.468759403	5.298474144	3.205469985	0.897643925	Krit1
ENSMUSG00000000605.9	1.3095034	4.588036331	5.098517732	0	3.022550018	0.881104359	1.273513154	0	0	1.452272677	7.355474489	1.141874384	4.526191093	1.482842309	4.610180812	1.776031908	1.305366387	1.299813468	2.067194927	3.283466503	4.809076425	0	2.250486987	1.166999343	0.381267497	Clcn4
ENSMUSG00000000617.14	4.142775006	0	0	0	0.95622086	0	0	0	0	0.765740528	0	0	0	0	0	0	2.064843528	0	3.269912654	0	5.071368179	0	7.119692275	0	1.809279902	Grm6
ENSMUSG00000000627.15	0	0	0	0	0	0	0	0	0	0.784703101	0	0	0	1.201831078	0	0.959639169	0	0	0	0	0	0	0	1.891686081	0	Sema4f
ENSMUSG00000000628.10	0	0	0	3.560478755	0	10.12627895	14.63612034	6.928383006	24.32059482	6.258957048	9.753963747	4.921212685	2.167425511	2.130235015	5.298348194	5.953331952	37.50550097	13.07108451	26.72738624	7.861653338	27.63466601	5.005394506	42.02932432	16.76498471	7.120421207	Hk2
ENSMUSG00000000631.20	2.100578348	0	0.908727517	1.325216542	0.646464212	0.471127385	0.680948762	0	1.93975045	1.035375545	0.605073784	0	0.40335982	0.396438636	0.493013662	0	1.395961435	2.085034699	1.105331203	1.170448557	0	0	7.220025907	0	0.203864113	Myo18a
ENSMUSG00000000632.13	0	6.807823419	0	0	0	1.307400914	0	0	1.794299934	0	0	1.694336882	1.119342695	2.200272158	4.104409115	1.756875308	79.41411791	5.786070508	39.87550692	1.624025221	52.32925348	2.584980084	36.73251169	3.463235636	21.49783938	Sez6
ENSMUSG00000000682.7	0	0	0	0	0	0	0	0	0	0	0	0	0	5.356096379	0	0	0	0	0	0	0	0	0	0	0	Cd52
ENSMUSG00000000686.11	0	0	0	0	0	0	0	0	0	0	0	0	0	0	0	0	0	0	0	0	0	0	0	0	0	Abhd15
ENSMUSG00000000690.5	0	0	0	0	0	0	0	0	0	2.113584217	0	0	0	0	0	0	0	0	0	0	0	7.606211763	0	0	0	Hoxb6
ENSMUSG00000000693.10	2.439494168	0	0	0	1.12615105	0	0	0	0	1.803640844	1.054048258	0	0	0	0	0	24.31787262	0	15.4040378	2.038940203	17.91780593	0	25.15480241	0	5.682153001	Loxl3
ENSMUSG00000000701.8	0	0	0	0	0	0	0	0	0	0	0	0	0	0	0	0	0	0	0	0	0	0	0	0	0	Tcl1b5
ENSMUSG00000000706.16	0	0	0	0	1.258478582	0	0	0	0	1.007788153	0	0	0	0	0	1.232457199	0	0	4.303519422	0	0	3.626754043	0	0	0	Btn1a1
ENSMUSG00000000708.14	85.365254	68.70977976	68.86892403	43.66652494	23.43143871	180.076948	175.0132058	158.0465662	136.353523	65.67353893	2.990620999	2.011829225	2.658180167	3.91885334	0	25.03303655	2.299880166	22.90096669	3.642119683	25.06844931	0	18.41619055	7.930111326	22.61705631	1.343484193	Kat2b
ENSMUSG00000000711.3	0	0	3.468998616	0	0	0	0	0	0	0.988116973	0	0	0	1.51337453	0	0	5.328977275	0	4.219518329	0	3.272064615	0	0	0	6.225886757	Rab5b
ENSMUSG00000000724.10	0	0	0	0	0	0	0	0	0	0	0	0	0	0	0	0	21.0668446	0	0	0	17.24710596	0	0	0	2.051046915	Cryba1
ENSMUSG00000000730.13	0	0	0	0	0	0	0	0	0	0	0	0	0	0	0	0	0	0	0	0	0	0	0	0	0	Dnmt3l
ENSMUSG00000000731.15	0	0	0	0	0	0	0	0	0	0	0	0	1.691158545	0	0	0	0	0	0	0	0	0	0	0	0	Aire
ENSMUSG00000000732.9	2.430517674	0	3.154385971	0	1.122007204	0	2.363717596	0	0	0	1.050169726	0	0	0	1.711354998	0	2.422839127	4.825065146	3.836839069	0	2.975312435	3.233463183	4.177040241	0	3.538277904	Icosl
ENSMUSG00000000738.18	0	0	0	0	4.589352175	0	2.417081738	0	6.885298354	3.675147766	5.369393685	4.334472262	2.863515465	4.221571316	5.249973501	0	0	0	0	0	0	0	0	0	0	Spg7
ENSMUSG00000000739.14	2.541070752	0	0	0	0	0	0	0	0	0.939370763	0	0	0	0	0	0	0	5.044535183	0	0	3.110645723	0	0	0	0.739843581	Sult5a1
ENSMUSG00000000740.12	34.61731531	15.16085223	5.615901034	0	155.8098327	26.20394178	25.24942264	19.12393903	75.92135919	182.3595575	93.48331664	154.7030776	112.1736665	208.2479168	350.3826245	254.3136248	8.626987873	279.1844053	6.830904238	256.7831077	15.8912641	241.7808077	0	412.6208372	8.819106544	Rpl13
ENSMUSG00000000743.9	0	6.011982203	4.453931291	0	9.505513352	2.309128936	0	5.055686817	6.338178069	26.64201328	7.414095559	8.977603459	13.83886615	11.65834915	9.665599135	7.757474332	0	13.62579522	0	5.736700339	4.201082961	4.565586768	0	6.116760006	0	Chmp1a
ENSMUSG00000000751.13	2.013085632	0	0	0	3.717227165	1.354512349	0	0	0	7.441877738	2.60942137	0	2.319355122	1.139778846	1.417436374	1.820183292	4.013451691	5.994568208	0	3.36509206	0	8.034385032	0	5.38204699	0.586118462	Rpa1
ENSMUSG00000000753.15	0	0	0	0	4.394805664	0	0	0	0	0	0	0	0	0	3.35161513	0	0	0	0	0	0	0	0	0	0	Serpinf1
ENSMUSG00000000759.14	0	0	0	0	1.210007769	0	0	0	1.210231013	0.484486391	1.698803968	2.285614575	2.264944481	2.226080673	0.92278946	0	1.306432862	1.300875407	2.068883812	0	0	0	0	1.167952774	0	Tubgcp3
ENSMUSG00000000766.18	2.794324164	0	0	0	0	0	0	0	0	0.516496131	0	1.218311912	1.609725379	0.791052184	0	1.26328013	1.392748136	0	2.205573784	1.167754355	1.710332643	1.858728369	2.401135487	2.490237494	0.406789696	Oprm1
ENSMUSG00000000787.12	42.55824012	82.00995394	80.08804858	48.32859053	22.59323204	51.54385364	72.43000478	70.53243575	55.01975762	30.67881309	73.55367267	85.35386594	80.90448641	63.85396613	73.41605923	129.8704401	797.5672359	139.4029623	786.0394127	165.402214	870.029394	178.3459909	636.3159198	130.847894	170.3764289	Ddx3x
ENSMUSG00000000791.9	0	0	0	0	0	0	0	0	0	0	1.181920617	0	0	0	1.926056052	0	0	2.715201093	4.318196467	0	3.348585493	0	0	0	0.796435757	Il12rb1
ENSMUSG00000000792.2	0	0	0	0	0	0	0	0	0	1.417718375	0	0	0	0	0	1.733774318	0	0	0	0	0	0	0	0	0	Slc5a5
ENSMUSG00000000794.9	1.074441839	0	0	2.033537239	0	0.722942291	0	0	0	0	0	0	0	0	0.756526657	0	3.213142311	0	3.392248875	0	2.630550847	0	1.846514775	0	1.251313284	Kcnn3
ENSMUSG00000000804.14	0	0	5.692680931	2.767252303	0	0	0	0	0	0.54050513	1.895228177	2.54988876	1.684552457	2.483471251	4.117947965	2.644005835	2.914978324	2.902578252	0	0	3.579672773	0	5.02550154	1.302997314	1.702796241	Usp32
ENSMUSG00000000805.18	0	0	0	0	0	0	0	0	0	0	0	0	0	0	0	0	0	0	0	0	0	0	9.815832102	0	1.66295462	Car4
ENSMUSG00000000811.13	0	0	0	0	3.655622906	0	0	0	3.656297363	1.463709239	0	0	0	0	0	0	0	0	0	3.309323609	0	10.53497878	6.804628319	0	2.305619734	Txnrd3
ENSMUSG00000000817.10	0	0	0	0	0	0	0	0	0	2.143045639	0	0	0	0	0	0	5.778790277	0	0	0	0	0	9.962790869	0	0	Fasl
ENSMUSG00000000823.16	0	5.777152943	2.13997991	0	2.283556512	0	0	1.214552663	0	0	0.712449946	0	0	1.867161939	0	0	3.287376436	0	0	0	0	0	5.667525965	0	0.480083522	Zfp512b
ENSMUSG00000000826.16	0	0	0	0	1.491060918	1.086648911	0	0	0	1.194039811	0	0	2.791031829	2.743140976	2.27425862	5.84092185	3.219766077	4.809104194	2.549431396	2.699623689	3.953960434	4.29702284	5.550963875	4.317712946	3.291468644	Dnajc5
ENSMUSG00000000827.18	4.507824831	0	0	4.265856621	2.080960771	0	0	0	0	4.999292736	1.947725465	0	3.895231696	7.656788119	4.761015712	14.26553128	0	11.1861707	0	16.95447125	0	11.99405853	0	12.05180976	0.656236207	Tpd52l2
ENSMUSG00000000838.17	76.39621804	105.3109388	104.0250774	63.99926808	56.65848556	123.0312963	149.811082	136.5294822	119.1204227	94.44793643	34.09127821	30.57818866	23.08697367	29.07262352	28.21846118	27.17728951	1300.874913	39.78014896	1302.873466	40.82360344	1297.018532	39.98732965	1162.266339	39.06376065	495.182111	Fmr1
ENSMUSG00000000861.15	0	0	0	0	1.180343062	0	0.82887099	0.627787752	0	0.630144881	0.36825686	0	0	0.965113685	0	0.385312425	2.548808372	1.691977304	1.345441859	0	1.043335366	0	5.858952839	0.759546062	1.985195466	Bcl11a
ENSMUSG00000000869.12	0	0	0	0	0	0	0	0	0	0	3.954184298	0	5.271949011	0	6.443732757	0	0	9.083863478	0	0	0	0	0	0	0	Il4
ENSMUSG00000000876.11	0	0	0	0	0	12.13145453	10.52059277	13.28051322	6.65976835	3.999113104	0	0	4.154580242	2.041646243	7.617013577	3.260431087	10.78373484	10.73786174	17.0772606	3.013886241	39.72816026	19.18895299	18.59145078	9.640673767	3.149680909	Pxmp4
ENSMUSG00000000881.12	0	0	0	0	1.774015497	3.878577967	5.605942142	4.245946423	5.323028399	2.130944252	0.830216313	0	0	0	0	0	7.661544672	1.907238276	3.033230065	0	25.87361019	0	3.302177603	1.712357866	0.559440244	Dlg3
ENSMUSG00000000889.8	0	0	0	0	0	0	0	0	0	1.542005721	0	0	0	0	0	0	0	0	0	3.486345377	0	0	0	0	0	Dbh
ENSMUSG00000000902.13	0	0	0	0	5.883109651	0.952770477	0	1.043014329	1.307598906	9.422374431	4.894611989	2.469501347	1.631445507	3.206903607	5.982189225	7.681953901	32.46543324	2.811072002	40.23600719	8.28457658	22.53433352	7.535233243	26.76887579	10.09535372	4.535063886	Smarcb1
ENSMUSG00000000903.3	0	0	0	0	0	0	0	0	0	0	0	0	0	0	0	0	0	12.97543712	0	0	0	0	0	0	0	Vpreb3
ENSMUSG00000000915.15	3.047629707	2.669453897	1.977644617	2.88404094	0.703443246	1.025304638	0	0	0	1.126633031	1.316809373	0	0	1.725522161	1.072935282	0	0	0	2.405509092	0	0	0	0	0	0	Hip1r
ENSMUSG00000000916.15	0	0	0	0	1.200758231	1.750166755	0	0	0	0.961565764	3.371635951	2.268142886	1.498420532	0	3.662941901	0	0	0	0	0	3.184142564	0	8.940433594	2.318049426	2.271972747	Nsun5
ENSMUSG00000000938.11	278.1493346	210.548074	356.5324326	201.4762778	104.6245983	138.6324749	106.8660579	164.4103169	126.8410926	62.20271887	62.31649346	74.85911956	69.23665146	73.88137103	111.2223744	57.44042034	0	81.80477422	5.420855198	91.84334439	4.203652431	82.23082516	5.901506395	143.8317769	0	Hoxa10
ENSMUSG00000000942.10	0	0	0	0	0	0	0	0	0	2.60419034	0	0	0	0	4.960138076	0	0	6.99240934	0	0	0	0	0	0	2.051046915	Hoxa4
ENSMUSG00000000948.16	0	0	0	4.074481919	0.993802393	0	0	0	1.987971496	0	0.930173339	0	0	1.218881595	0	0	6.437988937	0	3.398427243	0	0	0	7.39951147	0	1.880388487	Gm38393
ENSMUSG00000000976.13	36.73606866	21.45169659	13.62199394	36.41960968	6.460412253	29.4261952	28.9213865	11.59681145	22.61561466	10.34698091	1.511694698	0	3.023219241	3.96179243	2.463455396	0.790853903	0	0	0	0	2.141446245	2.32724722	3.006375746	3.117937177	2.546634042	Heatr6
ENSMUSG00000000982.5	0	0	0	0	0	0	0	0	0	0	0	0	0	0	0	0	0	0	0	0	0	0	0	0	0	Ccl3
ENSMUSG00000000983.13	0	0	0	0	0	0	0	0	0	0	0	0	0	0	0	0	0	0	0	0	0	0	0	0	0	Wfdc18
ENSMUSG00000001014.6	0	0	0	0	0	0	0	0	0	0	0	0	0	0	0	0	0	0	0	0	0	0	0	0	0	Icam4
ENSMUSG00000001016.12	26.17480572	18.3414506	13.58812418	14.86188649	5.437419526	11.44768164	7.636626078	12.5319752	13.29392221	5.321896669	2.261904025	0	3.769627877	4.445934547	2.764496536	16.56663796	1.304605684	14.28961601	0	2.187702041	0	10.44657336	4.498351029	6.997915644	0.762090625	Ilf2
ENSMUSG00000001017.15	12.34972962	27.04317538	12.02083848	11.68682853	4.275782195	14.54173472	15.01288877	6.822466565	5.70209476	22.826942	0	2.692211394	3.557152288	6.992231401	0	15.35369899	46.16517775	24.51669065	58.48621336	10.32195959	22.67683824	24.64437707	47.75400968	22.01159059	17.97838209	Chtop
ENSMUSG00000001018.15	0	0	0	0	4.527225573	0	4.768722835	3.611835647	0	9.063492144	0	0	0	0	3.452602661	19.95127547	0	24.33602727	0	24.59015307	0	13.04681214	8.427041883	13.10963236	0	Snapin
ENSMUSG00000001020.8	0	0	0	0	0	0	0	0	0	0	0	0	0	0	0	0	0	0	0	0	0	0	0	0	0	S100a4
ENSMUSG00000001023.10	0	0	0	0	0	0	0	0	0	0	0	0	0	0	0	0	0	0	0	21.72509665	0	0	44.6711248	0	0	S100a5
ENSMUSG00000001025.8	0	0	0	0	0	0	0	0	0	0	362.0204694	300.8383754	298.1177253	413.9239866	422.2176933	828.1328004	8.188380955	635.9767652	0	665.9608268	10.05555483	655.6810492	14.11699043	497.7888202	31.09129055	S100a6
ENSMUSG00000001027.7	0	0	0	0	0	0	0	0	0	0.589558216	0	0	0	0	0	0	6.359049434	1.582999643	2.51756803	1.332941593	5.856814422	0	10.96317336	0	1.392999055	Scn4a
ENSMUSG00000001029.15	0	0	0	0	0	0	0	0	0	2.180188762	0	0	0	0	0	0	0	5.853939332	0	0	0	0	0	0	0	Icam2
ENSMUSG00000001034.17	0	0	0	0	2.359432536	0	0	0	2.359867847	0	0	0	0	0	0	0	0	0	0	0	0	0	0	0	1.488105955	Mapk7
ENSMUSG00000001036.17	0	3.76266369	0	0	1.983042571	0	0	0	0	4.764054402	0.928038281	0	0	2.432167713	1.512329781	0.97101974	0	0	0	0	2.629292932	5.714843115	0	0	1.87607237	Epn2
ENSMUSG00000001039.12	0	0	9.148313361	0	13.01612877	0	0	0	6.50926511	2.605825111	0	6.146624507	4.060691423	3.99101469	39.70601428	3.186749029	0	0	0	5.891551635	0	0	0	6.281870289	0	B9d1
ENSMUSG00000001052.15	1.865281006	0	2.420807838	3.53031523	6.888602367	1.255061442	0	0	1.722468326	5.516384587	5.641609458	9.759042697	5.372659	11.61703495	1.313365464	2.529812892	0	3.702956973	2.944550913	1.559010258	4.566758621	2.481495001	6.411271067	4.986886729	1.629253546	Sec24b
ENSMUSG00000001053.15	0	0	0	0	0	0	0	0	0	0	0	0	0	0	0	0	4.103195295	0	0	0	0	0	7.074019763	0	0	N4bp3
ENSMUSG00000001054.9	5.196201599	0	0	0	4.797476429	0	0	0	0	5.762720132	0	0	0	0	3.658704346	0	0	0	0	0	0	0	0	4.630735479	0	Rmnd5b
ENSMUSG00000001056.3	29.39526611	34.33020204	50.86653816	37.0898738	94.9887774	0	0	21.65210375	9.048219303	25.35563335	76.20603351	128.1619482	50.80116311	99.85894872	68.99179837	110.7436999	9.767466637	58.35549994	0	90.08521754	0	91.24799243	0	165.9104433	5.705704683	Nhp2
ENSMUSG00000001062.18	0	0	0	0	3.017857528	0	0	1.605104528	0	8.861221312	1.883091067	0	0	0	0	3.940610287	0	0	0	0	0	0	0	0	0	Vps9d1
ENSMUSG00000001065.15	0	0	0	0	0	0	0	0	0	0	0	0	0	0	0	0	0	0	3.205460488	0	2.485704059	0	0	1.80958759	0	Zfp276
ENSMUSG00000001082.12	0	0	0	7.343641219	3.582358867	0	0	0	0	1.434374361	0	3.383404575	0	0	0	0	3.867835786	3.851382339	12.25030857	0	0	10.32384237	0	0	1.129705868	Mfsd10
ENSMUSG00000001089.14	2.768489067	0	1.796506803	0	0.639012978	0	0	0	1.278261751	1.023441667	2.99049811	6.035239669	2.392263845	8.621123079	1.94932448	0.625800198	0	2.748003079	2.185182014	1.15695781	0	0	0	0	2.015143481	Luzp1
ENSMUSG00000001095.5	0	0	0	0	0	0	0	0	0	1.721011361	0	0	2.681874559	0	0	0	0	0	0	0	0	0	0	0	0	Slc13a2
ENSMUSG00000001098.15	0	0	0	0	1.28340512	0	0	0	0	0	0	0	0	1.574074375	0	0	0	0	0	0	0	0	0	0	0	Kctd10
ENSMUSG00000001100.10	0	0	0	0	27.40509268	0	0	0	21.9281191	35.11354503	0	2.588308971	3.419868589	6.722375259	16.71997905	8.051532439	0	20.62418806	4.685751123	9.923596886	0	11.84662958	5.101222816	21.16208167	4.321132412	Poldip2
ENSMUSG00000001103.7	0	0	0	0	0	0	0	0	0	0	0	0	0	0	0	0	0	0	0	0	0	0	0	0	0	Sebox
ENSMUSG00000001105.15	88.3592786	103.1932106	47.78119077	97.5524484	54.38608033	14.86321944	0	16.27102354	13.59902862	8.16605784	12.72599117	6.420703501	46.65934151	29.18282283	20.73825598	129.8250209	139.4602089	51.16151044	69.74241245	172.3191929	117.1785343	78.36642572	101.2350212	98.42969873	23.58233221	Ift20
ENSMUSG00000001119.7	0	0	0	0	1.18348705	1.724993123	0	0	0	0.947735023	0	0	0	0	1.805127875	0	5.11119487	2.544726139	0	2.142749259	3.138343253	0	0	0	2.239293687	Col6a1
ENSMUSG00000001120.15	0	0	0	7.245993075	1.767362182	0	0	0	0	0	0	0	0	0	0	0	0	0	0	0	0	0	0	0	0	Pcbp3
ENSMUSG00000001123.15	0	0	0	0	0	0	0	0	0	0	0	0	0	0	0	0	0	0	0	0	6.432355381	0	0	4.682741867	0	Lgals9
ENSMUSG00000001127.12	6.86683483	0	15.59590923	12.9964823	5.547425924	4.620376016	6.678107501	7.587008377	6.341085046	2.538498335	4.4504976	5.987813997	5.933662837	5.831848098	3.626262082	9.313238715	20.5354229	17.04005578	13.55006612	22.9573258	39.9285928	22.83840377	44.25453122	7.649456788	7.497405863	Araf
ENSMUSG00000001128.7	0	0	0	0	0	0	0	0	0	2.391174771	0	0	0	0	0	0	0	0	0	0	7.918170189	0	0	5.76441208	1.883276949	Cfp
ENSMUSG00000001131.11	0	0	0	0	0	0	0	0	11.67709383	4.674638966	0	0	7.284551167	7.159556758	80.13304148	11.43353874	0	0	0	31.70689782	0	0	0	90.15332766	7.363443205	Timp1
ENSMUSG00000001134.9	0	0	0	0	3.16270487	0	0	0	0	5.0653806	47.36335945	29.87056998	71.04104079	38.79003296	53.06349055	58.84889131	6.829479418	102.0064108	0	114.5239994	0	72.91567982	0	79.3723318	1.994733852	Uxt
ENSMUSG00000001138.13	103.1947831	107.241776	136.1987213	201.9318316	41.17871298	48.25144316	49.32879805	54.11002376	43.60903453	35.56220672	3.022918463	3.050334218	6.04549667	0.990293832	2.46307168	0.790730717	3.487076874	0	0	1.461875663	0	0	0	3.117451517	0.509247474	Cnnm3
ENSMUSG00000001143.13	0	0	0	0	0.704399141	0	0	0	1.409058204	0	0.65929938	0	0.879016366	0.863933469	1.074393273	0	0	0	0	2.550683994	1.867909152	0	5.244714204	2.719668262	0.444268078	Lman2l
ENSMUSG00000001150.7	1.560232271	0	0	0	0.720254729	1.049808237	1.51735102	0	0	1.730337391	0	2.7210151	0	0.883380075	3.295731593	1.410724247	0	0	0	0	3.819909254	2.075670405	0	1.390443153	0.454268276	Mcm3ap
ENSMUSG00000001151.10	0	0	0	0	0.85299873	0	0	0	0	0	0	0.805625542	0.532226546	1.569282475	0.650523292	0.835361396	4.604869494	2.75116846	1.45846606	0	2.261962062	1.22910975	0	0.823351931	0.806985877	Pcnt
ENSMUSG00000001155.13	0	0	0	0	1.623957795	0	0	0	0	0	0	0	0	0	0	1.590379449	0	6.983646922	0	0	4.306373261	9.360025002	0	6.270062262	2.048476681	Ftcd
ENSMUSG00000001156.9	11.11466934	2.781561902	10.3034949	12.02064349	5.130898327	5.341819768	23.16256071	8.186895564	7.331207099	13.50039964	3.430277244	5.538219932	2.744067351	1.797988236	4.47197969	2.871318554	0	1.576060589	0	0	1.943713723	2.112358584	0	1.415019707	0.924595244	Mxd1
ENSMUSG00000001157.13	223.0925494	169.6577119	188.5344382	271.6706158	110.9703659	131.4905431	131.1857805	142.6711238	110.1923445	108.6837361	20.92252514	39.20851591	30.88389412	17.62488145	23.13610685	10.9457688	6.895744196	6.86641028	0	13.00895977	2.11704042	4.601447683	2.972112415	4.62360359	1.510566202	Gmcl1
ENSMUSG00000001158.13	0	0	7.933186273	11.5691332	5.643629049	0	0	0	5.644670289	4.519411434	224.4973606	181.2267156	257.0570195	200.7326137	197.9843028	165.8080959	6.093367864	127.416391	0	102.1800953	14.96564338	113.8488833	10.50513114	152.5294188	0	Snrnp27
ENSMUSG00000001166.17	0	0	0	0	0	0	0	0	0	0	0	0	0	0	0	0	0	0	0	0	0	0	0	0	1.359404899	Oas1c
ENSMUSG00000001168.16	0	0	0	0	0	0	0	0	0	0	0	0	0	0	0	0	0	0	0	0	0	0	0	0	0	Oas1h
ENSMUSG00000001173.15	1.183743586	0	0	0	0.546455121	0	0	0.871927433	0	0	1.534403584	2.064426068	0.681918768	0.670217837	0	0.535156146	4.720015503	1.174984239	1.868669249	0.989378216	2.898153795	0	0	1.054925086	0.689303981	Ocrl
ENSMUSG00000001211.15	2.882924687	5.050373753	1.870765492	5.456353707	18.63194504	3.879573751	1.401845352	6.370554788	11.97988882	36.76822577	3.114110484	3.770823943	3.321530904	2.448402979	12.17939937	5.213341415	1.436908442	8.584775729	0	6.023903565	1.764562702	5.752990977	2.477269052	26.97656056	0	Agpat3
ENSMUSG00000001225.12	0	0	0	3.336865707	0	1.186288252	0	0	0	0	0.761781148	1.53737994	1.015651034	1.996447292	0	0	3.514999769	0	8.349597974	0	2.158257725	0	6.059954753	0	1.026650584	Slc26a3
ENSMUSG00000001228.14	527.3064877	438.780124	482.467741	533.932203	227.5996486	722.0183708	810.2462062	796.2320942	618.4061675	582.8470257	52.40245836	62.0738358	60.75305411	49.26124707	48.26672045	53.63749803	0	52.3404578	8.324111998	44.07251352	3.227504919	42.09044349	0	46.99234266	0	Uhrf1
ENSMUSG00000001240.13	0	5.959165638	0	0	3.140668453	0	0	0	0	3.772565346	0	0	0	0	2.395171188	0	6.781894435	0	5.36994744	0	8.328351075	0	5.846084796	3.031511472	1.980835373	Ramp2
ENSMUSG00000001247.16	0	0	0	0	0	0	0	0	0	0	0	0	0	0	0	0	0	0	0	0	0	0	0	0	0	Lsr
ENSMUSG00000001248.15	0	0	8.345063858	0	0.989439451	1.442158786	0	0	3.958488002	3.961709679	0	0	0	0	1.509154436	1.937961902	0	0	0	0	0	0	0	5.730303133	0	Gramd1a
ENSMUSG00000001249.14	0	0	0	0	0	0	0	0	0	0	0	0	0	0	1.927934673	0	0	0	0	0	0	0	0	0	0.797212578	Hpn
ENSMUSG00000001260.10	1.426990933	2.499835528	0	0	0.658746128	0.960156294	0	0	2.635470662	0	1.849708019	2.488644768	0.822046186	2.423822494	2.009520928	1.935375983	2.844965501	7.082158145	2.252661901	0	3.49369512	1.898411476	9.809595076	2.543403068	2.077372464	Gabrg1
ENSMUSG00000001270.9	11.63626078	6.79488973	0	7.341104555	21.48672863	0	3.77215036	0	14.3271286	37.28085128	1.675918526	6.764471737	8.9377291	6.588276064	87.39437754	8.767687742	0	11.55015595	0	0	4.748166994	5.160138136	13.33190046	48.39318521	0	Ckb
ENSMUSG00000001285.12	0	0	0	0	5.50868574	0	0	0	0	1.470449664	0	0	0	2.25210287	8.402189259	3.596522283	7.93022796	11.84474016	6.279205278	0	0	5.291746335	6.835963837	7.089634694	18.52989746	Myg1
ENSMUSG00000001289.12	8.055230742	14.11133843	10.45427775	15.24569418	11.15568138	5.41999274	15.66768335	17.80007955	14.87698611	17.86691278	327.1647838	372.2764422	320.18581	259.9627869	351.6503054	200.2919772	0	231.8731091	0	188.5127469	0	139.3126246	0	186.6445507	2.345314766	Pfdn5
ENSMUSG00000001300.16	0	2.869614263	2.125931901	6.200582841	1.512377325	0	0	0	0	0	0	1.428384076	0	0	0	0.740553057	0	6.503807724	5.17175682	0	2.005243392	4.358453655	2.8151606	1.459813183	0.476931989	Efnb2
ENSMUSG00000001305.5	0	6.07323426	0	0	0	2.332655103	0	2.553597911	0	1.2815929	1.497926562	0	1.997123012	1.962854709	0	1.567302008	0	0	0	0	0	0	0	0	2.01875195	Rrp15
ENSMUSG00000001313.12	45.14167499	69.19519617	278.2834176	42.71858832	23.44374851	26.57702973	27.43812887	249.380009	52.10683076	22.94566504	9.752329917	19.68155345	65.01187373	9.584451862	3.973095524	12.75500302	0	16.80286506	0	160.3508641	0	7.506834122	0	15.08595885	0	Rnd2
ENSMUSG00000001323.17	0	4.313860914	0	0	0	0	0	0	0	1.820648861	1.063987749	0	1.41857049	1.394229474	1.733872827	0	2.454718589	0	0	0	0	0	0	0	0	Srr
ENSMUSG00000001333.9	0	0	0	0	0	0	0	0	0	0	0	0	0	0	0	0	3.911082029	0	0	0	0	0	0	0	1.142337101	Sync
ENSMUSG00000001334.9	4.064057783	7.11950987	10.54886948	15.3836393	3.752206501	2.734516786	0	0	0	0	7.023936495	3.543819341	11.70590198	11.50504235	14.30774537	42.25816057	76.97315184	12.10195493	83.40229985	33.96757783	104.4751402	27.03329697	83.8129247	32.5961543	39.04783563	Fndc5
ENSMUSG00000001348.15	0	0	0	0	0	0	0	0	5.108009518	0	0	0	0	0	0	0	0	0	0	0	0	0	0	0	1.610526494	Acp5
ENSMUSG00000001349.5	0	0	0	0	0	0	0	0	3.789933962	0	0	0	0	0	0	0	0	0	0	0	0	0	0	0	2.389889461	Cnn1
ENSMUSG00000001366.14	0	6.33941533	0	0	5.011608071	4.869784003	0	0	0	2.675526524	0	3.155518156	4.169308048	10.24441895	7.644015559	14.72395128	14.42928362	10.77592699	5.712599581	12.09828135	4.429888317	14.44273275	12.43823778	16.12474923	5.268077317	Fbxo9
ENSMUSG00000001376.17	0	1.812012322	2.684831095	3.915345926	0.954987708	0	0	0.761892376	0.955163902	0.764753022	0.446921899	1.80390067	0.595862328	1.17127605	1.456606502	0.467620781	3.09327103	1.026704172	1.632847872	2.593563492	0	1.376068525	5.33288299	0.921796184	1.204631092	Vps50
ENSMUSG00000001403.13	0	0	11.21020245	24.52211272	11.96232296	0	0	0	3.988176662	17.56225901	27.99106231	18.82994777	29.85545278	46.46001601	33.45040808	39.04993233	0	21.43442402	0	36.09708367	0	22.98246139	0	30.79082883	6.28724766	Ube2c
ENSMUSG00000001415.10	1.614288622	0	0	0	3.726044624	2.172360518	1.569921692	1.189060327	1.490692829	6.564386633	0.697496281	1.407644169	1.859885404	0	0	0.729800345	1.609188724	1.602343371	0	1.349229694	3.952255161	0	0	0	0	Smg5
ENSMUSG00000001416.13	1.762793038	3.088101377	2.287796418	3.336341866	27.66795786	29.65255055	27.42951408	19.47669615	16.27827209	34.53802328	6.854954035	6.148554373	10.15491591	19.96133878	28.54765811	27.89280881	0	26.24623349	0	32.41370779	4.315837818	25.79664034	3.029501713	45.55785899	4.105957656	Cct3
ENSMUSG00000001418.13	0	0	2.316525701	0	2.471947201	1.200996643	8.679363608	0	8.241344238	3.959064761	12.33961948	4.669324196	12.33892501	2.021200573	10.05431263	1.613890066	3.558581073	1.771721584	5.63541456	0	0	0	12.2701802	6.362752739	11.95286632	Glmp
ENSMUSG00000001419.17	0	0	0	0	0	0	0	0	0	0.693580518	0	0	0	0	0	0	1.870261782	0	0	0	0	0	0	0	0.546260448	Mef2d
ENSMUSG00000001420.13	0	0	0	0	0	0	0	0	0	0	0	0	0	0	0	0	0	0	0	0	0	0	0	0	0	Tmem79
ENSMUSG00000001424.14	176.082374	159.272856	192.6771498	104.5526175	73.31627681	179.6524559	144.381307	192.430104	148.7851086	97.00175296	27.34940323	34.1204752	41.76764687	39.09615498	29.98247652	36.94074771	0	60.54450403	1.81676709	50.01871182	1.408828887	27.5591676	3.955708909	24.61499076	0.335079305	Snd1
ENSMUSG00000001435.15	0	0	0	0	0.738309825	0	0	0	0	0.59123763	0.691038902	0	0	0	0	2.169131692	0	0	0	0	0	2.127702593	0	0	0.465655716	Col18a1
ENSMUSG00000001436.15	0	0	0	0	0	0	0	0	0	0	0	0	0	0	0	0	0	0	0	0	0	0	0	0	0	Slc19a1
ENSMUSG00000001440.5	39.19071443	20.89505924	30.95989144	9.674885138	15.73193712	26.36962174	29.8280357	36.39787638	29.89619531	29.60557388	50.80016771	50.51797823	46.1347538	41.48414496	86.38317552	53.92327529	375.3819735	81.18410067	346.9923139	102.5398189	348.3418143	104.2755077	292.8365085	110.8516562	226.2264287	Kpnb1
ENSMUSG00000001441.13	0	0	2.022379015	2.949278058	1.43871032	2.096994138	3.030911821	2.295615774	0	2.880293784	2.019893478	1.358808332	3.590719643	1.764553539	5.486025599	7.04481155	43.4940979	10.82726942	29.51906161	7.814522693	36.24381426	12.43846786	37.49250108	11.10965237	17.24063472	Npepps
ENSMUSG00000001444.2	0	0	0	0	0	0	0	0	0	0	0	0	0	0	0	0	0	0	0	0	0	0	0	0	0	Tbx21
ENSMUSG00000001445.10	0	0	8.532355494	0	0	0	0	0	0	0	2.840623029	0	15.14913685	0	0	5.94436909	6.553581245	0	0	5.494872222	32.19190503	0	0	0	3.828300683	Mrpl10
ENSMUSG00000001467.5	0	0	0	0	7.044629601	1.711318206	0	0	2.348643108	4.701109176	6.593591122	4.435593585	13.18644007	7.20009785	8.95408844	2.299656264	0	0	0	2.125762572	0	3.383601337	4.370991147	2.266595554	1.481027761	Cyp51
ENSMUSG00000001472.17	6.249902591	3.649574354	5.407518807	0	12.50236598	0	4.052087307	0	0	11.55216902	2.700436438	7.26647335	2.400252852	7.077201931	11.7350057	10.36018613	4.153438503	22.74673569	3.288719202	8.706161182	0	13.85769935	0	20.42248851	0	Tcf25
ENSMUSG00000001482.15	0	0	0	0	2.351938875	0	0	0	0	0	4.402707925	13.32791221	10.272407	7.211531762	3.587323091	0	5.078728115	2.528561817	4.021369442	2.129138329	3.118408223	0	0	0	0	Def8
ENSMUSG00000001493.9	0	0	6.540961932	0	0	0	0	0	0	0	0	0	0	0	3.548680472	0	0	0	0	0	6.169633505	0	0	0	0	Meox1
ENSMUSG00000001494.6	0	0	0	10.28678494	0	3.657052217	0	0	0	0	0	0	0	0	0	0	0	0	0	0	0	0	0	0	0	Sost
ENSMUSG00000001496.15	0	0	0	0	0	0	0	0	0	0	1.707172461	0	2.276101843	0	0	0	7.877210954	3.921850981	0	3.302337	0	0	6.79026246	0	0	Nkx2-1
ENSMUSG00000001497.18	0	7.781331396	0	4.20342122	0	0	0	0	2.050881986	0	0	1.936624375	2.558813859	0	0	0	4.427815176	2.204489812	7.011944818	0	5.43747763	0	0	0	1.293262968	Pax9
ENSMUSG00000001504.10	0	0	0	0	0	2.302093199	0	0	0	0	0	0	0	0	0	3.093535163	0	0	0	2.859610529	0	0	0	0	0.996151366	Irx2
ENSMUSG00000001506.10	6.843816337	8.991866114	11.1025927	25.90583293	3.949164468	16.11710777	9.98358247	16.38341417	12.63965786	8.222464151	3.696315811	8.951613139	2.956886227	8.718448517	8.432914924	5.414511415	27.28878078	6.793174151	8.102786759	0	20.94460376	9.104738628	26.46371068	6.099051879	9.464879915	Col1a1
ENSMUSG00000001507.16	0	0	0	0	0	0	0	0	1.815982368	0	0	0	0	0	0	0	0	0	0	0	0	0	3.379671789	0	1.145137928	Itga3
ENSMUSG00000001508.15	0	0	0	0	0	13.06421305	0	0	0	2.392552969	0	0	0	0	0	0	0	0	0	0	0	0	0	0	0	Sgca
ENSMUSG00000001510.8	0	0	0	0	0	0	0	3.17265195	0	0	0	3.755877575	0	2.438698274	0	0	0	0	0	0	0	0	0	0	1.254073181	Dlx3
ENSMUSG00000001517.14	0	0	2.532718663	3.693517151	10.81058036	2.626162628	9.489377209	1.437452838	3.60419163	11.54279987	0	1.701698443	1.12420602	1.104915954	9.61856459	2.646762879	0	1.937069949	0	3.262162584	0	5.192422629	0	13.91313086	0	Foxm1
ENSMUSG00000001518.12	7.912198179	11.08861656	2.05372931	8.984990567	23.3762042	7.453253827	6.15579216	11.6560085	8.767693901	11.11478419	0	0	0	0	3.342640964	0.715401804	0	0	0	1.322610168	0	2.105214192	0	5.640935384	0.460734045	Itfg2
ENSMUSG00000001520.12	0	0	0	0	0	0	0	2.201518135	0	0	3.874195475	0	3.4435355	0	0	12.16087858	0	0	0	4.996136148	0	3.976204393	0	0	0.870207289	Nrip2
ENSMUSG00000001521.12	14.42388138	29.47943489	26.51953266	13.64964527	9.432931469	74.40625444	54.94087334	54.89278797	49.94826262	51.09977855	11.94509046	11.52936215	24.92748145	14.97207245	18.61936652	34.23452642	53.91867421	34.59977672	49.33430839	26.12034742	45.61381363	35.17974715	68.16865287	27.85083533	14.34854636	Tulp3
ENSMUSG00000001524.14	0	0	0	0	0	0	0	0	0	0	0	0	0	0	2.386495651	1.532294356	0	0	5.350496981	11.33141172	0	0	5.824909723	3.020531051	0.9868303	Gtf2h4
ENSMUSG00000001525.10	14674.97918	14645.49946	14367.38901	12877.97876	5429.847125	28548.18511	29416.41219	27488.30564	25120.59817	15564.98814	2442.662586	3057.843156	2506.200893	2449.82085	2326.54777	1071.144221	144.6712416	1621.465535	122.5435887	1534.58717	119.817361	1486.226801	87.00597796	1055.745055	34.39372029	Tubb5
ENSMUSG00000001542.7	0	0	0	4.324887604	0	8.45646812	4.444597188	5.891099453	5.275365955	4.223727515	19.25311164	21.91845772	23.0366148	18.75996191	16.8941455	31.50854328	1269.919739	31.75470224	1271.56782	44.88261726	1309.137471	41.04010962	1148.686066	44.80147052	417.486551	Ell2
ENSMUSG00000001552.14	0	0	0	0	0.805418471	0	0	0	0	0	0	0	0	0.987831946	0	0	0	0	2.754225683	1.458241416	0	0	0	0	0.507981477	Jup
ENSMUSG00000001555.10	0	0	0	0	0	0	0	0	0	0	0	0	0	0	0	1.729639251	3.81380469	3.797581086	0	0	0	0	0	0	0	Fkbp10
ENSMUSG00000001558.5	0	0	0	9.83456626	2.398738214	0	0	0	0	0	0	0	0	0	0	0	0	0	0	0	0	0	0	0	0	Klhl10
ENSMUSG00000001566.9	0	0	0	0	0	0	0	0	0	0	0	0	0	0	0	0	0	0	0	0	6.109308199	0	0	0	0	Mnx1
ENSMUSG00000001569.10	1.216311921	2.13076319	0	0	0	0	0	0	1.123186668	0	0	1.060612309	0.700680398	1.377315078	1.712837975	2.199519585	0	2.414623156	0	2.033197954	0	0	0	2.167898477	0	Nom1
ENSMUSG00000001583.13	0	0	8.755339852	0	0	0	0	2.484561019	0	0	0	0	0	0	2.375025561	0	0	0	5.324781165	0	0	4.487413609	0	0	0	Tnk1
ENSMUSG00000001588.12	0	0	0	0	0	0	0	0	0	0	0	0	0	0	0	0	0	0	3.633906621	0	0	3.062443605	0	0	0	Acap1
ENSMUSG00000001604.14	0	0	0	0	0	0	0	0	7.4066138	2.965056716	6.931120191	6.993980599	0	4.541204573	0	0	0	0	0	0	0	0	0	0	2.335263417	Tcea3
ENSMUSG00000001622.15	0	0	0	0	0	1.819718179	0	0	0	0	0	0	0	0	1.904253394	0	2.69593371	0	0	0	0	0	4.647862696	0	1.574840454	Csn3
ENSMUSG00000001627.12	3.8337288	3.35800713	2.487754043	3.627944296	3.539551575	0	0	0	0	0	9.938786208	5.014462021	4.416989714	13.02359795	6.748429577	5.199547152	9.554042989	15.22144143	24.20784773	8.010619456	7.039574999	12.75059739	6.588571496	5.124796537	1.674309722	Ifrd1
ENSMUSG00000001630.13	278.4237685	286.19992	349.3999575	335.3365414	213.5078544	614.6560538	635.5300375	627.1123656	686.3259755	528.2418665	89.47962542	78.25232392	121.9505517	80.77388461	97.21057491	20.80529181	2.293753436	27.40795202	3.632417315	23.07846333	2.81679169	24.48950804	0	47.16423064	0.66995262	Stk38l
ENSMUSG00000001632.16	0	5.80357155	4.299531844	6.270098152	4.587998184	0	4.832737258	0	7.648074436	6.735783069	5.72566353	4.333193468	2.862670646	5.627101108	9.330532636	8.237410124	6.604818862	11.50926441	2.614868933	15.22903958	12.16634617	4.407316685	14.23360814	13.28561356	3.375952424	Brpf1
ENSMUSG00000001642.18	1.339335837	0	0	5.069775212	1.854844924	0.901177228	0	0.986534307	1.236791427	5.941430442	0.578695627	1.167887982	3.086202975	0.758311832	11.31649822	1.210995039	2.670209152	0	4.228577409	3.358268758	3.279089563	5.345395958	2.30175643	7.161511954	2.729673364	Akr1b3
ENSMUSG00000001655.6	0	0	0	17.2714325	0	0	0	0	0	0	0	0	0	0	0	2.062775783	0	0	0	0	0	0	0	0	1.328471671	Hoxc13
ENSMUSG00000001656.3	0	0	0	0	0	0	0	0	0	2.053972985	0	0	0	0	0	0	0	0	0	0	6.801555393	0	0	0	0	Hoxc11
ENSMUSG00000001657.7	7.930078852	0	0	0	3.660786216	2.667891907	0	0	0	0	1.713200612	0	0	2.244945763	0	7.170185315	0	7.87139865	0	0	0	5.274929344	0	7.067104075	1.15443813	Hoxc8
ENSMUSG00000001661.5	0	0	0	0	0	0	4.535039573	0	0	0	0	4.06626779	0	0	0	0	9.296940835	0	0	3.897525646	5.708448276	0	0	8.311477882	2.715422577	Hoxc6
ENSMUSG00000001663.10	0	0	0	0	0	0	0	0	0	0	0	0	0	0	0	0	0	0	0	0	0	0	0	0	0	Gstt1
ENSMUSG00000001665.11	0	0	0	0	0	0	2.842367333	0	0	0	0	0	0	0	0	0	0	0	0	2.442801081	0	3.888235269	5.022885454	0	0	Gstt3
ENSMUSG00000001666.8	0	0	0	0	0	0	0	0	0	0	31.38282105	25.33395301	8.368281289	65.79753068	61.3696773	6.567258994	0	14.41901745	0	36.42396541	0	38.65097	0	25.89138259	0	Ddt
ENSMUSG00000001670.13	0	0	0	0	0	0	0	0	0	0	0	0	0	0	0	0	4.654268925	0	7.370559875	0	5.715569002	0	8.024085619	0	1.359404899	Tat
ENSMUSG00000001672.14	0	0	0	0	1.57846324	2.300691194	0	0	0	0	0	0	0	0	2.407570065	0	0	0	0	0	0	0	0	0	0	Marveld3
ENSMUSG00000001674.11	0	0	0	0	0	3.042879533	0	0	0	0	19.54000859	15.77377823	13.02593926	33.28631624	28.65813163	26.57848797	9.016123049	44.8888461	0	22.67879602	0	24.0654046	7.772020102	32.24170558	0	Ddx18
ENSMUSG00000001687.15	368.8456138	340.0801195	332.928339	356.9201884	141.4660157	395.5938786	306.1157312	346.2464968	317.5569661	260.403598	51.52549216	48.36538819	31.15319536	48.67579117	38.07754305	52.65809595	56.67253487	71.57160106	56.91295492	46.35831936	45.83112782	29.5156333	59.57620991	54.37254289	16.95646936	Ubl3
ENSMUSG00000001707.8	0	0	4.474443716	0	6.366193775	0	0	0	3.183684164	6.37255051	8.937889101	0	3.972171591	1.952006878	9.710113715	17.14504244	0	34.22137086	0	5.763120513	0	4.586613418	5.925061686	27.65218739	1.0037976	Eef1e1
ENSMUSG00000001729.14	10.96046038	4.800196625	3.556189162	0	30.35826226	0	0	0	7.590965828	45.58286313	8.287576607	9.557416143	11.04948025	17.06553207	23.15215254	9.910182924	0	10.87935626	4.325572596	9.160802103	0	7.290678333	0	17.09349331	1.595592378	Akt1
ENSMUSG00000001739.14	0	0	0	0	0	0	0	0	0	0	0	0	0	0	0	0	5.27001731	0	0	0	0	0	0	0	0	Cldn15
ENSMUSG00000001741.12	0	2.5011069	0	0	0	0	0	0	0	0	0	0	0	0	0	0	0	0	0	0	0	0	0	0	0	Il16
ENSMUSG00000001751.9	0	0	0	0	7.800862726	2.842539458	0	0	0	4.685191199	1.825351442	3.683812204	0	0	2.974589952	13.36923944	4.211255367	0	0	10.59282365	0	16.86072224	0	7.52973617	1.230010829	Naglu
ENSMUSG00000001755.12	0	0	0	0	3.616095766	0	0	0	0	2.895765192	0	3.41526782	0	2.217539728	5.515493612	0	0	0	0	0	0	5.210533625	0	13.96165939	1.140344884	Coasy
ENSMUSG00000001761.7	0	0	0	0	3.688790807	1.344150486	0	1.471464799	1.844735691	2.21548447	0	0	0	2.262119339	2.813186299	0.90312955	1.991374625	0	3.153566358	3.339349495	4.89092455	0	0	8.901458255	0.581634724	Smo
ENSMUSG00000001763.14	2.161499837	0	0	0	0.997819688	0	0	0	0	0.79905282	0	0	0	0	0	0	2.154671177	0	0	0	0	0	0	0	1.258659782	Tspan33
ENSMUSG00000001767.5	0	0	3.791171484	0	0	0	0	0	0	0	0	7.64170617	0	0	6.170494349	6.60313632	0	2.899557879	0	9.766120452	0	7.772424507	0	93.71818349	0	Crnkl1
ENSMUSG00000001773.14	0	0	0	6.620715791	0	0	0	0	0	1.293171153	0	0	0	0	0	0	0	0	0	0	0	0	6.011814926	0	0	Folh1
ENSMUSG00000001774.8	1.497598247	2.623527043	0	0	0.691340795	18.1379645	13.1079458	22.0621596	15.21230362	6.089873756	4.529539735	3.917673849	1.725441834	0.847917632	1.054475873	2.031138118	0	2.973032939	0	1.251699354	5.499844005	3.984689225	2.57374312	0	1.308096339	Chordc1
ENSMUSG00000001783.3	42.94069467	60.179597	16.71884878	32.50860067	33.69883204	0	0	0	3.965299931	12.69928689	7.421467126	7.488774638	19.7894652	4.862475259	9.070508711	21.3542651	0	4.262294642	0	14.35601033	0	11.42531541	0	3.82677605	0	Rtcb
ENSMUSG00000001785.13	0	0	4.953522496	0	5.285866704	0	0	0	7.049122584	8.465831547	0	9.984608605	2.198736042	6.483024883	5.374887894	12.07866704	3.804730376	11.36563612	0	6.380177943	9.34462505	5.077702211	0	6.802868369	4.445096918	Pwp1
ENSMUSG00000001786.14	27.25483411	28.64738704	47.16266403	17.19457742	9.226602928	12.22567942	5.301153054	14.72202912	5.033621029	25.52443645	1.570156678	9.506381397	5.233561033	7.201262914	19.19043712	4.928632236	1.811248668	1.803543768	0	7.593237666	2.224262694	7.251747526	0	4.857776393	0.529024075	Fbxo7
ENSMUSG00000001794.13	4.53330305	7.941544517	5.883432856	0	25.1126683	9.150750763	4.408710251	3.339161741	16.7448677	55.30303604	1.958734006	3.952996705	5.222996719	10.26675236	22.34364984	12.29670861	0	17.99903187	0	30.31164071	0	0	0	32.31980418	1.319890506	Capns1
ENSMUSG00000001802.16	0	0	0	0	0	0	0	0	0	0	0	0	0	0	0	1.080104511	0	0	0	0	2.924668819	0	0	0	0	Lrp3
ENSMUSG00000001804.9	0	0	0	0	0	0	0	0	0	0	0	0	0	0	0	0	0	0	0	0	0	0	0	0	0	Dsg4
ENSMUSG00000001815.15	0	0	0	0	0	0	0	0	0	0	0	0	0	0	3.773066138	0	0	0	0	2.239380042	0	3.564447603	0	0	0.780092766	Evx2
ENSMUSG00000001819.4	0	0	0	0	0	66.94334972	21.99028452	26.64874308	37.58491095	33.43600002	0	3.943444559	0	0	0	2.044499075	4.508061525	0	0	0	0	0	0	0	3.950103242	Hoxd13
ENSMUSG00000001823.5	0	0	0	0	0	0	0	0	0	0	0	0	0	0	3.120149997	0	0	4.39854005	0	0	0	0	0	0	0	Hoxd12
ENSMUSG00000001827.12	0	0	0	0	0	0	0	0	0	0	0	0	0	0	0	0	0	0	0	0	0	0	0	0	0	Folr1
ENSMUSG00000001829.17	0	3.950041319	0	0	1.040898249	0.758581313	0	0	1.041090293	0.833550081	1.461380763	0.983089642	0.649466008	1.276643856	1.587642589	0	3.371541194	0	3.559477209	0.942293349	0	0	0	3.014162461	0.656499756	Clpb
ENSMUSG00000001833.17	645.8770026	524.2948834	522.4873827	475.0794772	292.3643429	572.9450979	621.5534729	620.8127823	553.6333968	435.0585325	108.4570437	130.4869564	101.2208771	100.5772761	98.56733844	49.32022233	94.31387181	36.41511637	97.53904015	50.02880137	108.7289827	50.09073994	64.70803117	50.76211356	24.45491223	07-Sep
ENSMUSG00000001844.10	0	0	0	0	3.619883576	0	0	0	3.620551439	2.898798465	11.85841094	3.418845265	4.51723564	0	2.760635507	0	0	3.891725031	0	0	0	5.215991586	0	10.48221303	1.14153938	Zdhhc4
ENSMUSG00000001847.14	2.497551525	0	0	0	2.305904485	3.360974146	2.428909095	0	0	6.462979496	12.94960178	13.0670456	17.26516398	22.62521851	75.61783452	24.84048186	22.40695082	27.26977433	23.65595618	20.87464803	6.114743527	33.22642327	4.292243308	120.191069	20.36083762	Rac1
ENSMUSG00000001855.15	0	0	0	6.600837878	0.536667697	0.782220714	0	0	2.147066843	0.859525707	0	0	1.339410174	0.658213728	0.818558867	2.102284378	0	4.615757527	3.670399938	0.971657703	1.423122834	0	3.995843444	3.108091739	1.015437038	Nup214
ENSMUSG00000001864.13	116.9686631	92.69665417	57.83040946	89.60626505	30.8551981	33.72977625	24.3758377	30.77047482	30.86089084	9.265802237	24.06638955	26.71312034	27.27370645	6.307228573	21.57020363	3.777151193	0	16.58616144	0	6.983066782	0	0	0	12.40949823	0.810855353	Aif1l
ENSMUSG00000001865.2	0	0	0	0	0	0	0	0	0	0	0	0	0	0	0	0	0	0	0	0	0	0	0	0	0	Cpa3
ENSMUSG00000001891.16	497.6027583	519.1813839	702.783627	595.540828	207.7523016	253.5723029	284.6627642	280.2850368	236.5096619	125.7902849	116.986649	124.4285894	134.8959309	97.36437304	118.5067332	178.6448517	18.23642353	167.0613954	23.10354708	211.0073904	8.957929911	257.9816862	6.288017567	153.2518444	10.65287971	Ugp2
ENSMUSG00000001901.15	3.163987505	0	0	0	0	0	0	0	0	0	0	0	0	0	0	0	0	0	0	0	0	0	5.437567177	0	0	Kcnh6
ENSMUSG00000001911.16	16.80300751	21.40792357	3.964974339	20.23772056	4.23099438	1.027815247	1.485563228	1.125167138	4.231774991	1.694087635	1.320033773	0	0.879972988	0.864873677	1.075562521	8.977606535	6.090881113	9.097456527	7.234198	5.106919741	3.739883947	4.064372168	0	4.083942064	1.779006276	Nfix
ENSMUSG00000001918.17	0	4.71392422	0	5.0928583	2.484386907	3.621121438	0	0	2.484845272	1.989494082	0	0	1.550127351	0	1.894670523	2.433017591	2.682366826	5.341912527	0	2.249039481	0	0	4.62447302	4.796079257	1.566915305	Slc1a5
ENSMUSG00000001924.15	0	0	3.024125998	4.410146854	10.75674057	0	0	0	2.151745034	12.05957909	3.020409297	6.09560459	1.342328582	0	13.12547847	3.160297491	0	6.93872203	0	0	2.852447281	0	0	22.84233515	1.356866065	Uba1
ENSMUSG00000001930.17	0.699015915	0	0	0	0	0	0.679804239	0	0.645496721	0.258408827	0	0	0	0.395772311	0.984370031	0.316016634	2.78723027	0	1.103473388	0	0	0	2.402630218	0.622946923	0.610564389	Vwf
ENSMUSG00000001942.8	3.209200244	0	0	0	1.481472787	3.598871049	5.2016649	0.787949284	3.951322976	3.55908494	0	0	0	1.817000972	0	0.967227056	3.199061665	0	3.377383347	2.682264005	2.619023235	4.269391227	1.83842297	0	2.180202104	Siae
ENSMUSG00000001943.8	0	0	0	0	0	0	0	0	0	0	0	0	0	0	0	0	0	0	0	0	6.945903713	7.54855983	0	0	0	Vsig2
ENSMUSG00000001946.14	0	0	0	7.412800031	3.616095766	2.635322595	0	0	0	0	1.69228606	0	0	0	0	0	3.904261167	0	0	0	0	0	6.73105194	0	2.280689769	Esam
ENSMUSG00000001948.10	0	0	0	0	9.77129742	0	0	0	0	0	13.71852253	0	12.19355596	5.992164375	7.451894527	0	21.09993735	0	16.7070655	0	0	0	18.18843159	0	0	Spa17
ENSMUSG00000001962.8	0	0	0	0	13.59354881	3.302215857	4.772891299	7.229985693	27.1921136	38.09994206	16.96428019	17.11813433	8.481662723	8.336127275	58.74555139	39.93743079	4.892271314	38.97168003	23.24239051	57.42717857	6.007842416	26.1164334	0	104.9687347	8.573519536	Fam50a
ENSMUSG00000001964.14	0	7.815338009	23.1597349	16.88716543	14.41625466	6.003551752	8.67729463	0	4.119689837	13.19373668	57.828178	42.79193533	59.10992175	68.19925818	62.82447432	86.72591248	0	110.7062027	0	85.76104901	0	83.09113971	0	83.4912224	3.896744676	Emd
ENSMUSG00000001983.7	0	0	0	0	0	0	0	0	0	0	0	0	0	0	5.716890884	0	0	0	12.81720643	0	0	0	0	0	4.727937503	Taco1
ENSMUSG00000001985.9	1.251419999	0	0	0	0	0	0	0.921776845	1.155606745	0	0	0	0.720905097	0	0	0	2.494932969	0	1.9755039	0	0	0	4.301331976	0	1.093068801	Grik3
ENSMUSG00000001986.16	0	0	0	0	0.525780838	0.766352559	0	0	0	0	0.492117267	0.993160852	0.656119428	1.934583548	0	1.029818684	3.406080769	0	0	0.951946623	0	1.515224658	1.957391816	0	0.994837849	Gria3
ENSMUSG00000001988.9	0	0	0	0	0	0	0	0	0	0	0	0	0	0	0	0	3.720012219	0	0	0	0	0	0	3.325696035	0	Npas1
ENSMUSG00000001995.9	1.167618972	0	0	0	0	0	0	0	0	0.863279485	0	0	0	0.661088323	2.466401194	1.583599211	3.49179061	2.317957885	0	0	2.85867598	3.106706853	2.006647178	1.040555201	0.339957241	Sipa1l2
ENSMUSG00000001998.15	1.144647467	0	0	0	0	0.770180416	0	0	0	0	0	0	0	0	0	0.517481264	5.705156354	1.13617742	5.420855198	0	5.604869908	0	5.901506395	2.040167048	0.666537978	Ap4e1
ENSMUSG00000001999.15	0	0	5.957998031	0	25.43094005	24.71126698	17.85834062	16.90740726	50.87126404	23.75924433	1.983558517	4.003096009	2.644595845	5.198435324	16.16201981	6.226277027	0	13.67036037	7.247014104	7.67395074	5.619764288	6.107358914	0	32.7294174	0	Blvra
ENSMUSG00000002006.12	2.828461374	0	3.67084715	0	0	0	0	0	0	0	0	0	0	0	1.991551661	0	0	0	0	0	0	0	0	0	0	Pdzd4
ENSMUSG00000002007.5	0	0	0	0	0	0	0	0	0	0	0	0	0	0	0	0	0	0	0	0	0	0	6.931726262	0	1.174342235	Srpk3
ENSMUSG00000002010.17	4.15734604	0	0	0	3.83833638	0	12.12925801	9.186712661	0	0	28.74066869	29.00132644	28.73905118	11.7691344	35.1268127	7.517943284	0	12.37974878	6.562827286	0	0	11.06153269	7.14473377	11.11479382	0	Idh3g
ENSMUSG00000002012.13	0	0	0	0	0	0	0	0	0	0	2.46158505	0	0	0	0	2.575591681	5.679105411	5.654946975	8.993504058	0	0	7.579198327	0	0	1.658736065	Pnck
ENSMUSG00000002014.12	0	0	0	0	3.348626151	0	7.054506002	0	0	5.363151682	15.67113738	3.162652726	10.44683695	12.32109768	20.43012944	54.10988685	10.84643097	50.4013588	11.45103133	27.28267952	0	62.72667918	0	64.64482797	0	Ssr4
ENSMUSG00000002015.5	0	0	0	0	0	30.99044249	26.87541089	20.35546423	25.51909595	17.02657671	27.86094252	24.09739009	21.22619011	36.5084535	25.94408562	4.164471864	0	0	0	15.39826375	0	24.50959787	0	8.209203749	0	Bcap31
ENSMUSG00000002020.15	0	0	0	0	0.633391163	0	0	0	0	0	0.592837749	2.392857488	0	0.776843402	2.898262497	5.582651616	9.574122356	8.171481296	2.165957539	5.733896478	10.07767115	10.95205272	7.074019763	4.89101631	3.994829892	Ltbp2
ENSMUSG00000002028.13	0	0	0	0	0	0	0	0.992333969	0.622031153	0.498029922	3.201537221	1.762130685	2.716302943	4.195233978	2.371463735	0	1.342953421	1.33724061	2.126718236	2.25200762	0	0	2.315288052	1.200602204	1.961229024	Kmt2a
ENSMUSG00000002032.17	0	0	0	0	0	0	0	0	0	0	0	0	0	0	0	0	0	0	0	0	0	0	0	0	0	Tmem25
ENSMUSG00000002033.14	0	0	0	0	0	2.311248051	0	0	0	0	0	0	0	0	0	0	0	0	0	0	16.81975338	0	5.903311689	0	2.000225624	Cd3g
ENSMUSG00000002043.17	0	0	0	0	0	0	0	0	0	0	3.053356912	0	4.070913428	4.001061297	0	6.389542105	7.044378078	21.04323566	0	17.71914743	0	0	0	12.59536736	0	Trappc6a
ENSMUSG00000002052.6	7.913313358	2.772544858	0	2.995418983	4.383656052	0	0	0	0	1.755213278	3.419157247	5.520266576	8.205515564	8.06471848	6.68622418	3.57751318	4.732988062	6.283805772	2.498406836	0	7.749650993	8.422043638	2.71993318	1.41043261	1.382396949	Supt6
ENSMUSG00000002055.9	3.993240276	6.995450131	5.182526026	0	6.451940428	0	3.883490502	10.29475914	5.531254972	7.381008894	1.725385538	1.741033577	0	1.13045633	4.217528499	3.610591183	0	13.87292024	0	6.675136383	0	18.59356318	0	8.896709967	0.581324464	Spag5
ENSMUSG00000002057.4	0	0	0	0	0	0	0	0	0	0	0	0	0	3.956245427	0	0	3.482737015	0	0	0	4.276895908	0	0	0	0	Foxn1
ENSMUSG00000002058.13	0	0	0	0	23.29264955	0	0	0	0	28.82694029	0	3.999825506	0	2.597094118	16.14881555	8.294920266	4.572515019	0	0	0	0	6.102369242	0	32.70267768	0	Unc119
ENSMUSG00000002059.18	9.416345203	16.49577004	0	0	8.693791667	0	0	0	4.347697828	15.66445057	0	0	0	7.997089813	16.57538803	4.257015684	4.693298434	9.346667076	0	3.935111847	0	0	0	71.32885924	9.595631649	Rab34
ENSMUSG00000002064.10	0	0	0	0	0	0	0	0	0	0	6.404995556	12.92616876	29.88829707	12.58947802	15.65635662	33.50819276	7.388459911	51.49921017	0	12.38975809	0	19.72092396	0	6.605293314	4.315998394	Sdf2
ENSMUSG00000002068.16	4.218253815	7.389634023	5.474554164	15.96731607	23.36742276	11.3530727	4.102319794	3.107101289	3.895289001	51.45966201	10.93565169	7.356553598	7.290024158	7.164935839	11.88048098	34.3263868	16.81970964	4.187040003	13.31795379	14.10254208	25.81882691	22.44718242	0	26.31447618	6.140812891	Ccne1
ENSMUSG00000002083.13	0	0	0	0	0	0	0	0	0	0	0	4.60996838	0	0	0	0	10.54003462	0	0	0	0	0	18.171305	0	0	Bbc3
ENSMUSG00000002100.15	0	0	0	5.105091926	0	0	0	0	0	0	0	0	0	1.527188662	0	0	0	2.677372205	0	0	0	3.588421788	9.271163061	0	0	Mybpc3
ENSMUSG00000002102.15	4.307246511	0	16.77015326	0	19.88367196	0	0	0	7.954936188	31.84564175	37.22120548	52.58228605	32.25656259	41.45787067	51.55727717	110.9934785	0	85.5074836	0	90.00040041	0	131.7943221	0	92.12445911	7.524439087	Psmc3
ENSMUSG00000002104.11	0	0	0	0	0	0	0	0	0	2.303595673	0	0	0	0	0	0	0	0	0	0	0	0	0	0	0	Rapsn
ENSMUSG00000002105.15	0	0	0	4.364858839	5.323139537	0	0	0	0	5.96786934	0	0	1.328544144	0	4.871509607	5.213073735	0	2.289155984	7.281247278	13.49285116	0	0	0	2.055251462	0.67146617	Slc39a13
ENSMUSG00000002107.18	130.1459394	154.2750259	136.8143623	130.5496497	75.70037476	82.60693772	86.06693554	90.43124432	97.74761529	64.95082514	5.623301036	6.809160528	6.247760621	2.947467038	5.498233722	12.15973013	0.864898529	10.33463188	4.793825355	10.51506764	1.06211895	8.079910317	2.982216954	10.43847639	1.010467867	Celf2
ENSMUSG00000002108.10	0	0	0	0	0	0	0	0	0	0	0	0	0	0	0	0	0	0	0	0	0	0	0	0	1.299947826	Nr1h3
ENSMUSG00000002109.14	0	0	0	0	0	0	0	0	3.789933962	0	0	0	0	0	0	0	0	0	0	0	0	0	0	0	0	Ddb2
ENSMUSG00000002111.8	0	0	0	7.885898956	0	0	0	0	0	0	0	0	0	0	0	0	4.153438503	0	0	0	0	0	0	0	0	Spi1
ENSMUSG00000002129.11	9.13371698	0	2.370792774	6.914754413	10.96270582	7.374787584	3.553074765	8.073307596	11.80816907	10.80482682	5.525051071	6.371610762	5.261657261	4.137098683	9.003614877	2.477545731	1.820972306	1.813226043	5.767430128	4.580401052	0	2.430226111	3.139405549	13.02361395	1.063728252	Sf3a1
ENSMUSG00000002147.18	0	0	0	4.827918602	0	0	0	0	0	1.885997002	0	0	0	1.44427224	3.592212673	0	7.62847576	0	4.026850636	2.13204038	3.122658666	0	21.91949786	0	0.742700769	Stat6
ENSMUSG00000002190.13	0	0	0	10.5602473	1.287869138	0	0	0	0	0	0	2.432688904	0	3.159098833	1.964337911	0	2.780997954	0	8.80804795	0	0	0	4.794515755	2.486215993	1.624531072	Clgn
ENSMUSG00000002204.9	0	0	0	0	0	2.840402211	0	0	0	3.121112332	0	0	0	2.39010767	0	1.908455339	4.20808901	4.190188153	0	0	10.33529583	0	0	0	1.229086009	Napsa
ENSMUSG00000002205.16	0	0	0	0	0.768634828	0	1.61927273	0	0	0.615521857	0	0	1.918351553	0	2.344739055	2.258225624	3.31954827	4.958140786	2.628439576	2.783286404	6.114743527	6.645284655	2.861495539	5.93536143	0	Vrk3
ENSMUSG00000002210.11	0	0	0	0	7.001179472	0	0	0	0	3.36392172	0	0	0	0	2.135726659	0	0	0	0	0	3.713112763	8.070556404	5.212837902	8.109416021	0	Smg9
ENSMUSG00000002221.11	0	0	0	2.069175123	1.009380446	0.735611905	0	0	0	1.212465992	0.944753994	0	0	0	0.76978484	1.977019259	3.269452857	1.085181627	1.725849138	1.827522491	1.338325718	1.454444543	1.878875077	2.922895347	0.954931978	Paxip1
ENSMUSG00000002222.14	145.680564	113.102908	118.1674001	137.8608135	82.53526675	270.6736224	241.4943674	247.5356092	227.7782159	246.0170897	10.01400234	11.54836838	6.675625837	0.937297125	11.65628791	12.7230356	1.650230984	3.286422081	0	11.06913372	2.026528593	15.41651177	0	10.32716137	0.481994513	Rmnd5a
ENSMUSG00000002227.15	0	0	0	0	0.924500318	1.347506667	0	1.475138868	0	0.740338755	0.865308388	0	0	0	1.410105242	0.905384556	0	1.987854555	3.161440431	1.673843723	0	5.328553559	3.441756004	0	1.749260986	Mov10
ENSMUSG00000002228.7	0	0	0	0	0	0	0	0	0	0	0	0	0	3.504788534	0	0	0	0	9.771883406	0	7.577697601	0	0	0	0	Ppm1j
ENSMUSG00000002233.13	6.940044286	12.15772915	0	0	19.22252144	4.669635278	6.749304877	5.111930552	6.408689321	30.78674464	5.997260981	6.05165194	3.997948972	0	24.43281858	12.55004006	0	34.44345021	0	11.60104049	0	9.23275643	0	37.1088481	10.10311738	Rhoc
ENSMUSG00000002240.12	0	0	0	0	0	0	0	0	0	0	0	0	0	0	0	0	0	0	0	0	0	0	0	0	0	Prr27
ENSMUSG00000002266.17	0	0	0	0	0	0	0	0	0	0	0	0	0.799985337	0	0	0	1.384308282	0	2.192208323	1.160677932	3.399936544	0	2.386584951	1.237573506	0.808649217	Zim1
ENSMUSG00000002320.15	0	0	0	0	2.671996537	0	0	0	2.672489516	14.97812155	0	2.523601247	0	1.638578969	4.075494893	6.541870107	0	0	0	0	0	3.850154614	0	2.579128704	2.527862461	Tm9sf1
ENSMUSG00000002341.8	0	0	0	0	0.720454938	1.050100053	0	1.149562701	0	0.576939458	0.67432719	1.360885732	0	0	0	1.411116387	0	0	2.463682627	1.304411641	0	2.076247381	0	0	0	Ncan
ENSMUSG00000002342.17	0	0	0	0	2.822582783	0	2.973148732	0	2.823103545	3.390481406	0	2.66582435	1.761143871	0	6.457767568	0	3.047513413	9.103648642	0	5.110395728	0	8.134277105	0	5.448962358	0.890108572	Tmem161a
ENSMUSG00000002343.11	0	0	0	0	0	0	0	0	0	0	0	0	0	0	0	1.556251135	0	0	0	0	0	4.579583048	0	0	1.002258977	Armc6
ENSMUSG00000002346.16	1.872747107	0	0	3.544445912	0	1.260085037	0	0	0	0	0	0	0	0	1.31862243	0	3.733661363	0	2.956336974	0	2.292518921	2.491427602	0	0	0.545258303	Slc25a42
ENSMUSG00000002384.2	0	0	0	0	0	0	0	0	0	0	0	0	0	0	2.037747447	1.308374021	2.884927001	0	0	0	0	0	9.947384491	0	0	Bmp8b
ENSMUSG00000002393.14	0	0	0	0	1.737738277	0	0	0	0	1.391578747	0	0	0	2.131306202	0	0	0	0	0	0	0	0	0	3.354682994	0	Nr2f6
ENSMUSG00000002395.14	0	0	0	0	14.1180389	54.87404361	34.69933139	71.33498367	51.77569339	33.9171263	6.607059647	4.444654035	2.936305691	23.08737686	25.1226603	53.00013512	0	35.41593437	0	17.04083841	0	27.12410332	0	59.05186192	7.420265055	Use1
ENSMUSG00000002396.8	1.574231271	0	0	0	1.453434258	0	1.530965273	0	1.453702414	0.581954213	0	0	0	0	0	1.423381804	0	0	0	0	0	0	0	2.805837479	2.750064867	Ocel1
ENSMUSG00000002409.18	0	0	0	0	0	0	0	0	0	0	0	0	0	0	0	0	4.153438503	0	0	3.482464473	0	0	0	0	0	Dyrk1b
ENSMUSG00000002413.15	2.430167001	2.838148286	5.25655143	7.66574004	2.991587523	26.16235422	33.08727184	22.07696107	31.4174644	14.07450093	5.95010318	4.944525312	6.999727424	4.586413506	3.992585532	0.366216361	7.267468684	1.608122996	5.115047323	2.031144515	11.89953264	0	9.745021021	2.165708997	2.830213923	Braf
ENSMUSG00000002416.13	19.95201076	136.3143257	77.68263957	117.0624428	68.15775103	6.712393284	54.33022533	22.04451928	31.32150115	38.35396747	60.3455738	73.0714391	73.55998791	71.16813136	61.81312084	65.84645661	51.71134256	188.1415328	207.8765048	91.71789206	114.7937708	103.5190825	264.0263495	97.79425469	85.39396076	Ndufb2
ENSMUSG00000002428.12	0	0	0	0	0.873996507	0	0	1.394554651	0	2.099686091	5.726266892	11.55640025	4.362624472	15.00718422	7.998442178	13.69480007	3.774579924	7.517046358	5.977473107	3.164809224	9.270573899	5.037464139	0	5.061719459	2.75616994	Hltf
ENSMUSG00000002455.14	0	0	0	0	1.343268536	0	2.829845891	0	0	2.151375694	23.88802761	32.98534514	31.84891093	36.24490822	28.68371114	44.72679474	301.6651318	20.21801073	303.1689476	31.61651796	388.2632381	19.3555324	265.0401849	41.4906219	96.5815085	Prpf6
ENSMUSG00000002458.13	0	8.821168507	0	0	4.649034333	3.388103085	0	0	4.649892072	16.75323525	2.175687952	0	5.801508015	2.850980449	0	0	0	0	0	0	0	0	0	4.487452632	0	Rgs19
ENSMUSG00000002459.17	0	0	0	0	0	0	0	0	0	0	1.144558654	0	4.577976954	1.499808068	3.730342106	5.987840532	36.96844414	2.62937025	29.27185079	2.214022589	51.88372144	3.524085847	31.86729922	7.082108542	7.71259444	Rgs20
ENSMUSG00000002486.15	0	0	0	0	0	1.021423534	0	0	0	0	0	0	0	0	0	0.686290551	1.513250881	0	0	0	0	0	7.826656447	0	0.883971551	Tchp
ENSMUSG00000002500.15	0	0	0	0	0	0	0	0	0	0	0	0	0	0	0	0	0	0	0	5.712259132	0	0	0	0	0	Rpl3l
ENSMUSG00000002546.16	0	0	0	3.864090489	0	0	0	0	1.885319876	3.018966838	1.76428514	0	4.70449559	2.311885964	1.437538199	5.537990403	22.38703353	4.053054723	9.668834454	0	9.997049781	0	7.017427605	3.638916135	2.972153439	Golga2
ENSMUSG00000002550.16	0	7.150565529	0	0	5.652860721	0	3.969602069	0	0	0	1.763643815	0	0	2.311045584	0	3.690651547	0	16.20632568	12.88709306	0	0	16.29073054	7.01487674	0	1.18842922	Uck1
ENSMUSG00000002565.16	0	0	0	0	0	0	0	0	0	0	0	0	0	0	0	0	14.92966558	0	0	0	0	0	12.8695738	0	1.090152979	Scin
ENSMUSG00000002580.7	0	0	0	0	27.75728665	0	0	0	0	38.89900377	0	0	0	0	84.67427141	6.79583829	0	14.92088419	0	12.56391132	0	39.99625141	0	66.98138802	0	Mien1
ENSMUSG00000002602.16	0	0	0	0	0	0	0	0	0	0	6.747961243	7.781897746	5.141014454	3.789600478	7.854619603	0	362.5160407	8.858255901	394.4633435	1.86474106	341.3953767	2.968130321	279.9023627	5.964843654	98.08755936	Axl
ENSMUSG00000002603.15	2.227090769	0	0	0	0	0	0	0	0	0	0	0	0	0	0	0	0	0	3.515707358	0	0	0	0	0	0	Tgfb1
ENSMUSG00000002608.8	2.850721415	0	0	0	2.631974248	0	0	0	0	2.107681849	0	4.971603371	1.642214125	3.228071288	0	1.288776645	2.841715351	2.829626933	4.500176821	0	0	3.792485378	0	5.080994857	0	Ccdc97
ENSMUSG00000002617.14	2.50535289	0	0	0	1.15655361	0	0	0	0	0.926166756	19.48507684	28.40036745	5.773031179	8.510959038	19.40452053	2.26527943	0	0	0	0	0	0	0	2.232712934	0.729444173	Zfp40
ENSMUSG00000002633.4	0	0	0	0	0	0	0	0	0	0	0	0	0	0	0	0	3.931688362	3.91496329	6.22627204	0	0	0	13.55667433	0	1.148355737	Shh
ENSMUSG00000002635.11	0	0	0	0	10.03939306	0	0	0	0	0	0	0	16.70414832	0	5.10423505	0	0	7.195545828	0	12.1178073	8.874075822	9.644028343	0	19.38092841	0	Pdcd2l
ENSMUSG00000002658.9	0	0	0	0	9.057087853	0	0	0	0	0	11.30293333	11.40544303	3.767432403	3.702787654	0	17.73963146	0	51.93197665	0	10.93213949	0	17.40081526	0	17.48459995	1.904116938	Gtf2f1
ENSMUSG00000002661.14	0	0	0	0	0	7.342536326	0	0	0	4.03409077	0	0	6.286376517	6.178509622	0	4.933421966	0	21.6635578	0	9.120740286	0	0	0	19.44998906	3.177229138	Alkbh7
ENSMUSG00000002664.2	0	0	0	0	0	0	0	0	0	0	0	0	0	0	0	0	0	0	0	0	0	0	0	0	0	Pspn
ENSMUSG00000002679.14	7.760187737	0	0	0	0	0	0	5.716035682	7.166039613	0	3.352995255	0	4.470408733	13.18110519	5.464036	28.06629552	0	30.81105871	0	6.48599983	0	30.9715271	0	55.32560813	0	Med6
ENSMUSG00000002688.8	0	0	0	0	0	0	0	0	0	0	0	0	0	0	0	0	3.064198403	0	0	0	0	0	0	0	0	Prkd1
ENSMUSG00000002699.13	0	0	0	0	0	1.69443146	0	0	0	0	0	0	0	0	0	0	0	0	0	0	0	0	0	0	0.733206724	Lcp2
ENSMUSG00000002718.14	34.07241921	26.11387074	8.291255367	16.12175057	7.864476816	0	0	0	0	11.80849441	2.760355092	0	1.22675544	1.205705747	4.498270487	4.813665089	23.35078407	16.91014677	13.44676389	12.45907307	13.03427219	0	7.319524336	7.591139291	0.62002063	Cse1l
ENSMUSG00000002728.14	6.061533957	0	0	0	2.7982042	2.039263125	2.947469714	11.16208317	16.79232279	8.96319439	2.619046766	18.49959781	6.983731645	5.147924212	2.133997326	4.110519192	0	12.03336085	0	27.86441547	0	4.03201077	0	10.80379959	0	Naa20
ENSMUSG00000002731.6	0	0	0	0	0	0	0	0	0	4.093766669	0	0	9.569055379	15.67476923	7.797297922	10.01280316	0	21.98402463	0	0	0	14.73234704	0	19.73771079	1.612114785	Prkra
ENSMUSG00000002732.14	15.12322108	0	0	14.31144625	13.96275631	0	0	0	0	0	9.801584109	0	0	8.562540608	0	0	37.68860864	0	11.93683266	0	37.0261103	0	38.98570891	0	6.604785421	Fkbp7
ENSMUSG00000002733.8	201.1591595	188.7831648	242.4215245	231.1532058	67.98803728	442.306778	377.2874381	383.6564385	477.6626175	228.4023215	20.17696537	12.52920389	20.69315879	22.37189713	17.70480507	12.99166015	17.90389758	17.82773591	17.01170489	24.01853296	13.19188431	4.778822746	24.69344327	12.80488723	11.50449668	Plekha3
ENSMUSG00000002741.9	0	6.592227135	0	0	20.8458711	7.595981783	0	0	10.42485857	25.0400232	3.251866041	3.28135819	2.167788685	8.52236783	13.24808997	3.402473996	0	7.470442686	5.940414376	6.290376511	4.606549413	5.006233212	0	23.47491139	2.19126594	Ykt6
ENSMUSG00000002748.7	0.821613496	2.878642829	2.132620646	1.555022879	1.517135664	8.292386639	8.789355982	9.683007106	5.310954507	3.64476131	1.419999746	0.716439075	0.47330661	1.86074088	0.57850736	11.14324549	1.638035672	4.077669016	1.297007134	6.180374317	1.005776209	5.46520813	4.236026761	5.857624567	3.827460345	Baz1b
ENSMUSG00000002763.16	0	0	0	0	5.462247925	0	0	0	0	5.467702057	1.278130699	0	0	0	0	0	0	0	0	2.472402991	0	0	0	2.636201099	0.861266803	Pex6
ENSMUSG00000002767.13	19.19485753	16.81299638	0	0	62.02685977	6.457666564	9.333654095	0	53.17568882	113.5337956	4.146824046	25.10659702	5.528787553	16.30176	40.54594919	17.35552548	0	9.526410673	0	8.021574149	11.74866961	12.76803411	0	85.53008009	2.794332293	Mrpl2
ENSMUSG00000002771.12	0	0	2.188834963	3.192024285	1.557126248	1.134795716	1.640188539	1.24228051	1.557413536	0	0	0	0	0.954894323	0	3.812324424	5.043639276	5.022184059	13.31195291	2.819237535	8.258301862	2.243706804	5.796913762	1.503006814	0.982087349	Grin2d
ENSMUSG00000002778.14	0	0	7.776554527	0	19.36270703	0	0	4.413609196	0	24.36599436	10.35599602	0	3.451804395	10.17772636	16.87611546	10.8356269	5.973061241	17.84295702	0	10.01626655	0	7.971504751	0	26.69962479	3.489187602	Kdelr1
ENSMUSG00000002781.19	1.493614213	0	0	2.826881842	0.689501634	0	0	0	0	0	0.645355697	1.302417244	0	0	1.051670669	1.350489812	0	0	0	0	0	1.987044414	0	0	1.739488578	Tmem143
ENSMUSG00000002797.9	1.449837528	0	0	0	0.66929287	0	0	1.067928164	1.338832708	0.535968935	0.626440818	1.264244395	0	0.82087623	3.06254103	0.655453996	8.671543008	5.756436663	4.577455519	2.42356146	3.549630329	0	7.474987442	5.168247577	2.954884633	Ggct
ENSMUSG00000002799.6	0	0	0	3.051327737	0.744245984	0	0	0	0	0	0	0	0	0	0	0	0	1.600272863	0	0	0	0	2.770700059	0	0.469399682	Jag2
ENSMUSG00000002803.14	0	0	0	0	6.691488745	0	0	0	0	3.572357489	0	0	0	2.735665405	0	2.184376593	0	0	0	0	0	0	0	8.611892746	2.813570381	Btbd6
ENSMUSG00000002804.4	0	0	0	0	3.266334771	0	0	0	0	2.615677002	0	0	0	8.012207185	0	0	0	0	0	0	0	0	0	0	0	Nudt14
ENSMUSG00000002808.7	0	0	0	0	9.442027835	0	0	0	3.777507949	4.5366988	0	0	2.356532399	0	5.760626661	1.849359272	0	4.060437336	0	0	0	16.32633869	0	7.291088794	0	Epdr1
ENSMUSG00000002812.4	0	0	0	0	2.057421425	0	0	0	0	1.647580632	0	0	1.283723246	1.261696051	1.569053402	0	0	0	0	0	0	0	0	0	1.946439045	Flii
ENSMUSG00000002814.15	0	0	0	0	0	1.642850594	0	0	0	1.805209568	0	0	0	0	0	1.103825006	2.433902319	0	0	0	0	0	0	0	0	Top3a
ENSMUSG00000002820.6	0	0	4.01246233	2.925729307	0.71361141	0	0	0	1.42748614	0.571459169	0	0	0	0	0	0.698856168	0	0	0	0	0	0	0	0	1.350234905	Atg4d
ENSMUSG00000002833.11	2.302910512	0	2.988774238	0	17.00959239	0	0	1.696288686	4.253182658	17.02657671	0.995033662	2.008115841	1.326636882	2.607746678	1.621505351	1.041117966	2.295635104	2.285869665	0	0	0	9.191099202	0	10.26150469	0.670502211	Hdgfl2
ENSMUSG00000002845.14	2.742792295	0	3.559663699	5.191132801	2.532326957	0	2.667409695	0	5.065588334	9.125479877	8.295673898	2.391688529	0	4.658783391	3.862462185	3.719949587	2.734127202	2.722496455	0	4.584876285	0	10.94670242	0	2.444313476	2.395727003	Tmem39a
ENSMUSG00000002846.9	3323.378696	2999.197292	3218.534582	3466.634993	1179.692462	2486.020639	2215.905749	2475.767567	2400.506782	1300.70257	824.041812	828.7710194	888.3559148	915.8774693	682.5083264	369.9236863	0	518.5592716	0	541.8609309	7.705125252	443.8036967	21.63444609	358.9962106	3.66521164	Timmdc1
ENSMUSG00000002870.8	0	0	0	0	2.980835699	0	0	0	1.490692829	4.77409937	0	0	2.789828107	1.827971938	3.409916659	2.919201382	1.609188724	8.011716854	0	1.349229694	0	2.147584805	2.774284921	18.7020201	0	Mcm2
ENSMUSG00000002871.14	0	0	0	0	1.242789087	0	0	0	2.486036759	1.990448047	0	2.347536044	0	1.524259506	3.79115804	2.434184226	5.367306049	2.672236991	0	2.250117898	0	3.581539176	0	2.399189492	2.351499964	Tpra1
ENSMUSG00000002881.14	5.477556905	0	3.554454435	0	10.11448445	1.842797532	5.327012337	2.017342349	12.6454382	20.24916781	15.38370579	7.164565492	11.04409026	0	17.35564411	29.71604606	13.6506302	13.59256157	12.97038768	16.02358348	3.352669134	10.93068286	14.12043359	36.61104648	4.784442122	Nab1
ENSMUSG00000002885.14	0	0	0	0	0	0	0	0	2.759983849	0	0	0	0	0	0	0	2.979376302	0	0	0	0	0	0	0	0	Adgre5
ENSMUSG00000002897.5	0	0	0	0	0.598438384	0	0	0	0	0.958457493	0.560122851	0	0	0	1.825550703	2.930322791	1.292255457	0	0	0	1.586924896	3.449226484	0	1.155278154	1.132314286	Il17ra
ENSMUSG00000002900.16	0	0	0	0	0.522705786	0	0	0	0	0	0.489239098	0	0	0	2.391789884	0	1.128720053	1.123918573	3.574911062	2.839137367	1.386098966	0	0	1.009077278	0.989019497	Lamb1
ENSMUSG00000002908.17	0	0	0	0	0	0	0	0	0	0	0	0	0	0	0	0	0	2.429888923	3.864442228	0	8.990152681	0	0	4.363208795	0	Kcnn1
ENSMUSG00000002910.11	3.474316725	0	0	0	0	0	0	0	0	0	0	0	0	0	0	0	0	0	5.484590501	0	0	0	5.970892918	0	1.011562124	Arrdc2
ENSMUSG00000002930.6	0	11.19590539	0	0	0	0	6.21535304	0	0	0	0	0	0	0	0	0	0	0	0	0	7.823530705	0	0	0	0	Ppp1r17
ENSMUSG00000002944.15	0	0	0	0	0	0	0	0	0	0	0	0	0	0	0	1.414064402	0	0	0	2.614273469	3.828953607	0	0	0	0	Cd36
ENSMUSG00000002948.19	0	0	0	0	0	0	0	0	0	1.084115801	2.534230417	0	3.378783722	8.302019328	2.064889029	0	0	0	0	0	0	0	15.11981659	0	0.853844028	Map2k7
ENSMUSG00000002949.15	6.129362257	10.73755773	0	0	1.414757992	2.062082391	0	0	0	1.132936518	11.91759203	0	15.88922842	5.205529259	2.157876663	5.542020964	0	0	0	2.561474278	0	12.23138638	0	0	0	Timm44
ENSMUSG00000002957.11	844.7025331	795.4628503	818.3467584	690.5279136	235.2470481	676.4300246	713.4979442	689.3803487	657.3484189	356.9796343	71.96713177	89.91025739	82.24352171	81.95498981	75.39269733	51.09659166	1.976605468	62.98230895	6.260355465	58.00520244	0	79.13791226	6.815442667	38.8759361	0	Ap2a2
ENSMUSG00000002963.17	0	0	0	13.07846012	3.189952788	0	0	0	3.190541329	2.554510401	0	0	0	0	4.865513903	7.809986466	0	17.14753921	0	11.55106677	0	4.596492278	0	3.079082883	1.005959626	Pnkp
ENSMUSG00000002980.14	0	0	0	0	0	0	0	0	0	0	0	0	0	0	0	0	10.49720234	0	0	0	0	0	12.064974	0	2.043994238	Bcam
ENSMUSG00000002981.10	0	0	0	0	0.834729997	0	0	0	1.669768007	1.336901579	0	1.576742808	1.041655626	0	3.819545938	2.452411209	0	3.589661993	0	4.533933215	2.213517464	9.622286572	6.215113015	0	1.052936806	Clptm1
ENSMUSG00000002983.17	0	0	0	0	2.668557674	1.944779892	0	0	2.669050018	1.068488907	0	0	0	0	0	0	0	0	0	0	3.538209382	0	0	0	0	Relb
ENSMUSG00000002984.17	0	0	0	4.709172986	9.188873532	0	0	3.665456961	0	13.79707313	3.225205496	2.169637234	2.866687984	7.043747398	10.51158	12.37345518	0	12.34865997	0	10.39800771	3.045854963	3.31012628	0	24.39113961	5.795468705	Tomm40
ENSMUSG00000002985.16	0	0	0	0	2.424543162	0	5.107752709	0	0	7.76628513	0	0	0	0	11.09419096	4.748822453	0	5.213236898	0	0	0	0	0	32.76386136	1.529171554	Apoe
ENSMUSG00000002992.17	0	0	0	0	0	0	0	0	0	0	0	0	0	0	0	0	0	0	0	0	0	0	0	0	0	Apoc2
ENSMUSG00000002996.17	0	0	0	0	0.840550232	0	0	0	0	0.673111627	0	0	0	0	0	0	0	0	0	0	0	0	3.129224244	0	0	Hbp1
ENSMUSG00000002997.15	0	0	0	0	1.419406703	0	0	2.264814795	5.678674327	3.409977603	0	5.362307141	1.77127093	0	0	2.780115664	0	0	0	5.139781903	0	4.090525713	0	2.740147692	4.476134698	Prkar2b
ENSMUSG00000003031.14	337.9551531	337.0725066	451.4125898	359.4996314	144.6235735	297.1065704	302.2775235	343.4179672	300.6902966	155.0271306	150.2859321	215.1048515	180.4750752	201.1218897	170.2181654	192.933431	14.75419609	220.3714947	7.788311291	235.0434007	9.059277317	216.5965715	8.478877817	178.0686663	5.745815085	Cdkn1b
ENSMUSG00000003032.8	0	0	0	0	0	0	0	0	3.400872194	1.361456019	0	0	2.121574758	2.085171007	2.593132205	1.664969237	11.01362752	0	5.81377386	0	9.016689701	0	0	0	6.433654542	Klf4
ENSMUSG00000003033.15	0	0	4.577029895	0	8.140190454	0	0	0	0	20.85969549	1.52380155	3.075242726	2.031621054	1.996760805	9.93273881	4.783126133	3.515551748	3.500596887	0	5.895252358	8.634386588	9.383542653	12.12181276	15.71454047	3.080435411	Ap1m1
ENSMUSG00000003037.16	0	4.205046124	3.11527644	4.543073469	2.216192083	12.92085486	11.67205568	28.28936685	26.5992116	19.52196384	17.63153704	12.55866546	19.35902952	12.23154716	10.14082098	5.425920482	14.3567979	2.382620882	11.36780451	2.006250909	14.6921157	0	12.37575411	4.278332352	2.096645222	Rab8a
ENSMUSG00000003038.15	458.7006395	520.708388	390.5253533	458.387205	284.5938272	412.3410033	339.0312591	305.4361799	321.9214495	339.140474	141.113983	127.9944162	133.1787355	68.56328472	160.1962502	218.985895	10.97403604	233.1168729	11.58574935	254.5670149	13.47641515	258.7404558	31.53255868	294.3240991	4.273684684	Hmgn2
ENSMUSG00000003039.9	0	0	0	0	1.175702717	0	2.476837217	0	4.703678531	0	7.702991367	6.662444662	11.737231	10.09385457	10.75952836	18.42228606	2.538788107	20.22390653	0	19.1578988	3.117700941	23.71744144	4.376939422	9.078720227	1.483043222	Fam32a
ENSMUSG00000003051.13	0	0	0	0	0	0	0	0	0	0	0	0	0	0	0	0	0	0	0	0	0	6.738204738	0	0	0	Elf3
ENSMUSG00000003053.17	0	0	0	0	1.693457459	0	0	0	3.387539798	0	0	0	0	0	0	0	0	0	0	0	0	0	0	0	0	Cyp2c29
ENSMUSG00000003062.13	4.010354162	0	0	0	10.18221537	1.34919105	0	1.476982792	14.8132276	13.34275522	1.732780048	5.245485449	0	7.947108002	2.823735747	4.532581431	0	3.980678746	0	1.675936028	0	0	10.3381746	14.29574196	4.086710979	Stard3nl
ENSMUSG00000003068.16	0	0	0	0	0	0	0	0	2.264030419	0.906349214	0	0	0	0	0	0	26.88399223	0	19.3517429	0	12.00519079	0	4.213520942	0	2.855343915	Stk11
ENSMUSG00000003070.6	5.269353193	9.230974082	6.838696942	0	0	0	5.124530874	0	0	1.947949039	0	4.594825358	0	0	0	0	5.252706131	5.230361562	8.318252698	0	0	0	18.11161512	14.0877795	4.602583928	Efna2
ENSMUSG00000003072.15	52.41749217	40.81163023	30.23498586	22.04615943	212.4015504	47.02574614	28.32047534	25.73994906	86.05194457	241.141542	7.54945664	10.15723324	36.90637749	29.67799669	233.7490795	23.69731371	0	28.90534359	0	63.28223175	7.129638718	30.99294586	10.00929767	295.8506764	0	Atp5d
ENSMUSG00000003099.11	0	0	0	13.55388883	11.57069929	0	0	0	3.306524018	11.9131743	6.188500171	3.122312768	0	4.05464694	2.521192632	3.237558165	0	0	0	5.985485813	0	0	6.153675355	6.38202766	0	Ppp5c
ENSMUSG00000003119.14	0	1.676999639	3.727177285	5.435421403	3.535327046	1.932345238	0.930978286	1.410247849	1.767989654	3.892742832	0	0.834746193	0	2.168009003	0.674037519	0.432778449	1.908528008	3.800818581	1.511184697	0	0	1.273537929	3.290353949	0.853113331	0	Cdk12
ENSMUSG00000003123.15	41.97040714	43.44642797	51.99431309	57.77097571	15.85221187	11.55270624	12.98719454	8.4312983	8.808409209	5.641969965	84.07780864	96.48508744	121.9883859	133.9369884	83.28245426	1021.163028	619.9603238	700.6427422	575.2129683	795.6567509	700.6087385	832.4602053	337.6973104	479.4392563	107.7569731	Lipe
ENSMUSG00000003131.7	381.7259442	411.700774	342.0291626	365.0925081	175.590191	347.3359006	400.2992637	369.2278297	344.9729389	231.5082996	11.15217742	11.84559985	17.21642773	15.3827399	10.52154138	63.25654414	12.18747289	80.90418936	10.72235452	79.47821471	6.651799395	83.13278436	14.00768878	69.00557756	5.932800841	Pafah1b2
ENSMUSG00000003134.10	0	0	0	0	0.989439451	0	0	0	0	0	0	0	0	0	1.509154436	0	4.27315013	2.127486255	3.383507635	1.791418544	5.247544741	0	0	0	1.872133298	Tbc1d8
ENSMUSG00000003135.15	19.20580101	44.8602184	8.308587904	12.11658933	13.29904776	2.153782748	3.112991816	7.073349743	0	5.916589798	19.36287853	22.32969861	18.43979885	32.6221081	38.3152285	10.12982851	41.48110546	9.531841922	45.47769911	13.37691242	50.93992726	8.516875658	66.01342958	19.96839669	8.38777624	Cnot11
ENSMUSG00000003153.10	0	0	0	0	0	0	0	0	1.43122972	0	0.669673448	2.702987671	0	0	0	1.401377834	0	0	0	3.88622847	1.897300683	0	0	0	1.353775894	Slc2a3
ENSMUSG00000003154.15	0	0	0	0	0.969635855	0	2.04271891	1.547157432	1.939629503	0	3.630216337	0	2.42000802	3.567725253	0	0.949586832	0	6.254714078	0	3.511126732	2.57125766	0	0	9.359352198	0	Foxj2
ENSMUSG00000003161.15	4.62860332	0	0	4.380152038	2.136716109	0	4.501391299	0	2.13711033	1.711079721	5.999733059	2.018048813	3.999596931	3.930968509	8.147629939	7.323874365	13.84194159	0	0	3.868607483	5.666093755	12.31541624	0	10.31226234	3.369093965	Sri
ENSMUSG00000003184.15	0	0	0	0	1.506006183	0	0	0	0	1.206007961	1.40958284	2.844733538	5.638014035	7.388363047	6.891162196	0	3.252038572	3.238204674	0	0	0	0	0	0	0	Irf3
ENSMUSG00000003190.12	0	0	0	10.75531259	0	0	0	0	0	2.100748685	0	0	0	0	4.001244986	5.138148991	0	5.640637899	0	0	0	7.560020194	9.766156838	15.19284317	3.309077716	Bcl2l12
ENSMUSG00000003198.10	0	0	0	0	0	0	0	0	0	0	0	0	0	0	0	2.073730066	0	0	7.241093341	0	5.615172977	6.102369242	0	4.08783471	1.335526464	Zfp959
ENSMUSG00000003199.16	97.43159787	68.27316536	94.83685369	82.98155279	40.47987812	0	0	0	13.4957822	34.21714041	4.209791005	0	8.41910816	0	13.72053812	0	0	4.835531665	7.690323861	4.071688397	5.96353295	0	0	26.04864044	1.418381251	Mpnd
ENSMUSG00000003226.7	360.0017788	347.1981237	331.775347	351.5505245	156.0229083	43.80729467	57.73049694	50.07233611	42.43898767	67.24975157	1.654769486	1.669777087	1.654676357	0.54209468	0	2.164261256	13.36197431	0.950366686	6.045769611	0	7.03237216	0	8.22728765	0.853258814	1.393830484	Ranbp2
ENSMUSG00000003227.4	0	0	0	0	0	0	0	0	0	0	0	0	0	1.74805785	0	0	3.077678517	0	0	0	3.779473041	0	0	0	0	Edar
ENSMUSG00000003269.17	0	0	4.230265075	0	7.523473558	0	3.169920259	4.801801819	3.00994465	13.2545351	4.225066009	8.5267688	1.877701433	3.690964529	2.295053728	4.420747056	0	6.470769514	0	0	0	0	0	8.714385519	0	Cyth2
ENSMUSG00000003271.17	0	0	0	0	0	0	0	2.093950287	0	0	0	0	0	0	0	0	0	0	0	0	3.479985683	0	0	0	0	Sult2b1
ENSMUSG00000003273.14	0	0	0	0	0	0	0	0	0	0	0	0	0	0	0	0	0	0	0	0	0	0	0	5.195752529	0	Car11
ENSMUSG00000003282.9	1.323081378	0	0	0	0	0	0	0.974561521	0	0	1.143344912	1.15371425	2.28656113	1.498217604	0.93159657	1.196298151	3.956704406	0	8.354517026	0	0	0	2.273821835	0	1.926103914	Plag1
ENSMUSG00000003283.14	0	0	0	0	0	0	0	0	0	0	0	0	0	0	0	0	0	0	0	0	0	0	0	0	0	Hck
ENSMUSG00000003299.10	4.290787793	0	0	8.120939124	23.76923171	0	4.172860257	0	7.92453903	49.17212895	3.707897695	0	7.415378032	4.858759191	15.1059612	7.759252889	0	8.518074503	0	3.586259746	0	0	7.374064162	42.06236648	0	Mrpl4
ENSMUSG00000003308.15	0	0	0	0	1.10455429	1.609944573	0	0	2.209516156	11.49883491	0	0	2.756736176	2.709433796	1.684734731	4.326862308	0	2.375005431	0	5.999515292	0	0	0	6.396986599	2.089943821	Keap1
ENSMUSG00000003309.14	0	0	0	0	0	0	0	0	0	0	1.545154183	0	0	0	0	0	0	0	0	0	0	0	0	0	1.041200249	Ap1m2
ENSMUSG00000003316.14	0	0	0	0	0.731124581	0	0	1.166587254	2.92503789	6.440320652	0.6843137	1.381039893	0	0.896711763	0	0.716007222	4.736325853	0	0	0	1.938779048	2.106995755	2.721851328	0	2.305619734	Glg1
ENSMUSG00000003341.9	0	0	0	0	0	0	0	0	0	0.880772205	0	0	1.37251887	0	0	1.077125229	2.37503008	2.364926902	0	0	0	3.169658371	4.094616149	0	0.693691658	Atp8b3
ENSMUSG00000003344.14	0	0	0	0	4.33659226	0	0	2.306498503	2.891594903	9.260634472	0	0	1.803871008	1.772918684	2.204813188	0	0	3.1081708	0	2.617189558	0	0	0	0	0	Btbd2
ENSMUSG00000003345.16	2.322438812	0	3.014118549	4.395552779	9.649029893	3.125323632	2.258609161	1.710672933	6.433873415	18.02950723	0	0	2.675773086	3.944789908	4.905766345	2.099892948	2.31510171	2.305253462	0	1.94110481	0	0	7.982596034	0	0.676187959	Csnk1g2
ENSMUSG00000003346.14	0	12.71571155	0	13.73787827	73.71739637	0	28.23626449	5.346544042	73.73099711	104.6490606	6.27250696	6.329394207	8.362871928	4.109687396	40.88667146	9.844520755	0	7.204848408	0	18.20021025	0	0	0	77.62393823	0	Abhd17a
ENSMUSG00000003348.10	0	0	0	6.531191668	0	0	0	0	0	0	0	0	0	0	0	0	0	3.425292098	0	0	0	0	0	0	0	Mob3a
ENSMUSG00000003363.15	0	0	0	0	1.77280208	0	0	0	0	1.419657798	3.318593799	0	0	0	10.81595088	1.736146102	0	0	0	0	0	0	0	3.422373246	0	Pld3
ENSMUSG00000003378.9	0	0	0	4.112325404	0	0	0	0	0	0	0	0	1.251679845	0	0	0.982293189	2.165928167	0	10.28997475	0	0	2.890595957	3.734118791	1.936342757	0.632617799	Grik5
ENSMUSG00000003379.7	0	0	0	0	0	0	0	0	0	0	0	0	0	0	0	0	0	0	0	0	0	0	0	0	0	Cd79a
ENSMUSG00000003380.11	0	12.91609046	19.13757477	13.95436486	27.22875	4.960912594	14.34061102	0	20.42533024	10.90237532	0	6.429135154	0	8.348898754	5.191372352	9.999654372	14.69929976	14.63677017	23.27799934	12.32467729	18.05114045	9.808667041	126.7099535	19.71179127	17.17330943	Rabac1
ENSMUSG00000003382.18	3.27885682	3.829317845	4.255381502	6.205712776	1.009085708	4.412382644	8.503309552	2.41515582	11.10199071	10.50497026	5.666868757	5.718263289	4.407316533	3.094065798	3.847800318	16.79975675	9.805494539	15.18810656	3.450690383	12.78892199	6.689674639	15.99421831	7.513305786	18.50626514	3.818612556	Etv3
ENSMUSG00000003402.14	0	0	0	0	2.425110307	1.767361375	0	0	2.425557736	10.68113998	1.134920265	0	0	1.487178106	1.849464349	1.187483322	2.618366495	0	4.146478713	0	0	0	0	2.340823245	0	Prkcsh
ENSMUSG00000003410.8	0	0	0	3.08454248	0	0	0	2.400900909	0	0.602478868	0.704177668	0	0.938850716	0.922741132	0	0	9.747619825	0	7.718227793	1.362154101	3.990114209	0	0	0	2.372546287	Elavl3
ENSMUSG00000003411.10	3.1864335	0	0	0	0	0	0	0	0	0	1.376783239	0	0	1.804110784	2.243603886	1.440548014	0	0	0	0	0	0	0	0	1.855487391	Rab3b
ENSMUSG00000003418.11	0	7.700106643	0	0	12.174598	0	1.424892392	0	0	7.582869471	0	0	0.844034634	0	3.0949087	0.66238142	13.14478743	1.454318957	16.19041956	3.673763735	5.380718991	3.898382021	7.553989788	9.140022911	13.65080912	St8sia6
ENSMUSG00000003420.8	10.68410243	0	6.933046234	0	0	3.594419543	0	0	4.933044396	3.949647385	4.61635027	0	0	0	0	2.41507669	0	0	16.86602902	0	0	0	0	4.760713307	1.555360982	Fcgrt
ENSMUSG00000003421.13	0	0	0	0	1.851311886	0	0	0	0	1.482528358	8.663900239	24.4789321	2.31024337	6.811806859	8.471207242	0	0	0	0	3.351872055	0	5.335214251	0	3.573935489	0	Nosip
ENSMUSG00000003423.15	11.11781352	0	0	0	15.39704935	3.740331624	10.81225276	0	10.26659339	41.09979606	9.607493334	4.847313287	12.80927017	0	35.22680239	25.13114457	0	0	0	9.292318569	0	7.395346487	0	39.63175988	1.618499398	Pih1d1
ENSMUSG00000003429.11	129.8149324	113.7063917	134.7816248	98.27744595	65.91954462	26.20394178	12.62471132	19.12393903	59.93791515	43.19042152	2282.862592	2116.790891	2221.038597	1947.730516	1626.9941	1385.031126	1061.119508	1288.543409	983.6502103	1377.948789	937.5845821	1122.55375	713.9117101	1272.568937	222.9974083	Rps11
ENSMUSG00000003435.9	0	0	0	0	0.899318751	0	0	1.434958992	0	2.160520161	1.683478187	0	2.244511255	0	0	5.284341988	0	9.668546572	0	4.884754557	0	7.775121393	0	8.68062055	1.13440971	Supt5
ENSMUSG00000003436.11	0	0	0	0	0	0	0	0	0	0	3.404760796	0	0	0	2.774196524	0	0	0	6.21971807	0	0	0	13.54240415	0	0	Dll3
ENSMUSG00000003437.14	0	5.72170034	0	0	4.523275114	0	0	0	3.016073101	0	11.28978274	14.24021646	9.407622799	12.94467854	11.49863306	7.382913326	3.255822212	6.483944437	0	2.729855077	0	13.03542749	0	8.732128595	1.901901561	Paf1
ENSMUSG00000003438.17	4.183677964	0	0	7.918218214	25.10721038	2.815003681	4.068694222	18.48979948	34.77024362	47.94465777	25.30736881	32.8331429	26.51098949	45.00597676	35.34929997	9.456950825	0	12.45816001	6.604395119	20.98042121	0	0	0	33.55557911	10.96286105	Timm50
ENSMUSG00000003444.8	0	0	0	0	20.23291679	0	0	0	8.094659891	9.721497429	132.562408	76.43694644	106.043958	104.2243672	111.0977999	31.70330181	0	26.10281145	0	21.97948889	0	23.32334099	0	46.87128511	0	Med29
ENSMUSG00000003452.15	0	1.437270724	0.532395542	0.776403671	0.946858817	2.760190655	3.191575725	5.136768412	4.166947449	1.668135514	0.531741219	0.35770916	0.945264521	0.464522442	0.288841563	2.225473804	6.542807447	2.850301517	5.180636832	1.371459724	6.528230915	3.274452907	10.57497858	1.096739784	2.747067622	Bicd1
ENSMUSG00000003458.12	8.474710683	14.84619303	3.666229732	10.6930806	14.34475625	3.801494279	13.73632112	2.080780788	5.217237394	3.132890115	3.661723875	0	3.254682484	6.397671851	0	5.10841882	5.631958121	19.62800086	0	2.361067108	0	0	4.854824129	2.51748915	0.822482713	Ncstn
ENSMUSG00000003464.13	70.64110084	51.56279363	68.7598263	66.84927189	31.2515034	47.53113424	37.21228802	47.69705896	46.20639802	31.55473202	33.06589449	43.63217255	44.08537807	49.99491273	29.01453245	34.59731881	2.93408041	23.37279263	18.58578925	22.14080624	7.20626131	23.49452147	0	23.60764727	4.284887003	Pex19
ENSMUSG00000003469.9	0	6.759864526	0	0	0	0	0	0	3.563319354	0	0	0	0	0	0	0	0	0	0	3.225168988	0	0	0	0	0	Phyhip
ENSMUSG00000003476.16	0	0	0	0	0	1.477120211	0	0	0	0	0	0	0	0	0	0	0	0	0	0	0	0	0	0	0	Crhr2
ENSMUSG00000003477.5	0	0	0	0	3.239795801	0	0	0	0	0	0	0	0	0	0	0	0	0	0	0	0	0	0	0	0	Inmt
ENSMUSG00000003484.4	0	0	0	0	0	0	0	0	0	0	0	0	0	0	0	0	0	0	0	0	0	0	0	0	0	Cyp4f18
ENSMUSG00000003500.13	0	0	0	6.451881508	4.721013917	2.293706703	0	0	6.295846582	3.780582333	0	0	0	1.930080875	2.400261109	0	0	13.53479112	0	0	8.346049453	0	0	3.037953664	5.955134396	Impdh1
ENSMUSG00000003505.15	0	0	0	0	0	0	0	0	0	0	0	0	0	0	0	0	0	0	0	0	0	0	0	0	0	Psg18
ENSMUSG00000003518.13	417.3098137	352.9221027	345.5002592	331.3610276	122.8935784	455.071018	361.5245985	416.9116739	363.2119882	199.4858747	113.988948	92.0181984	110.5285166	77.40028297	92.87810874	114.9312404	2.390755396	130.9321928	3.786030863	150.3402673	5.87182548	137.1977351	0	121.8283008	2.793138644	Dusp3
ENSMUSG00000003534.17	2.352113878	0	0	4.451717153	3.257440269	0	0	0	2.172027507	1.739036197	2.032586566	0	1.354981449	1.331731546	3.312299997	5.316811063	0	2.334708942	0	3.931814728	2.879334614	3.129157919	0	4.192299694	0.684827981	Ddr1
ENSMUSG00000003541.6	0	0	0	18.79089097	4.583265501	0	0	0	0	3.670273565	34.31854383	51.9446835	80.07209559	84.3194483	76.89748985	71.8159675	9.897008635	49.27453797	0	66.38544124	0	118.8748003	0	26.54381796	0	Ier3
ENSMUSG00000003545.3	0	0	0	0	0.830317681	1.210230639	0	0	0	0	0	0	0	0	0	0	1.79297081	0	0	0	0	0	6.182260424	1.602918368	0	Fosb
ENSMUSG00000003549.9	0	0	0	0	1.666240206	0	0	0	0	1.334323176	1.559557741	0	6.237879881	2.043615044	27.95598233	1.631787593	3.598044605	0	5.697909514	3.016792592	4.418496769	14.40559296	0	6.433313642	3.152718209	Ercc1
ENSMUSG00000003573.15	0	0	0	0	1.506881768	0	0	0	0	1.206709128	0	0	1.88043065	0	0	1.475724187	9.761787877	0	0	0	0	0	0	0	0	Homer3
ENSMUSG00000003575.13	1.004202437	1.759184919	1.303278768	3.801197941	0.927145999	0	0	0	0	0.371228707	0	0	0	0	0	0	0	1.993543282	1.585243829	0	0	1.335950626	0	0.89492214	0.58475564	Crtc1
ENSMUSG00000003581.14	10.06182048	0	0	0	4.644868532	0	0	0	4.645725502	13.0186182	0	0	0	0	3.54232083	2.274413621	0	0	0	0	6.158576814	0	0	0	0	Rnf215
ENSMUSG00000003585.13	0	0	0	0	2.957873484	0	0	0	0	3.552992356	1.384246543	0	3.691116369	0	0	1.448356977	0	3.180000139	0	0	3.921809828	0	0	2.855069721	2.798318502	Sec14l2
ENSMUSG00000003604.14	0	0	0	4.249649608	1.036527351	0	0	0	0	0	0	5.87376895	0	1.271283024	1.580975823	7.105666551	2.238255702	6.686203052	0	9.383365082	0	8.961367668	0	6.00301102	0.653743008	Aven
ENSMUSG00000003617.16	0	0	0	2.221670258	1.083770287	0	0	0.864635546	0	0.867881957	0	1.023580686	2.028647743	0.664612837	0.82651684	2.122722644	3.51040668	1.165157902	1.853041658	2.943312279	1.436958337	0	4.034690762	2.092205597	1.36707873	Cp
ENSMUSG00000003623.4	0	0	2.671052636	0	3.80034698	0	6.004605182	3.031929484	1.900524069	2.282485008	0.889256623	0	0	0	0	1.860883872	4.103195295	0	6.497872617	0	7.558253363	10.95205272	14.14803953	1.834131116	0.599224484	Crot
ENSMUSG00000003644.17	0	0	0	0	3.652188784	0	0	0	0	0	0	0	0	0	0	0	0	0	0	0	3.228262905	0	0	2.350168946	0	Rps6ka1
ENSMUSG00000003657.9	0	0	0	0	0	0	0	0	0	0	0	0	0	0	0	0	0	0	0	0	0	0	0	0	0	Calb2
ENSMUSG00000003660.10	8.6166965	7.547463526	11.1829619	5.436116559	4.640710189	0	0	0	0	1.592689373	0	0	0	0.813107354	4.044742342	1.947752092	0	2.850978511	4.534133904	2.40062457	1.75801809	1.910551209	0	10.23866926	0.836262638	Snrnp200
ENSMUSG00000003662.10	0	0	0	0	0	0	0	2.587145334	0	2.596859182	0	3.062737829	4.046719698	0	4.946174597	3.175784299	0	0	0	5.871280422	4.299638239	0	0	12.52051219	5.113182332	Ciao1
ENSMUSG00000003721.14	0	0	0	0	1.492563571	0	3.144363747	2.38154438	0	1.195243133	1.397000902	0	1.86256304	1.830603628	0	10.23191432	9.669032622	22.4651032	15.31200389	16.2140658	23.7476708	17.20541308	33.33934796	14.40688075	1.882734687	Insig2
ENSMUSG00000003731.13	48.39363323	40.92686592	58.47497488	31.58344135	11.55522354	55.01828267	53.55511735	66.37533009	33.90157602	42.56568268	3.605130134	2.910260912	1.92262786	3.779275614	2.349965847	9.807458112	8.317370163	4.969193263	10.53719512	11.15796315	8.17116567	13.32019608	11.47149705	8.922888427	2.915175018	Kpna6
ENSMUSG00000003746.16	0	0	0	0	0	0	0	0	0	0	0	0	0	0	0	1.578674573	4.641242569	1.155374778	12.86237955	0.972866358	7.124465351	0	12.00244174	0	3.389000501	Man1a
ENSMUSG00000003752.9	0	0	0	0	0	0	0	0	1.962016901	0	0	0	0	0	0	0	2.117978574	0	0	0	13.00467687	0	10.95435719	0	1.237225651	Itpkc
ENSMUSG00000003762.13	0	0	0	0	0	0	0	0	0	0	0	0	0	0	0	0	2.003851909	0	3.173325546	0	2.460784721	0	6.909389872	0	0.585279052	Coq8b
ENSMUSG00000003778.14	9.504460161	9.250073248	4.111707848	7.994920601	5.362588742	1.421136063	0	1.555742243	1.950392048	0.780791762	5.019244378	7.366931507	7.908667232	10.76256515	5.948620403	6.68399105	3.158144484	15.72355002	3.334185366	9.709175144	2.58552496	2.80985609	7.259635442	5.646771017	1.537368938	Brd8
ENSMUSG00000003808.18	0	0	0	0	1.142281463	1.664933865	0	0	0	0.914737638	0	2.157684627	0	0	5.226835672	2.237325343	36.99928415	0	27.34318543	6.204434831	36.34890291	3.291890679	29.76762481	0	11.52708253	Farsa
ENSMUSG00000003809.14	0	0	0	0	1.882234307	0	0	0	0	3.014581991	0	0	0	2.308528105	0	0	0	0	0	0	0	0	0	3.633630853	0	Gcdh
ENSMUSG00000003810.12	0	0	0	0	2.034142556	0	0	0	2.71269047	0	0	0	0	1.663227312	2.068400286	0.664027626	1.464161774	1.457933354	0	0	0	1.954035305	0	1.308962638	0	Mast2
ENSMUSG00000003812.13	0	0	0	0	0.96189892	0	0	1.534812327	0	0	0	1.816955435	0	0	0	0	6.231313842	2.068268786	9.867988402	0	5.101482074	0	3.580984582	1.856934379	1.213348964	Dnase2a
ENSMUSG00000003813.15	0	0	0	0	2.011514661	0	0	38.51503438	4.023771564	1.610818549	0	0	12.55079829	0	3.068086959	5.909768571	0	4.325145707	6.87861719	3.6419254	10.66817497	0	0	11.6496151	15.22406884	Rad23a
ENSMUSG00000003814.8	744.7004882	484.9498645	637.5802643	442.7603685	226.7857061	540.4259706	572.5613434	689.258636	615.6747722	276.7386268	325.1369229	329.785613	325.6801418	280.3563101	280.0204616	414.2275808	1302.023652	491.5032507	1206.366151	726.7044831	1398.45883	513.5143717	1186.018363	476.028352	336.0184583	Calr
ENSMUSG00000003824.12	0	0	0	0	0	0	0	0	0	0	0	0	0	0	0	0	5.687762584	0	0	0	0	0	0	0	0	Syce2
ENSMUSG00000003847.16	0.611001831	0	0.792973293	0	0.282058618	0	0.594209125	0	0.564221315	0.225872206	0	0.532787727	1.407918476	0.345940059	0	0.828679596	3.654429241	0	0	0	1.495912879	0.812852318	4.200223291	1.089021588	1.245270513	Nfat5
ENSMUSG00000003848.14	0	5.64291617	0	0	1.486997499	0	0	0	0	0	0	0	1.855617165	1.823776937	2.268060841	2.912502124	3.210991614	3.197332326	0	0	3.943185155	8.570625303	0	5.74126183	0	Nob1
ENSMUSG00000003849.8	455.5225205	481.330212	375.3577124	287.3808445	130.1759549	141.087332	133.6040763	79.88831583	93.47690308	61.47767305	34.36550256	37.82964394	58.31393439	49.12571592	183.2791779	22.88180194	14.41534677	35.88506274	57.07081938	36.25978785	8.85121922	19.23837721	12.42622403	193.3100973	151.574084	Nqo1
ENSMUSG00000003863.18	0	0	0	0	0.656244244	0	0	0	1.312730639	0	0	0	0	0.804872313	0	0	0	0	0	0	1.740213122	0	2.443084683	0	0.827793083	Ppfia3
ENSMUSG00000003865.16	2.344746639	0	0	17.75109433	0	0	0	0	2.165224331	0	2.026220144	2.044596542	2.701474812	6.63780163	3.301925284	4.240126292	0	9.309584872	0	3.919499584	0	3.119356839	0	6.268752999	1.365365957	Gys1
ENSMUSG00000003868.14	0	0	0	0	0	0	0	0	0	0	0	0	0	0	0	1.749307789	0	3.840765158	0	0	4.7367138	0	0	3.448318184	1.126591586	Ruvbl2
ENSMUSG00000003872.9	0	0	0	0	0	0	0	0	0	0	0	0	0	0	0	0	0	0	0	6.415066134	0	0	0	0	0	Lin7b
ENSMUSG00000003873.11	7.124994705	12.48172955	0	0	13.15653117	43.14671886	6.929172139	15.74448661	19.73843779	63.21440714	15.39271616	31.06463464	16.41797319	32.2725198	25.08394699	25.76899088	85.22982309	49.50590318	56.23793305	17.86530791	17.44409067	9.478807045	24.4897537	50.79705264	6.223417735	Bax
ENSMUSG00000003923.14	0	0	0	0	0	8.512246372	22.14587148	7.454802733	0	6.547443852	14.2120761	19.85672725	13.11810116	2.865113295	12.47075724	8.007083916	12.6109923	5.02293848	7.988371563	16.91796621	15.48664201	6.732131547	13.04501526	20.29364	2.21002847	Tfam
ENSMUSG00000003934.5	0	0	0	0	0	0	0	0	0	0	0	0	0	0	0	0	3.516656225	0	0	2.948552232	4.318549623	4.693245336	0	0	1.027134396	Efnb3
ENSMUSG00000003948.17	0	0	0	0	1.447549087	2.109877096	9.148597005	6.929156911	8.686896946	8.114369119	2.70973702	5.468624875	18.06389678	10.65236482	2.207891676	0	40.63549789	0	34.65048185	5.24168766	19.1928839	4.17162801	48.50079118	2.794476227	13.69464723	Mmd
ENSMUSG00000003949.16	0	2.944350512	0	0	0.775882844	0	0	0	1.552051986	1.863978178	5.809650213	1.465584918	0.968220541	0.951607005	9.467397207	0.759840024	0	0	2.653225041	0	6.172403884	0	5.776957316	1.497832566	1.957412832	Hlf
ENSMUSG00000003974.6	0	0	0	0	0	0	0	0	0	0	0	0	2.121574758	0	0	0	0	0	0	0	4.50834485	0	0	6.564132089	1.072275757	Grm3
ENSMUSG00000004018.9	3.3300687	0	0	0	0	4.481298861	3.23854546	7.358633125	6.15021312	7.386262281	0	0	0	0	2.344739055	0	0	0	0	0	0	0	0	0	0	Fancl
ENSMUSG00000004031.13	0	0	1.662286208	0	0	0	0	0	0	0.946978305	0.55341441	0	0	0	0	0	2.553556922	1.271347153	0	2.141038384	1.567918723	0	4.402401258	1.141441698	0	Brinp2
ENSMUSG00000004032.10	0	0	0	0	0	0	0	0	0	0	0	0	0	4.974715494	0	7.944430677	0	0	0	7.343694644	0	0	0	7.8302186	0	Gstm5
ENSMUSG00000004035.12	0	0	0	0	0	0	0	0	0	0	0	0	0	0	0	0	0	0	0	0	0	0	12.05367015	0	2.04207919	Gstm7
ENSMUSG00000004038.9	0	0	0	16.21090594	0	0	0	0	0	3.166345844	0	0	0	0	0	0	8.538151614	0	13.52112624	0	41.94033089	0	14.72000451	7.633119276	4.987595398	Gstm3
ENSMUSG00000004040.16	0	0	1.529680191	4.461529902	1.08820684	3.172234651	2.29251082	1.736350086	1.088407612	0.871434744	2.546333648	3.083312535	1.357968182	3.336667577	0	9.591355269	9.399405282	12.86920388	9.303136611	4.925601845	4.328522131	6.272110802	2.025603644	9.453466394	2.402181325	Stat3
ENSMUSG00000004043.14	66.11771338	46.88216712	69.4645939	65.54814932	26.16181664	72.02747117	65.83150673	57.9777347	52.33328691	29.09771065	21.76603004	20.59071815	14.50987004	16.04350978	11.08434052	14.23381804	3.138515846	29.68906621	0	21.05199328	0	20.94294112	0	22.44669984	0	Stat5a
ENSMUSG00000004044.9	9.391406458	10.96805451	4.062799884	11.84973387	8.67076657	8.425391558	27.39988225	20.75269938	34.68946525	9.258052751	12.17341991	10.91895494	7.213472469	8.86212211	2.20419852	26.88969413	115.4614219	34.18034719	153.1954534	47.09627867	164.7827065	24.98790059	129.1191028	30.68782076	48.30681503	Cavin1
ENSMUSG00000004056.15	0	0	0	2.980296969	2.180762844	0	0	0	0	1.746352294	0	0	0	0	1.10874493	0	0	1.563020683	2.485793928	0	1.927631952	0	2.706201923	2.80662442	1.375418083	Akt2
ENSMUSG00000004070.15	0	0	0	0	0	0	0	0	0	3.744771675	0	0	0	0	0	4.579604152	0	0	0	0	0	0	0	0	0	Hmox2
ENSMUSG00000004085.14	17.65738245	11.59972822	14.32261738	54.3061366	17.83081718	54.94887185	50.44301118	56.90194145	47.89731578	41.61278614	11.44401172	9.623167409	8.900397062	8.747676621	5.439333725	3.49242638	4.400399711	3.286260586	1.742132334	0	1.350952673	1.468167067	0	2.950472542	0.963941656	Map3k20
ENSMUSG00000004096.9	107.2150699	175.3003697	231.9106172	94.69604317	59.39281926	125.042786	125.1220594	142.1513673	125.407974	108.3349812	179.1237936	130.8867152	164.7022645	97.12569932	171.113713	148.6432816	0	141.8956141	11.28338415	131.4292289	0	161.6525769	0	127.3968093	0	Cwc15
ENSMUSG00000004098.7	0	0	0	3.121236259	0	1.109629884	0	0	0	1.828937907	0	0	0	0	1.161177866	0	0	0	0	0	0	0	2.834179162	4.409026011	0.480154029	Col5a3
ENSMUSG00000004099.16	1.52216235	5.333118007	0	0	3.51340198	1.024192745	1.480327408	3.363604568	2.811240157	5.064350633	4.603834748	3.981932834	4.384357758	7.756429119	4.287086942	5.505209383	3.034706999	6.043595222	2.402900434	6.361150708	1.863351423	12.15014226	0	9.495612796	2.215920281	Dnmt1
ENSMUSG00000004100.12	5.608886941	9.825777108	0	5.307816605	7.76774218	0	0	2.065710198	2.589725105	4.14693247	3.635202897	7.336343286	3.231109609	3.175667533	9.873201914	3.803564837	0	0	4.427122003	2.343966472	3.433052809	0	0	0	1.63305134	Ppan
ENSMUSG00000004105.8	0	0	0	0	0.824637811	0	3.474506933	0	3.299159822	2.641475916	1.54367933	3.115358842	1.029061635	1.011404136	5.031155006	1.615173784	0	5.319392533	0	2.986077555	0	0	0	4.775860342	0.520103211	Angptl2
ENSMUSG00000004113.18	0	0	0	0	0	0	0	0	1.042975188	0	0	0	0	0.63947761	0	0.510610662	0	0	1.782960823	0	1.382613503	0	0	0	0.328844175	Cacna1b
ENSMUSG00000004127.12	0	4.93259924	3.654278632	2.664555879	0	13.26185786	10.953235	16.59198321	11.70051829	4.684016376	4.258085373	3.68288848	0.811018234	2.39130632	2.973844067	1.272941626	5.61359918	1.397429851	0	3.530055825	3.446826341	0	4.838998474	1.254641345	1.229702401	Trmt10a
ENSMUSG00000004151.17	0	0	0	1.598412883	0	0	0	0	1.559756216	0.624410259	0.364905546	0.736429967	0.97302669	0.478165343	0	0.381805897	5.051225977	0.838289748	3.999593073	0	7.236883585	1.123540907	5.805633548	0.752633827	2.950693848	Etv1
ENSMUSG00000004207.14	0	0	0	0	9.445468807	0	0	3.014250595	0	9.076704232	7.072571624	17.84178724	7.072173582	6.950823325	17.28817805	24.05043208	8.158539917	12.18575126	19.37995244	20.52166564	5.00945461	21.7763847	7.032771834	36.46872948	8.340226488	Psap
ENSMUSG00000004221.16	0	2.425549417	0	0	1.917511695	0.931623906	0	3.059594439	0	1.535541086	1.794741357	0	0.797617933	0	0	0	0	0	0	3.471729379	3.38987508	0	0	1.233911143	0.403128087	Ikbkg
ENSMUSG00000004231.15	0	0	0	0	0	0	0	0	0	0	0	0	0	0	0	0	0	2.060621277	0	0	0	0	0	0	0.604431278	Pax2
ENSMUSG00000004233.14	0	0	0	3.574251209	0	0	1.836591875	0	6.975620128	2.094389204	3.263897836	6.58699821	5.439523576	5.34618769	1.329710745	5.976360313	15.0602311	7.498083073	26.83077169	1.578412673	23.11796746	15.07426832	25.9642461	5.048950237	7.697807428	Wars2
ENSMUSG00000004263.15	0	0	0	0	6.761312975	0	2.373994629	0	0	3.609634263	1.054735681	0	0	1.382105739	6.875182689	1.103585044	0	0	0	0	0	6.495043436	4.195201285	10.87719497	3.553661721	Atn1
ENSMUSG00000004264.17	18.12101935	0	3.919651206	11.43222038	37.64367364	8.128531339	0	6.673832947	8.366804186	43.54279093	5.219778519	10.53423651	19.13811076	11.96982378	14.88575058	23.21149824	0	32.97603695	0	25.24271585	7.394267589	36.16121547	5.190405033	34.98957822	1.758670674	Phb2
ENSMUSG00000004266.15	0	0	0	7.58476006	3.699980929	0	0	2.951857114	0	1.481470165	1.731543231	6.988988465	0	0	0	1.811738473	0	0	0	3.34947957	0	0	0	7.142769001	4.667193124	Ptpn6
ENSMUSG00000004267.16	2.386608216	0	0	0	0	3.211676888	0	0	0	0.882269799	0	0	1.37485259	0	0	0	0	0	3.767523167	3.989475772	0	0	4.101578302	0	1.38974231	Eno2
ENSMUSG00000004268.11	0	0	0	0	12.31010494	0	2.357593975	1.785644135	6.715841529	24.19670636	21.99643066	14.79728192	23.74084292	15.09813265	30.72458585	15.34345355	0	12.03141244	0	4.052349635	0	6.45017267	0	30.24574076	2.117466829	Emg1
ENSMUSG00000004270.13	0	0	0	0	1.586191335	0	0	0	0	8.891540947	1.484634068	0	1.979400684	0	0	0	0	0	0	0	0	0	5.905118088	0	1.000418844	Lpcat3
ENSMUSG00000004285.12	0	18.50536761	0	0	39.01165216	0	0	0	9.754712437	15.62024234	41.07813472	36.84505302	79.10899217	65.78979343	74.37874029	28.65376032	0	31.45597504	0	8.82901388	0	28.10649088	0	75.31152866	3.075605629	Atp6v1f
ENSMUSG00000004296.14	0	0	7.40887808	0	0	0	0	0	0	0	0	0	0	0	0	0	0	0	9.011792831	0	0	0	0	0	0	Il12b
ENSMUSG00000004317.14	621.6539215	573.7148731	635.0033469	476.9378192	339.4826197	854.3777065	934.5064431	872.4670964	743.3777421	738.0018916	23.72510579	35.05540398	38.40991422	14.43414656	24.85439778	15.51494866	1.954857975	36.9843013	7.73934531	13.11245792	6.001547087	18.26234707	15.1660263	14.85498859	3.711298828	Clcn5
ENSMUSG00000004319.15	2.63112686	2.304634265	1.707370767	1.244947436	1.518268784	39.8331843	37.74249559	32.46230118	38.87485188	25.04605345	7.389513648	8.603690035	8.715346086	3.724261263	7.873576333	5.352752718	1.967110907	5.223314621	0	5.497769173	4.026109615	3.500345593	1.130450818	4.10339966	2.10667545	Clcn3
ENSMUSG00000004328.15	0	0	0	3.167287286	0	0	0	0	0	0.618640745	5.784541441	0	2.892107945	2.842482743	2.356619998	2.269668198	8.340921584	1.661088001	10.56703219	4.196084242	18.43718197	0	17.25596952	2.982718143	2.923429612	Hif3a
ENSMUSG00000004341.8	0	0	0	0	0	0	0	0	0	0	0	0	0	0	0	0	0	0	0	0	0	0	0	7.315072639	0	Gpx6
ENSMUSG00000004344.12	0	0	0	0	0	0	0	0	0	0	0	0	3.864206354	0	4.72309444	0	13.37337726	0	0	0	0	8.923894805	0	0	1.953027947	Gpx5
ENSMUSG00000004356.8	2.20197895	1.928738677	2.85778276	4.167564994	1.524759275	1.481609938	3.212190006	2.43291606	1.016693727	1.628033886	2.854270497	1.920104488	1.902739907	4.363545917	3.876095741	10.4526243	36.21786972	6.5570549	29.54655755	5.521271745	24.25992569	7.323561086	13.24497317	11.77411829	9.616733356	Utp20
ENSMUSG00000004359.16	0	0	0	0	0	0	0	0	5.399249842	0	0	0	0	0	0	0	0	0	4.614995183	0	3.578740809	0	0	0	0.85117646	Spic
ENSMUSG00000004360.9	17.52400293	23.87696209	17.68906577	11.05557362	13.48276387	27.51254855	24.61676414	20.07897535	19.77836874	12.23657878	2.523903659	10.18717479	15.7034056	7.716976732	2.741966392	5.281593067	5.822880232	1.932703397	3.073729235	3.254809001	2.383551838	2.590358922	3.346267715	1.735220976	0.566909794	9330159F19Rik
ENSMUSG00000004364.14	0	4.036775245	0	0	3.191262024	6.201904272	2.240996366	1.697332984	2.127900538	6.814823562	34.84761844	26.12157745	41.15106188	15.65611262	22.71505054	12.501107	27.56458058	6.861830795	14.55054094	13.48177556	11.2833519	3.065585862	11.88052078	12.32138646	4.696404983	Cul3
ENSMUSG00000004383.18	0	0	0	0	0	0	0	0	1.300057588	1.040892528	1.216595821	2.455258987	0	0.797102107	0	0	9.823798566	2.794859701	0	0	3.446826341	0	4.838998474	0	2.049504002	Large1
ENSMUSG00000004393.10	4.433080006	0	0	0	4.092912184	0	0	3.265338979	16.37466928	3.277599212	1.915429978	3.865603174	5.107525808	2.509943309	0	4.008283618	0	0	0	0	0	0	7.618604782	7.901318097	6.453550697	Ddx56
ENSMUSG00000004394.12	0	0	0	0	0	0	0	0	14.28272634	0	53.46318605	35.96537315	23.76007874	67.1381025	36.30146966	20.97723637	1310.535709	46.05744003	1204.534932	17.23644032	1104.47204	34.29430648	1222.733598	36.75672863	282.204468	Tmed4
ENSMUSG00000004415.15	0	0	0	2.59937594	0	0	0	0	0	0	0	0	0	0	0	0.620901566	0	0	0	0	0	1.827128168	0	0	0	Col26a1
ENSMUSG00000004446.12	0	0	0	5.986619067	1.460189657	0	0	0	0	0	0	0	0	1.790897578	4.454343714	0	0	0	0	0	3.872096746	0	0	0	0.920948953	Bid
ENSMUSG00000004451.14	227.7685934	175.564514	218.7467496	262.9619389	80.96203705	105.7459273	108.539227	88.91855832	119.8879881	69.88632665	13.77788598	3.972240503	15.74526922	10.3167325	6.414977763	12.35657088	77.19666735	9.043326968	57.52923813	15.22960122	55.76447647	12.12056787	82.20211849	4.059642747	11.27368546	Ralb
ENSMUSG00000004455.16	6.558990453	0	4.256210042	0	42.3898516	2.206620876	3.189361943	2.415626061	33.31245693	63.04209372	34.00783271	51.47438992	24.55983022	16.71120842	64.6556316	2.965240189	22.88394199	3.255227946	31.06226022	5.482033735	20.07293144	4.36290885	11.27215299	32.14871877	16.23226323	Ppp1cc
ENSMUSG00000004473.10	0	0	0	0	0	0	0	0	3.481954104	0	0	0	0	2.134884621	0	1.704664608	0	0	0	0	0	0	0	0	0	Clec11a
ENSMUSG00000004500.9	0	0	0	4.44985295	0	0	0	0	0	0	0	0	1.354414036	1.33117387	0	0	7.031103496	0	7.42303036	0	14.39064431	3.127847551	8.081208506	0	2.73816481	Zfp324
ENSMUSG00000004508.6	0	0	0	0	0	0	0	0	0	2.019007491	0	0	1.048748612	0	0	1.646073671	12.70340748	0	14.36948484	1.5216021	8.914360213	0	12.51486765	0	2.120213219	Gab2
ENSMUSG00000004530.12	101.0888115	116.024289	87.46370702	127.5501724	95.47742592	119.6178489	123.1706236	90.72195623	97.64099733	157.6413639	14.55936878	8.105606655	7.362944516	12.4995904	13.90830107	24.16376193	56.75520711	36.90695526	53.1932635	28.1634945	64.00739396	44.8281661	59.90664087	43.49077127	25.71109556	Coro1c
ENSMUSG00000004535.12	1.123910685	0	0	8.508656866	4.150674232	10.5871863	5.465106241	11.58997606	8.302880049	9.556083099	4.370539206	1.960078639	3.237254247	3.181706737	3.165432927	6.097276993	0	7.809158584	5.322649334	6.575587257	1.375832594	7.476028377	0	13.02084394	0.98169416	Tax1bp1
ENSMUSG00000004540.7	0	0	0	0	0	0	0	0	0	0	0	0	0	0	0	0	0	0	0	0	0	0	0	0	0	Psg17
ENSMUSG00000004542.15	0	0	0	0	0	0	0	0	0	0	0	0	0	0	0	0	0	0	0	0	0	0	0	0	0	Psg19
ENSMUSG00000004552.16	0	0	0	6.704257946	3.270456329	0	0	0	0	0	0	0	0	0	0	0	3.531077844	0	0	0	0	4.712492083	18.26302137	0	0	Ctse
ENSMUSG00000004561.14	0	0	0	0	1.305711154	0	0	0	2.611904111	1.04561194	0	0	0	3.202864686	0	0	0	2.807531609	0	0	0	0	0	0	0.823518585	Mettl17
ENSMUSG00000004562.16	1.083252137	0	0	0	0	0.728870334	0	0	0	0	1.404143585	1.889170912	0.624028693	0.613321088	1.525460176	2.938351072	5.399149511	2.150472793	6.840129847	1.810774022	1.32606053	0	14.89324786	0.965369416	3.469328248	Arhgef40
ENSMUSG00000004565.15	0	0	0	0	0	0	0	0	1.069216263	0.856069169	0	1.009648674	0	0	0	0	0	0	3.655639616	0	0	0	3.979774368	1.031864237	0	Pnpla6
ENSMUSG00000004567.16	0	0	0	0	1.37224971	0	0	0	0	2.197791874	0	0	2.568635911	0	1.046520198	0.671937949	2.963207615	0	0	2.484511384	0	0	2.554325071	0	0.865484787	Mcoln1
ENSMUSG00000004591.16	3.488076929	3.055246683	3.395184403	1.650423056	6.03829302	2.346965871	0.848052752	0	0	0	11.30337222	2.281177178	4.018750601	1.974896762	9.82397775	9.855733484	7.823378962	22.50473035	13.76578124	10.93256398	4.269921084	10.44089455	7.493176172	27.19932267	1.523352699	Pkn2
ENSMUSG00000004609.11	0	0	0	0	0	0	1.405272847	0	2.668706555	0.534175705	0	2.520029041	0	0.818129765	1.017431488	0	10.08295166	0	13.68642118	0	7.075508145	1.922352323	4.966651888	0	2.944998261	Cd33
ENSMUSG00000004610.4	0	0	0	0	8.906655122	0	0	0	0	0	37.51379485	33.64801663	33.34371874	21.84771959	27.16996595	52.33496085	19.23284668	19.15103177	30.4573823	56.44045729	35.4276893	25.66769743	16.57897415	25.79128704	2.808736068	Etfb
ENSMUSG00000004612.9	0	0	0	0	0	0	0	0	0	0	0	0	0	0	0	0	0	0	0	0	0	0	0	10.94859887	0	Nkg7
ENSMUSG00000004626.14	0	0	0	0	0	1.816655417	0	0	2.493209743	0	0	0	0	0	1.901048351	1.2206038	5.382792385	2.67994722	0	0	0	0	0	0	0.786094923	Stxbp2
ENSMUSG00000004630.18	0	0	0	0	0	0	0	0	0	0	0	0	0	0	4.325196987	0	0	0	0	0	0	0	0	0	0	Pcp2
ENSMUSG00000004631.15	0	3.707351257	2.746562982	8.010741684	3.907782345	2.847896675	3.087177335	3.117641776	1.954251662	1.955842161	2.743187411	4.613443667	1.219125789	3.594621034	5.215343069	13.39443589	7.383586257	11.55342116	10.02235007	13.26598439	11.65788645	11.26166597	14.54800295	8.486918049	5.237398164	Sgce
ENSMUSG00000004633.17	0	3.384584613	0	0	0	1.299977612	0	0	1.784112065	0.714225637	0.83478736	0	0	0	0	0	0	1.917739244	3.049930574	0	0	2.570302805	0	1.721785852	0	Chn2
ENSMUSG00000004637.15	1.103803367	0	0	0	0	0	0	0	2.038584355	0.408048698	1.430782699	0.962505931	0.635867634	0	0.777200442	0	3.300948619	0	1.742474835	0	0	0	1.896974925	0	0.321377055	Wwox
ENSMUSG00000004642.13	12.93662633	16.18762818	9.59398498	13.99111105	13.65022589	3.730482166	8.986483946	1.361274462	0	2.732771167	9.582193813	9.669097603	9.581654531	9.417244505	10.4100857	33.41995525	16.58025854	45.86035421	26.25670976	33.982113	13.57400604	41.79660934	28.58481455	26.35159808	15.06621559	Slbp
ENSMUSG00000004651.6	15.797681	11.06989633	4.10052425	11.95976235	18.96110092	38.26630778	24.58159886	41.89078936	23.34104518	13.43202395	0.682580773	0	0.910056477	2.683322904	0	4.285164212	1.57477726	1.56807829	0	1.320377287	1.933869365	8.406640351	2.714958626	2.815706069	2.29978108	Tyr
ENSMUSG00000004654.6	0	0	0	0	0	0	0	0	0	0	0	0	0	0	0	0	0	0	0	0	0	0	0	0	0	Ghrhr
ENSMUSG00000004655.5	0	0	0	0	0	0	0	0	0	0	0	0	0	0	0	0	0	0	0	0	0	0	0	0	0	Aqp1
ENSMUSG00000004661.15	0	0	0	0	0	0	0	0	0	0	0	0	0	0.797102107	0	1.909412438	0	1.397429851	2.222441888	0	3.446826341	0	0	1.254641345	0.4099008	Arid3b
ENSMUSG00000004665.10	18.25852302	0	5.924090725	0	48.46523799	6.142658439	0	6.724474498	37.93631459	42.18576628	9.861349865	0	13.1477265	10.33770147	54.63813885	22.69975741	0	18.12341543	0	15.2605557	5.58778189	6.072601587	7.84468533	32.54315242	0	Cnn2
ENSMUSG00000004667.18	4.205614852	0	5.458151005	0	0	0	0	3.097791623	3.883617723	0	7.268590463	0	2.42272713	0	0	5.7039227	4.192328377	0	6.639024906	0	0	5.594981237	0	3.74794733	0	Polr2e
ENSMUSG00000004668.14	0	0	0	0	0.52527469	0	0	0	0.525371603	0	0	0	0.327743904	0	0.400590773	0.25720683	0.567133646	0	2.694360313	0	0.696455563	0	4.888768788	0	0.331293386	Abca13
ENSMUSG00000004677.17	0	0	0	0	0.691525251	0	0	0	1.383305672	0.553772599	0.647249751	2.612479413	2.588853296	1.696287727	1.054757216	0	1.49326531	0	0	0	0	1.992876188	7.723289453	0	0.872296901	Myo9b
ENSMUSG00000004698.10	1.531400158	0	0	0	0	0	0.744655663	0	0.707075303	0.566120614	2.315887415	4.006098673	5.73425562	2.601167297	1.07827618	0.692327474	3.053124246	2.280102384	1.208741664	0.639975571	0.937329932	0	2.631834424	1.364748636	1.560557892	Hdac9
ENSMUSG00000004707.14	0	0	0	0	0	0	0	0	0	0	0	0	0	1.92249362	2.39082555	1.535074449	0	0	0	0	0	0	0	0	0	Ly9
ENSMUSG00000004709.14	0	0	0	8.71718527	0	0	0	1.696288686	2.126591329	0	0.995033662	0	0	0	0	0	0	0	3.635397149	0	0	0	0	0	1.341004423	Cd244a
ENSMUSG00000004748.5	0	0	0	0	0	0	0	0	0	0	0	0	0	3.658047412	0	2.920881014	0	0	10.19919246	5.400024025	0	8.595281878	0	5.757778694	0	Mtfp1
ENSMUSG00000004768.14	0	0	0	5.130355507	2.502678711	10.94334805	10.54471965	12.9781952	6.257851129	5.511390878	0	1.181843433	0	1.534746265	1.908620421	3.676396767	0	2.690621723	4.279105974	6.796795477	1.659136204	7.21235964	18.63408658	3.623543526	1.973065047	Rab23
ENSMUSG00000004771.12	7.506010465	0	4.870743043	0	17.32511123	0	3.649858052	0	10.39698461	13.87392848	14.59427046	22.90809153	4.323984917	12.74937113	29.06786799	23.75363531	0	18.6261706	0	28.23100795	0	9.985695123	0	46.8242885	1.09270347	Rab11a
ENSMUSG00000004788.11	0	0	0	0	5.499918601	0	0	0	5.500933327	0	2.573890787	0	0	0	25.16645122	0	5.938205181	0	0	0	7.292277692	0	10.23762648	0	1.734413148	Eif2b2
ENSMUSG00000004789.10	0	0	0	0	3.253691776	1.580807591	0	0.865268714	2.169528051	5.211105014	2.030247571	1.024330248	2.706844413	0.665099529	6.616976749	1.593207826	7.02595466	5.8300557	5.563195888	2.94546765	8.628063677	1.562778523	10.09411336	7.328081974	3.078179626	Dlst
ENSMUSG00000004791.7	0	0	0	0	0	0	0	0	0	0	0	0	0	0	0	0	0	0	0	0	0	0	0	0	0	Pgf
ENSMUSG00000004798.14	0	6.582300743	2.438223722	0	1.734540164	1.264090661	1.827066303	0	3.469720368	4.861561957	0	0	1.082262245	1.063691886	0	0	1.87276506	0	2.965734733	0	6.899419499	2.499347483	3.22869766	0	1.093983197	Ulk2
ENSMUSG00000004814.10	0	0	0	0	0	0	0	0	0	0	0	0	0	0	0	0	0	0	0	7.24729093	0	0	0	0	0	Ccl24
ENSMUSG00000004815.12	0	0	0	0	0.721056236	0	0	0	0	0.577420977	0	0	0	0	0	0	1.557033908	0	0	0	0	0	0	1.391990454	0	Dgkq
ENSMUSG00000004821.1	0	0	0	0	0	0	0	0	0	0	0	0	0	0	0	0	0	0	0	0	0	0	0	0	0	Tmed11
ENSMUSG00000004837.2	0	0	0	0	0	0	0	0	0	0	0	0	0	0	0	0	0	0	0	0	0	0	0	0	0	Grap
ENSMUSG00000004842.18	5.771776744	0	0	0	2.664442704	0	2.806572935	0	2.66493429	0	1.246924732	0	0	1.633946647	0	0	2.876771207	0	4.555691724	0	0	0	0	0	1.680477401	Pou1f1
ENSMUSG00000004846.10	0	0	0	0	0	0	0	0	0	1.83716725	1.073641101	0	0	0	0	2.24673211	4.953979538	2.466452863	0	0	3.041810898	0	0	2.214432257	1.446943476	Plod3
ENSMUSG00000004849.14	5.108731417	8.949593162	6.630238027	0	11.79179545	0	0	0	9.435176816	7.554284626	0	0	0	0	3.597115602	6.928786901	0	15.21278502	0	4.269900707	0	13.59290255	8.779766111	18.21113625	1.487428928	Ap1s1
ENSMUSG00000004872.15	0	3.179441695	0	0	0.837833082	9.769477782	10.59031061	13.3685205	6.70390129	8.722164575	37.64112468	30.06948181	36.59347831	32.88281313	20.44663997	22.15375181	1.809199413	21.61803877	0	16.68622261	4.443492306	16.90160002	0	11.32198733	0.528425535	Pax3
ENSMUSG00000004880.11	228.7780278	165.2695297	153.0483426	183.0187787	242.7975513	314.2161387	270.6583248	302.2835606	204.7280773	289.4682549	11.2097512	28.79269476	17.66285626	13.35367864	13.28537718	4.265062972	7.053255681	2.341083908	26.06246072	5.913825932	2.887196692	3.137702143	20.26667288	6.305620271	2.060093751	Lbr
ENSMUSG00000004885.5	0	0	0	0	0	0	0	0	0	0	0	0	0	0	0	0	0	0	0	0	0	0	0	0	0	Crabp2
ENSMUSG00000004891.16	33.25293663	45.98941499	29.52812054	26.49937368	27.46959033	3.53279452	3.404107011	1.2891371	3.232312756	5.175909479	3.024803076	6.104471845	2.016421894	4.954556111	7.393821782	9.494684294	1.744625431	12.16042759	0	1.462787057	0	6.985006189	6.01556294	7.798487664	0	Nes
ENSMUSG00000004892.13	0	4.84035575	0	0	6.377550789	1.859121526	2.687100219	2.035212508	0	11.2356972	0	0	0	0	7.78194891	1.249136615	5.508620456	13.71296812	0	2.309360668	3.382367975	3.67583659	4.748505392	12.31178564	0	Bcan
ENSMUSG00000004894.10	0	0	0	0	0	0	0	0	0	0	0	0	0	0	0	0	0	0	0	0	0	0	0	0	1.378898685	Hapln2
ENSMUSG00000004895.9	21.39874541	0	20.82886591	40.5002338	22.2263266	25.19689812	15.6079685	7.880994409	19.76037984	15.82116971	18.49179279	18.65950041	24.65433611	36.34694465	22.60064819	67.71879642	5.332785501	69.03130364	8.445067413	84.95454661	0	14.23401611	0	42.90765809	3.115167969	Prcc
ENSMUSG00000004896.16	14.16460631	15.50867689	4.595794129	10.05321556	10.62563113	2.382677351	8.609567401	3.912537196	3.270028168	2.618151625	0.765024304	0	0	1.002473416	0	1.600911764	0	1.75747406	2.795048328	0	0	0	0	0	0.515510688	Rrnad1
ENSMUSG00000004897.16	121.1621097	191.7138049	172.4646531	118.3571051	140.7332113	47.33674133	68.41864088	57.5781666	79.40261227	101.1401177	141.8551574	149.9579551	146.3502587	134.9874245	167.8712376	118.3866727	0	85.34974268	6.169925687	130.6681762	0	135.1909494	0	146.2912682	9.103707019	Hdgf
ENSMUSG00000004902.7	0	0	0	0	0	0	0	0	0	0	0	0	0	0	0	0	0	11.66499266	9.275874672	0	0	0	20.19667809	0	1.71081569	Slc25a18
ENSMUSG00000004929.12	0	0	0	0	14.34501402	4.480413054	4.317207073	1.634928569	2.049665808	7.384802257	0	0	6.39324119	0	3.125700768	1.003457443	0	2.203182544	0	1.855157493	0	0	0	0	0	Thop1
ENSMUSG00000004931.11	0	0	0	7.353805428	0	0	0	0	3.587979004	1.436359655	0	0	0	2.199891488	0	0	0	3.856712972	0	0	0	0	0	0	1.131269475	Apba3
ENSMUSG00000004933.17	0	0	0	4.626142292	0	0	0	0	0	0	0	0	0	0	0	0	0	0	0	0	0	0	0	2.178280229	1.423321194	Matk
ENSMUSG00000004934.14	9.116907974	5.323736338	3.944049576	17.25507255	11.22310859	2.044782106	0	2.238458358	0	1.123431503	2.626134849	0	3.501316068	1.720618783	4.279545382	6.869406228	6.058737086	0	4.79734682	0	7.440294154	16.17169137	0	8.124778921	0.884808872	Pias4
ENSMUSG00000004936.8	3.311410102	0	0	0	4.585968695	24.50904414	38.64479608	48.78268141	36.69451839	30.60365233	1.430782699	8.662553382	5.722808702	1.874870658	9.3264053	5.988193692	0	6.573813322	5.227424506	22.14153171	8.107309613	17.62146848	0	14.75526301	6.748918161	Map2k1
ENSMUSG00000004937.6	3.904378183	6.839779475	0	0	18.02389875	0	0	2.875905296	7.210889653	27.42368172	1.686990311	3.404580264	2.249193824	11.05300139	27.49116861	5.295366345	0	3.875486957	0	6.52659371	0	0	0	27.83593705	0	Sgta
ENSMUSG00000004939.7	0	0	0	0	0	0	5.89017006	8.922441891	5.592912255	6.716956961	0	0	0	0	0	0	6.037495559	0	0	0	0	0	0	0	1.763413583	Nmrk2
ENSMUSG00000004945.15	0	0	7.933186273	0	0	0	0	0	0	0	5.282290837	0	3.521329035	3.460907132	4.304006583	5.52693653	0	0	9.649535383	5.109004766	0	0	0	0	0	Tmem242
ENSMUSG00000004947.15	0	0	0	0	2.21146471	0	1.552954393	0	1.474581815	1.180625541	0.689957926	0	0.919892127	1.8082157	1.124354393	1.443825712	4.775391112	0	5.041580347	1.334647576	1.954770115	0	2.744301182	4.269206216	1.859709205	Dtx2
ENSMUSG00000004948.12	0	0	0	0	0	0	0	0	0	0	0	0	0	0	0	0	0	0	0	0	0	0	0	0	0	Zp3
ENSMUSG00000004951.10	0	0	0	0	0	7.328292803	0	0	0	0	0	0	0	0	15.33745896	0	0	10.81076672	0	0	0	0	0	0	3.171065745	Hspb1
ENSMUSG00000004952.13	0	0	0	2.839345048	0	0	0	0	0	1.109172853	0	0	0	0	1.056307294	2.034665813	0	0	4.73645865	1.253873314	1.836465391	1.99580493	0	4.010829407	1.31036825	Rasa4
ENSMUSG00000004961.7	0	0	0	0	0	0	4.58839298	0	0	0	0	4.114106235	0	0	0	0	0	0	0	3.943378889	11.55121298	0	0	0	1.373684363	Syt5
ENSMUSG00000004980.16	23.87695674	32.86501571	15.4940526	51.64640993	26.76866518	35.5740532	86.24840753	45.22474647	50.39737215	56.11270759	107.5881658	102.6152075	101.1959581	105.2533138	117.684248	138.7862115	11.90076205	157.4375373	8.076942512	143.9716612	4.175559978	120.2530065	8.793101114	155.0297655	21.84875858	Hnrnpa2b1
ENSMUSG00000004988.9	57.37859813	70.36200326	59.5738914	97.73759795	31.78542635	0	0	0	5.298548452	2.121144304	47.10470033	30.02015178	23.13784878	6.497380073	4.040092025	10.37606786	0	5.695401373	0	4.795729052	0	7.633418448	0	0	0	Fxyd4
ENSMUSG00000004994.12	4.16814835	0	0	0	1.924154893	0	0	0	0	1.540860951	0	0	0	0	0	1.884369415	0	0	0	0	0	5.545137306	7.163298409	0	1.213574159	Ccdc130
ENSMUSG00000004996.9	3.430794884	0	0	0	4.751304566	0	0	0	3.168120782	2.536559366	0	2.991620177	1.976376852	0	12.0783075	9.306125028	0	23.83785622	0	8.602421407	0	0	0	27.51701018	0.998890554	Mri1
ENSMUSG00000005034.15	3.840284424	4.484999035	6.645354849	2.422765354	3.545604159	0	2.489825648	0	0	1.419657798	3.318593799	2.232460748	0.737423784	0.724770452	0.90132924	5.208438307	0	2.541244981	0	0	0	1.702986765	6.599837863	3.422373246	1.490820239	Prkacb
ENSMUSG00000005043.13	0	0	0	0	0	0	0	0	0	0	0	0	0	0	0	0	2.535912271	0	0	0	0	0	0	0	0	Sgsh
ENSMUSG00000005045.16	0	0	0	0	0	0	0	0	0	0	0.506290737	0	0	0	0.82505062	0	1.168059769	0	0	0.979363639	0	1.558864646	4.027533322	0	0	Chd5
ENSMUSG00000005054.7	0	0	0	35.24460645	17.19294621	0	0	0	0	6.884045443	675.8704266	844.381074	944.0198448	1128.146675	734.2649506	328.3302768	0	295.7452866	0	420.2347054	0	297.2855702	0	315.3123848	0	Cstb
ENSMUSG00000005057.13	0	0	0	0	0	0	0	0	0	1.535730448	0	0	1.196574443	1.17604262	0	0.939047577	6.211718516	0	0	0	2.542719839	0	3.569723624	0	0.604766701	Sh2b2
ENSMUSG00000005069.12	2.847829484	4.98889317	3.695983562	0	6.573260565	7.664691737	2.769560054	12.58600603	0	4.211087397	2.460960758	2.483279949	6.562192682	3.224796552	16.04151173	3.862407712	2.838832555	16.9605384	0	16.66160088	0	11.3659142	0	12.68960103	0	Pex5
ENSMUSG00000005078.16	8.342490085	0	5.413545016	0	7.702337713	5.613276285	4.056603006	9.217426039	11.55563817	7.710028607	3.604594453	3.637285601	2.402927725	9.446785143	2.937020837	37.71538784	37.42260434	16.56151633	46.09337871	52.29518065	51.06219706	44.39405618	14.33724065	14.86927098	17.00266083	Jkamp
ENSMUSG00000005087.17	1276.021779	1344.121646	1318.389955	1263.984145	1174.282539	1709.347008	1872.708986	1651.535303	1694.033363	1900.331804	98.81142421	111.2678732	89.73672595	99.4561332	143.5204533	49.44634288	89.20453149	90.46997149	99.40901224	99.725119	93.31661727	72.75292161	96.8313874	141.7759533	37.15191799	Cd44
ENSMUSG00000005089.15	0	0	0	1.618251556	0.394705953	0	0	0.629795449	0	0.632160116	0.369434564	0	0	0	0	0	0.852319863	0	0	0.714630454	2.093344011	1.137485716	2.938845034	0	0.746829083	Slc1a2
ENSMUSG00000005102.13	0	0	0	0	1.390283836	0	0	0	1.390540341	0	1.301269715	0	0.86746432	3.410318574	0	0.680768567	6.004300263	2.989379238	2.377121698	0	5.53008319	2.003298901	2.587894048	2.683926343	1.753718001	Eif2ak4
ENSMUSG00000005103.12	513.5632772	526.0980979	551.8810757	413.1567704	283.0953157	664.7862587	611.118878	721.2469287	739.9123125	585.8810798	106.315081	144.1393462	121.3922688	132.169006	112.8351985	86.13891129	5.031359373	180.3584302	0	107.5732845	3.089323171	114.1504431	6.505649819	78.71573839	2.571702605	Wdr1
ENSMUSG00000005107.13	0	0	0	4.181093387	19.37631169	0	0	0	2.039988062	8.166593354	0	1.926337367	0	0	4.66641359	0.998719497	0	0	3.487349301	5.539194425	2.704297354	14.69466841	26.57593574	11.81233843	20.58229413	Slc2a9
ENSMUSG00000005131.4	0	0	0	0	0	0	0	0	0	0	1.370947763	0	3.655654951	0	0	0	9.488711584	0	0	0	0	0	0	0	0	4930550C14Rik
ENSMUSG00000005142.10	0	0	0	0	1.29172023	0	0	0	1.29195855	1.034408024	0	0	0	0.792136357	1.970211835	0.632505757	5.578627842	1.388724207	4.417193247	0	3.425353463	1.861275841	4.808852707	0	3.258777756	Man2b1
ENSMUSG00000005150.16	0	0	0	0	0	0	0	0	0	0	0	0	0	0	0	0	0	0	0	0	0	0	0	0	0	Wdr83
ENSMUSG00000005161.15	0	0	0	0	0	64.40728422	82.35037105	43.38939611	50.99635731	24.49817352	1.590748896	6.420703501	4.241758319	0	2.592281998	11.65096342	3.670005497	10.96318081	0	9.231385332	0	9.795803215	0	6.561979915	0	Prdx2
ENSMUSG00000005198.15	0	0	0	0	0	0	0	0	0	2.349556758	0.686540842	0	0	1.799260337	1.118785919	2.873350051	0	4.731527022	0	3.984112815	3.890177854	0	5.461419531	5.664083413	0	Polr2a
ENSMUSG00000005202.2	7.456169758	0	0	0	0	0	7.251245214	0	0	0	0	0	0	0	0	0	0	0	11.7703828	0	9.127452489	0	0	0	2.170895606	Shbg
ENSMUSG00000005204.12	15.45841362	21.66432353	8.024924661	5.851458614	2.854445639	8.32100207	6.013422517	9.10914497	2.85497228	6.857510025	5.343374597	8.087752896	3.562049249	1.750464318	2.176888792	1.397712336	0	0	0	10.33616933	0	4.113050634	0	8.265709832	1.800313207	Senp3
ENSMUSG00000005220.10	2.079442899	0	0	0	0	0	0	0	0	0.768718408	0	0	0	0	0	0	0	0	6.565257963	1.738007732	2.545545083	0	0	0	0.605438664	Corin
ENSMUSG00000005225.15	97.78279671	92.66949185	104.0204367	81.91540865	51.799733	75.50076968	84.18276456	82.65199918	65.13167882	58.07363046	2.077851877	4.193393079	0	0	2.257376186	0	22.37105421	0	5.061012562	1.339791828	15.69843649	6.397687325	8.264636365	8.571322801	1.86687725	Plekha8
ENSMUSG00000005232.11	0	9.965149833	0	0	0	0	0	0	0	0	0	0	0	0	0	0	0	0	0	0	0	0	9.776051627	0	0	G6pc2
ENSMUSG00000005233.16	3.522268399	0	4.571287072	0	4.877986149	0	0	0	3.252590753	2.60419034	4.565668884	3.071384203	4.058143938	5.982766375	0	1.592374907	0	3.49620467	0	2.943927777	4.31177649	4.685884537	0	3.138964671	2.051046915	Spc25
ENSMUSG00000005237.14	0	1.314217382	0.973627952	0	0	0	0	0	0	0	0	0	0	0	0	0	0	0.744648616	1.184272882	0	0.918355388	0.998035803	2.578557711	0.668560888	0.873695559	Dnah2
ENSMUSG00000005267.13	0	0	0	2.784656406	0.679202474	15.8395595	18.60126819	11.92113993	12.22790014	10.33418614	0	1.282962898	0	0.833030189	0	3.325793503	1.466655761	5.841666922	0	1.229722452	3.602186438	3.914727438	5.057108468	7.867153593	1.285129239	Zfp287
ENSMUSG00000005268.20	0.732055001	0	0	2.771040835	0.675881515	1.477698001	0.711935282	0	0.676006214	0.270622557	0.316303809	0	0.421714677	0.82895709	0.51544821	0	2.189226827	2.906552054	1.155629213	0	2.688430168	0	3.774286312	0	0.426281868	Prlr
ENSMUSG00000005299.6	1.163626078	2.038466919	0	0	4.834513941	1.565900493	0	0.857109185	0	5.592127692	4.022204463	3.044012282	2.68131873	4.611793245	2.457966868	6.838796439	4.639799696	9.240124757	5.510734663	1.945127825	2.848900197	4.644124322	5.999355206	3.110990478	2.032768155	Letm1
ENSMUSG00000005312.15	2.548568238	4.464640438	0	4.823535562	3.529509724	0	0	1.877236412	2.353440608	11.30570877	0	0	0	4.32888316	1.794475736	3.456530551	2.540516742	5.059419196	0	6.390314404	9.359471254	6.78102583	4.379919635	2.271225459	2.226079516	Ubqln1
ENSMUSG00000005320.9	0	0	0	0	0	2.133108379	0	0	2.927515336	0	0	0	0	0	0	0	0	0	0	0	3.880842306	0	0	0	0	Fgfr4
ENSMUSG00000005338.13	0	2.714018456	0	0	0	0	0	0	0	0	0.669396266	1.350934442	0.892478123	0	0	0	1.544359377	3.075579605	4.891334575	0	1.896515376	0	0	0	0.451071852	Cadm3
ENSMUSG00000005339.10	0	0	0	0	0	0	0	0	0	0	0	0	0	0	0	0	0	0	0	0	0	0	0	0	0	Fcer1a
ENSMUSG00000005355.9	0	0	0	0	0	0	0	0	0	0	2.026643331	0	0	0	0	0	0	0	0	0	0	0	0	4.180041508	1.365651121	Casp14
ENSMUSG00000005357.9	0	0	0	0	0	0	0	0	0	0	0	0	0	0	0	0	0	0	0	0	0	0	0	0	0	Slc1a6
ENSMUSG00000005360.14	0	0	1.707070772	2.489457384	1.214401612	0	0	0.968853653	0	0	2.841621257	1.146957109	0.757723022	5.213049644	0.926140341	5.351812209	11.80059165	2.611198428	8.305585802	4.397442546	4.830482646	3.499730562	2.260504382	3.516581716	1.148893798	Slc1a3
ENSMUSG00000005362.14	0	0	0	3.043898265	0	0	0	0	0	0.594540161	5.559191216	11.21921838	8.33831752	6.374076885	6.794437204	5.816661361	3.206392657	3.192752933	5.077684474	4.03261605	5.906306266	8.558349988	5.527907738	5.733038883	0.936513544	Crbn
ENSMUSG00000005364.11	0	0	0	0	0	0	0	0	0	0	0	0	0	0	0	0	0	0	0	0	0	0	0	0	0	Il5ra
ENSMUSG00000005373.13	0	0	0	0	0	0	0	0	1.872383409	0	0	0	0	1.148011268	0	0	0	0	0	1.694698764	0	0	0	0	1.180703786	Mlxipl
ENSMUSG00000005374.13	0	5.008581991	0	2.705601233	1.319840428	0	0	0	0	0.528463323	0	0	1.647022645	1.618761655	1.006551253	0	1.425018048	1.418956141	0	0	0	0	0	1.273968093	0.416214995	Tbl2
ENSMUSG00000005378.17	9.948899871	5.809570517	0	6.276579353	19.90187615	0	0	2.442735863	9.187176008	17.16335252	1.432895491	2.891781701	0	7.510556883	7.005132982	7.496295338	0	0	0	5.543556854	0	4.411872387	0	23.64328262	0.965554868	Bud23
ENSMUSG00000005397.8	0	0	0	0	0.746604246	0	0	1.191286711	0	1.195759586	0.698802266	2.820559654	0	0	3.416301351	0.731166816	6.448807009	3.210687163	2.553103341	0	5.939482982	0	13.89739732	0	0.941774099	Nid1
ENSMUSG00000005410.6	5.62433842	4.926422682	10.94910833	26.61219345	1.298190153	17.02960905	5.469759725	12.42840516	7.790578002	12.47506958	3.64521723	7.356553598	6.480021474	6.368831857	11.88048098	10.17078127	22.42627952	16.74816001	4.439317931	16.45296576	17.21255128	11.22359121	9.665878243	32.57982765	7.368975469	Mcm5
ENSMUSG00000005413.8	6.412902144	0	0	12.13734877	0	4.314945677	0	0	0	2.370690692	5.54172945	11.18397811	11.08283513	10.89266659	9.030793938	37.68954063	0	44.55814016	0	42.87945976	0	68.25174142	0	11.4300621	0	Hmox1
ENSMUSG00000005417.17	2.527723791	2.952083105	2.187028316	0	4.278562774	0.566929533	0	1.861882712	0.778064029	6.54105706	2.184340422	3.673584767	3.883053312	4.770530803	7.119195701	2.285506657	12.59869074	4.18169899	13.30096533	5.633821118	9.282921216	5.604637166	15.92835485	3.003532489	5.397022078	Mprip
ENSMUSG00000005442.13	0	0	0	2.064551942	0	0	0	0	0	0.806504644	0	0	0	1.852832641	0	0.493150496	0	1.082756993	0	3.646878475	0	1.451194861	0	0.972121563	0	Cic
ENSMUSG00000005447.12	0	0	0	0	0	0	0	0	0	0	0	0	0	0	0	0	0	0	8.41300261	0	0	0	0	0	6.206680177	Pafah1b3
ENSMUSG00000005465.9	0	0	4.169746262	0	0	0	3.124570899	0	0	0	0	2.801594518	0	1.819080515	0	0	6.405445932	0	0	2.685333835	0	4.274277512	0	0	0.935441712	Il27ra
ENSMUSG00000005469.10	198.5834537	142.3157974	93.7187343	145.2140115	72.92144889	109.3235192	74.6167122	89.75876129	104.1927183	76.74825261	11.70044405	3.93551963	12.99976173	20.44272155	12.71135063	14.28273248	0	8.95972708	7.124677049	15.08881311	0	0	7.75640109	24.13268337	0	Prkaca
ENSMUSG00000005470.8	0	0	0	0	6.65141995	0	0	0	0	0	2.075185686	0	2.766758527	8.157852525	10.14515837	2.171296494	4.787646179	9.53455987	15.1635556	4.01421803	5.879359901	0	0	8.560324526	1.398361327	Asf1b
ENSMUSG00000005474.9	0	0	0	0	0	0	0	0	0	0	0	0	0	5.284859852	0	0	9.304668966	0	0	0	0	12.41778878	0	8.318386842	0	Myl10
ENSMUSG00000005481.18	0	0	0	0	3.016686682	0	0	0	0	2.415759109	0.941180239	13.29602519	2.50967272	6.166524153	9.202475375	10.83247395	0	8.648613376	0	10.92365675	0	2.897885529	0	3.882451744	0.634213149	Ddx39
ENSMUSG00000005483.10	0	0	0	6.633114135	0	0	0	0	3.236348103	1.295592822	9.085738078	6.112092908	6.056817824	1.98429663	22.20915756	6.337691889	178.173956	0	171.5081434	2.929226515	210.2219816	9.324968729	180.6921902	21.86302609	45.91810089	Dnajb1
ENSMUSG00000005493.15	0	0	2.113598721	0	0	0	0	1.199579932	1.503880975	0.602041973	0	0	0	0.922071994	1.14669472	0.736256882	0	0	0	0	0	2.166584467	0	0	0	Msh4
ENSMUSG00000005501.14	0.945917922	0	0	1.79028706	0	0	0.919920419	0	0	0.699364738	1.634835863	4.124156701	0.544914619	1.606693556	1.332063026	1.71055217	5.657577339	0.938918414	5.972941285	0.790602456	1.157943177	1.258411246	1.625636081	1.685960639	1.10163214	Usp40
ENSMUSG00000005503.8	0	0	0	0	37.83703125	2.626162628	0	0	0	7.214249917	1.686403939	0	0	0	0	0	7.781381137	0	0	0	0	15.57726789	13.41531172	0	28.40953062	Evx1
ENSMUSG00000005505.12	0	0	0	0	1.65137728	0	0	0	0	0	0	0	0	0	0	0	0	3.550780659	0	0	4.379083609	0	0	0	0	Kbtbd4
ENSMUSG00000005506.16	240.6402427	177.0082451	175.9972584	145.9442181	160.800663	81.40513368	98.26527613	90.09490104	62.61333476	71.75675973	15.51008425	13.91177765	20.67894847	36.88451737	15.91402102	23.44105576	120.6026552	31.67198813	119.6297893	35.55857639	86.25799228	8.843594544	130.2370089	17.77235266	46.45089439	Celf1
ENSMUSG00000005510.9	30.93386131	0	6.691121756	29.27341279	7.140045842	17.34497218	20.05578566	15.19027297	28.56545267	20.96504748	98.01584109	116.8874627	74.25024606	99.24762978	116.1647029	51.27768892	5.139355723	56.29242671	0	56.01843104	18.9338064	54.87089037	0	73.51345727	3.002175191	Ndufs3
ENSMUSG00000005514.14	0	0	0	0	1.289150281	0	0	0	0	3.097050039	0	2.435108888	0	1.581120717	0	1.262494703	0	0	4.408404998	4.668113283	0	0	9.598570461	17.42082457	1.626147119	Por
ENSMUSG00000005533.10	26.75002479	29.2883178	12.1508954	25.31415364	8.335368864	0.449971406	1.951112255	1.970365942	1.235097293	0.741661498	0.28895147	0.583144115	0.385246944	0.378636555	1.412624637	0.30233406	5.999740986	0	6.334177773	0.558944777	7.367845336	1.779357978	12.6423194	0.595975187	2.920643901	Igf1r
ENSMUSG00000005534.10	5.718241058	7.155247261	6.361092616	0	2.262624741	6.04613478	6.355521776	4.81367882	3.017389588	6.039690677	0.705919414	0	0.470586457	0.925023483	0.575182605	0	0.814310837	3.243387309	1.28955307	0	1.999991772	3.260279333	2.807787853	0.727995007	1.427048792	Insr
ENSMUSG00000005540.10	0	0	0	0	0	0	3.531816071	0	0	0	0	0	2.092070322	2.056172834	0	1.641814749	7.240308387	0	0	0	0	0	6.241243827	0	0	Fcer2a
ENSMUSG00000005547.14	0	0	0	0	0	0	0	0	0	0	0	0	0	0	0	0	0	0	0	0	0	0	0	0	0	Cyp2a5
ENSMUSG00000005553.14	0	0	0	0	0	0	0	0	0	0	0	0	0	0	0	1.349771657	8.928622786	0	0	0	0	0	20.52424984	0	2.607845347	Atp4a
ENSMUSG00000005566.14	18.90402636	14.19278916	10.5146199	20.44492322	31.16686677	3.634184646	7.879058652	0	2.49380936	20.96504748	8.167986757	7.064626868	9.334316647	10.70317576	19.01505554	8.546281486	0	16.08355049	0	6.771458697	3.305902705	14.37094748	0	45.72712074	1.572567957	Trim28
ENSMUSG00000005575.16	9.52820675	8.345865834	6.182971228	9.01675761	8.797069633	0	0	0	4.399346339	5.283512179	12.35074451	16.61700948	8.233366275	16.18418261	6.708918195	45.22966282	47.4905251	33.10195308	22.56198112	27.87301327	81.64752155	44.3658037	57.31246559	42.4565947	20.80633506	Ube2m
ENSMUSG00000005580.11	2.160668011	0	0	0	0	0	0	0	0	0	0	0	0	1.223337772	3.042701594	0	21.53841979	2.144679717	34.10851741	0	29.09474272	2.87446602	7.426563753	0	6.290877012	Adcy9
ENSMUSG00000005583.16	13.57625463	13.76921817	25.96572505	20.28555299	9.235943485	9.615615501	4.16940832	5.263190348	4.618823751	8.18857534	4.63103799	8.099932988	3.704621885	3.641054891	5.534270507	8.075868919	37.75096332	10.63878507	33.83938243	15.52760328	40.23629645	13.30832954	40.52380243	12.0988462	8.321651373	Mef2c
ENSMUSG00000005609.16	4.210871871	0	7.286631592	2.656562211	2.591836641	0	0	0	5.18462966	3.113309552	5.458257151	2.44789321	5.660096257	5.562975601	4.941537558	1.903684201	8.395137574	9.752662927	2.215774562	3.519465658	6.872971724	3.734649976	14.47344443	6.254387107	3.678039881	Ctr9
ENSMUSG00000005610.17	2.209126826	5.804998752	8.60117835	6.271640081	8.668349969	0.743209707	1.074205714	4.06802264	2.039988062	8.574923022	15.74944682	26.00555446	18.45285871	24.39010128	20.99886116	27.96414591	5.505369253	25.21696943	3.487349301	25.84957398	6.760743384	47.0229389	7.593124498	40.35882296	6.431966916	Eif4g2
ENSMUSG00000005611.15	0	0	0	0	0	0	0	0	0	0	0	0	0	0.931256247	0	0	1.639595249	0	0	0	0	0	8.48011978	0	0.47888806	Mrvi1
ENSMUSG00000005621.11	1.514974589	0	0	2.867309456	2.797449153	0	0	0	0	1.680145468	0	1.321043286	0	0	4.266843007	0.684901673	25.67320359	0	33.4817527	2.532445158	46.36381358	2.015461401	31.24326915	1.350110546	7.939643564	Zfp592
ENSMUSG00000005625.15	0	0	0	0	3.692074987	0	0	0	0	5.913218521	8.639216762	20.92216419	9.214645921	9.056533336	5.631381832	23.50227409	7.972590289	35.72404003	6.312748041	20.05393537	4.895279006	26.60007105	0	32.07378003	1.164305122	Psmd4
ENSMUSG00000005628.12	0	0	8.487631441	0	0	0	0	0	0	0	0	0	0	0	0	0	6.519229334	0	0	0	0	0	0	0	0	Tmod4
ENSMUSG00000005640.11	1.965171798	0	0	0	0	0	1.911161234	0	0	0.726475219	0	0	0	0	0	0	0	0	0	0	0	0	0	0	0	Insrr
ENSMUSG00000005649.17	0	0	0	0	0	0	0	0	0	0	0	0	0	0	0	0	0	0	0	3.71545596	0	0	0	0	0	Cabp5
ENSMUSG00000005656.9	0	0	0	0	5.187131369	5.040340147	0	5.517747587	0	2.769232423	110.0471385	97.98104909	84.14895798	116.6353409	94.94081499	6.773170384	26.13562954	14.87111473	0	12.52200368	4.585037842	4.982855205	6.43693326	16.68949195	4.362066422	Snx6
ENSMUSG00000005667.8	12.88097695	11.2825958	0	18.28433985	32.70456329	2.166753622	6.263478802	0	23.78952526	80.95021489	15.30531272	28.08022036	14.8406801	23.70230089	27.2089249	23.29333503	3.210070767	38.35698476	10.16701835	61.90437636	3.94205433	21.42041856	0	31.56788445	0.937587836	Mthfd2
ENSMUSG00000005672.12	0	0	0	2.384973369	1.16343245	0	0	0	0	0.931675323	5.989184768	5.494093165	3.629604666	3.56732488	2.661809031	0.569688161	0	0	0	0	0	0	2.165629661	0	0.366891346	Kit
ENSMUSG00000005674.9	0	0	0	0	0	1.471367065	0	0	0	0	0	0	0	0	0	0	2.179847471	0	0	0	0	0	0	0	0.636683307	Tomm40l
ENSMUSG00000005677.14	0	0	0	0	0	0	0	0	0	0	0	0	0	0	1.791223401	0	0	0	0	0	3.114169336	0	0	0	0.740681645	Nr1i3
ENSMUSG00000005681.12	0	0	0	0	0	0	0	0	0	0	0	0	0	0	0	0	0	0	0	0	0	0	0	0	0	Apoa2
ENSMUSG00000005682.9	1.325423944	0	0	0	0	0	0	0.97628702	1.223944679	0.489976322	0.572684624	0	0	0.750435128	0	0.599208121	5.284946537	0	6.276981763	1.107795297	4.867543714	0	6.83354317	1.181187367	1.543611324	Pan2
ENSMUSG00000005683.8	1.943068291	0	0	0	4.484922375	2.614801827	3.779330435	1.431234406	0	5.746432811	4.197771356	3.388673763	2.238685391	3.300408238	2.736272744	3.513750616	3.87385941	3.857380338	9.202040058	4.872075664	2.378602431	0	0	3.463235636	2.828663076	Cs
ENSMUSG00000005686.17	0	0	0	0	0	0	0	2.939791588	0	0	0	0	0	0	0	0.902166555	0	1.980789139	3.15020375	3.335788788	2.442854709	0	6.859045997	3.556786696	0.581014534	Ampd3
ENSMUSG00000005687.14	2.557856869	0	0	0	2.36158236	3.442127508	4.975114028	3.768156552	0	12.29249026	17.68304012	13.38255969	13.2615337	11.5857611	12.60711177	15.03288967	2.549776029	15.23357698	0	17.10294625	0	10.20861041	0	25.07453601	0	Bcas2
ENSMUSG00000005696.11	0	0	0	0	0	0	1.983719399	1.502471141	1.883607506	0	0	0	0	0	0	0	2.033336379	0	0	0	0	0	3.50552696	0	0.593890787	Sh2d1a
ENSMUSG00000005698.15	323.4688954	344.0437223	284.8683133	231.7659213	200.5206948	298.487699	314.5787121	302.9334252	268.8326491	275.8844952	12.9780234	12.08836153	25.28908381	5.232663705	9.761061843	5.222727575	0	6.880185486	0	7.72447881	0	6.147571977	3.970766649	0	2.690838505	Ctcf
ENSMUSG00000005699.16	0	0	0	0	3.276658206	0	0	0	0	0	0	0	0	0	0	0	0	0	0	0	0	0	0	0	2.066604793	Pard6a
ENSMUSG00000005705.10	0	0	0	0	0	0	0	0	0	0	0	0	0	0	0	0	0	0	0	0	0	0	0	0	0	Agrp
ENSMUSG00000005716.16	0	0	0	0	0	0	0	0	0	3.987588282	0	0	0	0	15.19012506	0	0	0	17.02804659	0	0	0	0	0	0	Pvalb
ENSMUSG00000005732.14	215.6829129	106.267018	183.6965948	318.9150313	202.2441556	140.587975	111.4324009	178.7273294	205.3934919	151.9903022	535.8513089	382.0241504	500.8762937	538.0754998	493.560534	338.2296059	47.03158305	488.3857957	42.55989556	445.0384746	33.00346566	448.337332	69.50033342	366.4034703	23.54887479	Ranbp1
ENSMUSG00000005763.15	0	0	0	0	0.972729083	0	0	0	1.945817099	0	0	0	0	0	0	0.952616101	2.100491043	0	6.652729029	1.761163775	2.579460208	0	7.242606835	1.877841878	3.681030719	Cd247
ENSMUSG00000005774.12	0	0	0	0	0	1.374471508	0	0	0	0	0	0	0	0	1.438322738	0	2.036295573	0	3.224703747	1.707338867	5.001252847	0	10.53188607	0	0.5947551	Rfx5
ENSMUSG00000005779.12	57.55505718	20.16525451	37.34818858	0	18.59852023	131.6688754	100.7517966	84.78835092	191.3343596	44.68101868	126.8277759	105.3936595	89.52045043	120.5711926	158.0481515	140.5077012	2553.108642	154.248751	2380.452836	221.2819686	2564.594267	199.0792401	2195.868556	200.0378039	527.858107	Psmb4
ENSMUSG00000005800.3	0	0	0	8.763916572	0	0	0	0	0	0	0	0	0	0	0	0	0	0	0	3.870202785	5.668430288	0	0	0	0	Mmp8
ENSMUSG00000005802.12	16.386708	46.64824425	15.95030629	38.76778126	15.12929086	30.32111225	25.89654848	30.17549665	45.39624657	11.35829825	1.770078123	1.786131492	2.359971338	1.15973849	1.442258317	4.630145205	0	2.03318141	0	11.98407375	2.507468706	5.450054689	0	3.650864418	0.596382485	Slc30a4
ENSMUSG00000005803.14	0	0	0	0	0	0	0	0	0	0	0	0	0	0	1.935959866	0	2.740821931	0	13.02120213	0	0	0	4.725251203	0	0	Sqor
ENSMUSG00000005804.14	2.879967083	0	7.475385065	0	1.32948789	0	0	0	2.659466356	3.193956965	6.22183141	2.511303626	1.659061666	3.261188203	4.055634826	1.301998257	5.741737248	5.717312382	4.546344319	0	3.52550486	0	9.898910445	0	1.677029384	Bloc1s6
ENSMUSG00000005813.12	1.604141665	0	0	6.072142196	1.481049509	5.3967642	6.240214452	5.907931166	4.44396828	8.895170147	0.693112019	1.39879612	2.772292044	2.724722744	1.129494299	2.175639087	3.198147647	1.592271498	5.064627571	1.340748822	7.854824828	0	5.513693118	2.859148392	5.6046322	Metap1
ENSMUSG00000005864.7	0	0	0	0	0	0	0	0	0	0	0	0	0	0	0	0	14.46658063	0	11.45473118	0	0	0	12.47038831	0	1.056338864	Cnga2
ENSMUSG00000005881.13	5.294196914	0	0	10.02003663	46.43554566	10.68666178	10.29738358	3.899624532	4.888853994	45.01406235	4.574996826	4.616488844	6.099652462	0	33.54933561	2.39344234	0	0	0	4.424913604	0	0	18.19700699	42.46259987	7.707139989	Ergic3
ENSMUSG00000005882.18	0	0	0	3.516296772	1.715312138	1.250077743	0	0	1.71562861	0	0	1.620048451	0	1.051900464	3.924450741	2.519767308	5.556014278	0	0	1.552819615	0	12.35820641	0	3.3113896	2.163711968	Uqcc1
ENSMUSG00000005883.15	0	0	0	0	0	0	0	0	0	0	0	0	0	0	0	0	0	0	0	0	0	0	0	0	0	Spo11
ENSMUSG00000005886.14	2.153623256	6.287944563	0	5.434726426	3.976734393	0.966049083	1.396288875	0.528775325	1.325822698	3.449944523	0.310176712	1.251959192	0.413545674	0.406449712	2.021854007	0.64908467	5.009245452	0.712562363	1.133243607	1.200005339	5.272705581	2.865093959	4.934899863	2.559012753	1.045060984	Ncoa2
ENSMUSG00000005891.7	0	0	0	0	0	0	0	0	0	0	0	0	0	0	9.025639375	0	115.0018846	0	101.1769207	0	109.8420139	0	66.08878737	0	33.58940531	Prl4a1
ENSMUSG00000005892.4	0	0	0	0	0	0	0	0	0	0	0	0	0	0	0	0	0	0	0	0	0	0	0	0	0	Trh
ENSMUSG00000005893.14	13.53343487	10.53696995	12.68513032	17.07599412	11.45371398	1.517670548	0.731193525	2.76903369	4.860047891	0.83382914	2.274020016	1.96683753	0.866244585	1.277071256	1.058782738	3.059151043	16.48860856	0.746293973	18.99023395	1.885217627	13.80576845	4.000964152	28.4268075	3.350190616	4.159223762	Nr2c2
ENSMUSG00000005897.14	0	0	0	0	1.125173276	0	0	0	0	0	0	2.125368535	0	0	0	12.1209905	2.429675877	9.677360962	3.847665834	4.074339811	0	3.242587346	0	6.516400719	0.709652438	Nr2c1
ENSMUSG00000005907.14	1.084298151	0	0	2.052191743	0.500547826	0	0	0	0	0.400838104	0	0	0	0	0	0.980396138	2.161745223	3.228824012	5.135051129	0	2.65468201	0	5.590360925	1.9326032	1.262792114	Pex1
ENSMUSG00000005917.15	0	0	0	0	1.912089001	0	0	0	0	0	0	3.611793744	1.193043422	0	0	0	2.064462701	0	3.269309572	0	5.070432847	0	3.559189582	1.845632492	0	Otx1
ENSMUSG00000005947.11	0	0	0	0	0	0	0	0	0	0	0	0	0	0	1.725924491	0	0	0	3.869503711	0	0	0	4.21260116	0	1.427360307	Itgae
ENSMUSG00000005949.9	29.80269092	5.801004356	8.595259914	12.53464918	6.114624926	0	0	0	0	1.224146093	0	0	1.907602901	1.874870658	2.331601325	2.994096846	0	3.286906661	0	0	0	0	0	0	0	Ctns
ENSMUSG00000005950.14	0	0	0	0	2.164372978	0	0	0	0	1.733227308	0	0	0	0	3.301235947	4.239241088	4.673702199	0	0	0	5.73943359	0	0	0	0	P2rx5
ENSMUSG00000005951.13	0	0	0	0	0	0	0	0	0	0	0	0	0	0	0	0	7.499843729	0	0	0	0	0	0	3.3524353	2.190531848	Shpk
ENSMUSG00000005952.15	0	0	0	0	0	0	0	0	2.816968031	0	2.636122865	0	0	0	2.147910919	1.379106548	3.040890184	0	0	2.549644595	0	0	0	0	0	Trpv1
ENSMUSG00000005968.14	0	0	0	0	0	0	0	0	0	0	31.13111411	50.26152243	43.58110689	44.87298711	32.97529073	27.68699084	35.91118629	42.91010775	28.43470725	18.06591291	22.04995741	33.54834755	6.191185727	19.26278993	8.391065212	Tuft1
ENSMUSG00000005973.6	24.59416195	36.92967291	4.559844551	39.89830605	21.08502899	4.728078773	3.416888389	15.52772897	32.44449099	36.36740402	13.66272128	9.191088397	12.14395764	5.96779074	22.26474995	9.530333923	0	6.974906438	0	8.80967624	0	4.674155164	0	12.52442975	5.114782202	Rcn1
ENSMUSG00000005980.15	0	0	0	0	0	0	0	0	0	0	4.721165229	3.175988595	6.294532698	6.186525853	5.129069149	3.293215182	3.630722272	3.615277486	11.49931657	6.088382585	0	0	18.77839044	3.245870701	1.060450465	Dnase1
ENSMUSG00000005981.11	0	0	0	0	2.014641773	0	0	0	0	0	1.885652598	3.805508293	0	0	9.218569871	0	0	4.331869603	0	0	0	0	0	11.66772566	0	Trap1
ENSMUSG00000005983.15	0	0	0	0	1.60634437	0	3.384064237	0	0	2.572717324	0	0	0	0	0	0	0	0	0	0	0	0	0	0	0	1700037C18Rik
ENSMUSG00000005994.14	15.88259074	0	15.45961441	30.06010988	97.14804947	24.04498901	27.03063191	14.623592	25.66648347	93.94239099	245.3342048	166.1935984	256.1854034	256.2858026	276.7820188	317.7294706	0	413.8329389	12.53620686	361.7366871	0	412.0264471	6.823877621	470.6271486	1.156070998	Tyrp1
ENSMUSG00000006007.14	0	0	0	0	0	0	0	0	0	0	0	0	0	0	0	0	0	0	0	0	0	0	0	0	0.97593098	Pdc
ENSMUSG00000006010.14	2.738778452	0	0	0	0	0	0	0	0	0	4.733447935	11.94094249	4.733181539	7.753276099	5.785214702	8.667180102	5.460252081	8.155536942	4.323462561	6.867250064	0	14.57424381	4.706811198	4.881472864	1.594814041	Odr4
ENSMUSG00000006014.16	0	0	0	0	0	0	0	0	0	1.93975673	0	0	0	0	0	0	2.615307656	0	4.141634696	0	0	6.98065416	0	0	0.763871211	Prg4
ENSMUSG00000006019.15	0	0	0	0	0	0	0	0	0	0.903193952	0	0	0	0	0	0	0	2.425130654	0	0	0	0	0	2.177332326	0.71135091	Dhx34
ENSMUSG00000006021.5	0	0	0	0	1.551533457	0	0	0	0	0	0	0	0	1.902929183	0	0	0	0	0	0	0	0	0	0	0	Kptn
ENSMUSG00000006024.13	0	0	0	5.613443658	20.53753281	9.978169414	5.768819488	2.184654948	2.738842927	18.63928944	1.281506639	0	1.708579355	5.037786372	18.79507154	2.681717487	0	5.887955884	0	4.957866748	0	3.945747465	0	21.14531299	0	Napa
ENSMUSG00000006056.13	0	0	0	0	0	0	0	0	0	0	2.993080897	0	3.99054993	0	0	0	6.90531571	0	10.93534639	0	0	0	0	0	0	Calcoco2
ENSMUSG00000006057.15	27.43239004	52.06141592	20.76808679	21.63324276	11.60838886	21.53431969	11.11601719	16.83856603	25.33206674	8.450894548	182.7320979	187.3794477	187.0017842	121.6658228	123.9408443	40.30601729	0	54.45879717	14.43501344	45.85623007	19.58908879	30.41245909	7.857461691	34.63341394	0	Atp5g1
ENSMUSG00000006058.10	67.11388363	88.17873337	103.4336946	103.206003	36.79110659	11.28945817	20.39666659	12.35876523	7.746925156	7.753230112	5.437188047	3.657666357	16.91474414	16.62450684	41.34868932	22.75603079	4.181365994	12.49073645	6.621664736	14.02352149	0	16.74105331	0	59.81035111	21.98305495	Snf8
ENSMUSG00000006095.12	23.36128638	27.28322576	10.10628515	0	21.56868217	0	0	0	0	14.3934792	40.37545742	47.53190699	40.37318511	44.08936478	76.76174847	31.68406437	15.52498858	30.91789317	0	32.54244714	19.06510881	10.35963932	0	41.63808337	27.20695243	Tbcb
ENSMUSG00000006127.9	0	0	2.544214941	0	0	0	0	0	0	1.449399233	0	0	0	2.21986257	1.380317754	0	3.908350826	0	3.09465721	0	2.39978063	2.607995793	6.738102623	0	0.57076969	Inpp5k
ENSMUSG00000006143.12	0	0	0	0	0	0	0	0	0	0	0	7.514637635	0	0	0	3.896002458	34.36229245	0	27.20828319	14.4055898	42.197831	22.92954705	14.81038059	0	12.54554406	Upk3bl
ENSMUSG00000006154.13	1.86033659	0	0	0	0.85879279	0	0	0	0	0.687720246	0	1.622195633	0	0	0	0	1.854459371	1.846570657	0	0	0	4.949834295	3.197138156	1.657889226	0	Eps8l1
ENSMUSG00000006179.9	0	0	0	0	1.23922383	0	0	0	0	0	0	0	0	0	0	1.213600574	0	0	0	0	0	0	0	0	1.563169392	Prss16
ENSMUSG00000006191.17	4.386667574	4.610799071	5.693125707	8.302405535	2.430036697	15.93856448	13.65153564	13.57083962	16.20323357	12.32447982	2.653526755	3.060105583	1.010810444	0.993466115	0	4.759582345	5.247370935	3.48336604	5.539869208	8.799351594	3.221957211	7.003015815	4.523304769	3.127437884	1.277196962	Cdkal1
ENSMUSG00000006200.3	0	0	0	0	0	0	0	8.189211517	0	0	0	0	0	0	0	0	0	0	0	0	0	0	0	0	0	Rhox6
ENSMUSG00000006205.13	0	0	0	7.381902635	0	2.62433827	0	2.872908521	0	0	0	0	0	0	5.492504406	0	0	0	0	0	0	0	6.702996149	0	1.135591797	Htra1
ENSMUSG00000006215.12	2.896309429	0	0	0	2.674064112	0	0	0	2.674557472	2.141387362	1.251427427	0	0	1.639846892	0	2.618772867	0	0	0	0	0	0	0	2.581124418	0	Zbtb17
ENSMUSG00000006216.10	0	0	0	0	0	0	0	0	0	0	0	0	0	0	0	1.923641987	0	0	0	0	0	0	0	0	1.238866534	Clcnkb
ENSMUSG00000006218.4	0	0	0	0	0	0	0	0	0	2.896775577	3.385753059	0	4.514083347	26.61976163	16.55225421	56.6809904	0	31.11207394	0	45.84556335	0	31.27411006	0	34.91632718	0	Fam131c
ENSMUSG00000006219.12	2.519405801	0	0	0	2.326081795	0	0	0	2.326510954	0	1.088576202	0	0	4.27934916	0	1.138992866	0	0	0	0	0	0	4.329801641	0	0.733535738	Fblim1
ENSMUSG00000006221.7	0	0	0	0	0	0	0	0	0	0	0	0	0	0	2.855348535	0	0	0	0	0	0	0	0	0	0	Hspb7
ENSMUSG00000006235.6	0	0	0	0	0	0	0	0	0	0	0	0	0	0	0	0	0	0	0	0	0	0	0	0	3.287449757	Epor
ENSMUSG00000006241.16	5.143834931	0	0	0	0	0	0	0	0	0	0	4.48537464	0	2.912362071	0	0	0	0	0	0	0	0	8.840094325	4.584067508	1.497649466	Ccdc159
ENSMUSG00000006262.15	30.62520175	31.40483859	25.20487213	21.20584483	16.20652193	35.68405252	32.68920961	26.40943088	31.03949108	15.18721261	3.227422427	4.559370044	3.012091403	4.229153463	3.681581896	2.026138975	3.722981695	1.482857778	1.179152298	7.491711638	1.828769168	5.962322851	2.56740849	3.994020902	1.08739732	Mob1b
ENSMUSG00000006269.7	0	0	0	0	0	0	0	0	0	0	0	0	1.4765308	0	0	1.158751701	2.555014099	0	0	0	0	6.819721481	0	4.56837223	0	Atp6v1b1
ENSMUSG00000006270.7	0	0	0	0	0	0	0	0	0	0	0	0	0	0	0	0	0	0	0	0	0	13.37385846	0	0	0	Vax1
ENSMUSG00000006273.14	4.233361604	0	0	4.00612586	2.931389226	0	4.117012363	0	0	5.477390351	4.572840842	7.382901292	4.877422384	11.98432875	10.43265234	5.741554612	2.109993735	10.50509	0	7.076525357	0	2.815947201	0	11.31802379	0	Atp6v1b2
ENSMUSG00000006276.10	44.98928249	64.21821145	64.87578209	28.38291723	13.8456921	1.12115594	0	0	0	0.615978543	5.759648771	7.264855942	21.11752361	8.490751983	3.5197181	1.506600743	0	13.23151861	0	5.570702926	0	2.216738374	0	2.969882585	0	Eps15l1
ENSMUSG00000006289.14	2.276300761	0	0	0	5.254077925	0	0	1.67668835	0	8.414918715	0.983536212	5.954737182	0	2.577614596	8.013845624	1.02908802	0	2.259456819	3.593390736	1.902542419	8.359584502	0	7.824012128	8.114347756	0.662754669	Osgep
ENSMUSG00000006299.13	3.247250334	0	0	0	2.998075929	0	0	0	0	3.60128346	0	0	3.74128481	1.838544361	6.859277119	0	6.473983092	3.223221656	0	5.428132883	0	8.640023079	0	14.46937445	1.890901552	Aamp
ENSMUSG00000006301.17	0.887036232	1.553930466	1.151217567	6.715379631	2.866396474	0.596845713	1.725314052	0.653377331	1.63824304	4.262898509	0.383267567	0	2.043978651	0.50222659	0.624572248	2.8071284	4.421169431	1.760944859	2.800568212	1.482777748	7.601043064	5.900387038	4.573329468	3.162025238	1.291321899	Tmbim1
ENSMUSG00000006304.14	0	0	7.168353755	10.45376177	45.89577917	3.716414107	10.74311391	8.136845679	15.30141562	67.38102325	47.73029153	19.26526874	25.45472282	43.78141152	58.33590821	109.8699522	5.505910854	126.097251	0	138.4934838	0	58.78445609	0	127.9795886	40.20374795	Arpc2
ENSMUSG00000006307.16	1.170174203	0	0	0	0	0.787356178	1.138013265	0	0	0.432584348	0	0	0	0	1.647865797	0	8.165341534	1.161515266	5.541745467	0	4.29739791	0	6.033115646	1.042832365	4.088414485	Kmt2b
ENSMUSG00000006310.10	0	0	0	0	0	0	0	0	0	0	0	4.154252371	0	0	0	0	0	0	0	0	5.831965825	0	0	0	0	Zbtb32
ENSMUSG00000006311.8	10.71468669	0	0	0	0	0	0	0	0	0	0	0	0	0	0	0	0	0	0	0	0	0	0	0	0	Etv2
ENSMUSG00000006313.5	0	0	0	0	0	0	0	0	0	0	0	0	0	0	0	0	0	0	12.47445215	0	0	0	0	0	0	Upk1a
ENSMUSG00000006315.9	20.19602816	17.68993325	26.21090501	0	74.58522707	20.38346191	9.820481377	22.31412851	46.62436745	48.52880596	78.53607411	123.2751976	69.80591478	108.6295338	199.0835275	82.17341875	0	110.2562099	0	118.1595185	0	80.60395631	0	215.9788353	32.34087825	Tmem147
ENSMUSG00000006333.14	485.3132793	545.9890578	543.1747579	539.3179429	182.9289937	284.603346	324.7534286	321.3989516	316.5872195	179.4082692	525.1931279	508.6027129	469.3769639	436.114095	539.2193243	523.3496085	0	472.883169	7.028626685	558.2023248	0	473.8651833	0	472.1789473	0	Rps9
ENSMUSG00000006335.16	0	0	0	0	0	0	0	0	0	0	4.039786956	0	0	0	0	0	0	0	0	0	0	0	0	0	2.722205481	Tfpt
ENSMUSG00000006342.15	0	0	0	0	0	0	0	0	0	1.208465619	0	0	0	0	0	0	3.258665725	0	0	0	0	0	0	0	0	Susd2
ENSMUSG00000006344.17	0	0	0	0	0.875324769	1.27583078	1.844035004	0	3.501945059	0.700959034	0	0	0	0	0	0	3.780316368	5.646352831	2.993278706	1.584809482	0	0	0	1.689804014	2.208286919	Ggt5
ENSMUSG00000006345.10	0	0	0	0	0	0	0	0	0	0	0	0	0	1.863877573	0	0	3.281593892	0	0	0	0	0	0	0	0	Ggt1
ENSMUSG00000006356.10	5.349686353	0	0	0	2.469591844	21.59734125	0	19.70248602	103.7419942	7.910584854	2.311474099	13.99462531	9.245376041	6.057824108	3.766774699	4.837056887	0	15.93030084	0	8.942583854	0	49.81905637	27.58159968	14.3025527	0	Crip2
ENSMUSG00000006360.11	0	0	0	0	0	0	0	0	0	0	0	0	0	0	0	0	0	0	0	0	0	0	0	0	0	Crip1
ENSMUSG00000006362.16	1.341095385	0	0	2.538217806	0.619093907	0	0	0	0	0.495769665	0	0	0.772564366	0	0	0.60629299	4.010575695	0	4.234132688	0	1.641698728	0	9.21912142	0	0.780931275	Cbfa2t3
ENSMUSG00000006369.14	7.712219543	0	6.672739553	9.73099711	10.6806455	6.918928461	2.500085918	1.893567681	7.121744039	11.40406429	3.332269323	4.483320897	2.961850475	4.366542858	5.430261053	3.486601101	2.562618307	15.31030287	8.116390338	17.18908746	3.146965075	10.26002741	8.836046663	9.163937152	8.981782371	Fbln1
ENSMUSG00000006373.10	6.046845264	0	7.847745387	11.44453295	5.582846829	0	0	0	0	2.235368553	7.838100378	5.272790974	13.93361645	6.847265914	12.77295653	32.80446658	6.027741931	30.01050212	0	60.64776578	0	8.044480293	0	43.11047656	14.08451818	Pgrmc1
ENSMUSG00000006386.15	0	0	0	0	1.100100442	0	0	0	0	0.880959126	0	0	0	0	0	0	0	0	0	0	0	0	4.095485126	0	0	Tek
ENSMUSG00000006389.13	0	0	0	0	0	0	0	0	0	0	0	0	0	0	0	0	0	0	0	0	0	0	0	0	1.036250011	Mpl
ENSMUSG00000006390.15	0	0	0	0	5.704702804	0	0	0	7.60767375	4.568319225	3.559636195	10.77575881	4.74591448	16.32568041	14.50194441	9.311245786	4.10620571	12.26621477	0	10.32858594	0	5.480043985	0	18.35476774	1.19932824	Elovl1
ENSMUSG00000006392.16	0	0	0	0	0	0	0	0	0	0	3.233444941	3.262770023	2.155508643	4.237045253	7.903825484	0	7.459857891	11.14218643	0	0	4.580454332	0	0	10.00368481	4.357705809	Med8
ENSMUSG00000006395.16	0	0	0	0	0	0	0	0	4.694096569	0	0	0	0	0	7.158406603	0	0	0	0	4.248638187	6.222699615	0	0	0	1.480022084	Hyi
ENSMUSG00000006398.15	0	0	0	0	0	0	0	0	0	0	2.597314847	0	3.462891561	13.61388951	4.232580349	0	5.992246663	5.96675615	9.489398554	5.024219355	0	0	0	16.07123025	0	Cdc20
ENSMUSG00000006403.13	25.6796067	32.71718215	42.41698224	35.3471895	9.699180776	7.853918794	18.16278635	12.03694915	8.623084674	5.178061624	12.10424316	4.071340058	6.724201077	10.5741146	13.15003758	5.277017882	0	0	0	1.951193712	2.857784501	0	0	2.080461408	0.67970245	Adamts4
ENSMUSG00000006411.12	0	0	0	0	0	0	0	0	0	0	0	0	0	0	2.110640708	0	2.988125138	0	0	0	0	0	0	0	2.618287867	Nectin4
ENSMUSG00000006412.10	46.37683698	20.31100234	37.61812902	43.88745005	21.40907912	97.51509912	78.92888698	59.7808213	107.0651453	40.71786713	62.6198262	35.38513674	73.46979432	75.49137183	40.81806966	149.3856472	5.778790277	161.1178181	9.151366287	106.5954149	14.1930237	154.2447073	9.962790869	160.1536399	13.50281377	Pfdn2
ENSMUSG00000006418.17	0	0	0	0	0	0	0	0	0	1.236912813	1.44570445	5.835263909	3.854994897	0	9.423671147	6.050645057	3.335374483	0	0	16.77933568	8.191861412	8.902622112	0	8.945488114	2.922558507	Rnf114
ENSMUSG00000006423.15	1.512525816	0	0	0	0.698231854	16.28334026	22.06433585	14.48334418	9.777049467	32.98945107	11.76348524	10.55126384	6.970561893	7.707324571	11.71485197	0.683794612	1.507747409	1.501333579	2.387688106	2.528351766	3.703109765	2.012203651	5.198794696	1.347928256	1.321135015	C330007P06Rik
ENSMUSG00000006442.10	0	12.30219248	9.113985731	13.291118	116.7055898	18.9004875	6.829502997	0	32.4242005	119.4181692	21.23983048	18.37068075	36.40908876	23.85623415	128.5603267	34.92270371	0	48.79381077	11.08580144	29.3472225	0	46.7123199	0	168.9740607	34.75876755	Srm
ENSMUSG00000006445.3	2.402437239	0	0	0	0	0	0	0	2.218497929	0	2.076073656	0	0	2.720447754	0	1.086112795	4.789694808	0	0	0	2.940937837	0	8.257563506	0	3.497399212	Epha2
ENSMUSG00000006456.10	0	0	0	0	0	0	0	0	0	1.061657136	2.481731015	0	0	0	2.022112556	0	0	0	0	0	3.51558656	3.820613786	4.935530924	5.118679985	0.836155699	Rbm14
ENSMUSG00000006462.6	0	0	0	0	0	0	0	0	1.738641737	0	0	0	0	0	0	0	1.876847211	1.868863261	2.972199279	0	6.914458475	0	6.471470796	0	0	A530013C23Rik
ENSMUSG00000006463.13	0	0	0	7.288236518	0	0	0	0	0	0	0	0	0	0	0	0	0	3.82232527	0	0	4.713972376	5.122976647	13.23588883	3.431762473	2.242365421	Zdhhc24
ENSMUSG00000006469.13	0	0	0	0	0	0	4.631202414	0	0	0	0	0	0	0	0	0	0	0	0	0	0	0	0	0	1.386500756	Slc34a3
ENSMUSG00000006471.18	0	3.371243491	0	0	0.888375884	0	0	0	1.777079575	1.422820703	0	0	0	0	0	0	0	1.910180032	0	0	0	0	3.307270936	0	0	Ndor1
ENSMUSG00000006476.19	0	0	0	0	0	0	0	0	0	0	0	0	0	0	0	0	0	0	0	0	0	0	0	0	0.667763232	Nsmf
ENSMUSG00000006488.17	0	0	0	0	0	0	0	0	0	0	0	0	0	0	0	0	13.81063142	0	10.93534639	0	0	0	0	0	0	Prl7a1
ENSMUSG00000006490.3	0	0	0	0	0	0	0	0	0	0	0	0	0	0	0	10.77811296	95.06171351	0	112.9057102	0	116.7383732	15.85838631	61.45836278	10.62316281	38.17734248	Prl8a9
ENSMUSG00000006494.11	10.10450464	7.586272954	3.746821747	10.92813867	2.665470256	2.913794786	1.40382765	3.189781578	0	3.20175812	0	0	0	0.817288392	1.016385151	0	8.633641933	2.865638382	9.114897287	2.412968699	3.534115812	0	19.84617654	1.286414625	3.362250966	Pdk1
ENSMUSG00000006498.16	16.58289907	33.20034729	18.44716859	13.4509479	10.93601958	12.7518479	13.82325986	15.70462715	2.187607452	5.254530889	0	0	0	0	0	0	2.361501427	0	3.739703903	0	0	0	0	0	0	Ptbp1
ENSMUSG00000006517.5	0	0	0	0	0	0	0	0	5.577869457	0	0	0	0	0	0	0	0	0	0	0	0	0	0	0	0	Mvd
ENSMUSG00000006519.11	0	0	0	0	0	0	0	0	9.980037845	0	0	0	0	0	0	4.88593956	0	0	0	9.032956453	0	14.37786324	0	0	3.146649454	Cyba
ENSMUSG00000006538.12	0	0	0	0	0	0	0	0	0	0	0	0	0	2.085855119	2.59398297	0	0	0	0	0	4.509823966	0	6.331340522	0	1.072627554	Ihh
ENSMUSG00000006542.13	0	0	0	0	0	0	0	0	0	1.127397991	0	0	0	0	2.147327565	0	0	0	0	0	3.733281762	0	5.241153154	0	0.887932858	Prkag3
ENSMUSG00000006546.3	0	0	0	0	0	0	0	0	0	0	0	0	0	0	0	0	0	0	0	0	0	0	0	0	0	Cryba2
ENSMUSG00000006567.11	0	3.024013185	6.720951507	6.534203747	3.187500865	4.645946121	10.07259827	5.085997622	6.376177907	1.914410178	0	1.505237946	1.988833647	2.932061369	3.646330558	4.682390041	6.883023376	5.140307681	5.450021983	4.328320563	10.56567521	9.185918465	8.899888968	3.076716178	9.046677648	Atp7b
ENSMUSG00000006570.3	0	0	0	0	0	0	0	0	0	0	0	0	0	0	0	0	0	0	0	0	0	0	0	0	0	Defb2
ENSMUSG00000006574.15	0	0	0	0	0	1.544769961	2.232748986	0	0	0	0	0	0	0	0	0	0	0	0	0	0	0	0	0	0	Slc4a1
ENSMUSG00000006575.14	0	0	0	0	1.762554669	0	0	0	0	0	0	0	2.199483657	0	0	0	0	0	0	0	0	0	13.12337702	3.402590741	0	Rundc3a
ENSMUSG00000006576.16	0	0	0	0	0	0	0	0	0	0	0	0	0.752259732	0	0	0	0	2.592371319	4.12285068	1.091434092	0	0	0	0	0.760406741	Slc4a3
ENSMUSG00000006585.3	3.576111992	0	0	0	1.650851363	2.406200599	0	0	0	5.287999238	1.545154183	3.118335299	0	0	5.035961842	4.850150831	0	7.099299674	0	0	0	0	0	9.560846532	1.041200249	Cdt1
ENSMUSG00000006586.15	1.410854587	0	0	5.340494456	0	1.898597784	0	1.039213925	1.302834442	1.564673729	1.219194405	0	0.812750526	0.798804674	1.98679736	0.637830281	71.7262665	1.400414686	55.67972264	0	77.71924302	0	72.74001475	0	20.12804	Runx1t1
ENSMUSG00000006587.6	0	0	0	0	0	0	0	0	0	0	0	0	0	0	0	0	0	0	0	0	0	0	0	0	0	Snai3
ENSMUSG00000006589.8	6.952936009	0	0	0	35.306753	0	6.761842286	0	6.420594007	33.41426144	12.01680281	0	4.005375502	35.42983134	34.26948647	31.43338206	0	41.40891822	0	52.30165684	0	36.99962824	0	86.74815553	8.097507822	Aprt
ENSMUSG00000006599.13	0	6.592227135	4.883801335	7.1221507	19.10871518	5.063987855	14.63857278	11.08727028	17.37476428	30.6044728	27.64086135	26.25086552	13.00673211	31.95887936	18.54732595	22.11608098	0	44.82265612	5.940414376	18.87112953	0	30.03739927	0	46.94982278	0	Gtf2h1
ENSMUSG00000006611.15	0	0	0	0	1.451196327	0	3.057215927	0	0	4.648465176	0	0	0	0	0	1.421190146	3.133683305	0	0	0	11.54474534	0	0	0	0	Hfe
ENSMUSG00000006641.12	0	0	0	0	0	0	0	0	0	0	0	0	0	0	0	0	0	0	0	0	0	0	0	0	0	Slc5a6
ENSMUSG00000006642.3	0	0	0	5.163386221	0	0	0	0	0	0	0	0	0	0	0	1.233355491	0	0	0	0	10.01890922	0	9.377029112	2.431248632	3.177229138	Tcf23
ENSMUSG00000006649.17	0	5.942962468	4.402798545	3.210347083	2.349096653	2.282619299	6.598414074	2.49882285	1.566353372	1.881153808	6.596081149	4.437268658	4.885711055	0.960375589	4.777317277	3.834207857	0	3.367341537	2.677673187	5.670840939	0	4.513172176	0	3.023268692	1.975449416	Nphs1
ENSMUSG00000006651.8	0	0	0	0	0	0	0	0	0	0	0	0	0	0	0	0	0	0	0	0	0	0	0	0	0	Aplp1
ENSMUSG00000006673.14	77.99880538	69.56223308	40.49151175	69.7859232	30.11479805	78.2455835	64.82162651	81.47841416	86.43232068	59.76547762	28.18667216	23.49581762	28.59356533	31.31469685	25.9621069	48.08497603	657.3611134	85.86763447	658.1841084	96.0096719	704.8311493	109.4264706	575.1844551	92.25971382	222.9678129	Qrich1
ENSMUSG00000006675.10	0	0	0	0	0	0	0	0	0	1.067115528	0	0	0	0	0	0	2.877510737	2.865270048	0	0	0	0	0	0	0	P4htm
ENSMUSG00000006676.16	1.59321675	5.582067472	0	0	0.735481453	0	1.549428957	0	2.942468593	2.355890694	1.376783239	0	0	1.804110784	2.243603886	3.601370036	3.176366846	12.6514194	12.57533804	5.326470916	7.801329994	4.239103264	5.476142427	7.099190813	1.391615543	Usp19
ENSMUSG00000006678.6	1.274139527	0	4.960829406	2.411494121	1.764554617	0	0	0	0	0	1.101051659	2.222074853	0	1.442797322	0.89713606	0	2.540228473	1.264711277	4.022738341	2.129863101	4.679204623	3.390128198	0	2.270967745	0.370971154	Pola1
ENSMUSG00000006699.17	170.3656859	192.3347833	230.9316823	207.7958304	117.0957889	33.11568053	36.81852762	39.04094769	45.44854052	68.57818297	106.3270292	85.83307276	89.41872518	83.59735997	111.9593135	100.9821244	1868.10209	97.70512902	1786.963167	126.5710284	1927.954307	105.7689137	1463.935715	172.0694497	457.4470819	Cdc42
ENSMUSG00000006711.15	0	3.728431723	0	4.028145885	0.982500622	0	0	0	0	0	0	0	0	0	0	0	0	0	3.359779473	0	0	0	0	0	0	D130043K22Rik
ENSMUSG00000006715.11	0	0	0	0	0	0	0	0	0	0	89.41854718	66.83667467	75.06319756	78.11491824	53.96901087	10.39554513	0	0	0	6.406308365	0	0	0	13.66145989	2.231651047	Gmnn
ENSMUSG00000006717.7	664.0801516	449.4764759	411.342106	342.7822208	243.8555979	0	0	0	27.87435301	5.579407798	521.6972187	473.7857825	460.8066077	632.3505292	499.467237	143.2880581	0	224.7157356	0	277.5205895	0	281.1026864	0	188.3041279	0	Acot13
ENSMUSG00000006720.16	0	0	0	0	1.475568825	0	3.108561142	4.7088549	2.951682129	0	0	0	0	0	0	0	6.372625543	6.34551693	0	5.343149305	11.73863659	8.504753717	16.47986841	0	2.791946015	Zfp184
ENSMUSG00000006724.12	0	0	0	0	0	0	0	6.426653949	0	1.61269596	0	0	0	0	0	0	4.348685612	0	13.77326845	0	10.68060874	0	22.49175514	0	1.270151042	Cyp27b1
ENSMUSG00000006728.12	0	6.054541634	0	0	12.76373846	0	0	10.18295307	3.191523337	26.83061479	1.493316138	0	5.972928381	3.913626594	14.60103434	3.124956111	0	6.861126801	0	8.665966532	0	0	0	3.080030585	1.006269247	Cdk4
ENSMUSG00000006731.10	0	0	0	6.153010332	0	0	0	0	0	0	0	0	0	0	0	1.469742676	0	0	0	0	3.97971727	0	0	0	0	B4galnt1
ENSMUSG00000006732.14	0	0	0	0	0	0	0	0	3.56699667	2.855919781	0	0	0	0	0	3.492598007	0	3.834159095	0	3.228497336	4.728566718	0	0	0	1.124653864	Mettl1
ENSMUSG00000006736.9	0	0	0	0	2.363736106	3.445266703	4.979651296	0	0	0	0	0	0	0	0	0	0	0	0	4.279636003	0	0	0	0	0	Tspan31
ENSMUSG00000006763.14	0	0	0	0	0.641543723	0	0	1.02365144	0	2.568737254	0.600468333	1.211828322	0.800579386	0	1.957044577	8.167621985	1.385336233	4.138329389	0	2.323079642	0	5.546509865	2.388357167	3.715477489	0.809249699	Saal1
ENSMUSG00000006764.8	0	0	0	0	0	0	0	0	0	0	0	0	0	0	0	0	0	0	6.15706721	0	0	0	0	0	0	Tph2
ENSMUSG00000006777.7	0	0	0	0	3.312251298	0	0	0	0	0	0	0	0	0	0	0	0	0	0	0	8.783350447	0	0	0	0	Krt23
ENSMUSG00000006782.16	3.085735547	0	0	0	0	41.52497873	15.00463766	31.82067899	25.64532396	18.25151702	5.333096053	10.762927	5.332795908	5.241291345	8.690805268	2.790047377	6.15197404	0	19.48468975	2.579071656	7.554791673	4.105138748	21.21233956	0	4.492125286	Cnp
ENSMUSG00000006784.14	0	0	0	0	0.843285063	0	0	0	1.686881295	0	0	0	0	0	0	0.825848577	0	1.813226043	0	0	2.236203587	0	3.139405549	3.255903488	0.531864126	Ttc25
ENSMUSG00000006906.10	1.077018191	0	0	2.03841336	0.994374311	0.724675799	0	0	0.994557771	0.398146883	3.722834555	6.574046602	3.722625035	4.268540649	3.791703478	0.486906887	4.2944626	3.207145738	5.100574477	1.8003533	7.910575551	0	3.701884886	1.919627733	2.508627495	Stambp
ENSMUSG00000006920.14	0	0	0	0	0	0	0	0	0	0.55794078	0.652121523	0	0	1.709055484	0	4.776268605	1.504504942	5.992419617	0	1.261457225	0	6.023628993	5.187614493	4.035088456	1.757725152	Ezh1
ENSMUSG00000006930.15	0	0	0	5.643254829	0	0	0	0	0	0	2.576624606	0	0	0	0	0	0	0	0	0	0	0	0	0	0	Hap1
ENSMUSG00000006931.15	0	0	0	0	0	0	0	3.797568243	0	0	0	0	0	0	0	4.661608083	0	0	0	0	6.311268801	0	0	4.594591079	0	P3h4
ENSMUSG00000006932.17	0	0	0	4.093316196	3.993584962	0	2.10330803	0	7.988643544	8.79465975	0	0	0	0	0	0.977752543	6.467748516	0	6.828272919	0	2.647523777	0	3.716857841	0	1.259387051	Ctnnb1
ENSMUSG00000006941.5	0	0	0	18.89110906	59.90022458	0	9.707000259	14.70418424	36.86847758	70.10711879	103.5047282	113.1470639	103.498903	220.3997953	133.531326	126.3482255	19.89958536	168.4269407	0	141.821431	24.4372328	159.3450656	34.30742384	186.7976949	11.62442234	Eif1b
ENSMUSG00000006948.7	0	0	0	0	0	0	0	0	0	0	0	0	0	0	0	0	0	0	0	0	0	0	0	0	0	Klk4
ENSMUSG00000007029.16	6.006949887	0	2.59865606	3.789675051	9.243354638	1.347266384	0	2.949751652	1.849012004	8.142274148	0	1.746000863	4.613895461	4.534726392	5.639415187	15.38879288	3.991981728	3.975000174	0	5.020635746	7.353393428	7.991405084	3.441142281	7.137674301	2.914915106	Vars
ENSMUSG00000007030.8	0	0	0	0	0	1.75178991	0	0	2.404187183	0.962457547	0	0	0	0	0	1.177020914	0	0	0	0	3.187095629	0	0	0	0.758026613	Vwa7
ENSMUSG00000007033.4	0	0	0	0	0	0	0	0	0	0	0	0	0	0	0	0	0	0	0	0	0	0	7.806604334	0	0	Hspa1l
ENSMUSG00000007034.15	0	0	0	0	0	0	0	0	0	0	0	0	0	0	0	0	0	0	0	0	0	0	0	0	0	Slc44a4
ENSMUSG00000007035.15	2.032028892	0	0	0	0	0	0	0	0	0	0	0	0	0	1.430774537	0	0	0	3.207780763	0	2.487503339	0	10.47661559	0	2.366535493	Msh5
ENSMUSG00000007036.15	0	0	0	0	4.829509268	0	0	0	0	10.31324075	1.506765259	0	8.035629114	0	12.27711195	3.153100126	0	6.922919558	0	0	4.268926537	0	0	0	0	Abhd16a
ENSMUSG00000007038.5	3.008034196	5.269543469	0	0	1.388607897	18.21570558	32.17897889	28.8037362	63.88774829	6.671973322	9.097907564	26.22976919	13.86269796	8.515518888	12.7079455	17.67864603	101.9500589	29.85775646	109.2157834	42.74018479	173.0670619	24.01060793	160.2560148	32.16829157	37.65948505	Neu1
ENSMUSG00000007039.12	0	0	0	0	0	0	0	0	0	0	0	0	0	0	4.963251784	0	0	0	0	0	0	0	0	0	0	Ddah2
ENSMUSG00000007041.9	6.241796362	0	8.100757746	0	8.644257834	0	0	0	0	4.614874266	8.09080178	10.88557292	3.595709526	7.068022681	8.789838902	28.2184058	6.222077135	18.58682683	0	15.65076446	0	0	0	16.68763653	7.269302464	Clic1
ENSMUSG00000007050.17	39.18747088	49.9269182	50.85846923	60.68289314	11.51196477	62.32303835	72.75630746	107.5873252	62.50505301	57.94653988	16.93198778	18.63878078	10.26123324	20.17032488	25.08394699	48.31685789	0	42.4336313	0	32.7530645	0	28.43642114	6.122438424	38.09778948	2.074472578	Lsm2
ENSMUSG00000007080.14	0	0	0	5.713037013	0	1.35402686	0	0.741138318	0	1.11588156	0.434747682	0	0.579630953	1.709055484	0.708464166	0.454882724	2.006006589	0.998736603	0	0	2.463430726	0	6.916819323	1.793372647	0.292954192	Pole
ENSMUSG00000007097.14	0	0	0	0	0	0	0	0	0	0	0	0	0	0.903337085	1.123395864	0	1.590440006	0	0	0	0	2.122563214	2.741961624	1.421855551	0.929061888	Atp1a2
ENSMUSG00000007107.6	0	0	0	0	1.413600568	0	0	0	0	0	0	0	0	1.733756859	0	0	0	0	4.833977774	0	0	0	0	0	0	Atp1a4
ENSMUSG00000007122.11	0	0	0	0	0	0	0	0	0	0	0	0	0	0	0	0	0	0	0	0	0	0	0	0	0	Casq1
ENSMUSG00000007207.10	0	0	0	0	0	2.834009707	0	0	0	6.228176147	0	0	0	0	0	0	0	0	0	0	0	0	14.4770637	11.26071197	0	Stx1a
ENSMUSG00000007209.4	0	0	0	0	0	0	0	0	0	0	0	0	0	0	0	0	0	0	0	0	0	0	0	0	0	Ceacam9
ENSMUSG00000007216.6	2.645851003	0	0	0	1.221412177	0	0	0	2.443275052	0.97810542	0	0	0	0	1.862973632	0	0	0	4.176766376	0	0	0	0	0	0	Zfp775
ENSMUSG00000007279.14	0	0	0	0	2.496351207	1.81928001	2.629514879	1.991597311	0	0.99953754	0	0	0	0	0	1.222367253	0	2.683819044	4.268287142	2.259870396	0	3.597062341	4.646743538	2.409588098	0.787230624	Scube2
ENSMUSG00000007379.15	1.637356613	0	0	9.296805638	0	0	1.592355686	0	0	0	0	0	0	0	0	0	0	0	0	0	4.008732414	0	5.627858242	0	1.430170071	Dennd2c
ENSMUSG00000007411.16	33.57121216	42.58714651	42.06715146	41.62860372	26.18556606	2.336743262	4.503247543	0	2.137991613	5.135355961	2.000735725	6.056642993	1.33374875	3.932589527	5.70569285	7.850244128	1.153970801	6.894371436	0	7.740405571	1.417107572	3.080123691	0	5.158257407	2.696386625	Mark3
ENSMUSG00000007415.15	1260.836875	1080.783618	1360.124611	1208.455363	565.876042	2206.095692	2329.22592	2121.355514	2069.871342	1243.929504	288.6858122	317.1454734	315.0533425	283.7163317	330.0681517	113.2710369	16.11350782	171.1462647	4.252926223	157.6216226	13.19188431	125.4440971	32.41014429	177.6678103	3.921987504	Gatad1
ENSMUSG00000007440.10	0	0	0	0	0	0	0	0	0	0	0	0	0	0	0	0	2.088732369	0	0	0	0	0	0	0	0	Pcdha11
ENSMUSG00000007457.3	0	0	0	0	0	0	0	0	6.468658341	0	0	0	0	0	0	0	0	0	0	0	0	0	0	0	0	2310003L06Rik
ENSMUSG00000007458.14	2.692803754	0	3.494787334	5.096522227	29.83409083	3.623726561	0	3.966956179	4.973265861	41.80943283	18.61595831	25.82908902	10.85869785	18.29550044	17.06430236	15.82599176	2.684296586	40.09316722	0	29.25854744	0	28.65918447	0	38.39623739	0	M6pr
ENSMUSG00000007476.18	297.1460187	292.2370402	243.5642872	266.3962106	125.1397449	182.3976016	197.7226724	190.0741085	235.8838007	120.4468257	37.16547735	59.094915	39.04032436	42.79779611	36.70594286	97.80612113	252.0360089	77.61769142	230.4240956	130.7136735	338.2242353	65.88518992	273.2528971	81.30122515	74.37282747	Lrrc8a
ENSMUSG00000007594.10	0	0	0	0	0	0	0	0	0	0	0	0	0	0	0	3.881109482	0	0	9.034758664	2.39175376	0	0	0	0	0	Hapln4
ENSMUSG00000007610.15	2.818522002	0	0	0	3.903368435	0	0	0	2.602725733	0	1.217817303	0	0	0	0	0	0	0	0	2.355733372	0	0	0	2.511802051	0	Gtpbp3
ENSMUSG00000007613.15	0	0	0	0	0	0	0	1.265856081	0	0	3.712721253	1.498557214	12.87004265	4.865079891	0	2.330804042	138.7626045	0	119.3683266	0	128.3291323	0	159.486991	3.063060719	40.52936508	Tgfbr1
ENSMUSG00000007617.18	0	0	0	1.774590655	0.865676901	0	1.823709969	0	0	0.693233033	0.405125596	0	0.54013706	1.061737876	1.320384117	0.847777422	0	1.861372827	1.480143328	0.783670821	0	1.247378081	0	0.83558946	1.091973541	Homer1
ENSMUSG00000007646.13	0	0	0	0	1.182407227	0	0	0	0	2.840610905	1.106702585	0	0	0	5.410442582	2.315917519	22.97939117	2.542404308	4.043384238	2.140794196	43.89671722	3.40752735	39.61709243	2.282623032	5.966001429	Rad51c
ENSMUSG00000007653.12	0	0	0	0	0	0	0	0	0	0.652685441	0	0	0	0	0	0	0	1.752500077	0	0	4.322623726	0	0	0	0	Gabrb2
ENSMUSG00000007655.16	0	0	0	0	0	2.193806585	0	0	0	0	15.49640693	14.21540772	18.78246642	7.384072476	11.4786006	25.05817376	65.00300096	35.59956602	61.76375087	21.80079386	67.85163723	26.02543537	67.24015997	37.77330192	16.13799922	Cav1
ENSMUSG00000007656.13	9.061118947	7.936738257	14.69968044	0	0	1.524202114	0	0	2.091841703	0	376.8281	355.55439	416.2819	357.8362933	350.9020013	253.978176	63.22744996	245.0883908	57.21588541	263.1730087	44.3685889	280.2682653	54.50291765	218.0266476	15.16955457	Arpp19
ENSMUSG00000007659.18	7.345611636	4.289403788	0	13.90263695	0	67.54781184	83.34346603	59.5173179	52.00457139	47.97366077	5.28977773	4.270201849	2.821056012	4.158974968	1.724042759	8.855632277	0	7.291256316	0	4.09299684	5.994742019	29.31692087	25.2480496	10.91040053	1.425804092	Bcl2l1
ENSMUSG00000007682.6	0	0	0	0	0	0	0	0	0	0	0	1.683847436	2.224825945	1.093325263	0	0	1.924938395	0	12.19342837	0	0	0	3.318645901	1.72089757	2.811151146	Dio2
ENSMUSG00000007721.6	0	0	0	0	3.056411133	0	0	0	6.113950071	4.895140804	0	0	0	0	4.661827885	5.986428305	6.599950923	6.571875288	0	22.13500414	56.7344364	0	0	11.80073039	0	Ccdc124
ENSMUSG00000007739.10	0	0	6.937997231	0	8.637398945	19.78342506	15.5968226	13.78189132	44.42910444	25.69104129	17.32367579	13.98463152	16.93775192	24.21399248	26.3485935	41.08562268	5.328977275	13.26577064	8.439036657	22.34049454	9.816193846	21.33577706	13.78095162	21.43850853	7.782358446	Cct4
ENSMUSG00000007777.9	0	0	0	0	0	0	0	0	0	4.159398198	500.7352363	421.8813949	473.160065	363.1143536	404.0375398	127.1666133	0	100.5141327	0	178.6769472	0	119.7482958	0	130.3519557	6.551841249	0610009B22Rik
ENSMUSG00000007783.10	0	0	0	0	0.924830202	0	1.948327438	0	0	2.221808779	0	0	2.308182493	1.134288386	0	0	3.994118382	1.988563869	0	0	4.904886155	0	0	0	0	Cpt1c
ENSMUSG00000007805.4	0	0	4.591450279	6.695808975	1.633167385	0	3.440571926	0	0	1.307838501	0	0	0	2.003051796	0	0	0	0	0	0	0	0	12.16000373	0	1.030046876	Twist2
ENSMUSG00000007812.16	60.17680415	101.9051389	67.68575255	94.91111865	22.22367966	186.2548845	247.7469921	217.1940397	163.0037192	149.7888602	6.066896916	1.749119835	1.155534376	4.542827011	5.649489169	12.69576221	23.99467688	9.955252311	12.66609253	28.50109143	44.19917508	21.34848146	34.47289373	16.08845558	5.256219909	Zfp655
ENSMUSG00000007815.13	107.8846276	152.2457879	128.3473939	155.9764309	60.87046287	119.976103	112.2056175	128.0288259	130.0654358	65.9165264	40.78761682	82.3150639	61.28587964	70.41472796	69.63255486	41.3218526	1.493663833	43.13198748	0	42.58049368	0	27.90771266	5.150233764	45.40147566	12.65168064	Rhoa
ENSMUSG00000007827.10	0	0	2.009273843	0	0	1.041702727	0	0	0	0	2.675739216	2.700006298	1.783725751	5.259357288	4.360380583	0.699916063	0	0	0	0	0	0	2.660681913	1.37970762	0	Ankrd26
ENSMUSG00000007833.15	0	0	0	0	1.844067336	0	0	0	0	0	0	0	1.150601465	0	1.406342955	2.708906725	1.991020414	1.98255078	0	0	0	2.65716825	0	3.559949972	0	Aldh16a1
ENSMUSG00000007836.6	2239.089449	2681.101608	2214.831261	2476.019148	830.3942635	3320.682617	3311.181754	3134.865641	2946.60431	1692.673154	371.4024449	471.6627693	403.3867811	306.2515108	366.0944927	426.5162512	1918.530319	366.2581191	1621.70207	385.5028353	2063.431392	435.1048516	1484.455839	392.3588625	489.5507401	Hnrnpa0
ENSMUSG00000007837.11	4.350636054	0	5.646363109	0	0	0	0	3.204612023	0	0	0	0	0	2.463264782	0	0	0	0	0	7.272562383	0	0	0	0	1.266706231	Prrg2
ENSMUSG00000007850.16	15.37691428	43.773652	57.37505191	32.7409242	21.29547394	12.93301931	16.82358398	12.74220005	15.97455219	13.50060059	210.1166357	204.4799532	198.2016394	237.2433474	200.300598	152.9377699	3845.496088	185.065448	3847.452441	240.9767654	3983.547117	171.3259489	3237.241937	154.164968	995.0252818	Hnrnph1
ENSMUSG00000007867.9	129.225222	83.40305293	105.9231728	77.23500068	21.97802118	0	0	0	0	0	14.69347103	23.72276884	7.836076846	15.4032378	4.788891637	86.09433899	0	13.50199938	0	68.21496127	0	36.19285258	0	24.24474711	0	Ift43
ENSMUSG00000007872.3	0	0	16.27388407	11.86627453	8.682869818	4.218576147	0	0	5.789647862	13.90646366	29.79878586	38.26968725	14.44708305	53.24695479	52.97460699	90.70224371	12.49973955	56.00955019	0	68.12291614	7.675010301	75.06834122	0	83.8108825	7.301772827	Id3
ENSMUSG00000007877.2	0	0	0	0	0	7.969904937	0	0	0	0	0	0	0	0	0	0	0	0	0	0	0	0	0	0	0	Tcap
ENSMUSG00000007880.16	13.69866532	20.56940304	5.079561932	3.703816258	4.516968701	0	0	0	0	0.361718317	1.268329767	0.853221753	2.254681574	2.215993866	0.68895609	9.731858353	0.97538487	17.48224196	1.544631971	10.63159139	3.593397555	10.41380265	5.044769758	12.2079358	0.284887485	Arid1a
ENSMUSG00000007888.15	0	0	0	0	6.306171875	0	6.642564046	5.031084935	0	10.09994988	2.951206894	0	0	0	4.809282295	6.175780052	0	6.779744822	0	5.708784522	0	0	0	12.1739895	0	Crlf1
ENSMUSG00000007891.16	14.32878561	8.367165364	12.39750165	18.07953865	57.32688444	38.56471228	88.25484072	56.28994391	52.92688722	113.0025869	18.57339736	20.82427231	27.51459565	16.22548635	36.99322034	23.75219193	0	23.70459483	0	39.92021163	0	19.06244139	8.208390435	46.82144325	0	Ctsd
ENSMUSG00000007892.8	2182.789961	1734.535178	2015.140601	2342.459665	1049.200404	1832.087887	1882.068688	1856.440094	1953.327407	1014.89316	2634.936874	2707.889883	2307.465522	2216.908685	3644.260163	3397.891907	0	3573.835828	0	4194.206235	0	4251.064502	38.67319822	5214.078229	6.551841249	Rplp1
ENSMUSG00000007907.4	0	0	0	0	0	0	0	0	0	0	0	0	0	0	0	0	0	0	0	0	0	0	0	0	0	Cabs1
ENSMUSG00000007908.14	0	0	0	0	0	0	0	0	0	0	0	0	0	1.166762048	1.45099286	0	0	0	0	0	0	0	0	0	0	Hmgcll1
ENSMUSG00000007944.8	0	0	0	0	0	0	0	0	0	0	0	0	0	0	0	0	0	0	0	0	0	0	0	0	0	Ttc9b
ENSMUSG00000007946.11	0	0	0	0	0	3.712761612	0	0	0	0	0	0	0	0	0	0	11.00099928	0	0	0	13.50952673	0	0	0	0	Phox2a
ENSMUSG00000007950.9	0	0	3.572753906	26.05111263	24.14557302	5.556854533	0	0	7.62632458	13.22972107	0	4.800967315	1.585849825	10.91046943	0	4.9781723	5.488363209	0	0	0	0	3.662319172	33.1173036	9.813208503	0.801512327	Abhd8
ENSMUSG00000007987.12	0	0	0	0	0	0	6.053423111	0	8.621889679	0	1.344729527	0	0	0	4.382738411	0	9.307247865	3.089218539	9.826051274	0	15.23940515	4.140410173	0	0	1.812288682	Ift22
ENSMUSG00000007989.7	7.015927307	9.21799708	7.967263534	8.299163421	3.238783681	0.590086682	3.411551169	0	0.809845308	0.64840353	2.652490545	3.823638253	4.041662878	4.468851735	1.234998452	0.792953952	4.371101517	1.741002888	1.384426468	2.198978855	7.514964397	4.666854078	4.521538405	0.781554153	2.808736068	Fzd3
ENSMUSG00000008028.15	0	0	0	0	0	0	0	0	0	0	0	0	1.760185425	0	0	0	0	0	0	0	0	0	0	0	0	1700008O03Rik
ENSMUSG00000008035.12	0	0	0	0	0	0	0	0	0	1.950695208	2.279973747	9.202606052	12.15917563	2.987634587	3.715441773	21.47012257	5.260111262	10.47547038	24.98993867	8.820715935	6.459559891	0	0	18.81018679	7.681787555	Mid1ip1
ENSMUSG00000008036.11	0	13.36359088	9.900314663	0	10.56455152	5.132792038	7.418733214	5.618956272	7.044333778	16.92016061	3.296049004	6.651883722	26.36690803	21.59540218	59.08360124	44.83314242	7.604291281	90.86331919	0	38.2550615	28.0148304	20.29701074	0	54.38597484	15.54727003	Ap2s1
ENSMUSG00000008090.14	4.036301817	0	5.23841236	0	14.90632144	0	0	0	14.90907163	13.42908505	0	0	0	0	5.684011569	0	0	8.012868791	6.371745686	3.373559222	0	5.36973397	0	14.38823777	1.175186479	Fgfrl1
ENSMUSG00000008129.14	0	0	6.057050367	0	4.308955346	0	0	0	0	3.450606319	0	0	0	0	3.286143014	0	0	0	0	0	0	0	0	0	0	4930432K21Rik
ENSMUSG00000008136.14	0	0	0	0	0	0	0	0	0	0	0	0	0	0	0	10.70425135	11.80128283	23.50216234	9.344331312	14.84223788	28.98459346	0	10.17286553	36.92627074	13.78753309	Fhl2
ENSMUSG00000008167.14	3.319240808	0	0	6.282145341	1.532271144	0	0	0	0	4.908163644	1.434166164	2.894346095	0	1.879304287	0	0	0	0	5.239786136	2.774236404	0	0	5.704382475	0	0	Fbxw9
ENSMUSG00000008193.13	0	0	0	0	0	0	0	0	0	0	0	0	0	0	2.756785248	0	0	3.886297241	0	0	0	0	0	0	1.139947274	Spib
ENSMUSG00000008206.16	0.915605973	1.603979596	0	0	0.845347893	0.616068973	0	0.674421366	0.845503859	2.030860764	0.395611883	0	0	0	1.289377054	0	0	0	1.445384581	0	0	1.218085445	4.720627669	0.815967007	0	Cers4
ENSMUSG00000008226.14	9.328341977	0	6.053276504	4.413810527	37.67986809	0	0	0	0	0.862114102	0	0	0	0	0	1.054307623	0	0	3.681453063	0	2.854816916	12.41005184	0	4.156602023	0.678996632	Scrn3
ENSMUSG00000008301.11	0	0	0	0	0	0	0	0	0	3.734664329	8.730155886	26.42799687	14.54944093	11.43983158	21.33997326	9.134487094	0	5.013900354	15.94799505	4.221881131	12.36702065	13.4400359	0	4.501583163	1.470701207	Phax
ENSMUSG00000008305.18	0	0	1.67297247	4.879462217	1.19014425	0.867348167	0	0	0	2.382665252	0.55697212	1.124046934	0.742587698	0.729845758	0.907640924	6.993214836	8.994904989	5.118080812	8.139683847	2.154802377	4.733994989	3.429824338	11.07675692	5.743898158	2.251889875	Tle1
ENSMUSG00000008307.11	0	0	0	0	15.23613962	4.934990124	0	2.701209547	0	0	0	9.593311077	12.67540451	0	0	4.973701374	7.311245438	3.640072008	0	6.130138311	4.489204262	24.39353348	6.302392525	19.60879041	1.067723313	1700109H08Rik
ENSMUSG00000008318.10	0	0	0	0	0	0	0	0	0	2.531145977	0	0	0	0	2.410506126	0	3.41265755	3.398140393	0	0	8.381672835	0	0	0	0	Relt
ENSMUSG00000008333.12	19.65171798	6.885266283	10.20179432	29.75498451	10.8862582	0	3.822322468	0	0	8.717702629	57.73911815	44.55388411	31.69812394	57.85783915	33.20879283	33.76035452	3.917926764	35.1113421	0	45.9899841	4.811320773	36.60139983	0	31.5236872	2.288672582	Snrpb2
ENSMUSG00000008348.9	27.17004548	6.7995872	5.037422463	14.69235927	39.41956868	2.611638396	3.774758137	0	3.58425832	149.2264977	496.4148301	291.0733716	482.9710302	428.5339953	707.8372499	312.3454663	309.53382	319.77523	324.7453904	467.1534091	356.3587137	485.3883135	486.9507748	1006.582315	118.6601183	Ubc
ENSMUSG00000008373.16	0	0	0	0	0.953056312	13.89128494	2.007791008	7.603515014	5.719392896	5.342444533	2.676108182	0	3.567943429	2.337814452	5.814642466	3.733400406	0	0	0	0	2.527292416	8.239713129	0	5.519591489	0.601097405	Prpf31
ENSMUSG00000008384.8	8.354904505	0	0	0	7.713799526	0	0	0	7.715222709	3.088600746	0	0	0	4.73042143	11.76556561	0	8.328509498	0	0	0	10.22763649	0	0	14.89139787	2.432566059	Sertad1
ENSMUSG00000008398.15	4.935820508	8.646683855	9.608744957	14.01263584	2.278537706	3.321085662	2.400082482	3.635649948	2.278958092	1.824650287	0	0	0	0	1.737683537	0	2.460113575	0	3.895867362	4.125380991	0	3.28320877	4.241302398	0	1.437085179	Elk3
ENSMUSG00000008429.8	1.917191677	0	0	0	0.885038976	1.289989735	1.864499794	0	1.770404528	3.543690799	7.455362336	3.343545446	16.56653945	4.341940517	9.449414487	8.667391502	19.11134841	5.709015104	30.2649761	6.409589725	30.51003327	0	23.06393741	8.542785872	3.349191173	Herpud2
ENSMUSG00000008435.15	76.6193517	41.7584353	41.98514033	32.22516708	16.50601045	8.019452488	3.311713508	8.779033424	1.572291027	5.035426113	0.735676139	0	0.980846313	1.928032267	1.198856724	0.769748477	3.394546404	5.070159433	0	1.423084421	0	2.265140243	8.778434835	3.034729149	0.495734463	Rdh13
ENSMUSG00000008438.3	0	6.757542346	0	0	0	0	0	0	0	0	0	0	0	0	0	0	0	0	0	0	0	0	0	0	1.123108479	Adam21
ENSMUSG00000008450.8	38.64451405	48.35596305	14.32965898	10.44862227	96.84345363	107.7230219	139.5918179	89.46129789	152.938928	157.1450904	186.0566187	134.7905799	133.5715931	206.2966089	155.4859409	419.2972085	709.9133052	405.5047375	488.0368751	526.0164995	682.5665134	455.3555526	512.3343163	368.9903898	208.9567069	Nutf2
ENSMUSG00000008461.6	0	0	0	0	0	0	0	0	0	0	0	0	0	0	0	0	8.035546853	0	0	0	0	0	0	0	0	Fut1
ENSMUSG00000008475.13	4.933651869	0	6.403015459	0	6.832609773	0	0	0	4.555913586	9.119242975	49.02945302	34.41677624	31.26339886	44.69375326	24.31688078	98.13954873	24.59032681	63.66287625	31.15324516	103.0892108	18.11855463	118.1435845	33.91551127	74.74487227	2.872907542	Arpc5
ENSMUSG00000008489.18	0	0	0	0	0.623562286	0	0	0	0	0.499347937	1.75091452	2.355725451	3.890702175	2.294365356	0	0	10.77205992	2.681559121	25.58815806	0	6.614191483	3.594033418	13.92849218	1.203779547	3.146270933	Elavl2
ENSMUSG00000008496.19	1.362245742	2.386413414	0	2.57824793	0	0.916592246	2.649611863	0	1.257947267	1.51076528	0	1.187865199	1.569496891	0.771283077	0	6.158548105	6.789710521	2.704331066	2.150454507	4.554284486	10.00553933	3.624554144	21.07016053	3.642006322	3.172989235	Pou2f2
ENSMUSG00000008540.11	0	0	0	0	0	0	0	0	0	0	4.820451201	0	3.213453272	0	0	0	0	0	0	0	0	0	0	0	4.872382687	Mgst1
ENSMUSG00000008575.17	30.03006393	28.93404606	29.23031995	36.94356755	20.79430346	17.17496663	24.09389481	16.58976459	25.6510393	12.76657435	10.05584731	9.16507453	10.37964528	18.70282822	12.15809201	13.23682269	24.69653361	35.76942057	48.59089767	14.43207597	36.76123139	28.96432421	68.38203339	22.74778756	17.48676223	Nfib
ENSMUSG00000008590.4	0	0	0	0	0	0	0	0	0	0	0	0	0	0	0	2.105554211	0	0	0	0	0	0	0	0	0	Htr3b
ENSMUSG00000008601.12	0	0	0	0	0	0	0	0	0	0	0	0	0	0	0	0	0	0	0	0	0	0	0	0	0	Rab25
ENSMUSG00000008604.11	97.47858683	123.3304437	77.31174103	76.8718267	32.499519	32.79441954	21.0665547	35.90061861	32.50551511	35.03442948	1.169950358	0	0	0	0	0	8.097552519	5.375404142	0	0	0	0	4.653466581	0	2.365108838	Ubqln4
ENSMUSG00000008682.13	92.98239558	76.65350519	78.0837287	103.5192289	32.82403929	136.1677475	186.1729835	153.0939786	176.7774361	101.0978909	371.0326883	376.7823937	437.9672283	362.3230925	335.0521325	412.9439994	0	369.1774151	0	333.7178023	6.695539917	363.8236703	0	346.0781175	1.592483577	Rpl10
ENSMUSG00000008683.16	14.32726208	3.137353392	2.324284399	3.38955306	4.133710751	12.0501912	15.67517984	9.23408699	14.88410429	7.282595442	200.4166014	165.5353622	180.5453351	163.2515966	166.4517914	163.5488394	7.140999532	175.9879024	8.481433732	157.1691203	13.15401287	197.751801	0	118.1051728	3.128582568	Rps15a
ENSMUSG00000008690.15	0	0	0	10.12505845	3.704387766	0	0	1.970248602	0	2.96646932	0	0	0	1.514456027	5.650162048	1.209264222	5.332785501	2.65505014	4.222533706	0	3.274402918	7.117008053	0	7.151276349	3.115167969	Ncaph2
ENSMUSG00000008730.17	2.057722495	1.80238279	4.005844746	0	0.47495632	70.61186804	81.04731525	67.44806884	63.65588918	31.94893438	9.780030323	11.6630426	9.483132031	12.81556724	9.417627012	6.046764306	70.76714833	5.106239916	84.45686439	6.019488023	103.2772002	8.212534306	90.17722389	7.335180041	29.05706175	Hipk1
ENSMUSG00000008734.9	0	0	0	0	2.239167724	0	0	0	0	0	0	0	0	0	1.707658767	1.096434385	0	0	0	0	0	0	0	2.161343277	0	Gprc5b
ENSMUSG00000008763.16	63.40878711	66.64858273	53.03358418	34.66965365	21.46583239	26.54701426	23.29606977	18.68237739	15.61439476	14.0643925	3.65299345	6.143539239	8.117306358	4.786813704	3.968608404	11.46653804	1.404632547	8.391944149	4.448788179	4.71087552	1.724927023	1.87458902	0	6.278717135	6.56417374	Man1a2
ENSMUSG00000008789.10	0	0	0	0	1.583768189	0	0	0	0	0	0	0	0	0	0	0	0	0	0	0	0	0	0	3.057445576	0	Ceacam5
ENSMUSG00000008822.15	8.136950475	0	0	15.40036064	0	0	7.913315429	29.96776678	7.513956029	0	31.64207044	14.19068527	37.49960253	18.42807653	11.45863782	18.39308407	0	8.076739484	25.69013985	20.40269947	0	10.82507239	0	14.50292662	0	Acyp1
ENSMUSG00000008843.4	0	0	0	0	0	0	0	0	0	0	0	0	0	0	0	0	0	0	0	0	0	0	0	0	0	Cldn13
ENSMUSG00000008845.9	0	0	0	0	0	0	0	0	0	0	0	0	0	0	0	0.929590039	0	0	0	0	0	0	0	0	0.598675844	Cd163
ENSMUSG00000008855.17	0	0	0	0	2.36158236	0.860531877	0	0	0	1.41836426	1.105190008	0	0.736751872	1.448220137	0.900507983	0	0	0	0	2.137868281	0	0	0	1.139751637	0.372365465	Hdac5
ENSMUSG00000008859.8	3.873401744	0	0	0	37.54989269	0	3.766945599	5.706177049	28.61472044	44.38891392	60.24982022	23.64298374	29.00754007	67.9849184	81.81917999	49.03130517	123.5572737	49.98161654	128.4063906	51.79850572	170.6981594	61.83621899	113.1647949	96.65282593	60.8989011	Rala
ENSMUSG00000008874.3	0	0	0	0	0	0	0	0	0	7.023823015	0	0	0	0	0	0	0	0	0	0	0	0	0	0	0	Clec3a
ENSMUSG00000008892.12	39.36362388	58.06998013	67.21984864	62.73800055	20.08434297	37.63794959	66.48936986	38.15084701	61.22071924	19.14704521	41.17750372	57.81002414	32.22405882	92.66738482	36.46891187	197.6272405	196.1963271	267.3370966	399.002947	148.9171201	159.7775715	248.057932	274.1587261	153.2440236	52.47879781	Vdac3
ENSMUSG00000008958.14	0	0	0	0	1.424477406	0	0	2.272905642	0	0	0	0	0	0	0	2.790047377	0	6.12580406	0	0	0	4.105138748	5.303084889	0	2.695275172	Vps72
ENSMUSG00000008976.16	1.974501786	3.458977628	5.125114536	0	0.911495214	2.657102121	0	1.454387838	0	1.459848568	2.559407843	3.443493174	1.137450578	1.117933252	1.390269051	5.355890138	0	3.91978213	6.233935818	4.950892433	0	5.253595887	0	1.759630626	0	Gabpa
ENSMUSG00000008999.7	2.793976525	0	0	0	0	1.879937766	0	2.058000406	0	2.065727495	1.207211778	2.436320686	0	3.163815079	3.934540977	0	0	0	0	0	3.420239724	3.716994253	0	0	0	Bmp7
ENSMUSG00000009013.5	0	5.056865236	0	0	0	3.88456035	11.22917768	6.378743161	7.996858088	7.469808693	213.2789426	148.5097166	224.4915151	225.5426024	168.6982488	159.2112922	0	114.6108019	4.556862853	144.7595129	0	96.00642611	4.960906404	105.4724407	0.8404547	Dynll1
ENSMUSG00000009030.14	50.89119118	68.17533325	143.7511964	130.3139021	40.07638634	84.598703	84.42838802	74.97134724	71.87436479	60.86626689	18.1084985	18.2727299	18.96974028	13.55944847	2.107827271	1.353370089	0	5.942895488	4.72572554	0	3.664607691	0	5.144741646	2.667827078	0.871599249	Pdcl
ENSMUSG00000009070.14	0	0	0	0	0	0	0	0	0	0	0	0	0	0	0	0	7.432614054	0	0	0	0	0	0	0	1.085447803	Rsph14
ENSMUSG00000009073.16	1.645273503	0	0	0	0.759512569	8.856228431	8.000274939	2.423766632	13.67374855	4.865734098	1.421768244	1.434662687	0	0.931529143	0	1.48761647	13.12060573	0	20.77795927	2.750253994	12.08434589	0	28.27534932	5.864919778	4.311255538	Nf2
ENSMUSG00000009075.2	0	0	0	0	1.972478417	0	4.155393947	0	0	0	0	0	0	2.419210959	0	0	0	0	6.745128044	0	0	0	0	0	1.244052048	Cabp7
ENSMUSG00000009076.10	0	0	0	0	0	0	0	0	0	0	0	0	0	0	0	0	0	0	0	0	0	0	0	0	0	Zmat5
ENSMUSG00000009079.16	19.00963544	3.330151645	9.868470076	10.79354885	14.91830807	3.837211722	1.848717673	4.200662079	5.266256638	7.73012924	31.21174828	38.12530477	20.80666113	50.58595918	29.44677874	58.43937731	0	69.81518843	0	63.55335537	2.327060005	65.75310606	3.266958848	67.76380139	5.534736386	Ewsr1
ENSMUSG00000009090.17	4.530559473	0	0	0	5.228639582	0	0	0	2.091841703	6.699341379	0	0	0	2.565134719	1.595009097	1.024105548	2.258123213	2.248517347	3.575992838	0	0	0	0	14.13135679	0	Ap1b1
ENSMUSG00000009092.5	0	0	0	0	0	0	0	0	0	0	0	0	0	0	0	0	0	0	0	0	0	0	0	0	0	Derl3
ENSMUSG00000009093.7	0	0	0	0	0	0	0	0	0	0	0	0	0	0	0	0	0	0	0	0	0	0	0	0	0	Gstt4
ENSMUSG00000009108.15	0	0	0	0	0	15.1361667	14.5848084	11.04654909	13.84876036	16.63203767	0	0	2.159826857	2.122766745	2.639886508	0	0	0	0	0	9.179261068	0	6.443380939	0	0	Gnat2
ENSMUSG00000009112.4	0	2.164287135	1.603395663	0	0.570323829	0.831276255	0	0	0	1.370143933	1.601425063	1.077299245	0	2.098477193	5.219359727	2.792656619	17.24163656	2.452613156	21.45320294	2.065186875	16.63608515	1.643591144	27.60183044	2.202006683	3.956767149	Bcl2l13
ENSMUSG00000009114.17	0	0	0	0	0	0	0	0	0	0	0	0	0	0	0	0	0	6.537185037	0	0	0	0	0	0	0	2610028H24Rik
ENSMUSG00000009115.5	0	0	0	0	0	0	0	0	0	0	0	0	0	0	0	0	0	0	0	0	0	0	0	0	0	Spatc1l
ENSMUSG00000009145.6	49.26436818	46.02797489	21.31217196	12.43199631	16.67750983	6.629543621	9.582078349	4.838317422	3.032833963	1.214120913	4.257195789	0	1.891980531	1.85951635	0	23.75661282	0	3.259988443	5.184614361	2.745025374	4.020457283	4.369289238	5.644318781	11.70753948	2.868706157	Dqx1
ENSMUSG00000009185.2	0	0	0	0	0	0	0	0	0	0	0	0	0	0	0	0	0	0	0	0	0	0	0	0	0	Ccl8
ENSMUSG00000009207.15	602.2978919	636.0800642	689.3405024	605.9538886	237.8351298	557.127176	572.62182	514.1203809	508.6079785	308.8141875	71.02240266	79.15407364	89.03800098	59.03466726	69.09731346	15.52782977	1.222800608	10.95839025	3.872885405	28.70731583	4.504897351	22.84688646	8.432565398	21.86370848	2.14291159	Lnpk
ENSMUSG00000009210.10	0	0	0	0	0	0	0	0	0	0	0	0	0	0	0	0	0	0	0	0	0	0	0	0	0	Prr29
ENSMUSG00000009214.9	0	0	0	0	0	0	0	0	0	0	0	0	0	0	0	0	0	0	0	0	9.097249139	0	0	0	2.163711968	Mymk
ENSMUSG00000009216.7	0	0	0	0	0	0	0	0	0	0	1.639670204	0	0	2.148592904	0	0	3.782871499	0	0	0	0	0	0	0	1.104889754	Fam163b
ENSMUSG00000009246.14	0	0	0	3.321740808	0	0	0	0	0	0.648808909	0	0	0	0.993699031	2.471541136	0.793449703	1.749533724	1.742091355	0	1.466902431	0	0	0	0	0	Trpm5
ENSMUSG00000009248.6	0	0	0	0	0	0	0	0	0	0	0	6.033008527	0	0	0	0	0	0	0	0	0	0	0	0	0	Ascl2
ENSMUSG00000009281.6	0	0	0	0	0	0	0	0	0	0	0	0	0	0	0	0	0	0	6.674019766	0	0	0	0	0	0	Rarres2
ENSMUSG00000009291.13	2.896309429	0	7.517804067	0	1.337032056	0	0	0	0	1.070693681	6.257137134	7.576661985	3.336951992	6.559387569	8.157296975	5.237545734	5.774318682	5.749755217	4.572142507	4.841496907	10.63653091	0	0	12.90562209	0.843272835	Pttg1ip
ENSMUSG00000009292.18	0	0	0	1.705794822	0.416058534	0	0	0	0	0	0.389420028	1.571807182	0.519197483	2.551443295	1.903794869	1.222367253	53.90569114	2.683819044	45.52839618	3.013160528	45.23506553	1.19902078	40.27177733	0	29.65235352	Trpm2
ENSMUSG00000009293.17	0	0	0	0	2.132321383	0	4.492132987	3.402346208	8.53085917	1.707560429	0	0	0	2.615255616	6.504697732	20.88231675	4.604490648	9.169807065	0	15.44260264	5.654439921	6.145043152	0	8.232841934	1.34486581	Ube2g2
ENSMUSG00000009350.13	0	0	0	0	0	0	0	0	0	0	0	0	0	0	0	0	3.269134569	0	0	0	0	0	0	0	0	Mpo
ENSMUSG00000009356.12	0	0	0	0	0	0	0	2.638310569	0	0	0	0	0	0	0	0	0	0	0	0	0	0	0	0	0	Lpo
ENSMUSG00000009376.15	7.311493459	0	1.897807421	0	4.05027213	3.935653017	2.844218073	1.077106867	4.051019399	8.649208287	0.631824995	0	1.684771829	0.827931554	2.059242113	3.305437689	1.457678964	4.354434362	0	4.888783308	0	1.945383501	5.026155987	7.819001982	2.128772485	Met
ENSMUSG00000009394.13	0	0	0	0	0.737259747	1.074593924	0	1.176376566	0	0	0	1.392628764	0.920022961	0	0	0.722015532	1.592023434	1.585251101	0	1.334837399	0	2.124676419	0	0	1.859973707	Syn2
ENSMUSG00000009406.13	0	0	0	0	1.926657975	0	4.058864632	0	0	0	1.803302038	0	1.202133699	1.181506486	1.469329138	0	0	0	3.294219754	1.744144537	0	0	0	0	0.607576432	Elk1
ENSMUSG00000009470.17	30.04546465	21.05373432	33.79458106	22.74616235	16.18164153	37.73691699	45.77752753	41.3112561	51.79080645	18.51177043	11.68374702	9.60643072	12.69273917	14.74311866	12.69321099	46.635622	13.97692068	57.65806531	9.48601311	66.128621	8.582019635	62.6216728	13.76947978	48.19649001	2.915955033	Tnpo1
ENSMUSG00000009471.4	0	0	0	0	0	0	0	0	0	0	0	0	0	0	0	2.72782977	6.014786011	0	0	0	0	0	0	0	0	Myod1
ENSMUSG00000009487.10	0	5.702349725	0	4.107159665	0.500886393	0.730067628	6.331264059	0	0	0	0	0	0	0.614328573	0	0.490529636	3.244811122	14.00103453	10.27704889	0	2.656477621	2.886964905	1.86471407	2.900865602	0.631823129	Otog
ENSMUSG00000009535.13	3.060087656	2.680365959	5.957186204	2.89583018	4.23791248	2.058991656	1.487992273	0	0	1.696857638	3.305480402	1.334183518	1.762823664	1.732575665	4.309284694	4.150285763	6.100840314	4.55616589	0	3.83645255	9.364997581	4.071017824	2.629503463	8.181239436	1.336436347	Rnmt
ENSMUSG00000009545.14	0	0	0	0	0	0	0	0	0	0	0	0	0	0	0	0	0	0	0	0	0	3.649792305	0	0	0	Kcnq1
ENSMUSG00000009549.14	206.7262062	164.6126006	243.9039863	302.3367872	229.9035012	44.25798256	27.4151681	34.60712817	95.44924898	55.5793058	32.48056324	49.16270881	37.89185779	42.56191733	46.31399217	89.21030565	0	102.5982472	0	78.5375879	23.00576309	37.50276126	32.29778395	33.49629915	0	Srp14
ENSMUSG00000009551.2	0	0	0	0	0	0	0	0	0	0	0	0	0	0	0	0	0	0	0	0	0	0	0	0	2.284674202	6330409D20Rik
ENSMUSG00000009555.16	2.435261691	0	0	0	3.372591595	0	0	0	2.248809222	8.102302021	0	2.123524797	1.402880381	4.136425765	1.714695314	4.403809328	0	4.83448297	0	6.106208038	2.981119811	6.479548863	0	4.340498534	0.709036821	Cdk9
ENSMUSG00000009563.16	0	0	0	0	3.39913002	0	0	0	0	0	1.590748896	0	0	0	2.592281998	1.664423345	40.37006047	0	11.62373541	0	40.56180034	0	6.327188824	9.842969873	5.359620956	Tor2a
ENSMUSG00000009566.12	0	0	0	0	0	0	0	0	0	2.183629354	0	0	0	0	2.079552891	0	0	0	0	0	0	0	0	0	1.719815246	Fpgs
ENSMUSG00000009569.14	77.44132176	113.7822803	106.9894739	85.10455136	43.82193208	175.6499672	225.9387991	195.967194	167.2461181	124.2091612	0.539686778	1.089162718	0.719541873	0.707195373	0	6.211502028	1.245107538	1.239810955	3.943536485	5.219823	4.587077903	1.661690757	2.1465991	3.33938355	1.818336364	Mrtfb
ENSMUSG00000009575.14	36.15820098	8.736933498	14.56355415	33.0374159	31.08131881	67.9539263	75.17913259	93.67672335	88.65567041	63.60747918	15.62311125	15.22118807	9.337426013	8.47126769	7.023282339	10.14621826	2.485790976	6.188041577	1.968265212	10.42109899	6.105238041	9.952431648	0	31.11220768	1.089063552	Cbx5
ENSMUSG00000009580.15	0	0	0	0	0	0	0	0	0	0	0	0	0	0	0	0	0	0	0	0	0	0	0	0	0	Odam
ENSMUSG00000009588.9	0	0	0	0	0	0	0	0	0	0	0	0	0	0	0	0	0	0	0	0	0	6.245234073	0	0	0	St6galnac1
ENSMUSG00000009596.9	0	0	0	0	2.308985871	0	0	0	0	0	0	0	0	0	0	0	0	0	0	0	0	0	0	0	0	Taf7l
ENSMUSG00000009614.16	0	0	0	0	1.908568955	0	0	0	0	0	0	0	0	1.17041355	0	0.934552872	0	0	0	0	0	0	3.552637318	3.684469577	0.601872015	Sardh
ENSMUSG00000009621.18	0	0	0	0	0	0	0	0	0	0	2.806527337	0	0	0.91940512	1.143378177	0	0	0	0	0	0	0	0	1.447146691	0.945587501	Vav2
ENSMUSG00000009628.14	1.167012228	2.044398854	0	0	0	0	0	0	0	0	0	0	0.672280341	0	0	0	3.489976127	0	1.842256963	0	2.85719049	1.552546238	4.011208878	2.080028969	0.339780584	Tex15
ENSMUSG00000009630.10	0	0	0	0	0	15.42982276	14.86776759	22.52172534	21.17615927	5.651571684	6.605560427	13.33093647	8.806918225	8.655801772	10.76441129	13.8229849	15.23964161	30.34962692	0	0	18.71469496	20.33846141	13.13677734	74.933433	4.451148786	Ppp2cb
ENSMUSG00000009633.3	0	0	0	0	0	8.674477474	0	0	0	0	0	0	0	0	0	0	0	0	0	10.77524886	0	0	0	0	3.753580693	G0s2
ENSMUSG00000009640.11	0	0	0	0	0	0	0	0	0	1.574764568	0	0	0	0	0	0	0	4.228338577	0	0	0	0	0	7.592579188	0	Dmap1
ENSMUSG00000009646.13	0	0	0	0	0	0	0	0	0	0	0	0	0	0	0	0	0	0	0	0	0	0	0	0	0	Pla2g12b
ENSMUSG00000009647.13	12.95154747	5.672204663	2.101104842	3.064085595	2.242073219	14.16105946	14.17003714	9.539911918	16.44490377	21.54539482	0.699507516	0	2.797872594	5.499728721	2.279832783	1.463809459	4.84148649	1.606963738	0	1.353120207	5.94547727	0	2.782284589	2.885530384	1.414086844	Mcu
ENSMUSG00000009654.4	4.027615371	0	0	7.62284709	0	0	0	0	0	1.488909398	5.220714635	3.512041908	2.320187029	2.280375323	0	3.641672312	16.05956494	0	12.71606635	0	9.86079157	0	6.921781174	0	0	Oit3
ENSMUSG00000009670.11	0	0	0	0	0	0	0	0	0	1.145441336	2.677585063	0	0	0	0	0	3.088718754	0	4.891334575	0	7.586061506	0	0	0	0	Tex11
ENSMUSG00000009681.10	0	0	0	0	0	0	1.333216371	0	1.265933259	2.027141693	0	0	0.789730367	0.776179514	0.965261884	0.619764522	0	0	2.164106519	0	1.678176468	0	2.355991443	0	0.798283185	Bcr
ENSMUSG00000009687.14	0	0	3.47644637	0	0	0	0	1.973068615	2.473582853	0.990238407	1.157391253	2.335775963	0	0	0	0	5.340418304	0	4.228577409	0	9.83726869	0	4.603512861	2.387170651	2.339720026	Fxyd5
ENSMUSG00000009731.4	2.123887205	0	0	0	0	0	0	1.564422855	0	0	0	0	0	0	0	0	8.468709488	0	6.705578399	0	5.19990295	0	3.650071101	0	1.236757626	Kcnd1
ENSMUSG00000009734.18	3.215172986	0	0	3.042590936	0	0	0	0	0	0.594284811	0	0	0	0	0	0	1.602507769	0	5.07550365	1.343628025	3.93584637	0	2.762766773	1.432644148	1.404166979	Pou6f2
ENSMUSG00000009741.15	4.721039165	0	6.127081431	0	3.269081321	0	0	0	0	0	2.039850382	0	2.71964744	1.33649073	3.3241371	2.13432466	14.11837305	2.343052446	26.08437576	1.972932889	8.668873312	6.280681061	8.113485774	2.103640818	4.810927366	Ubp1
ENSMUSG00000009772.15	0	0	0	0	0	0	0	0	0	0	0	0	0	0	0	0	5.710977942	2.843341961	4.521988903	2.394194325	3.506618227	0	9.845880568	2.552811064	1.668045298	Nuak2
ENSMUSG00000009828.15	0	0	0	0	0.449815453	0	0	0.717728535	0.899796887	0.36021168	0	0.849667896	0	1.103381882	1.372172873	0	1.942644354	0	1.538198238	0	0	2.592606717	3.349171453	0.868363361	0.567401733	Ick
ENSMUSG00000009863.14	0	17.57142096	0	9.491959664	11.57586709	0	0	0	0	9.269940603	58.50744601	56.85147249	37.55822183	68.14849202	67.09367653	170.0477178	0	144.3640528	31.66805985	104.7927842	0	73.39196022	8.618993262	89.38829272	0	Sdhb
ENSMUSG00000009876.13	0	0	0	0	0	0	0	0	0	0	0	0	0	0	0	0	0	0	0	0	0	0	0	0	0	Cox4i2
ENSMUSG00000009894.15	0	0	0	0	11.73219151	0	0	0	7.822904052	15.65854169	5.49051392	0	4.880182147	0	23.85955516	3.829868882	0	0	0	3.540264713	0	0	0	15.09923707	0	Snap47
ENSMUSG00000009900.7	0	0	0	0	0	0	0	0	0	1.503469541	0	0	0	0	0	3.677284464	0	0	0	0	0	0	13.97893945	0	0	Wnt3a
ENSMUSG00000009905.5	11.02638189	21.73080299	12.52152231	7.825885978	20.99683543	30.60396539	26.80833507	26.39605922	33.0920268	8.152359204	2.977650751	9.614899069	3.175982048	3.901857372	4.852375164	1.246223445	2.747886772	1.368098747	2.175794341	1.15198745	3.374479796	0	2.36871559	0	2.809080825	Kdsr
ENSMUSG00000009907.17	15.13171251	30.92609554	13.09220724	16.70606219	19.20956971	0.848452541	0	0.92881568	2.328862284	0.466151533	0	1.099558994	2.17923013	6.425511242	4.439337503	0	3.770977013	1.251645198	1.990589163	1.05392945	3.087241651	1.677551926	4.334177633	0	1.468554198	Vps4b
ENSMUSG00000009927.9	2745.699186	2536.569455	2799.842834	2693.088707	967.0025965	2835.757926	2787.921897	2631.016243	2735.850657	1408.374394	1691.183024	1779.293615	1822.096072	1422.269496	1712.919448	1137.541507	440.9189064	1511.799955	335.9479827	1388.081092	388.216909	1626.536519	351.3929282	1342.450387	138.5016876	Rps25
ENSMUSG00000009941.10	0	0	0	0	2.018564362	0	0	0	0	0	0	0	0	0	0	0	0	0	0	0	0	0	0	0	0	Nxf2
ENSMUSG00000009995.17	6.280196675	7.334528624	13.58432437	3.962061463	11.59658452	0	2.035864148	10.7937594	3.866241357	6.191020734	0	0	0	0	0	0	0	0	0	0	0	5.569947764	3.59767448	0	0.60950201	Taz
ENSMUSG00000010021.13	0	0	0	5.224311133	0	0	0	2.033211316	0	0	0	0	0	1.562853098	0	0	2.751601958	2.739896875	0	0	3.379042146	3.672222198	0	0	0	Kif19a
ENSMUSG00000010025.19	1.998396806	0	0	0	1.845051889	0	0	0	0	2.955030719	0.863460426	0	1.151215774	0	0	0	1.992083425	0	0	0	0	0	0	1.78092532	0	Aldh3a2
ENSMUSG00000010044.12	0	0	0	0	0	0	0	0	0	0	0	0	0	0	0	0	0	0	0	0	0	0	0	0	0	Zmynd10
ENSMUSG00000010045.2	5.118045422	0	0	19.37328869	9.45063497	0	0	3.769874035	4.726189298	9.460071563	0	0	0	5.795520877	7.207347395	2.313806382	0	0	0	8.555370788	0	0	8.795772977	13.68325347	0	Tmem115
ENSMUSG00000010047.12	0	0	0	6.45384078	0	2.294403243	0	0	3.148879235	0	0	0	0	0	4.801980014	1.54160073	0	3.384725323	0	0	0	0	0	6.077752427	0	Hyal2
ENSMUSG00000010048.10	0	0	0	0	5.897239228	0	0	0	0	0	0	0	0	4.821908534	2.998278382	1.925100949	4.244792099	0	0	3.559060203	5.212720307	11.32999613	14.63627297	3.79484997	3.719418411	Ifrd2
ENSMUSG00000010051.15	0	0	0	0	0	0	0	0	2.745369161	0	0	0	0	0	0	0	0	0	0	0	3.639381374	0	0	0	0	Hyal1
ENSMUSG00000010054.4	0	0	0	0	8.712055935	0	0	0	17.42732659	2.325534679	10.8723454	0	7.247822338	3.561729076	35.43511526	2.843972663	0	0	9.930642296	15.77351555	0	8.368963531	0	44.84938653	0	Tusc2
ENSMUSG00000010057.8	0	0	0	0	0	0	0	0	0	0	0	0	0	0	0	0	0	0	0	0	0	7.421063042	9.586649733	0	1.624127562	Nprl2
ENSMUSG00000010064.15	0	0	0	0	0	1.431773712	0	0	0	0	0	1.855518825	0	1.204791814	0	0	2.121189457	0	0	0	0	0	0	0	0	Slc38a3
ENSMUSG00000010066.15	0	0	0	0	0	0.950732337	0	1.040783142	0	0	0.610517696	2.464218658	0	0.800010872	0	0	1.408521048	1.402529318	0	1.180979207	5.189106625	1.879778521	4.85665683	2.518439504	0.822793201	Cacna2d2
ENSMUSG00000010067.13	0	0	0	3.636013291	0	0	0	0	0	0	0	0	0	0	0	0	0	0	0	1.605687212	0	0	0	0	0	Rassf1
ENSMUSG00000010080.15	0	0	0	0	0	0	0	0	0	0	0	0	0	0	0	0	0	0	0	0	0	0	0	0	0	Epn3
ENSMUSG00000010086.17	0	0	0	0	0	0	0	0	0	0	0	0	0	0	0	0	0	0	0	0	3.503936643	0	4.919175609	0	0.833384854	Rnf112
ENSMUSG00000010095.13	311.8280482	323.3012	359.2728527	385.4235908	142.4812435	419.6293841	380.6194845	405.4692345	384.9172488	236.4315556	64.61713071	36.06983477	40.32615234	50.44353053	91.85742811	27.331633	3.171866468	37.90048338	10.04601672	39.89193152	0	63.49645751	0	127.6043842	0.926429239	Slc3a2
ENSMUSG00000010110.17	0	0	5.018341317	7.318353198	3.570022921	2.601745826	0	0	1.785340792	2.144152584	1.670724564	1.685876866	3.341261073	1.094642975	5.44522045	0.874051516	0	1.919060001	0	0	2.3667258	0	0	0	1.125815697	Stx5a
ENSMUSG00000010122.14	0	0	0	0	0	0	0	0	0	0	0	0	0	0	0	0	3.308754586	0	5.239786136	0	0	0	5.704382475	0	0	Slc47a1
ENSMUSG00000010136.14	0	0	0	0	0	0	0	0	0	0	0	0	0	0	0	0	0	0	0	0	0	0	0	0	0	Pifo
ENSMUSG00000010142.12	0	0	5.13866826	0	0	0	0	0	0	0	0	0	0	0	0	0	3.946938211	0	0	0	0	0	0	0	0	Tnfrsf13b
ENSMUSG00000010154.7	0	0	0	0	0	0	0	0	0	0	0	0	0	0	0	0	0	0	0	0	0	0	7.688416698	0	1.302537364	Spire2
ENSMUSG00000010175.13	0	0	0	0	1.23567897	0	1.301594194	1.9716576	0	0.494765125	0.57828178	0	1.541997959	0	1.884734229	1.210129011	2.668299587	1.328474432	0	0	1.638372282	0	2.300110359	1.192731749	1.169023403	Prox1
ENSMUSG00000010205.11	0	0	0	0	0	0	0	0	0	0	0	0	0	0	0	0	0	0	0	0	0	0	0	0	0	Raver1
ENSMUSG00000010277.7	1.27631185	0	1.656429096	2.415605557	1.767563065	0	0	0	0	1.887283202	2.757322195	3.338795012	1.470489074	1.445257195	3.594662465	1.731015414	0	5.067470101	0	2.133494375	1.562394118	3.395908139	2.193444637	1.137419797	1.114810906	2610507B11Rik
ENSMUSG00000010290.7	0	0	0	0	1.499037964	0	0	0	0	1.20042782	25.25509381	25.48413984	13.09449683	14.70835489	13.71855424	5.872170275	6.473983092	3.223221656	0	2.714066441	3.975113779	8.640023079	0	5.78774978	2.836352328	AI597479
ENSMUSG00000010307.7	0	0	0	0	0	0	0	0	0	0	0	0	0	3.36920318	0	0	0	5.906677524	9.393850821	4.973631031	0	0	10.22677579	5.303136921	0	Tmem86a
ENSMUSG00000010311.15	0	0	0	0	2.013077002	5.86832612	8.481844887	0	4.026896824	0	0	0	5.024218591	0	0	0	0	0	0	0	0	0	7.49434016	0	0	Optc
ENSMUSG00000010342.16	0	0	0	0	0	0	0	0	0	0	0.967647414	0	0	0	0	0	0	0	0	0	2.741512455	0	0	3.991631181	0	Tex14
ENSMUSG00000010358.13	0	0	0	0	0	0	0	0	0	0	5.618742483	0	3.745617508	0	9.156294259	14.69742676	0	0	10.26415547	16.30325725	31.83773816	8.650028896	0	11.58890489	13.25163954	Ifi35
ENSMUSG00000010362.9	0	0	0	0	0	0	0	0	0	0	0	0	4.107099325	0	5.019974662	3.223169018	0	0	0	0	0	0	0	12.70732618	0	Rdm1
ENSMUSG00000010392.8	10.4723634	22.93215874	6.795646157	29.73070322	10.87737457	12.33114692	5.092271062	7.713782824	4.835280634	0.967843181	0	9.131800269	6.032810852	1.482323712	3.686854788	9.468857454	0	5.197435527	0	10.94106057	0	6.966006017	0	11.66591207	1.524536621	Gosr1
ENSMUSG00000010435.7	11.46985869	0	0	21.70837353	0	0	0	0	0	0	9.911714267	0	6.607437627	6.494061697	0	15.55615282	0	22.76997035	18.10643156	0	0	30.51807948	0	10.22167454	0	Spaca7
ENSMUSG00000010453.12	0	5.835421468	2.161563807	0	0.768862842	0	0	0	0	0	0	0	0	0	0	2.258895522	1.660266503	8.266019347	5.258438594	1.39205603	2.038852484	0	2.862344395	1.484280536	2.424628288	Kansl3
ENSMUSG00000010461.15	1.192163887	0	0	0	1.651026632	0	1.159398587	0.878129699	3.302662487	0.440713388	1.030212153	0	0.686769449	1.34997057	0.839416084	1.616888588	4.753590303	1.183342232	3.76392324	2.989247825	16.05323048	1.586006997	6.146488771	1.062429066	2.776828779	Eya4
ENSMUSG00000010476.14	0	0	0	2.303294428	0	0	0	0	0	0	0	0	0.701060088	2.067092143	0.856883071	1.100355739	2.426252686	1.207965806	3.842244825	0	4.469256567	0	6.274387963	0	1.417305206	Ebf3
ENSMUSG00000010492.10	0	0	0	0	0	0	0	0	0	0	0	0	0	0	0	0	4.438349233	0	0	0	0	0	0	0	2.592679447	Uckl1os
ENSMUSG00000010505.16	0	0	2.026597578	0	0	0	0	0	0	1.154520763	0	0	0	0.884117147	2.198987649	0	1.556600857	1.549979208	0	0	0	2.077402295	2.683622015	0	1.36394192	Myt1
ENSMUSG00000010517.7	2.204789251	3.862400505	2.861430038	8.345767794	16.28485617	0	4.288386135	3.24802813	0	21.19145189	0.952637764	1.922555044	2.540224401	3.744955666	10.86691943	2.990275596	4.39564766	6.565423417	6.961003927	3.685545555	5.397975044	2.933163146	3.789107778	5.894572572	1.283867576	Faf1
ENSMUSG00000010529.6	0	0	0	0	0	0	0	0	0	0	0	0	0	0	0	0	0	9.173580648	0	0	0	12.29514395	0	0	0	Gm266
ENSMUSG00000010538.14	0	0	0	0	0	0	0	0	0	0	0	0	0	22.86937555	0	0	0	0	0	0	0	0	0	0	0	Tsacc
ENSMUSG00000010554.14	1.625387806	1.423695865	4.218937015	4.614423758	1.500665349	1.093648387	2.371073741	2.394471631	2.251413329	1.201731028	1.053437968	2.125983825	0.468168303	1.38040524	1.144453947	0.367409076	0.810126421	0.806680212	0	0	0.99485731	1.081175357	0	0.724254134	0.473238588	Mettl16
ENSMUSG00000010607.8	0	0	0	0	40.02836511	0	0	0	13.34525009	16.0273336	0	0	16.65040267	8.182350581	10.17562431	58.8010564	0	100.4135179	0	157.0246368	0	19.2259973	24.83645549	128.7904681	0	Pigyl
ENSMUSG00000010608.15	6.462357076	1.132090571	4.193503448	4.892379762	3.878208601	18.26253079	11.9410181	11.90018363	9.548120921	16.96170796	44.67572867	46.20792891	45.41776791	56.34689836	35.49170622	40.60959238	12.23968799	40.41158671	9.181386308	37.80886987	10.28414277	33.52931608	19.99094535	21.30868535	3.951239897	Rbm25
ENSMUSG00000010609.15	0	0	0	0	15.55580625	6.976426482	5.041724511	1.909303701	11.96821251	7.665889939	11.19987104	13.56173523	13.43908886	5.870439891	14.60103434	4.687434167	2.583914304	2.57292255	4.091919783	4.332983266	3.17311714	0	4.454738207	9.240091755	2.264105806	Psen2
ENSMUSG00000010651.4	0	10.02609876	7.427759013	0	0	0	0	4.21564915	0	4.231477474	0	0	0	0	0	0	0	0	0	0	0	0	0	0	1.666344946	Acaa1b
ENSMUSG00000010660.3	0	0	0	0	3.351874091	0	0	0	0	4.026265181	0	0	0	2.055508051	0	1.641283932	7.237967517	3.603588907	11.46213805	0	0	4.829809215	12.47845193	3.235376453	5.285109575	Plcd1
ENSMUSG00000010721.15	0	0	0	0	0	0	0	0	1.772522961	0	0.829364809	1.673773135	1.105757511	1.086784	1.35153164	1.735552548	36.35501172	3.810564269	24.24095248	3.20862966	32.89627492	5.107213642	16.49395377	1.710601602	6.706397504	Lmbr1
ENSMUSG00000010751.15	0	0	0	0	0	0	0	0	0	0.984367892	0	0	0	0	0	0	0	0	0	0	0	0	4.576221464	2.373018584	0.775283088	Tnfrsf22
ENSMUSG00000010755.17	1.705755986	0	0	0	3.149733119	0	0	1.256433789	0	2.522302538	3.685085929	1.487402831	4.913171378	2.89732025	2.402084184	6.169213067	1.700367122	8.465669518	2.69272315	1.425678529	2.088097136	6.807807946	2.931478948	3.040261088	2.48319063	Cars
ENSMUSG00000010760.5	0	0	0	0	0	0	0	0	0	0	0	0	0	0	7.05304201	0	0	0	0	0	0	0	0	0	5.83295055	Phlda2
ENSMUSG00000010796.11	0	0	0	0	0	0	0	0	0	0	0	0	0	0	0	0	0	0	0	0	0	0	0	0	1.155662348	Asz1
ENSMUSG00000010797.6	0	0	0	0	0	0	0	0	0	0	0	0	0	0	0	0	0	0	0	0	0	0	8.557838542	0	0	Wnt2
ENSMUSG00000010803.13	0	0	0	0	0	0	0	0	0	0	0	0	0	0	0	0.692941742	0	0	2.419628242	0	0	0	2.634169521	2.73191902	0.446269285	Gabra1
ENSMUSG00000010825.17	0	0	0	3.137826323	0	0	0	0	0	0	0.716341966	0	0	0	0	0	1.652667469	0	2.617185368	0	2.029520663	2.205610498	0	0	0.965412309	Grid2ip
ENSMUSG00000010841.13	0	0	0	0	0	0	0	0	0	0	0	0	0	0	0	0	0	0	0	0	0	0	0	0	0	Cfap97d1
ENSMUSG00000010911.12	0	19.67120577	0	0	5.183673281	0	0	0	20.73851864	37.35971462	24.25892067	9.791572839	0	31.78843201	23.71938028	20.30596481	0	78.02130341	0	18.77048351	0	44.81579971	19.29792591	60.04211622	0	Apip
ENSMUSG00000010914.10	2.857249785	0	0	0	2.63800167	1.92251142	0	0	5.276976754	6.337525805	6.172753351	2.491494361	1.64597492	1.617731909	10.05910953	1.291728041	2.848223096	8.508320983	4.51048257	0	0	3.801170459	0	5.092630723	2.495701361	Pdhx
ENSMUSG00000010936.11	0	0	0	0	0	0	3.138038877	0	1.489836109	2.982097272	0	0	0.929408252	0.91346069	0	2.91752368	0	6.405689936	0	1.348454275	0	4.292701122	0	2.875580279	0.939473788	Vac14
ENSMUSG00000011008.13	0	0	0	0	1.576542969	2.297892299	0	0	0	0	2.951206894	2.977972275	1.967360534	3.86720584	9.61856459	1.543945013	6.808708495	0	5.391178984	2.854392261	12.54191921	9.086739601	5.869198878	0	2.983000715	Mcoln2
ENSMUSG00000011034.6	0	0	0	0	0	0	0	0	0	0	0	0	0	0	0	0	0	0	0	0	0	0	4.702223663	0	2.389889461	Slc5a1
ENSMUSG00000011096.17	0	0	0	6.918130758	0	0	0	0	0	0	0	0	0	0	0	3.305007293	0	3.628222815	0	3.055091717	0	0	0	6.514986569	1.064247651	Akt1s1
ENSMUSG00000011114.18	0	0	3.735776258	5.447961468	5.315225102	1.936803353	2.799378439	4.240504298	2.658102876	1.064106486	0	2.510016108	1.658211083	1.629758114	4.053555546	1.301330736	2.869396761	5.714381178	0	2.405855359	0	0	14.84075307	5.130489295	1.676169589	Tbrg1
ENSMUSG00000011118.4	0	5.728365105	0	0	0	0	0	0	0	0	0	0	0	0	0	0	3.259614667	0	0	0	0	0	0	2.914099991	0	Panx3
ENSMUSG00000011148.14	0	0	0	0	0	0	0	0	4.961368096	0	0	9.369926162	3.095062888	0	7.565990519	0	5.355749649	0	0	0	0	0	0	14.36414264	1.564291284	Adssl1
ENSMUSG00000011154.17	0	0	0	0	1.625995383	0	0	0	0	0	0	0	0	0	0	0	0	0	0	0	0	0	0	3.138964671	2.051046915	Cfap161
ENSMUSG00000011158.8	0	0	1.871245915	0	1.331194987	0	0	0	0	3.731067773	0	0	0	0	0	3.259175143	0	0	0	2.410180214	0	0	2.477905228	1.284928014	0	Brf1
ENSMUSG00000011171.11	0	0	0	4.761930918	0	0	0	0	2.323383222	0	0	0	0	0	0	0	0	0	0	0	0	0	0	0	0	Vipr2
ENSMUSG00000011179.8	26.38235925	11.55430589	4.279959819	12.48311171	176.5950369	37.72187605	32.07158676	46.15300118	106.5856318	326.7222554	25.64819806	23.00516379	39.89495159	28.00742908	60.3723825	22.36339737	0	22.9137455	5.205931424	35.83205369	0	17.54901604	0	79.35081439	0	Odc1
ENSMUSG00000011254.16	14.89750137	13.04889272	14.50075939	28.19568516	6.877178482	17.54172111	10.86604507	8.229953863	24.07456559	8.260854531	4.827645904	9.742858546	12.87299788	12.65211224	2.622374823	16.83745009	37.12609209	14.78726433	11.75867098	28.01564703	27.35511134	14.86427851	12.80127755	6.63815547	8.674942045	Thg1l
ENSMUSG00000011256.16	0	0	0	0	0	1.061907221	0	0	0	0	0	0	0	0	0	0.713491385	0	0	0	0	1.931966753	0	2.712287549	0	1.378511082	Adam19
ENSMUSG00000011257.19	2.788426038	0	0	10.55500258	3.861688563	5.628609297	0	2.053912002	0	4.123247482	2.409627084	14.58888429	4.818982942	17.36641431	5.890086982	20.16981854	0	19.37454766	8.803673454	37.28926448	3.413445108	25.96727075	0	19.87984976	8.930483391	Pabpc4
ENSMUSG00000011263.16	0	0	0	0	1.290755299	0	0	0	0	0	0	0	0	0	1.968740063	0	2.78723027	2.775373627	4.413893551	2.336962588	3.422794683	0	4.805260436	0	0.814085852	Exoc3l2
ENSMUSG00000011267.8	0	0	0	0	0	0	0	0	0	0	0	0	0	0	0	0	0	0	0	0	0	0	0	0	0	Zfp296
ENSMUSG00000011305.11	0	0	0	0	0	0	0	0	4.968499914	0	0	0	0	0	0	0	0	0	0	0	0	0	9.246730193	0	0	Plin5
ENSMUSG00000011306.7	0	0	0	0	0	0	0	0	0	0.679502276	1.588405347	0	0	0	1.294231477	1.661971256	0	0	2.901652725	1.536297554	0	0	6.31786738	0	1.605517491	Sugp1
ENSMUSG00000011349.5	0	12.15021975	0	0	0	0	0	0	0	0	0	0	0	0	0	0	0	0	0	0	0	0	0	0	4.038750813	Dmrtc2
ENSMUSG00000011350.15	5.380446409	0	0	0	0	0	0	0	0	0	0	0	0	0	0	0	0	0	8.493625539	0	6.586460685	0	9.246730193	0	1.566539906	Gm5893
ENSMUSG00000011382.8	0	2.655400347	0	2.868857679	0.699739914	0	1.474132734	0	0	0.560350891	0	1.321756593	0	0	0	0	3.022007766	1.5045762	0	1.266906284	5.566661764	2.016549663	5.210023195	1.350839548	2.206647397	Dhdh
ENSMUSG00000011427.16	0	0	0	0	0	0	0	0	2.834679967	0	0	0	0	0	0	0	0	0	0	0	0	0	0	0	0	Zfp790
ENSMUSG00000011463.5	0	0	0	0	0	0	0	0	0	0	0	0	0	0	0	0	0	0	0	0	0	0	0	0	1.991089393	Cpb1
ENSMUSG00000011486.14	0	0	10.94910833	0	0	0	0	0	0	0	0	0	0	0	0	0	0	0	0	0	0	0	0	0	0	Slc25a41
ENSMUSG00000011632.7	0	0	0	0	0	0	0	0	0	0	0	0	0	0	0	0	0	0	0	0	0	0	0	0	0	Pinlyp
ENSMUSG00000011751.16	0	0	0	0	0	0	0	0	1.084310292	0.86815422	0	0	0.676428049	0	0	0.53084714	0	0	0	0	1.437409124	0	0	0	0.341876899	Sptbn4
ENSMUSG00000011831.16	36.22255373	31.72775124	34.35384622	58.0092989	20.58034057	0.937403211	0	0	0	0.515022258	0.601958329	2.42967068	0	5.521563872	2.942851151	5.038700946	6.943868961	2.765732131	6.597839888	2.328844108	18.75997245	1.853424306	11.97141806	3.724697036	6.490062101	Evi5
ENSMUSG00000011832.15	0	0	0	2.493254069	0	0	0	0	0	0.48698726	0	0	0	0	0	0	0	0	0	0	0	0	6.791855671	0	0	Evi5l
ENSMUSG00000011837.4	0	0	0	0	2.9302845	0	0	0	0	2.346568345	0	0	0	0	0	0	12.65519137	0	0	0	7.770459835	0	0	5.656879237	1.848145157	Snapc2
ENSMUSG00000011877.13	2.320998688	0	0	0	6.428697744	0	0	0	0	2.574046756	1.002849139	4.047777114	2.674113864	1.314114593	3.268482882	2.098590824	122.6243052	4.60764799	153.8859556	3.879802296	130.6972713	0	139.6088067	6.205262115	37.16727637	Git1
ENSMUSG00000011884.13	19.118601	0	0	0	14.70962906	4.288007877	0	18.77662573	23.53974874	94.23562774	46.81063012	38.89955157	40.38336879	28.86577254	94.23136319	57.62192058	343.0476194	69.58280668	331.9889242	133.1617729	351.0598497	67.82565223	295.7116911	130.625111	100.1963191	Gltp
ENSMUSG00000011958.17	0	0	0	0	13.5030563	4.373643925	0	2.393951847	12.0049312	32.43969431	12.63851149	8.502089296	13.10586688	12.88098547	9.153644102	2.93863456	0	3.226020402	0	2.716423084	0	0	0	17.37832597	0.946271717	Bnip2
ENSMUSG00000011960.12	6.131370348	10.74107555	4.774466479	9.283607158	16.41656931	17.32716692	16.69599804	19.87160423	18.11817726	4.533230755	3.179065721	4.277196828	4.944935028	2.082893874	8.63433449	2.217534652	0	12.1720001	0	4.099701542	1.501140488	3.262771629	4.214901368	2.185654553	1.428139689	Ccnt1
ENSMUSG00000012076.8	22.7504896	5.693547256	4.218021182	18.4536883	7.501697947	4.373643925	18.96447229	2.393951847	15.006164	4.805880639	2.808558109	2.834029765	1.872266697	1.840140782	0	45.54883568	3.239802248	38.71224482	0	67.9105771	0	56.20891425	5.585506776	34.75665194	0	Brms1l
ENSMUSG00000012117.13	14.83746255	15.59556483	7.702570393	5.616410594	2.739785032	0	0	0	0	1.097008299	0	0	1.709482409	3.360299367	0	0	153.822112	2.945533956	201.4340511	2.480243593	210.6936364	3.947832955	183.5954897	5.289122289	55.29587794	Dhdds
ENSMUSG00000012126.16	0	0	0	0	0	0	0	0	0	0	0	0	0	0	0	0	0	0	0	0	0	0	0	0	0	Ubxn11
ENSMUSG00000012187.13	0	0	0	0	0	0	0	0	0	0	3.114110484	0	4.151913631	0	5.074749739	0	0	0	0	0	8.82281351	0	0	12.84598122	0	Mogat1
ENSMUSG00000012211.13	0	0	0	0	0	0	0	0	0	0	0	0	0	0	0	3.997237168	0	0	0	0	0	0	0	0	0	Tex22
ENSMUSG00000012282.2	0	0	0	0	0	0	0	0	0	0	0	0	0	0	0	0	0	0	0	0	0	0	0	0	0	Wnt8a
ENSMUSG00000012296.16	0	0	0	0	5.513372986	0	0	1.759434936	2.205756078	9.713225574	0	0	2.752044857	1.352411487	1.681867707	0	0	2.370963729	0	3.992870349	2.924046681	0	4.105068265	4.257400285	1.390924817	Tjap1
ENSMUSG00000012350.15	2.013807686	0	2.613569438	0	1.85928023	0	0	0	0	0	0	0	0	0	0	0.910418078	0	0	0	0	2.465197893	2.679088935	0	0	0.586328691	Ehf
ENSMUSG00000012396.12	0	0	0	0	0	0	0	0	0	0	2.164042879	0	0	0	0	2.264269047	0	0	0	0	24.52443077	0	0	0	0	Nanog
ENSMUSG00000012405.16	9.081271051	7.954389717	17.67884737	8.593812247	35.63382361	54.99331089	61.82177682	46.82387823	58.70183198	53.71392675	56.89516372	39.59390554	49.69872515	74.55434923	159.8556428	18.47489722	9.05258129	45.07036186	14.33578366	60.72133768	0	72.48815157	0	109.2557715	33.05063469	Rpl15
ENSMUSG00000012422.14	16.62476788	16.38205348	13.48502192	21.63204169	10.07283602	4.194764438	5.052454563	0.765346871	3.837978836	9.218645845	51.18010468	52.55031227	49.68081422	40.59224222	60.72325231	44.6253969	2.071530816	38.16029592	0	28.6585526	1.271948131	26.26384734	3.571375204	39.81695502	1.815139511	Tmem167
ENSMUSG00000012428.9	0	0	0	0	0	0	0	0	0	0	0	0	0	2.015114549	0	0	3.547865853	0	0	0	0	0	0	0	1.036250011	Steap4
ENSMUSG00000012429.9	0	0	0	0	0	0	2.425133309	0	0	0	9.697103532	4.348910877	5.746108316	12.70690154	8.779102923	0	2.485790976	4.950433261	0	4.168439598	0	6.634954432	4.285570933	6.666901646	0	Mplkip
ENSMUSG00000012483.4	0	0	0	0	0	0	0	0	0	0	328.8621288	379.2510607	307.4901387	319.0036311	292.3163062	442.4054833	19.70689571	412.084349	93.62427728	404.8211672	36.300907	539.1572148	84.93805419	273.0788737	14.38982739	Rpa3
ENSMUSG00000012519.14	0	0	0	0	2.25083512	0	0	0	0	0	10.53361731	4.251659939	19.6616457	8.281832047	6.866226741	4.408589842	0	9.679461995	0	8.150448767	0	0	0	8.690420643	0	Mlkl
ENSMUSG00000012520.10	0	0	3.998151765	5.830589215	0	0	0	0	0	0	0	0	0	0	0	0	0	0	4.863154046	2.57482627	0	4.098381318	5.294355532	0	0.896946168	Phox2b
ENSMUSG00000012535.14	48.00179639	55.55989416	50.06082773	29.20190522	26.51191678	6.344287685	10.83701365	13.25902109	5.540825591	5.386896934	2.962921608	5.979586467	1.481377428	2.426597863	1.207093144	5.037739361	2.563400786	3.403328393	1.353144771	5.731445346	1.04930866	5.701755688	1.473124115	5.347262259	0.249570136	Tnpo3
ENSMUSG00000012609.19	0	0	0	0	0.653061201	0.475935111	0	0.521014402	0	0.261485317	0	0	0.407475996	0.400484183	0.49804473	0	2.115310255	0	0	0.591196331	3.463544806	0	1.21561738	1.26072685	2.059444903	Ttll5
ENSMUSG00000012640.16	0	0	0	0	0	0	0	0	0	0	25.59057855	9.56395081	18.95491728	17.38769479	15.44532153	0	0	2.177358954	3.462824087	0	5.370558097	8.754795802	0	0	0.638673331	Zfp715
ENSMUSG00000012705.16	0	0	0	0	0	0	0	0	0	0	0	0	0	0	0	0	0	0	0	0	8.705474002	0	0	0	0	Retn
ENSMUSG00000012777.14	0	0	0	0	0	0	0	0	0	0	0	0	0	0	0	0	0	0	0	0	0	0	0	0	1.869278893	Acp4
ENSMUSG00000012819.15	1.325815179	0	0	0	0	0	0	0	0.61215298	0	0	1.156098098	0	1.501313277	0	0.299692497	1.321626633	0	3.139417291	0.554061146	0.81149675	0.881905656	1.139260046	0	0.579025111	Cdh23
ENSMUSG00000012848.15	51.80618987	22.68881865	25.2132581	12.25634238	23.91544766	47.92973972	12.59558857	14.30986788	41.85975504	33.51505861	232.2364954	214.5788742	193.9858332	164.9918616	227.9832783	281.0514161	0	250.6863432	10.22272001	173.1993865	0	206.7626284	0	277.0109168	1.885449125	Rps5
ENSMUSG00000012889.8	0	0	0	0	0	2.128901065	0	0	0	0	1.36708485	2.758966706	0	0	0	1.430400452	0	0	0	0	0	0	0	0	0	Podnl1
ENSMUSG00000013033.16	0	0	0	0	1.207330449	0.87987305	0	0.963212255	0	0.483414394	0.565015038	1.140278658	0.753310986	2.221155142	0	0.591183324	2.607084375	1.297997029	4.128612204	1.092959329	6.403141236	1.739676244	4.494684037	3.496105521	3.04587752	Adgrl1
ENSMUSG00000013076.17	0	0	0	0	5.150708745	0	2.170185869	0	0	2.474808864	0.482093018	0	0.642754515	0.631725596	3.142472215	2.017683308	23.35690104	3.322506107	31.70424652	0	10.92682309	1.484360086	15.34016368	0.994338173	8.121444712	Amotl1
ENSMUSG00000013083.8	0	0	0	0	0	0	0	0	0	0	0	0	0	0	0	0	0	0	0	0	0	0	0	0	0	2200002J24Rik
ENSMUSG00000013089.15	0	0	3.551855516	0	5.05354451	0	0	0	0	1.011718109	8.277477196	7.15932696	9.459441535	7.747607119	3.853989809	13.60989599	122.7658432	8.149573839	142.569945	4.574819281	130.6584924	7.281793762	141.1010912	7.316855499	36.653903	Etv5
ENSMUSG00000013091.5	0	0	0	0	0	0	0	0	0	0	0	0	0	0	0	0	0	0	0	0	0	0	0	0	0	Tmem190
ENSMUSG00000013150.15	0	0	3.162600517	4.612087172	0	3.279283802	0	3.589888729	0	0	0	0	4.211381144	1.37970625	1.715811652	3.305007293	0	2.41881521	0	0	5.966121289	6.483767319	4.18791795	4.34332438	0.709498434	Gfod2
ENSMUSG00000013155.10	15.34434498	5.376115269	7.965708218	17.42484096	1.416691249	0	0	0	2.833905253	7.941392679	11.93387734	13.3801214	12.37517629	6.950190108	10.80412694	4.162195575	0	3.046160286	4.844546734	2.564974516	3.756748688	4.082700165	21.09639345	2.73490554	3.574057156	Enkd1
ENSMUSG00000013158.6	0	0	0	0	0	0	0	0	0	0	0	0	0	0	0	0	0	0	23.84155548	0	18.48815528	0	12.97775784	0	2.198634017	4933405L10Rik
ENSMUSG00000013160.7	18.78805073	21.94222618	24.38359707	11.85303831	75.16759917	0	0	0	17.34956942	67.13959992	8.117876409	5.46099991	7.215484034	10.63751211	66.14439564	31.14411781	0	12.4326832	0	0	0	24.99486877	0	66.97391659	3.646814036	Atp6v0d1
ENSMUSG00000013236.17	49.44052363	43.30552304	63.19293576	43.95112931	25.58984809	105.3431091	112.9191575	124.7010955	100.3030421	104.9539088	6.473361086	11.75772589	5.609930532	8.482570249	5.801938694	3.386585192	2.240196818	17.84533767	2.36506958	6.261001838	1.834015137	11.95885249	2.574773304	6.675796778	1.090516605	Ptprs
ENSMUSG00000013275.9	0	0	0	0	0	0	0	0	0	0	0	1.993398379	5.267655893	2.588634528	8.048106772	0	0	0	0	0	2.798441256	0	0	2.037259644	0	Slc41a1
ENSMUSG00000013338.16	0	0	0	0	0	0	0	0	0	0	0	0	0	0	0	0	3.246379572	0	2.570504133	0	5.979963797	0	2.798423131	1.451133899	1.896385605	Fer1l4
ENSMUSG00000013353.10	0	0	0	0	0.920233141	1.341287037	0	0	0	0	0.861314421	0	0	0	0	0	0	0	0	0	2.440252698	2.65197939	0	1.776499089	1.160791331	4931406B18Rik
ENSMUSG00000013367.5	0	0	0	0	0	0	0	0	0	1.583172922	3.700826952	3.734390862	2.467079114	0	0	0	29.88353065	0	13.52112624	0	41.94033089	0	29.44000902	0	12.46898849	Iglon5
ENSMUSG00000013415.9	1.159780175	4.063459155	4.515574215	4.390104872	2.141571279	1.560725032	2.25580981	2.562829054	2.141966396	6.859870939	0.501113833	0	1.336228349	0.656650114	0	2.621612891	3.468348512	4.6047926	9.154201869	1.938698978	5.67896858	4.628775017	9.965877873	1.033569445	2.36372459	Igf2bp1
ENSMUSG00000013418.8	0	0	0	0	0	0	0	0	0	0	0	0	0	0	0	0	0	0	0	0	0	0	0	0	0	B4galnt2
ENSMUSG00000013419.7	0	0	0	3.008990187	0.733919479	0	0	0	0	0	0	1.386319247	0	0	3.35825857	0	9.508863173	0	7.529178748	0	5.838571478	0	10.92902501	0	0.462886703	Zfp651
ENSMUSG00000013465.19	0	0	0	0	0	0	0	0	0	0	0	0	0	1.852472728	0	0	0	0	0	0	0	0	0	11.66319274	0.952613282	Nelfb
ENSMUSG00000013483.14	0	0	0	0	0	0	0	0	0	0.901428752	0	0	0	1.380605082	0	0	0	0	0	0	0	0	0	0	0.709960648	Card14
ENSMUSG00000013495.15	1.894229361	0	0	0	0	0	0	0	0	0.700249562	0.818452114	0	0	0	0	0.856358165	7.552980274	1.880212633	5.980498144	0	4.637632743	0	13.02154245	0	1.654538858	Tmem175
ENSMUSG00000013523.13	0	0	0	0	0	0	0	0	0	0	0	0	0	0	4.188853029	1.344765882	0	0	4.695681192	0	0	0	0	0	6.928463647	Bcas1
ENSMUSG00000013562.12	0	0	0	0	0	0	0	0	0	0	0	0	0	0	0	0	8.15259779	0	12.91055827	0	0	0	0	0	0	4833413E03Rik
ENSMUSG00000013584.5	4.959801968	0	0	0	0	0	4.82348732	0	0	0	0	0	0	0	0	0	0	0	0	0	0	0	0	0	0	Aldh1a2
ENSMUSG00000013593.12	0	0	0	0	15.68772718	3.266523943	0	7.151840582	13.44910418	21.53607991	8.390461105	8.466556713	8.389988893	8.246026461	47.85578958	28.53194364	0	28.91284173	7.663725248	12.1728168	0	25.83415461	0	64.89636427	1.413475479	Ndufs2
ENSMUSG00000013611.14	0	0	0	0	0	0	0	0	0	0	0	0	0	0	0	0	0	0	0	0	0	0	0	0	0	Snx31
ENSMUSG00000013622.15	0	0	0	0	2.489756619	0	0	3.972672254	0	5.981382424	2.330347807	0	0	3.053643805	7.595062529	12.19138137	16.12898669	5.353458448	25.54206988	9.01560207	13.20455663	7.17512003	9.268936557	14.41933627	9.421812055	Atraid
ENSMUSG00000013629.16	0	2.403911251	0	5.194304702	5.7012171	0.923312951	2.669039543	1.010766667	2.534341762	1.01456175	0	1.196574953	0	1.553876672	1.932411119	0	0	9.53455987	10.83111114	2.293838874	5.039451344	5.476695553	9.433178987	8.560324526	4.394849886	Cad
ENSMUSG00000013643.13	0	0	0	0	0	0	0	0	0	0	0	0	0	0	0	0	0	0	0	0	0	0	0	0	0	Lypd8
ENSMUSG00000013646.17	0	0	0	0	0	0	0	1.302125887	1.632440069	0	0	0	0	1.000895214	0	0	1.762203521	0	0	0	0	0	3.038086573	0	0	Sh3bp5l
ENSMUSG00000013653.2	0	0	0	0	0	0	0	0	0	0	0	0	0	13.73150411	0	16.44651578	0	0	0	0	0	32.26479461	0	0	0	1810065E05Rik
ENSMUSG00000013663.7	127.8350488	147.0169198	132.9792852	99.73362954	61.71575906	193.6963252	228.7138651	192.6354196	149.5869512	90.90744845	29.51463365	28.93138755	23.61037806	28.73031137	21.98720109	28.67575634	14.59135756	25.18409774	16.94517785	39.96496445	7.167433796	35.05189862	13.41647756	34.7858499	7.671239867	Pten
ENSMUSG00000013668.9	0	0	0	0	0	0	0	0	0	2.273318402	0	0	0	0	0	0	0	0	0	0	0	8.181051426	0	0	0	4933402N03Rik
ENSMUSG00000013698.12	0	5.094847389	0	0	0	0	0	0	5.371281699	3.225391921	0	0	1.675390167	4.939927274	4.095550424	1.314812536	5.798247483	0	9.182178969	7.292340136	14.24081165	3.869101244	4.99816781	10.36728244	1.693534723	Pea15a
ENSMUSG00000013707.3	0	0	0	0	0	0	0	0	0	0	0	0	0	0	0	0	0	0	0	0	0	0	0	0	0	Tnfaip8l2
ENSMUSG00000013736.16	2.544525641	0	0	4.815884362	1.174637045	0	0	0	0	3.762591799	28.58517731	19.96921721	26.38483251	23.05075514	28.66606877	10.35314317	0	0	0	4.253451962	0	13.54053923	0	4.535245579	0	Trnt1
ENSMUSG00000013766.11	0	0	0	0	0	0	0	0	0	0	0	0	0	0	0	0	0	0	0	0	0	0	0	0	0	Ly6g6e
ENSMUSG00000013787.15	6.137178897	0	0	3.871834157	3.777499203	1.376474746	0	0	0	3.781271089	1.767820781	0	1.178480859	1.158259501	5.761676147	2.77454429	0	4.061177077	0	3.419654492	2.504270987	0	3.515745293	1.823104276	0	Ehmt2
ENSMUSG00000013822.7	0	0	0	0	3.045636475	0	6.416201699	0	6.092396781	7.316826208	2.850636976	11.50596103	3.800635392	3.735420917	9.290787418	8.947986844	0	13.09741538	0	11.0284862	0	26.33125717	11.33838185	17.63869454	0	Elof1
ENSMUSG00000013833.15	2.40810458	0	0	0	5.558302896	1.620302355	0	0	0	1.780432941	0	0	0	0	3.39114737	1.088674931	2.40049684	2.390285329	3.801457538	2.012704644	2.947875498	0	12.4155646	0	2.804519651	Med16
ENSMUSG00000013858.14	12.0405229	0	3.125297702	0	4.446642317	3.240604709	0	1.773773029	2.223731358	5.341298823	0	0	0	0	3.39114737	0	0	2.390285329	0	4.025409288	0	3.203645701	0	4.292094948	0	Tmem259
ENSMUSG00000013878.18	0	0	0	0	3.324465789	1.211394882	0	0	0	1.996671189	0	0	0	1.019350072	0	3.25572628	3.589391299	8.935305826	8.526309042	3.009537199	6.611805411	2.395157913	3.094103882	8.022301884	2.620946595	Rnf170
ENSMUSG00000013921.15	0	0	0	5.400888866	0	0	0	0	0	0	0	0	0	0	0	0	0	0	0	0	0	3.796340509	0	0	0.830843401	Clip3
ENSMUSG00000013928.13	0	0	0	8.738691483	0	0	0	0	0	0	1.994977029	0	0	2.614180264	0	0	0	9.166036585	0	0	5.652114905	6.142516408	7.935002431	4.11472836	2.688625644	Thap8
ENSMUSG00000013936.12	0	0	0	0	0	0	0	0	0	0	0	10.04263881	3.317272532	0	8.109189839	0	74.6234451	0	63.63250025	0	56.39361415	0	89.06735037	0	10.05959626	Myl2
ENSMUSG00000013973.12	1.915883237	3.356288307	0	0	0	1.289109347	0	0	1.769196267	0.708254462	0.827808247	0	1.103682211	0	0	3.464590481	43.92610231	0	27.21988884	1.601303831	32.83453477	2.548814179	16.46299771	3.414782245	13.3876217	Dedd
ENSMUSG00000013974.3	0	0	0	0	0	0	0	0	0	0	0	0	0	0	0	0	0	0	0	0	0	0	0	0	0	Mcemp1
ENSMUSG00000013997.10	0	0	0	0	0	0	0	0	0	0.84166249	0	0	0	0	1.603094098	0	0	0	0	0	0	0	0	4.057996501	0	Nit1
ENSMUSG00000014030.15	2.536765312	0	0	0	0	0.85343611	0	0	0	0	0.54803842	2.21203498	0	0	0	0	5.05750221	0	2.002281317	0	3.105375228	0	0	0	0.738590033	Pax5
ENSMUSG00000014074.17	0	0	0	0	2.323475249	3.386584437	0	0	4.647807853	0	3.262069117	2.194435867	4.349180706	2.849702556	0	3.413149621	12.54316088	0	3.972702039	2.103371079	18.48401181	0	12.97484934	4.485441224	5.861710055	Rnf168
ENSMUSG00000014075.15	4.708172602	0	6.110382886	0	0	0	4.578773707	0	0	0	22.37720146	8.210962548	21.69788323	7.997089813	9.945232821	6.385523525	4.693298434	0	0	0	0	6.263563901	0	4.19581525	0	Tctex1d2
ENSMUSG00000014077.13	0	0	0	0	0	0	0	0	0	7.118169881	0	2.79839178	5.546168708	1.817000972	0	8.705043503	35.18967831	38.22543751	25.33037511	26.82264005	35.35681367	8.538782454	11.03053782	5.719931049	10.27809563	Chp1
ENSMUSG00000014104.12	0	0	0	0	0	0	0	0	0	0	0	0	0	0	0	0	0	0	0	0	0	0	0	0	0	Sval2
ENSMUSG00000014158.12	2.754904724	0	0	0	2.543509952	0	0	0	0	0	0	0	0	0	3.879519182	0	13.73100683	0	8.697839303	0	16.86205035	0	9.469050987	0	3.208409012	Trpv4
ENSMUSG00000014164.15	1.533596238	2.686589152	1.99033914	2.902553631	0.707958656	0	0	0	0	0.56693245	1.98789298	2.674562371	0	1.736598307	1.079822466	4.853242068	10.70125886	6.088992345	4.841900164	6.408933184	3.75469638	0	5.27121713	1.366705732	3.125591571	Klhl3
ENSMUSG00000014177.10	25.1207867	44.00717174	6.520475698	9.508947511	2.319316904	0	0	0	0	1.85730622	2.170820642	4.38101693	8.682793874	5.689204834	7.075132074	22.71360717	0	0	0	20.99606657	0	26.73574927	0	4.477413589	0	Tvp23b
ENSMUSG00000014195.15	0	4.045076243	0	0	1.065941452	0	0	0	0	0.853604648	0.997693632	2.01348403	1.33018331	3.922076744	1.625840036	6.263406789	2.301771903	4.583960719	0	5.789785166	8.479915761	6.14377952	0	6.173361734	3.361473147	Dnajc7
ENSMUSG00000014198.15	0	0	0	6.85343363	0	0	0	0	0	0	0	3.157553318	0	0	0	3.274099454	14.43858983	0	5.71628394	0	4.432745388	4.817349211	6.22312993	0	2.108589992	Zfp385c
ENSMUSG00000014226.10	9.396645736	0	6.097599659	0	32.53351432	85.35468065	59.39953088	55.37140507	47.72462449	88.57951862	75.11130249	57.35649362	54.13122541	71.8232355	86.01169975	40.35704303	0	60.62623696	0	54.97631153	0	6.250460211	16.14889198	87.92778526	0	Cacybp
ENSMUSG00000014232.14	0	0	0	0	0	0	0	0	0	0	0	0	0	0	3.469267263	0	0	0	0	4.118140305	6.03156799	0	0	0	1.434562871	Cluap1
ENSMUSG00000014243.5	15.34015253	0	0	58.06693357	42.48912526	0	0	0	0	17.0126205	19.8843612	66.88232813	8.836996498	34.74145575	75.60822493	0	0	0	0	12.82136852	0	0	0	82.02474894	0	Zswim7
ENSMUSG00000014245.8	4.951054522	0	0	9.370589809	9.142280919	0	0	0	0	0	0	4.317271975	0	2.803212699	6.972187031	11.19155909	4.935413036	14.74325461	0	4.138113648	6.060821626	26.34673704	0	8.824532073	1.441520628	Pigl
ENSMUSG00000014294.4	19.63110429	0	25.47773284	0	0	0	0	0	0	29.02852729	1713.392299	1437.923284	1447.537105	1378.239709	1202.555993	896.3734466	0	1052.235361	0	918.8348571	0	914.0751689	33.73763271	734.7811426	0	Ndufa2
ENSMUSG00000014303.13	0	0	0	0	1.185381496	0	0	0	0	0	0	0	0	0	0	2.321743061	0	0	4.053555111	2.146179226	0	0	0	4.576729646	0.747626065	Glis2
ENSMUSG00000014329.14	0	0	1.958508693	0	0	0	0	1.111558075	0	0	3.260169422	2.631789501	0.869329584	4.272064508	3.187660298	1.364464777	21.06023851	1.497903573	16.6756317	1.261287697	18.47324748	2.007606492	25.93458663	4.034546178	5.272466792	Bicc1
ENSMUSG00000014349.7	0	0	0	5.317112256	6.484454943	5.670855552	0	0	7.782781577	17.65532896	1.213856426	0	1.618384147	4.771843684	0	7.620452143	2.800479551	5.577133094	4.434875281	7.044214477	3.439065161	7.474906131	0	20.02906054	4.907733975	Ube2z
ENSMUSG00000014351.12	0	0	0	0	0	0	0	0	0	0	0	0	0	0	0	0	0	0	0	0	20.00865131	0	0	0	0	Gip
ENSMUSG00000014355.10	0	0	0	0	1.860837602	0	0	0	0.620393641	0.74507827	1.451413227	0.585830611	1.548086978	0.760761805	1.892176641	5.163357093	0.669709032	2.000580439	1.0605598	9.545836414	0.822420931	4.468888328	2.309193001	5.987207952	0.782426417	Anapc1
ENSMUSG00000014361.5	0	0	0	0	0	0	0	0	2.391434345	0	0	2.258204068	0	0	1.823445593	1.170777491	2.581530619	2.570549005	0	0	3.17018991	0	8.90125734	0	0.754005716	Mertk
ENSMUSG00000014402.15	0	0	0	0	15.19025137	0	4.000137469	3.02970829	3.798263487	4.561625717	10.66326183	10.75997015	18.95584304	16.30176	8.688417684	29.75232939	4.100189291	20.41373716	0	17.18908746	5.03514412	38.30410232	0	21.99344917	2.395141966	Tsg101
ENSMUSG00000014418.16	0	3.027736766	0	0	0	0	0	0	0	1.277844975	0	0	0	0	0	5.469514918	0	3.431091423	2.7283664	0	0	2.299307358	2.970282578	1.540252327	2.012848258	Hps5
ENSMUSG00000014444.17	0	0	0	0	0	0	0	0	1.043710047	0.417823795	0	0	0	0	0	0	0	0	0	0	0	0	0	0	0.658151743	Piezo1
ENSMUSG00000014453.4	0	0	0	0	0	0	0	0	0	0	1.798289153	0	0	0	0	1.881575687	0	4.131171419	0	0	5.09486414	0	0	0	1.211774938	Blk
ENSMUSG00000014470.4	0	9.90992734	0	0	0	3.806282055	0	4.166802838	0	8.36489552	0	0	0	3.202864686	7.966206643	7.672278896	0	5.615063218	0	0	6.924908538	7.525743024	0	5.041319582	1.64703717	Rnf166
ENSMUSG00000014498.9	0	0	0	2.529758087	0.617030506	0	0	0	0	0.494117296	0	0	0	2.270332009	0	0	3.997208701	0	0	0	0	1.778193061	11.48549334	2.382340048	0.778328481	Ankrd52
ENSMUSG00000014504.16	6.186772262	27.09532475	16.05869221	11.70936512	45.69629339	10.40698331	18.05020709	11.39270473	8.569635802	42.31127765	112.2726907	99.80391048	99.7923307	134.8600146	145.931908	93.69832247	18.5016806	153.5248001	14.64974917	129.2733024	79.52198689	90.53696911	31.8973982	143.3512417	6.304567901	Srp19
ENSMUSG00000014529.9	0	0	0	0	0	0	0	0	0	0	0	0	0	0	0	0	0	0	7.559145629	0	0	0	0	0	0	Tmbim7
ENSMUSG00000014542.3	0	0	0	0	0	0	0	0	0	0	0	0	0	0	0	0	0	0	0	0	0	0	0	0	0	Clec4f
ENSMUSG00000014543.14	0	0	0	0	0	0	0	0	0	0	0	0	0	0	0	0	0	0	14.87097022	0	11.53183175	0	16.18953516	8.395150479	0	Klra17
ENSMUSG00000014547.10	185.8254471	203.4583068	166.5969117	203.6167443	107.7933148	67.45220796	77.28082678	69.33859333	74.50964781	42.48246748	8.979894423	7.462276524	10.5639871	9.69053997	5.164807899	21.00235881	0	38.83166202	3.859814153	39.85023717	8.979386031	39.03390285	4.202052458	71.90672602	0	Wdfy2
ENSMUSG00000014550.14	0	0	0	0	0.590193929	0	0	0	0	0	1.104812509	0	1.473000441	0	0	1.155981146	0	2.538062277	4.036478766	2.137138052	1.565062444	0	4.394381399	0	1.488953106	Rbsn
ENSMUSG00000014551.8	1.707571724	0	4.432257659	0	2.364814453	0	0	0	6.307335353	1.262493735	0.737801724	0	0	1.93360292	0	9.263670078	0	5.084808617	0	8.563176783	0	0	0	12.1739895	0	Mrps25
ENSMUSG00000014554.13	0	0	0	0	3.372591595	1.63857512	0	1.793776541	0	0	14.73107306	25.48229756	18.23744495	5.515234354	13.71756251	0	0	2.417241485	7.688656039	0	2.981119811	0	0	4.340498534	1.418073643	Dguok
ENSMUSG00000014592.20	0.770692632	0	0	1.458647748	0.711554328	5.185634784	2.998044006	3.406082484	1.423371218	3.418871162	8.324955617	11.42462171	9.767398188	13.52699234	8.68245446	3.484208101	1.536515685	6.884907645	2.433245916	5.797335332	3.773766218	4.101194208	2.648994635	8.241882803	2.468294895	Camta1
ENSMUSG00000014599.10	0	0	0	0	0	0	0	0	0	0	0	0	1.224897072	2.407758531	1.497152072	2.883823823	0	2.110566273	3.356598466	5.331513968	0	2.828744538	0	1.894909936	1.238162766	Csf1
ENSMUSG00000014601.13	0	0	0	0	0	0	0	0	0	0.76124691	0.889745853	1.795630449	1.186261037	2.331812361	1.449928497	0.930953824	0	6.131982663	3.25072373	5.163345913	2.52080386	0	3.538955788	0	0	Strip1
ENSMUSG00000014602.15	1.203536083	0	0	0	0.555591992	0	0	0	0	0	0.520019736	0	0	0	0.847423375	0	2.399467688	0	0	0	0	1.60113611	0	0	0	Kif1a
ENSMUSG00000014606.14	5.296694177	0	0	20.04952612	17.11590234	0	0	0	4.891160057	35.24501379	9.154309686	4.618666433	3.051264829	2.99890868	14.91784923	4.789142644	0	15.77250069	0	4.427000828	0	0	0	28.32175294	1.542155086	Slc25a11
ENSMUSG00000014609.16	0	0	0	0	0	0	0	0	0	0	0	0	0	0	0	0	0	0	10.48887367	0	0	0	0	0	1.934537742	Chrne
ENSMUSG00000014633.15	5.496324843	0	0	0	0	0	0	0	0	0	270.7309796	239.6371228	202.641024	168.0445745	178.0211279	14.90893158	0	10.91130738	8.676552373	9.187706074	0	43.8725401	0	0	0	Cmc2
ENSMUSG00000014668.15	5.061524298	0	9.85345719	9.579669907	1.168283363	1.702832968	0	0	0	3.742239713	6.560898085	6.620400838	2.915790596	7.164397568	1.781938267	11.44126933	2.522766907	12.56017634	11.98525794	12.69133435	21.68618529	0	8.698636877	0	2.210526561	Chfr
ENSMUSG00000014686.8	0	0	0	0	0	0	0	0	0	0	0	0	0	0	0	0	0	0	0	0	0	0	0	0	0	Ceacam16
ENSMUSG00000014704.10	0	0	0	0	0	0	0	0	0	0	0	0	0	0	0	0	0	0	9.986589577	0	0	0	0	0	5.525693718	Hoxa2
ENSMUSG00000014747.6	0	0	0	0	0	0	0	0	0	2.387049685	0	0	3.719770809	0	4.546555545	0	0	0	0	0	0	0	0	0	0	Ankrd53
ENSMUSG00000014748.13	8.240453759	0	3.564888254	0	8.876152879	3.696413836	2.67132468	0	0	28.4320507	7.121013895	4.790397671	4.747075418	0	11.60439348	1.241803132	5.476280218	8.179476875	4.336153742	4.591605555	10.08753189	3.654256336	9.441255339	14.68740612	2.399243236	Tex261
ENSMUSG00000014773.13	0	4.662528033	0	0	0	0	0	0	0	0	1.149984388	0	0	0	1.874012821	0	2.653120826	0	0	0	0	0	0	0	0.774915568	Dll1
ENSMUSG00000014776.7	0	0	0	0	0	0	0	0	0	0	0	3.082988929	0	0	0	0	3.524407042	0	0	0	0	0	0	6.301649478	0	Nol3
ENSMUSG00000014778.10	0	0	0	0	0	0	0	0	0	1.779288213	1.039816574	2.098493965	0	0	0	0	0	0	0	0	0	0	0	2.144667675	0	Fhod1
ENSMUSG00000014782.16	0	0	0	0	0	0	0	0	1.892891442	0	0	0	1.180847287	0	0	0	0	0	0	0	2.509299644	0	0	0	0	Plekhg4
ENSMUSG00000014786.8	0	0	0	0	0	0	0	0	1.978866283	0	0	0	0	0	0	0	0	0	0	1.791076671	2.623271651	0	0	0	0	Slc9a5
ENSMUSG00000014791.10	0	0	0	0	0	0	0	0	0	0	0	0	0	0	0	0	0	0	0	0	0	0	0	0	0	Elmo3
ENSMUSG00000014813.9	5.350960998	4.686968256	0	0	1.235090131	14.4016581	18.21363523	13.79502631	14.82381604	4.945293545	186.1179999	158.6435437	252.7671564	212.0743617	182.7321013	153.6131481	4149.895661	159.3409648	4599.434831	239.2711145	4765.391403	142.3740758	4207.196142	216.9737343	1136.528247	Stc1
ENSMUSG00000014837.15	0	0	0	5.254016734	1.281501429	0	0	0	0	0	0	0	0	0	0	0	0	0	0	0	0	0	0	0	0	4931428F04Rik
ENSMUSG00000014846.12	0	0	0	0	0	0	0	0	0	0	0	0	0	0	0	0	0	0	0	0	0	0	0	0	0	Tppp3
ENSMUSG00000014850.15	0	0	0	0	1.381821561	0	0	0	0	0.368853688	0	0	1.149579072	0	0.702546658	2.255416387	1.989251247	0.99039457	0	0	0	1.327403581	0	1.778393348	0.871521801	Msh3
ENSMUSG00000014852.16	0	0	0	0	0	0	0	0	0	0	0	0	0	0	1.605372608	0	0	2.263127003	0	0	0	0	3.918360591	0	0	Adamts13
ENSMUSG00000014856.12	0	0	0	0	6.861248552	0	7.227250358	0	0	5.494479685	6.421951203	6.480193805	4.281059852	21.03800927	5.232600988	20.15813846	7.408019037	51.63554164	11.73143382	37.26767077	0	19.77313025	0	46.3594544	0	Tmem208
ENSMUSG00000014859.9	9.159047027	0	5.943418917	0	12.6843555	0	0	0	0	10.15761681	0	3.993300505	2.638124566	5.185714846	9.673482985	0	4.565055777	0	0	0	5.606012826	0	0	0	6.666738954	E2f4
ENSMUSG00000014867.9	3.422429642	0	0	6.477445196	22.11869123	4.605589686	0	2.520909367	15.80198007	25.30374521	1.478751641	2.984325766	0	0	2.409771439	0	3.411617423	0	0	5.720964191	0	4.553063061	0	12.19996266	4.982274891	Surf4
ENSMUSG00000014873.15	0	0	0	0	0	0	0	0	3.04262304	0	0	0	0	0	0	0	3.284482619	0	5.201348738	0	0	0	0	5.87266395	5.755930956	Surf2
ENSMUSG00000014905.4	0	0	0	8.337582459	4.067221092	5.928183507	4.284180185	0	0	4.885538723	3.806813757	0	5.075466015	0	0	3.983123737	21.95668255	0	34.77088368	0	53.92680835	0	60.56626414	7.85172175	5.130433555	Dnajb9
ENSMUSG00000014907.10	43.55135742	6.357855776	47.10169096	13.73787827	8.37697686	2.441974751	3.529533061	0	0	0	12.54501392	9.494091311	12.54430789	10.27421849	7.666250898	3.281506918	0	7.204848408	0	3.033368376	13.32832267	4.828248191	0	0	1.056680279	Naf1
ENSMUSG00000014932.15	65.80655738	73.36091656	62.11300238	59.44358703	57.99527912	113.7144508	119.268883	122.2818997	60.76816863	56.39452571	3.231076274	5.216607799	11.20043403	6.774306235	4.212285611	9.466019824	20.87230084	8.907219356	18.88779595	10.0002576	38.44763085	7.958763934	25.70315119	9.329932817	5.225416276	Yes1
ENSMUSG00000014956.15	189.3278168	133.3885482	178.9441278	155.7958229	58.42498063	233.3174516	216.1459785	212.215616	226.1416401	119.0587238	256.9716145	293.3972618	272.6650289	258.082569	258.646225	186.5365135	2404.252112	250.2286832	2468.965333	232.2015279	2574.609036	247.7674867	1952.250546	226.4944364	665.6773973	Ppp1cb
ENSMUSG00000014959.12	16.25427019	0	10.547597	0	27.51286181	3.645582572	0	5.986323498	10.00652287	33.04840055	1.170514869	0	1.560598658	6.135282414	11.44481557	11.0225382	2.700486554	5.377997823	0	6.792696083	0	10.81201441	4.655711921	2.41423869	1.577500016	Gorasp2
ENSMUSG00000014980.14	2.676756056	4.689202806	6.947920469	5.066149628	11.12111073	0	0	0	0	4.947651254	3.46969068	0	0	1.515539071	7.538936918	4.840516046	2.668299587	7.970846594	8.451106793	4.474489514	0	3.561048845	4.600220718	9.541853988	2.338046806	Tsen15
ENSMUSG00000015001.17	0	0	0	0	0	0	0	0	0	2.171066633	0	0	0	0	0	0	0	0	0	0	0	0	0	0	0	Oc90
ENSMUSG00000015013.9	0	0	0	0	0	3.874599938	0	0	0	4.257517335	54.73807741	85.36242988	96.20090341	52.16563201	68.92811363	52.06657644	0	80.02184966	0	62.56827836	0	45.96492278	0	71.84526727	0	Trappc2l
ENSMUSG00000015016.8	0	0	0	0	1.383419611	0	0	0	0	3.323522339	0	0	0	0	2.11007742	0	0	0	0	0	0	0	0	0	0	Acsf3
ENSMUSG00000015023.7	0	0	0	0	0	0	0	0	7.013364437	5.615257899	1.640779213	0	2.187582495	2.150046128	0	13.73416626	0	7.538654371	0	12.69562632	0	15.15583352	0	20.3050782	0	Ddx19a
ENSMUSG00000015027.11	0	0	0	0	1.956103125	2.851120709	0	0	3.912928046	1.566445057	7.323447749	0	2.441011863	0	2.983569846	1.915657058	0	0	0	0	0	0	0	3.776233725	0	Galns
ENSMUSG00000015053.14	52.00533371	47.37415246	72.89331344	35.43395317	24.00737903	69.98397443	76.87555781	93.46745491	57.62834006	44.60218698	0	0	0	0	0	0	0	2.064820394	0	0	2.546488227	0	0	0	0	Gata2
ENSMUSG00000015083.11	0	0	0	0	0	0	0	0	0	0	0	0	0	4.258329807	0	0	0	0	0	0	9.206927963	0	0	0	0	C8g
ENSMUSG00000015085.8	0	0	0	0	2.435936692	0	0	0	0	0	2.279973747	0	3.039793908	0	0	0	0	0	0	0	0	0	0	4.702546697	0	Entpd2
ENSMUSG00000015087.14	0	6.167488876	2.284568613	0	4.063076721	0	0	0	1.625530541	3.253707009	0	1.534969876	1.014058855	2.989976361	4.957805357	1.591626024	3.509489502	1.747280214	2.778836259	2.942543268	2.154874345	0	6.050454903	9.412465312	4.100164644	Rabl6
ENSMUSG00000015090.13	6.809576504	0	8.837636861	0	6.287050675	0	0	0	18.86463188	20.13865083	64.72968523	17.81365586	66.68743749	88.67603835	57.53639849	120.0625573	0	20.27756305	0	108.138019	0	63.41431129	0	115.3022244	0	Ptgds
ENSMUSG00000015092.9	8.526189563	14.93637492	0	0	94.46329442	17.21063754	8.291856713	12.56052184	39.36696781	104.0133791	51.57553369	37.17377691	73.6751872	38.61920365	240.1354622	42.40045803	0	76.16788488	0	49.88359323	0	45.37160183	0	326.7288025	14.8946186	Edf1
ENSMUSG00000015093.15	0	0	0	0	0	0	0	0	0	4.101857117	0	0	0	0	0	0	0	0	0	0	0	0	0	0	0	Clic3
ENSMUSG00000015094.16	0	0	3.730994159	0	11.94394765	1.934324086	0	0	0	5.313721713	0	0	0	0	4.048366663	0	0	0	0	0	0	3.824526345	0	7.685882773	0.837011977	Npdc1
ENSMUSG00000015095.12	0	0	0	0	1.698451272	0	0	0	0	2.720235519	1.589706466	0	0	0	2.590583254	1.663332635	0	0	0	0	0	0	6.323042566	6.557679797	4.284887003	Fbxw5
ENSMUSG00000015112.15	8.869661655	0	0	0	12.28358597	0	0	4.355504809	10.92075758	14.20853929	3.832372933	7.734259746	5.109542999	3.347912797	6.245229141	8.019733338	0	2.934676274	0	2.471101041	0	7.866561297	0	2.634812894	2.582439797	Slc25a13
ENSMUSG00000015120.15	10.25666026	7.187141312	2.662269489	0	21.78013984	8.281479591	7.979813878	7.554899189	11.36564778	47.0162446	2.658997516	0	9.45368131	10.45290055	28.88732222	25.03932453	0	34.61459779	3.238252923	17.1451256	5.022266514	19.10306893	3.525379231	38.39009989	7.167048849	Ube2i
ENSMUSG00000015126.9	0	0	0	0	4.348719196	0	0	0	0	3.482449163	4.070288703	0	0	0	0	0	0	0	0	7.873524962	0	0	0	8.395150479	0	Tsr3
ENSMUSG00000015127.14	0	0	0	0	0	1.331829699	0	0	0	0.731725613	0	0	0	0	0	0	3.94624247	1.964727743	3.124660056	0	2.423046615	0	3.401714421	0	2.305213314	Unkl
ENSMUSG00000015133.17	2.178905919	1.908528745	0	0	0	0	0	0	0	0.402743708	0	0	0.627600799	0	0	0.985056991	1.086011135	1.081391335	3.439642282	0.910569686	2.667302503	1.4493645	0	0.970895447	1.585994365	Lrrk1
ENSMUSG00000015134.15	2.432096958	0	0	0	0	0	0	0	0	0	34.67811921	31.81147771	49.03700461	23.409285	30.82440582	23.08995349	1646.176713	31.38330222	1574.126178	26.42584856	1420.146204	35.59120618	1249.746556	52.01829432	424.1611222	Aldh1a3
ENSMUSG00000015143.15	0	3.555251359	0	0	0.936864862	0	0	0	0	3.000961071	5.261287693	10.61800778	10.52198318	8.04334083	10.00275089	14.67989504	2.023046587	12.0866443	6.407444966	18.65853232	4.968712615	18.89936731	10.46336124	28.93770286	5.31796838	Actn1
ENSMUSG00000015149.14	0	0	0	0	1.029527961	0	0	0	0	1.648889534	0	1.944701656	2.569486171	7.576190349	3.140599838	0	2.223141364	0	3.520595134	3.728000697	5.460156286	0	3.832755891	0	0.649328457	Sirt2
ENSMUSG00000015165.16	1667.466592	1354.811753	1556.962101	1585.101457	1046.661395	1383.413769	1284.102588	1436.640544	1449.222872	1250.972022	839.4654221	875.0406098	1018.168068	1257.012749	718.527618	1187.897236	1496.73095	1892.912043	1202.987298	1467.774244	1588.645908	1495.616587	1332.344625	1033.817724	404.7580704	Hnrnpl
ENSMUSG00000015189.12	0	0	0	5.264428459	1.284040942	0	0	2.048824284	2.56855569	5.141292299	2.403658228	0	1.602348634	0	0	3.772473027	0	5.521872919	0	6.97441795	0	3.700421081	0	0	0	Casd1
ENSMUSG00000015202.13	0	0	0	0	1.350970363	0	0	0	0	0	0	0	0	0	0	0	0	0	0	0	0	0	0	2.608032153	0	Cnksr3
ENSMUSG00000015214.14	1.916537234	0	0	3.627325087	0	2.579098781	0	0	1.769800191	0.708496228	5.796635763	5.013606164	11.04058958	8.680916746	6.747277772	1.732886569	5.731447397	1.902355434	18.15278699	1.601850445	2.346124501	0	13.17489395	5.123921849	4.464063879	Mtmr1
ENSMUSG00000015217.11	0	0	6.523394442	0	9.281420378	3.382036652	9.776522195	0	0	18.58137602	10.8589618	13.14893398	23.16448142	17.07525444	21.23489729	18.17901953	10.02105351	29.93527436	39.67367166	16.80437199	24.61225327	20.06078769	8.638283757	17.91767121	2.926919233	Hmgb3
ENSMUSG00000015222.17	1.365309946	0	0	0	0.945408222	4.593270035	5.311143676	5.531165418	5.673495889	3.533048309	1.474796077	0.595268578	0.786513641	1.546035966	0.480665092	0.92586015	0.680498314	3.388017657	2.155291689	2.282264394	0.835670463	0	2.346395029	5.47529785	1.788821147	Map2
ENSMUSG00000015224.10	0	0	0	6.368743688	1.553393252	20.37735359	9.81753847	22.30744162	15.5367985	4.975821878	2.907871821	0	0	0	0	1.521273959	0	0	0	5.624957599	4.119251858	0	0	2.998807123	0	Cyp2j9
ENSMUSG00000015242.14	0	0	0	0	0	0	0	0	5.98341565	0	0	0	0	0	0	0	0	0	0	0	0	8.620080729	0	0	0	Nipsnap3a
ENSMUSG00000015243.4	0	0	0	0	0	0.729081336	0	0	0	0.400567346	1.87273343	0.944858906	2.496837378	1.226997279	2.288852676	0.48986695	9.721282533	0	13.68422001	0.905649113	5.305777651	0	7.448779663	0	2.839363027	Abca1
ENSMUSG00000015247.10	0	0	0	0	9.21815047	0	0	0	6.146567469	19.68502384	0	0	0	0	23.43349168	3.009182693	0	0	0	16.68981936	8.148158535	44.27563694	0	23.72737254	0	Nipsnap3b
ENSMUSG00000015289.4	11.11231238	0	0	0	0	0	0	4.092579729	0	2.053972985	7.202054627	9.689829628	3.200733022	18.87487304	7.824304891	17.58309669	5.538603051	11.0300846	0	18.57544137	0	14.78337447	0	0	0	Lage3
ENSMUSG00000015290.15	0	0	0	0	4.949401605	2.404668962	10.42683828	26.32432728	6.600419682	3.963474922	1.544170635	0	8.235113223	2.023452069	5.032756265	0	0	7.094780705	0	5.974055859	0	0	0	6.369840465	0	Ubl4a
ENSMUSG00000015291.10	0	0	0	0	1.206627859	0	0	0	2.413700959	0	2.258744941	2.279230177	1.505745213	1.47990838	3.680847343	2.363357171	2.605567217	0	0	2.184646591	0	3.477327724	0	6.988142018	0	Gdi1
ENSMUSG00000015305.6	1.310573256	0	0	0	0.605003884	0.881824216	1.274553605	0	0	1.453459174	2.831339947	7.999651012	2.264944481	6.678242018	7.382315679	22.51478358	0	23.41575733	0	10.95383025	1.604335136	17.43534069	2.25232562	10.51157497	0.763157979	Sash1
ENSMUSG00000015312.9	0	0	0	0	0	0	0	0	0	0	6.106713825	0	0	12.00318389	0	3.194771053	0	7.014411887	0	11.81276495	0	0	12.1446985	12.59536736	0	Gadd45b
ENSMUSG00000015314.10	0	0	1.34538988	0	0	0	0	0	0.957280218	0.766447452	0.447912125	0	0	0	1.459833843	0.468656869	2.066749772	1.028978996	1.636465703	0	1.269012505	2.758234842	5.344698831	0	1.207300142	Slamf6
ENSMUSG00000015316.11	0	0	0	3.452322561	1.68410438	0	1.773940106	0	0	0.674314393	0	0	0	0	0	0.824641196	3.636620132	0	0	0	0	0	6.269631551	1.625571698	2.124346188	Slamf1
ENSMUSG00000015335.16	0	0	0	0	0	0	0	0	0	0	0	0	0	0	0	0	0	0	0	0	0	0	0	0	0	Zdhhc12
ENSMUSG00000015337.5	0	0	0	0	0	0	0	0	0	0	0	0	0	0	0	4.775626719	0	0	0	0	0	0	0	9.413941082	3.075605629	Endog
ENSMUSG00000015340.10	0	0	0	3.659176599	1.78501146	1.300872913	1.880229906	0	3.570681584	1.429435056	0.835362282	0	0	0	0	1.748103031	5.781775189	1.919060001	6.104062155	0	4.733451601	2.572072986	3.322645646	3.445943309	1.688723545	Cybb
ENSMUSG00000015341.17	8.347451424	20.47256027	4.333411592	15.79876426	8.477610183	1.123322908	0	0	0	0.617169105	2.164042879	1.455779488	0	0	2.351014003	0.754756349	4.992647978	0	0	2.790734985	0	8.884091527	0	1.487811384	1.94431685	Golga7
ENSMUSG00000015342.6	0	0	0	0	0	1.488469243	0	0	2.042801285	0.81778554	0	0	0	2.504998582	0	1.00009677	6.615553644	2.195803879	3.492158491	0	5.416053368	0	0	0	1.288167369	Xk
ENSMUSG00000015354.8	0	4.25323368	0	0	0	0	0	0	0	0.897530682	0	0	0	0	0	0	2.420219841	2.40992443	3.832691135	2.02924146	0	0	0	0	0.706890548	Pcolce2
ENSMUSG00000015355.13	0	0	0	0	0	0	0	0	0	0	0	0	0	0	0	0	0	0	0	0	0	0	0	0	2.74967938	Cd48
ENSMUSG00000015357.10	0	5.629995927	0	0	0	0	0	0	0	3.564178078	1.388604503	5.604792695	3.702736941	1.819601145	2.2628678	4.358750317	0	0	0	0	0	0	5.523161395	2.864058206	0.93570944	Clpx
ENSMUSG00000015363.13	84.35300474	102.0327253	88.62295623	49.41557323	83.44313992	40.5408865	35.15770976	44.38081005	40.80195047	68.30608209	0	0	2.313962238	0	2.828281199	0.907975533	0	0	0	1.678633832	2.458584055	13.35950626	0	7.159377121	0	Trabd
ENSMUSG00000015365.15	0	0	3.483926174	0	0	0	0	0	0	0.99236897	0	0	0	0	0	0	0	0	0	0	0	0	4.613417622	0	0	Mov10l1
ENSMUSG00000015396.4	0	0	0	0	2.01542507	0	0	0	0	0	0	0	0	0	0	0	0	0	0	0	0	5.808164815	0	7.781508064	0	Cd83
ENSMUSG00000015401.12	0	0	0	0	6.714602696	4.893439041	0	0	0	0	0	0	0	0	0	0	0	0	0	0	0	0	12.49865668	0	0	Cltrn
ENSMUSG00000015405.15	0	0	0	0	0	0	2.902811082	0	2.756315609	0	1.28968212	0	0	0	0	1.349412866	2.975416471	0	4.711907629	0	3.653892464	0	10.25939708	5.320052829	2.60715214	Ace2
ENSMUSG00000015437.5	0	0	0	0	0	0	0	0	0	0	3.378679759	0	0	0	0	0	0	0	0	0	0	10.40292472	0	6.968676442	0	Gzmb
ENSMUSG00000015441.4	0	0	0	0	0	0	0	0	0	0	0	0	0	0	0	0	0	0	0	0	14.95750103	0	0	0	0	Gzmf
ENSMUSG00000015443.9	0	0	0	0	0	0	0	0	0	0	0	0	0	0	0	0	0	0	0	0	0	0	0	0	0	Gzmn
ENSMUSG00000015451.16	0	0	0	0	0.835268012	0	0	0	0	0	10.16326035	6.311036313	5.21163506	12.29330274	5.096010372	2.45399188	12.62562316	8.979939162	2.85629979	4.536855505	8.859776635	2.407122124	3.109559444	8.062374614	3.687654122	C4a
ENSMUSG00000015452.14	0	0	0	0	0	0	0	0	0	0	0	0	0	0	0	0	0	0	8.279400513	0	0	0	0	0	0	Ager
ENSMUSG00000015461.15	0	0	0	0	0	0	0	0	0	1.505650853	0	0	2.346275458	0	2.867776602	0	4.060035098	0	0	0	0	5.41842579	0	7.259353914	1.185842867	Atf6b
ENSMUSG00000015467.14	0	0	0	0	0	0	0	0	0	0	0	0	0	0	0	2.882732086	0	0	0	0	0	0	0	0	0	Egfl8
ENSMUSG00000015468.14	0	2.440293483	0	0	0	0	0	0	0	0	0	0	0	0	0	0	0	0	0	0	0	0	0	1.241411657	0.405578561	Notch4
ENSMUSG00000015474.16	4.295712186	0	0	8.130259253	5.949127714	2.890386335	0	0	0	17.46819947	0	3.745819755	4.949258941	7.296503139	12.09863824	7.768157923	0	0	0	7.180751151	0	0	0	19.14120002	0	Ppt2
ENSMUSG00000015476.6	4.869467327	0	0	0	0	0	0	0	0	0	0	0	0	0	3.428647048	0	0	0	0	0	0	0	0	0	0	Prrt1
ENSMUSG00000015478.13	0	0	0	0	0	0	0	0	0	0	0	0	0	0	0	0	0	0	0	0	0	0	13.01276191	0	0	Rnf5
ENSMUSG00000015484.3	0	0	0	0	0	0	0	0	2.671112653	0	7.498893561	0	6.665308023	1.637734776	0	1.307699949	25.95096623	2.871174778	18.26501442	7.252891619	10.6228311	0	14.91338942	2.577799941	8.421867036	Fam163a
ENSMUSG00000015488.14	0	0	0	0	3.313662869	0	0	0	0	3.538103049	0	0	2.756736176	0	0	0	2.385151665	2.375005431	0	0	2.929031206	3.183166397	4.112066037	2.132328866	0.69664794	Cacfd1
ENSMUSG00000015501.10	0	0	0	0	0.377818752	0.550690224	0.795945721	0.602850119	0	0.605113615	0.353628581	0	0	0.463388222	0	4.070073122	13.05366387	10.56098443	7.751980976	7.524610736	14.02647291	10.88819235	19.69176114	4.376247538	3.09779841	Hivep2
ENSMUSG00000015519.12	0	0	0	0	0	32.53162489	23.50995757	26.70969957	55.8087154	13.40499269	0	0	0	0	0	0	0	0	0	0	0	0	0	0	0	2310057J18Rik
ENSMUSG00000015522.18	86.9486053	98.27004256	89.1832017	82.28143229	33.66441996	66.99617353	80.46735884	58.8800933	73.81638332	36.29019085	6.665370984	7.337259527	4.03939143	13.49827261	7.899547988	10.14410631	9.785764626	11.13615635	6.641512364	17.58194409	8.583703915	20.52261758	0	6.248919302	2.44988294	Arnt
ENSMUSG00000015533.9	0	0	0	0	0.726717129	0	0	1.159554694	1.453702414	0	0.680188439	0	0.906866877	0.891306099	2.216868104	0	1.569257923	0	0	0	0	2.094294112	5.410886279	0	0.916688289	Itga2
ENSMUSG00000015536.14	1.240224393	0	0	2.347304803	1.145057053	0	1.206138203	0	0	0.458480164	0	0	1.428911296	1.404392843	1.746512059	2.242761742	1.236306248	2.46209421	0	2.073170257	1.518217743	1.649944765	0	3.315778453	0	Mocs2
ENSMUSG00000015542.17	0	0	0	0	0	0	0	0	0	0	2.348395031	0	3.131017152	0	3.826940994	0	0	0	0	13.6281342	0	7.230687272	0	14.53100586	1.582463109	Nat9
ENSMUSG00000015568.16	2.143346374	1.87738173	1.390843976	4.056594329	2.473598626	1.442158786	0	1.578756181	1.979244001	0.792341936	4.167403818	2.803466169	6.173584116	2.427061043	0.754577218	11.14328094	12.81945039	8.509945018	5.075261452	11.64422054	9.183203297	4.277133013	7.367026498	7.640404177	2.184155515	Lpl
ENSMUSG00000015599.9	0	4.186253622	1.033784719	1.507590103	0.73542928	0	0.774659523	0.58672793	1.471129931	0.294465447	0.344171393	0.694585574	0.458869365	1.352987104	1.121722365	0.720222913	2.382106143	0.790657621	0	0	2.925291221	0	1.368938491	1.419737443	1.159597355	Ttbk1
ENSMUSG00000015619.10	0	0	0	10.68501643	0	22.79176434	5.490384762	14.554481	13.03325706	9.391582358	0	2.461431081	0	0	0	6.380707897	2.813855396	2.801885492	8.912114881	7.077859543	6.910982126	15.02121659	9.702325748	5.031181182	2.465587318	Gata3
ENSMUSG00000015627.5	0	0	0	0	0	0	0	0	0	1.266731584	0	0	0	0	0	0	0	0	0	0	0	0	5.888900187	0	0	Gata5
ENSMUSG00000015647.9	0	0	1.279703476	0	0.455187327	1.326917787	0	0	0	0	4.68647923	1.719629933	2.272104474	2.791397261	2.777119808	1.783101933	82.56545559	0.978740823	45.14047229	1.648268661	78.45858133	3.935352978	66.08878737	0	20.9574922	Lama5
ENSMUSG00000015652.9	0	0	0	0	3.764468614	0	0	0	0	3.014581991	7.046890536	0	4.697662626	0	11.48360217	7.373262459	0	0	0	0	0	0	0	7.267261707	4.748538538	Steap1
ENSMUSG00000015653.13	0	1.619829197	0	0	2.134252833	0.622156611	0.89924039	0	1.707717279	1.025464279	1.198563274	1.612577872	0	1.570574704	0.651058967	1.254073914	0	0	1.459667037	0	3.395737018	0	4.767274188	2.472089765	0.538433594	Steap2
ENSMUSG00000015656.17	2.610786249	9.14727076	6.776685973	0	9.641801035	1.756677489	0	0	4.821789965	10.61657136	125.2146103	150.2543147	153.4074649	128.6023522	172.7987093	193.569997	0	183.9941722	8.242825621	176.7506585	0	177.1375483	0	286.1807446	0.760141545	Hspa8
ENSMUSG00000015659.12	0	0	0	0	0	0	0	0	2.266009467	0	2.120535024	0	0	1.389354546	1.727810335	2.218746155	4.892271314	4.871460003	7.747463505	2.050970663	6.007842416	3.264554175	8.434408179	0	4.286759768	Serac1
ENSMUSG00000015665.8	0	0	0	0	0	0	0	0	0	0	0	0	0	0	0	0	0	0	0	0	0	0	13.88339994	0	2.352063873	Awat1
ENSMUSG00000015668.13	0	0	0	0	0	88.80430042	77.01251969	66.10661107	48.7506315	74.16126811	11.40522834	0	33.4534536	11.95615684	22.30313143	7.160072218	0	10.48039538	0	0	0	0	0	4.704757579	0	Pdzd11
ENSMUSG00000015671.11	9.171515101	5.355623678	11.90301921	23.14456595	9.879039741	14.3992075	8.919446195	4.503731899	2.823103545	6.780962813	43.59076407	61.31396006	45.78974063	34.61849388	21.52589189	89.83717075	3.047513413	100.1401351	0	99.6527167	0	56.93993974	10.50799124	68.11202947	0	Psma2
ENSMUSG00000015672.4	58.60172281	94.76293426	55.57848264	42.65856621	31.21441157	9.099321413	28.49555977	11.62138206	20.81344705	10.83180093	24.34656831	25.55006963	24.66980074	26.79875842	28.56609427	6.11379912	11.23395902	6.711702421	10.67414482	5.651490418	2.759121527	2.998514633	3.87352989	2.00863496	0	Mrpl32
ENSMUSG00000015697.14	0	0	0	3.101196219	0.756409351	2.205010909	0	0	0	0.605731709	0	0	0	0	0	0	6.533498769	0	0	2.739017001	2.005828608	0	5.63196437	0	0.954142356	Setdb1
ENSMUSG00000015702.13	0	0	0	0	2.500565982	0	0	0	5.002054665	0	0	0	0	0	0	0	0	0	0	0	0	0	0	0	1.577119529	Anxa9
ENSMUSG00000015709.9	0	0	0	0	0.674167419	0	0	0	0	0	0	0	0	0	1.028281973	0	18.92518116	0	6.916190597	1.220606289	14.30193102	0	22.58828628	1.301472151	2.551204669	Arnt2
ENSMUSG00000015711.8	0	0	0	0	0	0	0	0	0	0	0	0	1.787916373	5.271713434	2.185312353	12.62808757	0	9.242040205	0	5.188082783	0	0	0	8.297694337	0	Prune1
ENSMUSG00000015714.11	3.054676729	5.35125293	0	0	33.84335113	2.055350892	14.85361166	20.25025373	19.74559718	56.46190699	0	0	1.759706593	3.459024158	10.75416226	1.380982373	0	3.032073038	0	2.553112556	0	0	0	2.722257718	0.88938215	Cers2
ENSMUSG00000015721.18	0	0	0	0	0	0	0	0	0	0	0	0	0	0	0	0	2.309370077	0	0	1.936299103	0	0	0	0	1.349027763	Nlrp5
ENSMUSG00000015733.13	11.43870118	13.35905315	7.422714695	28.86587122	22.88208919	6.413811443	1.85405353	7.021310384	17.60485453	19.02871712	29.65436822	31.58571884	27.45620304	43.17613855	34.90118207	30.16590698	36.1081186	39.73920378	48.15265602	27.0881341	35.00664715	35.50770775	22.9347167	39.0766461	17.76227522	Capza2
ENSMUSG00000015745.9	0	9.056724572	0	19.56951905	23.86589908	6.957154586	0	0	14.32218138	34.40121051	6.701359301	4.508090626	5.956428579	32.19822763	18.20087498	32.72139818	0	41.05304047	0	12.9630411	12.65740649	20.63342528	8.884864601	36.85826656	7.526171232	Plekho1
ENSMUSG00000015747.5	0	0	0	0	0	1.893127006	0	0	2.598160692	0	17.01953843	12.26706695	25.93307516	11.15104105	9.905362181	5.087939066	0	0	0	4.703203084	0	0	4.83536104	0	0	Vps45
ENSMUSG00000015748.13	0	3.474864118	7.72297996	3.754194963	3.662726219	1.334652867	0	0	0	2.199830102	0	0	0	1.123067727	4.189962953	0.896748137	0	0	9.393850821	3.31575402	0	0	6.817850526	0	1.155049915	Prpf3
ENSMUSG00000015749.12	1662.621311	1781.772143	1557.042421	1692.571325	944.8647316	1211.926184	1084.075394	1210.744839	939.2234326	770.6154134	168.7103849	233.3941927	168.70089	137.280385	250.54122	209.2664629	138.1140599	321.9371145	178.9520679	273.7142856	154.1889338	268.1072333	119.056189	370.4224781	28.42132145	Anp32e
ENSMUSG00000015750.15	9.76434057	11.40359755	12.67240277	6.160144257	3.005027989	4.379982539	0	0	0	8.422479946	1.406314242	0	0	0	4.583455126	4.414340176	0	0	0	2.720359929	0	0	0	0	2.842929377	Aph1a
ENSMUSG00000015755.16	1.830316488	0	0	0	2.53480356	0	0	0	0	1.353245119	10.28087918	9.576110356	9.48950822	9.326679318	6.443732757	3.309855715	21.89440932	0	34.67226699	4.589360271	26.88693095	4.869959219	6.291092392	17.94249602	7.46066226	Tab2
ENSMUSG00000015757.10	1.740928939	0	0	3.294960882	2.411010828	0	0	0	0	0	2.256643783	3.036146617	4.011585387	8.871190328	0	4.722317398	3.470857912	3.456093175	5.496495038	7.275381205	6.393462069	2.316062001	5.983852996	6.205903486	4.56190993	Ppil4
ENSMUSG00000015766.14	3.635448533	6.368662329	3.538631287	5.16046079	3.356486139	3.669188125	8.838830669	10.04180935	6.714210811	8.399594096	8.246658584	10.30274762	7.329950636	9.262513576	12.15886214	5.341512395	1.81198167	8.119231436	2.869477377	8.355941667	4.450325682	4.836454845	1.561952725	0.809957051	1.32309542	Eps8
ENSMUSG00000015776.12	3.107081255	0	0	0	2.86866258	0	0	0	0	2.297221584	0	0	1.789895251	0	4.375462143	0	0	0	0	0	0	0	0	0	0	Med22
ENSMUSG00000015787.15	0	0	0	0	0	0	0	0	0	0	0	0	0	3.311295001	0	0	0	0	0	0	0	0	0	0	0	Abo
ENSMUSG00000015790.16	0	0	0	0	2.957029824	0	0	0	0	0	2.767703442	5.585609149	7.380127138	0	4.510245347	5.791775474	0	0	0	5.353817316	0	0	0	5.708510765	1.865013567	Surf1
ENSMUSG00000015804.14	6.722605261	0	5.816508954	0	7.241211927	1.507776867	0	1.65058943	4.138598811	9.112327564	10.65049401	11.7240944	7.745377892	1.268746039	29.97859544	8.104555901	0	8.897146668	0	13.11049537	5.486307503	11.9246457	0	25.96113586	1.304876784	Med28
ENSMUSG00000015806.12	0	0	0	0	5.798292261	0	0	0	5.799362036	2.321632775	0	0	0	0	4.421957546	56.78401793	6.260356133	24.93490042	0	36.74311649	0	50.12952988	0	22.38706794	0	Qdpr
ENSMUSG00000015812.8	0	0	0	0	0	0	0	0	0	0	0	0	0	0	0	0	0	0	0	0	0	0	0	0	0	Gnrh1
ENSMUSG00000015829.13	0	0	0	0	0	0	0	0	0.805880106	0	0	0	0	0	0	0.394535727	0	0	1.377647975	0	0	0	1.499799947	0	1.016357747	Tnr
ENSMUSG00000015837.15	30.11350563	11.72300701	17.36980117	12.66537407	81.86373179	15.75932335	0	0	12.35906951	45.7657741	37.5883157	29.17631954	38.54994897	39.78290061	150.7787384	105.8862885	0	139.4898154	0	109.0656819	0	84.57491006	5.750275898	193.8189091	0	Sqstm1
ENSMUSG00000015839.6	5.916223211	0	3.839110428	0	10.92449585	0	0	0	5.463255701	12.02894453	15.33756839	10.3177796	8.520391776	35.17160549	16.66271885	21.39722319	0	14.68111234	4.66970403	14.83441795	3.621165292	15.74141191	15.25125862	21.08960879	3.445067211	Nfe2l2
ENSMUSG00000015843.10	0	0	0	0	0	0	0	0	0	0	0	0	0	0	0	0	0	0	0	0	0	0	8.401360867	0	0	Rxrg
ENSMUSG00000015850.11	0	0	0	0	0	0	0	0	0	0	0	0	0	0	0	0	0	0	0	0	0	0	4.596933281	0	0.778791992	Adamtsl4
ENSMUSG00000015852.13	0	0	0	0	0	0	0	0	0	0	0	0	0	0	0	0	0	0	0	0	0	0	0	0	0	Fcrls
ENSMUSG00000015854.7	0	0	0	0	0	0	0	0	0	0	0	0	0	0	0	0	5.497798018	0	0	0	6.751445702	0	9.478352609	0	0	Cd5l
ENSMUSG00000015869.16	6.591718025	0	0	0	19.77920536	0	6.410551976	0	15.21758045	40.20710897	1.424063438	0	9.49322195	1.866065865	32.48912278	7.450089819	0	0	5.202875403	5.509387587	0	4.384678575	0	38.18351976	0	Prpsap1
ENSMUSG00000015879.8	0	0	0	0	0.602892915	0.878747369	1.270106454	0	0	0.48279593	0.564292177	0	0	0.739437823	0	1.77128095	1.301874478	2.592672828	2.061665096	4.366244129	1.598737317	0	0	2.327755145	0.380247591	Fam184b
ENSMUSG00000015880.13	1.589158174	5.567847656	8.249795179	3.007712665	3.668039401	2.138542281	0	1.170549622	0	19.97405883	6.866380036	6.928653297	1.830931627	6.298302407	0	4.310635043	1.584137669	1.57739888	0	2.656451105	3.890728403	2.114152265	0	2.832442505	0.925380352	Ncapg
ENSMUSG00000015889.8	3.68042991	16.11865435	2.388276497	3.482874088	3.398015917	0	0	0	0	0.680281777	8.746251306	4.813949282	4.240368034	5.209510326	14.25287791	3.327755623	3.668802611	1.826597917	0	3.07611988	2.252694764	0	6.325115016	8.199786439	1.071572856	Lta4h
ENSMUSG00000015890.2	0	0	0	0	0	0	0	0	0	0	0	0	0	0	3.265782773	2.096857168	0	0	0	0	0	0	7.971055726	4.133423945	0	Amdhd1
ENSMUSG00000015932.8	5.875976795	0	0	0	18.98781422	31.62938725	17.1434463	12.9844641	10.85218139	26.06643267	53.31630916	71.73313435	77.85435533	29.94200817	99.29620211	90.31957137	99.57602565	110.8174303	46.37937336	122.7791962	64.73756726	93.80596486	40.39335617	94.25763928	25.66223535	Dstn
ENSMUSG00000015937.15	341.3719008	251.3430609	338.1664831	312.1236259	110.3881078	186.4178205	202.0806707	194.356966	193.4051893	93.27583324	55.57925722	57.52135608	57.9511775	41.08359549	53.41418186	108.8511845	11.50750732	124.4071724	13.01673998	113.0253817	12.11274206	142.6066961	5.668358324	120.5133776	8.642772521	H2afy
ENSMUSG00000015942.9	1.811127686	0	0	0	0	1.218624174	0	0	0	0	0	0	0	1.025433291	0	1.637577807	1.80540593	1.797725885	0	0	2.217087653	0	0	0	1.054635091	Gtf2ird2
ENSMUSG00000015943.11	0	0	0	0	0	0	0	0	0	3.836487433	67.26133272	63.34658953	77.71983242	35.25519261	58.45811529	28.15059817	0	20.60240386	0	17.34795149	0	41.41940823	0	18.49726316	0	Bola1
ENSMUSG00000015944.9	0	0	0	2.811176943	0	0	0	0	0	0.549084577	0	0	0.855645693	0	1.045828055	0	16.28686302	0	14.06840992	0	21.81895786	1.976005278	15.31581422	1.323679811	9.94649233	Castor2
ENSMUSG00000015947.10	0	0	0	0	0	0	0	0	0	0	0	0	0	0	0	0	0	0	0	0	0	0	0	0	0	Fcgr1
ENSMUSG00000015950.13	3.065517787	0	0	0	0	0	0	0	0	0	0	0	0	0	0	0	0	0	0	0	0	0	0	0	0	Ncf1
ENSMUSG00000015957.12	0	0	0	0	0	0	0	0	0	0	0	0	0	0	0	0	0	0	0	0	0	0	9.329429979	0	0.790275268	Wnt11
ENSMUSG00000015961.8	126.3912104	95.51236525	90.05768465	98.49976858	36.60947804	1.667506043	0	1.825447723	4.577029053	4.58075414	7.495583522	4.322036124	8.565899055	2.80630607	3.489940451	11.20390908	4.940859309	7.379761965	3.912204039	16.57072038	3.033754899	3.296976364	4.259087599	4.417135012	4.329334076	Adss
ENSMUSG00000015962.5	0	0	0	0	0	0	0	0	0	0	0	0	0	0	0	0	0	0	0	0	0	0	0	0	4.256990603	1700016C15Rik
ENSMUSG00000015966.17	0	0	0	0	0	2.038162903	0	0	0	0	0	0	0	0	0	0	0	3.006717153	0	0	0	0	5.205806828	0	0	Il17rb
ENSMUSG00000015970.19	0	0	0	0	0	1.215291922	0	0	0	0	0	0	1.040482779	0	0	0.816549976	1.80046916	0	0	0	0	0	0	0	0	Chdh
ENSMUSG00000015971.5	0	0	0	0	0.57538831	0	0	0	0	0.460770274	0	0	0	0	0	0	1.242481603	0	0	0	0	0	0	1.110780261	0.725800596	Actr8
ENSMUSG00000015980.14	0	0	4.00694616	0	1.425260732	0	3.002577754	0	0	0	1.334007186	2.692211394	0	0	6.521688281	0	9.23303555	3.064586332	24.36925557	0	11.33841912	4.107396179	21.2240043	0	0.898919105	Lrrc27
ENSMUSG00000015981.12	4.877928608	0	0	0	2.251812894	0	0	0	0	0	2.107638633	0	0	0	0	0	0	0	0	0	5.971304713	0	0	0	1.420229706	Stk32c
ENSMUSG00000015994.10	0	0	4.838400792	7.055942127	39.58316251	2.508456135	3.625622607	5.492100686	20.65589506	55.12721649	6.443272422	6.501708392	10.738183	8.443142632	34.12482776	16.85422046	0	11.10149451	0	6.231900235	0	9.919389046	0	63.12528819	3.25634341	Fnta
ENSMUSG00000016018.4	5.260302149	0	2.275650091	3.318628621	0	0	1.705242863	0	0	0	1.51523552	1.528977645	3.030300486	0.99276802	1.234612757	3.170825236	1.747894561	1.740459164	2.76798821	0	2.146462125	0	0	4.687860417	0.510519798	Mtrex
ENSMUSG00000016024.9	0	0	0	0	0	0	0	0	0	0.859258829	0	0	0	0	0	1.050815815	0	0	0	0	0	3.092237612	3.994602756	0	0	Lbp
ENSMUSG00000016087.13	0	0	0	0	2.973994998	0	0	0	0	0	5.567164812	5.6176551	0	0	2.268060841	1.456251062	3.210991614	6.394664652	5.084967441	0	27.60229608	0	11.07167293	5.74126183	2.813570381	Fli1
ENSMUSG00000016128.14	0	0	0	2.472945972	1.206347052	0	1.270697614	0	0	0.483020643	0.564554821	0	0	1.479563975	0	12.99543943	2.604960848	7.781638693	0	6.552414537	1.599481435	5.214777718	2.245511509	3.493257867	0.380424573	Stard13
ENSMUSG00000016150.15	0	0	0	2.395052424	0.292087298	0.42573223	0	0.46605644	0	0	0.273386157	0.551731157	0.728988723	0	0.445509669	1.144191402	1.261454529	0.628044204	1.997655547	0.528835395	6.196402073	0	1.087390878	0	0.921104633	Tenm1
ENSMUSG00000016179.11	0	0	0	0	1.878823226	2.73848129	0	0	0	0	0	0	0	0	0	0	0	0	0	0	4.982219445	10.82899594	0	0	1.184983249	Camk1g
ENSMUSG00000016181.9	0	0	0	3.254593827	0	0	3.344678497	0	0	0.63569363	4.45799461	5.997900667	6.934268002	3.894448025	3.63237064	1.554821195	1.714167958	1.706876032	2.714578331	0	0	0	0	3.06493702	1.001338065	Utp25
ENSMUSG00000016194.14	2.641494155	0	0	0	1.219400913	0	0	0	0	0	0	0	1.521684647	1.495574312	0	0	7.899447259	0	4.169888614	0	0	0	9.079240608	0	0	Hsd11b1
ENSMUSG00000016200.14	0.941082103	1.648609267	0	0	0	0.633210684	0.915217507	0	0	0.347894687	0.406619522	0	1.0842577	1.065653101	0	0.850903654	24.39083439	0	29.712029	0	8.064163941	0	24.25988004	0	5.480001313	Syt14
ENSMUSG00000016206.6	0	0	0	0	0	0	0	0	7.210889653	0	0	0	0	0	0	0	0	0	12.32697948	0	0	0	0	13.91796853	0	H2-M3
ENSMUSG00000016239.11	5.891391215	0	0	0	0	0	0	0	0	3.266851576	1.272766037	0	0	0	0	0	2.936389498	0	4.650104013	0	0	0	0	0	0	Lonrf3
ENSMUSG00000016252.7	0	0	0	0	0	0	0	0	0	4.727880868	326.0310523	273.2272603	287.3332301	275.161826	229.6295357	462.5504513	223.1054025	368.1447769	171.6089638	368.7822785	219.1836085	331.7798384	208.8044375	313.4317001	48.40751046	Atp5e
ENSMUSG00000016253.12	0	0	0	0	0	0	0	0	0	4.319541521	5.048682761	0	2.243732722	0	0	1.760836352	0	0	0	0	0	5.181616338	0	3.471043833	0	Nelfcd
ENSMUSG00000016255.5	0	0	0	0	0	0	0	0	0	0	0	0	0	0	0	0	0	0	0	0	0	0	0	0	0	Tubb1
ENSMUSG00000016256.10	15.58499883	13.65107965	20.22659706	14.74843698	46.76457506	15.72963889	7.578331223	0	14.39175478	37.44901612	13.46782549	13.58996924	8.978045019	4.411996115	38.40750912	7.045789317	0	0	0	0	0	0	0	90.27845372	0	Ctsz
ENSMUSG00000016257.15	18.11127686	0	0	11.42607403	55.73842238	12.18624174	0	8.89365982	55.74870603	131.674024	39.1272914	10.52857295	34.77785719	23.92677678	97.76805491	76.42029768	776.3245499	83.89387464	628.9940693	95.87074911	753.809802	104.4095692	674.389884	96.84212294	191.5920416	Prelid3b
ENSMUSG00000016262.14	0	0	0	0	0	0	0	0	0	0	1.260203671	0	0	0	0	0	0	2.895039088	0	0	3.570374922	0	5.012448289	0	0	Sertad4
ENSMUSG00000016283.13	0	0	0	0	0	0	0	0	0	0	0	0	0	0	0	0	0	7.186267239	11.42888233	0	0	0	0	0	0	H2-M2
ENSMUSG00000016308.12	4.942337876	0	0	9.354092292	6.844639016	0	0	0	13.69180368	7.308238384	32.03202553	25.85802686	42.70696371	50.36899438	48.71938437	102.7810719	0	39.24612848	0	53.70076708	6.050151166	78.90105583	0	79.28096332	2.877965478	Ube2a
ENSMUSG00000016319.3	13.64397528	0	0	12.91160248	116.5224249	13.77060124	19.90347866	0	44.09770063	131.139811	315.3954449	303.3840916	353.6946107	262.650471	369.8647795	289.9089751	6.800435459	460.4624746	10.76925668	359.216422	0	272.2709581	23.44826964	547.1638781	33.76626325	Slc25a5
ENSMUSG00000016327.9	0	4.682505539	3.468998616	5.058913994	0	0	0	0	0	0.988116973	0	0	1.539795629	0	0	0	2.664488637	0	0	0	0	3.555962843	4.593650539	0	1.556471689	Atp1b4
ENSMUSG00000016344.14	16.80986775	0	0	0	23.27996983	5.655291826	0	0	62.09137318	52.82062113	21.7894497	14.65804317	24.20913711	19.03498923	124.2781901	15.19907546	0	33.37095954	0	14.04976311	0	11.18158675	0	67.41255564	0	Ppdpf
ENSMUSG00000016346.17	0.690038202	0	0	0	0	0	0	0.508271593	0.637206374	0.25508999	0	0	0	1.562757058	0	0.935873755	0.687858217	2.054796378	0	1.153474068	0	1.835998267	1.185886186	0	0.401815127	Kcnq2
ENSMUSG00000016349.10	0	0	0	0	0	0	0	0	0	0	0	0	0	0	0	0	0	0	0	0	0	0	0	0	1.568795002	Eef1a2
ENSMUSG00000016382.15	158.9758139	129.9654935	116.9162219	85.25069861	89.28932268	19.61070521	23.19098103	23.41983096	14.68040489	4.897450923	19.46208831	18.48338431	19.84258109	30.00323927	11.19366696	26.35271507	0	23.66991609	4.182679684	22.14545011	3.243497746	24.67442174	0	33.05763832	1.542882861	Pls3
ENSMUSG00000016386.15	3.278537709	0	0	0	3.0269625	0	0	0	3.02752097	0	0	0	0	0	2.308455502	0	0	3.254277515	5.175531824	0	0	0	0	0	0.954560229	Mpped2
ENSMUSG00000016409.4	31.14838184	36.37763434	50.53142574	19.65094562	25.16346253	13.97220505	12.62179299	13.38366284	11.98481197	6.716956961	1.121540484	2.263424142	0	7.348227464	3.655321356	8.214387059	0	10.30596439	8.195190245	8.677985904	0	10.35963932	4.460916762	9.252907416	1.511497357	Nkap
ENSMUSG00000016427.7	0	0	0	0	37.11460583	0	0	0	24.74763561	0	2095.87811	1261.921082	2223.126794	1820.817108	1113.320156	969.2584635	26.71483715	1463.065696	42.30595823	1254.35212	0	820.0186104	46.05710242	931.4409438	7.802789459	Ndufa1
ENSMUSG00000016458.14	1.812589452	3.175335879	0	3.430588812	0.836751135	2.439215458	0	0	0	0	0.783177423	0	1.044177794	2.052521841	0	3.277799001	0	0	2.861371509	1.51497042	2.21887707	2.411396272	3.115080858	3.230676149	1.583229435	Wt1
ENSMUSG00000016477.18	6.205005519	0	2.68433656	3.914624735	1.909623607	0	2.011489278	3.047008153	1.909975929	2.293836472	12.51150817	7.214273597	4.766020583	5.85530153	2.912676402	1.87013859	0	2.053030114	3.265094216	1.728723845	2.531947587	0	3.554600463	1.843252785	1.806613805	E2f3
ENSMUSG00000016481.15	0	0	0	0	0	5.840541022	8.441685412	7.192959	9.017618503	7.219966107	3.750533682	3.784548397	2.500215069	3.071642865	1.527966005	2.45264818	0	1.077002656	1.712841482	0.906874264	1.32823881	0	0	3.867820802	0.631823129	Cr1l
ENSMUSG00000016487.15	1.008441101	0	1.30877981	1.908621256	0.931059413	17.6418695	32.36393216	22.28406906	19.55585503	11.92946034	9.150199085	8.79350951	6.390255573	7.993498843	13.49104102	26.89833686	8.042041682	32.03132605	6.367740098	43.82869971	11.11032699	36.22291849	12.13161036	35.94798157	3.816955023	Ppfibp1
ENSMUSG00000016493.13	0	2.587295248	0	0	0	7.949988036	8.617947093	5.439368429	15.00221656	2.7298957	0.638140752	0	0.85080645	0	2.079826409	0.667695805	13.25025002	0	16.3203177	0	10.8477786	0	12.69099429	0	7.310176156	Cd46
ENSMUSG00000016494.9	0	0	0	0	0	0	0	0	0	1.138842086	0	0	0	0	2.169124854	0	0	1.528930108	0	0	1.88558895	0	2.647177766	0	1.345419252	Cd34
ENSMUSG00000016495.12	0	0	0	0	1.364483622	0	2.874539429	0	0	2.185353726	5.108485532	2.57740796	8.51366338	6.694063071	10.40597538	21.3803262	2.946437685	11.73561515	13.99804935	4.940901161	3.618305725	11.79673591	10.15947666	10.53647736	1.721173353	Plgrkt
ENSMUSG00000016496.7	12.40087427	65.17241006	0	0	0	0	0	0	0	0	1.339531787	0	0	0	0	0	3.090424286	0	0	2.59117663	0	4.124406379	0	0	0	Cd274
ENSMUSG00000016510.11	0	0	0	0	1.011053887	0	0	0	0	0	1.892640583	0	0	0	1.542122117	0	0	0	0	0	0	0	0	1.951827457	0	Mtif3
ENSMUSG00000016520.7	0	0	9.59398498	0	0	0	0	0	0	0	2.129376403	0	0	0	1.735014284	0	0	0	3.889882927	0	0	0	0	0	0.717438838	Lnx2
ENSMUSG00000016524.12	0	0	0	0	0	0	0	0	0	0	0	0	0	0	0	0	0	0	0	0	0	0	0	0	0	Il19
ENSMUSG00000016526.8	0	0	0	0	0	0	0	0	0	0	1.526678456	0	2.035456714	2.000530649	4.97574581	1.597385526	0	0	0	0	4.325344068	0	0	3.148841841	1.028750404	Dyrk3
ENSMUSG00000016528.10	3.692532606	0	0	0	3.409189925	0	0	0	6.81963783	19.11052668	3.190913603	0	6.38146804	4.18131299	5.199907986	5.008047882	3.680867072	0	0	0	0	0	6.345914473	13.16280088	0	Mapkapk2
ENSMUSG00000016529.5	0	0	0	0	0	0	0	0	0	0	0	0	0	0	6.03546572	0	0	0	0	0	0	0	0	7.638946084	0	Il10
ENSMUSG00000016534.15	43.49588476	39.12823593	51.87300547	33.37389712	16.82306027	2.372949083	4.573021479	0.865902809	2.171117948	2.172884947	16.76181705	18.45145635	21.67062458	14.64291257	13.24365175	18.60104607	168.7464839	18.66985006	178.1527286	34.38897209	238.8846956	25.02278041	147.4820552	22.00035666	45.52198997	Lamp2
ENSMUSG00000016552.13	0	0	0	0	0	0	0	0	0	0	0	0	0	0	0	0.85477205	7.538990918	0	5.969421283	0	4.629043088	0	6.498712212	0	3.302948762	Foxred2
ENSMUSG00000016559.14	0	6.609948175	0	0	13.93460559	0	0	0	3.484294127	19.52792729	68.47275995	78.96429709	93.46549119	66.22590002	63.76177494	240.5192405	52.65767296	142.3199659	29.78191616	211.2940852	60.04612394	175.689179	25.93807246	228.6550125	10.9857822	H3f3b
ENSMUSG00000016624.15	2.63344082	4.613322179	10.25323395	4.984169251	1.215683227	3.543841407	0	5.819256777	2.431815038	0.973517683	0	0	0	0	0	0	7.875363578	0	8.314351078	2.201041687	0	0	0	0	0.76673752	Phf21b
ENSMUSG00000016626.10	0	0	0	0	0	0	0	0	2.931653752	1.17361589	0	0	0	0	0	0	3.164692328	0	0	0	0	0	10.91203048	0	0	Nlrp14
ENSMUSG00000016756.17	0	0	0	0	0	0	0	0	0	0	0	0	0	0	0	0.476218687	2.100096954	0	0	0	0	0	1.810311999	0	0	Cmah
ENSMUSG00000016833.14	10.43586585	0	0	0	0	0	0	7.686899287	0	3.857880485	613.2366563	655.1981825	474.931072	602.6803094	477.6207305	278.357789	104.0289662	227.8901587	82.37080157	244.2256219	102.200323	222.1353145	53.80462615	148.803262	27.34602142	Mrps18c
ENSMUSG00000016918.15	0	0	0	0	0.917951706	0	0.966918301	0	0.918121066	0	0.429589528	0	0	0	0	0	2.973308863	0	1.569523331	0	1.217101421	0	1.708688322	0	0.578956753	Sulf1
ENSMUSG00000016921.14	4.669019399	0	9.089353337	0	25.86448207	9.424702553	2.270348293	5.158692494	19.40194052	45.73954435	166.4333435	173.0319525	173.4843878	200.9081773	146.294168	261.740087	1624.339855	282.7026735	1477.797255	269.2647323	1534.630277	208.0844477	1348.046384	249.6553689	447.9239144	Srsf6
ENSMUSG00000016933.17	0	0	0	0	0	0	0	0	0	1.056657605	0	0	1.646603395	0	1.006295035	3.230553139	1.424655309	1.418594946	0	0	0	3.802621841	4.912288638	1.273643804	0.832218094	Plcg1
ENSMUSG00000016940.18	0	0	0	7.062976965	10.33633755	0	3.629237385	0	0	19.31376259	0	0	0	4.22578026	15.76562332	0	0	0	0	3.119056748	0	0	0	13.30278414	2.173060009	Kctd2
ENSMUSG00000016982.6	0	0	0	0	0	0	0	0	0	0	0	0	0	0	0	0	3.167378824	0	0	0	0	0	5.460646834	0	0.925118501	Pom121l2
ENSMUSG00000016984.7	0	0	0	0	1.238631608	0	0	0	2.477720268	0	1.159327153	7.01904863	0	3.038320861	1.889237776	0	16.04805271	0	16.94260119	2.242590622	29.56116871	0	13.83363865	2.391163529	14.8430124	Etaa1
ENSMUSG00000016995.17	2.170272836	3.801933856	0	8.215113138	10.01869594	0	0	0	2.004108875	1.604591961	0.93772403	1.892457062	1.250228341	0	1.528113663	0.981154079	6.490249381	4.308426938	6.852028024	0	7.970203005	2.887243893	18.64894271	1.934097288	13.90145211	Matn4
ENSMUSG00000016998.2	0	0	0	0	0	0	0	0	0	0	0	13.39476449	0	0	0	0	0	0	0	0	0	0	0	0	0	Svs4
ENSMUSG00000017000.2	0	0	0	0	0	0	0	0	0	0	0	0	0	0	0	0	0	0	0	0	0	0	0	0	0	Svs6
ENSMUSG00000017002.14	0	0	0	0	0	0	0	0	0	0	0	0	0	0	0	4.302111189	0	0	0	0	0	0	0	0	0	Slpi
ENSMUSG00000017003.7	0	0	0	0	0	0	0	0	0	0	0	0	5.390567864	0	0	4.230409336	0	0	0	0	0	0	0	0	2.724473986	Svs3a
ENSMUSG00000017004.7	0	0	0	0	0	0	0	0	0	0	0	0	0	0	0	0	0	0	0	0	0	0	29.87295033	0	0	Svs5
ENSMUSG00000017007.9	0	0	0	3.707693246	1.808678744	3.954363161	7.620638724	7.214849645	1.809012443	0.724193894	0	0	0	1.109156734	1.379354517	0	0	0	0	0	2.398105975	0	3.366700264	0	0	Rbpjl
ENSMUSG00000017009.3	533.4542561	502.0134963	549.286716	500.6477665	207.5911561	269.9441535	235.8149356	272.780803	183.2024615	161.3493761	47.62253763	111.4863024	73.65204619	79.87670391	68.29294152	71.75252583	210.9496681	218.8044854	494.1342565	92.12055118	313.0210915	146.6293669	393.9898498	110.010421	143.7649406	Sdc4
ENSMUSG00000017049.4	0	0	0	0	0	0	0	0	0	0	0	0	0	0	0	0	10.03902849	0	15.89793408	0	0	0	0	0	0	Ccdc70
ENSMUSG00000017057.9	0	0	0	0	0	0	0	0	0	0	0	0	0	0	2.129973085	5.4703569	3.015494818	3.002667157	9.550752424	0	0	8.048814603	0	0	0.880756677	Il13ra1
ENSMUSG00000017064.4	0	0	0	0	0	0	0	0	0	0	0	0	0	0	0	0	10.54996868	0	16.7070655	0	0	0	0	0	6.162806377	Prl5a1
ENSMUSG00000017119.19	0	0	0	0	0	0	1.589342933	0	4.527401828	0.60414487	0.706124892	2.850115802	0.941446869	1.850585476	0	3.694142922	3.258191461	1.622165695	0	4.097762373	4.001147853	4.34830444	0	2.912827644	2.379106959	Nbr1
ENSMUSG00000017132.17	2.875542037	0	0	5.44238097	3.982335427	0	0	0	2.655380108	1.063016492	0	0	0	0	2.024701688	0	2.866457558	2.854263889	22.69679449	0	10.56026385	7.651011474	9.883700851	10.25046799	10.04671585	Cyth1
ENSMUSG00000017144.8	149.4834178	155.3457134	157.8331753	201.4000232	56.14086586	175.5896655	147.8390157	151.1641232	159.095134	76.80246186	76.63016457	108.2552051	96.32964233	100.414722	99.9011203	96.21508597	608.6727303	118.1988545	671.9316362	165.1734785	499.3449673	117.9717953	531.2154696	144.5056949	158.5997943	Rnd3
ENSMUSG00000017146.12	0	0	0	0	0.607485443	0	0	0.969307821	0	0	0	0	0	0.745070479	1.853148973	1.189849104	2.623582976	0	2.077369799	3.299627946	3.221831349	0	2.261564035	4.690973571	0.766288242	Brca1
ENSMUSG00000017165.1	0	0	0	0	0	0	0	0	0	0	0	0	0	0	0	0	0	0	0	0	0	0	0	0	0	Gast
ENSMUSG00000017167.6	0	0	0	0	0	0	0	0	0	0	0	0	1.101052159	0	0	0	0	0	0	0	0	0	0	1.703322446	0.556488304	Cntnap1
ENSMUSG00000017176.17	0	0	0	0	0	0	0	0	0	1.213765907	0	0	0	0	0	1.484354153	22.91070683	0	5.183098391	5.488445471	8.03856342	0	16.92800519	5.852058111	5.735734707	Nt5c3b
ENSMUSG00000017188.3	12.67380548	0	0	0	29.25323522	0	0	0	0	0	355.9435313	243.1316055	335.8457631	251.15014	321.2557148	309.4023984	0	113.2202081	0	105.9282365	0	219.1893891	0	146.8298553	0	Coa3
ENSMUSG00000017195.15	0	0	0	0	0	0	0	0	0	0	0	0	0	0	0	0	13.30186187	0	0	0	16.33504866	0	0	0	3.885167894	Zpbp2
ENSMUSG00000017204.4	0	0	0	0	0	2.771632384	0	0	0	0	0	0	0	0	0	0	0	0	6.502639948	0	0	0	0	3.670953547	0	Gsdma
ENSMUSG00000017210.14	1.720127398	0	2.232423895	0	0	0	0	0	0	0	0	0	0	2.921730883	1.211161166	0.777648775	0	0	0	5.750760879	0	0	2.956177376	0	0	Med24
ENSMUSG00000017211.14	0	0	0	0	0	0	0	0	0	0	0	0	0	0	0	0	3.630722272	0	0	0	0	0	0	0	0	Gsdma2
ENSMUSG00000017221.14	4.521438154	0	0	0	13.56709335	0	0	0	2.087630224	25.07195129	3.907214926	3.94265063	3.906995029	6.399925913	7.958989423	14.30861221	6.760730883	11.21995217	0	9.447595887	0	15.03784971	0	20.147009	1.316435991	Psmd3
ENSMUSG00000017264.16	28.11934471	5.473346068	4.054886807	5.913327125	2.8846262	12.61347225	0	2.301364394	23.08126727	45.04510203	4.049903284	5.448844095	0	3.537944575	6.599716271	4.237471789	3.114501048	0	4.932163745	5.222727743	3.824692112	4.156538649	16.10845235	0	1.819348238	Exosc10
ENSMUSG00000017286.15	0	0	0	0	0	0	0	0	0	0	4.847744347	3.261139996	0	1.058732123	3.949938431	3.381509544	13.04822937	3.712206657	8.855718484	4.688713616	4.578166011	4.975387145	12.8545718	3.33289571	3.811087674	Glod4
ENSMUSG00000017288.15	0	0	0	0	3.985141865	0	0	0	1.992938559	1.595648434	0.932497431	0	0	0	3.039192809	0	2.15135821	0	0	1.803813522	0	5.742302481	0	1.923317196	0	Vps53
ENSMUSG00000017291.13	232.3364347	248.6417604	258.1207552	248.0969459	177.7831751	442.2209647	487.069311	432.166996	457.4795997	459.8571176	16.79628997	18.13108246	21.87300703	26.61618975	19.7327319	13.07847343	96.4259153	17.94686497	77.06421471	27.95700386	78.57354359	28.86453568	91.6655365	13.69610573	21.32025372	Taok1
ENSMUSG00000017299.13	0	0	6.867701783	0	2.442824355	0	0	0	4.886550104	1.95621084	2.286420421	4.614313308	0	2.996082187	7.451894527	2.392314422	5.274984338	0	0	0	0	0	0	4.715843247	1.540701594	Dnttip1
ENSMUSG00000017300.9	0	0	0	0	0	0	0	0	0	0	0	0	0	0	0	0	0	0	0	0	0	0	0	0	0	Tnnc2
ENSMUSG00000017309.11	0	0	0	0	0	0	0	0	0	1.516653052	0	0	0	0	0	0	0	0	0	0	5.022266514	0	0	0	0	Cd300lg
ENSMUSG00000017310.7	0	0	0	0	0	0	0	0	0	0	0	0	0	0	0	0	0	0	0	0	0	0	0	0	0	Spint4
ENSMUSG00000017311.15	0	0	0	0	0	0	0	0	0	0	0	0	0	0	0	0	0	0	28.092229	0	0	0	0	0	0	Pyy
ENSMUSG00000017314.12	0	0	0	0	0	0	0	0	0	0	0	0	0	0	0	0	2.328586804	0	3.687579883	0	2.859568015	0	0	0	0.680126645	Mpp2
ENSMUSG00000017316.13	0	0	0	0	0	0	0	0	0	0	0	0	0	0	0	0	0	0	0	0	0	0	0	0	0	Ppy
ENSMUSG00000017344.4	0	0	0	0	0	0	0	0	0	0	0	0	0	0	0	0	0	0	0	0	6.771400714	0	0	0	0	Vtn
ENSMUSG00000017376.15	274.1795282	191.403324	230.0900741	234.1013147	83.74577726	102.644533	108.2614771	113.8852162	93.27954961	60.96683535	36.51976308	46.73781785	39.18973516	44.35323724	15.9667819	28.89135805	67.81458661	32.73993167	81.35761198	31.01420077	58.04235347	19.19776011	56.68566451	27.55742437	22.8081538	Nlk
ENSMUSG00000017386.10	3.41099382	5.975457403	0	0	17.320901	9.180400826	0	2.512485915	3.14983576	35.30687219	0	0	3.929940119	0	2.401719348	4.62620705	0	6.771506979	0	2.850923984	0	0	0	9.119397968	0.99312539	Traf4
ENSMUSG00000017390.15	0	0	0	0	0	0	0	0	0	0	0	0	0	0	0	0	3.430437256	3.415844465	0	0	0	0	0	0	1.001951818	Aldoc
ENSMUSG00000017400.10	0	0	0	0	0	0	0	0	3.303363912	0	0	0	2.060745918	2.02538592	0	0	0	0	0	0	0	0	0	0	0	Stac2
ENSMUSG00000017404.12	43.94908671	57.74326547	0	20.79500752	197.811407	88.71393205	170.9647795	89.02362031	152.1906945	158.4071396	1125.120195	938.9179435	772.1909347	889.57843	1129.494299	834.4917046	0	654.35815	0	964.2371666	0	716.2342419	37.76502136	959.5771999	25.59192785	Rpl19
ENSMUSG00000017405.14	0	0	0	0	0	0	0	0	0	0	0	0	0	0	1.514067425	0	0	0	0	0	2.63231395	2.860704692	0	1.916319297	1.252151966	Nek8
ENSMUSG00000017412.15	0	0	1.625935868	0	0.578341323	0.842962164	0	0	1.156896053	0	4.330500175	0	0.721709409	1.418651434	3.528488271	1.132766083	0	0	0	1.047109423	3.067263963	5.000089223	2.153065482	0	0.729525557	Cacnb4
ENSMUSG00000017417.14	0	0	0	0	0	0	0	0	0	0	0	0	0	0	0	1.049729364	0	0	0	0	0	0	0	0	0	Plxdc1
ENSMUSG00000017421.18	467.1719268	517.0413052	450.9000024	462.8435213	186.8551498	507.2536852	587.1874969	499.3967648	465.6666472	367.225258	137.7271255	120.593117	138.9338308	94.53453796	143.6890464	105.2201541	28.58062256	140.6211536	23.96151524	169.1542521	80.51844315	213.1521464	23.18765505	198.3968995	8.347742462	Zfp207
ENSMUSG00000017428.16	49.2576792	33.89993161	20.5482326	19.97728124	47.10215421	28.40847205	13.68682474	24.62023641	35.73926133	59.83069168	9.121323767	13.80607168	8.107387042	9.960342161	32.20554009	30.22194355	136.7843189	47.14700191	136.0776482	55.87328633	114.13677	49.14782986	90.69994946	43.89731198	43.53694917	Psmd11
ENSMUSG00000017446.14	0	0	0	0	0	0	0	0	0	0	0	0	0	0	0	1.621364166	0	0	0	0	0	0	0	3.196109668	0	C1qtnf1
ENSMUSG00000017453.4	0	0	0	0	0	0	0	0	0	0	0	0	0	0	0	0	4.531788164	0	0	0	0	0	0	0	1.323631086	Pipox
ENSMUSG00000017466.9	2.882184716	0	0	0	11.9746046	0	0	0	2.661514199	12.78566551	8.717271288	7.539712145	11.62237424	4.895549077	58.85198734	13.03000822	5.746158504	8.582572244	0	14.45365773	7.056439142	19.17171446	9.906532809	84.76171438	5.874122557	Timp2
ENSMUSG00000017478.15	3.665612075	0	0	2.312567757	1.692167556	0.822140357	0	0	0	1.806781024	1.055883381	0	0.703882637	0.691804832	0	2.209571797	1.218010529	1.212829215	0	1.021245022	2.991500207	1.625527737	4.199766249	2.177806174	1.7787643	Zc3h18
ENSMUSG00000017485.11	0	0	0.997280722	0	0.709460519	0.517037561	0	0.566009966	0	0.85220271	0.996055047	0.670059046	0.442666218	0.870141162	1.623169799	7.990097698	3.829985891	9.152864289	2.426085882	5.138023269	6.58465778	4.089126094	2.641199742	6.8480253	2.684761883	Top2b
ENSMUSG00000017491.9	0	0	0	0	0	0	0	0	0	0	0.921516455	0	0	0	0	0	0	0	3.366798955	0	0	0	0	0	0	Rarb
ENSMUSG00000017493.12	0	4.454530292	6.600209775	4.812612701	14.0860687	0	0	1.872985424	9.392445037	24.44023199	0	0	4.394484672	5.758773914	7.161648635	4.598271017	0	0	0	4.250562389	0	10.14850537	0	15.86257599	0	Igfbp4
ENSMUSG00000017499.15	0	0	0	0	0	0	0	0	0	0	2.783582406	3.7451034	2.47415622	6.079256456	3.024081122	0.970834041	0	2.131554884	0	3.589688948	0	0	0	3.827507887	0	Cdc6
ENSMUSG00000017548.15	6.81233063	3.977999145	5.894140823	8.595550126	2.096531155	0	0	3.345239083	2.096917962	3.357799314	11.77379365	7.920382478	15.69750804	8.999758303	4.796639086	14.37227034	61.11728062	20.28576429	129.0481444	15.18340425	108.4108786	18.12570261	93.66030777	26.30763434	35.04075743	Suz12
ENSMUSG00000017550.14	0	0	0	2.821627415	2.064660096	5.015580111	1.449863953	2.196256939	0	11.02251567	3.86493691	1.299996394	4.294132658	9.284990762	3.149147674	1.347979608	4.458384267	2.95961245	7.060354421	0	10.95003461	0	5.12425011	0	1.736255328	Atad5
ENSMUSG00000017561.16	0	4.616570235	0	4.987678406	1.216539141	3.546336484	0	1.941117961	0	2.922609295	0	2.297951851	0	2.984128797	0	7.148309603	5.253938871	10.46317812	0	8.810365412	6.451980028	3.505890613	0	4.697028571	1.534554698	Crlf3
ENSMUSG00000017588.2	0	0	0	0	0	0	0	0	0	2.678115743	3.130183312	6.317143767	0	0	15.30282599	16.37577807	57.77298976	7.190903541	125.7988139	12.10998936	106.4202073	28.91341917	87.15192348	25.82456612	23.20197201	Krt27
ENSMUSG00000017607.9	0	0	0	8.226242573	4.012907514	0	2.11348467	0	2.006823944	0	0	1.895020871	1.25192209	2.460881131	0	0	10.83173676	6.471395677	3.430655409	0	7.981000648	0	7.469682954	0	5.694662096	Tns4
ENSMUSG00000017615.12	0	0	0	0	5.48391778	0	0	0	2.742464777	2.19575742	1.283201305	5.17935617	1.710838782	1.681482783	0	12.08368707	0	8.843613188	0	9.928846077	0	3.950965328	0	10.58663779	0	Tnfaip1
ENSMUSG00000017639.13	0	0	0	0	0	0	0	0	0	0	1.302317577	1.314128686	0	1.706532385	2.122254756	0.681316763	61.59363675	1.495893234	40.44361032	0	59.0350544	4.009824159	54.38953753	1.343043802	23.69425772	Rab11fip4
ENSMUSG00000017652.16	0	0	0	0	0	0	0	0	0	1.218754962	0	0	0	0	0	0	9.859233792	0	20.81761186	0	12.10740762	0	11.33172397	0	1.919770278	Cd40
ENSMUSG00000017664.16	0	0	0	0	5.297571059	1.930370434	0	0	5.298548452	11.66629367	1.239597377	0	1.652703484	1.624345018	4.040092025	0	0	0	0	0	0	0	0	2.556724418	0	Slc35c2
ENSMUSG00000017667.9	1.368554742	2.397465664	1.776144203	2.590188627	0	0.92083728	1.330941535	0	1.263773226	0	0	1.193366586	1.576765737	0	0	0.618707033	2.728462344	1.358427847	0	1.143844211	0	3.641340622	9.407885881	1.219624542	2.390763278	Zfp334
ENSMUSG00000017670.16	1.688062486	0	2.190809258	0	2.337796128	1.135819284	0	1.243401027	0	1.248069574	1.458744478	1.471974269	0.972441587	0.955755623	0	1.526305232	1.68272952	3.35114266	0	0	0	0	0	3.008725006	0	Elmo2
ENSMUSG00000017677.11	211.2300913	251.6256569	248.5532723	154.583003	110.5122219	337.3146824	364.2864093	373.4132565	348.5028214	232.1772527	97.35207693	95.77911731	116.8159176	70.1625788	105.1021783	146.4250033	39.30505009	192.8936879	66.6899793	188.3168649	48.26767201	168.6072224	67.76297035	153.1046355	26.24023102	Wsb1
ENSMUSG00000017679.16	0	0	0	0	1.742118394	0	0	0	1.742439812	2.790172678	0	0	1.086990663	0	0	0	3.761894393	0	0	0	11.54927193	0	3.242803884	3.363138757	0.549381412	Ttpal
ENSMUSG00000017688.14	0	0	0	0	0	0	0	0	0	0	0	0	0	0	0	0	0	0	0	0	0	0	0	0	0	Hnf4g
ENSMUSG00000017692.8	2.371988098	0	0	0	0	0	0	1.74717018	0	0	0	0	0	0	1.670143661	0	7.093483375	0	18.72221852	0	5.807327186	0	0	0	2.071843335	Rhbdl3
ENSMUSG00000017697.3	0	0	0	0	0	0	0	0	0	0	0	0	0	0	0	0	5.591167216	0	0	0	0	0	0	0	0	Ada
ENSMUSG00000017707.9	2.924216577	5.122709836	0	0	4.049744751	57.05953816	59.72080238	58.15619742	56.70688691	29.18727705	0	0	6.73820983	4.966942501	10.29486991	13.22002917	5.829956649	2.902578252	9.23239401	4.888146747	0	7.780520783	0	10.42397851	3.405592483	Serinc3
ENSMUSG00000017713.9	0	0	5.007994221	0	0	0	0	0	0	0	0	0	0	2.184771959	0	1.744498695	0	3.830206353	0	0	0	0	6.631589661	0	0	Tha1
ENSMUSG00000017715.11	2.105567533	0	0	0	0.97199949	0	0	1.550928864	3.88871529	10.11888847	4.548831927	0	2.425907158	2.384281418	4.447661781	10.47091754	0	4.179973931	0	1.759842819	0	0	0	5.629300227	0	Pgs1
ENSMUSG00000017716.15	9.902109043	23.12898974	12.8512021	24.98823949	28.95055624	293.1575615	205.4391589	250.4184815	192.0233208	169.6061249	17.11387702	34.5381758	32.32439283	18.68808466	51.12937156	23.87532606	6.580550715	19.65767282	0	38.62239405	0	39.52010556	5.672523784	29.41510691	0	Birc5
ENSMUSG00000017718.15	0	0	0	0	0	0	0	0	0	0	0	0	0	0	0	0	0	0	0	0	0	0	0	0	0	Afmid
ENSMUSG00000017720.2	0	0	0	0	0	0	0	0	0	0	0	0	0	0	0	0	23.96898665	0	0	0	0	15.99421831	0	0	3.500394843	Trp53tg5
ENSMUSG00000017721.15	0	5.101453778	0	5.511539857	2.688627221	0	0	0	2.689123268	0	1.258242773	0	0	0	2.050430522	0	40.6403617	2.890534359	22.9852133	0	14.25927744	7.748236464	35.03254185	0	5.935057438	Pigt
ENSMUSG00000017723.11	0	0	0	0	0	0	0	0	0	0	0	0	0	0	0	0	0	0	0	0	0	0	0	0	0	Wfdc2
ENSMUSG00000017724.14	0	0	0	0	0	0	3.518162143	0	0	0	0	0	0	0	0	0	0	0	0	0	0	0	0	0	0	Etv4
ENSMUSG00000017733.4	0	0	0	0	0	0	0	0	0	0	0	0	0	0	0	0	0	0	0	0	0	0	0	0	0	Eppin
ENSMUSG00000017734.15	0	0	0	0	0	0	0	0	0	0	0	0	0	0	0	0	0	0	0	0	0	0	0	2.280022641	0.744900611	Dbndd2
ENSMUSG00000017737.2	0	0	0	0	0	0	0	0	2.929996982	0	0	0	0	0	0	0	0	0	10.01763012	0	0	0	0	0	3.69524587	Mmp9
ENSMUSG00000017740.17	0	0	0	0	0	0	1.466412689	0	0	0	0	0	0	0	1.06169734	0.681682718	1.503090743	1.496696722	0	2.520542972	0	2.005988976	2.59136913	0	0.878036467	Slc12a5
ENSMUSG00000017747.13	0	0	0	0	0	0	0	0	0	0	0	0	0	2.361696286	0	1.885769392	0	0	0	0	0	0	0	0	1.214475774	Ghdc
ENSMUSG00000017754.13	0	0	0	0	0	0	0	0	0	0	0	0	0	0	0	0	0	0	0	0	0	0	0	0	0	Pltp
ENSMUSG00000017756.9	0	0	0	0	0.818323985	0.596374606	0	0	0	0.982969311	1.531860173	3.091506145	1.021182641	1.505490505	0	0.400701808	0	0	0	1.481607349	0	1.179145939	1.52323987	4.739294042	0.774181573	Slc12a7
ENSMUSG00000017764.2	0	0	0	0	0	0	0	0	0	0	0	0	0	0	0	0	0	4.007875041	0	0	0	5.371664834	0	3.598352884	0	Zswim1
ENSMUSG00000017765.17	0	4.597150215	0	0	2.422843319	0	2.552085836	0	0	0.970105025	1.133859344	2.288285309	0	0	1.847735474	3.559119796	2.615918852	2.604790953	0	0	0	0	9.019829826	7.015905144	0.764049727	Slc12a4
ENSMUSG00000017767.3	0	0	0	0	0	0	0	0	0	0	0	0	0	0	0	0	0	0	0	0	0	0	0	0	0	Spata25
ENSMUSG00000017774.19	5.115713738	2.987274984	6.639299856	6.454820862	4.723164721	0	0	0	0	1.260768231	0	0	0	0	2.401354622	2.312752256	0	0	0	0	4.174925877	0	2.930588597	0	0.496487287	Myo1c
ENSMUSG00000017776.15	2.373994007	0	3.081028157	4.493128475	6.575484078	4.792052778	2.308747419	1.748647702	0	9.653673028	7.180230219	14.49069976	12.30827335	25.53827519	10.02933627	35.41738048	215.3509568	14.13856299	183.6329024	27.77872824	215.0528151	41.05746274	106.077394	23.27213807	37.32471761	Crk
ENSMUSG00000017778.14	158.8539934	69.57101952	128.8529017	75.16356388	27.499593	0	0	7.313088977	9.168222211	7.34054713	810.775598	718.5681217	766.4043435	708.2833657	664.1146851	695.7171852	19.79401727	591.2944556	62.69211848	755.1343941	85.07657307	726.4571129	34.1254216	530.8763592	20.23482006	Cox7c
ENSMUSG00000017781.17	13.59771331	9.528314735	3.529489752	0	35.15205906	0	2.644799053	0	2.511324611	21.11229534	0	0	1.566646025	1.539764205	13.40402534	11.06525087	0	2.699418864	0	9.092023981	0	14.47188172	0	19.3887515	0.791806438	Pitpna
ENSMUSG00000017801.15	0	0	0	0	0	3.779624752	0	0	0	0	0	0	0	0	0	0	0	0	0	0	0	0	0	0	0	Mlx
ENSMUSG00000017802.14	0	0	0	0	0	0	0	0	0	0	0	0	0	0	0	0	9.356520005	0	14.8171049	0	11.49006139	0	26.88482295	0	4.554707137	Retreg3
ENSMUSG00000017817.11	0	0	0	0	0	0	0	0	0	0	1.140254791	0	0	1.494168367	0	1.193064913	0	0	0	0	0	0	4.535352741	0	0	Jph2
ENSMUSG00000017830.15	0	0	0	0	0	0	0	0	0	1.268667299	1.482819112	0	0	0	0	0	0	0	0	0	0	0	5.897899118	3.058380003	0	Dhx58
ENSMUSG00000017832.2	0	0	0	0	0	0	0	0	0	0	0	0	0	0	0	0	0	0	0	0	0	0	0	0	0	Hspb9
ENSMUSG00000017837.12	0	0	0	0	4.346288386	0	0	0	5.796120358	5.800837622	0	0	0	0	2.209742899	1.418806932	0	0	0	0	3.841795262	0	5.393495224	5.593638553	1.827483948	Nkiras2
ENSMUSG00000017843.14	224.9592825	178.0521884	207.5362124	128.2434087	75.6968944	372.9407653	398.0151265	358.3545986	306.597699	218.9261041	17.56619889	22.45231522	24.98163239	14.57832991	20.03809582	21.44305963	60.79027932	17.48693053	53.48236935	18.12260054	44.79127119	23.43733994	32.605716	28.98484973	12.23152695	Ppp2r5c
ENSMUSG00000017858.12	0	0	0	0	1.849990464	0	0	0	0	2.96294033	13.85234585	17.47247116	11.54297187	4.53796317	5.643440466	10.87043084	0	3.977837433	0	13.39791828	0	0	6.887196971	3.571384501	1.166798281	Ift52
ENSMUSG00000017861.11	0	4.246806082	0	0	2.238200899	0	0	0	4.477227686	5.377045858	0	0	0	0	3.413842872	1.095960968	7.249687024	2.406282489	0	0	2.967604372	0	0	8.641640216	2.117466829	Mybl2
ENSMUSG00000017868.16	0	0	0	0	0	0	0	0	0	1.216611783	0	0	0	0	2.317250906	0	3.280632112	0	0	0	0	0	0	0	0	Sgk2
ENSMUSG00000017897.18	0	0	0	0	0	0	0	0	0	0	0	0	0	0	0	0	0	0	5.982516537	0	0	0	6.512968583	0	0	Eya2
ENSMUSG00000017922.14	0	0	0	0	0	0	0	0	0	0	0	0	0	0	0	0	0	0	19.06042634	0	0	0	20.75045797	0	3.515450305	Prl3c1
ENSMUSG00000017929.13	0	0	0	0	2.406533557	0	0	0	2.406977558	0	0	6.818644038	6.006203748	4.427358218	5.505891429	7.070322009	0	18.11079466	4.114715993	19.60705102	0	10.40292472	8.95911138	13.93735288	0.758906403	B4galt5
ENSMUSG00000017943.15	0	0	0	0	0	0	0	0	0	0	0	0	0	0	0	0	0	0	0	0	0	0	7.479816245	0	2.534394406	Gdap1l1
ENSMUSG00000017950.16	0	4.074400532	0	0	0	0	0	0	0	0.859792751	0	0	0	1.316836454	0	0	0	0	0	1.94391917	0	0	0	0	0	Hnf4a
ENSMUSG00000017969.13	0	0	0	16.55823739	0	0	0	0	0	0	0	0	0	0	0	0	0	0	0	0	0	0	7.517696109	0	1.273614641	Ptgis
ENSMUSG00000017978.18	0	0	0	0	0.541885143	0	1.141582196	0	0	0.433940979	0	0	0	0.664612837	0	0.530680661	1.17013556	0	0	0	4.31087501	1.561634947	4.034690762	1.046102798	0.341769683	Cadps2
ENSMUSG00000017999.16	0	0	3.025381604	0	2.152241346	1.568501117	0	0	0	5.170536934	10.0722112	4.065423641	2.685771823	2.639687109	8.206830073	13.70030842	0	9.255470615	0	13.63850784	11.41452643	15.50612404	4.006212562	6.232314327	1.35742943	Ddx27
ENSMUSG00000018001.18	2.379779942	2.08447661	1.544268643	0	0	1.601244014	0	1.752909533	1.098787678	1.319618333	0.51412357	0	0.685459514	0	0.837814993	0.537934852	4.744523372	2.362170285	5.635115979	0	2.91320196	1.58298187	2.044921682	2.120805207	2.425090758	Cyth3
ENSMUSG00000018012.11	0	0	0	0	0	0	0	0	0	0	0	0	0	0	0	3.926133954	8.657012193	0	0	0	0	0	0	0	0	Rac3
ENSMUSG00000018040.9	0	0	0	0	1.915976079	0	0	0	0	1.534311366	0	0	0	0	4.383548379	1.876359713	28.96123355	0	49.13933607	1.734474543	22.86333229	0	42.79710053	1.849384471	9.063118046	Rrp7a
ENSMUSG00000018068.13	2.11688032	0	2.747339652	0	1.465832769	9.258281501	6.176100646	7.016677603	9.774021416	7.043022833	1.829308751	1.8458993	0.609735266	1.797818758	2.235779082	3.349555888	1.055096311	6.303648122	1.67086403	3.538596194	2.591374012	7.040531579	1.819014602	4.716287761	0.308169364	Ints2
ENSMUSG00000018076.12	18.19697876	26.77742407	44.39899978	31.68519134	20.83280893	16.1619567	14.15748401	19.30120767	18.14805222	19.64275597	10.37848424	12.69407252	11.32134561	11.951313	9.225143039	11.18822201	7.255796179	14.44986127	5.745185875	22.50949277	14.25650452	26.14521277	3.752756708	15.56806021	3.81465211	Med13l
ENSMUSG00000018102.5	9.713660601	0	0	0	0	0	0	0	0	0	12.5911353	0	22.38298075	10.99945744	20.51849505	0	0	9.641782429	0	0	0	12.92266428	0	0	2.828173688	Hist1h2bc
ENSMUSG00000018126.15	0	0	0	0	0	0	0	0	0	0	0	0	0	0	0	0	0	0	0	0	0	0	0	3.668262233	0	Baiap2l2
ENSMUSG00000018143.10	0	0	0	0	0	0	0	0	2.658102876	2.128212972	0	0	0	0	0	0	0	2.857190589	0	0	0	3.829428327	0	0	0.838084794	Mafk
ENSMUSG00000018160.15	490.057673	467.4523935	501.1484312	497.7450047	239.8477869	534.3123336	515.2650515	485.7017328	508.2157259	343.8286949	24.38918107	19.01710708	22.90975946	30.50643538	23.48542927	34.79829455	5.115282425	34.3812765	0	35.38363737	3.140853067	39.25371847	4.409442685	53.73356682	1.494056339	Med1
ENSMUSG00000018166.8	0	0	0	0	0	0	0	0	0	0.69000655	0.806480075	1.62758857	1.075246249	1.056796277	2.628477424	4.219158247	3.721248925	11.11625714	0	6.240187337	2.284897515	2.483144931	0	4.990202479	0	Erbb3
ENSMUSG00000018167.10	0	0	4.097065838	0	2.914632151	0	0	0	5.830339792	3.501050944	0	0	3.637155713	0	0	0	0	0	0	0	0	0	0	5.626662564	1.838273142	Stard3
ENSMUSG00000018168.8	0	0	0	0	0	0	1.247472617	0	0	0	0	0	0	0	0	1.159810647	2.557349044	1.273235148	2.024925348	0	0	1.706488451	6.613408469	1.14313678	0	Ikzf3
ENSMUSG00000018169.12	0	0	0	0	0	0	0	0	0	0	0	0	0	2.239410497	0	0	3.942767441	0	6.243817013	0	4.841825801	0	0	0	0	Mfng
ENSMUSG00000018171.9	14.53779344	15.28058449	15.09400641	5.502977133	10.73780069	9.781809788	8.482943002	6.424989875	0	7.523965773	21.35689546	25.35363242	6.699825413	8.231080271	14.33071482	82.81174153	121.7316686	112.5557015	133.1071203	177.4009964	74.74490223	150.8558768	109.9312196	77.73448501	23.70334695	Vmp1
ENSMUSG00000018189.12	0	0	0	0	10.64773697	0	7.477148437	0	0	1.421115851	16.61001073	16.7606519	4.429086913	37.00125602	24.36088354	100.7998938	0	64.86830137	0	64.26047076	4.705903269	81.82731888	0	44.53654633	1.119263534	Uchl5
ENSMUSG00000018196.18	2.560189616	0	4.984016137	0	0.590934027	1.722633352	3.734738472	0	1.182086106	0.473219266	2.212395866	0	2.949695137	0	0	2.893576837	1.276050703	2.541244981	0	1.069909001	0	3.40597353	6.599837863	2.281582164	0	Glrx2
ENSMUSG00000018209.15	1.91621018	0	0	0	0.884585884	0	0	0	0	0	2.483848533	6.683667467	3.311611657	5.4246471	5.396901087	3.465181708	36.29297245	1.9020308	45.37422312	1.601577091	30.49441379	2.54924913	36.2247756	1.707682486	9.484516948	Stk4
ENSMUSG00000018211.13	0	0	0	0	0	0	0	0	0	0	0	0	0	0	0	0	0	0	0	0	0	0	0	0	0	Wfdc15b
ENSMUSG00000018217.12	1922.380474	1813.36094	1987.263161	2094.553723	746.5018022	1646.540377	1642.231458	1679.518919	1537.328591	1105.661336	103.0540385	79.03138655	126.4058395	56.71682856	124.273162	334.2634394	0	454.5481932	0	518.3013713	0	564.7983821	0	446.3623763	4.166570242	Pmp22
ENSMUSG00000018238.6	5.528799436	0	0	0	2.552276357	0	0	0	0	0	0	4.82105999	0	0	0	0	0	0	0	0	0	0	9.501686811	0	0	Gdf9
ENSMUSG00000018239.9	0	42.42531798	10.47682472	0	11.17974108	0	7.85073709	0	7.454535816	17.90544674	24.4158799	49.27462967	65.10534875	68.55880375	79.57616197	21.89715832	8.047100479	40.06434395	25.48698274	26.98847377	39.52823422	107.3946794	0	14.38823777	9.401491828	Zcchc10
ENSMUSG00000018259.13	0	0	0	0	0	0	0	0	0	0	0	0	0	0	0	0	11.92067813	0	0	0	0	0	0	0	0	Prl8a2
ENSMUSG00000018263.11	0	0	0	4.54598881	0	0	2.335909153	1.769220028	0	0	0	0	0	0	0	0	23.94335137	0	41.70869764	0	32.34339635	0	20.63949295	0	8.391962652	Tbx5
ENSMUSG00000018286.6	143.9614315	94.57310466	171.2669819	113.5282996	74.76451848	0	0	0	0	0	41.46824046	47.07486942	48.37689108	57.73540001	50.68243649	81.35402568	5.979442717	35.72404003	9.469122061	60.16180612	22.02875553	55.86014921	41.23488443	69.49319007	1.746457683	Psmb6
ENSMUSG00000018287.12	0	26.5827105	0	0	3.502481947	0	0	0	0	2.80478338	22.94762766	0	13.1121921	4.295734055	16.0266083	0	0	7.531013843	0	0	0	0	0	6.761499575	0	Spag7
ENSMUSG00000018293.4	247.4580282	139.0480242	145.4296534	132.5519606	133.6331574	106.8132956	77.19184198	123.8086199	120.7231854	86.30102707	78.67758055	56.99876081	94.13881508	148.0376044	174.2379979	287.0697728	18.6170757	347.5852543	44.22335925	226.3384706	34.29341401	155.2869013	40.12042809	337.034748	153.6127536	Pfn1
ENSMUSG00000018322.10	1492.273891	1585.343886	1471.707828	1412.172544	827.000507	1647.788332	1451.260401	1512.741322	1644.073353	1581.233535	151.6182542	122.3946605	134.0549113	96.20183371	119.6372251	25.04847633	11.04623365	36.66414634	5.83098569	21.61075404	18.0867677	14.74203938	6.348001945	19.75069613	7.528151803	Tomm34
ENSMUSG00000018326.9	76.36511179	52.34797514	56.01786558	94.26004297	136.4124548	46.91450842	54.89248372	34.23874951	82.78237778	149.7432546	76.03328181	121.59848	103.2846829	109.031878	219.7537696	121.5836154	43.02652808	141.713105	41.93068362	208.1292524	77.2244014	207.6032512	11.41213833	245.5891803	79.26914259	Ywhab
ENSMUSG00000018339.11	0	0	0	0	0	0	0	0	0	0	0	0	0	0	0	0	0	0	0	0	0	8.239713129	0	0	0	Gpx3
ENSMUSG00000018340.13	0	0	0	0	1.769171768	2.578658662	0	0	7.07799271	2.833501298	0	0	0	0	0	1.732590854	0	3.8040616	0	0	0	10.19699652	0	3.415364973	0	Anxa6
ENSMUSG00000018341.12	2.959670969	0	0	0	0	0	0	0	0	0	0	0	0	0	0	0	0	0	4.672165656	0	0	0	5.086432766	0	0	Il12rb2
ENSMUSG00000018347.16	4.735972862	0	0	8.963516528	0	41.42602633	36.84647926	24.41911659	21.866848	26.26157361	2.046302882	0	0	2.681436694	0	0	0	0	0	0	0	0	0	0	0	Zkscan6
ENSMUSG00000018362.14	7.816910306	0	5.072489796	7.39731907	3.608543878	2.629818963	0	0	3.609209649	4.334576473	30.39753373	51.12203014	27.01850931	24.34199458	52.28776253	37.10627054	0	38.79533758	18.50977706	32.66704405	0	31.19791139	13.4339895	41.7975052	3.413890132	Kpna2
ENSMUSG00000018363.16	0	0	0	3.448961001	0.841232275	0	0	0	0	2.694631225	11.02320316	11.1231759	6.298618731	11.34932659	10.26479726	15.65292646	205.2689702	7.235248613	201.3686717	12.18466959	243.1528458	21.81879246	150.324642	11.36792204	49.34295632	Smurf2
ENSMUSG00000018372.13	0	0	0	0	0	0	0	0	0	0.988587617	1.155461808	0	0	3.028190713	0	2.417952466	2.665757744	2.654417835	0	0	0	0	4.595838512	2.383191086	0	Cep95
ENSMUSG00000018377.10	0	0	0	4.61910404	5.63320287	0	0	0	2.253696875	8.119911893	14.76309017	17.02512122	16.8711535	5.527221388	25.77633153	30.89366522	26.76128764	62.98487561	26.96878407	65.2744482	47.80158556	45.45542244	20.97144742	63.07401907	9.94809019	Vezf1
ENSMUSG00000018378.13	0	0	0	0	0.896984475	3.922202741	0	1.431234406	0	0.718304101	0	0	0	0	0	0	3.87385941	1.928690169	0	0	0	0	0	0	0.565732615	Cuedc1
ENSMUSG00000018379.17	17.69893606	44.78558231	43.38799897	40.94176437	26.32688707	54.25118478	21.03750056	46.35294505	29.05571789	13.0857144	34.83767942	29.15179304	21.52450916	35.62976617	34.61672545	35.56211	1.960335686	25.37595558	0	57.52775156	14.44407368	49.70812577	3.379671789	64.84408349	5.153120674	Srsf1
ENSMUSG00000018381.15	0	0	0	0	0	0	0	0	0	0	0	0	0	0	0	0	0	0	0	0	0	0	0	0	0	Abi3
ENSMUSG00000018387.12	2.441085142	0	0	0	0	0	0	1.798066007	0	0	0	0	0	0	0	0	0	0	0	0	0	0	0	2.175438994	0	Shroom1
ENSMUSG00000018395.19	21.91939252	10.97111309	24.38359707	53.33867239	23.12849205	21.0693527	9.135841014	27.67798204	8.674784708	18.52126894	10.82383521	5.46099991	9.019355042	7.091674737	11.02406594	29.72847609	28.09304264	21.7571956	4.943166899	18.32032691	30.66579687	12.49743439	48.43316598	25.11521872	13.67555263	Kif3a
ENSMUSG00000018398.18	14.7579979	16.15837504	7.182485552	3.491456824	1.70319477	7.4474814	14.35239072	14.94695909	13.62807205	10.91133078	7.173658157	12.86883238	5.313521798	5.222347956	6.494545829	2.501967079	1.838921762	0	5.824280105	6.167400529	4.516492015	2.454181026	6.340701795	1.643998582	1.611320248	08-Sep
ENSMUSG00000018401.17	10.79710736	12.60974729	25.69004728	10.21754697	5.815018104	2.421624962	0	0	1.661740276	1.330474167	5.44270656	7.84581157	2.073295332	3.056580001	1.267060912	1.627080514	218.8476034	3.572404003	156.240514	1.504045153	226.8961819	7.182019184	256.6871556	4.811067005	113.6943952	Mtmr4
ENSMUSG00000018405.7	0	0	0	0	0	0	0	0	0	1.447377755	0	0	0	0	0	0	3.902899849	0	0	0	0	0	0	3.489197828	0	Mrm1
ENSMUSG00000018411.17	2.982071878	0	0	2.822002083	0.688311417	0	0	0	0	0.551198965	0	1.300169013	2.576821712	1.688404303	0	0.674079299	4.458976271	1.48000272	2.353763975	1.246214547	3.650496202	0	0	0	0.868242938	Mapt
ENSMUSG00000018412.16	0	0	0	6.183444192	0.754098528	3.297411935	4.765947902	8.422712457	1.508475316	4.227168434	16.93960128	15.66879564	10.35139596	14.79822264	10.35178074	19.20115963	185.6358614	38.9149857	177.932435	23.21051932	183.9724756	28.25164369	117.9099343	17.46933844	48.51260051	Kansl1
ENSMUSG00000018415.14	53.09761679	40.44244607	50.9345136	26.21607445	21.31444606	127.3742866	74.08971723	137.7383623	100.1963791	97.29092348	8.977396629	20.13070074	7.979459009	2.614180264	11.37854043	4.174746055	2.301298677	4.583018293	0	1.929531611	0	6.142516408	0	10.2868209	2.688625644	Gid4
ENSMUSG00000018417.14	0	0	0	0	1.440976635	0.700099136	0	0	0	0.384644125	0.449572288	0	0	0	0.732622321	2.351969608	10.37205038	6.196757128	13.14024944	5.217888299	14.01087638	0	7.152678248	0.927262729	3.635324815	Myo1b
ENSMUSG00000018425.18	0	0	0	0	1.224586176	0	0	0	0	2.941941461	3.438542972	0	1.528155312	0	1.86781481	4.797062322	5.28869207	7.899291629	4.187620245	0	3.247328951	7.058162014	13.67677244	0	0	Dhx40
ENSMUSG00000018428.15	10.23142748	13.44273743	3.319649928	9.682231293	5.903955901	0	0	0	0	0	16.57785012	2.230426615	1.473503744	2.896440274	3.602031933	2.312752256	2.549776029	5.077858992	0	2.137868281	0	0	0	9.118013094	0	Akap1
ENSMUSG00000018433.14	0	0	2.720415005	0	0.967644816	2.820783976	2.038524415	0	3.871293381	0.774888819	5.43414314	1.827809005	1.207519402	1.186799776	1.475911908	1.895273923	6.26853655	0	0	0	5.13195574	0	3.602375567	7.472107053	1.830895342	Nol11
ENSMUSG00000018442.13	12.55571188	14.66358984	18.10568168	7.92116947	14.81233513	7.50947435	9.497158286	10.27593941	15.45920137	11.86170037	4.219466882	10.94846013	10.44761569	14.21771092	14.73436469	3.784190237	8.344030388	13.84755931	6.60685669	5.830066937	8.538913808	3.7119145	7.192667131	9.946099511	4.874198708	Derl2
ENSMUSG00000018446.8	3.973457769	6.960794681	0	0	23.84563081	2.673556221	3.864251696	2.926788263	11.00770629	38.19110561	51.50513942	51.97225498	77.82560822	47.24395415	58.75288816	70.05773422	0	94.65732898	6.272539455	83.02584709	14.59229665	84.57806032	6.828706975	148.7242794	11.56889166	C1qbp
ENSMUSG00000018449.12	0	0	0	0	0	0	3.842496584	0	0	0	0	3.44531064	2.276101843	0	2.782005662	0	0	0	0	0	0	0	0	0	0	Rpain
ENSMUSG00000018459.15	2.153210289	0	0	0	0	1.448795758	0	0	0	0	0	0	0	0	0	0	0	0	0	0	2.635847258	0	3.70046518	0	0	Slc13a3
ENSMUSG00000018470.8	0	0	0	0	0	0	0	0	0	0	0	0	0	0	0	0	0	0	0	0	0	0	0	0	0	Kcnab3
ENSMUSG00000018476.7	140.4835022	144.266824	146.6966383	103.9092496	45.47081826	58.67060304	42.40007663	36.87147147	34.29579586	20.29575779	93.4913825	84.4829408	96.7418564	122.5093439	73.90277625	141.6219864	49.89919755	125.0187285	28.03971261	148.4579513	27.67374292	143.9295648	27.75082817	89.21990235	10.34312816	Kdm6b
ENSMUSG00000018479.12	0	0	0	21.35929416	0	0	0	0	0	0	0	0	0	0	0	0	0	0	0	0	0	0	0	0	0	1700125H20Rik
ENSMUSG00000018481.9	109.4579103	170.4452302	142.0571841	105.2266635	52.13349269	98.19889678	103.0702294	98.54169576	94.65980194	52.02497781	15.7647326	12.12015824	28.02461399	18.6903979	36.70026347	9.425637387	90.06078784	36.21598487	74.05342805	26.13868971	74.44035598	4.622806716	71.66180132	12.38684124	19.72851347	Appbp2
ENSMUSG00000018486.2	0	0	0	0	1.147338044	0	0	0	0	0	0	0	0	0	0	0	0	0	0	2.077300078	6.084968326	0	4.27134261	0	0	Wnt9b
ENSMUSG00000018500.2	0	0	0	0	0	0	0	0	0	0	2.629693297	5.30708555	0	0	0	0	0	0	9.607694579	0	22.35112756	8.096802116	10.45958044	0	7.088062403	Adora2b
ENSMUSG00000018501.17	10.51814065	9.212960317	14.78826176	14.93033168	7.687908231	13.56457788	14.49117008	22.5968798	13.75984767	16.20123098	2.65104121	1.528619599	6.564113549	5.95521324	3.085809107	9.113987797	3.494970499	13.92041276	2.76734002	8.058516845	1.07297974	2.332152042	6.025423749	10.15465239	1.531200741	Ncor1
ENSMUSG00000018507.16	0	4.385999057	0	4.738572506	0	0	0	0	4.623972941	0	2.163560372	0	1.442292405	1.417544348	1.762867356	2.263764193	4.99153479	0	3.952329208	2.092584561	0	13.32316602	17.2110822	4.462438961	2.186868751	Trpv2
ENSMUSG00000018509.8	18.60131141	0	0	0	28.62326494	4.171987786	6.030025009	4.567147229	22.90283671	52.71939605	2.679063575	0	3.571883731	10.53178311	30.56058567	11.2125703	0	0	0	10.36470652	0	0	0	82.88530677	1.805283701	Cenpv
ENSMUSG00000018537.16	0	0	0	0	0	0	0	0	0	2.354554397	0	2.776963369	0	1.803087465	0	5.758923656	9.52369549	0	10.05456409	7.985174493	0	0	10.94607255	5.676131237	0.927217465	Pcgf2
ENSMUSG00000018541.10	0	0	0	0	0	0	0	0	6.156298825	0	0	1.937774162	0	1.258200357	0	1.004648962	0	0	0	0	2.720352949	0	3.819102694	1.980411512	0	Cwc25
ENSMUSG00000018543.8	0	0	0	0	0	0	0	0	0	0	0	0	0	0	0	0	17.93832815	0	0	0	0	0	0	0	0	1700001P01Rik
ENSMUSG00000018547.8	0	0	0	0	0	0	0	0	3.985111192	0.797670907	0	1.881547433	2.486042059	3.665076711	4.557913197	0.975497925	2.150944805	0	3.406263739	0	2.641418803	0	0	0	3.141207517	Pip4k2b
ENSMUSG00000018548.15	0	0	2.020136288	2.946007442	2.87422971	2.094668666	1.513775338	0	0	1.726259801	1.345102338	1.357301475	0.896684424	2.643895094	2.191976738	4.92589942	1.551638032	0	0	2.601952247	11.43272258	4.141558055	5.350131941	2.774333066	1.812791119	Trim37
ENSMUSG00000018554.13	0	0	0	0	0	0	5.793302542	0	5.500933327	0	0	0	3.431661239	0	0	0	0	0	9.403817771	0	0	0	0	0	0	Ybx2
ENSMUSG00000018559.16	0	0	0	0	7.126956849	0	0	0	0	13.31693667	2.223549099	8.974860531	5.929130556	0	18.11746126	6.979593771	0	10.2162241	0	21.50605352	6.299699106	6.846287765	0	4.586168364	1.498335831	Ctdnep1
ENSMUSG00000018565.17	0	0	0	0	0	0	0	0	0	0	0	4.268340383	0	5.542882652	0	4.425885966	14.63842646	4.858718608	0	16.36485049	5.992128792	0	0	4.36225779	4.275547668	Elp5
ENSMUSG00000018566.14	0	5.655895851	0	0	0	0	0	2.378120653	0	0	0	0	0	0	0	0	3.218377448	0	5.096663743	0	0	0	0	0	0.940014026	Slc2a4
ENSMUSG00000018567.14	12.17894973	0	0	0	28.11102647	0	0	0	5.623242582	15.75789361	15.78671627	10.61992716	14.03184693	24.13438439	12.86300449	41.29466814	0	48.35531665	0	61.07532595	14.90883237	16.20238601	0	48.84120083	24.82167189	Gabarap
ENSMUSG00000018569.12	0	0	0	0	0	0	0	0	0	0	0	0	0	0	0	0	0	0	0	0	0	0	0	0	0	Cldn7
ENSMUSG00000018570.17	0	0	0	0	0	0	0	0	0	0	0	0	2.731706688	0	0	0	0	0	0	0	0	0	8.149461956	0	2.761291202	2810408A11Rik
ENSMUSG00000018572.10	0	0	0	0	6.335072754	0	0	0	0	3.804839049	0	2.991620177	0	1.942464528	2.415661501	0	0	3.405408032	0	2.867473802	4.199799404	0	0	18.34467346	0.998890554	Phf23
ENSMUSG00000018574.14	0	0	0	0	0	0	0	0	0	0	0	0	0	0	0	1.889981833	0	0	0	0	0	0	0	0	0	Acadvl
ENSMUSG00000018581.15	0	0	1.007972277	0	0	0	0	0	0	0	0.335577821	1.354485107	1.342235739	1.319204538	0.54685711	2.457839149	9.290510526	1.541831579	4.904190482	1.298276629	5.704499979	2.066482211	6.673788184	0.692144098	2.713544432	Dnah11
ENSMUSG00000018583.5	437.1422289	362.0125637	371.3458909	342.9763217	161.4394283	348.6810845	344.7400467	355.9478347	372.8470934	236.8183747	122.9430011	99.80085566	115.3813507	115.2015656	108.5683223	155.2267978	83.98306747	235.0989769	100.3748386	199.2902411	87.56617429	200.9013294	68.29673667	191.2439999	24.06670112	G3bp1
ENSMUSG00000018585.9	0	0	26.9376399	0	0	0	0	0	19.16683793	0	1578.399275	1683.209379	1339.172497	1339.697319	1300.693065	741.2990851	124.142515	659.2769235	98.29683826	902.0934773	203.2671859	1049.291675	71.34168544	795.3823159	60.43195533	Atox1
ENSMUSG00000018589.8	0	0	0	0	0	0	0	0	0	0	1.540248931	0	0	0	0	0	0	0	0	0	0	0	0	0	0	Glra2
ENSMUSG00000018593.13	26.67923044	5.193032146	11.54165511	5.610479854	56.10628419	7.978320887	0	4.367002974	10.94958746	47.12154548	55.07569106	33.60360267	75.13779916	62.09989357	85.57678559	123.2938729	5.909987733	100.0424014	9.359132259	96.62735703	0	70.98595519	15.28346825	116.2378174	4.3154287	Sparc
ENSMUSG00000018595.6	0	0	0	0	0	0	0	0	0	0	0	0	0	0	0	0	0	0	0	0	0	0	0	0	0	Glra4
ENSMUSG00000018599.5	148.8378864	57.94169593	118.0455781	117.3738827	40.07994805	166.910233	221.1416204	228.3994008	297.7916889	168.1217725	10.7182271	10.81543392	30.96202455	16.38578969	11.64427112	7.476422979	4.121324288	4.103792521	6.526581922	3.455538201	5.061098472	11.00044176	7.105274636	33.16022619	0	Mief2
ENSMUSG00000018604.18	0	2.969686861	2.200069925	0	3.912796861	0	1.648607381	3.745970848	3.130815012	2.50669046	0	1.478196383	0	2.879386957	4.774432423	3.065514011	96.32102289	10.09592435	120.4225306	4.250562389	109.984149	4.510446831	101.9666979	6.042886093	44.91433564	Tbx3
ENSMUSG00000018620.3	0	5.984546933	0	0	1.577022598	0	0	0	0	0	0	0	0	0	2.405372708	0	3.40538995	0	0	0	0	4.544752024	5.870984458	0	0.994636076	Mmp20
ENSMUSG00000018623.9	0	0	0	0	0	0	0	0	0	0	0	0	0	0	0	0	10.48082094	0	0	0	0	0	18.06921902	0	3.061206726	Mmp7
ENSMUSG00000018634.10	0	0	0	0	0	0	0	0	0	0	0	0	0	0	0	0	0	0	7.205770934	0	0	0	0	4.067894053	1.3290117	Crhr1
ENSMUSG00000018648.15	0	0	0	0	7.995382953	0	0	0	10.66247745	4.26846211	0	0	0	0	12.19505413	0	0	5.730540097	9.113725706	4.825317097	0	0	0	0	1.6809094	Dusp14
ENSMUSG00000018651.14	0	0	0	0	5.228991205	0	0	0	0	4.187369942	0	3.292391674	2.17507782	6.413268058	2.658527267	0	0	0	5.96038887	0	4.622038819	5.023066545	0	0	1.099317008	Tada2a
ENSMUSG00000018654.17	0	0	0	3.678812132	0	0	3.780638841	0	0	0	0	0	0	1.100516947	2.737220042	0.87874177	1.937600271	0	0	0	0	0	0	0	0.565928472	Ikzf1
ENSMUSG00000018656.5	0	0	0	0	0	0	0	0	0	0	0	0	0	0	0	0	0	0	0	0	0	0	0	0	0	Tcaf3
ENSMUSG00000018659.12	0	0	0	0	0	0	0	0	0	0	0	0	0	0	0	0	0	0	0	0	0	0	0	0	0	Pnpo
ENSMUSG00000018661.17	2.251652628	7.888993691	0	0	0	1.515033062	0	1.658532912	4.15851587	5.82666048	0	0	0	0	3.17082819	0	0	0	0	0	0	0	0	2.006621089	0.65557826	Cog1
ENSMUSG00000018666.13	438.8583212	359.0812193	371.7495172	402.8673795	196.5258768	316.5057591	291.3463101	340.6773319	281.4963916	250.638541	146.4732397	112.2834236	125.6495575	141.3480478	99.91782003	76.03450432	0	93.9041464	0	85.65982411	0	111.8734371	9.032495161	44.4964587	3.060490319	Cbx1
ENSMUSG00000018669.14	0	0	0	0	0	0	0	0	0	0	1.272766037	5.137236537	0	6.671234419	10.37048805	2.663426654	0	2.923898344	0	2.462025644	0	0	0	2.625136246	0	Cdk5rap3
ENSMUSG00000018672.15	5.085594047	0	0	0	2.347678116	0	0	0	0	5.640053535	2.197366003	0	0	0	3.580824317	2.299135508	0	0	0	0	0	0	0	0	1.480692384	Copz2
ENSMUSG00000018677.9	20.37190068	57.10074244	15.86349403	30.8454248	144.826866	21.93169776	11.88720097	18.00675682	67.72375463	180.7436605	7.041776682	7.105640667	23.47126791	34.60279246	114.7526864	23.94571322	0	48.53077135	0	44.27000828	4.987642761	16.26117551	0	134.3467767	4.745092574	Slc25a39
ENSMUSG00000018678.13	6.578202493	11.52384638	4.268676973	12.45020368	4.555073182	6.63925297	3.198703952	2.422701708	0	9.727192506	5.684574263	2.868064686	0	5.586719158	6.947680222	1.48696286	3.278710242	13.05905154	5.192207527	2.749045622	0	0	0	20.51820023	1.915271695	Sp2
ENSMUSG00000018697.14	0	0	0	0	1.80678748	0	0	0	0	2.893746533	1.691106355	0	2.254681574	0	2.755824361	3.538857583	3.901539479	0	0	0	0	10.41380265	0	0	3.418649826	Aatf
ENSMUSG00000018698.15	0	0	0	0	1.273004244	0	0	0	0	1.019420285	1.191499051	2.404610226	4.765727974	4.683953636	0	2.493365031	0	2.737205424	8.706383349	0	0	0	0	4.915038984	1.605780345	Lhx1
ENSMUSG00000018707.13	1.434281729	1.256303856	0	1.357293249	3.310558999	0.482530967	0	0	0	3.446419225	3.408457368	2.501359775	2.06561548	2.030171925	11.10883395	6.808424783	0.714875256	4.982839661	0	2.397558246	1.75577257	5.724332572	1.232464294	8.947392463	1.879187575	Dync1h1
ENSMUSG00000018727.19	0	0	0	0	0	0	0	0	0	0	0	0	0	0	0	0	0	0	0	0	0	0	0	0	0	Cpsf4l
ENSMUSG00000018733.10	0	0	0	0	1.465970951	2.136727907	0	2.339113018	0	1.173947795	0	0	0	0	2.235989845	0	0	0	5.013064621	0	0	4.224717167	0	2.830039415	0	Pex12
ENSMUSG00000018736.14	20.71132798	18.14129029	8.959891291	6.533199412	3.187010932	0	0	0	0	2.552154566	2.982959812	0	1.988527955	1.954407132	4.861026802	7.802783896	6.881965426	0	5.449184291	5.770207043	12.67686147	4.592253275	23.72938938	24.60994619	3.015095712	Ndel1
ENSMUSG00000018740.14	0	0	0	0	0	0	0	0	0	0	0	0	0	0	0	0	3.044198196	0	0	0	0	0	0	0	0.889140273	Slc25a35
ENSMUSG00000018750.14	0	2.423457653	0	2.618270012	0	0	0	0	1.277474353	0	1.793193594	0	0.796930077	0.783255686	0.974061857	0.62541471	20.68532111	0	24.02219558	0	38.94994448	3.680818012	28.52964284	2.465694067	5.638926077	Zbtb4
ENSMUSG00000018752.19	0	0	0	0	0	0	0	0	0	0	0	0	0	0	0	0	0	0	0	0	0	0	0	0	0	Tnfsfm13
ENSMUSG00000018761.14	0	0	0	0	0	0	0	0	0	0	2.004869477	0	0	2.627143141	0	2.097723637	0	0	0	0	0	0	7.974349551	0	0	Mpdu1
ENSMUSG00000018765.5	0	0	0	0	6.88220032	0	0	0	0	5.511257836	1.288312303	0	1.717653063	6.752720554	2.099431782	2.695959215	0	5.919224901	0	4.984196365	0	7.933404091	0	7.971603322	0	Fxr2
ENSMUSG00000018770.9	10.29710376	0	13.36383602	0	133.0975258	20.78533667	20.02819861	56.88516941	42.78924066	129.423842	398.1977808	475.8857042	435.9909084	373.1241905	431.3932834	300.2601399	0	235.0808906	0	245.2814214	0	308.2242071	0	440.4740301	11.99218261	Atp5g3
ENSMUSG00000018774.13	0	15.64932838	0	0	0	0	0	0	0	0	11.57943707	15.57927262	41.16901471	40.4626024	56.60949947	0	8.904945716	0	0	0	10.93551587	0	0	0	0	Cd68
ENSMUSG00000018796.13	0	0	0	0	0.988967525	0	0	0	0	3.167856073	3.702592108	1.868086013	1.851191864	1.212951713	3.016869252	0.968518783	0	0	1.690946914	2.685846157	2.622520929	0	1.840878175	2.863784996	0.311873393	Acsl1
ENSMUSG00000018800.14	1.963625366	0	0	0	0	1.32123282	0.954828652	0	0	0.725903541	0.848436501	0.856131227	0.565592501	0	0	0.887731259	3.914843671	0.974547564	0	0	2.403767325	0	1.687324116	0.874968905	0.857576843	Abca5
ENSMUSG00000018809.2	5.187799332	0	0	0	0	1.745315288	0	0	0	0.958900301	0	0	0	1.468627027	0	1.172670641	0	0	0	0	0	0	4.457825344	2.311623786	0	Smyd4
ENSMUSG00000018819.10	0	0	0	0	1.001869594	0	0	0	0	0.80229598	1.875448061	3.784914124	3.750685023	6.143879398	3.056227326	0	0	2.154213469	0	0	2.656734335	0	0	0	0	Lsp1
ENSMUSG00000018820.13	0	2.281248495	0	4.929258422	0.601144994	1.752399369	0	0.959190958	1.202511808	1.925584786	0	0	0.750166002	0.737294028	0	0.588715204	3.894300162	0	0	0	1.594102221	1.732413302	0	1.160503232	1.516580672	Zfyve27
ENSMUSG00000018821.3	54.50966823	47.74564507	35.37199802	0	12.58173127	0	0	0	0	0	3.925391694	0	10.46712207	0	12.79362475	12.32158059	0	9.017718841	0	22.779713	0	24.17249175	0	0	2.645120375	Avpi1
ENSMUSG00000018822.7	0	0	0	0	0	0	0	0	0	0	0	0	0	0	0	0	0	0	0	0	7.234707078	0	0	0	1.720720412	Sfrp5
ENSMUSG00000018841.17	0	0	0	0	0	0	0	0	0	2.235368553	0	0	0	0	4.257652177	1.366852774	0	0	0	5.053980482	0	0	5.19599513	2.694404785	0.880282386	Rad51d
ENSMUSG00000018844.6	0	0	0	0	2.393200961	0	0	0	0	0	0	0	0	0	0	0	0	0	0	0	0	0	0	0	1.50940387	Fndc8
ENSMUSG00000018845.14	0	0	0	0	0	1.681609143	0	0	0	0	0	0	0	0	0	0	0	2.480725682	0	0	0	0	0	0	1.455316618	Unc45b
ENSMUSG00000018846.8	0	0	0	0	2.108326985	0	0	0	4.217431936	2.251127658	0.657779845	0	0	0	0	2.064733407	1.517559214	1.511103645	2.403226206	2.544805248	1.863604047	2.025298252	0	0	0.443244141	Pank3
ENSMUSG00000018848.4	0	0	0	0	1.605846741	2.340604052	0	0	0	1.285960162	6.012124082	12.13329968	8.015714295	5.908630485	29.39204495	18.87171451	3.467632207	27.62304954	0	17.44468728	0	9.255638106	0	37.2008155	1.012815608	Rars
ENSMUSG00000018849.6	2.263909608	3.965968905	0	12.85433328	6.270572518	3.046560435	6.605065701	3.335122432	4.181152952	2.510733509	0.978182285	0	2.608339289	0	1.594044374	1.02348613	9.02702965	6.741472069	7.147659879	1.892185838	0	3.011814497	0	0	0.659146932	Wwc1
ENSMUSG00000018858.15	3.370045515	0	0	0	6.222897096	2.267547983	0	0	18.67213563	8.720755046	11.6489415	11.75458924	7.765523933	9.540345741	28.47464619	22.85335175	3.359398789	13.38043276	0	19.71689444	0	13.45011996	0	15.01653567	0.981203116	Mrpl58
ENSMUSG00000018861.8	0	0	0	0	0	5.385224433	0	0	0	0	0	3.489512772	0	0	0	0	0	0	0	0	0	0	0	0	0	Fdxr
ENSMUSG00000018862.11	0	0	0	0	0	0	4.501391299	0	0	0	0	4.036097625	0	0	0	0	0	0	29.22703462	0	0	0	0	0	0	Otop3
ENSMUSG00000018882.12	0	0	5.613737744	0	19.96792481	2.910427535	4.20661606	3.18609539	27.96025241	30.38155186	3.737892245	7.543584622	7.475363756	2.449031742	12.18252711	13.6885356	4.311832344	4.293490173	0	0	5.295047553	17.26340513	0	15.41913616	0	Mrpl45
ENSMUSG00000018899.16	0	0	0	0	0	0	0	0	0	0	0	0	1.626931951	0	0	1.276783502	0	2.803294891	0	0	0	0	0	5.033711957	0	Irf1
ENSMUSG00000018900.7	0	0	4.745445517	0	3.375886214	0	3.555967207	0	0	2.703405667	0	0	0	0	0	1.653041746	10.9347282	0	5.772125203	3.056086537	8.952096027	4.864408956	0	3.258554012	5.322970992	Slc22a5
ENSMUSG00000018906.14	0	0	0	0	0.830850021	0	0	0	0	0.665343709	0	0	4.147255289	2.038046611	0	0.813670653	1.794120334	0	2.841191938	1.504286224	0	4.788780222	6.186224046	1.603946044	1.572063848	P4ha2
ENSMUSG00000018907.10	3.973457769	0	0	0	0	0	0	0	0	0	0	0	0	0	0	0	0	0	0	0	0	0	0	0	0	Alox12e
ENSMUSG00000018909.15	0	0	0	0	0.463863381	0	0	0	0	1.485844976	0	0.876203386	0.578852925	0.568920483	0.707513207	0	0	0	1.586236823	0.839842663	1.230062054	0	0	1.790965435	0.292560965	Arrb1
ENSMUSG00000018914.5	0	0	0	0	0	0	0	0	0	0	0	0	0	0	0	0	0	0	0	0	0	0	0	0	0	Il3
ENSMUSG00000018916.5	0	0	0	0	0	0	0	0	0	0	0	0	0	0	0	0	0	0	0	0	0	0	0	0	0	Csf2
ENSMUSG00000018919.10	0	0	0	0	0	0	0	0	0	3.689848357	0	0	0	0	0	0	0	0	0	0	0	0	0	0	0	Tm4sf5
ENSMUSG00000018920.11	0	0	0	0	0	0	0	0	0	0	0	0	0	0	0	0	0	3.689473846	0	0	4.550130238	0	0	0	3.246642287	Cxcl16
ENSMUSG00000018921.11	0	0	0	0	0	0	0	0	2.911895344	0	1.362477993	0	3.633070169	1.78536546	2.220292079	4.276740693	0	0	0	2.635563537	0	0	0	2.810171123	0.918104123	Pelp1
ENSMUSG00000018923.13	0	0	0	20.31787542	4.955710594	0	0	0	0	3.968527153	0	0	0	0	52.91130081	101.9180834	0	266.3934151	0	134.5875969	13.14143733	142.8164427	0	162.6379821	0	Med11
ENSMUSG00000018924.6	0	0	0	0	0	0	0	0	0	0	0	0	0	0	0	0	4.561335275	0	7.223388956	0	0	0	0	0	3.996783354	Alox15
ENSMUSG00000018925.3	0	0	0	0	0	0	0	0	0	0	0	0	0	0	0	0	0	0	0	0	0	7.967253282	10.29222715	0	0	Heatr9
ENSMUSG00000018927.3	0	0	0	0	0	0	0	0	0	0	0	0	0	0	0	0	0	0	0	0	0	0	0	0	0	Ccl6
ENSMUSG00000018930.3	0	0	0	0	0	0	0	0	0	0	0	0	0	0	0	0	0	0	0	0	0	0	0	0	0	Ccl4
ENSMUSG00000018931.3	2.643982024	0	0	0	1.220549395	1.779013393	0	0	0	12.70638856	0	0	0	1.496982906	1.861657663	0	2.635629095	0	0	0	0	0	0	4.712512065	0	Natd1
ENSMUSG00000018932.9	13.5533997	5.935789309	26.38490619	6.412944384	86.02958071	2.279864176	9.885674676	7.487420307	31.28925564	140.2899496	16.10429254	5.909217163	11.7115536	11.51059699	42.94395947	16.85015185	0	40.35932585	0	16.99198869	0	0	0	48.31391368	0	Map2k3
ENSMUSG00000018965.11	3.027498424	0	7.858324715	5.729980504	19.56630519	50.92659666	38.2757829	37.91015415	86.66676704	60.43631375	49.70822245	50.15904123	54.06554989	53.13784806	40.5022221	82.12172342	93.55595032	81.13758781	100.3640136	131.5806339	126.00757	124.8575349	72.8419959	129.5057778	34.37729376	Ywhah
ENSMUSG00000018973.2	0	0	0	0	0	0	0	0	0	0	4.178969969	4.216870301	2.785823185	2.738021706	3.405021573	4.372516109	0	4.800129409	7.634020887	0	5.919872286	0	16.62181388	0	2.815993784	Hoxb1
ENSMUSG00000018974.7	3.969945786	3.477321154	2.57614693	11.27054854	4.581645113	0	3.860836235	1.462100695	5.498988503	2.935180769	0.857660268	6.923509167	3.430447995	2.24772367	4.192925628	4.486911086	7.914807683	21.67313158	12.53399081	6.636197104	9.719599398	5.281456568	40.9360281	15.92066013	10.40279973	Sart3
ENSMUSG00000018983.9	0	0	0	4.353235905	1.06179297	0	0	0	0	0.850282549	0	0	0	1.302270873	0	1.039838427	0	0	3.63092923	1.922417402	0	0	0	0	0	E2f2
ENSMUSG00000018986.10	0	0	0	0	4.559079403	0	0	0	0	0	0	0	0	0	0	2.976541309	0	0	0	0	0	0	0	0	0	Slfn3
ENSMUSG00000018995.12	0	0	0	0	0	0	0	0	0	1.19164042	0	0	0	0	0	0	1.606648021	0	2.544308382	0	3.946015056	6.432582131	2.769904681	0	0.938529865	Nars2
ENSMUSG00000018999.14	0	0	0	0	0.564854885	0.823304989	0	0	0	0.452335121	0.528689565	0	0	0	0.861551715	0.553175461	1.219735945	1.214547291	1.931589463	1.022691703	2.995737921	0	4.205715574	1.090445611	1.425027256	Slc35b4
ENSMUSG00000019054.13	0	11.47678283	8.502487272	24.79871375	87.70509052	0	6.3712808	9.651229443	48.39794315	116.2495982	2.830679191	0	11.32207953	18.54634306	119.9346338	14.80890082	0	58.52573185	0	32.85382178	8.019803646	26.14690765	0	175.152031	9.537248492	Fis1
ENSMUSG00000019055.15	0	0	0	0	0	0	0	0	0	0	0.717189081	0	0	0.939791042	1.168730243	0.750405204	3.309243685	0	0	2.774646491	0	0	0	4.437702603	0.966553964	Plod1
ENSMUSG00000019066.13	0	0	0	0	0	0	0	0	2.471224814	0	0	4.667098589	1.541630466	0	1.884285055	1.209840611	8.002991015	0	8.449092707	2.236711572	13.10385457	0	9.198248767	7.154684965	12.46661118	Rab3d
ENSMUSG00000019082.18	0	0	0	0	0	0	0	0	0	0.692770261	0	0	0	0	0	0	0	0	8.874931491	3.132590706	0	0	6.441230278	1.670063313	3.819356055	Slc25a22
ENSMUSG00000019087.13	0	0	0	0	5.139134119	0	0	0	0	1.371804165	11.2235588	6.471627785	6.413101226	10.5050998	15.6770524	15.09861891	3.699113274	25.7836429	11.7159263	9.304601872	0	4.93674815	12.75474284	9.921037049	1.080425903	Atp6ap1
ENSMUSG00000019088.13	0	0	0	0	0	0	0	0	4.888853994	0	2.287498413	4.616488844	0	2.997494767	0	0	0	0	0	0	0	0	0	0	0	Dnase1l1
ENSMUSG00000019102.10	0	0	0	0	0	0	0	0	0	0	0	0	0	0	0	0	0	0	9.127804582	0	0	0	0	0	0	Aldh3a1
ENSMUSG00000019122.8	0	0	0	0	0	0	0	0	0	1.363244467	1.593360963	0	0	0	0	1.667156388	0	0	0	0	0	0	0	0	0	Ccl9
ENSMUSG00000019124.10	2.607451911	2.283897105	0	2.467490733	4.814743556	2.631650951	1.267894496	0	4.815631868	2.891730688	0.563309432	0	2.253110915	0	0.917968198	3.536392339	3.898821583	1.294078775	0	5.448300101	4.787859091	6.937698782	0	4.647402471	3.416268321	Scrn1
ENSMUSG00000019132.11	69.11330135	67.26348357	49.83164023	76.30406077	46.9712231	24.54332838	29.87279957	18.38337275	10.63695605	26.96888652	97.88177941	110.4879137	67.46274023	113.0448599	94.62338972	75.50944343	1042.993099	116.2420807	1084.968088	109.1120601	1123.364843	97.05364957	1042.5961	104.3645378	264.9479917	BC005537
ENSMUSG00000019139.10	0	0	0	0	2.127944697	0	0	0	4.256674598	1.704055584	0	4.01952908	2.65545215	0	0	0	0	4.575492811	0	7.705453001	5.642833928	0	0	0	0	Isyna1
ENSMUSG00000019143.15	5.248418628	4.597150215	17.02881886	0	4.845686638	0	0	0	2.42329033	0	4.535437377	0	1.511727375	0	0	1.186373265	2.615918852	0	8.285205188	0	16.06209798	0	9.019829826	7.015905144	0.764049727	Hars2
ENSMUSG00000019146.2	2.03792952	7.140183582	2.644875351	3.85707762	0	2.742457307	0	0	7.527592973	3.766859711	0	1.777054962	0	2.307690164	2.869858473	0	8.125964984	4.045698907	3.217095553	0	19.95781263	13.55589828	14.0093836	5.448467897	4.153463064	Cacng2
ENSMUSG00000019158.9	0	44.55539246	16.50426182	0	129.1515427	0	12.36735594	0	23.48643108	61.11441928	5.494659268	11.08898396	36.62900021	28.8003914	125.3572382	45.99312528	12.67668943	25.24552772	0	0	0	50.75402006	0	158.6616888	3.702569403	Tmem160
ENSMUSG00000019173.11	0	0	0	0	4.725317485	0	0	0	0	9.460071563	2.211387481	0	2.9483507	14.48880219	25.22571588	25.45187021	5.101876374	25.40086711	0	17.11074158	0	6.808842253	8.795772977	4.56108449	8.940844439	Rab5c
ENSMUSG00000019178.17	0	0	0	0	0	0	0	0	0	0	0	0	0	0	0	0	0	0	0	0	0	0	0	0	1.847101007	Styxl1
ENSMUSG00000019179.10	6.304880211	5.522517061	0	11.93290157	66.9424399	4.242262706	6.131597581	6.966117602	23.28862284	107.2148526	40.86286469	41.23346226	59.92882858	71.39456936	115.4227751	84.08562071	28.28232759	81.35693787	29.85883745	63.23576702	30.87241651	54.5204376	21.67088817	154.5160206	21.1104666	Mdh2
ENSMUSG00000019188.16	2.527913475	0	1.640394325	0	11.08619905	0	1.22921829	0	7.003101747	9.812321864	12.01477386	12.12373944	8.737525578	14.31266637	12.45952739	1.142839082	2.519927232	1.254603837	5.985883554	2.112841458	1.547269636	3.363034647	2.172211381	6.758455225	2.944051133	H13
ENSMUSG00000019189.13	0	0	0	0	1.9973054	1.940783427	0	1.062304602	1.3317826	1.066293193	0.623142067	2.515174117	0.830809329	0	6.092828225	1.956007399	0	4.294593047	2.276675636	1.20539966	0	0	0	0	1.259710551	Rnf145
ENSMUSG00000019194.15	0	0	0	0	0	0	0	0	0	0	0	0	0	0	0	0	0	0	0	0	0	0	0	0	1.758670674	Scn1b
ENSMUSG00000019210.10	19.12480331	0	3.545806128	0	3.783703125	1.838313839	0	2.012433974	0	2.019989977	23.60965515	19.05902256	25.18221484	17.0157057	15.38970334	32.11405627	2.723483398	13.55948964	0	31.96919332	3.344511788	25.44287088	0	24.347979	3.977334286	Atp6v1e1
ENSMUSG00000019230.14	0	0	0	0	0.545994658	0	0	0	0	0.874463746	0.511036879	2.062686505	0	0	0	1.069410407	0	0	5.601283916	0	4.343567553	0	8.130577591	2.108072334	1.033084722	Lhx9
ENSMUSG00000019232.14	0	0	3.527780969	0	1.254822871	0.914484372	0	0	3.765163152	0	0.587240878	0	0	3.078037474	1.913933695	0	1.354819265	4.047167933	2.145509138	0	1.663754956	1.808109405	4.671490175	2.422420569	1.582846179	Etnppl
ENSMUSG00000019235.9	0	0	0	0	0	0	0	0	0	0	2.291279402	0	0	1.501224652	0	0	0	0	0	0	0	3.527414381	0	4.72586511	0.771987906	Rps6kl1
ENSMUSG00000019254.16	4.527819216	0	0	0	7.315667937	1.523280218	0	1.667561216	6.271729428	10.04293404	0	0	1.304169644	2.563583226	9.564266241	1.02348613	0	0	0	0	0	6.023628993	3.890710869	20.17544228	2.636587728	Ppp1r12c
ENSMUSG00000019256.17	60.12603028	54.26099271	73.30377393	106.9004427	21.02739446	31.874447	14.17540197	17.44675438	21.87252493	5.388387995	11.02141455	7.943836475	14.69439236	8.252716406	14.1118061	4.1185228	7.264979241	1.808518658	20.13359979	6.091346263	13.38238856	4.847833816	6.262510437	6.494901425	5.835316666	Ahr
ENSMUSG00000019261.3	2.820291763	0	0	5.337811801	1.301939792	0	0	0	1.302179998	3.649071432	0	1.229633661	0	2.395210248	2.978699018	6.375098836	0	1.399711225	2.226070137	3.53581882	1.72622673	5.628004484	7.270347575	8.796827275	0.821139968	Map1s
ENSMUSG00000019278.5	4.516891253	0	0	0	4.170292262	0	0	0	0	0	0	0	0	0	0	0	0	0	0	0	0	0	0	0	2.630224283	Dpep1
ENSMUSG00000019295.8	0	0	0	0	0	0	0	0	0	0	0	0	0	0	0	3.193766092	3.521081084	3.506102701	5.576029097	0	0	0	0	0	1.028426796	Tmem129
ENSMUSG00000019301.5	0	0	0	0	0	0	0	0	0	0	3.623438487	0	0	0	0	0	8.359609235	0	0	0	10.26582782	0	0	0	0	Hsd17b1
ENSMUSG00000019302.16	0	0	0	3.241686652	0	0	0	0	0	1.899517725	0	0	1.973362244	0.969750824	0	1.548655034	0	0	2.703812767	1.431549993	2.096696682	0	0	3.052781992	0.498683463	Atp6v0a1
ENSMUSG00000019303.14	0	10.8202452	0	0	0	0	0	0	0	0	0	0	0	0	0	0	0	6.130858354	0	5.162399205	0	0	10.61492074	5.504411095	0	Psmc3ip
ENSMUSG00000019312.10	0	0	0	0	0	0	0	0	0	0	0	0	0	0	0	0	0	0	0	0	0	0	0	0	0.971580619	Grb7
ENSMUSG00000019326.14	0	0	0	0	0	0	0	0	0	0	0	0	0	0	0	0	2.422314816	0	0	0	5.949337134	0	0	0	0.707502442	Aoc3
ENSMUSG00000019338.13	1.88659134	0	2.448464917	0	0.87091285	0	0	5.558537387	0	1.39485195	0	0	2.173616074	0	0	0.852905108	0	1.87263113	0	4.730464594	2.309466305	2.509845414	3.242259058	1.681286857	0.54928911	Zfp687
ENSMUSG00000019359.14	0	0	0	0	0	0	0	1.794554921	0	0	0	0	1.403489138	0	0	0	2.428621559	0	0	0	0	0	8.374018621	0	0	Gdpd2
ENSMUSG00000019362.8	0	0	0	0	8.415054028	0	0	0	0	13.47753053	15.75254589	15.89541045	21.00221246	30.96275845	25.67032498	16.48211429	0	18.0939943	0	30.47156414	0	72.75292161	0	81.22580658	0	D8Ertd738e
ENSMUSG00000019368.13	9.660732711	0	4.179312642	6.094779951	7.432855293	0	0	4.743965376	2.973690657	1.190444337	11.13113653	5.616044072	7.420340048	16.40928523	0	97.54084043	57.78127381	35.16056936	45.75158259	53.82989248	63.07286928	64.26125568	44.2739912	31.56788445	15.00140537	Sec14l4
ENSMUSG00000019370.10	74.14934646	56.8297319	108.2619634	78.9403546	62.04148789	99.78334138	85.63232792	54.61727533	128.3853816	54.82234456	112.133682	76.78080229	64.07278352	99.70783461	110.9449621	173.895489	0	285.2025713	7.315805406	193.669867	11.34621828	215.7866268	7.964476233	165.2004849	8.095836855	Calm3
ENSMUSG00000019373.11	0	17.08558695	8.438484762	6.153010332	19.51006157	2.18745509	0	0	9.006305142	32.44908623	7.023428103	5.669700544	1.872808754	0	2.289073565	10.28819873	22.68518163	16.13477199	10.26415547	16.30325725	3.97971727	30.27510114	5.587123889	31.86948844	8.518911132	Cops3
ENSMUSG00000019428.16	0	0	3.217766214	0	16.02371957	35.03309063	19.28968919	21.91504606	32.05335184	37.57877136	1.071270509	2.161972365	0	0	6.982963208	0	2.471520593	2.461006952	0	2.072254748	9.105283804	3.298432304	0	15.46679965	2.887497269	Fkbp8
ENSMUSG00000019429.7	0	0	0	0	0	0	0	0	0	0	0	0	0	0	0	0	0	0	0	0	0	0	0	0	0	Ffar3
ENSMUSG00000019432.15	0	5.199895789	0	0	6.851273171	0	0	2.186387426	0	2.194596565	3.847568702	2.588308971	3.419868589	8.402969074	2.089997381	8.051532439	17.75339693	8.838937738	4.685751123	4.961798443	36.33609159	11.84662958	0	18.51682146	2.592679447	Ddx39b
ENSMUSG00000019433.9	12.98900134	0	0	0	20.9865315	13.10954866	0	0	5.997258138	26.40941204	0	5.663142186	3.74128481	0	22.86425706	2.936085137	0	0	0	0	0	0	0	17.36324934	0	Gipc1
ENSMUSG00000019437.17	0	0	0	0	4.139487547	1.508378894	0	0	0	3.314896708	0	0	1.291411746	5.077010502	0	1.013473987	0	0	3.538869335	0	0	0	0	13.98465474	0.652698899	Tlcd1
ENSMUSG00000019461.12	0	0	0	0	0	0	6.937976678	0	6.587839467	3.95592065	0	0	0	0	0	0	0	0	0	0	0	0	0	0	0	Plscr3
ENSMUSG00000019464.6	0	0	0	0	0	0	0	0	0	0	0	0	0	0	0	0	0	0	0	0	0	0	0	0	0	Ptger1
ENSMUSG00000019467.15	0	0	0	0	0	0	0	0	0	0	0	0	1.619599759	0	3.9591688	0	0	0	0	0	0	0	0	7.516539337	2.455710153	Arhgef25
ENSMUSG00000019470.12	0	0	0	0	0	0	0	0	0	0.886036158	1.035599602	0	0	1.357030182	5.062834638	0	0	0	0	0	2.934032753	3.1886019	4.119087708	0	1.395675041	Xab2
ENSMUSG00000019471.10	1.370391952	2.400684131	0	0	5.060945356	1.844146907	0	2.018819534	2.530939546	11.14519732	1.776342739	1.194968616	0	2.327686015	2.894725443	3.717225679	2.732125156	8.161508778	6.48994258	4.581519041	5.032686154	3.646228924	2.355128864	7.327570933	1.595981832	Cdc37
ENSMUSG00000019478.16	0	0	0	0	5.900595653	0	0	4.707514873	0	7.087784978	0	0	0	0	4.499977287	0	0	6.343711148	0	0	0	0	0	5.695514724	0	Rab4a
ENSMUSG00000019487.11	0	0	0	0	1.630085937	0	0	0	0	0	0	0	2.034176552	0	0	0	0	0	5.574275629	0	0	4.697672926	0	0	0	Trip10
ENSMUSG00000019489.7	0	0	0	0	0	0	0	0	0	0	0	0	0	0	0	0	0	0	0	0	16.32534851	0	0	0	0	Cd70
ENSMUSG00000019494.14	4.447125408	0	11.54317876	16.83366153	0	8.976795897	12.97470332	72.06506135	12.31991206	4.931975527	17.293488	15.51140252	5.123708068	12.58947802	15.65635662	16.08393252	0	30.8995261	7.020275841	26.01849199	0	5.916277189	0	11.88952796	1.294799518	Cops6
ENSMUSG00000019505.7	469.271293	352.3201033	234.9123021	266.4492247	139.2628643	4.510728287	52.15701632	34.56580623	18.57180774	49.56512719	275.1758165	280.5943261	173.7854714	231.533654	245.4542835	254.5822454	26.73078631	226.2451442	0	235.331435	8.206533402	222.9641777	0	400.2807748	9.759309801	Ubb
ENSMUSG00000019528.18	38.3242036	25.1764579	12.4345249	18.13353045	35.38343537	12.89329331	13.97658954	14.11451132	35.38996355	40.73158116	28.97823288	25.063753	27.59676381	24.41091195	23.61144226	28.15460138	4.775391112	14.265231	0	48.04731274	11.72862069	12.74624565	8.232903546	8.538412432	6.97390952	Gyg
ENSMUSG00000019539.11	0	0	0	0	0	0	0	0	0	0	0	0	0	0	0	0	0	0	0	5.466069746	8.005791176	0	0	0	0	Rcn3
ENSMUSG00000019558.14	0	0	0	0	0.994946887	0	0	0	1.990260906	3.983761422	0.931244555	1.879380583	1.241589527	2.440570596	1.51755472	1.948749022	2.148467709	2.139328309	0	3.602779944	2.638376862	0	3.70401649	5.762199254	0	Slc6a8
ENSMUSG00000019564.12	121.1325961	77.8077179	102.1857721	57.31525806	42.87108431	16.30090589	9.8169501	16.35781013	35.42177761	5.97062841	3.489237061	0	0	1.143057605	0	0	0	6.011812561	0	1.687386148	0	2.685832417	0	0	0.587804528	Arid3a
ENSMUSG00000019577.6	0	0	0	0	0	0	0	0	0	1.182306865	0	2.788827354	0	0	0	0	0	0	0	2.673096484	0	0	0	0	0.931178805	Pdk4
ENSMUSG00000019578.11	0	0	0	0	18.23631761	1.329018449	3.841820683	1.454899496	20.0636504	21.9054322	2.56030825	1.722352302	4.551402946	5.591632719	9.735307062	0.892962393	1.968956335	3.921161121	6.236128935	0	4.83586401	7.883166176	13.57813609	22.8832457	6.901042286	Ubxn6
ENSMUSG00000019579.13	0	0	0	0	6.998658795	0	0	0	0	7.472690193	13.10112727	4.406648442	11.64479106	17.16747003	14.23305147	41.12369111	0	10.03231367	0	21.11890584	0	6.723042261	0	4.503609078	2.942726178	Mydgf
ENSMUSG00000019590.16	0	0	0	5.817820336	0	0	0	0	0	0	0	0	0	0	0	0	6.128396806	6.102327122	4.852503832	0	0	4.089405941	10.56552199	0	1.789963747	Cyb561
ENSMUSG00000019647.16	6.396099143	8.963866835	6.64081257	14.52665597	8.267421501	5.164367655	11.19655703	7.538030196	9.450224945	6.147645503	5.527209084	2.2309348	3.684598676	10.13985072	8.106418414	8.674796997	62.4837459	17.7765558	66.63983646	3.207533067	45.41266348	22.12369546	74.74703589	12.54012452	22.34701834	Sema6a
ENSMUSG00000019659.8	12.50444505	7.301858118	0	7.888826165	3.848309786	2.804554521	0	0	7.698039585	3.081721902	9.004796091	0	7.203431444	2.359942985	5.869680841	37.68738829	12.46494072	28.96113712	26.31951967	13.93502859	25.51214449	5.545137306	28.65319363	18.57279022	14.5628899	Ccdc12
ENSMUSG00000019689.4	0	0	0	0	0	0	0	0	0	0	232.3786305	213.16922	234.7126791	258.367517	68.85161184	243.1410881	0	161.7692378	0	177.0800331	0	238.4972408	28.00860074	203.3356621	0	Fmc1
ENSMUSG00000019699.16	2.191450362	0	0	0	0	0	0	1.614188843	0	2.430374357	13.2562408	9.554618305	8.836996498	7.44459766	4.629074996	0	34.9524333	2.175234287	24.21611544	1.831624074	13.41329376	0	22.59710294	1.952970213	4.466350797	Akt3
ENSMUSG00000019710.13	4.979597186	0	0	9.424610948	2.298746466	144.0732616	130.7539392	132.0442265	147.1469172	60.74750344	0	0	2.868594872	0	0	0	4.963865528	4.942749662	7.860841019	0	0	0	0	4.437702603	1.449830946	Mrpl24
ENSMUSG00000019715.14	3.689499476	0	0	0	1.70319477	0	0	0	1.703509006	1.363916347	0	0	0	0	0	0	0	1.831099144	2.912140052	1.541850132	0	2.454181026	3.170350897	3.287997165	0.537106749	Gle1
ENSMUSG00000019718.8	0	0	0	0	1.934928436	0	0	0	0	4.648465176	3.622085953	10.96480721	0	2.373156552	0	7.57968078	4.178244407	12.48141152	6.616721351	7.006526133	10.26199586	0	0	14.94142497	1.220369087	L3hypdh
ENSMUSG00000019731.13	0	4.400717174	0	0	5.798292261	0	0	0	2.319744814	2.78595933	0	0	2.894264625	0	1.768783018	1.135680359	2.504142453	0	0	0	0	0	0	6.716120383	0	Slc35e1
ENSMUSG00000019732.14	0	0	0	0	0	0	0	4.21564915	0	0	2.472876725	0	0	0	0	0	0	0	0	4.78350752	0	0	9.835843992	0	1.666344946	Calr3
ENSMUSG00000019734.16	0	4.596076114	0	4.965536843	2.422277234	5.295890103	0	0	0	0.969878365	0	0	0	0	0	1.186096075	0	0	0	0	0	0	0	0	0	Tmc4
ENSMUSG00000019737.14	0	0	0	0	0	0	0	0	0	0	0	0	0	0	0	0	0	0	0	0	4.665968584	5.070807842	6.550551905	3.396815808	1.109765371	Syne4
ENSMUSG00000019738.15	0	0	0	0	0	0	0	0	0	0	68.05307778	96.94626573	117.4183099	83.92985349	71.75830117	20.94262047	9.235574889	64.37401272	0	38.71799404	0	61.62788739	0	8.256616642	5.394997992	Polr2i
ENSMUSG00000019756.10	0	0	0	0	0	0	0	0	5.314843322	0	0	0	0	0	0	0	0	0	0	0	0	0	0	0	1.675740022	Prl8a1
ENSMUSG00000019761.10	0	9.305206135	0	0	0	0	0	0	0	0	64.26204151	83.37195416	94.8576748	54.13356444	63.58080491	55.23145585	5.294946436	36.90695526	0	22.19782818	0	49.46556259	9.12863099	9.46737878	1.546532064	Krt10
ENSMUSG00000019762.4	0	0	0	13.09457652	0	0	0	0	0	0	0	0	0	0	0	0	0	6.867467953	0	0	0	0	0	0	0	Iyd
ENSMUSG00000019763.11	1.905156372	0	0	0	0.879483081	10.25513387	0	1.403309066	1.759290689	1.408578012	4.939040516	6.645112208	1.097502789	5.393354599	10.73153728	0.861298134	0	1.891058787	3.007498558	1.592338269	6.996577935	0	3.274164559	3.395663173	0.554694398	Rmnd1
ENSMUSG00000019767.12	0	0	0	0	0	0	0	0	0	0	0	0	0	0	2.085036944	0	0	0	0	2.475011011	0	0	0	2.638981901	0	Ccdc170
ENSMUSG00000019768.16	0	0	0	0	0.3794505	0	0	0	0	0.607727019	0	0	0	0	0.578761444	0	0.819377554	0	0	0	2.012435905	0	0	0.732524659	0.717964011	Esr1
ENSMUSG00000019772.5	0	0	0	0	0	0	0	0	0	1.220187949	1.426156418	0	0	0	0	0	3.290275357	0	5.210522192	0	4.040547751	0	11.34504757	0	0	Vip
ENSMUSG00000019773.7	0	0	0	0	15.52772825	0	0	0	5.176864364	16.57944844	4.844517358	4.888453739	6.458992947	0	3.947309083	68.42998626	0	27.82301669	0	60.91270235	0	44.7486767	0	39.96812529	0	Fbxo5
ENSMUSG00000019774.8	0	0	0	0	3.179192445	0	0	0	0	2.545893531	10.41474668	0	3.967299256	0	2.42455078	1.556728366	120.1389411	0	141.3312202	5.756051367	134.8881295	0	142.0270536	6.137393051	51.13088253	Mtrf1l
ENSMUSG00000019775.17	1.353216637	0	0	0	0	0.910516978	1.316024981	0.996758693	1.249609463	0.500250591	0	1.179991906	0	0	0	0	0	1.34320324	0	0	1.65653693	1.800265112	2.325611703	2.411911152	0	Rgs17
ENSMUSG00000019777.16	5.019665469	8.793565387	3.257323018	4.750222997	45.18624452	6.755002128	4.881705539	5.546113299	16.22369585	39.89638227	15.18215867	15.31985022	17.35006197	9.947207155	15.90481467	31.77061995	57.5437831	14.94756436	43.58251263	16.78183595	64.52052133	30.05082681	38.820146	42.4974001	40.92191593	Hdac2
ENSMUSG00000019779.15	0	0	0	0	0	0	0	0	0	0.789779186	0.923094394	0	1.230723257	0	0	0	0	0	0	0	0	2.842199373	0	0	0	Frk
ENSMUSG00000019782.10	14.0274724	24.57364868	18.20520073	13.27451448	77.70653263	122.6996982	47.74680015	25.83105444	103.6278258	140.0114227	163.6454361	207.9409597	177.7776285	202.5246761	311.1224146	164.8829123	13.98315648	111.3893865	11.07195284	111.3801333	17.171697	65.31555236	0	206.2658584	10.21039595	Rwdd1
ENSMUSG00000019785.14	0	0	0	0	0	0	0	0	0	0.57185279	0	0	0	0	0	0	3.084038233	0	0	0	1.893641472	0	0	0	0.450388316	Clvs2
ENSMUSG00000019787.9	0	2.103422345	0	2.272508307	0.554284996	0	0	0.884420833	1.108774521	0	1.037592843	0	2.075068895	3.399105219	0.845429864	0	5.984557723	0	3.790888901	0	0	0	8.254031614	1.070040566	1.398361327	Trdn
ENSMUSG00000019789.9	0	0	0	0	1.128602935	1.644996708	0	0	0	0.903783889	0	0	0	0	0	0	2.437081813	0	11.57818191	0	8.978408523	0	8.403190034	0	2.847262167	Hey2
ENSMUSG00000019790.17	0	0	0	0	0.627829381	1.372640322	1.322639774	1.502653116	0	1.005530043	0.881448096	1.18592295	0.783465323	1.155032956	0	0	31.85946151	0.67497732	15.02856846	0	22.47565392	0	16.36110717	0.606008561	4.94968931	Stxbp5
ENSMUSG00000019791.12	0	0	0	0	0.939241399	1.368992549	0	0	0	0	5.274633956	5.322471193	12.89282403	1.151963472	8.595535524	0.919820838	0	0	0	0	0	0	0	0	0	Hint3
ENSMUSG00000019792.8	2.115484487	0	2.745528106	0	2.92973245	0	0	0	0	0.782042088	10.96861522	7.37872859	13.40533078	11.97755539	5.958146264	0	23.19681319	0	36.73477044	0	20.71732245	0	39.99193388	1.88527117	11.08678186	Trmt11
ENSMUSG00000019794.13	5.115713738	0	0	0	4.723164721	0	0	0	4.724036137	7.564609389	28.7349402	31.22597261	14.73503744	14.48220137	21.6121916	11.56376128	0	15.23357698	8.075715945	25.65441937	6.262388815	27.2229611	8.791765792	9.118013094	1.48946186	Katna1
ENSMUSG00000019795.17	4.760064288	0	3.0888646	0	2.197402832	1.601413709	0	0	2.197808249	1.759677576	3.085068334	14.52755614	4.113192944	2.695076898	13.40646052	6.455902335	16.60759164	9.449682482	0	11.93544945	5.827021386	9.498897777	12.27083038	8.484119856	2.07886951	Pcmt1
ENSMUSG00000019796.12	0	0	0	0	0	0	0	0	0	4.857904508	0	0	0	0	0	0	0	0	0	0	0	4.370567555	5.645970132	0	0	Lrp11
ENSMUSG00000019797.11	5.423323668	0	0	0	7.510755781	1.824552012	2.63713482	13.98158064	5.008094335	5.012170251	17.57468293	9.458172267	10.93474283	15.35302198	7.637247131	1.225909491	0	5.383192701	0	2.266419163	0	0	0	7.249712174	0	1700021F05Rik
ENSMUSG00000019802.13	0	4.47734284	0	0	0.589925262	0	1.242787674	0	0	1.417234347	16.01248889	12.25757383	4.416989714	5.064732538	4.498953051	1.155454923	11.46485159	1.268453453	14.12124451	0	12.5148	5.100238956	8.784761995	5.694218374	4.464825924	Sec63
ENSMUSG00000019803.11	0	0	0	0	0	0	0	0	0	0	0	0	0	0	0	1.367957748	0	0	0	0	7.408215278	0	0	2.696582962	0.880994013	Nr2e1
ENSMUSG00000019804.12	31.78766215	13.92158936	10.3137036	30.08138385	84.37684746	5.347112442	23.18551017	11.70715305	22.01541257	143.9510904	6.867351923	13.859268	73.24763127	40.49481784	156.6743684	53.89056478	31.68723784	94.65732898	25.09015782	39.8524066	19.45639554	10.57225754	13.65741395	262.0380161	60.15823663	Snx3
ENSMUSG00000019806.13	0	0	0	0	1.127375659	0	0	0	1.127583658	0	0	2.129528673	0	0	0	1.104065072	1.217215829	3.636113687	0	0	1.49477419	3.248934298	2.09851304	1.088192624	1.777603732	Aig1
ENSMUSG00000019808.8	0	0	0	0	0	0	0	0	0	0	0	0	0	0	5.393219709	3.46281801	0	0	0	6.401938441	0	0	0	0	4.460257549	Adat2
ENSMUSG00000019809.16	0	0	0	0	1.093601958	0	2.303876644	0	2.187607452	7.006041185	4.094332602	0	1.364700725	0	3.336059111	1.070989705	0	2.351455799	3.739703903	1.980008809	0	3.151603355	0	2.111185521	0.68974025	Pex3
ENSMUSG00000019810.15	16.40333142	31.92859239	4.730810967	17.24760403	9.255056986	2.452676475	3.545000906	10.73994953	0	5.390137188	0.787499454	0	0	0	0	0.823971953	5.450503213	0	5.75432446	3.046661826	11.15561065	7.274111298	9.396815085	1.624252454	1.06131108	Fuca2
ENSMUSG00000019813.16	0	0	0	0	0	0	0	1.413622224	1.772220017	0	4.97533837	1.673487069	2.211137049	1.086598257	4.053901945	6.073395731	0	7.619826004	3.029601179	0	0	5.106340763	0	5.130927724	1.676312827	Cep57l1
ENSMUSG00000019814.5	0	0	0	0	0	3.260884713	0	0	4.475295348	7.166300219	62.81982046	63.38955226	72.5877071	93.29362868	47.77317277	63.53830163	0	19.24195164	0	52.65780872	0	32.23694412	8.328841568	34.55164219	0	Ltv1
ENSMUSG00000019815.7	0	0	0	0	0	0	0	0	0	0	0	0	0	0	0	0	0	0	0	0	0	0	0	0	0	Zc2hc1b
ENSMUSG00000019817.18	24.41397342	27.67403293	29.82123174	24.46252452	9.944378977	13.52814661	6.983230139	3.173463473	18.56626557	29.19930517	16.13331468	23.79330911	14.89145234	21.14079121	13.14541261	33.76103626	2.863158144	27.08429585	9.068267809	38.40999311	1.75801809	17.19496088	12.34040537	21.75717218	0.836262638	Plagl1
ENSMUSG00000019818.15	20.1914887	0	22.92938689	4.776915641	36.11909906	0	0	3.718185495	6.992083156	2.799109509	50.16454712	41.81611237	61.06644647	47.15748511	35.54263921	15.97457335	5.031924822	7.515779156	15.93724118	8.438068559	30.89670364	6.715486583	21.68793652	15.74491697	1.4697095	Cd164
ENSMUSG00000019820.11	38.72518749	44.84317425	51.96218461	59.62823761	29.39071243	57.85401884	58.08710262	49.79680115	44.24572892	39.06498619	2.835973892	4.578710703	6.04973714	4.459448025	4.159348891	2.07712406	0.654285525	0.65150225	2.072269874	1.645763693	3.213921779	2.619581465	7.896041699	2.339728635	0.382203505	Utrn
ENSMUSG00000019822.12	2.513203146	0	0	0	0	1.691018326	0	0	0	0	0	0	0	0	0	3.408566161	0	2.494606197	0	2.100546498	0	3.343464616	0	2.239708901	0	Smpd2
ENSMUSG00000019823.17	0	0	0	0	0	0	0	0	0	0	0.802345648	0	0	0	0	0	3.702171909	0	0	1.55204924	6.819551901	0	3.191322294	0	0.54065963	Mical1
ENSMUSG00000019826.11	0	0	5.689347329	0	1.011843311	0	0	0	0	0	0	0	1.262674495	0	0	0	4.369906994	0	6.920240679	3.663963207	5.366364805	0	7.533837951	0	2.55269864	Zbtb24
ENSMUSG00000019828.13	0	0	0	0	0.677781548	0	0	0	0	1.085533316	0	0	0.845800397	0	0	0	0	0	0	0	1.797325242	0	0	0	0	Grm1
ENSMUSG00000019831.14	145.5755751	179.2050981	132.762734	178.7175699	79.91647665	222.3754274	122.4428904	191.2728941	156.2292049	97.45000699	37.3998777	17.154122	29.46491194	37.86989097	8.310925115	33.79584192	7.844090235	35.14824961	6.211000876	101.9420092	0	41.87414128	0	38.56945097	1.145539167	Wasf1
ENSMUSG00000019832.5	0	0	0	0	6.648576248	0	4.668822271	0	0	0	6.222895426	8.372443642	2.765575646	2.718121591	6.760547322	6.511104578	0	0	0	20.06250909	0	0	8.250502742	4.278332352	4.193290444	Rab32
ENSMUSG00000019834.15	0	0	0	0	0	0	0	0	0	0	0	0	0	0	0	2.10119669	0	4.613369407	0	0	0	0	0	0	0	Slc22a16
ENSMUSG00000019836.5	0	0	0	0	0	22.5986138	0	0	0	0	0	0	0	0	0	0	0	33.3376884	0	0	0	0	0	0	0	Amd-ps4
ENSMUSG00000019837.8	8.023573887	7.027940611	0	0	5.555919916	0	0	0	0	1.483058021	162.9395172	160.9190249	191.8187064	149.9132914	141.2372292	74.36089293	3.999112814	63.71361479	0	73.76753076	0	64.04544439	0	57.20339762	3.504146606	Gtf3c6
ENSMUSG00000019838.11	0	0	1.981139639	0	0.704686417	0	0	0	1.40963286	0	0	0	0	0	1.074831443	0.690115715	10.65179681	0	2.409760264	0	3.737341884	0	5.246853157	1.360388713	0.888898527	Slc16a10
ENSMUSG00000019841.15	0	0	0	0	0.38995511	0	0	0.622214973	0	0.624551178	0	0	0.973246285	0	0	0	9.262670911	0	9.334489994	0	11.37481215	0	4.355207834	0.752803684	1.721626531	Rev3l
ENSMUSG00000019842.6	0	0	0	0	0	0	0	0	2.812383868	0	0	0	0	0	0	0	3.035941623	0	0	2.545495458	0	0	0	0	0.886728718	Traf3ip2
ENSMUSG00000019843.14	5.147371834	0	6.680386516	0	7.128590348	0	0	1.895737711	9.506540748	7.611422236	0	0	1.482622378	2.914364612	3.624322756	8.144725744	82.0977622	7.663924241	56.87984208	15.05768789	34.65628649	17.11964234	22.11543194	2.293609757	9.741415123	Fyn
ENSMUSG00000019845.8	0	0	0	2.711469468	1.322703057	0.963953799	0	0	0	0.529609518	0	1.249243792	0	2.433408931	0	1.94303057	0	1.422033744	0	2.394805245	0	0	2.462098228	2.553462457	0.834235464	Tube1
ENSMUSG00000019846.11	0	0	0	1.761062122	0.429538721	0.626074733	0.904903488	0	0	0.343974097	0	1.622733318	0	0.526821876	0.655159106	0.841314419	0.927537021	0.923591356	1.468859504	0.777696533	0	0	1.599098932	1.658438742	0.541824459	Lama4
ENSMUSG00000019848.14	0	0	0	0	0	0	0	0	0	0	2.329229061	4.700707076	15.52731982	6.104355642	11.38712447	0	0	5.350888376	0	0	0	7.171675422	0	0	12.55638515	Popdc3
ENSMUSG00000019849.11	35.94756315	34.18575959	22.66033789	25.27050855	12.32740376	0	0	2.269579338	4.742183902	8.353036389	4.437742736	0.895597991	1.774997193	2.907567183	5.0622172	16.25145816	0	24.46735678	0	17.1686486	1.257289257	25.96116328	0	21.05199355	0.598073499	Prep
ENSMUSG00000019850.11	0	0	0	0	0	0	0	0	0	0	0.671434284	2.71009489	0	0	0	0	7.74530637	0	4.906226543	0	1.902289434	0	8.011870708	0	1.357335504	Tnfaip3
ENSMUSG00000019851.8	0	0	0	0	0	0	0	0	5.312120554	0	0	0	0	0	0	0	0	0	9.081043288	0	0	0	0	10.25309362	6.699526195	Perp
ENSMUSG00000019852.7	8.4723855	8.095701668	5.997639009	10.204231	3.911132869	67.88987957	60.672913	60.13697682	62.58967146	30.46611537	7.321438435	3.358108526	2.662191414	4.796937404	2.169273638	2.089234324	69.10052191	0.76451749	60.79359524	3.218753603	53.74297116	5.123328041	59.56558516	2.745598291	17.49164998	Arfgef3
ENSMUSG00000019853.6	0	0	3.708209462	0	0	0	0	0	0	2.112508602	2.46910134	0	6.583899681	1.617731909	2.011821907	1.291728041	2.848223096	0	9.020965139	0	17.48847767	7.602340918	9.820827436	10.18526145	5.823303176	Hebp2
ENSMUSG00000019854.17	4.036301817	3.535443165	0	7.639287451	16.76961162	0	0	1.486539114	5.590901862	20.88968786	0.871995711	0	0	2.285293458	2.842005785	2.737144789	0	2.003217198	6.371745686	1.686779611	0	8.054600954	0	5.395589165	0.587593239	Reps1
ENSMUSG00000019856.14	0	0	0	0	0	0	0	1.540816623	0	0.773300932	1.8076692	0	2.410089954	1.18436781	0	0	0	0	0	0	0	0	3.59499365	0	0	Fam184a
ENSMUSG00000019857.7	0	0	0	0	0	0	0	0	0	1.141033371	28.00645047	26.91471369	37.33983237	33.20396966	17.38638833	2.790814295	0	3.063743949	0	7.739341744	0	0	0	2.750692515	0.898672013	Asf1a
ENSMUSG00000019861.15	0	3.590291252	0	0	2.365246067	0	0	0	0	0	3.984856471	4.467773699	7.674106468	3.481120497	1.443048018	5.09594846	1.021492678	3.051442003	0	3.425895877	2.508841659	2.72651942	1.761081029	2.739647574	0.298354516	Gopc
ENSMUSG00000019863.7	69.52936009	96.42747926	165.4343602	32.89860323	69.54360439	23.39154762	28.17434286	27.74105966	24.07722752	17.13551869	0	0	0	0	2.039850385	0	5.775808445	0	0	2.421373002	0	0	0	2.581790343	2.530471194	Qrsl1
ENSMUSG00000019864.14	17.26019798	8.639089051	22.40071197	18.66710381	11.38268178	96.22688912	76.73517991	118.0548388	66.0317348	94.79847558	0	0	1.42043949	0	0	22.29464736	46.70110201	19.57997451	54.49423605	18.54790861	12.07373162	19.68194981	16.95030822	21.97413125	6.461203129	Rtn4ip1
ENSMUSG00000019865.9	0	0	0	0	1.605846741	0	0	0	0	1.285960162	0	0	0	0	0	0	0	0	0	0	4.258346793	0	5.978291794	0	0	Nmbr
ENSMUSG00000019867.4	7.587156524	0	0	28.71959147	0	0	0	0	0	0	0	0	0	0	0	0	0	0	0	0	0	0	0	0	0	Gje1
ENSMUSG00000019868.16	0	0	0	0	0	0	0	0	0	1.834325852	6.431883518	0	8.575362046	2.809406276	0	17.94605816	0	4.925276398	0	0	0	13.20247451	0	4.422014746	0	Vta1
ENSMUSG00000019872.13	0	0	0	0	2.510253405	0	0	0	0	2.010207943	2.349532268	4.741681762	3.132533383	9.236348283	7.657588467	2.458349251	0	0	0	13.63473378	0	28.93675526	0	4.846014223	3.16645887	Smpdl3a
ENSMUSG00000019873.8	83.93989421	64.03696115	57.98380577	48.68549024	33.7495005	20.04103416	22.38321437	22.93650634	32.50551511	22.02164139	1.169950358	0	1.559846018	0	6.672922673	5.508611144	2.699184173	8.063106213	0	11.31570021	0	12.60793336	4.653466581	8.44576026	5.912772094	Reep3
ENSMUSG00000019874.11	0	0	0	0	0	30.22187952	26.2089007	66.16882906	49.77244474	33.20863522	0	0	5.174945149	0	0	32.4895437	0	8.91672039	14.1809572	30.03277361	10.99675476	11.95087992	0	24.01684649	0	Fabp7
ENSMUSG00000019876.15	0	0	1.235022304	0	0	0	0	0	0	0.35178639	2.055840735	4.148971542	1.644580026	1.077573966	1.340077982	1.290633357	0.948603116	0.944567838	0	0.795359471	0	0	3.2708349	0.848052489	0.554130302	Pkib
ENSMUSG00000019877.10	2.180386729	0	2.829759842	4.12669858	4.026154005	2.93416306	0	0	2.013448412	8.060348353	6.594658046	3.802552559	6.280273239	7.407013283	7.676174847	13.80017026	6.520495203	19.4782727	3.441979903	9.111885199	0	14.50349505	14.98868032	21.37421613	2.53931556	Serinc1
ENSMUSG00000019878.8	361.2074143	409.5608114	444.5103178	376.1112437	143.5412339	414.5047498	418.3529156	418.463082	390.7632598	234.2166392	156.574337	176.3420884	216.8348347	189.2877692	152.2689066	82.44145613	12.81789344	99.78632542	20.29858021	93.79379642	14.3097475	104.1938573	12.05367015	89.59022131	5.105197975	Hsf2
ENSMUSG00000019880.10	0	0	4.716266403	0	0	0	0	0	0	0	0	0	0	0	0	0	0	0	5.736633171	0	0	4.834498351	6.245283467	0	1.05804815	Rspo3
ENSMUSG00000019883.11	0	0	0	0	0	0	0	0	0	0	0	0	0	0	0	0	0	0	0	2.275210122	0	0	0	0	0	Echdc1
ENSMUSG00000019888.16	0	1.839978091	0	0	0	0.706713112	0	0	0	0	0.453819487	0	0.605058595	1.784029483	0	1.424513479	5.235018598	1.042549854	4.974145496	0	5.142996333	1.397306136	5.415188265	0	1.223222817	Mgat4c
ENSMUSG00000019889.10	5.055068272	10.33151564	7.654024782	7.972875783	5.445034959	0.566886996	0.819355889	0	1.556011303	0.622911075	0	0	0.970690492	1.431051861	4.15255257	1.142667588	3.359398789	2.508831142	5.319986944	0	1.031358302	1.12084333	1.447923613	3.754133917	0.981203116	Ptprk
ENSMUSG00000019890.4	0	0	0	0	4.15358436	0	0	0	0	0	0	0	0	0	0	0	0	8.931010006	0	0	0	0	0	0	5.23937305	Nts
ENSMUSG00000019891.15	0	0	0	0	0	2.075108454	0	0	0	0	0	0	2.664933303	0.873068718	2.171507853	1.394257403	1.537148691	1.53060979	0	0	0	0	0	0	0	Dcbld1
ENSMUSG00000019892.13	0	0	0	0	0	0	0	0	0	0	0.752331235	0	0	0	0	0	0	0	5.49734734	0	0	0	0	0	2.027829917	Lrriq1
ENSMUSG00000019893.13	0	0	0	0	0	0	0	0	0	0	0	0	0	0	0	0	1.439495469	0	0	0	0	0	4.963458311	0	0.420443516	Ros1
ENSMUSG00000019894.14	2.897056671	0	0	0	0.668688504	0	1.408717143	1.066963833	1.337623751	1.070969918	3.755250878	6.315513957	8.344532297	4.100674924	3.059775578	2.619448505	0	0	0	4.842746003	1.773212519	3.854127942	2.489412527	2.581790343	2.108725995	Slc6a15
ENSMUSG00000019897.8	0	0	0	0	0	3.502767677	0	0	2.403629884	1.924468893	22.49320414	9.078880704	14.99462549	14.73733519	25.65842404	2.353496153	0	2.583657971	0	8.702124946	0	3.462818707	0	4.639322842	0.7578509	Ccdc59
ENSMUSG00000019900.19	0	0	0	0	1.292686604	0	0	0	0	0	1.20992123	0	0	0	0	1.265957906	2.79140069	0	0	0	13.71166429	0	9.624900704	0	0	Rfx6
ENSMUSG00000019905.8	3.927594143	0	0	0	0	0	0	0	0	0	0	0	0	0	0	0	0	3.898531126	0	0	0	0	0	0	1.143535776	Gprc6a
ENSMUSG00000019906.15	6.782840021	0	0	0	3.131182894	0	0	0	0	0	0	0	0	0	0	1.533219934	0	3.366324521	0	0	0	0	0	0	0.987426392	Lin7a
ENSMUSG00000019907.10	354.2312829	323.7654815	376.1428278	278.2434236	247.5494846	643.4396419	679.4597594	641.4746209	588.2809216	679.5969146	12.70417292	21.97609864	19.35765018	22.19641138	23.6602297	27.85107393	18.14410448	29.18502621	22.1024894	18.72367432	20.56749643	16.76401485	14.43735106	24.95516052	6.11477952	Ppp1r12a
ENSMUSG00000019909.4	0	0	0	0	0	0	0	0	0	0	0	0	0	0	0	0	0	0	0	0	0	0	0	0	0	Fam162b
ENSMUSG00000019913.4	0	0	0	0	0	0	0	0	0	0	0	0	0	0	0.917116355	1.177703562	1.298401202	0	2.056164772	0	1.594472039	0	2.238478821	0	0.758466253	Sim1
ENSMUSG00000019916.14	0	0	0	0	13.86008899	1.836526466	0	0	2.520481118	15.13519471	8.255344904	0	1.572358152	3.090756637	3.843685023	7.403730485	8.162506149	8.127783535	12.92624927	0	30.07133958	0	14.07238156	4.864861143	7.152240897	P4ha1
ENSMUSG00000019917.10	2357.727187	2270.727611	2202.390256	2077.414565	876.7241627	1890.082176	1868.051336	1813.791858	1823.78934	978.3733767	468.0177621	481.7076027	513.7505835	423.1643361	361.0023579	435.8273798	57.58722452	462.3219173	39.89819148	540.1795094	22.09958754	662.8703494	43.43584611	386.1229339	9.461195836	10-Sep
ENSMUSG00000019923.14	2.532474437	0	0	0	2.338147623	0	0	1.865381965	0	0	8.75378283	6.624880135	13.12993526	10.0369429	10.69886345	12.59391142	7.573421357	10.05493955	0	4.233307061	3.100122564	6.738204738	4.352261144	15.79818123	1.474681454	Zwint
ENSMUSG00000019927.6	2.568975442	4.500390247	6.668159773	0	8.301467163	1.728544928	2.498370005	0	4.744570726	0.949686434	3.329982247	2.240121903	1.479908816	4.363545917	3.617689358	1.1614027	0	10.19986318	8.11081972	0	6.289610363	3.41766184	13.24497317	6.868235669	3.739840749	Ube2d1
ENSMUSG00000019929.16	0	0	0	0	0	1.294188058	1.870567881	0	0	0	0	0	0	0	0	1.739119974	0	1.909198439	3.036347465	0	0	0	0	0	0	Dcn
ENSMUSG00000019932.8	0	0	0	18.64254183	0	0	0	0	0	0	0	0	0	0	0	0	0	0	0	0	0	0	0	0	0	Kera
ENSMUSG00000019933.7	0	0	0	0	0	0	0	0	0	0	0	0	0	0	0	0	0	0	0	0	0	0	16.3541745	0	2.770651511	Mrln
ENSMUSG00000019935.16	0	0	0	0	0	0	0	1.752352465	0	0.879465975	0	0	0	0	0	0	4.743015579	0	7.511100211	0	8.736828463	0	4.088543626	0	0.692662878	Slc17a8
ENSMUSG00000019936.10	0	0	0	0	2.024081719	0	0	0	4.048910317	0	0	0	0	0	0	0	0	0	0	0	0	0	0	0	0	Epyc
ENSMUSG00000019942.13	0	0	5.907281388	0	4.202410443	6.125228926	8.853161971	5.029045581	8.406371561	13.46114115	9.833368735	7.938040404	7.866252253	12.88546089	16.02444283	25.72198623	0	49.69797542	0	30.43450914	0	33.30453971	0	20.28175795	0	Cdk1
ENSMUSG00000019943.10	73.04968944	52.99772878	67.99196255	47.48225269	23.16268781	102.2753841	111.9449695	114.1366647	91.30508273	59.19202459	13.39038859	16.08551196	20.82832109	11.69767507	15.06685127	15.01130925	2.942178148	20.50763659	12.81299524	21.58519263	1.806537449	15.70624251	6.340493466	24.98795742	1.289013845	Atp2b1
ENSMUSG00000019944.14	1.848393688	0	0	0	1.706559105	0	0	0	0	1.366610503	0.798647594	1.611781537	0	0	0	0	5.5276626	5.504148389	5.835784856	0	4.525413481	0	6.353226638	0	2.690838505	Rhobtb1
ENSMUSG00000019945.10	0	0	0	0	0	0	0	0	0	3.289286372	0	0	0	0	0	0	0	0	0	0	0	0	15.29154193	0	0	Cabcoco1
ENSMUSG00000019947.10	3.348605861	5.866164742	2.897269023	0	6.698583763	0.751040744	0	0	2.061482966	0.825264295	0.96456941	0	0	1.895930338	1.571860853	1.513864176	13.35210747	1.107942394	10.57228419	6.53048631	12.29756372	0	11.50969736	0	3.249869566	Arid5b
ENSMUSG00000019948.4	0	0	0	0	0	0	0	0	0	2.093333032	39.14702276	44.43981621	55.45516108	25.64876007	43.85832628	12.80002825	0	0	0	4.732850103	0	0	0	0	0	Actr6
ENSMUSG00000019951.10	0	10.65035505	14.20242216	9.205196616	5.613073396	0	1.182498678	0	1.1228218	1.797977001	0.525369154	1.060267768	2.101358344	2.753735312	2.568422337	1.099402534	2.424150897	1.206919381	0	2.032537467	1.488461662	0	0	1.083597116	0.708038719	Uhrf1bp1l
ENSMUSG00000019952.15	0	0	0	0	0	0	0	0	0	0.990711074	0	0	0	0	0	4.846292318	0	2.660119448	4.230595823	0	0	7.130596613	0	0	2.340836838	Poc1b
ENSMUSG00000019960.8	50.19344929	37.68430224	79.10136467	33.92799759	23.17095336	50.6592808	31.38038877	52.81675372	52.97195055	13.25376565	38.72752342	59.39970752	51.6337918	44.65807817	37.86618818	97.25078932	3.573919785	92.5266324	11.31941028	122.8591673	0	143.0900374	6.161534455	70.29196237	1.043859765	Dusp6
ENSMUSG00000019961.17	24.50407344	26.82924955	15.90099638	38.64793178	14.61119037	10.99177288	14.89412888	9.776718242	8.485482259	6.416471162	6.17612092	8.90304859	9.410702217	5.780765959	6.470098276	21.23282372	9.159997353	14.18827122	4.835296372	32.42764018	6.249292348	29.88263301	17.54675933	16.37810044	4.161771501	Tmpo
ENSMUSG00000019966.18	0	3.327898117	0	0	0	0	0	0	1.75423098	0	0	1.656500227	0	0	0	0	3.787351299	0	2.99884901	1.587758713	2.325485273	0	3.264748082	0	0	Kitl
ENSMUSG00000019969.14	0	4.316700849	0	4.663703684	3.412556472	0	0	0	2.275457389	0.910923722	0	0	0	2.790294668	1.735014284	8.911988067	0	4.891771116	0	8.238088001	3.016445786	9.834496316	8.469574682	4.391933013	0.717438838	Psen1
ENSMUSG00000019970.15	13.74137261	0	2.972315559	0	1.057245213	27.73780498	26.7274125	26.99116013	23.26368601	21.16601775	18.80152938	31.95291973	15.83197578	11.67023814	24.18863989	3.106154111	2.282993426	9.093127055	3.615377626	22.97020213	0	12.18731381	0	22.45099186	0.666809868	Sgk1
ENSMUSG00000019971.10	0.966599953	3.386624046	3.763432001	0	2.677286708	0.650380467	0.940034027	0	1.785187109	1.071984007	10.44112967	10.95725634	8.352433636	9.85093873	11.57009741	12.23566787	6.744823738	6.716131825	15.25884178	8.078885904	2.366522071	12.8592579	13.28943852	8.6141167	8.161461196	Cep290
ENSMUSG00000019975.12	2.276300761	7.975352025	11.81695778	8.616459634	1.050815585	52.07500019	30.99234828	51.97733886	50.44845402	29.4522155	13.76950697	9.924561969	11.80177031	18.04330217	9.616614749	12.34905624	0	18.07565455	3.593390736	7.610169677	2.786528167	21.19809433	0	10.1429347	1.325509338	Ikbip
ENSMUSG00000019977.16	0	3.250901631	0	3.512229001	6.853311229	3.745894834	0	1.366898634	1.713643914	6.860154358	10.42359837	4.854522974	10.69026845	7.354785128	10.45309548	10.90636021	33.29752137	14.73594512	32.22412188	9.306139568	40.89026311	0	22.32448874	13.23023549	12.42695125	Hbs1l
ENSMUSG00000019978.16	27.49647539	13.28798836	25.84130093	16.15067797	10.06708482	20.41501614	27.66286066	32.12621524	7.004481514	26.63869244	1.229025787	0.826781461	2.184811766	1.073661471	4.005637132	0.857298185	9.451588926	3.764553065	11.97412581	0.79247165	8.124766034	5.045545859	14.66531565	1.689946698	3.864828419	Epb41l2
ENSMUSG00000019979.12	0	2.178910697	6.456917671	2.354064875	1.722532105	1.673785973	0	0	1.148566606	1.839202216	1.612245503	0	0.71651323	0	0.875770945	11.80840887	8.679067054	11.1113319	15.70775055	22.87054925	6.090360412	9.928178934	6.412691375	6.650655319	3.25922896	Apaf1
ENSMUSG00000019982.15	0	4.404165626	0	2.379099708	0.580283587	1.691586226	1.222475685	0.925904358	1.160781296	0.464690407	2.172521721	0	2.172399453	0	0.885084528	3.409710872	21.30189018	1.247721985	15.87479816	4.202503864	12.31025944	6.689174926	8.641184781	1.120230535	3.293889964	Myb
ENSMUSG00000019984.16	0	0	0	0	0	1.129030167	0	0	0	0	0	0	0	0.950042798	3.544438177	0	18.399385	3.331111921	15.89318275	1.402456927	4.108171981	0	8.651192131	1.495370498	0.977097664	Med23
ENSMUSG00000019986.17	6.380108895	8.382616095	4.140131586	3.018820694	6.626855047	0	0	1.174872675	1.472906154	2.358567842	5.513391061	1.390848415	2.756540385	0.903080455	2.246153435	0.7210925	4.769964531	1.583224501	0	0	5.857646356	0	0	0	0.92879795	Ahi1
ENSMUSG00000019987.9	0	0	0	0	0	0	0	0	0	0	0	0	0	0	0	0	0	5.002648334	0	0	0	0	0	0	0	Arg1
ENSMUSG00000019988.7	0	0	0	0	1.267091978	0	0	0	0	0	0	0	0	0	0	0	0	2.724492908	0	2.294119226	3.360044842	0	0	2.446105933	0.799161277	Nedd1
ENSMUSG00000019989.8	0	0	0	7.064150802	0	0	0	0	1.723327127	0	0	0	0	0	0	0.843691408	1.860315234	0	2.946019029	1.559787561	2.284517774	0	3.207233823	1.663124376	2.716776453	Enpp3
ENSMUSG00000019990.15	0	0	0	0	0	0	0	0	0	0.333580794	0.389889435	0	0.519823323	0	0	0	7.19608921	0	1.424477379	0	3.313872577	2.400932161	1.550781574	0	0.262726517	Pde7b
ENSMUSG00000019992.8	0	0	0	0	0	0	0	0	0	0	2.267188848	0	0	0	7.38921504	4.744384302	52.30615311	5.208364714	57.98288574	4.385626988	57.81004254	0	54.10633433	0	15.27742422	Mtfr2
ENSMUSG00000019996.17	0	0	0	0	0	0	0	0	0	0.5231354	1.834322924	0	0	0	0	2.559037783	2.821302272	0	0	1.182765186	3.46463603	1.882621286	0	13.8723646	0.8240375	Map7
ENSMUSG00000019997.11	0	0	0	0	3.62367933	0	0	0	0	2.9018381	6.783340278	3.422430213	0	4.444380567	11.05412107	33.71315374	0	23.374835	6.195804439	19.6824364	0	20.88584398	0	24.48414386	4.57094552	Ccn2
ENSMUSG00000019998.6	5.020787684	0	0	0	10.42992612	37.16081765	61.03496139	51.7752966	41.72740169	45.47348328	7.592776422	8.756157245	15.90777907	14.21347284	14.1407737	11.34918668	0	4.983635362	0	4.196396939	0	3.339727231	0	4.474410628	1.461823735	Stx7
ENSMUSG00000020000.7	0	0	0	0	0	0	0	0	0	0	0	0	0	0	0	0	7.000323181	0	5.542900719	0	0	0	6.034373331	0	0	Moxd1
ENSMUSG00000020003.16	0	1.626795052	0	0	1.286058538	0	0	0	0	0.343291383	0.401239177	0	0.534955461	1.051552498	2.615435029	0	0.925696061	0.921758228	0	0.776152973	2.273559949	0	3.191850134	1.655147101	0.540749054	Pex7
ENSMUSG00000020007.4	0	0	0	8.75308801	0	0	0	0	0	0	1.998263647	0	0	2.618486986	0	0	0	0	7.300739909	0	0	0	15.89614985	0	0	Il20ra
ENSMUSG00000020010.7	0	0	0	0	0	0	0	0	0	0	5.358127149	0	7.143767462	0	0	25.22828317	6.180848573	6.154555764	0	10.36470652	0	24.74643827	0	5.525687118	0	Vnn3
ENSMUSG00000020014.17	0	0	0.995101617	0	0	0.51590781	0	0	1.416081846	0.283446869	1.656464368	1.337189872	1.325096914	1.302359795	1.619623099	0.346636477	1.528646878	0	1.210392386	0	0	2.040095583	1.317714299	0	0.446482592	Cfap54
ENSMUSG00000020015.10	0	0	0	0	0.849503979	48.2896305	50.10988334	74.55108158	44.18235699	37.41549772	7.951137551	14.44184785	11.66101209	21.87994337	3.887148521	3.327755623	0	3.653195833	0	7.690299701	0	4.896296265	0	8.199786439	1.607359284	Cdk17
ENSMUSG00000020017.14	0	0	0	0	0	1.361591256	0	0	0	0	0	0	0	1.14573552	0	0	2.01721333	0	3.194484862	0	7.431578725	0	3.477730386	0	0	Hal
ENSMUSG00000020018.6	13.04180215	0	0	0	0	0	12.68336271	9.60639214	0	4.821230432	28.17528533	11.37232618	7.51298657	51.68850733	27.54864144	23.58416354	0	0	0	0	0	0	0	0	0	Snrpf
ENSMUSG00000020019.4	0	0	0	0	0	0	0	0	0	1.109617589	0	0	0	0	0	0	0	0	0	0	0	0	0	0	1.747858211	Ntn4
ENSMUSG00000020020.8	0	0	0	0	0	3.747752917	5.416852823	4.102729976	0	1.029533582	0	0	0	3.153614286	0	0	2.776169833	0	0	0	0	0	0	0	0	Usp44
ENSMUSG00000020021.4	0	0	1.768385291	0	0.629010227	0	1.325127447	0	0	0	0.588737305	0	0	0	0.959405423	0	4.074814986	1.352493689	4.301952797	0	0	1.812716892	4.683394227	0	1.190159732	Fgd6
ENSMUSG00000020023.18	1.569829674	0	0	0	0.724685206	0	0	0	0	1.160654104	0	0	0	0	0	1.419401986	1.564870231	1.558213405	2.478148539	0	1.921703264	0	0	0	0.914125202	Tmcc3
ENSMUSG00000020024.7	0	0	4.010805885	0	0.713316813	0	0	0	0	1.142446512	0	0	1.780289373	0	2.175990118	0.698567662	1.540321559	4.601307481	4.878545892	1.291487788	0	2.055676332	2.655556063	2.75409918	0	Cep83
ENSMUSG00000020027.18	1.178154617	0	0	2.229828736	2.175500275	0	1.145774346	0	2.175901652	0.871069017	0	0	0	0.667053447	0.829551998	0.532629441	3.523297691	0	7.439385793	0	2.884470349	3.134739252	4.049507064	3.149832978	1.029074216	Socs2
ENSMUSG00000020029.6	160.9138991	153.2025371	122.5788492	145.6557474	74.28316852	80.02678378	74.84369359	85.03003734	64.60597708	65.95172882	10.58021462	0	12.09099334	5.941762992	19.70457344	12.65169147	10.46123062	27.77794514	27.61089797	20.46625928	21.41112687	13.96130832	18.03544478	31.17451517	8.147959584	Nudt4
ENSMUSG00000020032.14	0	0	0	0	0	0	1.941400052	0	0	0	1.725078803	0	1.149987811	1.13025536	1.405592905	1.80497465	0	1.98149342	9.453971466	3.336974846	0	10.62300438	0	7.116102663	2.906105585	Nuak1
ENSMUSG00000020033.2	0	0	0	0	0	3.618520057	0	0	0	0	0	0	0	0	0	0	0	0	16.97911542	0	6.583306249	0	9.242301682	0	1.565789647	4930463O16Rik
ENSMUSG00000020034.7	0	0	0	0	0	0	0	0	0	0	0	0	0	0	0	5.906330661	16.27911106	0	25.77980875	2.729855077	27.98766845	0	22.45250252	8.732128595	10.46045859	Tcp11l2
ENSMUSG00000020037.15	0	0	0	0	0	1.599379738	0	0	0	0	0	0	0	0	0	0	52.12899425	0	18.76185066	0	20.36867149	3.16227771	12.25524508	0	5.536610979	Rfx4
ENSMUSG00000020038.10	0	0	0	0	3.103995977	0	0	0	3.104568659	1.242838144	0	5.863217269	1.936730969	1.903498923	0	3.039815091	3.351352325	10.01128786	21.22897784	8.429857863	8.231103862	13.4179041	0	23.96890867	0.978852929	Cry1
ENSMUSG00000020042.15	0	0	0	0	0	0	0	0	2.067030663	0.41374259	0	0	0	0	0.788045459	1.011958777	1.115669966	0	3.533578491	0	1.370073104	0	5.770335666	0.997410482	0.977584606	Btbd11
ENSMUSG00000020044.13	0	0	0	0	0	0	0	0	2.546478222	1.019420285	0	0	0	0	1.941665052	1.246682515	61.85022771	0	37.00212923	3.45723542	45.57225849	1.834307454	37.91341044	3.686279238	10.03612716	Timp3
ENSMUSG00000020048.13	5.569936337	0	3.614400591	0	7.713799526	52.46854083	27.08426412	26.66774485	56.57829986	37.06320895	87.84232187	111.7094123	91.4471334	116.6837286	86.2808145	177.526106	8.328509498	196.269577	4.3963781	172.2489806	27.27369732	174.1354651	4.786191943	116.6492833	12.16283029	Hsp90b1
ENSMUSG00000020051.17	0	0	0	0	0	0	0	0	0	0	0	0	0	0	0	0	0	0	0	0	0	0	0	4.546578542	0	Pah
ENSMUSG00000020052.9	4.525994218	0	0	0	0	0	0	0	0	0	0	0	0	0	0	0	9.023391186	0	0	0	0	0	0	0	0	Ascl1
ENSMUSG00000020053.18	0	3.972375963	0	0	0	0	0	0	0	0	0.979762547	0	0.653138271	1.283862359	0	0.51256979	6.781209672	3.376181489	8.949008733	1.895242681	6.939591806	1.508340055	9.742490869	1.010401794	2.310741264	Igf1
ENSMUSG00000020056.16	0	0	0	0	3.428355345	0	0	0	0	5.49084577	31.01890209	34.5381758	18.53899001	36.44176509	24.40265461	11.19155909	9.870826072	7.371627307	11.72367493	24.82868189	27.27369732	16.46671065	12.76317851	6.618399055	4.324561883	Washc3
ENSMUSG00000020057.2	0	0	0	6.979473789	0	0	0	0	0	0	0	0	0	0	0	0	0	0	11.642822	0	0	0	0	3.286377462	0	Dram1
ENSMUSG00000020059.9	0	0	0	0	0	0	0	0	0	0	0	0	0	0	0	0	17.71126071	0	0	0	10.87495526	11.81851258	0	0	0	Sycp3
ENSMUSG00000020062.7	0	0	0	0	0	0	0	0	0	0	0	0	0	0	0	0	2.099703014	0	0	0	0	0	3.619944834	0	1.839824864	Slc5a8
ENSMUSG00000020063.16	8.425429867	3.689965442	2.733682833	19.93293724	26.25383204	0	0	0	0	2.336004165	0	0	2.426817271	1.192587958	4.449330384	14.28388071	10.49851507	10.45385527	0	7.042012196	2.578492487	2.80221345	10.8598345	1.87713738	8.585849365	Sirt1
ENSMUSG00000020064.9	3.859202081	0	6.678090587	7.304100477	1.781535095	1.73111923	3.753136198	1.89508618	0	1.902201582	3.890765143	5.608645228	2.223169242	3.641703747	0	1.163132364	1.282336667	0	0	0	0	5.134127587	8.843132507	1.146410742	1.872705226	Herc4
ENSMUSG00000020067.8	0	0	0	0	0.890512503	0	0	0	0	0	0	0	0	0	0	0.872099502	0	0	0	1.612307465	0	0	0	0	0	Mypn
ENSMUSG00000020069.16	135.4178619	56.18560836	175.7486515	101.1702524	52.64282609	2.39780066	6.931371178	0	6.581567325	5.26953907	18.47712142	24.85959464	8.211591795	26.22974396	7.527572288	0	46.18080544	24.76080718	73.13251491	2.978496272	47.98647348	4.740907618	6.124381438	9.527470045	15.56348199	Hnrnph3
ENSMUSG00000020070.18	81.71071875	46.09680681	61.1113651	73.39293725	19.8191751	22.36448904	10.77491395	14.28162936	12.78892368	8.70354586	4.188762819	2.415286837	2.393444044	3.136500445	5.85085848	8.139416087	2.761104284	5.498717557	2.186260052	5.787642917	1.69535563	1.842451887	4.760218528	3.702646536	2.016137631	Rufy2
ENSMUSG00000020072.15	0	0	0	0	0	3.046560435	0	0	0	0	0	0	0	0	0	0	4.513514825	0	0	7.568743351	0	0	0	4.035088456	1.318293864	Pbld2
ENSMUSG00000020074.7	0	1.86245084	1.37978254	2.012166037	0.4907852	0	0	0	0	1.572080819	14.24022989	11.12468037	10.41162511	19.26206825	11.22864054	11.53529529	3.1793742	8.442265092	6.713196932	7.10868529	3.904358109	11.31497815	1.827109062	4.737274839	1.857244149	Ccar1
ENSMUSG00000020075.8	216.9015193	246.9824947	182.9751028	168.3122282	128.1649952	128.4298531	137.1111443	161.3640075	166.2446443	129.8966319	30.92696087	26.47904573	27.48908472	31.92965935	48.87130055	56.87395978	4.324325581	101.1893612	0	103.3337416	0	103.8805479	0	168.168956	1.894554056	Ddx21
ENSMUSG00000020076.7	33.25794744	31.07308642	25.89779221	18.88364885	19.95885655	0	0	0.816576526	4.094879779	7.37678243	3.831994577	4.833435107	1.915889457	5.64904508	2.341729714	6.014206184	0	1.100394954	12.25030857	3.706285617	1.357087911	5.899338495	1.905215314	5.927743728	1.291092421	Ddx50
[truncated: 46,316 more rows]
