# Supplementary material for: Digital microfluidic isolation of single cells for -Omics
Source: Nat Commun. 2020 Nov 11;11:5632. doi: 10.1038/s41467-020-19394-5 (PMC7658233; doi:10.1038/s41467-020-19394-5)
Supplement: Supplementary file 8 — Source Data [file 41467_2020_19394_MOESM8_ESM.zip › Source Data/Figure S14_RawGeneTable/U87_GeneMatrix_TPM.txt]

Gene_ID	G1_S	G2_S	G3_S	G4_S	G5_sPos	G1_mix	G2_mix	G3_mix	G4_mix	G5_mPos
ENSG00000000003.14	0	0	0	0	0	1.430360217	6.548905999	5.377285242	21.33795724	10.96109811
ENSG00000000005.5	0	0	0	0	0	0	0	0	0	0
ENSG00000000419.12	0	0	0	0	13.17003284	134.3555009	123.029365	101.0190082	160.3440532	154.4384215
ENSG00000000457.13	3.244984868	10.23584324	3.907254667	14.81744071	3.464237172	12.2514727	12.94462678	10.6287906	5.623573214	16.24935418
ENSG00000000460.16	0	0	0	0	39.96035605	0	0	0	0	0
ENSG00000000938.12	0	5.070042387	0	0	0	5.601626585	0	0	0	0
ENSG00000000971.15	0	0	0	2.504320305	0	0	0	0	0	0
ENSG00000001036.13	3.998430155	6.306239618	0	7.303146753	51.22308153	4.644957813	5.316736252	13.09666411	20.78789175	35.5951163
ENSG00000001084.10	14.51539285	12.48729334	6.355579316	12.05109824	6.574123092	6.131805351	5.263964677	1.440741378	4.57368007	1.468408954
ENSG00000001167.14	8.791090598	4.621707492	0	5.352319308	2.085571981	1.702094879	7.793043481	3.199421224	10.15666608	0
ENSG00000001460.17	0	0	0	2.396626587	0	1.52430586	0	1.432615942	2.273942805	0
ENSG00000001461.16	532.0174085	618.0772005	513.3355254	631.1917763	302.5760426	4.138675193	1.579077451	5.18630127	2.058010125	3.964423111
ENSG00000001497.16	0	0	0	0	1.422099627	5.803080681	2.656941198	2.181605705	3.46278891	2.223500623
ENSG00000001561.6	0	0	2.891166832	0	6.83561799	0	0	0	0	0
ENSG00000001617.11	0	0	0	0	3.293872697	1.344111808	0	5.053043633	4.010262581	5.150080804
ENSG00000001626.14	1.311214679	2.068020107	0	0	0.93320592	0	0	0	0	1.459098859
ENSG00000001629.9	28.19313852	9.88124951	13.20164356	2.86082593	16.72113917	21.83455905	12.49619441	25.65146063	24.42941724	17.42937585
ENSG00000001630.15	0	0	3.300642351	0	0	0	0	0	0	0
ENSG00000001631.15	10.80040176	19.87319322	21.67443091	9.863485919	5.124509876	1.04556473	2.393559696	1.965344018	0	4.006171818
ENSG00000002016.17	10.66120804	12.61097417	6.418528371	29.20910102	3.793849555	0	0	0	4.618980242	2.965905723
ENSG00000002079.13	0	0	0	3.216286484	0	0	0	0	6.103288305	0
ENSG00000002330.13	0	0	0	0	13.96038902	11.39347234	0	0	11.33110493	7.275846007
ENSG00000002549.12	0	0	0	0	2.099898235	17.13786945	19.61643904	9.664196263	5.11321723	22.98283087
ENSG00000002586.18	0	0	0	0	12.10127104	1.975238607	4.521816186	0	11.78655738	11.35244669
ENSG00000002586.18_PAR_Y	0	0	0	0	12.10127104	1.975238607	4.521816186	0	11.78655738	11.35244669
ENSG00000002587.9	281.7203989	224.3186424	260.1759829	299.7456118	285.1821751	253.3984893	169.1179188	170.2181421	194.3410766	173.4869615
ENSG00000002726.20	2.920401523	0	0	0	0	0	0	0	0	0
ENSG00000002745.12	0	0	0	0	0	1.989170066	0	0	0	0
ENSG00000002746.14	0	0	0	0	1.138290701	0.928991563	0	1.746221881	2.771718899	0
ENSG00000002822.15	0	0	0	0	0	0	0	0	2.676836406	1.718830564
ENSG00000002834.17	1.581591194	0	0	0	4.502543446	2.75599076	0	0	0	0
ENSG00000002919.14	0	0	0	5.656597027	2.204136111	0	8.236075626	0	0	0
ENSG00000002933.7	0	0	0	0	0	0	0	0	5.562956946	0
ENSG00000003056.7	0	0	3.560184521	0	0	1.717416888	0	0	0	6.580431549
ENSG00000003096.14	0	0	0	0	2.276418393	2.786775133	6.379626673	1.746096847	11.08608175	3.559256761
ENSG00000003137.8	0	0	0	0	1.584868359	0	2.961045733	0	0	0
ENSG00000003147.17	0	0	0	0	1.625049032	0	0	7.478835178	0	5.081637694
ENSG00000003249.13	0	0	0	0	1.658967818	0	0	0	0	2.59385201
ENSG00000003393.14	0	1.696198695	2.589910812	0	0.765419378	0.624680623	2.860100993	4.696839093	1.863783438	0
ENSG00000003400.14	14.69809874	9.272612399	10.6187025	13.42306454	3.138239596	3.414942662	0	0	2.547187051	0
ENSG00000003402.19	5.452695178	6.254455059	4.178069091	10.86476393	2.469563839	2.591333493	1.318269284	0	1.718099091	0.551606595
ENSG00000003436.15	461.4244378	442.0623367	352.4135906	299.5050783	301.9387992	16.05888885	21.55061926	29.1449411	18.17387736	13.79143629
ENSG00000003509.15	0	0	0	0	0	0	0	0	0	0
ENSG00000003756.16	4.308493605	8.494081429	10.37563035	25.57580589	25.29781915	2.502578544	12.89031628	12.93624008	5.59997894	15.58187546
ENSG00000003987.13	0	0	0	0	0	1.139614123	0	0	0	0
ENSG00000003989.17	0	0	0	0	0	0	0	0	2.448264037	1.572061351
ENSG00000004059.10	0	0	0	0	0	0	0	0	0	0
ENSG00000004139.13	0	0	1.207400282	0	0.713667488	0	0	0	0	0
ENSG00000004142.11	15.79577853	0	0	9.617015031	37.47343148	15.29156904	21.00374024	17.24610224	27.37415448	58.59097114
ENSG00000004399.12	0	0	0	0	1.632391624	0	0	0	1.98742321	0
ENSG00000004455.16	0	0	0	0	0	23.78563913	10.37167407	17.03229514	10.13804464	23.86914524
ENSG00000004468.12	1.629119682	0	1.961607139	0	0	0	0	0	0	3.625716989
ENSG00000004478.7	0	0	0	0	10.7406957	1.252255518	0	2.353859901	0	9.596250949
ENSG00000004487.15	2.054759048	0	2.474115352	0	5.849578523	2.387004079	0	2.243421212	0	2.286503216
ENSG00000004534.14	15.29391321	14.4727422	3.68305038	16.76063178	10.88484637	3.553373643	8.134562779	5.009447118	10.60176785	5.105647075
ENSG00000004660.14	0	0	0	2.747533524	0	0	0	0	0	0
ENSG00000004700.15	0	0	0	0	0	0	3.930557002	0	0	0
ENSG00000004766.15	50.79410442	44.71333341	54.04897859	34.5211574	31.94715074	0.686131118	9.424356475	0	0	2.628970802
ENSG00000004776.12	0	0	0	0	0	0	0	0	0	0
ENSG00000004777.18	4.246241606	0	0	3.87788762	0	1.233209807	0	2.31805975	7.358755595	2.362575091
ENSG00000004779.9	6.979759639	66.0499772	25.21278176	50.9942222	14.90271528	214.8713938	167.058499	205.7567786	133.0554996	170.8732435
ENSG00000004799.7	2.471258115	0	0	0	0	0	6.572093097	0	0	0
ENSG00000004809.13	2.858360743	0	0	0	2.034326803	1.660272226	0	0	0	3.180738413
ENSG00000004838.13	0	0	3.35415738	0	0	0	0	0	0	3.099811669
ENSG00000004846.16	0	0	0	0	0	0	1.604153003	0	2.090691068	0
ENSG00000004848.7	0	0	0	6.586273452	7.699174832	0	0	0	0	0
ENSG00000004864.13	6.020277856	0	0	0	17.13879206	6.993728933	4.002599556	6.573042741	20.86633662	0
ENSG00000004866.20	0	0	1.994484862	0	2.357791403	3.848521854	0	1.808512947	5.741182799	3.6864862
ENSG00000004897.11	276.5719529	260.6896325	293.607228	346.7367981	227.1222728	240.4939841	171.9111817	205.4798275	209.871192	143.8664205
ENSG00000004939.13	8.449113239	6.662881503	10.17349494	7.716167536	3.006663445	12.2691197	16.85225385	2.30622173	10.98176313	4.701019474
ENSG00000004948.13	0	0	0	0	0	6.419281134	0	3.016574539	0	0
ENSG00000004961.14	0	7.543180836	17.27642433	8.73562693	23.82732494	25.00220654	19.07877219	10.44367819	16.57689697	15.96635329
ENSG00000004975.11	0	0	0	7.625304255	5.942515752	1.212464222	5.551268917	2.279064352	10.85244517	0
ENSG00000005001.9	0	0	0	0	0	0	0	0	0	0
ENSG00000005007.12	1.298559933	0	0	2.371824289	3.69679759	3.017062133	5.180108495	1.417790033	0	2.890033716
ENSG00000005020.12	4.046237472	3.190820154	0	0	2.879751746	3.525371514	5.380305925	4.417751553	0	2.25129438
ENSG00000005022.5	44.67046169	11.74221817	8.964544625	40.79537776	196.0534988	302.7119007	465.2888564	292.6318628	245.1446781	414.238166
ENSG00000005059.15	0	0	7.54168084	5.720047359	8.915440065	0	8.328460097	6.838471276	5.427237021	13.93959055
ENSG00000005073.5	0	0	0	0	0	0	0	0	0	0
ENSG00000005075.15	0	0	0	15.05364493	0	19.14888143	21.91829425	8.998519768	14.28304592	9.171324708
ENSG00000005100.12	1.901841864	2.999544832	4.579978521	10.42116258	4.060685363	12.15148492	7.586671161	6.229390813	9.887701234	6.349018212
ENSG00000005102.12	4.125458228	0	0	0	0	0	0	0	0	0
ENSG00000005108.15	0	0	2.460758887	0	2.908999842	1.780588412	1.358737703	0	0	1.137079786
ENSG00000005156.11	0.864433425	0	0	0	1.845680351	0	1.149442244	0	0	0
ENSG00000005175.9	2.07537919	0	2.498943865	3.790687397	4.43121064	7.232875212	16.55786399	18.1274771	32.36977234	11.54724492
ENSG00000005187.11	0	0	0	0	0	0.829287086	0	0	0	0
ENSG00000005189.19	10.85815792	12.84394306	9.805651631	14.87434775	9.659838135	0	0	0	4.704308997	0
ENSG00000005194.14	0	0	0	0	6.795196482	3.697169328	4.231873569	3.474777511	5.515396756	10.62451836
ENSG00000005206.16	0	2.470312378	1.88594908	0	0	0.909773294	0	1.710097375	0	0
ENSG00000005238.19	0	0	0	0	1.240148981	2.02424203	2.316998651	0	0	1.939014664
ENSG00000005243.9	0	0	0	0	4.293957222	0	0	6.587247048	10.45571433	6.713746612
ENSG00000005249.12	0	16.31619014	0	4.72387422	9.20346783	3.004485218	3.439009809	0	0	2.877986332
ENSG00000005302.17	0	2.711411215	0	0	0	0.998565823	0	0	0	0
ENSG00000005339.14	0.720863376	1.136930497	0.867984569	2.633318988	3.078278396	37.26535238	60.38778687	44.86190771	49.97037753	61.76672886
ENSG00000005379.15	0	0	0	0	0	3.427875772	1.307877783	4.295576637	6.818223433	0
ENSG00000005381.7	0	0	0	0	2.254144872	0	0	0	0	0
ENSG00000005421.8	0	0	0	0	0	0	0	0	0	0
ENSG00000005436.13	14.30435644	9.668798126	27.06587124	11.19726746	8.726201081	2.373900672	2.71722678	4.462211998	3.541359051	2.273951506
ENSG00000005448.16	3.904760637	0	0	0	16.67436675	4.536142368	5.19218334	8.52656943	13.53393512	13.03546676
ENSG00000005469.11	2.242943447	0	0	0	1.596327539	5.211234052	0	0	0	2.495911826
ENSG00000005471.15	0	0	0	0	2.12119424	0	3.963075621	1.627034199	0	1.658279287
ENSG00000005483.20	58.07014845	43.88544327	50.98457294	57.45205405	36.16301835	9.837890824	16.08671255	9.246122847	12.5794782	16.1548846
ENSG00000005486.16	0	0	0	0	0	0	0	0	0	5.091005727
ENSG00000005513.9	0	0	0	0	0	1.463601892	0	0	0	0
ENSG00000005700.14	1.280396173	2.01941381	3.083425117	2.338648118	1.822544099	3.718575777	3.405100746	5.591834114	2.218932265	0
ENSG00000005801.16	0	0	0	3.572900487	4.176623656	1.136220632	2.601093774	2.135749568	3.390003016	4.353527756
ENSG00000005810.17	1.400767065	0	0.843324988	1.279252987	0	2.440896928	0.93130413	0.764690767	1.213767778	0.779375665
ENSG00000005812.10	0	0	1.898731564	0	0	2.74781852	8.387260296	3.443375963	19.1294395	5.264252321
ENSG00000005844.17	0	0	0	0	1.228077073	0	0	0	0	0
ENSG00000005882.11	2.037514217	3.213524403	0	0	0	0	0	0	0	2.267313443
ENSG00000005884.17	0	0	0	0	4.865199848	1.985314299	0	2.487858454	0	1.26781728
ENSG00000005889.15	392.9735205	335.2320778	312.4744447	376.9408037	218.9975202	8.61350039	6.57282034	18.8892243	2.141587608	12.37626478
ENSG00000005893.15	1192.344028	1252.630765	1282.387355	1177.499593	769.497182	34.04158957	29.55955264	50.74898092	45.52947047	42.72814959
ENSG00000005961.17	2.011820469	0	2.422413428	3.674597168	1.431834772	0	2.67512959	0	6.972987648	0
ENSG00000005981.12	0	0	0	0	0	0	0	0	0	8.095859922
ENSG00000006007.11	5.05779684	3.988525193	3.045021951	4.619041866	48.59581071	13.22014318	26.90152963	27.6109472	13.14777664	14.07058988
ENSG00000006015.17	76.21814681	67.94458584	55.86214751	48.42181337	125.0000253	0	8.812845313	0	0	7.375160225
ENSG00000006016.10	0	5.836092529	0	0	0	0	9.840718591	4.040090883	6.412699541	4.117675606
ENSG00000006025.11	0	0	0	0	1.209390569	0	0	0	0	0
ENSG00000006042.11	0	6.791334973	0	0	15.32314405	0	0	0	0	2.395825136
ENSG00000006047.12	2.41827965	0	0	0	0	0	0	0	0	0
ENSG00000006059.3	0	0	0	0	0	0	0	0	0	0
ENSG00000006062.14	0	0	0	0	2.716375536	1.108455842	0	0	0	0
ENSG00000006071.12	0	2.598602427	0	0	2.345268462	1.914040598	4.381718605	0	2.855344824	0
ENSG00000006116.3	0	0	0	0	0	0	0	0	0	0
ENSG00000006118.14	0	0	0	2.805348491	3.279376214	0	2.042311147	0	0	1.709138355
ENSG00000006125.17	11.775527	20.89362663	14.17879735	16.13103114	10.47596523	3.419893811	3.914496996	0	7.652640259	8.18976208
ENSG00000006128.11	0	0	0	0	4.209806577	0	0	0	0	0
ENSG00000006194.9	0	0	0	0	0	1.868015431	0	0	0	1.789365728
ENSG00000006210.6	0	0	0	0	0	0	2.481972982	0	0	0
ENSG00000006282.20	0	3.300229952	0	19.10969541	1.489247671	0	0	0	0	2.328488848
ENSG00000006283.17	0	0	0	6.302715691	0.818633723	0.66811037	0	1.255844504	0	0
ENSG00000006327.13	0	0	0	0	17.20371173	10.5303305	8.035521836	6.597940631	10.47268789	20.17393666
ENSG00000006377.10	0	0	0	0	0	1.880743284	12.91647813	3.535225945	0	3.60311539
ENSG00000006432.15	2.704896356	2.844070281	1.085646451	0	0	1.047421861	2.397811134	0	1.562532473	1.003321894
ENSG00000006451.7	222.438179	225.8735009	311.8634215	189.2282188	212.5280361	38.93780051	24.31046825	36.59561723	47.52571485	74.5967775
ENSG00000006453.13	4.655112723	7.341945499	2.80258794	4.251289888	8.282737409	10.81564583	3.094965476	15.24759602	8.067331061	5.180135465
ENSG00000006459.10	0	0	0	2.163063508	0	0.687877369	0	3.879001363	6.157007598	0
ENSG00000006468.13	125.4266291	126.3851477	148.2282233	99.69752261	103.3188802	28.33202065	32.42954778	49.45161992	46.2906745	29.72382847
ENSG00000006530.15	18.7633679	21.52231832	14.37722905	18.69346774	32.77823432	0.990787168	2.268160127	0	0	0
ENSG00000006534.15	0	2.658214194	0	0	1.199534382	0	0	0	0	1.875512372
ENSG00000006555.10	0	0	0	3.368734745	1.312653149	1.071293738	0	0	0	0
ENSG00000006576.16	0	0	0	0	1.838564612	3.751262772	12.02261282	12.69222167	4.476874211	11.49863056
ENSG00000006606.8	0	0	0	28.8919106	0	9.18793709	0	0	0	0
ENSG00000006607.13	0	1.222044491	1.865928944	1.415228535	1.102909154	0.450057836	0	0.84597199	1.342782711	0
ENSG00000006611.15	2.277246212	0	0	0	0	0	0	0	0	0
ENSG00000006625.17	0	0	0	0	19.90761382	8.123586206	0	15.26987387	12.11867703	23.34466809
ENSG00000006634.7	0	0	0	0	5.20278081	19.81531098	29.16142247	26.60483152	21.11447438	13.55787146
ENSG00000006638.11	87.96546341	56.75615656	38.51576638	21.90944026	25.61154077	4.644957813	5.316736252	0	0	0
ENSG00000006652.13	17.89442984	25.87082384	17.95542387	27.23686591	10.61305223	1.73232303	13.88002543	3.256240963	0	1.659386431
ENSG00000006659.12	0	0	0	0	0	0	0	0	0	0
ENSG00000006695.10	14.08274328	5.552751341	21.19611749	6.430545044	2.505710851	0	0	11.5318357	0	0
ENSG00000006704.10	0	0	0	0	1.223163253	1.996516955	2.285263828	1.876422635	2.978382151	3.824913813
ENSG00000006712.14	0	0	0	0	14.89526765	7.293872098	11.13166743	4.570087813	7.253945733	4.657850442
ENSG00000006715.15	28.63124067	22.57829413	29.30340827	31.37703712	16.3017353	9.978233948	11.42133907	6.252016042	2.480903373	3.186038964
ENSG00000006740.16	0	1.897783348	0	2.197789988	1.712771214	0	1.600004779	1.313758677	0	1.338987715
ENSG00000006744.18	0	0	0	0	2.505315939	5.111649792	4.680738961	7.686678824	3.050201295	7.834291555
ENSG00000006747.14	12.4906651	19.70001327	9.255315796	12.2845928	6.154438042	2.23236121	6.388042826	3.147120611	1.665106015	1.069185665
ENSG00000006756.15	0	0	0	2.901520467	3.391798642	0	0	1.734423085	0	3.535460876
ENSG00000006757.11	3.245456386	0	0	0	0	1.885115834	0	0	0	0
ENSG00000006788.13	0	0	0	0	0	0	2.426412476	0	0	0
ENSG00000006831.9	0	0	0	0	0	7.724869871	2.526309009	8.297376172	0	8.456716556
ENSG00000006837.11	0	0	0	0	0	0	0	7.977097995	0	0
ENSG00000007001.12	0	0	0	0	0	0	0	0	0	0
ENSG00000007038.10	0	0	0	0	0	0	0	0	0	0
ENSG00000007047.14	0	2.641470794	0	0	3.575936481	0	0	1.828583426	0	1.863699007
ENSG00000007062.11	0	0	0	2.743837622	0	0.872569759	1.997530852	3.280332065	7.810140119	3.343326602
ENSG00000007080.10	13.45495834	10.6104381	113.4068898	0	9.576041949	0	0	44.07106368	0	7.486231915
ENSG00000007129.17	0	0	0	0	0	19.8167523	15.12183743	6.208245563	29.56241428	18.98240068
ENSG00000007168.12	0	2.167260644	0	2.509866972	11.73586536	11.1743042	27.40798146	18.00368296	19.05109114	16.82030205
ENSG00000007171.16	0	0	0	0	0	9.319947681	3.555949318	11.6791133	0	11.90339557
ENSG00000007174.17	0	0	0	0	1.872347425	0	0.874537359	0	1.139783699	0
ENSG00000007202.14	0	0	0	0	2.58195392	1.404804242	4.82392345	0	2.095671599	1.34565728
ENSG00000007216.14	0	0	0	0	0	2.010751267	0	0	0	7.704367625
ENSG00000007237.18	0	0	0	4.039146313	0.786942061	0	2.940523634	2.414454314	0	0
ENSG00000007255.10	0	0	0	0	0	0	0	0	0	13.31955518
ENSG00000007264.14	0	0	0	4.925788187	1.919370881	0	0	0	4.67363613	3.001000961
ENSG00000007306.14	0	0	0	0	0	0	0	0	0	0
ENSG00000007312.12	0	0	0	0	3.821209047	0	0	0	0	5.974588932
ENSG00000007314.12	0	0	0	0	0	0	1.801485424	0	0	0
ENSG00000007341.18	0	0	0	0	0	1.599478137	1.83080315	1.503266463	0	0
ENSG00000007350.16	0	0	0	0	0	0	0	0	5.302336223	3.404697255
ENSG00000007372.21	0	0	0	0	1.145701732	0.311679972	1.427027134	0.58586365	0	0.597114404
ENSG00000007376.7	4.033086104	0	0	0	2.870391772	0	0	4.403392664	0	0
ENSG00000007384.15	2.272612011	0	0	0	1.617442983	1.32004143	3.021905648	0	0	2.528926532
ENSG00000007392.16	0	0	2.177269582	3.302734599	0	5.251524924	7.21323398	17.7682883	6.267333943	8.048669028
ENSG00000007402.11	0	0	0	0	0	0	0	0	0	0
ENSG00000007516.13	0	0	0	6.637711969	0	3.166295275	0	5.951673097	3.148963101	0
ENSG00000007520.3	0	14.17001388	0	0	25.57719974	0	11.94661654	0	0	9.997703121
ENSG00000007541.16	0	0	1.701267325	2.580679261	0	0	0	0	0	0
ENSG00000007545.15	0	0	0	2.436126703	0	0	3.547030778	4.368683012	6.934262707	1.484192641
ENSG00000007866.19	0	0	0	6.696549206	0	0	0	0	0	0
ENSG00000007908.15	0	0	0	0	0	0	0	0	0	0
ENSG00000007923.15	4.394104042	6.930288118	0	4.01292325	0	0	2.921433081	2.398779124	0	0
ENSG00000007933.12	0	0	0	0	0	0	0	0	5.588659317	0
ENSG00000007944.14	0	0	0	0	0	0	0	0	0	0
ENSG00000007952.17	0	0	0	0	3.142789568	25.64920358	29.35872747	24.10635485	45.91584156	4.913857248
ENSG00000007968.6	6.139425741	22.59360285	17.24898636	11.21368273	4.369496876	1.188690413	0	0	0	2.277285135
ENSG00000008018.8	0	23.42197773	5.960468501	0	21.13860324	402.5424211	421.2665065	399.9475076	334.5689545	258.8988537
ENSG00000008056.13	0	0	0	0	0	0	0	0	0	0
ENSG00000008083.13	3.713255336	8.784701871	2.235547288	0	3.964147041	1.078417886	0	0	0	0
ENSG00000008086.11	20.27502654	23.72512602	32.28811095	11.94593785	11.17158159	0	2.609015113	0.714084585	2.266884593	0.727797656
ENSG00000008118.9	0	0	0	7.622454739	0	0	0	0	0	0
ENSG00000008128.22	0	0	0	8.678021221	1.69072853	2.759703717	3.158826708	0	4.116895813	0
ENSG00000008130.15	0	0	0	0	4.280851787	1.16457515	2.666004372	0	6.949201873	0
ENSG00000008196.12	0	0	0	6.634473534	0	1.05491683	0	0	0	2.021002599
ENSG00000008197.4	0	0	0	0	4.282389449	3.49498038	0	0	0	0
ENSG00000008226.19	1.339363807	0	0	0	0	0	0	0	0	0
ENSG00000008256.15	0	0	0	0	4.105431208	1.116853234	0	4.198689492	0	2.139659948
ENSG00000008277.14	0	0	0	1.672078767	0	0	0	0	0	2.037403882
ENSG00000008282.8	3.982744445	0	4.795583786	0	34.01475671	9.253471592	10.59175774	34.7874302	0	57.61515147
ENSG00000008283.15	0	6.621551599	0	0	1.494006545	0	0	0	0	0
ENSG00000008294.20	14.9362072	10.3062184	19.10857544	13.64051752	30.56200632	8.133432566	7.447786184	7.134578283	8.088910481	3.11639513
ENSG00000008300.16	0	0	0	1.470315641	0.572919687	0.935152251	0	0	0	0.89577921
ENSG00000008311.14	155.6801105	111.2582205	161.0923397	164.3899997	233.7171641	0	0	0	0	5.413698532
ENSG00000008323.15	0	0	0	0	1.865754652	0	3.485832008	0	0	0
ENSG00000008324.11	0	0	0	0	6.123355021	214.8901342	400.414139	544.8333348	268.384815	373.3887937
ENSG00000008382.15	0	0	0	0	7.75804277	0	0	0	0	12.12996094
ENSG00000008394.12	79.55424965	87.59315972	104.8273363	71.28224609	83.32701019	62.77435728	51.89391844	54.08182949	46.82304972	65.14229223
ENSG00000008405.11	2.206166619	17.39759705	7.969271199	0	0	15.37736133	14.66776408	4.817461195	11.4698897	12.27493578
ENSG00000008438.4	0	0	0	0	0	0	0	0	26.87989891	0
ENSG00000008441.16	1.772074805	2.794878967	0	0	5.044820576	11.32236107	16.49436853	13.54347191	12.28405409	11.8316201
ENSG00000008513.14	0	0	1.540476221	0	0	1.486237504	5.103555168	0	0	0
ENSG00000008516.16	0	0	0	0	0	0	0	0	0	0
ENSG00000008517.16	0	0	0	0	0	0	0	0	0	3.872591144
ENSG00000008710.19	0	0	0.725599878	3.302021727	0	0	0	0	0	1.341155297
ENSG00000008735.13	0	0	0	0	0	9.893264239	7.549387063	16.5300719	6.559405937	8.423755282
ENSG00000008838.19	0	0	0	2.929860512	5.708212308	4.658635152	0	3.502727459	0	7.139985625
ENSG00000008853.16	0	2.676797455	0	3.099952717	1.207920185	0	0	1.853038645	2.941265534	0
ENSG00000008869.11	1.360908533	2.146396204	0	0	0	0	0	0	0	1.51439739
ENSG00000008952.16	12.67766635	19.99494769	13.56893737	23.15580221	12.03044624	49.91015372	43.08045158	59.9806732	26.8527749	53.29502136
ENSG00000008988.9	360.8456682	293.3598809	380.7393203	326.1455917	230.3417685	933.4601296	994.2633294	934.1734462	838.0941166	1196.350733
ENSG00000009307.15	3.865564356	6.096686484	9.308976765	10.59070035	15.13140585	113.3878578	136.211691	132.9454206	147.378885	86.03077175
ENSG00000009335.17	23.01352419	11.46203509	29.1688003	22.12330681	9.482566486	10.55317286	8.052952469	7.934703439	8.396324172	2.695693054
ENSG00000009413.15	6.291614323	9.923001269	12.98686545	4.924995303	2.558749237	0.522067089	0	0.981327508	3.11525589	5.000863171
ENSG00000009694.13	0	0	0	0	0	0.502999658	2.302984546	0	1.500738773	0
ENSG00000009709.11	0	0	0	0	0	0	4.704465184	0	0	0
ENSG00000009724.16	0	0	0	0	0	0	0	0	0	0
ENSG00000009765.14	0	0	0	1.968508867	0.767044472	0.626006908	1.433086697	0	5.603221545	1.199299844
ENSG00000009780.15	467.8549843	672.3977186	643.3405228	318.5558749	437.4024516	27.33604882	47.85458022	57.42857993	76.76163497	36.96721362
ENSG00000009790.14	0	2.272687387	0	0	0	0	1.916083142	0	0	0
ENSG00000009830.11	1.115868847	1.759924785	1.343606808	0	0.794176141	1.944449516	0	0	0	1.241721121
ENSG00000009844.15	219.907602	310.452477	298.1186349	269.6472229	226.5573902	0.893236517	2.044842241	3.358026518	5.330081855	3.422513076
ENSG00000009950.15	0	0	0	0	0	0	0	0	0	0
ENSG00000009954.10	6.333540577	2.497281618	7.626154509	2.89205854	23.66516534	41.38675193	33.68698563	29.38904053	21.952108	21.14358993
ENSG00000010017.12	3.336604548	0	0	0	4.749396366	21.31864937	8.873405649	10.92888642	11.56470106	11.13876156
ENSG00000010030.13	0	0	0	17.18423663	0	0	0	0	0	5.234686175
ENSG00000010072.15	3.781786462	5.96455376	2.276806119	0	1.345769526	5.491604797	5.028663851	12.3870582	3.276926383	6.312467819
ENSG00000010165.19	0	0	0	0	0	3.389957453	0	3.186045018	0	3.247228895
ENSG00000010219.13	0	0	0	0	1.12675288	0.919575218	2.105138128	0	0	1.761716045
ENSG00000010244.18	19.74821472	10.01136449	29.7232912	16.746871	12.04716153	34.41211451	49.70513772	54.67365127	75.78114736	54.15390954
ENSG00000010256.10	0	27.21465892	8.310764485	12.60672984	157.1938654	26.05898845	45.88888861	18.83960798	35.88416665	80.64587286
ENSG00000010270.13	2.568448809	8.101806464	15.46322095	9.382561583	51.18381207	8.951265298	13.66112636	16.82565909	8.902266429	42.8719353
ENSG00000010278.12	60.93273041	69.40686701	61.14042257	80.3788892	106.0069876	62.9202409	63.01758743	96.09513532	58.66482939	113.0082902
ENSG00000010282.14	3.86289015	0	0	7.055582456	0	2.243750808	5.136507905	0	0	0
ENSG00000010292.12	1.721537756	0	0	9.433184314	4.900949479	0.999951223	0	1.879604484	0	9.578499291
ENSG00000010295.19	0	0	0	0	0	0	0	0	0	0
ENSG00000010310.8	2.358026905	0	0	4.306944443	0	0	0	0	4.086471118	0
ENSG00000010318.20	0	0	0	0	0	0	0	0	0	0
ENSG00000010319.6	0	0	0	0	0	0	0	0	0	0
ENSG00000010322.15	0	0	0	0	3.470413631	0	0	0	0	4.069581371
ENSG00000010327.10	0	0	0	0	0.75067197	0.612644842	1.402497578	0	1.827873745	0
ENSG00000010361.13	0	0	0	0	0	0	0	0	0	0
ENSG00000010379.15	0	0	0	0	0	1.528796509	0	0	0	0
ENSG00000010404.17	1.201852715	0	1.447139145	0	2.566115417	2.792373476	0	2.624406863	2.082816102	4.012207807
ENSG00000010438.16	0	0	0	0	4.776511309	0	0	0	0	0
ENSG00000010539.11	0	0	0	5.440834591	1.060031317	0.865121844	1.980480709	0	2.581158604	0
ENSG00000010610.9	0	3.843187269	0	0	0	0	0	0	0	2.711574292
ENSG00000010626.14	3.656717558	0	0	0	0	0	0	0	0	0
ENSG00000010671.15	0	0	0	0	0	0	3.245823902	0	0	0
ENSG00000010704.18	0	0	2.369483161	0	1.400548867	0	0	2.148545249	0	0
ENSG00000010803.16	0	0	3.023795129	0	0	0	0	0	0	0
ENSG00000010810.17	61.78278672	49.90957662	61.69096962	22.01882486	27.8843591	9.628055518	16.02984143	11.51679395	23.50313655	21.79906689
ENSG00000010818.9	17.77283863	14.83991249	15.10595425	28.64307557	8.18472786	6.679790249	19.46218133	21.68759515	28.98861968	16.28721491
ENSG00000010932.16	3.100392955	19.55949723	0	39.64015052	2.206583792	19.80941684	12.36783261	16.92531133	26.86497393	10.35020404
ENSG00000011007.12	74.57506126	75.1449688	29.93170159	49.18752652	19.16629431	9.62594485	8.263575044	2.261731457	3.589969804	0
ENSG00000011009.10	0	0	0	9.288565064	0	5.907726399	0	0	0	11.31798268
ENSG00000011021.21	1.609630358	0	0	2.939995515	1.145591643	0.93495007	0	0	2.789496572	0
ENSG00000011028.13	1.627932277	0	0	0	3.475851961	1.891161395	6.494013566	0	2.82121388	5.434611507
ENSG00000011052.21	0	0	0	0	0	0	0	0	0	0
ENSG00000011083.8	0	0	0	0	0	1.477267954	0	0	0	0
ENSG00000011105.12	1.617323016	0	0	2.954046181	1.151066592	0.939418332	0	3.531642081	0	0
ENSG00000011114.14	25.62057716	34.19158207	33.22252486	17.99849014	16.83179702	5.151341416	5.241205101	9.682956725	8.538571965	3.289635131
ENSG00000011132.11	0	0	0	0	1.430546224	0	0	0	0	2.23670716
ENSG00000011143.16	0	0	0	0	1.949022761	0	0	0	0	0
ENSG00000011198.7	3.520685821	5.552751341	4.239223498	0	62.64277126	18.40483993	14.04443035	11.5318357	18.30409257	23.50657941
ENSG00000011201.11	0	0	0	0	0	0	0	0	0	0
ENSG00000011243.17	2.197916832	3.46650802	0	0	4.692844805	1.276654908	0	0	11.42699895	0
ENSG00000011258.15	24.81347685	31.79742456	24.27560341	45.3219028	15.45252152	5.404818985	2.062164193	8.466181284	5.375233222	1.72575267
ENSG00000011260.13	0	0	4.941865835	0	11.68410852	14.30360217	10.91484333	4.481071035	0	22.83562106
ENSG00000011275.18	1.465758685	2.31176365	0	0	6.259179539	5.108295251	3.898056006	3.200681004	2.540166323	4.893218918
ENSG00000011295.15	9.359382688	5.904568304	2.253908303	6.83797817	10.65788108	4.349100627	7.467135947	6.131240841	6.487940736	4.16598893
ENSG00000011304.19	4.867477302	0	0	0	23.09491448	10.36663075	6.472313389	12.4002557	11.24714643	5.416451393
ENSG00000011332.19	0	0	0	4.249518517	1.655857254	0	9.281027721	0	4.031984837	5.177977075
ENSG00000011347.9	0	0	0	0	0	5.448247594	7.483442476	6.144630078	6.502108925	6.262629756
ENSG00000011376.9	0	0	2.493383448	0	1.473783575	3.608390647	0	2.260892692	0	4.608620426
ENSG00000011405.13	0	0	0	0	0	5.638143056	9.680341821	9.273246414	4.205460064	2.700379179
ENSG00000011422.11	2.505635051	3.951834699	3.017010755	4.576551241	5.349864136	26.19706182	39.98109317	16.41417225	17.36910677	11.15292347
ENSG00000011426.10	14.86043303	26.36725637	35.78660529	10.17848747	10.57633376	11.86851621	17.29000507	20.28109495	19.31489742	16.53645373
ENSG00000011451.17	40.66049558	50.86083199	70.90600268	30.73098137	32.93004256	0.814398441	1.864362128	3.061643261	2.42982137	0
ENSG00000011454.16	1.218905853	3.84486515	0	4.452671661	2.602526136	0.707998645	3.24157266	2.661644681	0	2.712758127
ENSG00000011465.16	0	0	1.046689261	1.587739463	0	0.504918159	1.155884203	0	1.506462771	1.934637655
ENSG00000011478.11	0	0	0	0	0	0	6.197681283	0	0	0
ENSG00000011485.14	0	0	0	2.889600351	0	0	2.103647026	0	0	1.760468194
ENSG00000011523.13	0	0	1.559412842	0	0	0	0	0	0	1.441162586
ENSG00000011566.14	0	0	0	3.36207168	1.310056835	2.138349624	0	6.029171395	3.189966576	2.048317946
ENSG00000011590.13	0	0	0	0	0	0	0	0	0	0
ENSG00000011600.11	0	19.41932442	0	0	17.52616277	0	0	13.4432131	21.33795724	13.70137263
ENSG00000011638.10	519.5255025	413.1351193	404.7712682	494.3927719	301.3945025	68.46773136	87.07766431	147.7649816	90.79058897	77.73038298
ENSG00000011677.12	0	0	0	0	0	1.547026851	0	0	0	0
ENSG00000012048.20	0	0	0	2.286223815	0.890844521	3.635218329	1.664385155	5.466484773	2.169191573	0
ENSG00000012061.15	6194.661855	6188.03947	5869.718871	5706.67049	5262.632695	166.3550489	284.955514	317.070332	263.7855216	287.5003053
ENSG00000012124.16	0	2.859770621	2.183279256	3.311850768	0	0	4.822095909	1.97970357	6.284632965	6.053163653
ENSG00000012171.19	1.936133048	0	0	0	0	0	0	0	0	2.154498089
ENSG00000012174.11	0	0	0	4.569886609	0.89034556	0.72663645	1.663452935	0	0	0
ENSG00000012211.12	0	0	0	0	0	0	0	0	0	0
ENSG00000012223.12	0	0	0	0	0	0	0	0	0	0
ENSG00000012232.8	1.68950309	0	1.017157106	6.171766681	2.40487589	1.472015942	2.246542262	0	1.463958186	0
ENSG00000012504.13	0	0	0	0	0	0	0	0	0	0
ENSG00000012660.13	17.57295897	27.71569985	10.57971435	16.04853571	8.337912214	28.9204356	11.68343379	6.395486119	10.15133869	0
ENSG00000012779.10	0	0	0	5.468549298	0	0	3.981137896	0	0	0
ENSG00000012817.15	0	0	0	0	0	0.685478557	0	1.288491418	2.045178824	0
ENSG00000012822.15	0	0	0	0	0	0	0	0	0	0
ENSG00000012963.14	0	4.768090756	0	5.521843227	10.75814133	19.31605832	12.05980862	23.10529507	0	13.4565728
ENSG00000012983.11	0	2.311460269	1.764674139	0	4.17223875	5.958895682	5.846316674	6.400521935	12.69916484	0
ENSG00000013016.15	2.408890298	0	0	0	0	2.798396715	0	2.630067792	0	2.680574845
ENSG00000013275.7	4.67851505	0	0	0	6.659501314	5.435009288	12.44209833	15.32424921	24.32366219	31.23706321
ENSG00000013288.8	0	0	1.511217907	2.292390299	3.572989354	0	1.668874393	1.370307292	0	2.793244545
ENSG00000013293.5	0	0	0	0	0	1.240402254	0	3.497369046	1.850418512	0
ENSG00000013297.10	7.405580519	2.919981308	0	3.381579722	5.270633168	6.452271471	17.23267747	8.085539977	16.04237999	10.3010154
ENSG00000013306.15	3.167219349	4.995271484	3.813617963	0	63.11605641	5.519016097	8.422940643	17.29012236	10.97761045	28.19545089
ENSG00000013364.18	5.455601086	8.604458843	13.13807224	6.643116392	10.35416358	10.5629109	9.67246009	3.971012632	6.30305397	4.047270796
ENSG00000013374.15	138.2794739	182.2854049	151.590433	147.0171625	111.6349522	15.58434423	16.46606286	27.04046044	21.4602039	9.186579175
ENSG00000013375.15	1.522510623	0	3.666480419	0	3.250762707	2.653040321	2.024491391	1.662303243	2.638517684	3.388451255
ENSG00000013392.7	0	4.70441433	0	0	4.24578783	0	3.966251163	0	0	3.319216074
ENSG00000013441.15	95.04353552	105.6118269	122.2437903	82.85328172	52.27000074	23.83887585	25.85044472	25.94254103	14.97371545	31.24814018
ENSG00000013503.9	0	0	0	0	1.636087859	0	0	0	0	0
ENSG00000013523.9	0	0	0	0	2.478364458	1.011332021	0	0	0	1.937503115
ENSG00000013561.17	2.239345383	0	0	0	0	1.300718585	0	0	0	0
ENSG00000013563.13	0	4.264728148	0	0	3.848966014	0	0	0	0	0
ENSG00000013573.16	1.333605854	0	0	0	0	0	0	0	4.622289758	1.484015402
ENSG00000013583.8	0	0	0	0	11.54577981	11.30740892	0	3.542415539	0	3.61044305
ENSG00000013588.7	83.36016252	68.8672748	78.06801302	82.17078459	42.37738943	23.82549658	14.07549228	18.7806784	25.22379139	22.08615814
ENSG00000013619.13	0	0	0	0	0	1.088735076	0	0	0	2.08579137
ENSG00000013725.14	0	0	0	0	0	0	0	0	0	0
ENSG00000013810.18	0	0	2.059867791	0	2.435084197	1.987341785	2.274761696	5.603398109	2.964694733	3.807336084
ENSG00000014123.9	19.68295294	31.04353779	11.85002594	4.493872853	22.76393316	4.287299131	3.271567383	8.058819752	8.527661254	10.95143862
ENSG00000014138.8	0	0	2.348378787	3.562292854	4.164223621	3.398541872	2.593371351	0	6.759876778	2.170301254
ENSG00000014164.6	0	0	0	0	0	0	0	0	0	3.330781286
ENSG00000014216.15	0	4.663928837	0	2.700607557	8.418498417	0.858822135	3.932118192	0	0	0
ENSG00000014257.15	2.663395045	0	0	0	1.895567569	6.188107404	3.541532162	0	4.615675463	2.963783682
ENSG00000014641.17	0	10.5891747	10.77901157	0	30.26336303	23.39885863	11.90352253	31.76531577	15.51384947	12.45204908
ENSG00000014824.13	94.28713368	158.4589995	100.5021612	101.6355432	51.70399951	3.591243508	8.221256389	13.50089333	2.678688888	3.440040133
ENSG00000014914.20	97.91859205	84.93932476	70.74169366	71.53946122	43.55608734	14.21894692	16.27536645	13.36365003	12.72700168	24.51650697
ENSG00000014919.12	80.20791542	118.0687486	64.38504638	78.13335458	49.47354208	1.552952738	0	5.838158624	0	2.975136457
ENSG00000015133.18	0.898729714	1.417457529	1.082151693	0	1.279271659	2.088100301	3.585138666	5.887491205	4.672507778	7.000645007
ENSG00000015153.14	0	0	0	1.881879221	0.733288571	6.583035284	0	2.249837492	1.785545458	9.172170849
ENSG00000015171.19	0	0	2.537135271	3.848620544	2.999288611	12.23902563	19.61273782	20.70508464	18.25804454	16.41321035
ENSG00000015285.10	0	0	0	0	0	0	0	0	0	0
ENSG00000015413.9	0	0	0	0	0	0	0	0	0	13.62127692
ENSG00000015475.18	0	0	0	4.587874242	16.08930125	2.917986318	3.340000979	10.96985541	8.706040133	8.385387975
ENSG00000015479.18	1.847413635	1.456850889	0	3.374307507	0.657412309	5.365329682	2.456516849	3.025556895	4.802364073	3.083658804
ENSG00000015520.14	0	3.353641899	0	0	1.513350118	0	0	2.321590686	3.684982334	0
ENSG00000015532.9	0	0	0	0	0	1.185431942	0	2.22825188	0	2.271042577
ENSG00000015568.12	1.575677661	11.18306492	4.743145304	2.877980795	2.24285427	1.372843087	0	0	1.365328199	0.876694531
ENSG00000015592.16	0	0	0	0	0	0	0	0	0	0
ENSG00000015676.17	0	0	0	0	0.785930468	0	1.468371834	0	0	1.228828733
ENSG00000016082.14	0	0	0	14.1552317	2.757846918	0	0	0	0	0
ENSG00000016391.10	0	0	0	0	0	0	0	0	0	0
ENSG00000016402.13	0	0	2.842878845	0	0	0	3.139459694	2.57780006	4.091654802	0
ENSG00000016490.15	0	0	0	6.107092479	2.379675095	0	0	0	0	0
ENSG00000016602.9	3.239807201	0	0	0	0	1.881834519	0	0	0	3.60520597
ENSG00000016864.18	2.952052716	0	0	0	2.101008411	10.28815795	0	3.223101847	5.115920491	9.854992054
ENSG00000017260.19	3.926268167	4.128284836	4.727581251	9.56179017	1.86291218	4.561127565	5.22078203	8.573534011	11.34040034	4.369088824
ENSG00000017427.15	0	0	0	2.522281301	0	0	1.836236473	0	0	1.536681709
ENSG00000017483.14	0	0	0	5.081636493	0	0	0	0	0	0
ENSG00000017797.12	24.99279841	4.379790439	20.06239006	22.82471714	16.79944696	9.678006096	9.231408898	4.547927745	2.406257269	6.180353092
ENSG00000018189.12	0	2.182568433	0	7.582783971	2.954689523	1.607604358	9.200523143	4.53271163	7.194619783	3.079837665
ENSG00000018236.14	0	0	0	5.445191906	0	1.731629361	0	0	0	0
ENSG00000018280.16	0	0	0	2.351047589	0.916103598	0.74765832	0	0	2.230697005	0
ENSG00000018408.14	46.45982881	73.27546105	62.33517896	58.1890566	38.73442381	4.626185845	1.765083128	13.04373571	4.600862288	4.431407933
ENSG00000018510.13	2.554057272	4.028205203	0	2.332497299	1.817750673	0.741759129	1.698072539	0	2.213096308	1.421057173
ENSG00000018607.6	0	0	0	0	0	0	0	0	0	0
ENSG00000018610.13	558.3807712	634.8990056	661.9169578	672.0168817	455.9383694	25.14218444	17.26702832	4.725966777	30.00546855	14.45016858
ENSG00000018625.14	0	0	0	0	1.262006164	1.029959286	0	1.936010525	0	0
ENSG00000018699.11	0	0	0	0	2.495483459	4.073270697	4.662368714	7.656511325	0	3.901772364
ENSG00000018869.16	0	0	0	0	0	5.808970375	8.865459315	14.55879915	17.33151691	3.709595516
ENSG00000019102.11	0	0	0	14.24419615	0	4.529806973	0	0	0	8.678173868
ENSG00000019144.18	0.514115432	0	0	1.878067294	0	0.895868279	1.367244669	0	1.781928664	1.71629845
ENSG00000019169.10	0	0	0	0	0	6.24019585	0	0	0	0
ENSG00000019186.9	2.81158495	4.43437242	3.385402049	0	6.003107868	16.33102615	11.21574347	0	19.48995691	6.257374109
ENSG00000019485.13	0.801120188	0	0	0	0.570166056	1.395986424	0	0	0	0
ENSG00000019505.7	0	0	0	0	0	0	0	2.247970923	0	0
ENSG00000019549.9	0	0	0	0	3.606222694	35.31769647	40.42552909	16.59663469	8.781092203	16.91535161
ENSG00000019582.14	0	0	0	0	0	0	4.663833026	0	0	0
ENSG00000019991.15	1.255211355	0	0	0	0.893347737	0.729086612	3.338123941	0	0	1.396779249
ENSG00000019995.6	0	0	0	0	3.978699225	0	0	0	0	4.147220083
ENSG00000020129.15	0	0	0	0	0	3.957708106	9.060185694	2.479762922	3.93604377	7.582150689
ENSG00000020181.17	0	0	0	0	0	0	0	0	2.740904577	0
ENSG00000020219.9	0	0	0	12.18499933	0	0	8.870755289	0	0	0
ENSG00000020256.19	0	0	0	0	0	0	4.244574633	1.742603156	0	0
ENSG00000020426.10	0	0	0	5.277539167	0	10.06988396	19.21040667	12.61888154	15.02214273	3.215302711
ENSG00000020577.13	92.68111403	75.25825942	80.65880332	83.80315892	43.7570824	3.731042325	2.440368834	4.007557694	4.770795534	7.147905904
ENSG00000020633.18	0	0	0	0	0	4.302465345	0	0	0	0
ENSG00000020922.12	0	0	1.748838202	2.652840276	2.067398834	5.905421394	9.656421091	4.757313416	2.517040866	8.081119118
ENSG00000021300.13	0	0	0	4.134946053	1.611213221	0	0	0	3.92327736	0
ENSG00000021355.12	187.6910155	130.9329434	234.6891127	79.11191551	87.34192108	18.8688275	28.79698323	27.58595992	18.76554029	20.08265187
ENSG00000021461.16	0	0	0	0	0	2.459872425	0	0	0	4.712607122
ENSG00000021488.12	0	0	0	0	0	0	0	0	0	0
ENSG00000021574.11	214.2262694	229.7537413	265.6861969	234.7710211	129.5971148	2.488656661	2.848579389	9.355836781	0	2.383875883
ENSG00000021645.18	0.718868067	0	0.865582037	1.313015055	1.023252632	0.835105708	2.867649376	0.7848725	0	3.199779847
ENSG00000021762.19	0	0	0	2.732077268	1.064574714	0.86882984	1.988969241	0	2.5922217	0
ENSG00000021776.10	16.51037171	18.22786676	11.92798664	28.64843944	11.75061327	0.959001121	2.195393902	3.605261468	4.291882144	3.674495854
ENSG00000021826.14	117.6213804	79.26334554	106.8638267	82.02823947	124.0466024	8.074194429	21.32752444	15.17703234	12.97153299	22.6077896
ENSG00000021852.12	0	0	0	0	0	0	0	0	0	0
ENSG00000022267.16	3.724400675	0	0	13.60526189	9.277439341	9.734892825	2.476178815	0	6.45440294	0
ENSG00000022277.12	0	0	6.61915675	0	17.6059644	6.386102472	0	0	4.763358901	15.29306544
ENSG00000022355.16	0	0	0	2.941267322	1.146087212	0.935354518	0	0	0	0
ENSG00000022556.15	0	0	0	3.231061125	0	0	0	0	0	0
ENSG00000022567.9	0	2.046157906	1.56213022	2.369619991	0	3.014258172	0	0	2.248318682	1.443673906
ENSG00000022840.15	134.1398571	131.1091861	113.7440106	144.9336716	115.6382802	7.681743377	20.09764081	4.125526742	16.37077247	29.43326505
ENSG00000022976.15	0	0	0	7.297920888	0	1.160408513	0	2.181215436	0	0
ENSG00000023041.11	0	0	0	0	4.241256573	3.461410665	3.962018237	3.253200183	5.163694561	0
ENSG00000023171.16	0	0	0	1.415719661	0.551645948	0	0	0	0	0
ENSG00000023191.16	1.514458289	0	0	5.532326792	14.01213624	0	0	0	5.249125906	3.370530236
ENSG00000023228.13	1.82060897	0	1.096088762	1.662674346	1.295747443	2.643741272	7.262623583	9.938860683	9.465370337	0
ENSG00000023287.12	74.7929595	83.26720697	91.82330673	123.2165054	58.44969531	11.07378682	7.800207145	12.80944902	7.624501858	17.95122715
ENSG00000023318.7	9.202814523	10.88586357	8.310764485	4.20224328	31.11128585	6.681791909	3.05925924	7.535843192	11.96138888	25.6018644
ENSG00000023330.14	8.807267684	6.945318317	0	16.08650543	18.80468805	2.557840531	0	4.807963046	0	4.900293762
ENSG00000023445.13	0	2.342820864	1.788616246	2.713180218	0	5.176922255	5.925636214	3.24368031	2.574291995	1.652985499
ENSG00000023516.8	3.377303051	7.102148086	0	6.168655912	8.81343377	3.269497775	2.99387991	0	1.950960405	2.505472778
ENSG00000023572.8	0	0	0	0	12.23728224	4.993597834	11.43159688	18.77289343	29.79757847	19.13340259
ENSG00000023608.4	63.07011722	139.2620001	86.06772889	76.79852741	80.79785395	48.84550893	22.36392222	64.2703012	14.57343917	23.39447474
ENSG00000023697.12	0	0	0	0	30.74165366	9.123324312	0	4.287269439	129.2957163	21.84800454
ENSG00000023734.10	90.91681484	103.5609472	91.22670921	119.9321372	89.87013589	55.74264502	47.0137994	38.60287653	61.27303958	39.34419487
ENSG00000023839.10	0	0	0	0	3.826114322	7.286069496	7.14841673	1.956513846	12.42203287	11.96451699
ENSG00000023892.10	0	0	0	0	0	5.097590244	0	4.790960426	0	4.882964628
ENSG00000023902.13	0	0	4.096516965	0	7.264080565	4.940353074	18.09553006	5.571817648	5.895971734	9.464695339
ENSG00000023909.9	2.06044565	6.49938275	4.961925069	3.763411233	13.19797663	28.72332215	27.39786781	13.49777965	17.85380739	18.34264942
ENSG00000024048.10	26.52940315	25.90195184	19.77473079	32.30403216	16.1839442	0	1.679824022	1.379297996	0	1.405785631
ENSG00000024422.11	0	0	0	0	0	0	0	0	4.933348768	0
ENSG00000024526.16	0	2.983287136	0	3.454893103	4.038676229	6.592158116	2.515183664	4.130418118	13.11214581	8.419474918
ENSG00000024862.17	7.41049464	0	0	0	0	0	0	0	0	0
ENSG00000025039.14	2.201816921	0	0	0	3.134114676	2.557840531	2.927768997	2.403981523	0	4.900293762
ENSG00000025156.12	0	0	0	0	17.64940374	117.6341583	104.420149	166.9655028	164.7413494	128.7787045
ENSG00000025293.16	6.660870466	0	1.604057848	0	2.844368896	8.511692645	0	1.454490551	0	2.964844323
ENSG00000025423.11	0	0	0	0	0	0	0	0	0	0
ENSG00000025434.18	0	0	0	0	0	1.430991305	0	0	4.269474347	2.74148356
ENSG00000025708.13	0	5.305219052	0	0	0	3.907640714	4.472784444	0	0	3.743115958
ENSG00000025770.18	0	11.15120434	0	0	25.16022418	4.106795559	4.700742119	0	0	19.66942858
ENSG00000025772.7	0	0	0	0	34.6910928	15.72910666	21.6047202	29.56594153	9.385803693	18.08023033
ENSG00000025796.13	1.300525844	2.051161902	3.131900999	4.750830064	2.776795674	7.554074282	22.4811199	5.679745795	18.03053659	7.236022464
ENSG00000025800.13	134.3697043	120.0908676	152.8047379	155.436934	83.9439934	9.539240567	27.793452	3.2601589	18.11158964	4.984149056
ENSG00000026025.15	307.4450155	372.208738	252.8773251	304.5021411	3197.428896	965.8342369	722.6174356	832.0926693	772.9404045	1597.362761
ENSG00000026036.21	0	0	0	0	0	0.742353352	0	0	0	0
ENSG00000026103.21	0	0	0	0	0	0	6.983138657	0	0	2.921971545
ENSG00000026297.15	0	0	1.759363723	0	0	1.697418183	0	0	0	1.625951194
ENSG00000026508.17	1376.935779	1274.982822	1169.927893	1200.699196	1108.01004	50.95436047	33.96060656	35.15927556	44.26082589	45.71983337
ENSG00000026559.13	0	0	0	0	1.461856689	0	0	2.242595969	0	0
ENSG00000026652.13	0	0	0	2.326113454	0	0	0	0	0	2.834335723
ENSG00000026751.16	0	0	0	0	0	0	0	0	0	0
ENSG00000026950.16	6.039813642	3.17528885	7.272480766	0	1.432867283	0	0	0	0	0
ENSG00000027001.9	0	0	0	5.986994095	0	3.807856522	0	0	0	0
ENSG00000027075.14	0	0	0	0	0	2.20310775	0	1.380391066	2.191048026	1.406899692
ENSG00000027644.4	0	0	0	0	1.558148367	0	0	0	0	2.436217404
ENSG00000027697.13	34.74948401	13.70153812	31.38113638	23.80127057	21.64014147	17.66113773	5.77582433	23.71255209	7.527626299	19.3343368
ENSG00000027847.13	0	3.574858383	0	0	19.35810388	1.316558471	0	2.474729914	3.928055047	10.08901561
ENSG00000027869.11	0	0	0	0	3.164058447	2.582278498	0	0	0	0
ENSG00000028116.16	0	0	0	0	4.530130988	0	4.231873569	0	0	0
ENSG00000028137.18	0	0	3.570583361	0	6.33147755	1.722433241	0	0	0	3.29982607
ENSG00000028203.17	8.926950778	2.011342612	0	4.658602006	8.168668878	2.222228018	0	1.392371164	0	1.419109853
ENSG00000028277.21	0	1.941504327	2.964465815	2.248422496	0.876114949	5.720179529	4.910596678	0	2.13332531	1.369835205
ENSG00000028310.17	0	0	1.404807453	2.130974601	2.491051447	3.388363762	4.654088285	6.369094382	8.087558385	3.894842764
ENSG00000028528.14	0	0	0	0	1.625381353	3.316300402	7.591842716	0	0	6.353346104
ENSG00000028839.9	0	3.49540132	0	0	11.04123908	0	0	0	3.840747612	4.932385386
ENSG00000029153.14	118.3450582	113.5041854	117.4646761	110.9998822	109.2680828	6.502475311	4.253084449	6.98438739	11.08608175	10.67777028
ENSG00000029363.16	101.9178162	73.90465647	107.2021491	104.8449339	45.85611193	12.24801264	17.13480414	15.34836163	20.30161252	23.46466061
ENSG00000029364.11	21.90955941	17.27764725	45.22472064	11.43368211	18.93469057	25.4522338	27.05232295	56.38576393	32.54516908	29.60502588
ENSG00000029534.19	1.034134218	0	0	1.88884979	0.736004706	0.600674469	0	1.129085497	1.792159201	0
ENSG00000029559.6	0	0	0	0	0	0	0	0	0	8.038256778
ENSG00000029639.10	0	0	0	0	0	0	0	4.456503759	14.14731522	4.542085153
ENSG00000029725.16	0	0	0	0	1.216982823	12.91178788	18.18973432	13.0685898	14.81666454	13.31955518
ENSG00000029993.14	56.30257335	71.03938393	33.89669004	15.42552726	46.08183534	42.51418534	44.91951909	64.54572221	82.9367186	31.32630446
ENSG00000030066.13	1.302193963	0	0	0	1.853571553	0.756376351	0	0	0	2.898121497
ENSG00000030110.12	0	0	0	0	0	0	0	0	0	11.23611662
ENSG00000030304.13	2.630149652	0	0	4.803977598	0	0	3.497325566	0	0	5.853577475
ENSG00000030419.16	0	1.438997325	0	3.3329557	0	1.059915619	1.213206238	2.988478992	0	1.015289623
ENSG00000030582.17	0	0	0	0	8.639255237	1.762685757	0	3.313313664	0	13.50776628
ENSG00000031003.10	36.08806394	18.11006034	33.57753936	38.94975844	22.18187155	11.43363734	13.08723063	12.53686251	19.89933762	10.95224293
ENSG00000031081.10	0	0	0	2.173666761	0	0.691249316	3.164885838	0	0	0
ENSG00000031691.6	32.2204715	101.6348947	77.5927117	82.39112647	68.79499265	37.43037268	34.27500139	28.14309125	0	28.68354294
ENSG00000031698.12	8.733797255	18.3663475	7.01085346	15.95231143	18.64781892	28.74703362	0	22.24998957	15.1357095	32.39610266
ENSG00000031823.14	147.0015193	115.9238463	122.8184757	150.6880978	105.6901769	0	3.989158993	0	2.599533541	0
ENSG00000032219.18	1.475636287	0	0	0	2.100453176	3.428479696	1.962162309	9.666750226	7.671852755	4.926193834
ENSG00000032389.12	0	0	0	0	1.376296938	3.369705759	2.571366988	0	3.351260124	0
ENSG00000032444.15	0	2.496573671	3.811996297	0	1.126593171	1.838889748	2.104839738	0	5.486471216	1.761466333
ENSG00000032742.17	0	0	0	0	3.901872763	2.122953227	0	0	3.166998399	4.067139578
ENSG00000033011.11	0	0	0	0	1.767819132	1.442767701	0	2.711964921	0	0
ENSG00000033030.13	1.223982401	0	0	2.235608163	0	0.710947346	0	1.336365003	0	1.362028165
ENSG00000033050.7	12.55352453	27.71881537	15.11557659	13.75743405	16.08206685	4.375011411	3.33849918	5.482461459	4.351062773	8.381617567
ENSG00000033100.16	0	0	0	0	1.890158102	1.54261203	0	0	4.6025035	0
ENSG00000033122.18	0.762190515	3.606332361	0	5.568574633	2.712296894	1.77086639	6.080935444	0.832172692	1.320879553	4.240767465
ENSG00000033170.16	23.33531581	34.17511258	22.07686363	24.35544941	21.35314429	7.745293834	6.649094487	5.45954968	11.55434461	9.273988791
ENSG00000033178.12	60.56614383	66.25026871	45.87350075	55.31213745	48.66760298	2.837072947	2.597908389	3.19970109	5.078777261	2.174098142
ENSG00000033327.12	1.649330294	0	0	0	1.173846525	0	0	1.800767137	0	0
ENSG00000033627.16	0	0	1.227459328	1.861952431	0	1.18424164	1.355512949	3.339021712	3.533277447	2.268762205
ENSG00000033800.13	37.30829206	17.97945432	21.21342687	11.3572878	8.113331755	1.203913063	0	0	1.795984337	2.306448586
ENSG00000033867.16	59.22924153	49.4550578	53.13841968	78.48528376	43.80720522	6.071147283	1.54426418	7.607941526	16.10110417	5.169361472
ENSG00000034053.14	1.625799305	0	0	0	0	0.944341765	2.161834962	0	2.817517428	0
ENSG00000034152.18	0	4.655915213	14.21815166	0	21.01008411	6.858771965	15.7014479	6.446203693	0	3.284997351
ENSG00000034239.10	0	0	0	3.513813761	4.107552877	1.11743042	7.674234808	2.100429679	6.6678819	0
ENSG00000034510.5	2769.388502	2485.75183	2467.05714	1850.596773	1506.295953	3491.823624	4071.676677	3711.980115	3589.767145	3181.950428
ENSG00000034533.11	0	0	0	0	0	0	0	0	0	0
ENSG00000034677.12	12.96191477	37.96605112	28.98501412	10.14642126	11.86089096	5.377784435	9.848877037	2.02172016	6.418015989	6.181634047
ENSG00000034693.14	0	0	0	0	3.577009369	17.51579726	13.36601652	0	17.41991649	0
ENSG00000034713.7	7.361644972	5.805315508	4.432042497	20.16910568	70.73141071	38.48395008	39.15529164	28.13149637	63.78881745	69.63133311
ENSG00000034971.16	0	16.78258909	12.81259356	9.717812711	3.786619732	0	0	0	0	0
ENSG00000035115.21	1.000234252	0	1.204372319	1.826931382	0.711877727	0.580983752	0	2.184145864	0	3.339134343
ENSG00000035141.7	0	0	0	0	10.3021579	12.6118281	4.811939194	11.85320248	6.271395728	4.026942638
ENSG00000035403.17	0	3.525485839	2.691516601	2.04140201	6.36358272	11.68537876	5.944613432	10.98248084	3.873804487	8.705966259
ENSG00000035499.12	2.934213196	4.627779099	3.533057524	0	0	1.704330947	0	0	0	0
ENSG00000035664.11	0	1.293955866	0	1.498507852	1.167809994	1.429624652	5.454615175	2.687259981	9.952592603	1.825910223
ENSG00000035681.7	7.245816982	2.856987389	4.36230882	9.925882667	9.024623475	5.260895041	9.634805744	1.977776851	3.139258267	0
ENSG00000035687.9	27.41640448	9.609016504	7.335961231	16.69205309	17.34449497	40.69659642	32.40511588	33.25966799	36.95436184	20.33902615
ENSG00000035720.7	0	0	0	0	4.802486295	0	0	0	0	7.50884893
ENSG00000035862.12	0	0	4.77430035	0	4.232974339	5.757752162	2.636187529	4.329129872	17.17870337	6.618397823
ENSG00000035928.15	4.986284606	2.621420933	4.002624479	0	1.182931213	5.792543759	11.05048694	5.444111156	5.760835605	0
ENSG00000036054.12	0	0	0	3.946921223	1.537947914	2.510326465	0	4.718651039	11.23463267	0
ENSG00000036257.12	0	3.061856106	1.168780264	1.772941233	7.599240591	7.329585973	9.034985699	8.478396722	6.728736103	6.480910028
ENSG00000036448.9	0	0	0	0	1.125476468	0	0	0	0	3.519440663
ENSG00000036473.6	0	0	0	12.86920434	0	0	0	0	0	0
ENSG00000036530.8	0	0	0	0	0	1.387229167	0	1.303784676	0	0
ENSG00000036549.12	0	1.955298318	1.49276387	4.528794157	1.764679134	7.201025295	0	10.82859173	0	8.277405626
ENSG00000036565.14	0	4.504687277	3.439083616	5.216800225	2.032765938	1.65899836	7.595726012	3.118412861	9.899502412	6.356595897
ENSG00000036672.15	0	0	0	0	3.502915301	2.858829258	3.272288311	2.686865202	0	2.738462975
ENSG00000036828.15	0	0	0	0	2.244173596	0	0	0	0	0
ENSG00000037042.8	0	0	0	0	2.867285288	0	0	0	0	4.483097034
ENSG00000037241.7	0	0	11.55224823	17.5237877	20.484832	44.58201777	51.02970568	41.900324	0	74.73368974
ENSG00000037280.15	0	0	0	4.608605712	0.897889157	0.732792994	0	0	2.186345144	0
ENSG00000037474.14	2.028262881	0	0	0	2.887074035	18.84978884	16.18195898	13.28695345	3.514988597	2.257018703
ENSG00000037637.10	0	0	0	0	0	1.444052446	6.611595883	0	6.462664921	0
ENSG00000037749.11	0	0	0	0	0	0	0	0	0	0
ENSG00000037757.13	0	0	0	0	0	0	4.296772093	0	0	0
ENSG00000037897.16	0	0	0	0	0	0	0	0	0	0
ENSG00000037965.5	5.911919229	0	0	21.59628256	0	3.433924609	0	6.454734931	10.24538233	6.578689772
ENSG00000038002.8	0	6.584421403	0	0	2.971257876	2.424928443	5.551268917	9.11625741	0	4.645661675
ENSG00000038210.12	0	0	0	0	8.980920698	5.497189479	4.194814789	0	10.93419617	0
ENSG00000038219.12	2.112411492	3.331650804	1.695689399	7.716654053	3.006853021	5.725950202	4.681476782	6.919101423	6.101364192	3.917763234
ENSG00000038274.16	13.00323938	10.2542173	18.26658618	15.83364167	7.712123829	2.517633839	2.8817474	0	3.755778617	2.411633025
ENSG00000038295.7	0	0	0	0	2.113298276	16.38486947	7.896646824	16.20977703	30.87507665	13.21685188
ENSG00000038358.14	0	0	0	0	0	0	0	0	0	0
ENSG00000038382.18	52.96640458	66.42740564	52.25048867	55.94794665	37.69677314	7.042685036	7.636959953	13.93485061	9.953242568	6.391103132
ENSG00000038427.15	0	1.187602134	0	0	2.67956133	2.62423987	1.00125712	2.466386815	0	1.675833724
ENSG00000038532.14	2.704677991	5.68768136	0	6.586805161	1.283299397	0.523668651	2.397617559	3.937351832	3.124812661	5.01620448
ENSG00000038945.14	0	2.254650186	1.721302731	7.833213856	7.121966683	14.94627554	9.504380666	9.36481896	7.432230114	11.13543457
ENSG00000039068.18	0	0	4.353834203	0	1.286727346	0	0	1.973934642	0	0
ENSG00000039123.15	11.88405411	16.06566791	22.48631595	40.3116381	9.666299566	16.7640044	9.02988407	20.38962255	23.53727846	15.11358465
ENSG00000039139.9	0	0	0	0	0	1.181186692	0	0	0	0
ENSG00000039319.16	0	0	0	0	0	1.697936546	1.295667425	4.255473095	1.688642109	2.168596977
ENSG00000039523.19	3.319249643	0	0	0	2.362346506	0.963989238	0	1.812006878	0	3.693608257
ENSG00000039537.13	0	0	0	0	0	1.36878742	3.133497437	0	4.083884198	0
ENSG00000039560.13	1.452792432	0	0	0	13.44158874	18.56472472	15.45429359	12.68946979	7.553087244	6.466577328
ENSG00000039600.10	0	0	3.874046942	0	2.289863099	0	0	0	0	0
ENSG00000039650.11	0	0	2.901147128	0	8.574018142	0	0	0	0	0
ENSG00000039987.6	0	0	0	0	0	0	0	0	0	0
ENSG00000040199.18	2.68172947	1.409855699	6.458088659	4.898188317	3.181027302	12.98063633	15.45228341	11.71183314	9.294898207	11.93674376
ENSG00000040275.16	25.71567294	29.49688466	22.51926638	21.34989416	23.2936168	9.505293092	3.108571144	10.20975029	0	0
ENSG00000040341.17	0	0	0	0	0	2.162708464	3.300654446	0	0	2.762201596
ENSG00000040487.12	0	0	0	0	5.918179313	0	0	0	0	0
ENSG00000040531.14	0	0	0	0	9.356226978	0	0	0	0	0
ENSG00000040608.13	0	0	0	0	0	0	0	0	0	0
ENSG00000040633.12	0	0	0	0	8.567856433	0	5.335840587	0	0	8.930754567
ENSG00000040731.10	0	0	0	0	0	1.77231792	8.114559756	3.331419204	0	0
ENSG00000040933.15	4.234327528	12.02092555	9.177322548	9.280816963	19.88987556	0.98379974	1.126082077	0.924622301	1.467621689	7.539027818
ENSG00000041353.9	7.513196598	2.369931008	16.2838203	2.744576007	8.555559546	2.618413719	0	1.640607412	0	0
ENSG00000041357.15	11.17400057	0	32.67522698	0	0	50.99594014	38.20663213	67.97123744	55.32740771	40.85539373
ENSG00000041515.15	1.212684919	0	1.460182098	0	0.863081205	0	3.225028636	0	0	0
ENSG00000041802.10	0	0	0	4.233642358	0	0	3.082117965	0	0	2.579316102
ENSG00000041880.14	3.814076306	0	0	0	2.714520088	0	0	0	0	8.488487008
ENSG00000041982.15	19.70210276	18.27867087	48.84169705	16.93456943	14.84703889	4.712202688	7.705294911	5.061433908	16.06768553	3.868974153
ENSG00000041988.15	0	0	0	5.009255619	0	1.592996951	0	0	0	0
ENSG00000042062.11	0	0	0	3.394523029	0	0	2.471233875	0	0	0
ENSG00000042088.13	0	0	8.637749759	0	0	1.04170284	0	0	6.216003602	1.995687326
ENSG00000042286.14	0	0	0	0	3.095663025	0	0	0	0	2.420086656
ENSG00000042304.10	0	0	0	0	0	0	0	0	0	0
ENSG00000042317.16	0	0	0	0	0	0	0	0	0	1.808373833
ENSG00000042429.11	2.689371565	3.181215037	4.047807627	4.91214663	3.828110689	0.781057626	0	0.734075514	0	0
ENSG00000042445.13	0	0	0	0	0	4.858939016	3.707776368	3.044443018	4.832341377	6.205815221
ENSG00000042493.15	0	0	0	0	3.04875904	4.976358716	0	14.03106362	7.42367749	4.766837353
ENSG00000042753.11	13.10752984	0	7.891324494	0	83.95895934	64.71456629	78.43122018	71.55513078	22.71540753	109.3938819
ENSG00000042781.12	0	0	0.655750363	0	0.387599474	0.63266201	3.620804729	2.97303089	2.831394794	1.818074463
ENSG00000042813.7	0	0	5.087709776	0	0	0	0	0	0	4.701908808
ENSG00000042832.11	0	0	0	0	0	0	0	0	0	1.116344321
ENSG00000042980.12	0	0	0	2.181337705	0	1.387377518	0	0	0	0
ENSG00000043039.6	9.153783134	0	0	5.573139039	15.20131249	0	4.057279878	6.662838407	5.287848966	6.790789606
ENSG00000043093.13	797.8764704	751.6862201	907.9638636	688.6523588	680.2951342	44.72511269	74.14230419	55.08009782	52.91620613	50.22859359
ENSG00000043143.20	0	1.783266908	0	0	3.21883763	0.656746339	0	0	0	0
ENSG00000043355.11	37.11292135	79.81870356	77.18716671	73.94932525	36.01864721	0	8.972594775	0	11.69397415	3.754424465
ENSG00000043462.11	0	2.431436672	0	0	1.097199726	0	0	0	0	0
ENSG00000043514.15	4.193622014	6.614092096	0	0	0	0	11.15256805	0	7.267565609	0
ENSG00000043591.5	3.914341193	6.173616282	0	0	0	2.273636027	15.61476798	0	0	4.355816677
ENSG00000044012.3	0	0	0	0	0	0	0	0	0	0
ENSG00000044090.8	0	0	0	0	0	0	0	0	0	0
ENSG00000044115.20	0	1.994714298	0	0	6.300883774	5.876950021	3.363452855	4.142580165	2.191792437	2.814755375
ENSG00000044446.11	0	0	0	0	0	0	0	0	0	0
ENSG00000044459.14	0	3.183898636	1.215366679	7.374435604	2.155128747	6.449161193	2.68431749	4.408168577	0	2.246410878
ENSG00000044524.10	0	0	0	6.112582823	0	0.971933411	2.224999154	0	2.899839259	0
ENSG00000044574.7	80.01362125	67.60488966	99.7844655	93.95046056	85.41986242	79.67267454	91.19535939	99.84028074	94.09340253	63.59849017
ENSG00000046604.12	48.71173125	34.14538401	36.92986881	26.3621181	26.96452523	10.47929497	4.797946479	15.75831249	3.126579518	18.06854682
ENSG00000046647.13	0	0	0	0	6.55785051	0	0	0	0	5.126709975
ENSG00000046651.14	0	0	0	0	4.610275416	1.254192495	8.613482803	2.357500829	11.22594386	0
ENSG00000046653.14	1.967861749	0	0	0	0	4.572111778	2.616677419	0	0	0
ENSG00000046774.9	0	0	0	0	3.992021506	0	0	0	0	0
ENSG00000046889.18	0	0	0	1.691631189	0	2.151827363	0	0	0	1.030614113
ENSG00000047056.14	1.974472317	0	0	0	2.810507361	4.587470711	0	0	0	2.197161418
ENSG00000047188.15	1.032508822	1.628451114	1.243233814	1.885880999	4.409087362	4.797842889	1.372933095	2.254621724	0	1.14895941
ENSG00000047230.14	0	0	0	0	0	0	0	0	0	2.255380214
ENSG00000047249.17	0	0	2.641810793	0	9.369094088	24.21355366	23.33932315	33.53672299	26.61585275	19.53185851
ENSG00000047315.15	9.462477057	5.96960761	6.836205865	0	5.38763926	4.397006328	0	2.066258988	3.279702968	2.10593882
ENSG00000047346.12	0	0	1.367658354	0	1.616784951	0.659752195	0	1.240133674	0	2.527897677
ENSG00000047365.11	13.47877626	12.75506479	25.9674611	14.77141937	7.034861844	1.043882135	0	0	1.557251948	1.999862404
ENSG00000047410.13	0	0	0	1.651634727	1.2871441	3.676662761	2.404800705	2.96186096	6.268348896	6.037479342
ENSG00000047457.13	0	0	0	2.795735866	1.089379772	0	0	3.342377819	0	0
ENSG00000047578.12	2.282832261	0	1.374368043	0	0	0.662988919	1.517747788	2.492435463	3.956158466	0
ENSG00000047579.19	3.659113835	0	0	0	0	0	0	0	12.68252111	8.143607457
ENSG00000047597.5	4.290286371	3.383274539	0	0	0	0	0	0	0	0
ENSG00000047617.14	0	0	0	0	0	0	0	0	6.188178166	0
ENSG00000047621.11	0	0	2.722578849	0	0	5.253438822	3.006609507	2.468717207	7.837022562	0
ENSG00000047634.14	0	3.204170866	0	3.710694721	1.445900458	9.440325393	5.402817665	11.09058967	14.08297414	0
ENSG00000047644.18	4.709424553	2.475868323	1.890190742	2.867260174	1.117249764	0	0	0	0	0
ENSG00000047648.21	0	0	0	0	1.008004416	0	3.766555321	0	0	3.152097649
ENSG00000047662.4	0	0	0	0	0	0	0	0	0	0
ENSG00000047849.21	3.736738079	3.53610264	2.699621951	4.095099153	6.914641814	0.434095134	0.99375255	0.81596696	1.295156743	1.663273102
ENSG00000047932.13	4.826108653	0	0	4.407452222	1.717397325	4.204851071	0	5.2692283	0	2.685208509
ENSG00000047936.10	0	0	0	0	0	0	3.780459357	0	0	3.163733447
ENSG00000048028.11	0	3.079791441	0	0	1.38977353	7.939637192	5.193091223	4.264030175	0	4.345915363
ENSG00000048052.21	0.663672397	1.046730092	0	2.424399938	0.47234295	1.15647773	1.764978232	0.724608919	2.300294433	0.738524097
ENSG00000048140.17	2.141441117	3.377435715	5.156976774	0	4.57226164	0	0	2.338062183	0	11.91480823
ENSG00000048162.20	0	6.154202394	0	7.127075081	0	2.266486228	10.37710996	17.04122192	0	8.684238281
ENSG00000048342.15	0	0	0	2.68178923	3.134938792	0.852837705	0	1.603075767	2.544507917	1.633860765
ENSG00000048392.11	0	0	0	0	0	5.845965741	2.676576127	8.790911525	13.95351638	6.719797213
ENSG00000048405.9	36.6277737	27.36405062	11.60609092	28.16874004	27.44041021	22.39490276	30.76052688	14.73346453	23.38592966	23.59720262
ENSG00000048462.10	0	0	0	0	0	0	0	0	0	0
ENSG00000048471.13	0	4.676932356	0	1.805424755	0	0	0	0	1.71300471	0
ENSG00000048540.14	0	0	0	0	1.548132999	1.895213358	4.338618335	1.187475096	1.884839035	3.630837061
ENSG00000048544.5	0	8.347548461	0	0	11.30063718	3.074257624	0	17.33601083	0	0
ENSG00000048545.13	0	0	0	0	3.395179333	8.312708568	31.71645526	26.04227741	33.06882053	47.77629424
ENSG00000048649.13	1.419010854	0	2.562925719	2.59182832	0	2.060572931	2.830300703	0.774650209	1.229576062	1.579052729
ENSG00000048707.13	0	0	0.671568543	5.093564621	0.396949249	0.97188487	0.741629344	1.826848267	1.933129623	1.241287018
ENSG00000048740.18	0	3.208840818	1.224887679	3.716102911	0.7240039	15.95376724	13.52673015	15.54945527	5.28881232	15.84806246
ENSG00000048828.16	1.550196477	2.444937153	1.866576477	2.831439323	16.54937844	45.0214019	41.2261087	45.6983406	61.78944003	46.57591816
ENSG00000048991.16	39.5914449	17.84079742	13.62047803	15.4958386	14.08883356	2.463921342	7.520711245	6.175231342	7.351301804	7.867273347
ENSG00000049089.13	0	0	0	0	1.914747005	0	0	0	0	0
ENSG00000049130.14	0	2.920949793	0	3.382701307	0	1.075735255	0	0	0	0
ENSG00000049167.13	0	0	0	0	0	2.676576681	6.127354798	2.515575466	3.99288781	5.127767683
ENSG00000049192.14	0	0	1.569606273	0	0	1.514341913	0	2.846502693	0	0
ENSG00000049239.12	0	1.889639229	2.885273455	0	0	0.695921423	3.186277085	2.616241666	0	2.666483206
ENSG00000049245.12	4.046237472	0	0	0	14.39875873	9.400990704	5.380305925	4.417751553	7.012147542	0
ENSG00000049246.14	279.9143019	280.5431801	219.1603699	198.964986	377.8274114	0	1.833515786	1.5054938	0	1.534404862
ENSG00000049247.13	0	0	0	0	0	3.621822214	0	6.807925341	10.80598951	6.938662747
ENSG00000049249.8	3.527915155	19.47453653	6.371892404	9.665624174	5.021712095	0	7.036634506	1.925919173	3.05694633	3.925807923
ENSG00000049283.17	0	0	0	0	1.712217755	0	0	0	0	0
ENSG00000049323.15	19.80884166	7.209712342	11.00844612	8.349442849	9.760271983	1.770141516	0	1.663664113	2.640677748	1.695612632
ENSG00000049449.8	78.83022652	85.32407665	76.30719646	87.51949555	63.80493556	15.26278491	18.49782688	18.56372832	16.07213333	22.36026086
ENSG00000049540.16	0	0	0	3.117959169	0	3.966177674	0	1.863802245	2.958350232	1.899594158
ENSG00000049541.10	0	0	6.081780614	0	3.594805435	0	0	0	0	5.620599267
ENSG00000049618.22	68.69181033	54.76930032	69.58723187	41.66761994	57.72837491	7.508758066	14.15600034	11.06994806	8.785476969	7.897772469
ENSG00000049656.13	0	2.686186862	2.050757501	3.110826427	3.636471626	4.946380651	6.794102953	11.15723131	8.854747849	5.685745759
ENSG00000049759.17	115.8028297	113.0159067	110.9333508	96.9927343	86.06093959	84.35847459	61.25318782	67.05972222	62.09094953	37.73352529
ENSG00000049768.14	0	0	0	0	0	0	0	0	0	0
ENSG00000049769.12	0	0	0	0	3.809304969	0	0	0	0	0
ENSG00000049860.13	19.83590661	24.3326013	39.80703652	20.12797403	34.50928084	2.560364549	2.930658053	2.406353717	0	4.90512926
ENSG00000049883.14	0	0	0	1.683672215	0	1.070851603	0	0	1.597484706	0
ENSG00000050030.13	0	1.498114081	0	1.734939941	1.352065122	0.551729488	2.526094132	0	0	0
ENSG00000050130.17	0	0	0	0	3.654305663	8.947149773	0	11.21194877	13.34726015	2.856814938
ENSG00000050165.17	0	0	0	4.031960641	4.713252511	1.282206678	0	0	0	0
ENSG00000050327.14	0	0	0	0	0	0	0	0	3.326491443	0
ENSG00000050344.8	0	0	0	0	0	1.5266377	0	0	0	0
ENSG00000050393.11	0	2.907929214	2.220045722	0	6.561098578	4.283760004	4.9033001	6.039125451	9.585699463	14.36189778
ENSG00000050405.13	1.767866934	2.788242402	0	6.458030357	7.549262135	6.161168516	11.75371565	5.790562428	12.25488505	3.934508463
ENSG00000050426.15	7.405580519	2.919981308	0	3.381579722	1.317658292	0	0	4.042769989	6.416951995	6.18060924
ENSG00000050438.16	0	0.979606632	0	1.134465455	0.442053104	1.082316505	2.477693719	0	1.076391947	0
ENSG00000050555.17	0	0	1.770715952	5.372053959	1.046630869	0	0	0	0	0
ENSG00000050628.20	0	1.824648011	0	0	1.646765735	1.343972565	0	2.526260082	4.009847139	1.287386821
ENSG00000050730.15	0	0	3.568688147	5.413399385	0	1.721518998	3.940988416	6.471865332	0	0
ENSG00000050748.17	0	0	3.003197529	2.27779887	0.887561677	6.519279986	4.974755227	0	0	1.387732549
ENSG00000050767.15	9.342678826	0	7.499619039	11.37629051	17.73143295	0	0	0	0	3.465461511
ENSG00000050820.16	0	0	0	0	4.329981923	0	1.617960814	0	0	4.062043467
ENSG00000051009.10	0	3.719030247	0	4.306944443	1.678233703	0	6.270964676	0	0	0
ENSG00000051108.14	2.166365746	0	0	0	1.541826347	8.808299728	17.28377616	30.74857919	7.508642955	12.05348689
ENSG00000051128.18	13.05390464	0	0	0	4.645303809	7.582330316	8.67892715	3.563119312	0	3.631544412
ENSG00000051180.16	0	0	0	0	5.218722796	6.388723164	19.50051786	0	6.353751548	16.31929741
ENSG00000051341.13	3.564132582	3.747516437	10.01358708	2.169966902	9.300985425	0	0	0	2.058885874	0
ENSG00000051382.8	1.422626169	0	6.851881242	10.39372682	2.024997406	1.652658238	0	4.659743039	4.930834959	0
ENSG00000051523.10	0	0	0	0	4.735248625	0	0	3.632110302	11.53025154	3.701860286
ENSG00000051596.9	0	0	0	0	2.301799831	1.878564606	0	0	0	7.197882988
ENSG00000051620.10	0	1.700784787	1.298456637	3.939298741	5.372422144	9.395544012	4.301750971	2.354769078	3.737645271	7.199968123
ENSG00000051825.14	198.3378904	189.7398413	170.9562324	168.2650966	124.189294	6.924836902	7.205766864	4.733305235	18.78253806	10.85445505
ENSG00000052126.14	0	1.40255831	0	1.624278458	1.898737415	7.748069262	5.912424093	3.883737629	9.246787967	11.87495937
ENSG00000052344.15	0	0	0	0	0	0	0	0	0	0
ENSG00000052723.11	428.2119249	445.2639567	403.8151676	363.3792556	408.5983695	6.603342639	7.558353081	18.61841679	16.41799051	71.68695781
ENSG00000052749.13	20.94991755	16.52088381	26.8021911	26.30725498	22.36543037	0	1.741076838	0	0	0
ENSG00000052795.12	0	3.241318964	0	0	0	8.35605173	6.831820185	8.975336242	17.80780936	3.43038599
ENSG00000052802.12	1108.266123	1138.897717	869.486434	938.067988	808.0033736	22.4297496	20.53892718	16.86444576	46.84463711	21.48538205
ENSG00000052841.14	11.87623051	15.60911667	14.30005346	7.230658944	19.72236928	24.71884032	14.47590286	16.20834051	15.43617024	25.33005446
ENSG00000052850.5	0	0	0	0	0	0	0	0	0	0
ENSG00000053108.16	0	0	0	0	0	7.706187806	6.615523175	3.621322924	5.748003331	7.3817315
ENSG00000053254.15	96.15911041	86.20680428	76.7832382	118.3224951	51.86841901	16.4621717	49.79940552	27.62846525	28.06638588	21.400866
ENSG00000053328.8	6.295160892	0	7.579941904	0	8.960670595	0	0	0	10.90954184	7.005155005
ENSG00000053371.12	6.270418542	0	7.550149881	0	80.3290661	3.642158105	8.337812663	0	10.86666323	41.86573267
ENSG00000053372.4	0	0	4.764995371	0	5.632965853	11.49306092	5.262099346	8.641385036	6.85808902	8.807331665
ENSG00000053438.8	0	0	0	0	0	0	0	0	0	0
ENSG00000053501.12	0	0	0	0	13.07793471	5.33663808	0	5.015629077	7.961138303	10.2238955
ENSG00000053524.12	1.085921375	0.856346132	0	0.991719607	0.772862195	0	0.721978041	0.592813802	1.881906575	0
ENSG00000053702.14	0	0	0	0	0	0	0	0	0	0
ENSG00000053747.15	0	1.302568204	0	0	0	4.317419928	4.39273609	4.5085765	5.725048725	10.10934734
ENSG00000053770.11	0	0	0	0	0	0	1.139300626	1.870952016	1.48484941	0
ENSG00000053900.10	1.490207556	0	0	0	0	1.731167223	3.963075621	1.627034199	0	4.974837862
ENSG00000053918.15	0	0	0	0	0	1.633513872	0	0	0	0
ENSG00000054116.11	3.166321356	0	0	0	2.253505761	3.678300871	4.210276256	3.457044028	5.487248998	14.09372836
ENSG00000054118.13	200.4322869	226.8608451	241.3385641	180.8916666	251.7350555	35.61101631	28.21934104	41.19254826	16.34588447	31.48769843
ENSG00000054148.17	0	0	8.341697852	0	14.79177696	68.40795345	64.48356729	68.07503013	48.02364073	23.12744103
ENSG00000054179.11	4.241403503	0	0	0	0	2.463609413	0	0	0	0
ENSG00000054219.10	0	0	0	0	0.903400184	1.474581402	0	0	0	0
ENSG00000054267.21	1.008544696	1.590655401	1.214378844	1.842110438	1.435584723	8.201351955	17.43388211	12.1126106	3.495624892	6.733755069
ENSG00000054277.13	0	0	0	0	2.138889886	0	0	0	0	0
ENSG00000054282.15	0	0	0	3.832711176	0	7.313059285	8.370712713	2.29105492	7.27302789	2.335051668
ENSG00000054356.13	0	0	0	0	0.962125023	33.76436196	57.52192462	38.37523925	42.16965136	40.61650096
ENSG00000054392.12	31.95071421	31.82652116	42.52117989	33.78626377	27.52697498	0	0	0	0	0
ENSG00000054523.17	0.630226604	0.993980093	1.517699429	2.302222221	3.588313688	2.928525321	4.190080235	2.064276685	8.73748407	2.8052246
ENSG00000054598.6	2.844527617	0	0	0	0	0	0	0	4.929579016	3.16534513
ENSG00000054611.13	4.202301194	0	0	0	1.495412007	2.440896928	2.79391239	4.588144604	0	2.338126995
ENSG00000054654.16	0	0.561398841	0.428597467	1.300292528	2.026675545	2.6877952	0.946621046	4.663604622	1.85059545	3.960969267
ENSG00000054690.13	0	0	0	1.885706654	0.734779959	0	4.118418513	0	0	2.297706384
ENSG00000054793.13	0	2.11775006	1.616786935	2.452529624	0.955646846	0.779930694	0	0	4.65396831	1.494186002
ENSG00000054796.12	0	0	0	0	0	0	0	0	0	0
ENSG00000054803.3	0	0	0	6.745267487	0	0	0	0	0	0
ENSG00000054938.15	0	5.618286205	0	0	0	0	0	0	0	0
ENSG00000054965.10	2.831904507	0	0	5.17248355	0	0.822452591	0	0	0	0
ENSG00000054967.12	0	0	0	0	1.257215251	0	0	0	0	1.965698352
ENSG00000054983.16	0	0	0	2.988672364	1.164558948	0	0	0	0	0
ENSG00000055044.10	138.7912193	133.4747443	146.7370142	160.7577784	118.0532362	114.0429366	99.0276374	118.2709358	105.5966929	79.10580314
ENSG00000055070.16	75.28200833	89.04989552	73.65014543	73.04839077	36.83558584	125.7162186	231.4880308	200.3483367	167.157071	170.1631396
ENSG00000055118.14	1.900223826	0	0	3.470765506	1.352410212	2.207481227	2.526738872	4.149394006	0	2.114538877
ENSG00000055130.15	3.147580446	0	7.579941904	0	6.720502946	12.79785375	8.370712713	30.92924142	10.90954184	7.005155005
ENSG00000055147.18	10.24082111	8.075803417	6.165436468	12.46993054	2.429501702	1.982785751	2.269546745	1.86351739	5.915796184	3.798607666
ENSG00000055163.19	2.127570094	0	1.280893212	5.829021399	5.299752689	0.617897084	2.829042552	2.322917562	5.530632658	8.28634167
ENSG00000055208.18	59.46151307	79.12809248	60.4099929	23.75770752	31.73956	6.475890435	2.470822688	2.028784407	9.660662504	20.67744589
ENSG00000055211.12	0	0	0	18.14741004	42.42765917	11.54214161	13.21142736	10.84785968	25.82766088	27.64044702
ENSG00000055332.16	24.92539479	21.29389512	20.00828336	37.9386011	9.608992154	5.429196715	12.42879189	15.87481819	12.59878085	10.40121871
ENSG00000055483.19	0	0	0	4.417474582	0	0.702402121	0	0	0	0
ENSG00000055609.17	248.1815698	273.2106047	237.3282297	220.0605791	221.6810387	15.15730976	21.40994761	17.57963778	19.24383734	11.73887614
ENSG00000055732.12	1.686186837	0	2.030321144	0	0	0.979417724	2.242132622	0	0	1.876361917
ENSG00000055813.5	0	0	0	0	0	0	0	0	0	0
ENSG00000055917.15	0	0	0	2.923142574	1.139024766	5.577543926	0	6.989391966	11.09402535	0
ENSG00000055950.16	3.125557073	0	0	5.708840997	37.81638732	5.446417788	8.312143495	10.23761065	5.416604314	20.86842146
ENSG00000055955.15	0	3.224702902	0	0	0	1.187602268	0	0	3.543304141	0
ENSG00000055957.10	0	0	2.959246685	0	5.247434959	0	3.267967507	0	0	0
ENSG00000056050.6	0	12.26554823	0	28.40903744	11.0697978	31.62032389	41.36391185	25.47282929	0	60.57800477
ENSG00000056097.15	8.221153875	33.7121988	9.899011291	6.006386596	29.25542851	34.38171512	10.93171699	21.54239273	14.24729624	18.29673878
ENSG00000056277.15	9.63971983	19.00445323	5.803546369	13.20523665	3.430347353	8.398813447	32.04498134	23.68082619	20.88209669	21.45385409
ENSG00000056291.17	0	0	0	0	0	0	0	0	0	0
ENSG00000056487.15	0	0	0	3.545574288	1.381560024	0	2.581200131	0	0	0
ENSG00000056558.10	0	0	0	0	1.232456942	1.005843322	4.605254878	1.89067984	3.001012128	1.926987902
ENSG00000056586.15	37.72516254	59.49932983	51.24815463	38.86956738	51.63348734	12.36093884	6.431201539	10.56127699	1.676355757	3.229227799
ENSG00000056736.9	0	0	0	0	0	2.13518222	9.7759344	0	0	0
ENSG00000056972.18	0	0	2.052009299	3.112725299	2.425794237	0	0	1.860673628	0	3.79281092
ENSG00000056998.19	0	0	0	5.580763032	4.349173635	23.0716516	20.31415096	16.67988274	5.295082686	3.400039666
ENSG00000057019.15	2938.012005	2838.692178	2955.580306	2674.098294	2142.480125	452.8135517	529.4976965	694.3322983	720.9935631	802.4624397
ENSG00000057149.15	0	0	0	0	0	0	0	0	0	0
ENSG00000057252.12	0	0	3.839205407	2.911875643	3.403903562	7.408061197	6.359590729	1.740613031	2.762816162	14.19231404
ENSG00000057294.14	0	0	1.909245625	0	2.257025364	0	0	0	0	0
ENSG00000057468.6	13.67742244	0	0	6.245465059	4.867186049	1.986124797	4.546737401	3.733311171	5.925758486	19.02502293
ENSG00000057593.13	0	0	0	0	4.188729812	56.40594422	43.0424474	57.83238396	76.496155	55.66837013
ENSG00000057608.16	725.4934889	703.1355536	736.8575609	617.0389396	443.423217	102.9377013	88.36882333	136.0487832	139.1649614	141.7427893
ENSG00000057657.15	189.370775	149.3357939	92.89683549	156.9299349	102.3308863	1.018477561	2.331550377	0	3.038707366	1.951192492
ENSG00000057663.14	4.04843771	0	7.312026611	11.09172859	20.16922375	16.46067975	16.14969478	15.47053834	7.015960564	13.51511145
ENSG00000057704.12	0	0	0	0	0	0	0	0	0	0
ENSG00000057757.9	659.0221361	725.1598594	590.5280997	774.4776657	999.8772072	68.24964431	81.5168034	89.24423997	97.38737391	102.3278178
ENSG00000057935.13	0	0	0	3.855895819	2.253718757	0	2.807116135	1.152456927	0	0
ENSG00000058056.8	38.3721383	18.78198404	30.27127036	14.50072669	22.60127436	0.768564406	0	0	2.293071945	1.472410543
ENSG00000058063.15	0	0	0	2.218104489	1.728602614	0.70538099	1.614793862	3.977705835	2.104559288	0
ENSG00000058085.14	52.91090908	32.30321367	26.71689136	15.58741318	18.22126276	0	0	0	2.957898092	1.899303833
ENSG00000058091.16	6.529814602	2.57467143	1.965621537	8.945047017	3.485505694	20.86055239	21.70683285	28.51745484	31.11954383	19.98225329
ENSG00000058262.9	0	0	2.862852233	0	5.0765051	12.42924255	3.161516788	10.38364427	8.240803583	18.52033529
ENSG00000058272.16	29.30140314	17.88911782	19.34793804	13.81138477	12.10885034	13.17650496	16.33900775	10.31992745	11.46633013	6.310864992
ENSG00000058335.15	0	0	0	0	0	0.653306837	0	0	0	0
ENSG00000058404.19	15.05622866	4.317521082	14.83286585	10.0000926	6.819071421	28.62122921	18.200324	17.93307163	16.60432535	18.27745309
ENSG00000058453.16	2.517780503	0	0	27.59240971	0.895966049	2.193670472	0	1.374477994	2.181662407	0
ENSG00000058600.15	1.177025234	0	0	2.149840734	1.675403629	3.418361923	6.260389694	5.140385449	4.079579936	0
ENSG00000058668.14	41.35728374	43.48522313	42.88152711	33.57298859	39.24591207	2.001856883	6.110336119	1.254294238	0	5.113525349
ENSG00000058673.16	0	0	0	0	0	0	0	0	0	0
ENSG00000058729.10	0	0	0	3.707322588	1.444586481	0	5.397907798	4.432204393	7.035088046	2.258659575
ENSG00000058799.14	0	0	0	0	7.6719255	0	7.166816773	0	0	0
ENSG00000058804.11	0	0	2.618659579	3.972286053	3.095663025	6.316147601	8.675546847	9.497950758	22.61366374	36.30129984
ENSG00000058866.14	1.01727231	0	0	0	2.896015601	2.363521073	2.705346029	2.221350753	3.52587488	1.132004462
ENSG00000059122.16	0	0	0	0	0.944068751	0	0	0	0	1.476083262
ENSG00000059145.18	1.490207556	2.350323893	0	2.721869346	3.18179136	0.865583612	3.963075621	1.627034199	0	6.633117149
ENSG00000059377.16	0	0	0	3.28994982	2.563908006	0	0	0	9.364609943	0
ENSG00000059378.12	0	2.802438704	0	0	2.529233037	0	0	0	0	0
ENSG00000059573.8	0	0	0	0	4.220985033	10.33459945	0	9.712953493	5.139014131	6.59965214
ENSG00000059588.9	0	0	0	2.634339259	3.079471065	0.837748106	1.917815363	1.574711906	0	0
ENSG00000059691.11	0	0	0	3.469879881	0.676032561	0	0	0	3.292256054	1.056999658
ENSG00000059728.10	24.61763753	8.319946742	2.117275537	28.90555817	13.76621996	0	0	0	0	1.95672256
ENSG00000059758.7	0	0	2.053889864	0	3.642026035	0.990787168	4.536320255	3.724757686	2.956090914	9.490717107
ENSG00000059769.19	0	0	0	0	3.073516944	15.05030994	5.742321869	14.14500497	14.96792515	14.41664151
ENSG00000059804.15	32.63794084	28.59770621	15.28295479	13.24740307	12.90487874	5.266020122	2.411047955	11.87822142	3.142316482	8.070884871
ENSG00000059915.16	1.762009376	0	0	3.218316327	0	1.02345907	0	0	0	0
ENSG00000060069.16	1.506084346	0	0	0	1.071896806	1.749611217	0	1.644368751	0	1.675946727
ENSG00000060138.12	11.6734656	6.137047823	17.17944092	14.21441734	19.3856459	16.57456898	32.76925002	19.82600697	26.9735571	99.59036046
ENSG00000060140.8	0	0	0	0	0	5.683426039	0	0	5.652315192	0
ENSG00000060237.16	10.10292279	18.38551905	12.16483091	15.61409726	14.3807227	10.83370954	13.43391626	18.66707545	17.50841015	11.24237194
ENSG00000060303.5	0	0	0	0	19.48067357	1033.417728	909.9046785	866.6589075	1138.442777	791.9259056
ENSG00000060339.13	7.372579913	2.906969343	13.31587748	6.733021581	5.247146274	23.55290294	17.15588554	14.08664136	19.16507069	16.40817954
ENSG00000060491.16	0	0	0	0	8.451844766	0	3.158154903	0	4.11602025	2.642948741
ENSG00000060558.3	0	0	0	0	0	0	0	0	0	0
ENSG00000060566.13	0	0	0	0	0	0	0	0	0	0
ENSG00000060642.10	0	0	0	0	0	0	0	3.605261468	0	0
ENSG00000060656.19	0	0	0	0	1.189481415	1.941539535	0	1.824752213	0	0
ENSG00000060688.12	57.55019543	81.6902578	58.90128522	73.58094417	94.20594734	28.41371321	11.47872534	37.70057496	64.82758408	22.41433003
ENSG00000060709.14	0	0	1.575306577	2.389607413	0	0	0	0	0	2.911702198
ENSG00000060718.20	0	0	0	4.792690057	0.93375409	1.524126782	1.744554083	0	0	0
ENSG00000060749.14	3.179543159	0	0	0	3.771526439	3.693660578	7.046428942	2.31431988	1.836720814	1.179381701
ENSG00000060762.18	0	0	0	0	0	33.56627987	19.21040667	7.886800961	12.51845227	8.038256778
ENSG00000060971.17	0	0	0	0	0	0	0	0	0	0
ENSG00000060982.14	687.6026481	688.0790264	721.7314908	682.5213944	450.2244232	1.652658238	2.522232587	3.106495359	3.287223306	1.055383862
ENSG00000061273.17	0	0	0	0	0	0.653372642	0	2.456284103	0	2.503453864
ENSG00000061337.15	0	3.086808141	0	3.574778984	1.392939856	1.136818014	0	0	0	0
ENSG00000061455.10	0	0	0	2.181571003	0.850065756	0	1.588197257	1.30406356	0	3.987319245
ENSG00000061492.11	0	0	0	0	0	0	0	0	0	0
ENSG00000061656.9	0	0	0	0	3.548265544	2.895840886	0	0	8.639967507	5.54783258
ENSG00000061676.14	1.487692996	0.782119327	1.791316643	0.905758831	1.411743307	2.592369106	0.659398062	2.165718346	3.437571442	3.31096225
ENSG00000061794.12	0	8.900114832	6.794753379	0	36.14605021	52.44413207	37.51805041	18.4835689	19.55889562	25.11802927
ENSG00000061918.12	0	0	0	0	2.134295064	0	0	0	0	0
ENSG00000061936.9	0	0	0	0	3.130103305	7.66370021	1.462010865	1.200452327	1.905437355	8.564538235
ENSG00000061938.16	0	0	0	1.805584569	1.407119557	0	1.314476795	0	0	0
ENSG00000061987.14	5.578926151	3.2996117	1.679382657	6.368705158	5.459551829	1.620253175	1.854582784	0.761395921	1.20853798	0
ENSG00000062038.13	0	0	0	3.270957165	2.549106741	0	0	1.955258866	0	0
ENSG00000062096.14	0	0	0	0	0	0	0	0	0	0
ENSG00000062194.15	13.80422178	19.05026124	16.62152897	3.15168246	23.33346439	45.10209539	29.82777759	24.49149038	32.89381943	36.48265677
ENSG00000062282.14	0	0	0	0	2.01090824	0	1.878512885	0	0	1.572061351
ENSG00000062370.16	0	0	0	0	0	0	0	0	0	0
ENSG00000062485.18	3.488789573	5.502445252	10.50204384	9.558429654	4.96601988	11.14550444	4.639064153	7.618240728	12.0921757	13.58794359
ENSG00000062524.15	0	0	0	0	0	0	0	3.493694638	0	0
ENSG00000062582.13	0	0	5.146122058	0	0	2.482465972	0	0	0	0
ENSG00000062598.17	0	0	0	3.091495738	1.204624859	5.898772585	4.501256245	1.847983372	2.933241469	7.533886014
ENSG00000062650.17	154.9353239	154.8424374	123.755046	140.094017	150.6648139	28.51289488	44.87529887	33.49723705	34.55987003	46.08968605
ENSG00000062716.12	156.630812	201.1932986	132.212775	159.2647773	110.3266371	59.08922295	90.18002644	91.67664876	106.3380616	53.90606556
ENSG00000062725.9	89.33187712	64.20410906	68.07825505	59.89600826	47.48266244	3.284064189	10.52526432	3.703825725	1.959652411	7.54990582
ENSG00000062822.12	0	0	0	12.59634966	0	0	3.056740295	2.509879433	0	2.558078423
ENSG00000063015.19	0	0	5.257797434	3.987817963	0	15.21802601	2.903156276	14.30263259	22.70208471	2.429549361
ENSG00000063046.17	9.085271252	8.597458795	4.375794643	6.637711969	2.58643502	8.443454065	7.248443388	5.951673097	12.5958524	20.21989095
ENSG00000063127.15	0	0	0	0	0	0	0	0	0	0
ENSG00000063169.10	0	0	0	2.717155839	1.058760466	0	0	0	2.578064102	1.655407617
ENSG00000063176.15	0	0	0	0	0	1.079494689	0	0	0	0
ENSG00000063177.12	2.653270474	4.18468217	0	0	3.776723601	53.9401106	63.50525026	52.14395275	55.17755443	79.71796494
ENSG00000063180.8	0	0	0	0	0	0	0	0	9.327001068	0
ENSG00000063241.7	0	3.995763896	0	0	3.606222694	1.471570686	3.368794091	11.06442313	0	2.819225268
ENSG00000063244.12	0	0	0	0	1.931498133	0	0	0	0	3.019962328
ENSG00000063245.14	0	3.999393109	1.526659507	4.631627811	6.316621676	2.209360894	3.37185385	0.692154535	0	0.705446468
ENSG00000063322.13	5.824049764	0	0	5.318823698	4.145040322	5.07432875	3.872136728	3.179398771	0	19.44273009
ENSG00000063438.16	2.908990733	4.587998763	1.751343701	5.313281813	2.070360724	0	1.934051101	0	0	0
ENSG00000063515.2	0	0	0	19.74606862	0	0	0	0	0	0
ENSG00000063587.13	0	0	0	2.506166468	0	0	3.649009547	1.498094887	0	0
ENSG00000063601.16	0	2.785596592	0	0	1.257016419	9.232983121	14.09107483	5.785067667	3.060814046	5.896162413
ENSG00000063660.8	0	0	2.063661286	0	8.538490443	7.964006858	9.115803777	11.22743489	14.85077288	5.72152163
ENSG00000063761.15	0	0	2.52902331	0	0	0	2.792861454	0	0	0
ENSG00000063854.12	1.869056975	0	2.250513295	0	2.660456843	1.08563742	0	0	0	4.159713801
ENSG00000063978.15	0	4.84548205	0	0	2.186551532	11.59929665	8.170368282	15.09449086	21.29686626	8.546867249
ENSG00000064012.21	0	0	0	5.632386823	0	7.1646374	6.150618951	5.050253052	5.344063845	1.715745545
ENSG00000064042.17	151.1360217	150.804588	149.7942229	161.4989177	88.54003802	5.374714811	5.468475181	11.2253676	1.781764612	5.720468136
ENSG00000064102.14	0	0	0	12.19592758	0	1.939217813	4.439355561	10.93542088	5.785807837	0
ENSG00000064115.10	0	0	0	0	12.26560929	3.336771392	7.638705943	9.408174603	9.955518115	9.588846435
ENSG00000064195.7	0	0	0	0	0	0	0	0	0	0
ENSG00000064199.6	0	0	0	0	0	2.492481685	0	0	0	0
ENSG00000064201.15	0	0	0	0	0	1.710172314	3.915013012	0	5.102432696	9.829010002
ENSG00000064205.10	0	0	0	0	1.595686573	1.302285402	0	0	3.88547023	2.494909653
ENSG00000064218.4	4.67851505	7.378855154	0	0	0	0	0	0	0	0
ENSG00000064225.12	23.08826344	14.00550831	14.96942089	32.43907265	7.584079025	5.157986312	4.723169324	1.939089422	6.155702041	5.928981383
ENSG00000064270.12	0	0	0	2.774440816	1.081081994	0	0	0	0	1.690308077
ENSG00000064300.8	2.690991668	0	0	0	0	0	0	0	0	0
ENSG00000064309.14	0	0	0	0	0	0.611951282	1.400909845	0	1.825804454	1.172372168
ENSG00000064313.11	1.705760718	5.380579579	0	0	2.428017357	3.96314867	4.536320255	5.587136529	8.868272743	0
ENSG00000064393.15	76.8580207	81.19375632	87.3056547	67.54201616	66.56971897	21.90024324	15.42619852	18.20795147	21.36150907	12.90964288
ENSG00000064419.13	4.77656776	3.766750909	0	0	6.7990717	11.09783334	12.70286087	2.607569351	4.13890659	13.28822175
ENSG00000064489.22	0	0	0	0	0	0	0	0	0	0
ENSG00000064490.13	4.461692139	0	0	0	6.350870809	2.591563558	0	0	0	0
ENSG00000064545.14	0	0	0	6.216912186	0	0	4.525950732	3.716243306	0	0
ENSG00000064547.13	0	0	0	0	2.667152623	2.176739458	0	0	0	0
ENSG00000064601.16	0	0	0	0	0	0	0	0	0	2.122121752
ENSG00000064607.16	0	0	1.587956653	0	1.877211813	0.766023097	1.753618842	0	2.285489751	1.46754192
ENSG00000064651.13	373.8595936	391.4439759	345.5014854	434.1968657	254.9001564	1.824835967	2.785004567	1.143379059	0	2.330672352
ENSG00000064652.10	91.22840768	69.46100888	83.33238665	45.96662283	47.01701723	7.308939252	4.182998409	10.30393883	0	3.50060422
ENSG00000064655.18	0	0	0	5.637835512	8.787302176	0	4.104379313	0	0	3.434810663
ENSG00000064666.14	27.57435907	24.16094273	18.44556507	0	6.541658286	0	0	0	0	0
ENSG00000064687.12	1.334721576	0	1.607125246	0	0	0.77526994	0	0	0	0
ENSG00000064692.18	0	0	1.835742927	0	0	0	0	0	0	0
ENSG00000064703.11	1.855393823	0	0	0	1.320504206	0	4.934256306	0	0	4.129305526
ENSG00000064726.9	128.5789255	207.0167991	119.3409035	78.28328666	116.2952756	7.779663691	7.123839939	8.774042422	4.642246874	8.942536565
ENSG00000064763.10	0	0	0	0	1.46888095	0	0	0	0	0
ENSG00000064787.13	0	0	0	2.491777288	0.970939997	0	0	0	0	0
ENSG00000064835.10	0	0	0	0	0	0	0	0	0	0
ENSG00000064886.13	0	0	0	0	0	0	0	0	0	3.771515927
ENSG00000064932.15	1.685423396	0	0	0	1.199534382	0.978974281	0	0	0	0
ENSG00000064933.17	4.095201842	3.22943294	0	0	1.457300113	0	8.168121206	0	0	6.8356133
ENSG00000064961.18	2.89541494	0	0	5.28848558	8.242794729	0	0	3.16126375	0	3.221971734
ENSG00000064989.12	0	0	0	0	0	0	0	0	0	2.022647295
ENSG00000064995.16	0	0	0	0	0	0	0	0	0	7.865281633
ENSG00000064999.13	3.295740128	2.598985872	0	6.019680945	0	0	0	0	0	0
ENSG00000065000.15	3.895226865	2.047823189	1.563401574	2.371548527	16.63365501	6.033422705	1.726502076	2.835250386	11.25074248	5.77939541
ENSG00000065029.14	0	0	0	0	1.170734249	0.955469669	2.187309523	0	0	0
ENSG00000065054.13	0	0	3.787835757	0	0	0	0	0	0	0
ENSG00000065057.7	0	0	0	0	0	0	0	0	0	5.114051432
ENSG00000065060.16	2.254262298	1.77768745	2.714335272	0	0.802191645	0	1.498752963	0	3.906646592	1.254253631
ENSG00000065135.10	42.74056098	50.55713276	44.0408739	50.29238077	35.09876272	5.490311418	4.371721308	4.038306785	7.834282747	5.03049219
ENSG00000065150.18	5.773764566	5.463755739	2.780853466	6.327480782	16.43700717	10.73176894	15.35481786	6.303895298	8.004767745	14.13489761
ENSG00000065154.11	3.296226512	5.198738858	7.937908464	12.04113865	14.07576414	28.71908317	43.83011911	17.99438354	17.13712563	18.33994241
ENSG00000065183.15	9.781852925	5.1425773	9.160848522	21.83694187	9.28246986	10.73222588	13.00698775	7.119996663	13.18488472	12.09454499
ENSG00000065243.19	11.33439292	20.43013165	7.798646912	5.914945304	6.914410455	14.1076198	43.06116965	14.14295408	14.03039526	30.63092136
ENSG00000065268.10	0	0	0	0	3.37213187	0	0	0	0	0
ENSG00000065308.4	0	2.54969995	1.946557171	0	4.602266831	1.878020725	4.299260091	8.825270907	0	7.195799062
ENSG00000065320.8	0	0	0	0	0	2.032487415	0	0	0	1.94691289
ENSG00000065325.12	0	0	0	0	1.313303836	0	0	0	0	2.053394742
ENSG00000065328.16	8.190403684	19.37659764	7.396488964	14.95980116	23.31680181	11.89344258	10.89082828	4.471211692	7.097003013	0
ENSG00000065357.19	0	1.724261111	0	0	1.556165407	0.635015525	0	0	0	1.21655849
ENSG00000065361.14	2.579721742	2.034341332	1.553108909	0	1.836016359	11.23819055	8.57567819	5.633168993	4.470669257	0
ENSG00000065371.17	2.471805096	0	0	0	1.759210894	1.435742272	0	0	0	0
ENSG00000065413.18	0	0	0	0	0.733288571	4.189204272	4.110059328	2.249837492	3.571090915	5.732606781
ENSG00000065427.14	0	0	6.615900092	5.017881644	0	14.36166108	32.87744137	17.99703954	19.04406122	9.171324708
ENSG00000065457.10	0	0	0	0	1.771759879	0	0	0	0	0
ENSG00000065485.19	0	0	0	0	0	3.219197809	3.684775274	9.076670684	4.802364073	0
ENSG00000065491.8	0	0	0	5.891880093	4.591631899	0	0	0	0	0
ENSG00000065518.7	0	0	0	0	21.03788994	120.1873613	86.47225404	64.54734931	92.20844094	138.1524852
ENSG00000065526.10	0	0	1.011495181	0	0.597872335	2.43970347	3.351055593	2.751540759	0	1.869587029
ENSG00000065534.18	21.66316882	16.68605911	14.55874076	23.92474899	8.605348294	10.5346059	9.378581718	18.1517035	13.09617487	9.530449075
ENSG00000065548.17	3.573636935	0	8.60596284	13.05452088	7.630190225	62.27216242	76.03017909	42.91933988	86.70380193	59.6502959
ENSG00000065559.14	0	0	0	0	6.954948213	0	5.197635405	0	3.387036615	13.04915469
ENSG00000065600.12	0	0	4.614556258	0	0	0	5.095965804	4.184280812	6.641567336	0
ENSG00000065609.14	0	0	0	0	0	0	0	0	0	0
ENSG00000065613.13	189.0679812	176.7075721	166.9469371	189.2938271	218.2890827	11.38870958	5.586773647	15.29093841	7.281236725	6.233832445
ENSG00000065615.13	0	0	0	0	1.649842204	2.01972504	1.541218926	1.265489806	8.034676582	3.869375707
ENSG00000065618.18	0	0	0	0	0	2.018886893	4.62173805	1.897446979	6.023506759	0
ENSG00000065621.14	0	0	0	0	0	0.653833644	0	0	0	0
ENSG00000065665.20	2.851791477	0	3.433814335	0	0	0	0	0	0	0
ENSG00000065675.14	0	5.345471093	0	0	0	0	0	0	0	0
ENSG00000065717.14	0	4.361893822	0	0	0	0	0	0	4.792849731	0
ENSG00000065802.11	0	0	0	0	7.508340584	0	4.008001175	1.645478311	2.61181204	5.031232785
ENSG00000065809.13	0	0	0	0	2.264742789	0	6.346905978	1.737141229	8.271916462	3.541001561
ENSG00000065833.8	0	5.224956171	0	0	0	5.772782782	8.810231002	3.617025893	11.4823656	7.3729724
ENSG00000065882.15	0	0	0	0	7.03995998	4.309134357	3.288229485	0	4.285546328	1.375901791
ENSG00000065883.14	5.007337932	5.923100746	1.507321706	4.57296018	6.236610663	2.908500655	1.664571724	4.100323154	0	0
ENSG00000065911.11	18.34515881	10.85009892	13.80576688	12.56531143	9.792338585	10.65574306	9.147624858	17.52586448	7.948060458	17.86242605
ENSG00000065923.9	1.113088351	0	4.020776519	6.099179372	1.584394462	1.293069588	2.960160342	0	0	0
ENSG00000065970.8	0	0	0	0	2.52481411	2.060572931	2.358583919	0	0	3.947631823
ENSG00000065978.18	69.43595082	82.13468667	104.5089399	84.55000572	152.3731856	144.5219659	184.6587899	138.9874996	130.360546	148.0955101
ENSG00000065989.15	0	0	2.023294754	0	1.195924589	0.976028225	0	0	0	1.869868339
ENSG00000066027.11	2.919638019	0	0	0	2.077938514	11.87105493	11.64677988	12.7508437	25.29872839	3.248926792
ENSG00000066032.18	1.482098928	0	1.784580881	5.414117818	1.05482612	0	0	0	0	1.649256135
ENSG00000066044.14	0	5.064211401	9.665624595	0	21.70991684	49.42412738	89.66145239	70.11497576	55.64556416	39.30379378
ENSG00000066056.13	0	2.631211122	0	3.047159976	2.374698183	5.814177101	8.873405649	9.107405352	17.34705158	7.425841039
ENSG00000066084.12	2.155702234	0	0	0	0	5.008538624	0	1.176816358	0	0
ENSG00000066117.14	0	0	0	0	1.547530144	0	0	0	3.768210128	0
ENSG00000066135.12	0	0	0	0	0	1.254192495	0	0	0	2.402773585
ENSG00000066136.20	3.728753063	2.940455301	11.22438809	13.62116119	14.59587028	8.663350365	34.70701518	20.35558311	12.9238913	4.149297155
ENSG00000066185.12	0	0	0	0	0	0	0	0	0	0
ENSG00000066230.10	0	0	0	14.65877749	2.855952144	2.330824141	0	4.381241209	0	0
ENSG00000066248.14	0	0	0	0	0	0	0	0	0	0
ENSG00000066279.17	0	3.235662212	0	1.873582151	0.730055554	5.958191959	0	1.11995906	7.110692465	2.282932852
ENSG00000066294.14	0	0	1.452924575	0	1.717582889	0	1.60449966	1.31744941	0	1.342749322
ENSG00000066322.14	4.454573364	0	0	0	9.511106683	12.93714317	5.923272578	19.45431876	7.719795459	9.913956904
ENSG00000066336.11	0	0	0	0	3.841524803	0	0	0	0	0
ENSG00000066379.14	0	4.796657748	0	0	4.329038572	14.13220825	16.17608317	3.320532213	5.270568414	3.384298742
ENSG00000066382.16	0	0	0	0	0	0	0	0	0	0
ENSG00000066405.12	0	0	0	0	0	0	0	0	0	0
ENSG00000066422.4	0	0	0	2.750497422	0	0.874687646	4.004758456	3.288294036	2.609698923	3.351441472
ENSG00000066427.21	4.355853119	1.873625337	1.907214657	5.786168039	6.763873329	0.920031712	2.632728947	0.864690042	2.058739864	2.64388589
ENSG00000066455.12	0	5.345471093	0	0	4.824348903	5.905933462	4.506720593	0	0	0
ENSG00000066468.22	0	0	0	0	1.048840699	0	0	0	0	0
ENSG00000066557.5	0	0	0	0	2.755934403	0	0	0	6.710654374	0
ENSG00000066583.11	0	0	0	10.51427262	8.193932802	0	0	0	0	0
ENSG00000066629.16	0	1.979247921	0	2.292132698	4.465734812	3.644613769	0	2.740306615	6.524393937	4.189395993
ENSG00000066651.18	12.45458969	19.64311589	0	22.74835191	32.50158476	0	11.04062777	4.53271163	0	0
ENSG00000066654.13	91.04501114	121.9196626	115.8316795	87.85345157	55.01694613	6.984584695	11.42104626	9.377783637	20.83905407	1.91157437
ENSG00000066697.14	2238.329313	1954.629923	2232.179879	2188.377934	2071.93402	115.6555942	264.7646396	161.1739177	130.8876725	229.2126341
ENSG00000066735.14	0	0	0	0	0	0	0	0	0	1.839423472
ENSG00000066739.11	1.511383871	0	0	1.38027398	0.537834268	1.755767651	3.014544124	0	2.619234973	0.840921977
ENSG00000066777.8	18.33428289	12.85175283	19.62322793	13.02296809	16.67335286	18.93231255	21.67040402	15.56931047	14.12150837	18.1351988
ENSG00000066813.14	1.36891584	0	0	0	0	0.795131599	1.820255498	0	2.372337241	0
ENSG00000066827.15	0	0	0	2.291875155	0.893046609	0.728840852	1.668499366	0	0	1.396308425
ENSG00000066855.15	0	0	0	0	0	1.401314233	3.207959463	0	0	0
ENSG00000066923.17	0	2.05211782	0	0	5.55617953	0.755759476	0	2.841196385	0	1.447878944
ENSG00000066926.10	7.490017051	7.875397832	3.006218855	4.560180836	23.0998195	0	3.319840007	2.725909744	12.98023287	2.778257317
ENSG00000066933.15	1.654216475	1.739330198	1.327883962	5.035720358	4.709296293	2.24197823	4.399242883	3.612203906	0.95558817	1.840785806
ENSG00000067048.16	0	3.069593456	2.343467574	0	0	0	0	0	0	0
ENSG00000067057.16	2.309267044	7.284254447	2.780565951	0	21.36590005	32.19197809	36.84775274	25.21297412	24.01182037	41.11545072
ENSG00000067064.10	3.111623133	4.907586306	3.746675101	5.683390605	0	23.49592828	16.55017482	16.98661784	10.78491347	3.462564776
ENSG00000067066.16	206.2176568	214.9669042	217.3997983	229.5507863	144.2477646	464.2158248	466.0373406	491.8556103	507.6888182	374.252266
ENSG00000067082.14	12.73388304	8.607262055	8.761568293	23.25848219	9.062844718	35.92559731	31.44573654	45.68152282	34.67809079	18.21865203
ENSG00000067113.16	0	0	0	0	3.942517271	0	0	0	0	0
ENSG00000067141.16	5.503321633	4.339861341	8.283119956	7.538877251	10.7711301	12.78636656	5.488349521	7.510776325	7.152960656	12.24801772
ENSG00000067167.7	570.1876879	608.6090386	485.4446548	389.2287203	334.0749653	33.45375753	76.58403483	53.45046489	84.84011415	51.27238774
ENSG00000067177.14	0	0	0	3.212234469	5.006686499	0	0	0	3.047799562	0
ENSG00000067182.7	2.788418333	0	10.07252205	5.0930559	15.87638416	6.478585354	14.83110547	9.133329053	19.32936551	15.51453805
ENSG00000067191.15	0	0	0	0	0	0	0	0	0	0
ENSG00000067208.14	156.530134	217.0806404	188.4764095	140.4867407	131.5722245	3.135178147	0	2.946591176	2.33851223	6.006353301
ENSG00000067221.13	4.270190392	1.683713531	0	5.849638337	3.79892688	0.620082553	0	0	1.850064737	1.187950003
ENSG00000067225.17	10.42362891	32.87985486	15.68873753	9.519397448	44.51166856	8.324993518	20.79054162	9.958109905	20.32221969	66.69567951
ENSG00000067248.9	54.25753163	44.64721737	76.69287227	38.7788762	36.93673975	6.851165595	21.95764902	18.02935361	8.176395106	10.50033374
ENSG00000067334.13	1.485252749	0	0	2.712819375	0	6.901644991	5.924848126	8.10812228	2.573949623	6.61106263
ENSG00000067365.14	0	0	0	0	4.814704881	0	1.799084608	0	2.344745241	1.50559062
ENSG00000067369.13	2.578927432	0	1.035087132	3.140280022	1.835451039	1.497964033	0	0	0	0.956596488
ENSG00000067445.20	0	0	0	0	0	0.965855209	0	0	0	0
ENSG00000067533.5	1.416670737	8.937372702	8.528997169	15.52532453	5.041300785	17.28026834	22.60506561	9.280472626	17.18567684	12.61158948
ENSG00000067560.10	8.650360514	13.64316596	10.41581482	7.899956964	147.757363	120.5890055	115.024356	89.72381542	82.45112292	168.4547151
ENSG00000067596.10	4.80224271	1.893498952	0	0	3.417808995	0.697342892	1.596392642	1.310792763	2.080576996	1.335964844
ENSG00000067601.7	10.53548625	16.61634646	12.68567636	0	0	6.119512817	0	0	18.25804454	0
ENSG00000067606.16	0	0	1.76097655	2.671253127	3.122622375	0	0	1.59677767	0	0
ENSG00000067646.11	0	0	0	0	0	0	0	2.206078213	0	2.248443094
ENSG00000067704.9	18.76910155	8.457780193	0	0	15.26648705	7.787135157	17.82670391	23.41991699	18.58682086	65.64158212
ENSG00000067715.13	1.719682079	0	0	0	0	0	0	1.877578424	0	0
ENSG00000067798.14	79.14420489	94.34415092	75.35093133	58.83140592	61.56759727	6.949063586	8.565925873	13.0621282	9.569111108	7.168522032
ENSG00000067829.18	0	0	0	0	2.9253275	0	0	0	0	4.573847987
ENSG00000067836.12	0	0	0	0	0	5.283749866	0	0	5.25482683	0
ENSG00000067840.12	0	0	0	0	0	0	0	0	0	0
ENSG00000067842.17	0	0	0	8.122254665	1.054966129	0	1.971017302	0	0	1.649475044
ENSG00000067900.7	12.05897463	11.0945101	20.57013299	12.84835977	6.436878733	19.84587797	13.36240831	18.6521104	17.41521391	10.06427651
ENSG00000067955.13	35.16081388	21.3288051	39.08011704	49.4010387	34.64908373	18.85207145	0	2.953013874	4.687218991	15.04861344
ENSG00000067992.12	0	0	0	0	5.898415449	0	5.510072116	0	0	4.611185521
ENSG00000068001.13	2.457121105	0	2.958595586	0	5.246280408	1.42721311	3.267248483	0	0	2.73424532
ENSG00000068024.16	9.189390309	13.17573852	15.08843911	13.73273488	6.54019023	0	1.110835155	1.824206207	4.34325117	0.929618864
ENSG00000068028.17	0	0	0	0	0	5.283749866	0	3.310614794	5.25482683	0
ENSG00000068078.17	0	0	0	0	3.288421522	6.709436891	12.28766599	12.61170282	0	2.570778854
ENSG00000068079.7	0	0	0	0	0	9.863178285	7.526428968	0	0	0
ENSG00000068097.14	2.294086981	0	0	0	1.632726955	0	0	0	0	2.552823537
ENSG00000068120.14	0	0	0	0	5.913775906	1.608800492	0	3.024056122	0	6.164258422
ENSG00000068137.14	2.325133338	0	0	0	0	1.350548321	3.091743567	0	0	15.52422858
ENSG00000068305.17	0	0	0	0	1.147742212	8.430346898	6.433058926	8.803605982	11.17893269	1.794533571
ENSG00000068308.13	0	4.903487542	0	5.678643898	17.70181474	1.805869595	8.268176143	10.18345848	0	3.459672878
ENSG00000068323.16	5.214856607	0	0	14.28743092	14.84588339	6.058074794	6.934225708	2.846834995	9.037369701	2.901504782
ENSG00000068354.15	7.933423223	12.5124276	12.73674349	0	9.410507717	0	3.516373278	14.43641284	4.582885914	2.942729098
ENSG00000068366.19	24.37203678	8.236941817	23.05767518	25.43749198	22.30180307	11.12291807	6.944494631	9.50350295	6.033835453	7.748804352
ENSG00000068383.18	15.06693932	33.268562	29.02712777	5.503963541	8.578645243	0	8.01383937	0	0	3.353250129
ENSG00000068394.10	6.410801047	0	0	0	0	0	0	0	0	7.133837531
ENSG00000068400.13	0	0	0	0	0	0.948206927	0	1.782340928	0	0
ENSG00000068438.14	0	0	0	7.10225936	47.04664064	31.62032389	31.02293389	29.71830083	33.6934666	47.59700375
ENSG00000068489.12	35.58308836	30.21894381	42.84525004	99.98867099	29.22101036	4.769620284	14.55847486	0	0	9.137606603
ENSG00000068615.17	2.075764949	0	0	0	0	3.617109806	2.760156943	0	3.597309891	2.309878249
ENSG00000068650.18	0.813195618	0	0	0	1.157520544	0.472342794	1.081311028	0	1.409271624	0
ENSG00000068654.15	7.434613419	11.72571531	9.946606211	13.57934758	3.527530802	1.919279114	2.196855441	0	4.294739378	1.838471038
ENSG00000068697.6	11.47750814	18.10208351	27.63991148	0	16.33733776	186.6671535	160.2479606	219.2984584	159.1245814	95.78991505
ENSG00000068724.15	0	0	0	2.935341615	2.287556431	0	0	0	2.785080906	1.788335729
ENSG00000068745.14	0	0	0	0	0	10.38053917	26.40406179	34.68846169	13.76495535	15.46764133
ENSG00000068781.21	0	0	0	0	0	0	0	0	0	0
ENSG00000068784.12	0	0	0	4.043149431	0	1.285764834	0	2.416847232	0	0
ENSG00000068796.16	0	0	0	0	11.6541273	16.30502787	15.55262291	25.54041534	8.107887397	23.42779741
ENSG00000068831.18	0	0	0	0	1.306396255	0	0	0	3.181053126	0
ENSG00000068878.14	16.35721427	20.63860239	11.81733741	23.90120756	7.76107296	5.067226705	8.700113868	3.571817484	5.669425022	10.92122887
ENSG00000068885.14	0	2.454819129	0	0	0	1.808134797	0	0	2.69735571	1.732006269
ENSG00000068903.19	0	0	2.1604783	0	0	1.042204946	0	0	3.109499874	1.996649258
ENSG00000068912.13	8.616987209	0	0	0	18.39841393	37.53867816	45.83223566	84.67357143	141.8661331	62.32750183
ENSG00000068971.13	0	0	0	0	0	0	0	0	0	0
ENSG00000068976.13	0	0	0	0	0	0	2.98125765	0	3.88547023	0
ENSG00000068985.4	151.1406599	158.9172384	101.1038867	184.0392982	131.4725759	78.03529126	133.9817536	18.33532975	87.30914533	112.1246164
ENSG00000069011.15	0	0	0	5.809652202	4.527550452	33.25556951	42.29462932	38.20077959	38.58578482	70.78977488
ENSG00000069018.17	0	0	0	0	0	0	0	0	0	0
ENSG00000069020.18	3.043983761	6.001133646	7.330462385	8.339770582	13.54022967	13.70270468	6.071404846	11.63215809	9.231665452	9.315066083
ENSG00000069122.18	0	0	0	0	0	0	0	1.833532975	0	0
ENSG00000069188.16	0	0	0	0	0.684769089	1.676578854	0	0	1.667401328	2.141319028
ENSG00000069206.15	0	3.928915292	0	0	0	0	3.312434609	0	0	0
ENSG00000069248.11	0	0	0	0	2.614511453	1.066888748	0	2.005426692	0	0
ENSG00000069275.12	286.6115782	304.0491872	271.1548787	283.5609056	252.5523804	201.1605206	242.7302086	258.9102056	251.3061126	250.5932077
ENSG00000069329.16	19.50574974	14.47720313	5.526278408	20.95724739	2.449845315	13.32925837	18.30840771	21.29671251	9.942220906	10.21444157
ENSG00000069345.11	158.7499132	177.350383	193.8040743	124.8427158	182.0298754	44.82407216	23.45452218	50.55338203	30.56825621	31.89592986
ENSG00000069399.14	0	0	0	0	0	4.001655512	4.580396161	3.760948268	0	0
ENSG00000069424.14	0	0	0	0	0	0	1.557546083	0	0	0
ENSG00000069431.11	7.691195195	6.065195335	5.788058255	7.023997549	9.579339484	3.908986321	6.39189237	9.447051357	8.330547183	9.628469767
ENSG00000069482.6	0	0	0	0	0	0	0	0	0	0
ENSG00000069493.14	1.605234357	2.531741735	0	0	1.142462961	5.594379979	0	0	8.345634849	1.786279284
ENSG00000069509.5	0	0	0	0	0	9.273314633	10.61447059	0	0	8.88287704
ENSG00000069535.13	0	0	0	0	2.749261438	0	0	0	0	0
ENSG00000069667.15	20.97204774	46.51406845	44.98054961	82.5962754	56.43907823	54.81704439	47.05873211	37.92421931	62.46737071	31.35957947
ENSG00000069696.6	0	0	0	0	5.381255801	0	0	0	0	0
ENSG00000069702.10	0	0	1.54472337	2.343215265	0	0	0	1.400688603	0	1.427587017
ENSG00000069712.12	0	0	0	0	0	0	0	0	0	0
ENSG00000069764.9	0	0	0	0	0	0	0	0	0	0
ENSG00000069812.11	0	0	0	0	1.469967601	0	0	0	0	0
ENSG00000069849.10	12.96549778	0	15.61162957	0	156.8706872	70.28914102	91.94826225	56.62381247	37.44877557	115.4223992
ENSG00000069869.15	0	0	0	0	2.621121738	24.24395316	26.11787509	25.46629564	14.89223816	19.12498953
ENSG00000069943.9	0	0	0	0	3.499830391	0	0	0	0	0
ENSG00000069956.11	59.43940582	85.47481916	86.3054938	44.70376398	38.57100178	6.092689655	4.649231169	1.908734234	6.059338515	3.890778015
ENSG00000069966.18	5.876808597	9.268778437	8.087094835	7.667151136	20.91294682	3.41353068	4.465386965	7.33302919	4.364800906	1.868462634
ENSG00000069974.15	1.992438077	6.284862534	2.399075279	3.639195162	0	2.314606097	7.948070127	2.175378106	0	4.434306862
ENSG00000069998.12	4.524965731	3.568340205	2.724233577	8.264865835	9.661403749	0	0	2.470217643	0	0
ENSG00000070010.18	1.278344256	8.06471028	3.078483731	7.004700852	4.549058389	7.425233042	8.499109634	5.582872841	8.861505135	5.690084698
ENSG00000070018.8	42.13379138	76.67599171	57.23710411	57.22482128	35.36938005	28.86596159	33.04071008	30.66826462	26.21160695	58.90781697
ENSG00000070019.4	0	0	0	4.883334662	0	0	0	0	4.633355809	0
ENSG00000070031.3	0	0	0	0	0	0	0	0	0	0
ENSG00000070047.11	0	0	2.330874837	0	1.377728344	4.497613857	0	4.227073769	3.354745574	0
ENSG00000070061.14	0	0	0	0	1.314172424	3.217600985	9.821193355	2.016037415	0	6.164258422
ENSG00000070081.15	53.38604371	56.78560204	61.29177259	54.42407261	34.46097586	14.42286512	16.50877638	8.133181291	10.7579362	5.526245683
ENSG00000070087.13	19.47839899	10.24030654	11.72687524	23.71824289	57.76246234	28.2849575	12.95027124	24.81132558	45.00820283	25.28779502
ENSG00000070159.13	1.117320202	0	0	0	1.590418173	0.648992855	2.971414578	0	0	0
ENSG00000070182.19	0	1.192345468	0	0	0	0	0	0	0	0
ENSG00000070190.12	0	0	0	0	0	1.426271677	0	0	0	0
ENSG00000070193.4	0	0	0	0	2.639692733	0	0	0	0	0
ENSG00000070214.15	127.530278	78.13996645	80.64555015	92.168328	82.27591744	9.059613947	17.07977497	13.02242242	9.540023274	7.146731421
ENSG00000070269.13	0	2.180676891	0	7.576212287	1.968085878	3.212422229	0	1.509594439	0	1.538584249
ENSG00000070366.13	1.058140556	0	0	0	0	0	0	0	0	0
ENSG00000070367.15	15.98545349	7.003311035	8.55463503	14.59874353	11.3770232	11.86431193	10.62797608	11.63546174	9.234287339	9.882421455
ENSG00000070371.15	1.111316093	0	0	0	0	1.291010764	0	1.213353994	1.925915734	0
ENSG00000070388.11	0	0	0	0	0	0	0	0	0	4.473414319
ENSG00000070404.9	0	0	0	0	0	0	0	0	6.310246891	0
ENSG00000070413.19	0	3.142431267	2.399075279	3.639195162	4.254120331	3.471909145	0	0	6.905808106	4.434306862
ENSG00000070423.17	3.194398004	0	0	0	9.093952881	3.710917383	4.247609941	10.46309578	0	14.21870135
ENSG00000070444.14	3.838547923	10.09012789	7.703263598	11.68520215	10.01710163	1.486407788	1.701379967	0	6.652220629	2.847650087
ENSG00000070476.14	6.071831139	2.394090968	0	2.772555237	0	1.763404536	2.018437455	3.314664751	5.26125519	5.067477904
ENSG00000070495.14	3.741871477	0	0	0	1.331565558	4.346914784	4.975588659	2.042719766	6.484679918	10.40973779
ENSG00000070501.11	0	0	0	0	1.935731811	11.05864226	10.8497158	14.84777677	18.85389889	21.18607279
ENSG00000070526.14	0	0	0	0	0	0	0	3.536251243	0	0
ENSG00000070540.12	0	0	3.952621087	5.995793322	14.01783918	1.90672651	0	7.168133031	0	0
ENSG00000070601.9	0	0	0	0	1.354715326	0	0	2.078233217	0	0
ENSG00000070610.14	2.325133338	0	0	0	3.309645979	0	0	0	0	0
ENSG00000070614.14	1.171960901	0	1.411146703	0	3.336389891	2.042192335	3.116726698	0	0	0
ENSG00000070669.16	0	0	0	0	10.70453174	29.12091397	16.66626751	16.42154113	17.37690435	30.68430859
ENSG00000070718.11	0	0	0	0	0	2.067139447	0	0	3.083736013	0
ENSG00000070729.13	0	0	0	0	1.08908123	0	0	0	0	1.702815152
ENSG00000070731.10	0	0	0	0	0	0	0	0	0	0
ENSG00000070748.18	0	0	3.58581785	0	0	0	0	0	0	3.313905328
ENSG00000070756.15	51.70192326	70.42365694	56.59434738	42.92442946	48.50490945	150.1547126	149.9964076	97.50290043	122.1813587	94.14503772
ENSG00000070759.16	3.361714456	0	0	0	0	1.952644066	0	3.670377569	0	0
ENSG00000070761.7	9.404307725	0	0	0	3.34657466	2.731235194	0	10.26778466	0	20.92992839
ENSG00000070770.8	373.6016166	280.5888483	268.7415985	251.0939254	209.4941197	25.36429498	19.35507591	31.78477873	11.21131193	48.59274648
ENSG00000070778.12	1.50995341	0	0	2.757935219	1.074650462	1.754105891	2.00779399	0	7.850267935	0
ENSG00000070785.16	0	0	0	0	0	0	0	3.574609876	0	0
ENSG00000070808.15	0	2.863955651	0	0	0	0	0	0	0	0
ENSG00000070814.17	2.970637194	3.123484173	1.192305102	1.80862643	5.637960502	1.725487742	3.950073866	2.162261799	0	1.101892621
ENSG00000070831.15	5223.762301	5017.693283	5157.478425	4524.001036	3271.58367	185.6943884	169.2149579	189.7742301	317.3591178	238.3193451
ENSG00000070882.12	0	0	0	0	0	0.800825134	3.666578853	1.505307936	2.389324348	0
ENSG00000070886.11	0	3.28729512	0	0	0	0	0	0	0	0
ENSG00000070915.9	0	2.850052953	0	0	1.286102721	0	4.805710147	7.891905686	6.263277416	4.021729767
ENSG00000070950.9	0	0	0	0	1.138209196	0.928925044	2.126542224	3.492193695	0	0
ENSG00000070961.15	2.352810581	0	1.41649815	4.297416808	1.674521188	20.49936875	29.72118853	35.96374592	22.42587163	34.03621294
ENSG00000070985.13	0	0	0	0	0	0	3.748017252	0	14.65436185	0
ENSG00000071051.13	3.734988436	0	0	0	15.94939428	0	0	0	0	0
ENSG00000071054.16	0.933669043	2.945126202	2.248443598	6.821399174	2.658010139	4.880875535	3.724515765	1.019395894	12.94442084	3.116916223
ENSG00000071073.12	0	0	0	0	0	0.673591234	4.626057431	2.532293725	2.009712068	2.580923153
ENSG00000071082.10	38.56886694	33.45650143	30.18625802	10.56692569	13.72494356	184.8217565	151.2914897	138.963499	150.3900405	98.71329115
ENSG00000071127.16	2.853613242	2.250329277	6.87201581	7.818201948	24.37137545	69.61561533	144.1897241	87.23747029	101.3791511	66.68456486
ENSG00000071189.21	4.76143915	4.291223597	12.28543392	4.969591639	5.809317689	2.370575071	0.904473404	1.485320293	2.357598638	0
ENSG00000071203.9	0	0	0	0	0	0	0	0	0	0
ENSG00000071205.11	0	0	0	3.791744378	1.477482074	3.014538333	1.380206743	0	0	3.465139412
ENSG00000071242.11	1.354799881	0	0	0	0	0	0	1.479193775	0	3.015199558
ENSG00000071243.15	77.10666575	131.7452556	149.5810093	93.89039761	68.59707841	18.66134518	14.24016528	28.06212724	22.27103247	21.45076809
ENSG00000071246.10	0	0	6.204314182	3.137140708	0	40.90341849	50.24487477	76.88599903	65.48409701	43.95944856
ENSG00000071282.11	0	0	0	0	1.741098536	0.71048013	0	1.335486778	2.11977297	1.361133076
ENSG00000071462.11	2.81158495	0	0	0	0	13.88137223	9.346452891	16.88355201	12.18122307	9.386061163
ENSG00000071537.13	553.766054	549.0921144	610.5155927	514.2633142	407.4250717	21.03642548	29.51597894	19.13326857	24.29567178	18.20065171
ENSG00000071539.13	0	0	0	0	11.16308261	7.288408523	20.85624207	17.12499197	16.30915215	20.94462637
ENSG00000071553.16	0	0	0	0	1.627378136	1.328149792	18.24280633	4.993036153	3.96263866	7.633381437
ENSG00000071564.14	1.836778852	0	2.211647523	3.35488304	6.536278633	6.401332486	19.53900573	4.010853383	9.549437771	4.087876638
ENSG00000071575.11	0	0	2.930866813	0	0	19.79371626	42.07615009	26.57583759	50.61951321	24.37757298
ENSG00000071626.16	4.854957254	5.742852055	1.461451683	4.433798257	12.09364281	4.229986036	6.455665407	10.60145139	10.51707815	16.20755785
ENSG00000071655.17	44.1295192	24.69682597	30.85311726	44.2014928	23.3023124	0.826855779	1.892880096	0	4.93397762	1.584084765
ENSG00000071677.1	0	0	0	0	0	0	0	0	0	0
ENSG00000071794.15	302.178173	327.4722198	383.9396602	328.4488415	407.6971246	8.614453633	0	0	6.425473843	4.125878147
ENSG00000071859.14	30.45317801	27.44577679	26.19169641	0	123.8506399	15.16170686	40.49377112	37.99920307	22.61806843	111.3456699
ENSG00000071889.16	0	3.454948461	0	0	6.236261136	5.089590887	0	0	0	0
ENSG00000071894.16	0	0	0	3.359303175	0	0	0	0	0	0
ENSG00000071909.18	0	0	0	0	0	0	1.803016556	1.480450982	0	1.508881129
ENSG00000071967.11	2.157576396	3.402883936	5.195833438	3.940820881	10.74899608	0	8.606826325	0	0	2.400916727
ENSG00000071991.8	0	0	0	0	1.157942135	1.89005932	6.490229175	0	0	1.810481495
ENSG00000071994.10	5.173385774	2.719784937	0	3.149735775	12.27318533	5.008248599	0	0	5.977000375	3.837907653
ENSG00000072041.16	75.03579432	112.3273347	114.8515283	69.68803854	29.86992245	25.11641521	30.43999526	51.37692615	15.428162	48.11786007
ENSG00000072042.12	8.095408063	3.191976668	4.873800992	14.78629132	12.9635798	31.73984357	8.073384027	26.5161166	7.014689096	18.0168829
ENSG00000072062.13	0	0	0	0	0	4.223101293	4.833868605	5.953610491	0	6.067941885
ENSG00000072071.16	1.315849584	2.075330182	0	0	0	0	1.749692984	1.436667172	6.841119553	1.464256508
ENSG00000072080.10	0	0	0	0	0	0	0	0	15.299231	0
ENSG00000072110.13	1.050970772	6.630275645	5.061854672	11.51761089	14.21176186	14.6508946	11.17985647	16.0645511	20.03470726	22.22056791
ENSG00000072121.15	0	0	0	1.298719526	0	2.065033613	0.945475892	1.552654309	3.696713463	1.582471028
ENSG00000072133.10	0	0	0	2.399163595	2.804557099	4.577758353	0	0	13.65809966	4.3850194
ENSG00000072134.15	1.311214679	8.272080428	7.894104108	11.97469114	8.398853277	12.18585621	5.230589769	5.72642681	4.544681746	11.67279087
ENSG00000072135.12	288.1840488	234.8850361	237.5433543	134.2418042	107.3697533	2.246859572	2.571812323	4.223413331	6.703681058	0
ENSG00000072163.19	0	2.075330182	0	4.806807796	0.936504633	0.764308187	1.749692984	0	2.280373184	0
ENSG00000072182.12	0	0	0	0	0	0	0	0	7.372772273	0
ENSG00000072195.14	0	0	0	0	3.10646587	1.086546664	0	2.042377602	1.080598951	0.693866275
ENSG00000072201.13	1.950675183	0	0	0	1.388316999	0	0	0	0	0
ENSG00000072210.18	0	0	0	0	4.923719881	4.018388469	2.299774563	5.665012058	2.997293978	0
ENSG00000072274.12	2.831904507	4.466419995	0	0	3.023246412	11.51433627	9.414000478	9.275765907	14.72310933	1.575649167
ENSG00000072310.16	0	0	0	0	0	2.423418525	5.547812336	3.036860345	0	4.642768984
ENSG00000072315.3	0	3.016497217	0	0	0	0	0	0	0	0
ENSG00000072364.12	1.977093994	4.677346354	0	0	5.628478228	4.019366655	7.88686077	2.158625172	8.565781719	2.200078778
ENSG00000072401.14	48.05342265	70.73625402	42.43114926	46.810531	41.04017978	46.51953231	63.89692062	52.465552	66.6214362	53.47308511
ENSG00000072415.8	26.823736	42.30583007	33.83620869	16.33121608	18.18166492	2.22578643	3.396921961	1.394600742	2.213602564	4.264146739
ENSG00000072422.16	9.22752772	3.638365472	11.11077623	0	4.925499784	0	0	0	3.997836649	0
ENSG00000072501.17	5.326027958	0	1.282603676	0	13.6461338	6.187222039	4.249230547	6.978058538	3.692012059	10.6680947
ENSG00000072506.12	0	0	0	0	14.25670819	0	0	10.93542088	17.35742351	22.29084301
ENSG00000072518.20	16.33222925	20.03465888	8.740212504	6.629083159	6.457681847	3.162179194	4.826013764	9.906560193	6.289739102	2.019360575
ENSG00000072571.19	0	0	0	0	8.077352457	11.5362767	7.545550992	18.58688153	9.834109358	3.157303094
ENSG00000072609.17	0	0	1.570247789	0	0	0.757480421	0.867031258	2.135749568	4.520004021	1.451175919
ENSG00000072657.8	0.934528487	1.473918599	0	0	0.665114211	0.54281871	0	2.0406685	0	0
ENSG00000072682.18	0	4.143337392	3.163212641	4.798327189	2.804557099	1.525919451	0	0	2.276349943	1.461673133
ENSG00000072694.20	0	0	0	0	0	1.95058896	0	1.833257297	0	0
ENSG00000072736.18	0	2.000150721	0	0	0.902579471	0	1.686309829	0	0	0
ENSG00000072756.16	0	3.191976668	0	0	1.440397756	1.175549762	5.382256018	8.838705535	14.02937819	4.504220725
ENSG00000072778.19	2.295501629	3.620416701	2.763991148	0	8.168668878	0	3.052342108	2.506268096	0	2.554397735
ENSG00000072786.12	2.459014736	1.939153061	2.960875688	2.245699536	4.375269634	0.714156511	1.634883227	4.027191771	2.130741739	0
ENSG00000072803.17	0	0	7.233360375	3.657466179	8.550957308	1.163113428	0	2.186299854	3.470239773	2.228284917
ENSG00000072818.11	0	0	0	0	1.07103016	0	0	0	0	0
ENSG00000072832.14	0	0	0	0	0	1.11397623	2.550170763	0	0	0
ENSG00000072840.12	0	0	0	0	2.223870962	4.537411574	2.077454442	0	2.707544378	5.215645627
ENSG00000072849.10	33.22654135	24.82304185	29.47939823	47.91189058	33.60461949	1.015766299	2.325343619	3.818664042	3.030618105	15.56798619
ENSG00000072858.10	2.771120452	0	1.66833957	0	0	0	0	0	0	0
ENSG00000072864.14	0	0	0	0	0	0	0	0	0	2.254561861
ENSG00000072952.18	0	0	0	0	0	0.84242644	0	0	0	0
ENSG00000072954.6	3.716344567	0	0	0	0	0	0	0	6.440441669	0
ENSG00000072958.8	7.770938295	13.48177578	12.16398443	12.77428153	12.1674571	19.86041874	32.03249426	11.87822142	29.62755541	20.75370395
ENSG00000073008.14	0	0	0	0	2.25862882	1.843331511	0	0	10.99944712	7.06288433
ENSG00000073050.11	0	0	0	0	0	0	4.293045491	3.525005575	11.19024413	14.370795
ENSG00000073060.15	0	0	0	2.635019879	0	1.675929101	3.836621716	0	0	0
ENSG00000073067.13	0	0	0	0	2.866251287	0	0	0	0	0
ENSG00000073111.13	0	0	0	0	3.242804903	1.323272865	9.087909641	0	3.948087967	0
ENSG00000073146.15	1.625089555	0	0	2.968231793	0	0	2.160891204	0	0	0
ENSG00000073150.13	0	0	0	0	0	0	0	0	0	0
ENSG00000073169.13	0	0	0	0	6.727139076	2.745105199	0	5.159963726	0	0
ENSG00000073282.12	0	0	0	5.472951135	0	0	0	3.27153053	2.596394851	0
ENSG00000073331.17	0.906094558	0	0	0	0	1.578908784	1.204839298	0	0	4.0331505
ENSG00000073350.13	0	0	0	2.579047779	1.004945609	1.640329646	1.877562821	0	0	1.571266276
ENSG00000073417.14	0	0	1.705150512	0	0	0	0	0	0	4.727546911
ENSG00000073464.11	26.31931754	12.97195997	3.961354231	21.03164268	36.29276173	2.866409008	2.187309523	5.387978032	2.8507184	3.66096479
ENSG00000073536.17	0	0	0	0	0	0	0	0	0	2.274783998
ENSG00000073578.16	0	0	0	0	3.792491861	3.095160962	5.314199339	0	0	5.929688646
ENSG00000073584.18	4.052845372	3.196031075	3.659993723	3.701268169	2.884454661	4.119650254	6.736365611	1.106241543	7.023599062	1.127485482
ENSG00000073598.5	0	0	0	0	0	0	0	0	0	0
ENSG00000073605.18	1.89121345	0	0	0	0	1.098506958	0	0	0	0
ENSG00000073614.12	0	1.456730399	0	5.061042647	1.314715874	2.682442968	1.22815684	2.016871108	1.600655629	1.027801255
ENSG00000073670.13	0	0	0	0	0	0	0	5.112366577	0	0
ENSG00000073711.10	14.24986018	26.96949433	15.44230604	15.61645187	6.085069402	0.827699832	0	0	0	4.75710539
ENSG00000073712.14	2.624586468	2.069721181	3.160238998	0	3.735894156	4.573454937	13.95971267	4.298352862	4.548420027	4.380897173
ENSG00000073734.8	0	0	0	0	0	0	0	0	3.757236889	0
ENSG00000073737.16	0	0	0	0	0	0	0	0	0	3.313905328
ENSG00000073754.5	0	0	0	0	0	0	0	0	0	0
ENSG00000073756.11	0	0	0	3.871263785	6.033869666	1.231103357	8.454912329	0	0	4.717079134
ENSG00000073792.15	11.79262452	14.87926273	28.39876861	17.23141616	26.85741016	8.219662411	9.408433592	12.87538995	4.087334153	7.873587104
ENSG00000073803.13	1.769407498	6.976680366	3.195789496	1.615914512	1.259306792	2.055512504	3.52918744	3.86373898	7.665977666	0.984484273
ENSG00000073849.14	0	0	0	4.458024015	1.737103009	0.708849698	1.622734603	0	2.114908449	0
ENSG00000073861.2	0	0	0	0	0	0	5.680812683	0	7.403797711	0
ENSG00000073905.8	0	0	0	0	28.11833072	7.649391021	0	0	0	0
ENSG00000073910.19	9.078378027	22.90916183	16.7611527	24.31981115	16.36832664	1.054630975	2.414314603	3.964771608	1.048857967	3.367424935
ENSG00000073921.17	38.29115523	36.23520093	64.54840978	31.47251842	19.07656565	11.12066447	7.637396376	14.63242928	26.54349695	6.391468359
ENSG00000073969.18	0	0	0	0	1.588034929	10.36832541	0	4.872325389	7.733677209	4.9658921
ENSG00000074047.21	0	0	0	0	3.248105769	0.883623973	0	1.660944597	0	0
ENSG00000074054.17	9.094149367	12.74942255	15.81692184	11.07366389	14.3831249	1.173847916	2.687232058	1.103238716	3.502266959	1.124424989
ENSG00000074071.14	20.36028336	0	24.51561885	0	144.9063777	17.73933524	40.60978401	11.1148535	52.92669248	113.2829989
ENSG00000074181.8	1.188803004	3.749909996	5.725704465	2.171352872	4.230420916	2.071540426	4.742275182	2.595911068	4.120401792	5.291524369
ENSG00000074201.8	4.863944	7.671309779	0	4.442005418	5.192583722	7.063026552	3.233807568	5.310537581	0	5.41251959
ENSG00000074211.13	0	1.914908377	0	2.217622188	0.864113374	0	0	0	0	0
ENSG00000074219.13	0	0	0	0	0	2.176739458	0	0	0	0
ENSG00000074266.19	1.59173538	2.510451433	0	2.907310274	1.13285559	8.321002319	0	8.689420101	16.55090697	10.62754702
ENSG00000074276.10	0	0	0	0	0	0	0	0	0	0
ENSG00000074317.10	0	0	0	0	0	3.23364087	7.402614334	0	9.647820147	0
ENSG00000074319.12	0	0	7.005374804	0	12.42216434	23.65552753	7.736204404	19.05651621	20.16517553	16.1853933
ENSG00000074356.16	7.587726201	8.37704109	19.18624512	29.10391809	21.60107302	2.203656606	6.053666675	1.656881952	3.94486898	3.377400456
ENSG00000074370.17	0	0	0	0	0	0	0	0	0	0
ENSG00000074410.13	0	0	1.838755222	0	1.08684737	0.887007191	0	0	0	3.398644873
ENSG00000074416.13	4.421942357	8.717742651	1.331104429	0	15.73572524	3.852712484	2.939941468	8.448917046	1.915811445	3.69050039
ENSG00000074527.11	0	0	0	14.68868618	0	0	3.564484962	0	0	0
ENSG00000074582.12	3.305006044	0	0	0	0	3.839410231	4.394686106	0	0	3.677758206
ENSG00000074590.13	0	0	0	5.821258242	1.134148804	0.925611242	2.118956101	3.479735812	8.284900349	5.31983946
ENSG00000074603.18	15.3115871	10.34961938	9.218266434	19.97619125	5.448712538	0	1.454279145	0	0	2.434070116
ENSG00000074621.13	0	1.938939592	1.480274872	2.245452321	0	0	0	1.342249481	0	1.368025647
ENSG00000074657.13	124.2818887	100.2180782	136.1446615	158.7302373	79.80702687	13.56933224	17.39561718	11.22273761	6.477626045	9.358572907
ENSG00000074660.15	24.76189673	3.550358245	13.55252665	8.223216642	8.010597478	0	0	0	0	2.504967744
ENSG00000074695.5	4.95091566	7.808479645	3.974232876	12.05715317	9.396323119	3.834303878	13.16652374	5.405494733	5.719972577	3.672866848
ENSG00000074696.12	18.88282163	14.89079379	17.05246617	28.74128347	14.55903799	32.90412979	33.47813296	49.82342318	21.81600926	36.77188172
ENSG00000074706.13	0	0	0	0	1.875882657	0.765480716	1.752377195	1.438871169	0	0
ENSG00000074755.14	0.703338923	0	0	0	1.001148107	0.817065573	0	0	0	0.782664377
ENSG00000074771.3	0	0	0	0	0	0	0	0	0	0
ENSG00000074800.13	39.50141888	244.7531579	67.94753379	51.53534331	78.31644212	57.36076945	60.02888066	80.09546524	117.3533737	191.5249732
ENSG00000074803.17	0.895127879	0	1.077814759	0	0.637072364	0	1.190256841	0.97731599	1.551260598	0
ENSG00000074842.7	0	0	8.013597698	0	42.62993645	30.92578587	17.69921854	87.19662183	23.06737451	51.8414868
ENSG00000074855.10	0	0	0	0	1.596327539	0	0	0	0	2.495911826
ENSG00000074935.13	1.601551043	0	1.928412009	2.925238618	2.279683011	0	0	0	0	1.782180551
ENSG00000074964.16	1.428631882	0	0	2.609401162	1.016773035	1.659635048	0	0	2.475825408	0
ENSG00000074966.10	0	0	0	0	0	1.868284443	0	0	5.574172585	0
ENSG00000075035.9	1.703159284	0	0	0	0	0	0	0	0	0
ENSG00000075043.18	0	0	1.05258841	0	0	0.507763881	0	0	0	0.972770644
ENSG00000075073.14	0	0	0	0	0	0	0	0	0	0
ENSG00000075089.9	2.928826494	0	0	0	2.084478053	1.701202094	0	3.197743059	5.075669346	0
ENSG00000075131.9	16.21432366	19.1796667	24.40438646	7.403879812	14.42489078	2.354513098	5.390070546	4.425769251	0	22.55380214
ENSG00000075142.13	0	0	0	0	11.25529594	4.592884295	14.01901756	5.755484676	9.135486059	17.59803396
ENSG00000075151.20	19.78422907	12.84840462	12.61164573	8.502579775	15.73720108	9.4636901	12.3798619	27.95392604	16.13466212	12.95033866
ENSG00000075188.8	0	5.043908148	3.850749409	0	4.55218489	13.00308852	4.252475473	10.475081	0	10.67624139
ENSG00000075213.10	47.66883117	28.19335277	35.87348452	19.59013979	21.2040199	2.768833032	4.75391453	0	4.130514826	13.26127946
ENSG00000075218.18	2.632629756	0	0	0	9.368357871	6.116627615	0	0	9.124718159	2.929548557
ENSG00000075223.13	7.126748834	0	0	3.254257958	1.268046397	3.104666681	0	5.835830066	3.08767186	0
ENSG00000075234.16	0	0	0	0	6.664154403	0	0	0	0	3.473209888
ENSG00000075239.13	1.999931129	0	4.816195178	0	2.846745995	2.32331074	5.318640528	0	6.931779089	13.35294948
ENSG00000075240.16	0	0	0	0	1.627044999	10.62302327	9.119535939	4.992014037	3.961827475	15.26363764
ENSG00000075275.16	0	0	2.100080734	1.592822808	1.241311076	1.013069434	2.319169819	0	4.533857695	0
ENSG00000075290.7	0	0	0	0	0	0	0	0	0	0
ENSG00000075292.18	0	0	1.077987569	0	2.548698034	10.40032642	8.333133756	11.72967223	13.96358385	7.969950283
ENSG00000075303.12	6.593750496	6.933016041	5.292980491	4.01450283	3.128563203	0	0	0	0	0
ENSG00000075336.11	0	3.381975279	0	0	1.526135718	4.982091848	8.5539426	4.68240948	3.716115057	7.158493652
ENSG00000075340.22	0	0	0	0	0	0	0	0	1.52714647	0
ENSG00000075388.3	0	0	0	0	0	0	0	3.771417966	0	3.843843173
ENSG00000075391.16	11.1369887	8.782511719	7.543091027	10.17087454	18.82500393	11.32056472	14.80891982	15.19944438	13.26906005	6.97109853
ENSG00000075399.13	16.28882063	20.55230718	35.30377842	11.90063529	34.77879879	1.892264757	0	0	0	3.62518815
ENSG00000075407.18	0	1.335354606	0	1.546451014	1.807759246	0	2.251651911	0	0	0.942164138
ENSG00000075413.17	1.256058421	1.981028822	0	0	7.15160483	8.025364913	10.02112992	6.856930764	4.353509665	6.988609256
ENSG00000075415.12	0	0	0	0	5.360688951	74.37519399	63.43148442	67.16015288	58.73934744	88.00698445
ENSG00000075420.12	90.04784102	94.23860097	86.13258777	99.91332157	56.90059591	7.332347685	4.476155042	7.350712455	10.20909499	5.61890504
ENSG00000075426.11	333.9205953	310.0851242	338.1901703	290.7034045	229.8812026	53.47412765	66.39494471	57.92396335	56.78693189	52.09086899
ENSG00000075429.8	0	0	0	0	0	4.947889844	0	0	0	0
ENSG00000075461.5	0	0	0	12.06963839	0	0	0	0	0	0
ENSG00000075539.13	13.53501208	14.55486496	17.03816602	11.23715782	16.20098327	2.5014756	2.454216233	2.686865202	3.198577658	3.423078718
ENSG00000075568.16	0	0	0	4.712596584	1.224199433	3.496864467	2.287199746	2.817018318	5.961810463	1.914077009
ENSG00000075618.17	6.049629157	0	0	0	8.611175317	1.756956551	4.022113855	3.302544498	0	0
ENSG00000075624.13	96694.53747	87087.51702	92178.42569	85249.30906	56505.82365	8819.578696	11807.6564	12428.91524	12815.17343	9293.6419
ENSG00000075643.5	193.8019553	210.3167559	211.9463265	266.2968458	173.3627973	6.196481693	4.728433165	13.58875338	9.243843599	9.892648447
ENSG00000075651.15	0.868466865	1.369727603	2.091424984	0	1.854292282	1.51334091	0	0.948207037	3.010113884	0.966416127
ENSG00000075673.11	0	0	0	0	0	0	0	0	0	0
ENSG00000075702.16	1.142467051	0	0	0	0.813106375	0	1.519145202	0	0	1.271319179
ENSG00000075711.20	4.060581919	3.202132034	1.222326783	7.416667169	3.612451058	2.948224519	0	2.216706533	5.277754899	2.259275517
ENSG00000075785.12	0	0	4.949141309	0	17.551965	71.62330054	76.51638607	116.6793712	78.3543612	82.32926376
ENSG00000075790.10	2.656110221	0	1.599098221	0	3.780765759	4.628386433	7.063690975	10.14995362	4.60305083	7.389193114
ENSG00000075826.16	1.406855055	0	0	0	0	0	0	0	0	0
ENSG00000075856.11	0	0	0	0	2.186250809	2.676392622	2.042311147	0	0	0
ENSG00000075884.13	0	0	0	0	0	0	0	0	0	0
ENSG00000075886.10	0	0	0	0	0	8.11850261	0	0	0	0
ENSG00000075891.21	0	0	0	0	1.27312427	0	0	0	0	1.990572638
ENSG00000075914.12	0	3.96517948	0	0	0	0	3.343008634	8.234800283	4.356939941	5.595292652
ENSG00000075945.12	0	0	0	0	4.789944647	0	0	0	0	0
ENSG00000075975.15	0	0	0	0	0	0	0	0	0	4.363463827
ENSG00000076003.4	10.8476109	64.15733579	6.530751305	19.8131995	3.860182039	4.725607275	75.72669534	2.960901963	9.399478978	15.08881129
ENSG00000076043.9	0	9.523291296	3.63525735	0	8.5948795	31.56537025	36.13052154	16.48147376	20.92838845	26.87676665
ENSG00000076053.10	0	2.233776443	1.705366764	0	0	3.290644812	0	0	0	0
ENSG00000076067.12	7.607367454	9.998482773	7.633297535	9.263255623	11.73086883	0.736453631	0	1.38430907	0	1.410892936
ENSG00000076108.11	0	0	0	0	2.183948017	1.782382374	2.720213291	1.116779107	0	0
ENSG00000076201.14	0	0	8.993022529	0	2.657787934	0	0	0	0	0
ENSG00000076242.14	12.64735609	14.96035724	19.03569782	0	11.25157817	3.673093763	0	3.452150137	0	0
ENSG00000076248.10	0	0	0	0	6.192531997	17.68865801	17.35447334	4.749900384	7.539356142	0
ENSG00000076258.9	0	0	0	0	0	0	0	0	0	0
ENSG00000076321.10	10.50081375	4.140415433	15.80490942	0	3.736772364	6.099373376	13.96299422	5.732484384	13.64846771	8.763854005
ENSG00000076344.15	0	0	0	0	0	0	0	0	0	0
ENSG00000076351.12	0	0	0	0	1.014048841	0	0	0	0	0
ENSG00000076356.6	0	0	0	0	0.576744418	0.470697597	0	0	0	1.80351861
ENSG00000076382.16	2.040865392	0	0	0	0	4.741727767	5.427501591	0	0	4.542085153
ENSG00000076513.16	71.41196257	103.0439554	104.2814375	83.25587298	41.0922943	29.12388549	36.36647597	72.99207463	60.56205795	55.79534481
ENSG00000076554.15	0	0	1.640455891	2.488433437	0.96963704	3.165393966	5.434785051	2.974989456	4.722100089	0
ENSG00000076555.15	0	1.214293502	0	1.40625225	0.547956899	0	1.023760383	0	0	0.856749051
ENSG00000076604.14	0	0	0	0	5.188064503	0	0	0	0	0
ENSG00000076641.4	0	0	0	0	1.442096492	0	0	2.212282371	0	0
ENSG00000076650.6	0	0	0	9.089879181	1.770970325	1.44533948	0	0	0	0
ENSG00000076662.9	0	0	0	0	0	0	0	0	0	0
ENSG00000076685.18	0	0	0	0	0	0	2.880070666	0	0	0
ENSG00000076706.16	0	0	0	0	0	0.873980542	6.002281469	0	0	3.348732142
ENSG00000076716.8	0	0	0	4.112437274	1.602442504	0	0	0	3.90192081	0
ENSG00000076770.14	0	0	0	0	0	2.658694805	3.651851222	0	3.172969459	2.037403882
ENSG00000076826.9	2.304977384	0	0	4.210049305	1.640477775	0	0	2.516613888	0	2.564942204
ENSG00000076864.19	0	0	0	14.17736847	0	0	0	0	3.362906554	0
ENSG00000076924.11	0	0	0	4.36500939	0	1.388119749	0	0	0	0
ENSG00000076928.17	0	0	0	0	0.920346783	1.502242609	1.719504904	0	0	1.438993166
ENSG00000076944.15	0	0	0	0	1.316785092	0	0	0	0	0
ENSG00000076984.17	0	0	0	0	1.544823094	1.260774264	0	0	3.761618506	0
ENSG00000077009.13	0	0	0	0	0	0	0	0	0	10.89145046
ENSG00000077044.10	0	1.802612553	0	0	2.440317721	1.327742009	1.519767102	0	1.980711004	2.543679251
ENSG00000077063.10	0	0	0	0	1.129795994	0.92205879	0	0	0	0
ENSG00000077080.9	0	0	0	0	0	0	0	0	8.101099714	0
ENSG00000077092.18	0	0	0	0	0	1.754580359	0	6.596155956	0	0
ENSG00000077097.15	53.58385958	40.79857405	48.94605768	43.87325537	61.80698154	57.95514785	68.79385207	52.45166304	38.42526912	39.06614074
ENSG00000077147.14	69.25652976	57.09746678	54.96232434	54.6238321	60.49305147	27.42783757	20.92973129	30.93360072	46.37208776	31.52764054
ENSG00000077150.18	0	3.928039084	0	0	5.317650413	0	0	0	0	8.314325365
ENSG00000077152.9	94.37421484	231.5366963	252.5223838	38.30551903	119.4082977	79.18017522	27.88665606	22.89764185	54.51697807	35.0060422
ENSG00000077157.21	0	0.835983068	0	0.968137495	0.754484296	0.307878095	2.114430351	0	0	1.179661586
ENSG00000077232.17	1.022909588	2.419967106	4.926701878	1.868347963	1.820040032	1.48538667	2.040253403	1.116830253	1.772706867	0
ENSG00000077235.17	0	0	0	3.528401467	2.062302755	0.561034733	0	1.054574839	1.673890954	5.374132927
ENSG00000077238.13	1.894743031	2.988348702	0	0	0	0	0	0	0	2.108439935
ENSG00000077254.14	0	0	0	0	0	5.625918114	2.146522745	1.762502788	5.595122063	3.592698751
ENSG00000077264.14	0	0	0	1.978053615	0	0.629042241	0	1.18240829	0	1.205114913
ENSG00000077274.8	0	0	0	0	0	0	0	0	0	0
ENSG00000077279.18	0	0	0	1.999185424	0.778997826	2.543049529	1.455419421	0	1.896846733	1.217989315
ENSG00000077312.8	0	0	0	0	10.09925644	13.73715287	12.57911423	5.164334725	16.39434749	36.84456368
ENSG00000077327.15	0	0	0	0	2.044794139	0	0	0	0	0
ENSG00000077348.8	0	0	0	0	5.341475012	8.718660734	0	16.38843318	0	8.351575927
ENSG00000077380.15	9.514475334	0	2.864071765	0	5.078667615	15.19776772	44.28008966	20.7761351	41.22157021	15.88133544
ENSG00000077420.15	16.83137215	22.12173732	33.7774854	30.74256048	19.96512137	0	0	0	0	0
ENSG00000077454.15	0	2.575801002	0	0	1.162344957	0	2.171635618	0	0	0
ENSG00000077458.12	0	0	0	0	3.946432382	2.14719748	2.45773657	4.036078876	3.203165709	0
ENSG00000077463.14	0	0	0	0	5.703706364	0	0	0	0	0
ENSG00000077498.8	0	5.839962617	0	0	0	2.150757157	0	0	0	0
ENSG00000077514.8	8.110105609	12.79108733	2.441324789	25.92298877	15.87314143	5.888420103	2.696013862	13.28212885	3.513712276	4.512398322
ENSG00000077522.12	0	0	0	3.688551335	1.437272119	1.17299884	0	0	0	0
ENSG00000077549.17	48.28493389	43.51655899	41.52815608	31.49735775	36.81955598	24.03959328	36.68843571	11.29678285	23.9080015	30.70326122
ENSG00000077585.13	0	0	0	0	0	39.33025994	38.58720923	15.84191549	16.76355757	32.29227799
ENSG00000077616.10	0	0	0	0	0	0	0	0	0	0
ENSG00000077684.15	2.446624038	3.858763775	0	2.234383709	2.611933887	7.105579566	4.879935706	6.678165344	6.360015516	2.722564351
ENSG00000077713.18	7.17021857	0	0	6.548214729	15.30937044	0	9.534282089	15.65713552	0	11.96835793
ENSG00000077721.15	0	0	0	0	4.519398115	27.04833944	16.88738933	13.86618001	33.01397743	32.97574483
ENSG00000077782.19	7.035826381	1.387094602	1.05897125	4.819110619	8.137147002	4.086743478	3.5083425	6.721606552	4.572419408	3.914677896
ENSG00000077800.11	0	0	0	0	0	0	12.02887351	0	0	5.033270547
ENSG00000077935.16	0	0	0	0	0	0	0	0	0	2.921971545
ENSG00000077942.18	52.12064851	26.59527794	47.99138509	25.19961564	22.91151835	8.904164153	18.34547689	8.368561623	7.969880803	20.47024568
ENSG00000077943.7	0	0	0	0	0	0	1.972588251	0	0	0
ENSG00000077984.5	0	0	0	0	0	0	0	0	0	13.36252148
ENSG00000078018.19	0	0	0	1.764658611	0	2.805901715	7.708094655	4.219394164	6.697301571	6.450633262
ENSG00000078043.15	45.23881412	48.23641856	64.44529142	45.38767994	27.66217858	5.181352781	10.16692715	6.261022911	5.521060996	8.508343684
ENSG00000078053.16	0	3.12514678	0	0	2.820480773	3.452812413	0	2.163412755	0	0
ENSG00000078061.12	0	0	0	0	0	0	0	0	0	0
ENSG00000078070.12	0	0	0	0	0	10.50839738	0	11.28719675	8.957892717	8.627964577
ENSG00000078081.7	0	0	3.523798988	0	0	0	0	0	5.07167904	0
ENSG00000078098.13	1.594690193	0	0	0	0	0	2.120468992	1.741110136	0	0
ENSG00000078114.18	0	0	0.9848262	0	1.164217785	0	1.087567332	0.89299797	0	0
ENSG00000078124.11	0	0	0	0	2.824489985	0.768382325	15.83117735	0	9.170114767	1.472061713
ENSG00000078140.13	42.5838529	53.72988294	84.60342401	50.55671219	30.30739683	32.15515219	19.81840047	9.298756366	14.75960131	11.8466587
ENSG00000078142.12	1.469616453	2.317848039	0	1.342129812	1.568913308	4.694928243	2.931236548	12.03414359	7.640555553	4.088414587
ENSG00000078177.13	0	0	0	0	1.616291778	1.978652848	1.509877413	1.239755393	0	1.263563292
ENSG00000078237.6	0	0	0	5.077841394	3.957239143	0	0	0	9.635811409	0
ENSG00000078246.16	0	0	0	0	0	4.078392698	0	0	6.084101608	3.906678711
ENSG00000078269.14	10.72691788	4.229567098	12.91617732	8.163647195	19.08616381	36.34578172	16.64092059	31.23155504	26.33554492	23.87348751
ENSG00000078295.16	0	0	0	0	0	0.369864499	0	0.695232882	0	0.708583931
ENSG00000078304.19	114.1067851	99.84460126	96.92925639	104.2082223	66.74881224	7.71737847	7.274652563	9.386446717	16.25322462	10.43640141
ENSG00000078319.9	0	0	0	0	0	5.282315624	12.09254426	0	0	10.1198249
ENSG00000078328.19	0	0	0	0	0.96774806	2.369420523	0	1.484596893	2.35645041	1.513106658
ENSG00000078369.17	10.44190315	13.72395765	2.095498977	3.178695478	45.82830735	73.79272273	87.93618286	98.80562612	102.5432329	145.2447987
ENSG00000078399.17	0	0	0	0	0	0	4.902490708	0	0	4.102722014
ENSG00000078401.6	0	25.99113712	13.22854593	0	3.909549837	0	0	0	0	0
ENSG00000078403.16	12.86406384	2.536116235	19.36186744	5.874064473	13.73324375	2.802023147	4.276355465	3.51130145	2.786684984	7.157462911
ENSG00000078487.17	0	0	0	0	0	0	0	0	0	3.745372206
ENSG00000078549.14	0	2.578063122	0	0	1.163365752	0.949456028	0	1.784688859	0	0
ENSG00000078579.8	6.615885914	0	0	0	0	0	0	0	0	0
ENSG00000078589.12	0	0	0	11.31319405	0	0	0	0	0	0
ENSG00000078596.10	0	0	0	0	0	3.162693118	0	0	0	0
ENSG00000078618.21	0	0	1.985356111	0	3.520499698	0	2.19247665	1.800235388	5.714905423	3.669613164
ENSG00000078668.13	53.33149677	28.03777022	29.96743666	58.44609995	7.591322653	64.02011817	37.82144375	42.70071224	43.13106989	35.60786527
ENSG00000078674.17	9.277354453	6.096686484	7.447181412	14.1209338	8.2534941	4.041547405	3.084038287	6.752783266	4.019424136	1.720615435
ENSG00000078687.17	3.015286317	3.17043061	2.420451253	3.671620715	2.146012461	7.005688329	4.00944407	8.779043676	5.225504603	11.18454233
ENSG00000078699.21	8.266184621	5.587393651	7.109451696	17.25510321	5.88313458	4.801394216	10.99159464	6.44654451	12.27885834	17.08288937
ENSG00000078725.12	0	0	0	0	0	0	0	0	4.956088916	0
ENSG00000078747.14	48.59856652	60.79029514	32.28527476	48.97404293	35.78082901	18.494446	15.59836592	16.46712914	20.32933531	14.91854139
ENSG00000078795.16	0	0	0	0	0	0	0	0	0	0
ENSG00000078804.12	21.13077658	16.66350733	9.541260835	0	5.639627354	6.136881349	10.53664453	5.76773618	9.154932458	8.817747147
ENSG00000078808.16	0	3.740354057	2.855556793	4.331639176	10.12713716	5.510030653	3.153460258	5.178591754	0	13.19509979
ENSG00000078814.15	1.408096762	2.220820483	1.695475594	5.143787386	1.002157965	1.635779495	0	6.149536898	4.880475909	1.566907701
ENSG00000078898.6	0	0	0	0	0	0	0	0	0	0
ENSG00000078900.14	0	0	0	0	0	0	0	0	2.861677838	0
ENSG00000078902.15	1.866557818	0	0	0	5.313798976	1.084185791	0	2.037939877	0	4.154151756
ENSG00000078967.12	4.739068713	7.474359114	5.70626647	8.655925687	20.2370842	1.37633855	0	2.587098299	4.106413583	0
ENSG00000079101.16	0	0	0	0	0	0	0	0	0	0
ENSG00000079102.16	39.60439899	31.23161094	40.73287731	36.16878708	31.12302071	0.958505148	0	0	0	0
ENSG00000079112.9	0	0	0	0	2.037455734	0	0	0	0	0
ENSG00000079134.11	0	0	1.659691056	0	1.962013038	8.806901931	7.331347496	7.524681736	7.16620361	3.067673409
ENSG00000079150.17	7.251698327	0	0	0	0	0	9.642626203	0	0	0
ENSG00000079156.16	0.972280639	1.533460496	3.512140938	8.879370051	7.611811161	8.471204404	2.585694646	7.430868884	3.369933348	7.573569115
ENSG00000079215.13	0	0	0	0	2.537307204	1.035384451	4.740508971	7.784832744	3.089150394	1.983582598
ENSG00000079246.15	0	0	0	0	13.0940936	34.43416145	13.59110777	33.47884208	17.7132777	11.37391999
ENSG00000079257.7	7.425276212	11.71098886	0	0	0	12.93886354	49.36716873	72.96339665	25.73607343	33.0509175
ENSG00000079263.18	0	0	0	3.654190054	0	0	5.320546167	0	0	0
ENSG00000079277.19	33.21223918	41.46880022	26.66035576	25.27594657	13.78855111	9.64562615	1.840104629	12.08723101	4.796413189	9.239512996
ENSG00000079308.16	0	0	0	1.307963378	0	0.415946367	1.904410946	0.781852792	2.482016956	2.390601792
ENSG00000079313.13	0	0	0	0	0	3.743037268	2.856250116	0	0	2.390295245
ENSG00000079332.14	5722.716437	5739.488906	5585.660724	4894.383259	3644.131324	173.5661648	137.4569336	211.6226951	131.5614375	163.5623652
ENSG00000079335.18	2.001723503	0	0	3.656155024	1.42464865	0	0	0	0	0
ENSG00000079337.15	0	0	0	0	0.658065476	0	1.229478751	0	0	0
ENSG00000079385.21	0	0	2.434253609	3.692557726	1.43883324	0	0	0	0	2.249664189
ENSG00000079387.13	151.4372322	133.3080587	175.9832554	131.8677458	120.3120502	11.25094914	7.024429685	11.53547236	9.154932458	19.59499366
ENSG00000079393.20	0	0	0	0	0	0	0	0	0	0
ENSG00000079432.7	0	1.855206157	1.416348951	2.148482081	0	4.099441912	3.128216632	2.568568419	6.115502596	1.308947228
ENSG00000079435.9	2.145143185	0	2.582946012	0	0	1.246001457	2.852409595	0	0	2.387081248
ENSG00000079459.12	2.146792661	3.385876058	5.169864259	0	18.3347516	8.728716859	5.709205826	11.71952546	3.720401233	9.555667035
ENSG00000079462.7	0	24.82498556	0	0	50.41087622	4.571306262	0	0	0	17.51535586
ENSG00000079482.12	0	0	0	2.480263726	4.83226825	4.732502616	5.416942249	7.413055864	2.353298543	1.511082804
ENSG00000079557.4	0	0	0	0	0	0	0	0	0	0
ENSG00000079616.12	0	4.084723389	0	0	1.843254828	7.52166464	0	2.827688842	4.488294809	0
ENSG00000079689.13	0	0	0	13.76362273	0	0	0	0	0	0
ENSG00000079691.17	931.3190094	950.7414475	909.7714063	768.0259382	582.1681393	80.14140627	111.3887133	66.35399155	99.62839426	62.14486385
ENSG00000079739.15	2.730468319	0	0	0	23.31965228	0	0	0	0	3.038421755
ENSG00000079785.14	2.913544332	4.595180603	0	0	24.88321884	23.6925568	7.748314299	22.26740412	15.14755587	22.69502083
ENSG00000079805.16	0	0	0	1.517346491	1.773736848	1.930129758	2.209275363	3.628057513	1.439673229	0
ENSG00000079819.18	2.164266555	5.120153271	3.908958412	1.97652024	2.310498494	0.628554611	4.316757079	0	3.750683569	0
ENSG00000079841.18	0.873288663	2.754664881	0	1.595064817	0	0	0	2.860414674	0	0
ENSG00000079931.14	0	0	2.540490636	3.85371035	4.504882761	1.225521176	2.8055251	0	0	0
ENSG00000079950.13	1.362984735	2.149670745	0.82057832	2.489496416	4.85025619	3.166746121	3.624737744	2.976260276	2.362058609	3.791769384
ENSG00000079974.17	0	0	0	0	1.354022967	6.630340973	15.17851212	16.6173687	6.594046752	23.28766521
ENSG00000079999.13	0	0	3.575330215	0	8.453193106	0	0	0	0	6.60842594
ENSG00000080007.7	0	0	0	0	0	0	0	0	0	0
ENSG00000080031.9	0	0	0	0	0	0	3.418426416	0	4.455231864	0
ENSG00000080166.15	1.480527035	0	3.565376359	10.81675136	3.16112216	98.03552019	102.3706094	135.7830465	115.4591972	115.325487
ENSG00000080189.14	40.56736272	79.97748493	45.35771152	76.74273191	32.99684408	0.8415521	1.926523658	1.581862258	0	3.224479756
ENSG00000080200.9	3.065499704	1.611613803	3.69113833	7.465528001	7.272499605	1.780588412	1.358737703	3.346965217	0	1.137079786
ENSG00000080224.17	0	0	0	0	0	0	0	0	0	0
ENSG00000080293.9	0	0	0	0	0	0	0	0	0	0
ENSG00000080298.15	0.999876034	0	0	0	14.94407836	1.742327044	0	0	0	2.225292323
ENSG00000080345.17	0	0	0	1.122849768	0.437526963	2.499547787	1.634883227	4.027191771	5.326854348	4.788616914
ENSG00000080371.5	307.8127973	307.5412591	295.1658495	251.8547268	377.67919	16.58481086	25.00251918	17.4880811	15.68943962	10.07438792
ENSG00000080493.15	0	0	0	0	1.684457946	0.687367128	1.573555617	2.584082714	0	1.316853341
ENSG00000080503.22	13.81313013	15.15532326	16.63225542	23.03584117	11.54068836	3.139561832	1.597165297	1.967140783	1.040791999	2.673222905
ENSG00000080511.3	0	0	0	10.19374757	0	0	0	0	0	0
ENSG00000080546.13	0	0	0	3.983145651	1.552063038	0	0	0	0	2.426702788
ENSG00000080561.13	0	0	0	0	0	0	0	0	0	0
ENSG00000080572.12	0	9.121350208	0	0	0	0	0	0	0	0
ENSG00000080573.6	0	0	0	3.021879834	0	0	0	0	0	0
ENSG00000080603.16	0	0	0	0	0	0	0	0	0	0
ENSG00000080608.9	12.37637468	0	4.967424062	0	11.74453612	21.56636582	5.485646233	22.52123067	21.44831239	22.95372179
ENSG00000080618.13	0	0	0	0	0	0	0	0	0	0
ENSG00000080644.15	0	3.696396065	0	8.561464378	1.668019899	1.361318696	3.116399654	2.558865537	4.061600675	0
ENSG00000080709.14	0	0	0	0	6.170896598	0	3.843075661	0	0	0
ENSG00000080802.18	0	0	0	0	0	7.414411871	27.58185121	1.742105199	11.06073851	7.102240308
ENSG00000080815.18	0	1.770717528	0	0	2.397139284	0.652124619	1.492876682	0	0	3.748007936
ENSG00000080819.6	0	0	0	0	4.336123741	7.077668942	4.050639485	0	5.279194549	3.389837692
ENSG00000080822.16	139.140311	236.3298654	141.7624941	140.7546099	85.31616442	14.92049128	25.61755783	37.39465374	22.25822566	26.20252919
ENSG00000080823.22	0	0	0	3.710019804	0	0	0	0	0	0
ENSG00000080824.18	1110.803211	1137.751132	1209.393596	940.5946473	866.296051	878.8170788	860.1928131	1033.895285	859.2553051	745.912856
ENSG00000080839.11	28.13473822	56.20645243	38.3936661	41.11055871	57.40156822	4.35786603	0	2.04786602	3.250508434	6.26157792
ENSG00000080845.17	2.541271003	0	3.059919658	16.24574151	0	7.380456919	11.82700085	6.936508298	2.202016978	4.241828984
ENSG00000080854.14	0	0	0	7.091148577	0	0	0	0	0	0
ENSG00000080910.11	0	0	0	0	0	0	0	0	0	0
ENSG00000080947.14	0	0	0	0	0	0	0	0	0	0
ENSG00000080986.12	0	0	0	0	2.207809672	16.21670896	20.62450605	40.64331428	37.63185847	10.35595415
ENSG00000081014.10	0	0	0	0	0	0	0	0	2.629912653	1.688700228
ENSG00000081019.13	1.637720402	0	0	2.99130208	0	0.951266107	0	1.788091258	0	0
ENSG00000081026.18	6.826170797	10.76609245	8.219325756	4.987209995	2.914956535	1.585986207	7.261439782	8.943516591	0	1.519210878
ENSG00000081041.8	230.7973854	105.6799635	125.5036247	149.5830518	68.88366175	12.97336717	0	16.25732571	12.90235148	8.28476332
ENSG00000081051.7	0	0	0	0	0	0	0	0	11.87697282	3.813177349
ENSG00000081052.11	0	0	0	4.122827465	3.212982241	0	0	1.232237927	1.955889562	1.255901463
ENSG00000081059.19	0	0	0	2.026998796	0.789835518	0.644607332	0	0	0	1.234934411
ENSG00000081087.14	69.20775755	102.5376798	75.75671514	76.61103805	55.2263377	1.218156542	8.365996819	11.44882093	18.17232602	0
ENSG00000081138.13	1.536968817	0	4.626622948	0	0.546938812	0	0	0	0	1.710314476
ENSG00000081148.11	0	0	0	4.893292283	2.860062907	0.778059684	1.781173606	0	2.321401849	1.490601533
ENSG00000081154.11	1209.644997	1192.391593	1109.730863	1150.740024	845.5441296	87.82743733	148.4007011	106.128577	74.86857724	56.08640545
ENSG00000081177.18	0	0	0	0	0	0	0	0	3.09013687	0
ENSG00000081181.7	0	0	0	0	0	0	0	10.08518965	8.003940122	0
ENSG00000081189.15	58.90192737	53.94128295	57.19615881	62.46846446	35.83582181	11.03646718	16.42240549	22.81972559	19.7568972	15.85769245
ENSG00000081237.18	0	0	0	0	0.949482119	0	1.773939118	0	6.935919442	0
ENSG00000081248.10	1.810573188	2.855597804	2.180093537	0	3.8658146	2.103334496	4.815059777	0	3.13773139	2.014777072
ENSG00000081277.12	0	0	0	0	0	0	2.390862076	0	0	0
ENSG00000081307.12	0	0	0	0	2.32843557	2.85045419	2.175134664	1.78599594	5.669701836	3.640587368
ENSG00000081320.10	84.86029957	88.33431601	71.52562201	83.69872337	57.98016888	31.54618157	29.33820313	46.32596613	38.23645195	33.99522943
ENSG00000081377.16	0	0	0	0	0.759712753	0.620023283	1.419388678	1.16545539	0	2.375672908
ENSG00000081386.12	0	0	0	0	0	1.095538521	2.507962228	0	0	0
ENSG00000081479.12	0	0	0	2.508940822	0	1.19680509	0	0	2.380507653	0.764277059
ENSG00000081665.13	0	0	0	0	1.889259524	2.312818013	0	2.898263438	2.300157739	1.476960421
ENSG00000081692.12	0	0	0	4.727158489	0	1.503287042	0	0	0	0
ENSG00000081721.11	0	0	0	0	0	0	0	0	0	7.052863212
ENSG00000081760.16	1.387798611	0	0	0	0	0.806099613	1.84536403	0	0	0.772160121
ENSG00000081791.8	0	2.912738094	6.671151118	0	2.6287795	2.145422056	0	0	0	2.055092605
ENSG00000081800.8	2.529471217	0	3.045711651	9.240176164	3.600505014	0	0	2.76172011	0	0
ENSG00000081803.15	66.81930185	85.972783	95.27739918	99.56358925	95.11206521	6.128184776	14.02895074	19.19854241	6.094639337	1.95672256
ENSG00000081818.3	0	4.604791438	0	5.332729119	0	1.69586499	0	0	0	3.248926792
ENSG00000081842.17	0	0	0	0	0	1.057668936	0	0	0	0
ENSG00000081853.14	0	0	0	0	1.182051579	0	0	0	0	0
ENSG00000081870.11	0	0	0	12.60672984	7.368462439	18.04083816	13.76666658	30.14337277	23.92277777	0
ENSG00000081913.13	0	0	0	2.231206397	0	0.709547537	0	0	2.116990507	0
ENSG00000081923.11	0	0	0	0	1.194845884	1.950295726	0	3.665963405	5.818859656	0
ENSG00000081985.10	0	0	0	4.818731132	0	0	3.50806623	0	4.572059347	0
ENSG00000082014.16	0	0	0	0	0	4.99167648	2.856799606	2.345708789	11.16979254	2.390755094
ENSG00000082068.8	17.45187806	12.51124254	22.92396693	11.59124244	4.516615893	2.764604455	2.109624145	3.464410935	2.74947112	7.061880937
ENSG00000082074.15	0	2.887430697	2.204396219	0	1.302969642	2.126781504	4.868735854	1.998851522	0	2.037236882
ENSG00000082126.17	0	0	0	0	3.228316335	0	3.015768553	0	0	0
ENSG00000082146.12	10.33400564	0	4.147691837	18.87509767	24.51608519	8.003311025	4.580396161	3.760948268	0	0
ENSG00000082153.17	863.2974199	812.5876395	768.3895393	830.0358246	680.2839151	211.8100763	264.4834616	260.9014238	241.7694804	373.5060272
ENSG00000082175.14	0	1.143425555	0	0	0.515977332	0.421103842	0	0	0	0.806747921
ENSG00000082196.20	0	0	0	0	0	0	0	0	0	0
ENSG00000082212.12	84.56668701	124.7018798	103.4816301	100.4626676	63.12299523	21.56503809	18.2843617	12.76124502	30.97898834	14.53646214
ENSG00000082213.17	0	0	0	0	1.905109017	0	0	0	0	2.978702056
ENSG00000082258.12	0	0	0	0	0	2.857255186	3.270486588	0	4.262422027	15.05325347
ENSG00000082269.16	2.109286131	0	1.269885441	1.926309272	0.750601078	3.062934926	0	2.302954818	0	1.173590044
ENSG00000082293.12	0	0	0	0	1.867727604	0	0	0	2.273942805	2.920254959
ENSG00000082397.17	0	1.443360424	0	1.671530679	0	1.063129327	2.433769459	0	0	1.018368023
ENSG00000082438.15	0.650111504	4.101368553	0	0	0.462691513	0.755231527	0.864457117	0	1.12664613	0.723433751
ENSG00000082458.11	7.118571789	4.49090445	23.99992824	5.200838572	3.039819538	0.826961191	0	0	0	1.584286713
ENSG00000082482.13	0	4.504687277	3.439083616	10.43360045	6.098297814	3.317996719	0	0	0	3.178297949
ENSG00000082497.11	2.042731923	0	0	3.731057048	2.907669588	2.373032225	5.432465467	0	7.080127022	4.546239246
ENSG00000082512.14	1.237820375	0	0	2.260883272	1.761940771	0.718985102	0	0	2.145148217	1.377426843
ENSG00000082515.17	0	0	0	0	0	2.463141669	11.27749714	0	3.674487795	2.359435158
ENSG00000082516.8	3.962254896	3.124592381	2.38545626	0	1.409990211	0	0	0	0	0
ENSG00000082556.10	5.838767213	0	0	0	0	0	0	0	3.372869853	0
ENSG00000082641.15	0	0	0	7.003498328	4.093449692	6.681562492	2.549295168	6.279653709	3.322493943	6.400246341
ENSG00000082684.14	0	0	0	0	0	1.042204946	0	0	3.109499874	0
ENSG00000082701.14	68.35038168	72.60052452	53.74695753	94.26860962	65.52280514	57.52617219	72.3377629	60.91928197	82.19084753	66.74584488
ENSG00000082781.11	0	0	6.257243805	6.327807936	23.42394626	5.030776784	4.606683528	3.782532739	6.003886216	5.782757087
ENSG00000082805.19	1.656424714	2.612478085	0	1.512732786	1.178895701	1.443195695	3.303836626	0.904256473	1.4352957	0
ENSG00000082898.16	3.815379372	4.513151841	1.148515283	1.742200964	3.394309369	12.18884856	17.7566639	15.62136268	19.83620828	16.98277414
ENSG00000082929.8	0	0	0	0	0	0	0	0	0	0
ENSG00000082996.19	3.072246334	0	0	0	2.186551532	14.27605741	8.170368282	10.06299391	10.64843313	10.2562407
ENSG00000083067.22	1.121697009	1.769116839	0	1.024391768	0	0	0.745763577	0.612344028	2.915858861	0.624103304
ENSG00000083093.9	0	3.710412313	0	0	0	2.732961275	0	0	4.077001731	0
ENSG00000083097.14	0	0	0	0	0.791250853	1.937287283	2.956624062	1.213837161	1.92668265	1.237147335
ENSG00000083099.10	14.15413869	10.14709486	15.49350955	23.50234921	9.15786936	3.736999416	6.843942552	7.024423485	4.459851876	1.431863692
ENSG00000083123.14	32.91854215	4.326535803	3.303074659	10.02097218	9.761870324	0	0	2.995085798	0	3.05260255
ENSG00000083168.9	17.90285969	29.72211821	22.69121994	49.90997111	14.08288991	1.641921259	1.252923081	2.057542066	0	2.097054502
ENSG00000083223.17	6.660274593	0	0	0	10.66542916	0.967151273	2.214051641	1.817950542	0	5.558585797
ENSG00000083290.19	3.403723079	1.789426725	9.562909536	10.36152031	6.45991248	0	0	0	0	1.262536318
ENSG00000083307.10	0	2.906489646	0	0	1.311570102	0	0	0	3.193651356	2.05068399
ENSG00000083312.17	52.21561858	61.76502835	43.78607836	73.23207998	33.84435633	64.44980769	78.11034435	80.42469304	63.01975131	68.48055178
ENSG00000083444.16	0	0	0	0	8.964039268	7.315808555	11.16514613	2.291916219	3.637881056	7.007788522
ENSG00000083454.21	0	0	3.209264185	0	1.896924778	0	17.72033932	2.910022502	4.618980242	2.965905723
ENSG00000083457.11	0	0	0	0	1.193948448	4.872077201	4.461362281	0	0	1.866778576
ENSG00000083520.14	0	1.625595501	0	0	0.733559282	5.388108193	2.741051103	0	5.358613904	4.587778488
ENSG00000083535.15	0	0	3.16172512	0	1.868825492	0	0	5.733832253	0	0
ENSG00000083544.13	0	0	5.920230527	0	0	0	2.179284466	1.789403329	5.680518701	0
ENSG00000083622.8	0	0	0	0	0	0	0	0	0	0
ENSG00000083635.7	3.198057109	0	0	0	0	5.572752221	0	6.983387334	0	0
ENSG00000083642.18	413.3336317	489.2590903	449.855668	367.442473	302.5962574	2.945814526	3.37185385	5.537236279	10.25391239	3.762381162
ENSG00000083720.12	0	0	0	0	5.685346794	1.546657984	3.540687733	0	13.84372476	8.88923103
ENSG00000083750.12	0	0	0	0	0	0	0	0	0	0
ENSG00000083782.7	0	0	0	0	4.403387711	0	0	6.755121488	0	0
ENSG00000083799.17	1.724195681	0	0	0	1.227129044	3.505232754	1.146336603	1.882506451	2.988038786	0.959328777
ENSG00000083807.9	0	0	0	0	0	0	0	0	0	0
ENSG00000083812.11	0	0	0	0	0	4.580991233	0	2.152717918	0	0
ENSG00000083814.13	0	0	0	0	2.250315634	0	0	0	5.479481092	0
ENSG00000083817.8	0	0	0	0	0	0	0	0	0	0
ENSG00000083828.15	0	0	0	0	0	5.967510198	0	0	0	0
ENSG00000083838.15	0	0	0	0	0	0	0	0	0	0
ENSG00000083844.10	16.93143098	21.08202272	11.80298327	21.1594283	14.58718806	1.035219213	2.369876213	1.945897588	3.088657392	3.966532071
ENSG00000083845.8	0	0	0	0	2.197432905	98.63632768	102.6378515	77.53355504	74.9099754	99.63704849
ENSG00000083857.13	2.761356351	0	5.818613993	3.782720322	2.947931564	39.2962225	37.63586688	56.52930527	52.63987127	64.52866281
ENSG00000083896.12	176.2806189	210.3981071	216.0822403	156.6375426	129.9819687	41.51034718	69.68689756	57.21968308	57.79636967	77.75801751
ENSG00000083937.8	53.93246341	68.04891405	34.63442869	39.4031337	58.85596935	6.265309323	9.561908792	0	6.23101327	12.00303765
ENSG00000084070.11	0	0	0	0	2.188960291	5.359419101	0	10.07407955	5.330081855	6.845026152
ENSG00000084072.16	2.767343681	0	0	0	0	1.607405176	0	0	0	3.079456072
ENSG00000084073.8	3276.50083	2958.565608	3045.485695	2255.62349	2129.436137	34.50363609	29.10064683	17.06746121	43.34496577	27.83235158
ENSG00000084090.13	554.0796959	430.9559001	460.006651	429.7655337	363.7333922	110.2177773	111.0190901	135.3549434	83.30698167	225.231445
ENSG00000084092.6	0	0	7.875149012	0	6.982238493	0	0	3.570422924	0	14.55595312
ENSG00000084093.16	121.7064439	141.2066822	131.3856597	86.87478667	85.62418569	9.750745713	11.16095028	7.636849734	7.27302789	14.01031001
ENSG00000084110.10	0	0	0	0	0	1.260529263	0	2.369412026	0	2.414913521
ENSG00000084112.14	0.768220088	0	5.550037946	1.403156695	6.014257618	2.231094306	1.0215068	0.838755884	1.331328831	2.56458932
ENSG00000084207.15	0	9.197559923	14.04367304	0	8.300903204	210.0127323	356.7016398	324.722041	373.9323796	1245.959183
ENSG00000084234.16	17.98569119	11.8194385	18.04699629	16.42546414	11.73389652	15.67042069	9.964866698	18.00066261	25.97440238	20.01419135
ENSG00000084444.13	1.640607525	2.587531549	1.975439538	5.993150839	2.335276867	0	0	0	0	0
ENSG00000084453.16	0	0	0	0	1.379881045	0	0	0	0	0
ENSG00000084463.7	21.01150597	16.56945179	32.88967454	26.86431273	58.32106828	14.64538157	2.79391239	11.47036151	18.20651667	18.70501596
ENSG00000084623.11	6.473979955	0	23.38576859	11.82474718	73.72164469	142.8950587	120.5188527	134.2996472	123.4137967	273.7573967
ENSG00000084628.9	0	0	0	0	0	0	0	0	0	0
ENSG00000084636.17	1.204834979	0	1.450730061	0	4.287471582	0.699825611	0	0	0	0
ENSG00000084652.15	194.7712664	165.6750359	126.4838748	243.8289284	119.9304019	21.60956711	20.36988251	35.84066515	11.37773499	12.17631293
ENSG00000084674.14	0	0	0	1.375619698	0	0.874923602	0	0.822295271	1.305201458	2.514259168
ENSG00000084676.15	0	0	1.557606503	4.725515784	0.920666607	31.55805752	30.9618439	35.3092618	29.14350212	35.98733053
ENSG00000084693.15	0	0	0	0	4.513409891	1.227840921	0	4.615935751	3.663359306	0
ENSG00000084710.13	16.87110252	39.91312001	31.74114091	17.33350958	18.01102404	0	1.402100307	3.453779894	0	0
ENSG00000084731.14	0	0	0	0	0	2.026138868	2.319169819	3.808525468	3.022571797	3.881663276
ENSG00000084733.10	98.4201855	67.91147935	44.44004496	56.17650477	41.59024554	39.30240674	12.26905345	20.14815911	10.66016371	47.91518307
ENSG00000084734.8	0	0	0	0	0	0	0	0	0	0
ENSG00000084754.10	2.930363533	0	0	0	6.256715942	6.808379518	7.793043481	3.199421224	15.23499912	13.04344789
ENSG00000084764.10	0	0	0	0	0	0	0	0	0	0
ENSG00000084774.13	0	0	0	4.84390617	2.831197394	0.770207028	0	0	0	4.426672398
ENSG00000085063.14	9.03894409	39.20408737	35.3720397	37.1467422	28.949022	28.87637371	42.06698117	14.80331156	23.49679549	27.6605817
ENSG00000085117.11	2.754715201	0	0	0	1.960561129	1.600069952	3.662961113	0	0	0
ENSG00000085185.15	1.396650253	0	1.681692964	2.550986603	0	1.622482138	1.857134111	1.524886729	0	0
ENSG00000085224.21	1.157145935	1.825026137	1.393308148	5.283827811	2.882437246	10.0818831	4.615991406	10.73883032	8.021356218	8.369748458
ENSG00000085231.13	0	0	0	0	0	42.00442655	0	22.55873133	17.90335543	57.47985652
ENSG00000085265.10	0	0	0	0	0	0	2.98125765	2.44790088	0	0
ENSG00000085274.15	0	0	0	3.559806087	1.387105553	0	0	0	0	2.168786209
ENSG00000085276.17	0	1.934892591	2.954370414	0	0.873131365	2.850349812	1.631291261	5.357791623	0	1.365170271
ENSG00000085365.17	32.80733086	37.94488832	39.50298748	35.95362317	18.67947078	11.43363734	23.26618778	19.1037905	11.37105007	14.60299058
ENSG00000085377.13	0	0	0	0	6.338209584	1.724264643	7.894547769	6.482187286	0	3.303334657
ENSG00000085382.11	1.20887805	1.906616936	0	0	0.860371814	2.106522056	1.607452301	1.319873813	2.094991039	1.345220284
ENSG00000085415.15	328.1772303	342.8221314	298.932196	291.9237985	215.367294	30.94496511	45.33809935	39.55365	66.47523898	36.75617731
ENSG00000085433.15	0	0	3.040202789	0	3.593992683	1.466580056	6.714738573	0	4.375656165	2.80966425
ENSG00000085449.14	0	0	0	0	1.440920018	1.175975995	5.384207525	0	0	0
ENSG00000085465.12	4.350454002	0	10.47667856	0	6.192531997	0	0	0	0	0
ENSG00000085491.15	0	2.689878933	0	3.11510215	1.213823277	0.990635856	2.267813738	1.862094424	0	3.79570708
ENSG00000085511.19	0	0	0	0	0	2.587084653	3.948323412	0	2.572923054	1.652106485
ENSG00000085514.15	0	8.780322658	0	10.16833942	0	0	7.402614334	0	0	0
ENSG00000085552.16	0	0	0	3.077502849	1.199172423	3.914715501	6.721323636	7.35847573	11.67985951	7.499785745
ENSG00000085563.14	0	0	0	0	1.36894847	0	2.557637677	0	0	2.140397
ENSG00000085644.13	3.466588677	0	0	0	0	3.020340021	2.304771745	0	0	9.643911982
ENSG00000085662.13	15.25630522	19.24953798	25.71795589	16.71941712	134.6401964	76.20967054	28.40095915	46.63986885	52.87848966	105.2572389
ENSG00000085719.12	26.49100768	33.9471096	5.9807933	12.09647969	23.56742718	13.46383546	4.40315622	5.423125701	8.607943906	12.89696291
ENSG00000085721.12	0	0	3.235518994	0	0	1.560799708	0	2.933829231	4.656767857	5.980339259
ENSG00000085733.15	2656.507166	2473.824636	2562.035635	2360.014658	1566.976155	45.74003392	36.32809814	50.88456386	69.62702265	73.32176488
ENSG00000085741.12	0	0	0	0	0	0	0	0	0	0
ENSG00000085760.14	0	0	0	0	4.711389934	19.22549966	8.802397364	18.06904903	5.736078013	11.04962506
ENSG00000085788.13	0	1.648261955	2.516716627	0	2.231362947	3.642158105	2.779270888	3.423075319	3.622221077	1.162937018
ENSG00000085831.15	0	0	0	0	0.848976161	0	1.586161542	3.907176122	6.201728439	0
ENSG00000085832.16	132.0900749	118.3691348	115.6715435	161.7558661	103.6246152	13.94985717	25.94695922	18.0272765	10.40512216	5.010945556
ENSG00000085840.12	0	0	0	0	2.51761635	2.054698633	0	3.86220915	0	3.936377884
ENSG00000085871.8	0	0	0	0	0	4.07711099	4.66676441	7.663729909	6.082189571	3.905450968
ENSG00000085872.14	0	0	2.199708316	3.336772269	1.300198727	2.122258657	0	1.994600734	6.331924494	0
ENSG00000085978.21	145.8974067	180.5897618	215.7005528	182.1523399	232.6469857	1.072711028	2.455704375	0	0	0
ENSG00000085982.13	1.19414194	0	0	0	0.849883963	2.774458334	0	1.303784676	0	0
ENSG00000085998.13	0	0	0	3.291011436	1.28236767	3.13973068	4.791753583	0	0	6.015075014
ENSG00000085999.11	0	0	0	0	0	0	0	0	0	0
ENSG00000086015.20	1.417749832	0	0	2.589525058	1.00902816	0	1.885190346	0	0	0
ENSG00000086061.15	24.54420972	19.35530467	24.62786985	37.35840454	66.96213949	311.2657691	288.2897988	232.2475102	319.0141849	150.218236
ENSG00000086062.12	11254.20375	11151.63323	11117.42547	10446.48012	7409.699368	340.1505165	363.5905575	350.7880421	454.1227565	375.2739149
ENSG00000086065.13	0	0	5.626283237	8.534597858	9.976713161	48.85368391	55.91916284	76.52506874	72.87939119	57.19606476
ENSG00000086102.18	1.562559875	2.464436442	0	2.854021111	0	3.630437154	2.077745117	1.706029703	0	1.738791798
ENSG00000086159.12	0	0	0	0	0	1.26470727	0	0	0	0
ENSG00000086189.9	14.94595212	9.428976045	17.99627534	16.37930049	6.382319179	0	0	3.263649434	15.54084091	6.652647205
ENSG00000086200.16	156.998307	161.1829682	176.5563497	148.7895078	120.1704362	18.06636012	19.69448853	6.468431982	17.96746558	13.18529971
ENSG00000086205.16	0	0	0	0	4.156963817	0	3.883275197	3.188544531	0	3.249776407
ENSG00000086232.12	2.012182959	0	0	0	4.29627828	1.168771817	2.675611595	6.590807722	3.487122021	4.478250443
ENSG00000086288.11	0	0	0	0	0	0	0	0	0	0
ENSG00000086289.11	7.798614122	12.29980953	0	7.122098073	13.87589877	33.9735523	62.21918025	34.05864326	87.84771432	52.06904321
ENSG00000086300.15	0	0	0	0	0	5.531566446	0	0	0	0
ENSG00000086475.14	51.70192326	54.36212115	69.17086902	68.20214904	34.75255965	8.34192848	7.638705943	6.272116402	29.86655435	28.7665393
ENSG00000086504.15	0	7.32667523	5.593517861	0	9.918612502	10.79315073	0	15.21588305	0	36.18553031
ENSG00000086506.2	0	0	0	0	0	0	0	0	0	0
ENSG00000086544.2	0	0	0	0	0	1.916302389	0	3.602066259	0	0
ENSG00000086548.8	3.659113835	0	0	0	0	0	0	0	0	0
ENSG00000086570.12	0	0	0	0	0.546750693	0	1.0215068	0	1.331328831	0.854863107
ENSG00000086589.11	0	0	7.43945612	0	2.198648636	25.12131956	20.53892718	20.23733491	5.353672812	6.875322257
ENSG00000086598.10	2723.381933	2230.408281	2643.72145	2407.246834	1575.096383	321.7937027	271.4034216	474.3488638	409.3043615	330.9579081
ENSG00000086619.13	0	0	5.016533086	0	1.482580641	6.049882098	8.309817769	9.097552162	18.05029585	18.54451778
ENSG00000086666.18	36.84251158	34.18072434	26.09512311	23.7504625	13.88182289	39.0233245	34.5809688	61.52102686	30.04622894	38.58612841
ENSG00000086696.10	0	0	0	0	0.832263332	1.358467767	0	0	0	0
ENSG00000086712.12	7.511848939	11.84752954	15.07490688	4.573472843	37.42385901	4.36324008	6.659033342	16.40313133	8.678711756	8.35906613
ENSG00000086717.18	0	0	0	0	0	0	0	0	0	0
ENSG00000086730.16	0	0	0	0	3.497520272	11.41770488	13.06899393	21.46181612	12.77460542	16.40547192
ENSG00000086758.15	0.642555548	2.026850087	0	0	1.829255424	0.373226904	1.708819834	2.104659543	2.227103247	0
ENSG00000086827.8	0	0	0	0	0	8.672036879	14.88934928	0	6.468424872	4.153457547
ENSG00000086848.14	0	0	1.678125164	2.545574551	0.991902511	0	0	0	2.415266095	0
ENSG00000086967.9	0	0	0	0	0	0	0	0	0	0
ENSG00000086991.12	0	0	2.205842673	0	0	0	2.435965281	4.000326209	0	2.038573651
ENSG00000087008.15	0	0	0	0	4.133185033	5.05981559	3.861061974	0	0	3.231186942
ENSG00000087053.18	1.825071976	2.878464986	6.592654161	3.333500389	5.195695256	55.12461946	65.52384336	51.808768	37.95429426	54.83459952
ENSG00000087074.7	0	0	4.347499818	0	5.139421156	4.194428442	0	3.942125537	6.257202462	8.035657924
ENSG00000087076.8	0	0	0	0	0	0	0	0	0	0
ENSG00000087077.13	147.4667276	106.8617285	105.5781487	167.4328495	136.1561425	41.67034423	74.19522518	60.9214561	13.81408081	62.09137392
ENSG00000087085.13	0	0	0	0	2.130290758	1.738591151	3.980070853	0	0	3.330781286
ENSG00000087086.14	25.43875951	0	45.94584375	46.46398378	135.7878386	687.0860746	710.347452	958.2193687	771.4959596	1217.237435
ENSG00000087087.18	4.868184579	0	0	4.445878135	5.197110823	4.241510627	6.473253859	5.315167518	0	5.417238439
ENSG00000087088.19	233.1083235	142.9763712	83.16547004	70.96219557	67.59123541	10.02966152	28.70051093	4.713179082	7.481069662	14.41106878
ENSG00000087095.12	88.66537765	99.88654396	71.17407831	77.11791637	72.11900024	30.65540447	44.91385816	36.87862166	21.95107057	35.23765117
ENSG00000087111.20	5.593129594	2.940455301	2.244877619	0	5.307589194	0	2.479072513	0	0	0
ENSG00000087116.14	0	0	3.082011675	0	0	0	0	0	2.217915106	0
ENSG00000087128.9	0	0	0	0	0	0	0	0	0	0
ENSG00000087152.15	2.106699759	0	7.60996997	0	1.499361407	1.223671682	0	2.300130973	3.650920056	2.344302015
ENSG00000087157.18	0	0	0	0	3.20165753	0	2.990864925	0	0	0
ENSG00000087191.12	0	0	0	0	3.540362948	44.78556596	36.37997503	54.31177855	43.10362409	19.37416812
ENSG00000087206.16	4.713068336	3.716675934	5.67495967	4.304217953	11.74019914	6.843937102	0	0	12.25165259	2.622313775
ENSG00000087237.10	0	0	0	0	0	0	0	0	0	0
ENSG00000087245.12	15.84701155	10.71153086	2.725890318	4.134946053	17.72334543	5.259828571	6.020532882	12.35859952	19.6163868	0
ENSG00000087250.8	0	0	0	0	0	0	0	0	0	0
ENSG00000087253.12	0	0	0	0	0	0.871983275	1.996188245	0	5.203260442	5.011619161
ENSG00000087258.14	0	0	0.981734463	1.489208504	1.16056287	0	1.084153052	0.890194516	1.412975631	0
ENSG00000087263.16	5.770383443	24.26913848	23.1602083	17.56604278	8.213690821	0	5.115275354	2.10006791	3.333366727	2.140397
ENSG00000087266.15	34.37911392	27.74149481	57.76124114	30.66662847	17.07069334	0.464396018	0	0.872923417	0	0
ENSG00000087269.15	0	0	0	0	4.492998766	25.66805263	4.197186081	37.90925301	5.470188586	14.04990953
ENSG00000087274.16	1.704198905	0	1.02600465	3.112725299	3.032242796	2.474699979	1.133041687	3.721347256	2.953384284	5.68921638
ENSG00000087299.11	0	2.560448794	0	0	0	0	0	1.772495172	0	0
ENSG00000087301.8	0	0	0	0	1.677171306	0	0	5.145808941	0	0
ENSG00000087302.8	1.341777655	0	1.615621403	0	17.18924267	18.70484273	21.41003631	10.25483119	30.2289864	55.24502754
ENSG00000087303.17	0	0	0	0	1.243447249	0	0	0	0	3.888343235
ENSG00000087338.4	20.42026388	14.31395957	30.05180543	8.28837419	9.688884378	11.86106304	6.033987953	7.431731584	0	5.049632255
ENSG00000087365.15	0	0	1.372824598	0	7.303015147	11.25815426	27.28877982	6.224091008	5.92757342	8.881063283
ENSG00000087448.9	11.72145413	9.243414984	17.64211091	5.352319308	16.68457584	0	7.793043481	1.599710612	5.07833304	1.630430987
ENSG00000087460.24	12.57614349	14.54554052	15.14281187	15.31358024	182.5918269	84.73595675	112.5986546	77.80814672	77.00727796	224.845491
ENSG00000087470.17	26.07106045	33.8624803	27.69874403	42.01666207	34.92717305	16.0340984	14.2745826	20.09282222	42.52354236	15.35900918
ENSG00000087494.15	0	0	0	0	4.707204512	3.84168409	0	3.610599433	0	0
ENSG00000087495.16	1.832258478	0	2.206204584	3.34662656	0	9.578367887	4.872729894	4.000982538	12.70124838	6.116724354
ENSG00000087502.17	51.75516931	75.58070397	69.24210575	28.00918487	68.21245123	11.13402607	15.29314557	16.74286891	3.321923655	19.19744333
ENSG00000087510.6	1954.797242	1418.444324	1669.10573	1663.039526	975.9914701	192.1180829	148.2493613	178.5330278	296.2603168	128.2001645
ENSG00000087586.17	0	0	0	0	5.429040176	17.7231792	15.21479954	0	6.609811208	4.244243504
ENSG00000087589.16	2.203120028	0	2.652755363	0	0	6.398385861	8.78850524	28.86485134	15.27206724	24.51596958
ENSG00000087842.10	0	7.011674862	0	0	0	0	0	0	23.11328887	4.947111855
ENSG00000087884.14	5.747614731	0	0	0	0	10.01546616	7.642637341	0	0	12.79170868
ENSG00000087903.12	0	1.936807483	0	0	0.873995472	0	0	0	0	0
ENSG00000087995.15	5.811925799	9.166446657	0	21.23100586	16.54564625	0	3.864076074	6.345560388	10.07209327	3.233709336
ENSG00000088002.11	3.957340689	0	0	0	0	0	0	0	0	0
ENSG00000088035.15	2.256083924	0	0	4.120745229	0	0	0	0	0	0
ENSG00000088038.17	0	0	0	3.055375806	0	0	2.224332587	0	0	0
ENSG00000088053.11	0	0	0	0	2.94047903	0	0	0	0	0
ENSG00000088179.8	1.788821948	0	3.230854622	1.633644793	1.27312427	0.519516545	0	0	1.550018198	1.990572638
ENSG00000088205.12	1.422444965	4.486900332	0	0	1.012369739	13.21958188	11.34860096	4.659149517	0	6.331496614
ENSG00000088247.17	46.50113808	50.18041952	76.62003953	49.17260085	20.90234009	115.1482293	172.4810762	133.6072133	165.4147625	92.59761764
ENSG00000088256.8	0	0	0	3.267813022	2.546656462	1.039199549	0	0	0	7.963566152
ENSG00000088280.18	0	0	0	0	0	0	0	0	0	0
ENSG00000088298.12	0	9.178388354	0	0	16.56720129	23.66169104	7.73822009	19.06148143	10.08521481	0
ENSG00000088305.18	0	0	0	0	0	0	0	0	0	0
ENSG00000088320.3	0	0	0	0	0	0	0	0	0	0
ENSG00000088325.15	0	0	0	0	0	30.58907655	16.4767205	23.67571706	32.211141	27.57757554
ENSG00000088340.15	0	0	0	0	0.876598083	0	0	0	0	1.370590601
ENSG00000088356.5	0	0	0	0	11.93410633	0	0	6.102599742	0	12.43958456
ENSG00000088367.21	23.08789626	32.77236826	15.28995103	14.75954333	13.14552792	1.341055114	1.535005618	2.52077616	2.000571347	1.284592204
ENSG00000088386.16	0	0	0	0	0	0	7.084753985	0	0	0
ENSG00000088387.18	0.753753741	0	0.907587536	1.376733861	0.536454834	0	2.004541624	0	1.306258586	0
ENSG00000088448.14	198.2416939	250.9020976	250.4885908	196.6904034	111.4791471	7.107915391	6.508719857	8.016432798	4.241404167	10.89383737
ENSG00000088451.10	73.32926311	34.01569574	77.90739825	110.3003647	138.147998	2.505478403	5.735667962	4.709538156	7.475290543	0
ENSG00000088538.12	0	0	0	0	2.723511645	1.481823777	1.696132993	1.392689239	2.2105685	0
ENSG00000088543.14	0	5.42282243	0	0	0	0	0	0	0	3.826091435
ENSG00000088682.13	2.582704769	0	3.109809652	4.717319353	0	6.000632364	3.434237825	2.819841417	8.951677713	2.873992826
ENSG00000088726.15	0	0	0	0	0	0	0	0	0	0
ENSG00000088727.12	0	0	0	0	1.358652106	2.217669602	0	2.084272527	0	4.248596574
ENSG00000088756.12	0	0	0	5.137956897	1.334696023	0	0	0	0	0
ENSG00000088766.11	0	3.279949209	0	0	2.960191739	6.039742631	11.0611876	13.6234573	14.41603517	20.82761728
ENSG00000088782.4	0	0	0	39.68421961	0	0	0	0	0	0
ENSG00000088808.16	1.236586804	0	0	0	0	2.154805753	0	2.700253413	0	1.376054145
ENSG00000088812.17	0	0	0	0	1.816089299	1.482162364	1.696520548	0	2.211073599	1.419758366
ENSG00000088826.17	0	0	0	13.84771818	0	2.201861367	0	0	0	4.218311263
ENSG00000088827.12	1.416131806	0	0	0	0	0	0	0	0	0
ENSG00000088832.16	611.0336727	512.6113868	605.2893926	514.4935108	567.5021833	166.1315936	195.9208025	260.2307667	202.7726949	231.4718506
ENSG00000088833.17	0	0	0	0	1.216982823	4.96607226	0	3.733882801	0	3.805587193
ENSG00000088836.12	2.736489935	0	0	0	1.947590007	3.178967697	3.638726869	0	0	0
ENSG00000088854.12	0	0	1.574384374	0	1.861167268	1.518951782	3.477261293	0	2.265955651	2.909997654
ENSG00000088876.11	0	0	0	0	1.711848981	0	0	0	0	5.353066974
ENSG00000088881.20	3.004470117	0	0	5.487675244	2.138314452	1.745139517	0	3.280332065	0	0
ENSG00000088882.7	0	0	0	0	0	0	0	0	0	0
ENSG00000088888.17	13.28235629	10.47432595	6.854209636	15.59588819	31.06051156	26.45151747	31.53862109	14.50190468	36.17174401	15.83613752
ENSG00000088899.14	0	0	2.492459117	0	0	0	0	0	3.587308103	0
ENSG00000088926.13	0	0	0	6.06352226	0	0	4.414281912	0	0	0
ENSG00000088930.7	0	0	0	0	2.312515222	22.64771691	8.641049958	10.64270668	16.89280816	10.8470861
ENSG00000088970.15	0	0	0	0	0	1.245762164	0	0	0	0
ENSG00000088986.10	7.55334151	5.956485374	0	13.79620486	16.12738888	250.0784338	190.8307357	247.4060389	163.6246806	151.2942913
ENSG00000088992.17	0	0	0	0	0	0	0	0	0	0
ENSG00000089006.16	1.404201612	2.214677135	1.690785482	2.564779188	0.999385743	4.89376355	5.601525595	6.132525731	9.733950567	14.06315916
ENSG00000089009.15	30.13523388	11.88216365	9.071385386	4.586842564	73.27922364	214.4237659	163.6232456	180.961912	191.4898128	262.6830735
ENSG00000089012.14	0	0	0	0	0	2.893257621	6.623391772	0	8.632260132	0
ENSG00000089022.13	2.39203529	5.030223405	18.2414338	5.825414503	10.21462707	5.094496605	6.361406977	4.352775341	5.5272104	3.549091812
ENSG00000089041.16	0	0	0	0	0	0	0	0	0	0
ENSG00000089048.14	31.2526551	43.8142469	41.81224172	31.71282475	14.82857242	48.40808646	50.79169399	53.07895522	24.07155126	27.04913397
ENSG00000089050.15	0	0	0	0	0	11.7603691	3.846061734	22.10592075	5.012568561	6.437267537
ENSG00000089053.12	29.9521545	31.49327044	24.04339829	26.52495303	22.60923428	6.853615622	6.034478362	9.909780791	7.86472985	9.090076789
ENSG00000089057.14	1.486043303	0	0	8.142789973	3.172900127	0	3.952001159	0	2.575319656	3.307290746
ENSG00000089060.11	0	0	0	0	0	0.958434336	0	1.801565349	2.859563714	0
ENSG00000089063.14	3.660313151	5.772968618	0	6.685574855	5.210170317	12.75650656	19.46856028	11.98917826	6.343338976	12.21941493
ENSG00000089091.16	0	0	0	0	2.401605928	0	2.243487589	0	0	0
ENSG00000089094.18	0	2.585822103	0	0	0.583433518	0.952313526	3.270126482	14.3204807	1.4206509	1.824435877
ENSG00000089101.17	1.525213797	0	0	0	0	0	0	0	0	0
ENSG00000089116.3	10.72091081	5.636264721	0	13.05452088	2.543396742	0	4.751886193	0	6.193128709	3.976686393
ENSG00000089123.15	0	0	0	0	5.472023971	2.232937551	10.2235073	0	0	8.555693618
ENSG00000089127.12	0	0	0	0	0	0	0	0	0	2.512056798
ENSG00000089154.10	0	1.824459007	0	6.338623021	1.646595156	0	0	0	4.009431783	0
ENSG00000089157.15	11.16482422	26.41338753	33.60864018	10.19629537	43.70370557	283.7214765	282.0727245	301.7011833	338.6020758	170.8305358
ENSG00000089159.16	0	0	0	0	8.523447526	1.739057262	1.990568948	3.268899272	2.594306597	0
ENSG00000089163.4	0	0	0	0	0	0	0	0	0	0
ENSG00000089169.14	0	0	1.296828714	0	0.766526648	0.625584298	0	1.175908408	0	1.198490209
ENSG00000089177.18	0	0	1.741590071	2.641845471	2.058830415	6.721081296	3.846559864	1.579198845	5.013217774	0
ENSG00000089195.14	0	0	0	0	0	6.871486849	3.932638865	3.229076876	0	3.291087124
ENSG00000089199.9	0	3.883864885	0	0	0	0	0	0	4.267591448	0
ENSG00000089220.4	0	0	7.554391538	11.45937578	107.1655931	43.73045114	33.36998731	47.94997753	54.36384049	62.83387911
ENSG00000089225.19	5.119236958	0	0	4.675152162	1.821708645	0	0	0	0	2.848302769
ENSG00000089234.15	0	3.758712602	2.869572543	0	0	1.384268798	6.337876378	2.602004756	4.130074096	7.955918681
ENSG00000089248.6	10.86696279	17.13914426	13.08480403	0	28.35850243	35.76828445	28.89972952	31.63929753	12.55499657	40.30861168
ENSG00000089250.18	0.851644583	0	3.076370839	3.111063659	0	0.494675786	1.132436845	0.92984018	0	0.947696559
ENSG00000089280.18	54.30134894	59.95005872	48.38395669	39.67264199	41.73861715	24.60183408	27.43783358	18.97188647	22.58507504	21.75324415
ENSG00000089289.15	0	0	0	0	0	13.93487344	39.87552189	52.38665644	20.78789175	40.04450584
ENSG00000089327.14	7.462489424	11.76968076	0	6.815131601	31.86681517	8.66913944	4.961458187	0	6.466263687	16.60827929
ENSG00000089335.20	42.16706936	66.50501148	34.73939193	64.85751632	36.32882369	158.5576473	171.1604476	140.5392823	157.689709	170.404015
ENSG00000089351.14	0	0	0	0	0	1.091666709	0	0	3.257072907	6.274223315
ENSG00000089356.18	0	0	0	0	0	50.58601477	53.44803007	58.51466964	46.43917748	22.36438809
ENSG00000089472.16	0	0	0	0	0	0	0	0	0	0
ENSG00000089486.16	0	0	0	0	0	0	0	0	4.534565889	0
ENSG00000089505.17	0	0	0	0	0	0	0	0	0	0
ENSG00000089558.8	0	4.488615508	0	0	0	0	0	6.21457405	0	3.166958456
ENSG00000089597.16	6.664580519	0	5.349837652	20.28813296	9.486510624	3.871106178	2.953977393	2.425501151	0	4.94415953
ENSG00000089639.10	0	0	0	0	2.12516439	0	3.970493143	0	0	0
ENSG00000089682.16	0	0	0	3.343335335	3.908268227	1.063216454	2.433968915	3.997047791	0	2.036902963
ENSG00000089685.14	5236.92372	5212.43682	5065.026458	4790.649866	3885.513535	341.7623593	350.3192639	370.7437319	400.7676671	446.2696886
ENSG00000089692.8	0	0	0	0	0	0	0	0	0	4.066474143
ENSG00000089693.10	0	0	0	0	10.51059881	24.01839995	39.27438337	25.79845392	20.47450644	39.44081982
ENSG00000089723.9	0	0	0	0	3.738530018	0	0	0	0	0
ENSG00000089737.16	15.51776113	22.43476144	21.79891583	18.89549688	16.56624209	121.6816513	77.37772069	83.30091047	62.7488145	60.43771296
ENSG00000089775.11	1.826415148	0	2.199168687	5.003930546	1.299879764	1.060869014	1.214297518	0.997055711	1.582592789	1.016202877
ENSG00000089818.17	12.74405503	12.05979271	13.81049326	11.63853069	7.256067391	2.960941954	1.694584543	2.782835624	11.04275203	4.254414577
ENSG00000089820.15	0	0	0	0	0	2.324976196	0	0	0	0
ENSG00000089847.12	0	0	0	0	0	0	0	2.725300466	0	0
ENSG00000089876.11	0	0	0	5.166587862	2.013200308	1.64303029	0	0	0	0
ENSG00000089902.9	0	0	0	0	1.281540603	8.367215203	2.394331563	0	15.60265013	6.011195572
ENSG00000089916.17	13.71381345	24.83345362	26.90953496	14.84345395	6.868339543	1.180094344	3.376914621	0.554554704	1.760451832	1.695612632
ENSG00000090006.17	1.3773576	0	0	0	1.960561129	4.800209856	18.31480557	6.015290718	2.386966849	1.53270165
ENSG00000090013.9	0	0	0	12.25086419	38.18914027	93.50174538	107.0244638	102.5236757	81.36618049	238.8400236
ENSG00000090020.10	0	2.948330641	0	0	2.660902182	2.171638295	0	6.123030274	0	0
ENSG00000090054.13	0	0	0	0	0	0	0	0	0	0
ENSG00000090060.17	118.0971394	131.0720734	120.079675	91.07537727	56.65662294	30.48731123	32.57011138	29.60855576	30.3204249	40.8851707
ENSG00000090061.17	0	0	0	0	0	0.789134256	1.806526077	0	2.3544437	0
ENSG00000090097.21	0	0	0	0	2.126301449	0	3.972617537	0	10.35501724	3.324543868
ENSG00000090104.11	0	0	0	0	0	1.575585034	0	0	0	3.018495259
ENSG00000090238.11	0	0	0	0	2.498621445	0	0	3.833069565	0	7.813357422
ENSG00000090263.15	12.73388304	16.73634288	7.666372256	0	7.552370599	46.8441612	36.68669262	30.12332302	18.38989663	21.25509404
ENSG00000090266.12	75.33808471	55.45009704	63.4996977	45.86842564	23.23487579	170.6638137	93.4989975	191.9293006	165.3775656	83.83502347
ENSG00000090273.13	0	6.167131391	4.708269236	0	22.26362694	29.5262208	10.39891061	17.07702281	33.88222552	34.80992991
ENSG00000090316.15	0	0	0	0	0.806342175	1.97423666	9.039044955	7.421930173	5.890289302	8.825201872
ENSG00000090339.8	0	0	0	5.503963541	0	0	4.006919685	0	0	0
ENSG00000090372.14	0	2.305107611	3.519648459	2.669505154	5.200965069	0.848931238	1.943416353	1.595732795	2.532852665	8.131883902
ENSG00000090376.10	0	0	0	2.038953307	0.794493684	3.242044975	4.453112061	3.656435711	1.93457889	1.242217611
ENSG00000090382.6	0	0	0	0	0	0	0	0	0	0
ENSG00000090402.7	0	0	0	0	1.294903033	0	0	1.986476749	3.153067321	0
ENSG00000090432.6	0	0	5.515511459	0	9.780288947	7.981973239	6.090912368	5.001228173	0	10.19454059
ENSG00000090447.11	2.839103959	4.477774819	1.709268709	5.185633375	1.010310769	4.947260902	3.775173345	4.649673682	0	0
ENSG00000090470.14	0	0	0	6.251207135	2.435830468	9.939754192	13.65275301	18.68371788	11.86241325	3.808502905
ENSG00000090487.10	5.606232642	4.421015877	6.750410109	0	29.92513109	9.769101786	7.45464074	24.48392427	14.57343917	28.07336968
ENSG00000090512.11	0	0	0	0	3.926934199	0	0	0	0	0
ENSG00000090520.11	0	6.146685483	7.038989847	7.118369877	26.35040683	16.9778841	23.31997892	23.40306005	20.26193741	10.84203889
ENSG00000090530.9	1.992438077	0	0	0	4.254120331	0	2.649356709	0	0	4.434306862
ENSG00000090534.17	0	0	0	0	0	3.387302134	0	0	0	0
ENSG00000090539.15	0	0	0	0	0	0	0	0	0	0
ENSG00000090554.12	0	0	0	0	0	0	0	0	0	0
ENSG00000090565.15	0	0	0	3.229015178	1.258210356	1.026861419	0	3.860374952	0	0
ENSG00000090581.9	0	0	0	0	1.93761941	0	0	0	0	0
ENSG00000090612.20	5.546172966	6.248076358	2.862039788	10.13010445	3.383376297	8.744021861	8.428318895	6.920465008	13.7307749	7.935034042
ENSG00000090615.14	188.4382923	145.261112	165.7110818	174.0252156	117.5377677	0.61490981	2.815365315	3.467530842	3.669262909	1.178040097
ENSG00000090621.13	13.17324143	7.791209342	0	3.007621481	48.04964723	15.30329363	13.13740285	30.5633888	5.707321503	18.32371716
ENSG00000090659.17	0	0	0	0	1.801068393	0	0	2.762971739	0	2.81603104
ENSG00000090661.11	0	0	0	5.025299059	0	0	0	0	0	0
ENSG00000090674.15	0	0	0	0	0	0	0	0	0	0
ENSG00000090686.15	11.75909806	14.83696094	11.32721233	6.443410197	5.021447711	5.464195924	4.690842693	8.987149626	2.037856925	3.925601236
ENSG00000090776.5	0	0	0	0	0	0	0	0	0	0
ENSG00000090857.13	1.075360176	0	0	0	2.29603702	9.369307057	8.579476757	17.61145058	16.77243572	10.76979343
ENSG00000090861.15	0	0	0	0	1.767033085	1.442126186	0	2.710759067	0	8.288447074
ENSG00000090863.11	66.47861211	54.92072845	40.02312461	43.3655068	46.18704663	0.919379716	1.052345288	3.45630906	2.743041204	4.403353759
ENSG00000090889.11	24.63625728	7.771156961	2.966427738	17.99928425	10.52033728	1.430991305	0	0	0	5.482967121
ENSG00000090905.18	19.87427691	19.07974168	16.64725093	11.047959	24.59955066	7.026738641	5.744987757	9.434381217	11.97989924	6.730889419
ENSG00000090924.14	0	0	0	0	0.863925524	0.705074303	0	1.325325466	0	0
ENSG00000090932.10	0	0	0	0	0	0	0	0	0	0
ENSG00000090971.4	0	0	0	0	0	74.97322683	75.5183023	84.55613235	98.42293082	40.21729767
ENSG00000090975.12	0	0	0	0	0.867603408	0	1.620963252	0	2.112599849	0
ENSG00000090989.17	0	3.294057837	0	0	1.486462468	0	0	0	3.619511355	2.32413409
ENSG00000091009.7	49.23393847	77.65072823	77.68000055	71.32059049	38.66519826	3.944471624	0	3.7072041	2.942159808	1.889198081
ENSG00000091010.4	0	0	0	0	0	0	0	0	0	0
ENSG00000091039.16	4.856540736	5.744725131	4.385785041	4.435244375	4.320566872	11.28364181	14.52998469	17.23297735	16.83281341	22.96819577
ENSG00000091073.19	2.214917775	0	2.666960916	4.045555113	0	0	0	0	0	7.39417591
ENSG00000091106.18	0	0	0	0	0	0	0	0	0	0
ENSG00000091127.13	219.765334	179.2806438	161.2036412	166.097444	190.5677835	4.401730549	10.07666434	8.27391605	21.88817826	22.48748243
ENSG00000091128.12	0	0	0	0	0	0	0	0	0	0
ENSG00000091129.19	0	0	0	2.489648344	0.970110438	2.375204535	0	0	0	6.067201259
ENSG00000091136.13	4.11582878	0	4.955829338	5.01171717	2.929280645	2.390669626	5.472841899	10.48537592	16.64308237	6.10670515
ENSG00000091137.11	0	0	0	0	1.370364624	1.118393722	0	0	0	0
ENSG00000091138.12	0	0	3.975995546	0	0	1.918002243	0	0	0	0
ENSG00000091140.13	0	0	0	0	10.49949117	8.568934724	8.407045303	9.203996441	3.652298021	2.345186824
ENSG00000091157.13	0	0	0	3.899137673	1.012885793	0.826645035	3.784795298	0.776920752	0	3.167362044
ENSG00000091164.12	5.930756996	1.558977452	7.141166722	0	14.06995011	28.13307627	23.65848808	20.50512404	11.99103297	27.49855058
ENSG00000091181.19	1.692062943	0	2.037396506	3.090558921	0	0.982830846	2.249946114	3.694846753	0	1.882900754
ENSG00000091262.15	0	0	0	0	1.050087834	0.857006683	0	3.221824359	0	0
ENSG00000091317.7	425.1437551	554.7818917	432.6870621	536.1731045	262.9559854	8.819420239	0	22.10377391	17.54228617	14.0801552
ENSG00000091409.14	1.709416106	2.69605499	0	0	6.083051292	28.79440134	22.73020718	26.12917802	41.47396005	41.84864374
ENSG00000091428.17	0	0	0	0	0	0.90990091	6.248973637	3.420674508	0	1.74318207
ENSG00000091436.16	2.427918419	0	1.948955278	7.391002566	2.879960438	5.170919592	5.380695831	4.418071703	5.610124564	3.602332047
ENSG00000091482.5	0	0	0	0	0	0	0	0	0	11.94917786
ENSG00000091483.6	0	8.222841854	0	0	18.55302245	66.62326745	76.25867782	62.6157503	90.35260138	81.2231698
ENSG00000091490.10	0	0	0	0	1.061305223	0.866161515	0	0	0	0
ENSG00000091513.14	0	0	0	2.381516507	0	0.757347762	1.733758827	0	0	0
ENSG00000091527.15	1754.289943	1806.908772	1551.911091	1363.894013	1082.923819	16.33925336	23.80295637	19.54452942	4.431767166	19.91985685
ENSG00000091536.16	0	0	0	1.06665737	0.415631168	2.374459295	0	0.637608863	1.012054971	0
ENSG00000091542.8	868.2033307	761.9558498	750.3239545	543.5120862	842.1513506	22.36787443	9.310121852	26.75578683	24.26774573	15.58262693
ENSG00000091583.10	0	0	0	0	0	0	0	0	14.52967509	0
ENSG00000091592.15	0.871925002	0	0	1.592574085	3.723351726	1.012911241	1.159403838	0.951982689	1.511049908	0.970264286
ENSG00000091622.15	0	0	0	0	0	0	0	2.298613307	3.648511116	1.171377602
ENSG00000091640.7	3.944759952	0	4.749847028	0	0	11.45652346	0	4.306956653	0	0
ENSG00000091651.8	7.775086161	4.087567243	0	9.467481495	7.378152535	9.032281623	13.78477081	0	13.47425891	11.53598977
ENSG00000091656.15	14.94995371	19.08756061	18.00109362	23.4052655	12.16005327	2.067534769	5.679726278	4.663604622	4.9349212	2.37658156
ENSG00000091664.7	0	4.174763511	0	0	0	0	0	2.890019978	4.587230912	0
ENSG00000091704.9	0	0	0	0	0	0	0	0	0	4.254414577
ENSG00000091732.15	0	0	0	0	0	6.462985971	0	12.14844997	0	0
ENSG00000091831.22	0	1.292341863	0	0	0	0	1.089562283	0	0	0
ENSG00000091844.7	2.827602335	2.229817351	1.702344213	0	4.02487141	3.284812551	0	0	2.450123714	0
ENSG00000091879.13	3.29671304	2.5997531	0	0	0	8.616996645	4.38365885	14.39763163	5.713218366	5.502794825
ENSG00000091947.9	0	0	0	0	2.624006213	6.424579319	0	0	12.77882286	0
ENSG00000091972.18	0	0	0	0	0	0	0	0	0	0
ENSG00000091986.15	110.2151625	101.063388	99.78894062	99.87392613	138.6405155	19.85061154	30.67404158	19.58938719	25.17098636	15.21186747
ENSG00000092009.10	0	0	0	0	0	0	0	0	0	0
ENSG00000092010.14	0	0	0	0	26.77635537	36.42158105	25.01343799	20.53845191	21.73332646	69.77622111
ENSG00000092020.10	0	0	0	0	0	5.037548733	3.844070503	6.31270737	10.01994679	0
ENSG00000092036.18	0	0	0	0	3.130411508	0	0	4.802282113	0	0
ENSG00000092051.16	0	0	0	0	0	2.444576441	13.99062027	9.190121941	3.64679239	0
ENSG00000092054.12	0	0	0	0	0	0	0	0	0	0
ENSG00000092067.5	0	0	0	0	0	25.04511037	0	7.846199669	49.81602887	47.98125475
ENSG00000092068.19	0	0	0	0	0	0	0	0	0	4.148604567
ENSG00000092094.10	37.69097919	27.97431368	32.03529943	40.49570951	18.93535394	0	2.948112836	0	0	0
ENSG00000092096.16	0	0	0	0	0	0	0	0	4.523966156	0
ENSG00000092098.16	0	0	0	0	0	0	0	0	3.884690328	0
ENSG00000092108.20	0	2.680463743	2.046388211	3.104198582	0	2.961505213	2.259875872	1.855576668	2.945294052	3.782421239
ENSG00000092140.14	0	0	0	2.208259054	0	1.404500073	1.607626324	1.320016703	0	0
ENSG00000092148.12	0	0	0	0	5.063702998	6.198949035	7.095473928	8.739105564	3.082508117	1.979317509
ENSG00000092199.17	44.30987102	48.19627104	40.4747534	27.90763289	15.22419037	21.29982297	16.25354424	26.69146375	21.18322858	20.40302911
ENSG00000092200.12	0	0	0	0	2.906074888	0	0	2.229066597	0	0
ENSG00000092201.9	15.61685837	24.63057929	9.402053515	8.557274038	5.557344999	36.28406425	62.29748715	47.74211159	64.95380411	50.39675631
ENSG00000092203.13	103.9433956	84.45256333	96.71240499	97.80304921	45.9558183	2.744330949	0	3.43900558	0	7.010094474
ENSG00000092208.16	4.410590609	0	0	8.055959274	0	0	5.864788449	0	0	4.908035142
ENSG00000092295.11	0	0	0	0	2.128009322	0	0	0	0	0
ENSG00000092330.15	8.235704589	6.494589695	9.916531665	0	2.930720803	2.39184498	5.475532579	0	0	9.164561194
ENSG00000092345.13	0	0	0	0	0	0	0	0	0	0
ENSG00000092377.13	0	0	0	0	0	0	0	0	0	5.162918562
ENSG00000092421.16	43.83054611	46.62162197	40.50246065	48.40634455	21.7637317	1.776200325	8.132335352	3.338716946	3.53295495	3.402832689
ENSG00000092439.13	2.716520414	0	0	0	0	0	3.61217328	2.965943635	1.569247321	1.007633583
ENSG00000092445.11	1.020339463	6.437031431	2.457161615	1.863653621	0.726186827	4.148632718	0	2.228048293	1.768252829	0
ENSG00000092470.11	747.6113317	626.2708317	682.5628019	565.2130563	465.8164398	93.84853643	61.90386317	68.76872696	99.66259724	67.0419788
ENSG00000092529.23	0	0	0	0	0	0	0	2.441039897	0	0
ENSG00000092531.9	132.4971321	173.1479628	145.8637769	117.5460037	107.7710484	6.596627375	2.516888873	10.333046	13.1210354	4.212591518
ENSG00000092607.13	41.07898474	87.92780289	42.39669029	53.59350731	45.94286022	5.112992842	3.90164066	6.407248705	0	0
ENSG00000092621.11	0	3.132929074	0	0	2.827504382	3.461410665	0	6.506400366	6.884926082	15.47314387
ENSG00000092758.15	0	0	0	0	0	2.685441352	0	2.523906911	0	0
ENSG00000092820.17	838.7407155	885.4096285	1086.367616	830.0675308	834.7660985	52.40588175	53.32008744	72.96824827	40.53701092	74.36950915
ENSG00000092841.18	7.269005483	0	2.917512896	4.425621367	18.96924778	77.40672537	67.65947742	103.1735251	96.5786778	132.1176186
ENSG00000092847.11	2.412706774	2.536846788	0.968372241	1.468939139	1.717149968	2.335691915	2.138793656	3.512312915	2.787487717	1.789881172
ENSG00000092850.11	0	0	0	0	4.01825825	0	0	0	0	0
ENSG00000092853.13	0	0	0	0	2.937761899	4.795182839	2.74434381	6.760115109	7.153401299	0
ENSG00000092871.16	3.935954684	26.90005337	6.318992922	7.189035085	0.93375409	0	0	0	2.27367566	0
ENSG00000092929.11	1.440610865	2.272101039	0	0	0	0	0	0	0	1.603088878
ENSG00000092931.11	18.64942609	18.71766977	51.03543699	21.6766088	7.239819175	0.984770546	0	0	0	0
ENSG00000092964.17	70.32310876	79.5673921	64.42691209	41.88437142	79.4267463	32.85520776	24.39366629	23.3678193	34.44159532	22.11538463
ENSG00000092969.11	23.84852837	41.032795	26.10525517	11.8798421	3.086047299	2.518611371	0	0	7.514473778	7.2377082
ENSG00000092978.10	12.64306059	9.970184112	13.70104748	16.16481628	17.99641077	0.73436925	3.362310507	0	2.191048026	2.813799384
ENSG00000093000.18	234.952236	251.98196	244.105477	210.8921909	143.3297935	17.9362494	24.99339035	21.98784735	18.61363522	16.43407006
ENSG00000093009.9	0	0	0	0	11.17092736	0	0	17.1370264	6.800255522	13.09959063
ENSG00000093010.13	0	3.390438355	0	11.77922361	19.88941148	9.98911813	8.575348038	16.4294437	3.725414286	9.568542814
ENSG00000093072.15	0	0	0	0	0	0	0	0	3.336815037	2.142611203
ENSG00000093100.13	0	0	0	0	0	0	0	0	0	0
ENSG00000093134.14	0	0	0	5.303611254	0	0	0	0	0	0
[truncated: 56,279 more rows]
