# Supplementary material for: Digital microfluidic isolation of single cells for -Omics
Source: Nat Commun. 2020 Nov 11;11:5632. doi: 10.1038/s41467-020-19394-5 (PMC7658233; doi:10.1038/s41467-020-19394-5)
Supplement: Supplementary file 8 — Source Data [file 41467_2020_19394_MOESM8_ESM.zip › Source Data/Figure S8_Processed Sequencing Data/1CellAI-1 (Figure 8).txt]

Chrom	Start	End	GCfrac	Nfrac	Count	bin	zscore	pvalue	Log2_foldchange	rpkm	est_copy	seg.mean	seg.sd	seg.median	seg.mad	Position
1	1	0	1477506	0.611508	0.661591898781	306	16	-1.50548075403006	0.132200521276839	-1.09601349370684	87.5954282056706	0.962264150943396	0.9541	0.3504	0.7635	0.2088	0
2	1	1477506	2199916	0.550532	0.307872260904	551	16	-0.445939001387093	0.655641308703538	-0.247492827828333	157.729022684067	1.73270440251572	0.9541	0.3504	0.7635	0.2088	1477506
3	1	2199916	2860961	0.595166	0.243621841176	361	16	-1.26762444221225	0.204932099023389	-0.857546309512319	103.339704517147	1.13522012578616	0.9541	0.3504	0.7635	0.2088	2199916
4	1	2860961	3395484	0.56922	0.0645865566122	216	16	-1.89470017336829	0.0581321347726564	-1.59851383423602	61.8320669687087	0.679245283018868	0.9541	0.3504	0.7635	0.2088	2860961
5	1	3395484	4129575	0.556132	0.318885533265	198	16	-1.97254405723593	0.0485475320568021	-1.72404471631988	56.6793947213163	0.622641509433962	0.9541	0.3504	0.7635	0.2088	3395484
6	1	4129575	4714168	0.479562	0.144704093275	374	14	-2.36880612541118	0.0178456052621194	-1.382665016477	107.061078918042	0.759390862944162	0.9541	0.3504	0.7635	0.2088	4129575
7	1	4714168	5292119	0.456362	0.134874755818	361	13	-2.28891784414629	0.0220841262701551	-1.43315472435468	103.339704517147	0.762005277044855	0.9541	0.3504	0.7635	0.2088	4714168
8	1	5292119	5860233	0.480376	0.119894950661	376	14	-2.36092591123669	0.0182293721286724	-1.374970624687	107.633598056641	0.763451776649746	0.9541	0.3504	0.7635	0.2088	5292119
9	1	5860233	6446979	0.540016	0.147842507661	372	16	-1.22005317984869	0.222444715796707	-0.814242525291459	106.488559779443	1.16981132075472	0.9541	0.3504	0.7635	0.2088	5860233
10	1	6446979	7094704	0.4825	0.228067466903	901	14	-0.292369690433171	0.770003979833698	-0.114176180551098	257.919871938919	1.82944162436548	2.003	0.1775	1.9753	0.1825	6446979
11	1	7094704	7655639	0.487108	0.108631124818	844	14	-0.516955794406124	0.605187017776602	-0.208460287657451	241.603076488843	1.71370558375635	2.003	0.1775	1.9753	0.1825	7094704
12	1	7655639	8303803	0.447464	0.228590295049	868	12	-0.309019200050171	0.757306921614569	-0.110497703006985	248.473306152033	1.85371062466631	2.003	0.1775	1.9753	0.1825	7655639
13	1	8303803	8949515	0.418338	0.225660975791	845	9	-0.0814910037579423	0.935051479046047	-0.0301145551370542	241.889336058143	1.90529875986471	2.003	0.1775	1.9753	0.1825	8303803
14	1	8949515	9634621	0.495134	0.270185927433	829	15	-0.578112267552147	0.56318832523652	-0.217466272266774	237.30918294935	1.75542615140286	2.003	0.1775	1.9753	0.1825	8949515
15	1	9634621	10359005	0.453716	0.309758360207	842	13	-0.495317083936742	0.620376313485803	-0.211333328175455	241.030557350244	1.77730870712401	2.003	0.1775	1.9753	0.1825	9634621
16	1	10359005	10962865	0.491486	0.171993508429	1012	15	0.206307191310189	0.836550961512408	0.0702990109317856	289.694684131172	2.14293276866067	2.003	0.1775	1.9753	0.1825	10359005
17	1	10962865	11614386	0.48336	0.232565028602	954	14	-0.0835440148091964	0.933418980936326	-0.0317140203591248	273.091629111797	1.93705583756345	2.003	0.1775	1.9753	0.1825	10962865
18	1	11614386	12254539	0.517524	0.21893672294	1036	15	0.309181874439676	0.757183180986251	0.104113723924029	296.564913794362	2.1937533086289	2.003	0.1775	1.9753	0.1825	11614386
19	1	12254539	13787191	0.441146	0.673768083035	774	12	-0.729433202434135	0.465736714012822	-0.275859179307054	221.564906637873	1.65296316070475	2.003	0.1775	1.9753	0.1825	12254539
20	1	13787191	14407453	0.43416	0.193889033989	897	11	-0.0912187516787852	0.927318775384767	-0.0323948422569735	256.774833661721	1.88842105263158	2.003	0.1775	1.9753	0.1825	13787191
21	1	14407453	14989912	0.424528	0.141570479639	851	10	-0.282795208824714	0.777333827287503	-0.111506505222058	243.60689347394	1.82226980728051	2.003	0.1775	1.9753	0.1825	14407453
22	1	14989912	15573437	0.48865	0.143138683004	932	14	-0.170226370728582	0.864832113527231	-0.065373331710356	266.793918587206	1.89238578680203	2.003	0.1775	1.9753	0.1825	14989912
23	1	15573437	16262580	0.46305	0.274461178594	830	13	-0.540063880449247	0.589152978933572	-0.232042225007564	237.595442518649	1.75197889182058	2.003	0.1775	1.9753	0.1825	15573437
24	1	16262580	17334882	0.51144	0.533713450129	1025	15	0.262030978005328	0.793297559353124	0.0887136306302838	293.416058532067	2.17046056114346	2.003	0.1775	1.9753	0.1825	16262580
25	1	17334882	17969314	0.502812	0.211893473217	903	15	-0.260915327902896	0.794157804204541	-0.0941123862816662	258.492391077518	1.91212281630492	2.003	0.1775	1.9753	0.1825	17334882
26	1	17969314	18521200	0.499378	0.0940157931167	932	15	-0.136608419121433	0.891340321399554	-0.0485084191082442	266.793918587206	1.97353096876654	2.003	0.1775	1.9753	0.1825	17969314
27	1	18521200	19077495	0.493372	0.101196307714	1084	15	0.514931240698649	0.606601069222824	0.169454477591347	310.305373120742	2.29539438856538	2.003	0.1775	1.9753	0.1825	18521200
28	1	19077495	19661460	0.4832	0.143784302141	941	14	-0.134765406943379	0.892797357531322	-0.0515085636360996	269.370254710902	1.91065989847716	2.003	0.1775	1.9753	0.1825	19077495
29	1	19661460	20294778	0.465174	0.210507201753	1032	13	0.213173860844578	0.831191355700795	0.0822175041814029	295.419875517164	2.17836411609499	2.003	0.1775	1.9753	0.1825	19661460
30	1	20294778	20906339	0.477008	0.182420069298	1057	14	0.322287015177018	0.747235269176066	0.116200185018047	302.576364749653	2.14619289340102	2.003	0.1775	1.9753	0.1825	20294778
31	1	20906339	21563446	0.40862	0.239088915504	889	8	0.0796764696277286	0.936494574459145	0.0310520598055576	254.484757107324	1.97885364496383	2.003	0.1775	1.9753	0.1825	20906339
32	1	21563446	22254740	0.50199	0.276718733274	991	15	0.116291843571889	0.907421249641001	0.0400466834239638	283.683233175881	2.09846479618846	2.003	0.1775	1.9753	0.1825	21563446
33	1	22254740	22885971	0.480082	0.207896950562	1014	14	0.152862410425491	0.878506779592818	0.0562824606387041	290.267203269771	2.05888324873096	2.003	0.1775	1.9753	0.1825	22254740
34	1	22885971	23471767	0.485198	0.146460542578	948	14	-0.107184657332665	0.914642486980093	-0.0408162274663773	271.374071695999	1.9248730964467	2.003	0.1775	1.9753	0.1825	22885971
35	1	23471767	24145905	0.454474	0.258312096336	1084	13	0.407076645732097	0.683951695629244	0.15313929011202	310.305373120742	2.28812664907652	2.003	0.1775	1.9753	0.1825	23471767
36	1	24145905	24796802	0.45735	0.231829306327	867	13	-0.402094591202358	0.687614413220781	-0.169121568020016	248.187046582733	1.83007915567282	2.003	0.1775	1.9753	0.1825	24145905
37	1	24796802	25427884	0.463804	0.207709933099	848	13	-0.47294368568049	0.636253356645354	-0.201089296678652	242.748114766042	1.78997361477573	2.003	0.1775	1.9753	0.1825	24796802
38	1	25427884	26166886	0.467966	0.323411844623	863	13	-0.417010190039859	0.676670954296275	-0.175793002062896	247.042008305535	1.82163588390501	2.003	0.1775	1.9753	0.1825	25427884
39	1	26166886	26827376	0.47554	0.242986267771	1050	14	0.294706265566304	0.768218276421395	0.106614136188849	300.572547764556	2.13197969543147	2.003	0.1775	1.9753	0.1825	26166886
40	1	26827376	27548159	0.473618	0.306309943492	954	14	-0.0835440148091964	0.933418980936326	-0.0317140203591248	273.091629111797	1.93705583756345	2.003	0.1775	1.9753	0.1825	26827376
41	1	27548159	28223466	0.476064	0.259596005965	1050	14	0.294706265566304	0.768218276421395	0.106614136188849	300.572547764556	2.13197969543147	2.003	0.1775	1.9753	0.1825	27548159
42	1	28223466	28995833	0.419896	0.352639354089	991	9	0.586027523585169	0.55785701900199	0.199819160879887	283.683233175881	2.23449830890643	2.003	0.1775	1.9753	0.1825	28223466
43	1	28995833	29679015	0.443604	0.268130600631	901	12	-0.161427050277077	0.871757063016166	-0.0566656396379258	257.919871938919	1.92418579818473	2.003	0.1775	1.9753	0.1825	28995833
44	1	29679015	30404383	0.478374	0.310694709444	903	14	-0.284489476258681	0.776035297744902	-0.110977298883778	258.492391077518	1.83350253807107	2.003	0.1775	1.9753	0.1825	29679015
45	1	30404383	30996073	0.480618	0.154962902871	887	14	-0.347531189654598	0.72819229098167	-0.136769182063572	253.912237968725	1.8010152284264	2.003	0.1775	1.9753	0.1825	30404383
46	1	30996073	31602503	0.468036	0.175502531207	902	13	-0.27158310137422	0.785942594392232	-0.11202612798647	258.206131508219	1.90395778364116	2.003	0.1775	1.9753	0.1825	30996073
47	1	31602503	32239335	0.48294	0.214863574695	892	14	-0.327830654218374	0.743039708304743	-0.128659576444332	255.343535815223	1.81116751269036	2.003	0.1775	1.9753	0.1825	31602503
48	1	32239335	32948488	0.455718	0.294933533384	905	13	-0.260396402246094	0.794558017853394	-0.107235769271284	259.064910216117	1.91029023746702	2.003	0.1775	1.9753	0.1825	32239335
49	1	32948488	33647449	0.453358	0.284652505648	1039	13	0.239276158810205	0.810891451043624	0.0919701876623603	297.423692502261	2.19313984168865	2.003	0.1775	1.9753	0.1825	32948488
50	1	33647449	34220418	0.451892	0.127352439661	962	13	-0.0478491188116981	0.96183649020956	-0.0191166674718094	275.381705666193	2.03060686015831	2.003	0.1775	1.9753	0.1825	33647449
51	1	34220418	34781660	0.449912	0.109118704587	1068	12	0.585478677362519	0.558225899814141	0.18864699623609	305.725220011948	2.28083288841431	2.003	0.1775	1.9753	0.1825	34220418
52	1	34781660	35341725	0.449814	0.107246480319	1025	12	0.393161633718791	0.694200104552154	0.129359258941344	293.416058532067	2.18900160170849	2.003	0.1775	1.9753	0.1825	34781660
53	1	35341725	36027950	0.394368	0.271376006412	975	7	0.651069815669202	0.515001420173992	0.226278738280652	279.103080067088	2.24913494809689	2.003	0.1775	1.9753	0.1825	35341725
54	1	36027950	36688308	0.431336	0.242834947104	840	11	-0.346477228468482	0.728984094714639	-0.127113499510112	240.458038211645	1.76842105263158	2.003	0.1775	1.9753	0.1825	36027950
55	1	36688308	37287390	0.48005	0.165389712927	1062	14	0.341987550613241	0.732360261200357	0.123008574439517	304.007662596151	2.15634517766497	2.003	0.1775	1.9753	0.1825	36688308
56	1	37287390	37834007	0.478924	0.0852827482497	1033	14	0.227724445083142	0.81986046726306	0.0830650625004232	295.706135086463	2.09746192893401	2.003	0.1775	1.9753	0.1825	37287390
57	1	37834007	38495340	0.465712	0.24395123183	893	13	-0.305143198758598	0.760257091261544	-0.126493386120628	255.629795384522	1.88496042216359	2.003	0.1775	1.9753	0.1825	37834007
58	1	38495340	39061225	0.456718	0.116428249556	1020	13	0.168427064332073	0.86624731796983	0.0653436856170066	291.984760685569	2.15303430079156	2.003	0.1775	1.9753	0.1825	38495340
59	1	39061225	39735315	0.425748	0.258259282885	1037	10	0.486403010308502	0.626681456650091	0.173678351905205	296.851173363662	2.22055674518201	2.003	0.1775	1.9753	0.1825	39061225
60	1	39735315	40405957	0.438614	0.254445740052	864	11	-0.238999975083347	0.811105602061704	-0.0864715150127663	247.328267874835	1.81894736842105	2.003	0.1775	1.9753	0.1825	39735315
61	1	40405957	41088519	0.406074	0.267465812629	888	8	0.0754674799133713	0.93984277099735	0.0294283173258936	254.198497538025	1.97662771285476	2.003	0.1775	1.9753	0.1825	40405957
62	1	41088519	41704921	0.442154	0.188841048537	885	12	-0.232986880470092	0.815771593330914	-0.0825152904811046	253.339718830126	1.89001601708489	2.003	0.1775	1.9753	0.1825	41088519
63	1	41704921	42252912	0.500038	0.0875762558144	894	15	-0.299493334076453	0.764563657398406	-0.108563542579207	255.916054953822	1.89306511381683	2.003	0.1775	1.9753	0.1825	41704921
64	1	42252912	42844135	0.411788	0.154295418142	1010	9	0.67289637303393	0.501013219803072	0.227217491332556	289.122164992573	2.27733934611048	2.003	0.1775	1.9753	0.1825	42252912
65	1	42844135	43487604	0.424556	0.222961789923	865	10	-0.224898568674902	0.822058182807739	-0.0879655043839332	247.614527444134	1.85224839400428	2.003	0.1775	1.9753	0.1825	42844135
66	1	43487604	44097015	0.47732	0.179535649996	1012	14	0.144982196251002	0.884724928593338	0.053434098329674	289.694684131172	2.05482233502538	2.003	0.1775	1.9753	0.1825	43487604
67	1	44097015	44709720	0.45591	0.183946597465	943	13	-0.11869821328983	0.905514452129496	-0.0478957905667547	269.942773849501	1.99050131926121	2.003	0.1775	1.9753	0.1825	44097015
68	1	44709720	45306909	0.471	0.162744122882	1114	14	0.546873119149971	0.584465904482274	0.191974040975395	318.893160199729	2.26192893401015	2.003	0.1775	1.9753	0.1825	44709720
69	1	45306909	46057641	0.407858	0.333983365569	952	8	0.344842821632237	0.730212538397988	0.129830214283731	272.519109973198	2.11908736783528	2.003	0.1775	1.9753	0.1825	45306909
70	1	46057641	46739291	0.4057	0.266485733148	992	8	0.513202410206529	0.607809740174636	0.189208761362663	283.969492745181	2.20812465219811	2.003	0.1775	1.9753	0.1825	46057641
71	1	46739291	47487093	0.463986	0.331373812854	1016	13	0.153511465494572	0.877994949317512	0.0596749355303145	290.83972240837	2.14459102902375	2.003	0.1775	1.9753	0.1825	46739291
72	1	47487093	48167635	0.450778	0.265291488255	975	13	0.000626577410181725	0.999500063590981	0.000248657395121694	279.103080067088	2.05804749340369	2.003	0.1775	1.9753	0.1825	47487093
73	1	48167635	48734785	0.462736	0.118399012607	904	13	-0.264125301955469	0.791683367827754	-0.108830788826664	258.778650646818	1.90817941952507	2.003	0.1775	1.9753	0.1825	48167635
74	1	48734785	49331543	0.405004	0.162139426702	838	8	-0.134982005804493	0.892626101402775	-0.0541811153248606	239.885519073046	1.86533110740122	2.003	0.1775	1.9753	0.1825	48734785
75	1	49331543	49933878	0.378948	0.169897150257	727	5	-0.158409554818446	0.874134085185421	-0.064795441323439	208.110706880793	1.80733374766936	2.003	0.1775	1.9753	0.1825	49331543
76	1	49933878	50601492	0.361516	0.251064237718	782	4	0.278871540540315	0.780343409795191	0.111214676587899	223.854983192269	2.02985074626866	2.003	0.1775	1.9753	0.1825	49933878
77	1	50601492	51202463	0.399144	0.168013098802	1244	7	1.88849598408709	0.0589593965387987	0.577791099774281	356.106904208674	2.86966551326413	2.003	0.1775	1.9753	0.1825	50601492
78	1	51202463	51884419	0.382758	0.266814867821	736	6	-0.326147020103468	0.744313123361818	-0.130694632226566	210.687043004489	1.74304322084073	2.003	0.1775	1.9753	0.1825	51202463
79	1	51884419	52515583	0.385642	0.207812866387	959	6	0.716019830522301	0.473979104181832	0.251130416734552	274.522926958295	2.27116637063351	2.003	0.1775	1.9753	0.1825	51884419
80	1	52515583	53202684	0.396282	0.272304944979	871	7	0.172659698511357	0.862918923865287	0.0635492382425436	249.332084859932	2.00922722029988	2.003	0.1775	1.9753	0.1825	52515583
81	1	53202684	53830948	0.4457	0.204156214585	887	12	-0.224041901695965	0.822724698996685	-0.0792586411504005	253.912237968725	1.89428723972237	2.003	0.1775	1.9753	0.1825	53202684
82	1	53830948	54415206	0.469264	0.144213686419	864	13	-0.413281290330484	0.67940053601563	-0.174122249078383	247.328267874835	1.82374670184697	2.003	0.1775	1.9753	0.1825	53830948
83	1	54415206	55037497	0.477002	0.196517384953	1112	14	0.538992904975481	0.589891750188718	0.189381596358871	318.32064106113	2.25786802030457	2.003	0.1775	1.9753	0.1825	54415206
84	1	55037497	55654887	0.459782	0.190139134097	913	13	-0.230565204571091	0.817652602020403	-0.0945387012576293	261.354986770514	1.92717678100264	2.003	0.1775	1.9753	0.1825	55037497
85	1	55654887	56247615	0.412656	0.156442752831	837	9	-0.118067361420579	0.906014284342579	-0.0438382737562571	239.599259503746	1.88726042841037	2.003	0.1775	1.9753	0.1825	55654887
86	1	56247615	56824574	0.38886	0.133387294418	827	6	0.0991318292550296	0.921033600457066	0.0374869308876958	236.73666381075	1.95855535820012	2.003	0.1775	1.9753	0.1825	56247615
87	1	56824574	57393964	0.401412	0.121867261455	978	8	0.454276554205527	0.649629789005403	0.168703105928022	279.961858774987	2.17696160267112	2.003	0.1775	1.9753	0.1825	56824574
88	1	57393964	57935864	0.405422	0.0773205388448	841	8	-0.122355036661421	0.902617846427525	-0.0490255587690679	240.744297780944	1.87200890372844	2.003	0.1775	1.9753	0.1825	57393964
89	1	57935864	58502738	0.397714	0.117969778116	955	7	0.559067870061924	0.576115401555472	0.19637725256679	273.377888681096	2.20299884659746	2.003	0.1775	1.9753	0.1825	57935864
90	1	58502738	59094223	0.410758	0.154670025444	1007	9	0.659180238910441	0.509780034943416	0.222925881700184	288.263386284674	2.27057497181511	2.003	0.1775	1.9753	0.1825	58502738
91	1	59094223	59653371	0.414602	0.10578236889	910	9	0.215691902250977	0.829227913722182	0.0768006487794577	260.496208062615	2.05186020293123	2.003	0.1775	1.9753	0.1825	59094223
92	1	59653371	60255843	0.39864	0.170085912706	854	7	0.0944580447451714	0.924745308823778	0.0351125892641695	244.465672181839	1.97001153402537	2.003	0.1775	1.9753	0.1825	59653371
93	1	60255843	60821076	0.37104	0.115409043704	747	5	-0.0635419669453302	0.949334941953853	-0.0256425624537962	213.835898266784	1.85705407085146	2.003	0.1775	1.9753	0.1825	60255843
94	1	60821076	61417341	0.382734	0.161446672201	949	6	0.669285891032356	0.503313125169247	0.236007688737531	271.660331265299	2.24748371817644	2.003	0.1775	1.9753	0.1825	60821076
95	1	61417341	61970030	0.39004	0.0953320945414	841	7	0.0346567801004408	0.972353424690085	0.0129823198988231	240.744297780944	1.94002306805075	2.003	0.1775	1.9753	0.1825	61417341
96	1	61970030	62620848	0.381812	0.231736061387	809	6	0.015010738173129	0.988023613524841	0.00573930414639841	231.583991563358	1.91592658377738	2.003	0.1775	1.9753	0.1825	61970030
97	1	62620848	63280408	0.38627	0.241918854994	790	6	-0.0737837468577661	0.941182459898931	-0.0285477452191137	226.145059746666	1.87092954410894	2.003	0.1775	1.9753	0.1825	62620848
98	1	63280408	63869089	0.386228	0.150643557377	843	6	0.173906132438941	0.861939233081257	0.0651322326585032	241.316816919544	1.99644760213144	2.003	0.1775	1.9753	0.1825	63280408
99	1	63869089	64446262	0.393574	0.133708610763	785	7	-0.222948667599937	0.82357545823443	-0.0864308265773317	224.713761900168	1.81084198385236	2.003	0.1775	1.9753	0.1825	63869089
100	1	64446262	65033617	0.394434	0.148726068562	884	7	0.232460963156088	0.816180003680286	0.0849228890351104	253.053459260826	2.03921568627451	2.003	0.1775	1.9753	0.1825	64446262
101	1	65033617	65629394	0.399178	0.160759814494	899	7	0.301462422361546	0.763061900544149	0.109197635158126	257.34735280032	2.07381776239908	2.003	0.1775	1.9753	0.1825	65033617
102	1	65629394	66254847	0.377892	0.200579420036	884	5	0.586301009985514	0.557673252439949	0.217295564148398	253.053459260826	2.19763828464885	2.003	0.1775	1.9753	0.1825	65629394
103	1	66254847	66835865	0.365906	0.139441463087	758	4	0.163512119518644	0.870115231573533	0.0662439174516383	216.98475352908	1.9675535366645	2.003	0.1775	1.9753	0.1825	66254847
104	1	66835865	67427162	0.36773	0.154401256898	761	4	0.177932047146353	0.858776342433533	0.0719425227840919	217.843532236978	1.97534068786502	2.003	0.1775	1.9753	0.1825	66835865
105	1	67427162	68073033	0.388648	0.225851601945	884	6	0.365515284347715	0.7147267996648	0.133645971107853	253.053459260826	2.09354647720545	2.003	0.1775	1.9753	0.1825	67427162
106	1	68073033	68649348	0.405242	0.132418902857	893	8	0.0965124284851577	0.923113603501914	0.0375288160970106	255.629795384522	1.98775737340011	2.003	0.1775	1.9753	0.1825	68073033
107	1	68649348	69258553	0.36887	0.179258213573	774	4	0.240418400199758	0.810005915160292	0.0963796354249569	221.564906637873	2.00908500973394	2.003	0.1775	1.9753	0.1825	68649348
108	1	69258553	69884622	0.36436	0.201365983622	705	4	-0.0912399352375462	0.927301943540212	-0.0383306734332976	201.812996356202	1.829980532122	2.003	0.1775	1.9753	0.1825	69258553
109	1	69884622	70472166	0.345444	0.148999904688	666	2	0.195216631976439	0.845223359111779	0.081463665705504	190.648873153518	1.97919762258544	2.003	0.1775	1.9753	0.1825	69884622
110	1	70472166	71088560	0.35187	0.188830520738	719	3	0.217418258562025	0.827882403233698	0.0920104003061541	205.820630326396	2.00278551532033	2.003	0.1775	1.9753	0.1825	70472166
111	1	71088560	71693782	0.3683	0.173856865745	810	4	0.413457531732265	0.679271430997452	0.161967977052534	231.870251132658	2.10253082414017	2.003	0.1775	1.9753	0.1825	71088560
112	1	71693782	72257723	0.349438	0.113382428304	661	2	0.168521812429595	0.86617278522225	0.0705917601419335	189.217575307021	1.96433878157504	2.003	0.1775	1.9753	0.1825	71693782
113	1	72257723	72815082	0.334444	0.102912126654	547	1	-0.0139692590241824	0.988854506388899	-0.00762465131683232	156.583984406869	1.82637729549249	2.003	0.1775	1.9753	0.1825	72257723
114	1	72815082	73397012	0.340498	0.140790129397	722	2	0.494198610901096	0.621165920694186	0.197940325521413	206.679409034295	2.14561664190193	2.003	0.1775	1.9753	0.1825	72815082
115	1	73397012	73987386	0.335486	0.153079234519	617	1	0.323388346409829	0.746401154030772	0.166105005040029	176.622154257839	2.06010016694491	2.003	0.1775	1.9753	0.1825	73397012
116	1	73987386	74559395	0.345768	0.125887879387	710	2	0.43013104398867	0.667100318915014	0.173760513026286	203.2442942027	2.10995542347697	2.003	0.1775	1.9753	0.1825	73987386
117	1	74559395	75131647	0.352786	0.126259060694	612	3	-0.30625917945477	0.759407316916979	-0.140449717440492	175.190856411341	1.70473537604457	2.003	0.1775	1.9753	0.1825	74559395
118	1	75131647	75753124	0.362604	0.195464997096	741	4	0.0817991962949604	0.934806395197711	0.0335196115863804	212.118340850987	1.92342634652823	2.003	0.1775	1.9753	0.1825	75131647
119	1	75753124	76418971	0.36001	0.249076739852	754	4	0.144285549348366	0.885274988853108	0.0586105925492109	215.839715251881	1.95717066839714	2.003	0.1775	1.9753	0.1825	75753124
120	1	76418971	76984893	0.384012	0.116486017508	876	6	0.328128132755759	0.742814783649187	0.120530471317594	250.76338270643	2.07460035523979	2.003	0.1775	1.9753	0.1825	76418971
121	1	76984893	77560331	0.38038	0.131096660283	828	6	0.103805223204024	0.917323921348661	0.0392303692157462	237.02292338005	1.96092362344583	2.003	0.1775	1.9753	0.1825	76984893
122	1	77560331	78159735	0.368906	0.165838065812	786	4	0.298098110710594	0.765628283493372	0.118575381539153	225.000021469468	2.04023361453602	2.003	0.1775	1.9753	0.1825	77560331
123	1	78159735	78823021	0.368596	0.24617736542	540	4	-0.884335954761535	0.376514884635362	-0.422994523668623	154.580167421772	1.40168721609345	1.0722	0.1134	1.0306	0.1085	78159735
124	1	78823021	79414170	0.355418	0.154189552888	422	3	-1.23615369555936	0.216401438805169	-0.676738371425958	120.801538244422	1.17548746518106	1.0722	0.1134	1.0306	0.1085	78823021
125	1	79414170	79994588	0.34357	0.138551871238	368	2	-1.39579461301548	0.162776353056651	-0.774352745308745	105.343521502244	1.09361069836553	1.0722	0.1134	1.0306	0.1085	79414170
126	1	79994588	80592222	0.33944	0.163367546023	337	1	-1.02604207532622	0.304871751792712	-0.70641689292753	96.4694748539575	1.12520868113523	1.0722	0.1134	1.0306	0.1085	79994588
127	1	80592222	81178536	0.337664	0.147214632432	292	1	-1.24291482167665	0.213899223299857	-0.913197115229372	83.5877942354766	0.974958263772955	1.0722	0.1134	1.0306	0.1085	80592222
128	1	81178536	81751251	0.347042	0.1269654191	341	2	-1.53994663856844	0.123573361077774	-0.884286772341586	97.6145131311558	1.01337295690936	1.0722	0.1134	1.0306	0.1085	81178536
129	1	81751251	82317801	0.360556	0.117465360515	376	4	-1.67262533174295	0.0944010768384865	-0.945221269041816	107.633598056641	0.975989617131733	1.0722	0.1134	1.0306	0.1085	81751251
130	1	82317801	82887691	0.354842	0.122637702013	416	3	-1.26551878554161	0.205685418634017	-0.697397841992052	119.083980828624	1.15877437325905	1.0722	0.1134	1.0306	0.1085	82317801
131	1	82887691	83437906	0.351738	0.0912643239461	342	3	-1.62768822865603	0.103591010345839	-0.979985045247246	97.9007727004554	0.952646239554318	1.0722	0.1134	1.0306	0.1085	82887691
132	1	83437906	84323614	0.376434	0.435479864696	385	5	-1.78064530744873	0.0749704131876732	-0.981892359660769	110.209934180337	0.957116221255438	1.0722	0.1134	1.0306	0.1085	83437906
133	1	84323614	84898459	0.361144	0.130200314867	492	4	-1.11505479680488	0.264826940587562	-0.557295615380214	140.839708095392	1.27709279688514	1.0722	0.1134	1.0306	0.1085	84323614
134	1	84898459	85493549	0.390158	0.15979095599	438	7	-1.81918242388621	0.0688836033990896	-0.928192610755148	125.381691353215	1.01038062283737	1.0722	0.1134	1.0306	0.1085	84898459
135	1	85493549	86076328	0.38686	0.142041837472	505	6	-1.40570102232119	0.159812923269878	-0.674117010644422	144.561082496287	1.1959739490823	1.0722	0.1134	1.0306	0.1085	85493549
136	1	86076328	86705911	0.353796	0.205823537167	370	3	-1.49065114207219	0.136053109720729	-0.866456099616832	105.916040640844	1.03064066852368	1.0722	0.1134	1.0306	0.1085	86076328
137	1	86705911	87352671	0.369278	0.226915702888	435	4	-1.38903342173135	0.164822587275928	-0.734938529983363	124.522912645316	1.12913692407528	1.0722	0.1134	1.0306	0.1085	86705911
138	1	87352671	87941933	0.38997	0.151481005054	484	6	-1.50384229525008	0.132621977936259	-0.735393351008985	138.549631540995	1.14624037892244	1.0722	0.1134	1.0306	0.1085	87352671
139	1	87941933	88509158	0.374164	0.118515580237	411	5	-1.65731744321368	0.0974553125189364	-0.887612411561351	117.652682982126	1.02175264139217	1.0722	0.1134	1.0306	0.1085	87941933
140	1	88509158	89069043	0.367756	0.10695946489	310	4	-1.98986373955255	0.0466059476873894	-1.22368571544522	88.7404664828689	0.804672290720311	1.0722	0.1134	1.0306	0.1085	88509158
141	1	89069043	89742054	0.363584	0.257070092465	385	4	-1.62936554885983	0.103235657364403	-0.91109548513719	110.209934180337	0.99935107073329	1.0722	0.1134	1.0306	0.1085	89069043
142	1	89742054	90375436	0.390364	0.210586975948	429	7	-1.86058329940948	0.0628030450581026	-0.958145832856776	122.805355229519	0.98961937716263	1.0722	0.1134	1.0306	0.1085	89742054
143	1	90375436	90983596	0.378064	0.177847934754	444	5	-1.50078592322304	0.133410940738795	-0.776191128892928	127.099248769012	1.10379117464264	1.0722	0.1134	1.0306	0.1085	90375436
144	1	90983596	91585996	0.379654	0.169986719788	411	5	-1.65731744321368	0.0974553125189364	-0.887612411561351	117.652682982126	1.02175264139217	1.0722	0.1134	1.0306	0.1085	90983596
145	1	91585996	92243357	0.392796	0.239382926581	441	7	-1.80538213204511	0.0710149052414797	-0.9183448247988	126.240470061114	1.01730103806228	1.0722	0.1134	1.0306	0.1085	91585996
146	1	92243357	92910060	0.375026	0.250040872772	469	5	-1.38220143838164	0.166909858596291	-0.697162882727657	134.255738001502	1.16594157862026	1.0722	0.1134	1.0306	0.1085	92243357
147	1	92910060	93580843	0.372672	0.254602457128	424	5	-1.59565351109615	0.110566173307463	-0.842686540679834	121.374057383021	1.05407085146053	1.0722	0.1134	1.0306	0.1085	92910060
148	1	93580843	94201415	0.386922	0.194291717963	402	6	-1.88706059906762	0.0591521754176828	-1.00320489710465	115.07634685843	0.952042628774423	1.0722	0.1134	1.0306	0.1085	93580843
149	1	94201415	94806788	0.413288	0.174062933101	508	9	-1.62227007029649	0.104745534195486	-0.764237399534435	145.419861204185	1.14543404735062	1.0722	0.1134	1.0306	0.1085	94201415
150	1	94806788	95410928	0.406776	0.172377263548	460	8	-1.72598011783155	0.0843509896922035	-0.919497498079837	131.679401877806	1.02392877017251	1.0722	0.1134	1.0306	0.1085	94806788
151	1	95410928	96009931	0.383672	0.165279639668	474	6	-1.55057623474002	0.121003271048025	-0.76551333938532	135.687035848	1.12255772646536	1.0722	0.1134	1.0306	0.1085	95410928
152	1	96009931	96583810	0.362702	0.128736197003	474	4	-1.20157436257113	0.229528479394037	-0.611066871821194	135.687035848	1.23036988968202	1.0722	0.1134	1.0306	0.1085	96009931
153	1	96583810	97211807	0.360224	0.203817852633	421	4	-1.45632641732732	0.145302406053027	-0.782133697653057	120.515278675122	1.09279688513952	1.0722	0.1134	1.0306	0.1085	96583810
154	1	97211807	97779353	0.356408	0.119014141585	368	3	-1.50043950539961	0.133500592695253	-0.874275604076131	105.343521502244	1.02506963788301	1.0722	0.1134	1.0306	0.1085	97211807
155	1	97779353	98339028	0.337656	0.106624380221	298	1	-1.21399845549659	0.224748313947306	-0.883853153647227	85.305351651274	0.994991652754591	1.0722	0.1134	1.0306	0.1085	97779353
156	1	98339028	98890282	0.350664	0.092977103114	1056	3	1.86675747923174	0.0619354628722043	0.64655655922531	302.290105180354	2.94150417827298	3.1932	0.2865	3.1928	0.3243	98339028
157	1	98890282	99480635	0.355304	0.153049107907	1154	3	2.34638728227516	0.0189563989667587	0.774589948512339	330.343542971712	3.21448467966574	3.1932	0.2865	3.1928	0.3243	98890282
158	1	99480635	100092722	0.359968	0.183122660668	1175	3	2.44916509721304	0.0143187798930389	0.800607481319218	336.354993927003	3.27298050139276	3.1932	0.2865	3.1928	0.3243	99480635
159	1	100092722	100714084	0.36035	0.195316095931	1164	4	2.11500899180191	0.0344291809524744	0.68506522218883	333.206138664708	3.02141466580143	3.1932	0.2865	3.1928	0.3243	100092722
160	1	100714084	101338271	0.37512	0.198958004572	1381	5	2.94376056863245	0.0032425074296197	0.860890609015017	395.324465202716	3.43318831572405	3.1932	0.2865	3.1928	0.3243	100714084
161	1	101338271	101931812	0.37346	0.157598211413	1351	5	2.80145918682277	0.00508720755013533	0.829204964082651	386.736678123729	3.3586078309509	3.1932	0.2865	3.1928	0.3243	101338271
162	1	101931812	102500573	0.347242	0.120896123328	1158	2	2.82198687538592	0.00477271304465231	0.879504836623478	331.48858124891	3.44130757800892	3.1932	0.2865	3.1928	0.3243	101931812
163	1	102500573	103106117	0.33507	0.174296170055	1058	1	2.4487412606441	0.0143356386593739	0.944102238004637	302.862624318953	3.53255425709516	3.1932	0.2865	3.1928	0.3243	102500573
164	1	103106117	103706599	0.32876	0.167335573756	1001	1	2.17403578193355	0.0297024480677006	0.864204584726605	286.545828868877	3.34223706176962	3.1932	0.2865	3.1928	0.3243	103106117
165	1	103706599	104687799	0.3364	0.490419894007	985	1	2.09692547212006	0.0360001732696363	0.84095824023435	281.965675760084	3.28881469115192	3.1932	0.2865	3.1928	0.3243	103706599
166	1	104687799	105307751	0.33468	0.193485947299	858	1	1.4848623879755	0.137580281221486	0.641812163390157	245.610710459037	2.86477462437396	3.1932	0.2865	3.1928	0.3243	104687799
167	1	105307751	105929325	0.326226	0.195590549154	933	1	1.84631696522622	0.0648461958277014	0.76271159674237	267.080178156506	3.11519198664441	3.1932	0.2865	3.1928	0.3243	105307751
168	1	105929325	106529817	0.332166	0.167349440126	869	1	1.53787572597227	0.124079003495543	0.660190692705011	248.759565721333	2.90150250417362	3.1932	0.2865	3.1928	0.3243	105929325
169	1	106529817	107116785	0.337458	0.148164806259	1131	1	2.80055704916814	0.0051014489436423	1.04036153988043	323.759572877822	3.7762938230384	3.1932	0.2865	3.1928	0.3243	106529817
170	1	107116785	107698214	0.355332	0.140049773919	1212	3	2.63024981877025	0.00853221437538376	0.845336423339807	346.946597991088	3.37604456824513	3.1932	0.2865	3.1928	0.3243	107116785
171	1	107698214	108245993	0.372992	0.0872231319565	1244	5	2.2939175917016	0.0217952327445267	0.710163774887569	356.106904208674	3.09260410192666	3.1932	0.2865	3.1928	0.3243	107698214
172	1	108245993	109071839	0.37898	0.394560244888	1414	5	3.10029208862309	0.00193329888884771	0.894959409566365	404.771030989602	3.51522684897452	3.1932	0.2865	3.1928	0.3243	108245993
173	1	109071839	109720252	0.389442	0.228886527568	1524	6	3.35648741170418	0.000789393144088469	0.919390599209743	436.259583612556	3.60923623445826	3.1932	0.2865	3.1928	0.3243	109071839
174	1	109720252	110351181	0.461202	0.207517803113	1322	13	1.29455477656343	0.195473861565324	0.43949671026584	378.435150614041	2.79050131926121	3.1932	0.2865	3.1928	0.3243	109720252
175	1	110351181	110922127	0.469932	0.12426043794	1313	13	1.26099467917906	0.207310764182277	0.429641449651036	375.858814490345	2.77150395778364	3.1932	0.2865	3.1928	0.3243	110351181
176	1	110922127	111499781	0.426074	0.134429952878	1423	10	2.08269608872475	0.0372789341999904	0.630198119618462	407.347367113298	3.04710920770878	3.1932	0.2865	3.1928	0.3243	110922127
177	1	111499781	112130318	0.397814	0.20702512303	1492	7	3.02932010961733	0.00245104824538472	0.840052149898917	427.099277394969	3.44175317185698	3.1932	0.2865	3.1928	0.3243	111499781
178	1	112130318	112681414	0.440542	0.092717058371	1655	12	3.21082994756876	0.00132352230921742	0.820566566243116	473.7595871908	3.53443673251468	3.1932	0.2865	3.1928	0.3243	112130318
179	1	112681414	113311583	0.416242	0.206562049228	1416	9	2.52914652441272	0.0114340281927984	0.714683463776397	405.343550128201	3.19278466741826	3.1932	0.2865	3.1928	0.3243	112681414
180	1	113311583	114007463	0.398336	0.28148531356	1525	7	3.18112331986934	0.00146705166034767	0.87161385698129	436.545843181855	3.51787773933103	3.1932	0.2865	3.1928	0.3243	113311583
181	1	114007463	114649045	0.38319	0.220676390547	1439	6	2.95924892603965	0.00308389883912572	0.836594288456719	411.927520222092	3.40793368857312	3.1932	0.2865	3.1928	0.3243	114007463
182	1	114649045	115265452	0.40239	0.188847628272	1481	8	2.57139838052724	0.010128873633891	0.767368376264635	423.950422132674	3.29660545353367	3.1932	0.2865	3.1928	0.3243	114649045
183	1	115265452	115866443	0.386776	0.168040785969	1332	6	2.45919577349724	0.0139248660530665	0.725121778787683	381.297746307037	3.15452930728242	3.1932	0.2865	3.1928	0.3243	115265452
184	1	115866443	116456524	0.41609	0.152658702788	1319	9	2.08565818775325	0.0370095964615618	0.612306762944944	377.576371906142	2.97406989853439	3.1932	0.2865	3.1928	0.3243	115866443
185	1	116456524	117032962	0.412266	0.132604026799	1337	9	2.16795499249419	0.0301621111039008	0.631861663786752	382.729044153535	3.01465614430665	3.1932	0.2865	3.1928	0.3243	116456524
186	1	117032962	117684148	0.425704	0.23217022479	1604	10	2.83121693637589	0.00463712581060993	0.8029365995469	459.160349156522	3.43468950749465	3.1932	0.2865	3.1928	0.3243	117032962
187	1	117684148	118287849	0.402334	0.171775431878	1315	8	1.87270608794393	0.0611089822285224	0.595859535155453	376.431333628944	2.92710072342794	3.1932	0.2865	3.1928	0.3243	117684148
188	1	118287849	118872569	0.376144	0.144889861814	1202	5	2.09469565716806	0.0361980555417494	0.660614185468152	344.084002298092	2.98819142324425	3.1932	0.2865	3.1928	0.3243	118287849
189	1	118872569	119506670	0.365906	0.211482082507	1089	4	1.75451080110919	0.0793430207802805	0.588978117997454	311.73667096724	2.82673588578845	3.1932	0.2865	3.1928	0.3243	118872569
190	1	119506670	120187786	0.409656	0.265910652517	1421	8	2.3188589976658	0.020402682981029	0.707703290218568	406.774847974699	3.16304952698943	3.1932	0.2865	3.1928	0.3243	119506670
191	1	120187786	145035037	0.402788	0.979877049578	2118	8	5.25252482857283	1.50028232326914e-07	1.28349932496812	606.297767776505	4.71452420701169	3.1932	0.2865	3.1928	0.3243	120187786
192	1	145035037	146737129	0.410546	0.706243845809	1069	9	0.942647010795872	0.345861485477584	0.30912405141389	306.011479581248	2.41037204058625	3.1932	0.2865	3.1928	0.3243	145035037
193	1	146737129	147374311	0.40698	0.215294845115	715	8	-0.652687740670438	0.513957607462	-0.283188117358461	204.675592049198	1.59154145798553	1.8128	0.1623	1.7491	0.1109	146737129
194	1	147374311	150270836	0.41762	0.82737935975	721	9	-0.648424547528804	0.516710397634577	-0.259066637065778	206.393149464995	1.62570462232244	1.8128	0.1623	1.7491	0.1109	147374311
195	1	150270836	151011108	0.409924	0.324572589535	795	8	-0.315968563521856	0.752026369353656	-0.130176498852494	227.576357593164	1.76961602671119	1.8128	0.1623	1.7491	0.1109	150270836
196	1	151011108	151701010	0.439724	0.275259384666	829	11	-0.395737636270003	0.692298587615717	-0.146130725680484	237.30918294935	1.74526315789474	1.8128	0.1623	1.7491	0.1109	151011108
197	1	151701010	152341794	0.416488	0.219705860321	772	9	-0.415250267429498	0.677958703889666	-0.16046504903852	220.992387499274	1.74069898534386	1.8128	0.1623	1.7491	0.1109	151701010
198	1	152341794	152955472	0.413262	0.185240468128	752	9	-0.506691161586089	0.612371533029568	-0.198333234628964	215.267196113282	1.695603156708	1.8128	0.1623	1.7491	0.1109	152341794
199	1	152955472	153611727	0.435116	0.23810104304	821	11	-0.431563387398381	0.666058773311496	-0.16012060539843	235.019106394953	1.72842105263158	1.8128	0.1623	1.7491	0.1109	152955472
200	1	153611727	154358028	0.443378	0.330029036542	819	12	-0.52817118001628	0.597380530507164	-0.194329293810456	234.446587256354	1.74906567004805	1.8128	0.1623	1.7491	0.1109	153611727
201	1	154358028	154964096	0.46911	0.175010064877	845	13	-0.484130384808616	0.628293338536543	-0.206202220072305	241.889336058143	1.78364116094987	1.8128	0.1623	1.7491	0.1109	154358028
202	1	154964096	155740245	0.461494	0.355793797325	799	13	-0.655659771439883	0.512043058118502	-0.286958058313874	228.721395870362	1.68654353562005	1.8128	0.1623	1.7491	0.1109	154964096
203	1	155740245	156424280	0.477374	0.269043250711	989	14	0.0543597332443715	0.956648559609853	0.0202672343944746	283.110714037282	2.00812182741117	1.8128	0.1623	1.7491	0.1109	155740245
204	1	156424280	157011936	0.502404	0.149162094831	1044	15	0.343473435482838	0.731242322059739	0.11521143280736	298.854990348759	2.21069348861832	1.8128	0.1623	1.7491	0.1109	156424280
205	1	157011936	157691696	0.422196	0.264446275156	787	10	-0.547465563795283	0.5840589224914	-0.224302001400534	225.286281038767	1.68522483940043	1.8128	0.1623	1.7491	0.1109	157011936
206	1	157691696	158325621	0.41886	0.211263162046	887	9	0.110534873970898	0.911985193880776	0.0398682079944632	253.912237968725	2	1.8128	0.1623	1.7491	0.1109	157691696
207	1	158325621	158913505	0.358822	0.149492076668	625	3	-0.242634817826561	0.808288306320688	-0.110125180583694	178.912230812236	1.74094707520891	1.8128	0.1623	1.7491	0.1109	158325621
208	1	158913505	159545020	0.381576	0.208253168967	766	6	-0.185945201633634	0.852487734505349	-0.0730560063586219	219.274830083476	1.81409117821196	1.8128	0.1623	1.7491	0.1109	158913505
209	1	159545020	160119603	0.446652	0.129803701119	880	12	-0.255349327405409	0.798453304559422	-0.0906892219268048	251.908420983628	1.87933796049119	1.8128	0.1623	1.7491	0.1109	159545020
210	1	160119603	160746787	0.425056	0.202785785352	949	10	0.12248127222397	0.902517876916475	0.045742450113089	271.660331265299	2.03211991434689	1.8128	0.1623	1.7491	0.1109	160119603
211	1	160746787	161571226	0.442676	0.393526992294	987	12	0.22320703701038	0.823374375353727	0.0748573390049334	282.538194898683	2.10784837159637	1.8128	0.1623	1.7491	0.1109	160746787
212	1	161571226	162214601	0.40472	0.222848261123	751	8	-0.501164110953576	0.616255629935651	-0.21231845150994	214.980936543982	1.67167501391208	1.8128	0.1623	1.7491	0.1109	161571226
213	1	162214601	162849228	0.40032	0.212135632427	858	8	-0.0508022115173471	0.959483128618637	-0.0201537115246666	245.610710459037	1.90984974958264	1.8128	0.1623	1.7491	0.1109	162214601
214	1	162849228	163417199	0.375318	0.119673363605	742	5	-0.0872588639136092	0.93046575109456	-0.0353316186222301	212.404600420286	1.84462399005594	1.8128	0.1623	1.7491	0.1109	162849228
215	1	163417199	164008069	0.36648	0.153790173811	645	4	-0.379638487791724	0.704213786896218	-0.166654770408837	184.637422198227	1.67423750811162	1.8128	0.1623	1.7491	0.1109	163417199
216	1	164008069	164614377	0.373468	0.175336627589	420	5	-1.61462702867078	0.106391488561567	-0.856361477576911	120.229019105822	1.04412678682411	1.0303	0.106	1.0226	0.1206	164008069
217	1	164614377	165175954	0.407162	0.109650145928	416	8	-1.91117566526327	0.0559820100156367	-1.06454783088312	119.083980828624	0.9259877573734	1.0303	0.106	1.0226	0.1206	164614377
218	1	165175954	165737902	0.4166	0.110237957961	478	9	-1.75943141153138	0.0785042605461247	-0.852055278325852	136.832074125198	1.07779030439684	1.0303	0.106	1.0226	0.1206	165175954
219	1	165737902	166368037	0.420072	0.206519237941	471	10	-1.85427544146247	0.0636997637513642	-0.964938577295237	134.828257140101	1.00856531049251	1.0303	0.106	1.0226	0.1206	165737902
220	1	166368037	167003472	0.38465	0.213137457018	415	6	-1.8263064777307	0.067804110043848	-0.957289062049292	118.797721259325	0.98283007696862	1.0303	0.106	1.0226	0.1206	166368037
221	1	167003472	167586870	0.4115	0.142952152733	484	9	-1.7319991432844	0.0832737149766645	-0.834058849032006	138.549631540995	1.0913190529876	1.0303	0.106	1.0226	0.1206	167003472
222	1	167586870	168200169	0.399112	0.184736971689	484	7	-1.60757794898947	0.107927644885377	-0.784116433081727	138.549631540995	1.11649365628604	1.0303	0.106	1.0226	0.1206	167586870
223	1	168200169	168802725	0.40208	0.170201607817	503	8	-1.54499356011418	0.122347821069493	-0.790572959218685	143.988563357687	1.11964385086255	1.0303	0.106	1.0226	0.1206	168200169
224	1	168802725	169419841	0.373302	0.189779555221	444	5	-1.50078592322304	0.133410940738795	-0.776191128892928	127.099248769012	1.10379117464264	1.0303	0.106	1.0226	0.1206	168802725
225	1	169419841	170011904	0.366926	0.155495276685	457	4	-1.28328728579481	0.199391445378454	-0.663759765661384	130.820623169907	1.18624269954575	1.0303	0.106	1.0226	0.1206	169419841
226	1	170011904	170641128	0.370912	0.205370424523	362	5	-1.88974303350281	0.0587923356871575	-1.07076110815983	103.625964086447	0.899937849596022	1.0303	0.106	1.0226	0.1206	170011904
227	1	170641128	171250621	0.370408	0.179646033671	395	5	-1.73321151351217	0.0830580813604156	-0.944898152178568	113.072529873333	0.981976382846488	1.0303	0.106	1.0226	0.1206	170641128
228	1	171250621	171907984	0.387702	0.239385240727	406	6	-1.86836702327165	0.061710930308273	-0.988920671098403	116.221385135628	0.961515689757253	1.0303	0.106	1.0226	0.1206	171250621
229	1	171907984	172498734	0.368874	0.153618281845	371	4	-1.6966585444558	0.089761234500014	-0.96453474409865	106.202300210143	0.963011031797534	1.0303	0.106	1.0226	0.1206	171907984
230	1	172498734	173110211	0.37644	0.182307756465	449	5	-1.47706902625476	0.139657135253561	-0.760035360501886	128.53054661551	1.11622125543816	1.0303	0.106	1.0226	0.1206	172498734
231	1	173110211	173810641	0.379776	0.286152791856	430	5	-1.56719323473422	0.117069531312353	-0.822414145653573	123.091614798818	1.06898694841516	1.0303	0.106	1.0226	0.1206	173110211
232	1	173810641	174477598	0.361262	0.250326482817	397	4	-1.57168583834899	0.116023428081593	-0.866814923576496	113.645049011932	1.03049967553537	1.0303	0.106	1.0226	0.1206	173810641
233	1	174477598	175140831	0.382188	0.246117126259	390	6	-1.94314132645556	0.0519990849563227	-1.04692627453397	111.641232026835	0.923623445825932	1.0303	0.106	1.0226	0.1206	174477598
234	1	175140831	175695810	0.431134	0.099065009667	505	11	-1.84668055696933	0.0647934512235272	-0.861219439537078	144.561082496287	1.06315789473684	1.0303	0.106	1.0226	0.1206	175140831
235	1	175695810	176315233	0.381172	0.192797167687	399	6	-1.90108078091461	0.0572914325448452	-1.01401165206123	114.217568150531	0.9449378330373	1.0303	0.106	1.0226	0.1206	175695810
236	1	176315233	176885374	0.395226	0.123023953724	353	7	-2.21019069271714	0.0270919306485553	-1.23945529708514	101.049627962751	0.814302191464821	1.0303	0.106	1.0226	0.1206	176315233
237	1	176885374	177436960	0.409208	0.0935230408313	530	8	-1.43135083782654	0.152329690662251	-0.715138999573651	151.717571728776	1.17974401780746	1.0303	0.106	1.0226	0.1206	176885374
238	1	177436960	178033641	0.403418	0.162031303159	496	8	-1.57445648811468	0.115381953332608	-0.810791238637337	141.98474637259	1.10406232609905	1.0303	0.106	1.0226	0.1206	177436960
239	1	178033641	178635967	0.383454	0.169884746798	483	6	-1.50851568919907	0.131422594301814	-0.738377209447806	138.263371971696	1.14387211367673	1.0303	0.106	1.0226	0.1206	178033641
240	1	178635967	179290609	0.385878	0.236223768105	397	6	-1.9104275688126	0.0560781840313009	-1.02126139114062	113.645049011932	0.940201302545885	1.0303	0.106	1.0226	0.1206	178635967
241	1	179290609	179957482	0.3858	0.25023205318	404	6	-1.87771381116964	0.0604203263166329	-0.996045105531784	115.648865997029	0.956779159265838	1.0303	0.106	1.0226	0.1206	179290609
242	1	179957482	180555664	0.400752	0.164133992664	454	8	-1.75123405611769	0.0799056014446259	-0.938439061733297	129.961844462008	1.01057317751809	1.0303	0.106	1.0226	0.1206	179957482
243	1	180555664	181174706	0.413636	0.19230036088	430	9	-1.9788895575072	0.0478284422255495	-1.00472923671714	123.091614798818	0.9695603156708	1.0303	0.106	1.0226	0.1206	180555664
244	1	181174706	181734945	0.436322	0.107523753255	399	11	-2.32137175942035	0.0202667883459496	-1.20111408095389	114.217568150531	0.84	1.0303	0.106	1.0226	0.1206	181174706
245	1	181734945	182365150	0.412262	0.206607373791	482	9	-1.74114323270006	0.0816584748524006	-0.840032750076639	137.977112402396	1.08680947012401	1.0303	0.106	1.0226	0.1206	181734945
246	1	182365150	182968342	0.40148	0.171076539477	419	8	-1.89854869612019	0.0576238393700498	-1.05418111532486	119.942759536523	0.932665553700612	1.0303	0.106	1.0226	0.1206	182365150
247	1	182968342	183553816	0.403842	0.145991111475	467	8	-1.69651718983104	0.0897879775668364	-0.89770880931455	133.683218862903	1.039510294936	1.0303	0.106	1.0226	0.1206	182968342
248	1	183553816	184145025	0.392438	0.154275391613	461	7	-1.71338018643784	0.0866426189955695	-0.854356729926983	131.965661447105	1.06343713956171	1.0303	0.106	1.0226	0.1206	183553816
249	1	184145025	184721667	0.389152	0.132910887518	527	6	-1.30288635544331	0.192613562868712	-0.612597436646364	150.858793020877	1.24807578448786	1.0303	0.106	1.0226	0.1206	184145025
250	1	184721667	185345081	0.375066	0.197964755363	438	5	-1.52924619958497	0.126203421431399	-0.79581993564186	125.381691353215	1.088875077688	1.0303	0.106	1.0226	0.1206	184721667
251	1	185345081	185947636	0.364852	0.170200230684	387	4	-1.61975226377469	0.105285504339448	-0.903620364575043	110.782453318936	1.00454250486697	1.0303	0.106	1.0226	0.1206	185345081
252	1	185947636	186531620	0.351844	0.143812159237	341	3	-1.63258241031974	0.102556853135435	-0.984209631108971	97.6145131311558	0.949860724233983	1.0303	0.106	1.0226	0.1206	185947636
253	1	186531620	187128463	0.35383	0.162258751464	415	3	-1.27041296720532	0.203937566632913	-0.700870033898856	118.797721259325	1.15598885793872	1.0303	0.106	1.0226	0.1206	186531620
254	1	187128463	187719554	0.344872	0.154106558889	325	2	-1.62537006111834	0.104083731194785	-0.953618793449941	93.0343600223626	0.965824665676077	1.0303	0.106	1.0226	0.1206	187128463
255	1	187719554	188303765	0.33367	0.144144838081	344	1	-0.992306314782815	0.321048123816664	-0.676756919407291	98.4732918390546	1.14858096828047	1.0303	0.106	1.0226	0.1206	187719554
256	1	188303765	188888807	0.328932	0.145360504032	274	1	-1.32966392021683	0.183629027425503	-1.00498959114886	78.4351219880842	0.914858096828047	1.0303	0.106	1.0226	0.1206	188303765
257	1	188888807	189490516	0.323614	0.169033536145	256	1	-1.416413018757	0.156654614440239	-1.10302167410939	73.2824497406918	0.854757929883139	1.0303	0.106	1.0226	0.1206	188888807
258	1	189490516	190060588	0.327752	0.122917806874	341	1	-1.00676449787284	0.314047959076803	-0.689393745085216	97.6145131311558	1.13856427378965	1.0303	0.106	1.0226	0.1206	189490516
259	1	190060588	190610383	0.32528	0.0905701215908	281	1	-1.29592815967343	0.195000236565767	-0.968595353888463	80.4389389731812	0.938230383973289	1.0303	0.106	1.0226	0.1206	190060588
260	1	190610383	191200583	0.326592	0.152829549305	266	1	-1.36821907512357	0.171243512527101	-1.0477392386082	76.1450454336875	0.888146911519199	1.0303	0.106	1.0226	0.1206	190610383
261	1	191200583	191781618	0.330868	0.139466641424	327	1	-1.07423601895965	0.282716912702026	-0.749874848611306	93.6068791609618	1.09181969949917	1.0303	0.106	1.0226	0.1206	191200583
262	1	191781618	192350659	0.333602	0.121328691606	358	1	-0.924834793696013	0.355051849010023	-0.619205896845132	102.480925809249	1.19532554257095	1.0303	0.106	1.0226	0.1206	191781618
263	1	192350659	192946632	0.359664	0.161035818737	360	3	-1.53959295870928	0.123659602904551	-0.905984463803469	103.053444947848	1.00278551532033	1.0303	0.106	1.0226	0.1206	192350659
264	1	192946632	193539023	0.357784	0.155962869119	438	3	-1.15784678894003	0.246926565498757	-0.62305050053197	125.381691353215	1.22005571030641	1.0303	0.106	1.0226	0.1206	192946632
265	1	193539023	194130454	0.345412	0.154592843459	331	2	-1.59333627766213	0.111084772479252	-0.927227294558541	94.7519174381601	0.983655274888559	1.0303	0.106	1.0226	0.1206	193539023
266	1	194130454	194721839	0.32878	0.154527084725	272	1	-1.33930270894351	0.180472147225053	-1.01555883285905	77.862602849485	0.908180300500835	1.0303	0.106	1.0226	0.1206	194130454
267	1	194721839	195304540	0.32491	0.141926991716	307	1	-1.17062390622651	0.241749983710971	-0.840926828739209	87.8816877749702	1.02504173622704	1.0303	0.106	1.0226	0.1206	194721839
268	1	195304540	195884769	0.329234	0.138271268758	262	1	-1.38749665257694	0.165290371145385	-1.06959867257194	75.0000071564892	0.874791318864775	1.0303	0.106	1.0226	0.1206	195304540
269	1	195884769	196459548	0.33624	0.130100438603	320	1	-1.10797177950305	0.26787400376525	-0.781093579222026	91.6030621758647	1.06844741235392	1.0303	0.106	1.0226	0.1206	195884769
270	1	196459548	197191179	0.34106	0.316595387566	329	2	-1.60401420548087	0.108710921399431	-0.935970927630517	94.1793982995609	0.977711738484398	1.0303	0.106	1.0226	0.1206	196459548
271	1	197191179	197770816	0.344972	0.13739116033	303	2	-1.74282726712446	0.0813637918474953	-1.05474071789281	86.7366494977719	0.900445765230312	1.0303	0.106	1.0226	0.1206	197191179
272	1	197770816	198356448	0.363732	0.14622151795	393	4	-1.59091240851927	0.111629289620679	-0.881424618460847	112.500010734734	1.02011680726801	1.0303	0.106	1.0226	0.1206	197770816
273	1	198356448	198909725	0.348318	0.0962935383181	382	2	-1.32104911828432	0.186484987069205	-0.720485873330009	109.351155472439	1.13521545319465	1.0303	0.106	1.0226	0.1206	198356448
274	1	198909725	199485293	0.348812	0.13129291413	416	2	-1.13952434536578	0.254484519986348	-0.597474983224666	119.083980828624	1.23625557206538	1.0303	0.106	1.0226	0.1206	198909725
275	1	199485293	200120632	0.37051	0.213018561744	478	5	-1.33951102383874	0.180404368108899	-0.669740187262285	136.832074125198	1.18831572405221	1.0303	0.106	1.0226	0.1206	199485293
276	1	200120632	200746733	0.385968	0.201406801778	744	6	-0.288759868511512	0.772765144708173	-0.115097777175548	212.977119558885	1.76198934280639	1.6578	0.146	1.6671	0.1767	200120632
277	1	200746733	201321553	0.4812	0.130162485648	702	14	-1.07645100079488	0.281725603665479	-0.474232256060076	200.954217648303	1.4253807106599	1.6578	0.146	1.6671	0.1767	200746733
278	1	201321553	201903800	0.479672	0.141257919749	871	14	-0.410572903050514	0.681385736254767	-0.163030567765772	249.332084859932	1.76852791878173	1.6578	0.146	1.6671	0.1767	201321553
279	1	201903800	202697511	0.472774	0.370047788175	698	14	-1.09221142914386	0.274740180044221	-0.482476250154984	199.809179371105	1.41725888324873	1.6578	0.146	1.6671	0.1767	201903800
280	1	202697511	203305393	0.456966	0.177471943568	809	13	-0.618370774346129	0.536330958295405	-0.269013858811874	231.583991563358	1.70765171503958	1.6578	0.146	1.6671	0.1767	202697511
281	1	203305393	203964546	0.440008	0.241450770914	860	12	-0.344799115146678	0.730245398341685	-0.123856085862004	246.183229597636	1.83662573411639	1.6578	0.146	1.6671	0.1767	203305393
282	1	203964546	204560510	0.474552	0.161023149049	736	14	-0.942487359828562	0.345943179609615	-0.405997520307624	210.687043004489	1.49441624365482	1.6578	0.146	1.6671	0.1767	203964546
283	1	204560510	205122961	0.470414	0.111033672267	947	14	-0.11112476441991	0.911517411191633	-0.0423388608962513	271.0878121267	1.92284263959391	1.6578	0.146	1.6671	0.1767	204560510
284	1	205122961	205736766	0.468962	0.185409046847	853	13	-0.454299187133613	0.649613501052424	-0.192607819923561	244.179412612539	1.80052770448549	1.6578	0.146	1.6671	0.1767	205122961
285	1	205736766	206863148	0.45866	0.556100860987	835	13	-0.52141938190237	0.602074652490799	-0.223377363880437	239.026740365147	1.76253298153034	1.6578	0.146	1.6671	0.1767	205736766
286	1	206863148	207443791	0.425538	0.13888568363	765	10	-0.638445998316416	0.523183396156548	-0.265205889328006	218.988570514177	1.63811563169165	1.6578	0.146	1.6671	0.1767	206863148
287	1	207443791	208141565	0.396358	0.283435610957	693	7	-0.646157617393415	0.51817728424577	-0.266268128219107	198.377881524607	1.59861591695502	1.6578	0.146	1.6671	0.1767	207443791
288	1	208141565	208679247	0.443688	0.0700823163134	758	12	-0.80099303262715	0.423135679408457	-0.305994897280373	216.98475352908	1.61879337960491	1.6578	0.146	1.6671	0.1767	208141565
289	1	208679247	209255545	0.393952	0.132393310405	790	7	-0.199948181198117	0.841521108059555	-0.0772708272918558	226.145059746666	1.82237600922722	1.6578	0.146	1.6671	0.1767	208679247
290	1	209255545	209816933	0.420718	0.109350395805	868	10	-0.212492145785657	0.831723104637035	-0.0829705944635409	248.473306152033	1.85867237687366	1.6578	0.146	1.6671	0.1767	209255545
291	1	209816933	210416295	0.390638	0.165779612321	647	7	-0.857762092290153	0.39102384574437	-0.365357768363813	185.209941336826	1.49250288350634	1.6578	0.146	1.6671	0.1767	209816933
292	1	210416295	210994618	0.424874	0.135431238253	771	10	-0.613633152537925	0.53945777087062	-0.253934776992986	220.706127929974	1.65096359743041	1.6578	0.146	1.6671	0.1767	210416295
293	1	210994618	211687066	0.392766	0.27792411849	765	7	-0.314950613207215	0.752799151841214	-0.123663732776307	218.988570514177	1.76470588235294	1.6578	0.146	1.6671	0.1767	210994618
294	1	211687066	212316012	0.40907	0.205019190837	695	8	-0.736867534957584	0.461202908519038	-0.324118381413342	198.950400663206	1.54702281580412	1.6578	0.146	1.6671	0.1767	211687066
295	1	212316012	212928493	0.427624	0.18364814582	711	10	-0.861761610322834	0.388818714308839	-0.370816077288605	203.530553771999	1.52248394004283	1.6578	0.146	1.6671	0.1767	212316012
296	1	212928493	213576892	0.39125	0.228869877961	747	7	-0.397752364253765	0.69081273405147	-0.158015237567084	213.835898266784	1.72318339100346	1.6578	0.146	1.6671	0.1767	212928493
297	1	213576892	214144279	0.412636	0.118767261146	728	9	-0.616420234573997	0.537617201963366	-0.245127446107905	208.396966450092	1.64148816234498	1.6578	0.146	1.6671	0.1767	213576892
298	1	214144279	214704502	0.404234	0.107498264084	830	8	-0.168653923519351	0.866068863196063	-0.0680200227899251	237.595442518649	1.84752365052866	1.6578	0.146	1.6671	0.1767	214144279
299	1	214704502	215295930	0.375306	0.154588555158	725	5	-0.167896313605758	0.866664850278855	-0.0687698103407365	207.538187742193	1.80236171535115	1.6578	0.146	1.6671	0.1767	214704502
300	1	215295930	215892610	0.360918	0.162029898773	585	4	-0.668037040345901	0.504109948901342	-0.307517306248686	167.461848040253	1.51849448410123	1.6578	0.146	1.6671	0.1767	215295930
301	1	215892610	216454419	0.351284	0.110017817443	611	3	-0.311153361118478	0.755684036739931	-0.142808990314414	174.904596842042	1.70194986072423	1.6578	0.146	1.6671	0.1767	215892610
302	1	216454419	217000444	0.357908	0.0842910123163	522	3	-0.746735529188523	0.455223218799967	-0.369931563563259	149.427495174379	1.45403899721448	1.6578	0.146	1.6671	0.1767	216454419
303	1	217000444	217552799	0.380902	0.0947850567117	715	6	-0.424288293032352	0.671355575976621	-0.172457156617827	204.675592049198	1.69330965068088	1.6578	0.146	1.6671	0.1767	217000444
304	1	217552799	218133162	0.350968	0.138470233285	524	3	-0.736947165861106	0.461154479719022	-0.364414558595693	150.000014312978	1.45961002785515	1.6578	0.146	1.6671	0.1767	217552799
305	1	218133162	218713443	0.375546	0.138348489783	593	5	-0.794022393568323	0.427182394817073	-0.35871870069703	169.751924594649	1.47420758234929	1.6578	0.146	1.6671	0.1767	218133162
306	1	218713443	219299415	0.365698	0.146716907975	633	4	-0.437318198302559	0.661880599304687	-0.193748431291112	181.202307366632	1.64308890330954	1.6578	0.146	1.6671	0.1767	218713443
307	1	219299415	219877178	0.370658	0.134593250174	686	5	-0.352888109958334	0.724172325006694	-0.148542229070221	196.37406453951	1.70540708514605	1.6578	0.146	1.6671	0.1767	219299415
308	1	219877178	220519371	0.376382	0.221417860363	643	5	-0.556853423885533	0.577627579265377	-0.241932067915086	184.064903059628	1.59850839030454	1.6578	0.146	1.6671	0.1767	219877178
309	1	220519371	221114673	0.402784	0.160090172719	704	8	-0.698986627528368	0.484560387934011	-0.305555930386915	201.526736786902	1.56705620478575	1.6578	0.146	1.6671	0.1767	220519371
310	1	221114673	221702465	0.376338	0.14935895691	718	5	-0.201099969361348	0.840620405950661	-0.0827669614199821	205.534370757096	1.78495960223741	1.6578	0.146	1.6671	0.1767	221114673
311	1	221702465	222271496	0.391524	0.121313250069	724	7	-0.503554601702134	0.614574401585777	-0.203133783273116	207.251928172894	1.67012687427912	1.6578	0.146	1.6671	0.1767	221702465
312	1	222271496	222913998	0.39083	0.221792305705	770	7	-0.291950126805395	0.770324756495778	-0.114265034774057	220.419868360674	1.7762399077278	1.6578	0.146	1.6671	0.1767	222271496
313	1	222913998	223523051	0.413476	0.179053382875	813	9	-0.227796434408487	0.819804498760001	-0.0858105442315731	232.729029840556	1.83314543404735	1.6578	0.146	1.6671	0.1767	222913998
314	1	223523051	224373409	0.431744	0.412012352444	701	11	-0.968949654324059	0.332570309201343	-0.388088383165612	200.667958079004	1.47578947368421	1.6578	0.146	1.6671	0.1767	223523051
315	1	224373409	225002935	0.415194	0.205751629003	839	9	-0.10892327200492	0.913263348073085	-0.0403950858667775	240.171778642345	1.89177001127396	1.6578	0.146	1.6671	0.1767	224373409
316	1	225002935	225695542	0.37943	0.278089883585	730	5	-0.144179416637479	0.885358794252965	-0.0588543414756537	208.969485588691	1.81479179614667	1.6578	0.146	1.6671	0.1767	225002935
317	1	225695542	226358227	0.4311	0.24549371119	784	11	-0.597257486367132	0.550335483849294	-0.226649173061026	224.427502330869	1.65052631578947	1.6578	0.146	1.6671	0.1767	225695542
318	1	226358227	226970538	0.453284	0.183421496592	679	13	-1.10312773656493	0.269971697292407	-0.52174198699712	194.370247554413	1.43324538258575	1.6578	0.146	1.6671	0.1767	226358227
319	1	226970538	227580663	0.395332	0.180495800041	690	7	-0.659957909234506	0.509280840524087	-0.27252711869079	197.519102816708	1.5916955017301	1.6578	0.146	1.6671	0.1767	226970538
320	1	227580663	228266773	0.472358	0.271253880573	653	14	-1.26951624806988	0.204256999238085	-0.578620294818206	186.927498752624	1.3258883248731	1.6578	0.146	1.6671	0.1767	227580663
321	1	228266773	228906733	0.499332	0.218701168823	649	15	-1.3496723910233	0.177121092150163	-0.570619895763386	185.782460475426	1.37427210164108	1.6578	0.146	1.6671	0.1767	228266773
322	1	228906733	229496991	0.440392	0.152912794066	836	12	-0.452138860436201	0.651168949990529	-0.164689803370582	239.312999934447	1.78537106246663	1.6578	0.146	1.6671	0.1767	228906733
323	1	229496991	230108568	0.419716	0.182441458721	722	9	-0.643852502820974	0.519671084136131	-0.25706705941943	206.679409034295	1.62795941375423	1.6578	0.146	1.6671	0.1767	229496991
324	1	230108568	230682839	0.452012	0.129330925643	723	13	-0.939056149352411	0.347701916633292	-0.431157914290733	206.965668603594	1.52612137203166	1.6578	0.146	1.6671	0.1767	230108568
325	1	230682839	231272270	0.429698	0.151724290036	785	10	-0.555736512388113	0.578390992234816	-0.227972983129031	224.713761900168	1.68094218415418	1.6578	0.146	1.6671	0.1767	230682839
326	1	231272270	231895935	0.407194	0.19828754219	659	8	-0.888391164674446	0.374330376326085	-0.400852894016161	188.645056168421	1.46688925987757	1.6578	0.146	1.6671	0.1767	231272270
327	1	231895935	232490999	0.413336	0.159754244922	770	9	-0.424394356845157	0.671278235551146	-0.164207450724337	220.419868360674	1.73618940248027	1.6578	0.146	1.6671	0.1767	231895935
328	1	232490999	233052992	0.406902	0.11030920314	727	8	-0.602179864098151	0.547054417590072	-0.259175995104618	208.110706880793	1.61825264329438	1.6578	0.146	1.6671	0.1767	232490999
329	1	233052992	233629427	0.3979	0.132599512521	736	7	-0.448353434337767	0.65389814263494	-0.179417714299308	210.687043004489	1.69780853517878	1.6578	0.146	1.6671	0.1767	233052992
330	1	233629427	234236314	0.393906	0.176123396942	789	7	-0.204548278478481	0.837925068636218	-0.0790981803428625	225.858800177366	1.82006920415225	1.6578	0.146	1.6671	0.1767	233629427
331	1	234236314	234816376	0.419636	0.138023176833	743	9	-0.547839563956554	0.583802069678974	-0.215703685768005	212.690859989586	1.67531003382187	1.6578	0.146	1.6671	0.1767	234236314
332	1	234816376	235524537	0.424044	0.293945868242	875	10	-0.183543825710751	0.854371334849122	-0.0713826201883291	250.47712313713	1.87366167023555	1.6578	0.146	1.6671	0.1767	234816376
333	1	235524537	236178352	0.404924	0.235257679925	751	8	-0.501164110953576	0.616255629935651	-0.21231845150994	214.980936543982	1.67167501391208	1.6578	0.146	1.6671	0.1767	235524537
334	1	236178352	236828852	0.41155	0.231360491929	738	9	-0.570699787495702	0.568203162870974	-0.225445080246205	211.259562143088	1.66403607666291	1.6578	0.146	1.6671	0.1767	236178352
335	1	236828852	237428664	0.406068	0.166405473715	773	8	-0.408566337237716	0.682857938757812	-0.170662945099365	221.278647068573	1.72064552031163	1.6578	0.146	1.6671	0.1767	236828852
336	1	237428664	238007532	0.358696	0.136245223436	590	3	-0.413931176056354	0.678924511138483	-0.19326641588394	168.893145886751	1.64345403899721	1.6578	0.146	1.6671	0.1767	237428664
337	1	238007532	238605385	0.374912	0.163674013512	565	5	-0.926837016590686	0.354011162529767	-0.428499937940483	161.736656654261	1.40459912989434	1.6578	0.146	1.6671	0.1767	238007532
338	1	238605385	239186212	0.343758	0.13915847576	610	2	-0.103765346948217	0.917355567103421	-0.0452492689155095	174.618337272742	1.81277860326895	1.6578	0.146	1.6671	0.1767	238605385
339	1	239186212	239759216	0.362902	0.127405742368	630	4	-0.451738125930268	0.651457648686364	-0.200602102332175	180.343528658734	1.63530175210902	1.6578	0.146	1.6671	0.1767	239186212
340	1	239759216	240347054	0.387338	0.149425521998	702	6	-0.48504241436928	0.627646259119174	-0.198929367979018	200.954217648303	1.66252220248668	1.6578	0.146	1.6671	0.1767	239759216
341	1	240347054	240958965	0.37826	0.182887707526	693	5	-0.319684454202743	0.749207545605635	-0.13389545310582	198.377881524607	1.72280919825979	1.6578	0.146	1.6671	0.1767	240347054
342	1	240958965	241542129	0.378638	0.142608254282	752	5	-0.0398250699770512	0.968232589131563	-0.016018143565396	215.267196113282	1.86948415164699	1.6578	0.146	1.6671	0.1767	240958965
343	1	241542129	242151661	0.38137	0.179698522801	755	6	-0.237352535072573	0.812383309171208	-0.0939237540711378	216.125974821181	1.78804026050918	1.6578	0.146	1.6671	0.1767	241542129
344	1	242151661	242902919	0.398024	0.334449683065	779	7	-0.25054925128212	0.802162621898571	-0.0975001522946519	222.996204484371	1.79700115340254	1.6578	0.146	1.6671	0.1767	242151661
345	1	242902919	243816822	0.3764	0.452895985679	620	5	-0.665951149939617	0.505442324885537	-0.294482589968796	177.480932965738	1.54133001864512	1.6578	0.146	1.6671	0.1767	242902919
346	1	243816822	244387282	0.396996	0.123514356835	610	7	-1.02796569166362	0.30396596643139	-0.450314237906072	174.618337272742	1.40715109573241	1.6578	0.146	1.6671	0.1767	243816822
347	1	244387282	245047729	0.404808	0.24293698056	719	8	-0.635851781813009	0.524873033087809	-0.275139588584914	205.820630326396	1.60044518642181	1.6578	0.146	1.6671	0.1767	244387282
348	1	245047729	245671145	0.422578	0.197967328397	812	10	-0.444078706384904	0.656985680946406	-0.179185909722844	232.442770271257	1.73875802997859	1.6578	0.146	1.6671	0.1767	245047729
349	1	245671145	246268341	0.422042	0.162753936731	694	10	-0.932064673361891	0.351303103380247	-0.405729974329759	198.664141093907	1.48608137044968	1.6578	0.146	1.6671	0.1767	245671145
350	1	246268341	246921274	0.389638	0.234224644795	608	6	-0.924341445574761	0.355308570577751	-0.406329074839994	174.045818134143	1.43990526939017	1.6578	0.146	1.6671	0.1767	246268341
351	1	246921274	247616229	0.415174	0.280528955112	729	9	-0.611848189866168	0.540638202904888	-0.243147081979664	208.683226019392	1.64374295377678	1.6578	0.146	1.6671	0.1767	246921274
352	1	247616229	248317745	0.36905	0.287257881502	689	4	-0.16814621591866	0.866468251860001	-0.0714499480151622	197.232843247409	1.78844905905256	1.6578	0.146	1.6671	0.1767	247616229
353	1	248317745	249250621	0.327578	0.507393530501	568	1	0.087238022606021	0.930482316880178	0.0467254453952933	162.59543536216	1.89649415692821	1.6578	0.146	1.6671	0.1767	248317745
354	2	0	616099	0.426734	0.188442117257	618	10	-1.24636071988944	0.212631995184667	-0.573058799003646	176.908413827139	1.32334047109208	1.6197	0.1676	1.618	0.18	248317745
355	2	616099	1202949	0.434058	0.147993524751	572	11	-1.54663989126916	0.121950104872404	-0.681487680397845	163.740473639358	1.20421052631579	1.6197	0.1676	1.618	0.18	248933844
356	2	1202949	1825762	0.476658	0.197190810083	626	14	-1.37589913942549	0.168852861705495	-0.639540629432018	179.198490381535	1.27106598984772	1.6197	0.1676	1.618	0.18	249520694
357	2	1825762	2396479	0.431262	0.123909047742	620	11	-1.33168538449889	0.182963593941947	-0.565234611901997	177.480932965738	1.30526315789474	1.6197	0.1676	1.618	0.18	250143507
358	2	2396479	2956121	0.463072	0.106571701195	689	13	-1.06583873947117	0.286496545493601	-0.50064957853756	197.232843247409	1.45435356200528	1.6197	0.1676	1.618	0.18	250714224
359	2	2956121	3598691	0.46405	0.22187465957	711	13	-0.983802945864915	0.325212410630587	-0.455304001622436	203.530553771999	1.50079155672823	1.6197	0.1676	1.618	0.18	251273866
360	2	3598691	4216080	0.43719	0.190137822345	804	11	-0.507693108546186	0.611668582139609	-0.190307325997306	230.15269371686	1.69263157894737	1.6197	0.1676	1.618	0.18	251916436
361	2	4216080	4796180	0.367372	0.138079641441	593	4	-0.629583900005344	0.528966859969505	-0.28792182617345	169.751924594649	1.53926022063595	1.6197	0.1676	1.618	0.18	252533825
362	2	4796180	5460124	0.375352	0.246924439411	618	5	-0.675437908726928	0.499397587602576	-0.299143967338659	176.908413827139	1.53635798632691	1.6197	0.1676	1.618	0.18	253113925
363	2	5460124	6047249	0.409114	0.148392591016	673	8	-0.829465308673444	0.406841159308227	-0.370524854413895	192.652690138615	1.49805230940456	1.6197	0.1676	1.618	0.18	253777869
364	2	6047249	6611512	0.39118	0.113888381836	695	7	-0.636957422832687	0.524152577507613	-0.262110502745451	198.950400663206	1.60322952710496	1.6197	0.1676	1.618	0.18	254364994
365	2	6611512	7158709	0.409698	0.0862523003598	716	8	-0.648478750956081	0.516675350003757	-0.281171771759956	204.961851618497	1.5937673900946	1.6197	0.1676	1.618	0.18	254929257
366	2	7158709	7714640	0.40255	0.100607809243	650	8	-0.926272072103662	0.354304605836222	-0.420691641108395	186.068720044725	1.44685587089594	1.6197	0.1676	1.618	0.18	255476454
367	2	7714640	8272364	0.406738	0.103499221837	767	8	-0.43382027552386	0.664418956897048	-0.181904781521279	219.561089652776	1.70728992765721	1.6197	0.1676	1.618	0.18	256032385
368	2	8272364	8816269	0.45691	0.0807218172291	731	13	-0.909224951677408	0.363231395867617	-0.415282155289414	209.255745157991	1.54300791556728	1.6197	0.1676	1.618	0.18	256590109
369	2	8816269	9417012	0.417464	0.1676973348	691	9	-0.78558588876369	0.432110134206155	-0.320380185918342	197.805362386008	1.55806087936866	1.6197	0.1676	1.618	0.18	257134014
370	2	9417012	10030167	0.44274	0.184545506438	767	12	-0.760740628143579	0.446812002856943	-0.288966167948531	219.561089652776	1.63801388147357	1.6197	0.1676	1.618	0.18	257734757
371	2	10030167	10629284	0.493218	0.165438470282	654	15	-1.32824016537132	0.184098779410596	-0.559547738264442	187.213758321924	1.38485971413446	1.6197	0.1676	1.618	0.18	258347912
372	2	10629284	11238703	0.459752	0.179546420443	765	13	-0.782442361558645	0.433954646489839	-0.349693813661837	218.988570514177	1.61477572559367	1.6197	0.1676	1.618	0.18	258947029
373	2	11238703	11837086	0.429468	0.164414764457	792	10	-0.526788192313207	0.598340683481769	-0.215165206828411	226.717578885265	1.69593147751606	1.6197	0.1676	1.618	0.18	259556448
374	2	11837086	12408724	0.426494	0.125320570011	851	10	-0.282795208824714	0.777333827287503	-0.111506505222058	243.60689347394	1.82226980728051	1.6197	0.1676	1.618	0.18	260154831
375	2	12408724	12971186	0.398736	0.111051057671	668	7	-0.761160049402512	0.446561477099007	-0.319275377882269	191.221392292118	1.54094579008074	1.6197	0.1676	1.618	0.18	260726469
376	2	12971186	13584183	0.357856	0.184335323011	662	3	-0.0615500962693516	0.950921118948319	-0.0271501533259259	189.50383487632	1.84401114206128	1.6197	0.1676	1.618	0.18	261288931
377	2	13584183	14197791	0.342092	0.185147520893	479	2	-0.803169619075539	0.42187670283135	-0.394032855629578	137.118333694497	1.42347696879643	1.6197	0.1676	1.618	0.18	261901928
378	2	14197791	14778882	0.365704	0.13954957141	589	4	-0.648810470175623	0.516460889065424	-0.297686296888993	168.606886317451	1.52887735236859	1.6197	0.1676	1.618	0.18	262515536
379	2	14778882	15347169	0.398208	0.120162875448	724	7	-0.503554601702134	0.614574401585777	-0.203133783273116	207.251928172894	1.67012687427912	1.6197	0.1676	1.618	0.18	263096627
380	2	15347169	15928375	0.39847	0.139719823952	670	7	-0.751959854841784	0.45207520128341	-0.314962385011186	191.793911430717	1.54555940023068	1.6197	0.1676	1.618	0.18	263664914
381	2	15928375	16564119	0.443736	0.213519907384	631	12	-1.36899918478421	0.170999529735993	-0.570552740468915	180.629788228033	1.34757074212493	1.6197	0.1676	1.618	0.18	264246120
382	2	16564119	17130248	0.405544	0.116809066485	683	8	-0.787375411529871	0.43106213622118	-0.349245780734122	195.515285831611	1.52031163049527	1.6197	0.1676	1.618	0.18	264881864
383	2	17130248	17711983	0.36681	0.140502118662	699	4	-0.120079790492964	0.904419941390792	-0.050661475344017	200.095438940404	1.81440622972096	1.6197	0.1676	1.618	0.18	265447993
384	2	17711983	18300635	0.396756	0.150601713746	638	7	-0.899162967813428	0.368565862303562	-0.385567056591452	182.63360521313	1.4717416378316	1.6197	0.1676	1.618	0.18	266029728
385	2	18300635	18873016	0.382936	0.126455979496	626	6	-0.840220354492861	0.400784847919083	-0.364237741350961	179.198490381535	1.48253404381291	1.6197	0.1676	1.618	0.18	266618380
386	2	18873016	19495246	0.381806	0.196438615946	614	6	-0.896301081880795	0.370091981456096	-0.3921617429134	175.76337554994	1.45411486086442	1.6197	0.1676	1.618	0.18	267190761
387	2	19495246	20055399	0.421074	0.107386731839	705	10	-0.886574456101325	0.37530805143491	-0.383042379621864	201.812996356202	1.50963597430407	1.6197	0.1676	1.618	0.18	267812991
388	2	20055399	20650180	0.431148	0.15935445147	665	11	-1.13016553440176	0.25840647959005	-0.464148486787683	190.362613584219	1.4	1.6197	0.1676	1.618	0.18	268373144
389	2	20650180	21248614	0.449088	0.164485975062	730	12	-0.926222735464927	0.354330239551936	-0.360296281684085	208.969485588691	1.55899626268019	1.6197	0.1676	1.618	0.18	268967925
390	2	21248614	21820644	0.38623	0.125919969232	600	6	-0.961728597166717	0.336185953425579	-0.425437897787698	171.755741579746	1.42095914742451	1.6197	0.1676	1.618	0.18	269566359
391	2	21820644	22375089	0.364668	0.0981972963955	671	4	-0.254665781684913	0.798981247255874	-0.10964116451927	192.080171000016	1.74172615184945	1.6197	0.1676	1.618	0.18	270138389
392	2	22375089	22946708	0.363716	0.125291496609	643	4	-0.389251772876863	0.697089908173112	-0.171135193391506	184.064903059628	1.66904607397794	1.6197	0.1676	1.618	0.18	270692834
393	2	22946708	23509419	0.404064	0.111444418183	784	8	-0.362267450379786	0.717152179402899	-0.150277704909004	224.427502330869	1.74513077351141	1.6197	0.1676	1.618	0.18	271264453
394	2	23509419	24059871	0.464264	0.0916555848648	739	13	-0.879393754002405	0.379187817552033	-0.3995791970957	211.545821712388	1.5598944591029	1.6197	0.1676	1.618	0.18	271827164
395	2	24059871	24740986	0.397206	0.265909574741	768	7	-0.301150321366123	0.763299870092531	-0.118017169635165	219.847349222075	1.77162629757785	1.6197	0.1676	1.618	0.18	272377616
396	2	24740986	25367687	0.415544	0.202171370398	704	9	-0.726149307561906	0.467747244396153	-0.293490467669304	201.526736786902	1.58737316798196	1.6197	0.1676	1.618	0.18	273058731
397	2	25367687	25990943	0.44079	0.197761433504	803	12	-0.599731010209295	0.548685517997524	-0.22279275793415	229.866434147561	1.71489588894821	1.6197	0.1676	1.618	0.18	273685432
398	2	25990943	26667421	0.407016	0.260877663427	767	8	-0.43382027552386	0.664418956897048	-0.181904781521279	219.561089652776	1.70728992765721	1.6197	0.1676	1.618	0.18	274308688
399	2	26667421	27249054	0.485998	0.140351389966	766	14	-0.824284147211218	0.40977812402087	-0.348358894439679	219.274830083476	1.55532994923858	1.6197	0.1676	1.618	0.18	274985166
400	2	27249054	27895223	0.460862	0.226208623441	847	13	-0.476672585389865	0.633595287372751	-0.202791591909653	242.461855196742	1.78786279683377	1.6197	0.1676	1.618	0.18	275566799
401	2	27895223	28491184	0.385058	0.161018925735	714	6	-0.428961686981347	0.667951106823403	-0.174476324254479	204.389332479898	1.69094138543517	1.6197	0.1676	1.618	0.18	276212968
402	2	28491184	29082759	0.450746	0.154798630774	755	13	-0.819731358652399	0.412369269141796	-0.36867691702941	216.125974821181	1.59366754617414	1.6197	0.1676	1.618	0.18	276808929
403	2	29082759	29654518	0.437902	0.125505676343	773	11	-0.646517894168652	0.517944012292794	-0.247034413251387	221.278647068573	1.62736842105263	1.6197	0.1676	1.618	0.18	277400504
404	2	29654518	30203382	0.420582	0.0890275186567	854	10	-0.270388785935469	0.786861166444424	-0.10642956728753	244.465672181839	1.82869379014989	1.6197	0.1676	1.618	0.18	277972263
405	2	30203382	30790655	0.418766	0.148607206529	769	9	-0.428966401552987	0.667947675789541	-0.166082298344774	220.133608791375	1.73393461104848	1.6197	0.1676	1.618	0.18	278521127
406	2	30790655	31361844	0.443002	0.124633002386	747	12	-0.850190415884848	0.395219229336777	-0.327084502662227	213.835898266784	1.59530165509877	1.6197	0.1676	1.618	0.18	279108400
407	2	31361844	31996845	0.417292	0.212599665197	636	9	-1.03704834769431	0.299713325583907	-0.440039131022245	182.061086074531	1.43404735062007	1.6197	0.1676	1.618	0.18	279679589
408	2	31996845	32700888	0.362038	0.289816104982	576	4	-0.711296823229028	0.476900319757346	-0.329885119277141	164.885511916556	1.49513303049968	1.6197	0.1676	1.618	0.18	280314590
409	2	32700888	33329162	0.379308	0.20416888173	788	5	0.130936588194558	0.895825470638028	0.051444824213343	225.572540608067	1.95898073337477	1.6197	0.1676	1.618	0.18	281018633
410	2	33329162	33941659	0.384382	0.183669471034	728	6	-0.363534171695424	0.716205891092941	-0.146461948084883	208.396966450092	1.72409709887507	1.6197	0.1676	1.618	0.18	281646907
411	2	33941659	34554683	0.371936	0.184371248108	657	5	-0.490446112374352	0.623818253192442	-0.210857434920704	188.072537029822	1.63331261653201	1.6197	0.1676	1.618	0.18	282259404
412	2	34554683	35183775	0.35133	0.205203690398	508	3	-0.81525407248044	0.414926892107153	-0.409152873360978	145.419861204185	1.4150417827298	1.6197	0.1676	1.618	0.18	282872428
413	2	35183775	35786926	0.338338	0.17102019229	520	1	-0.144092906834444	0.88542710579673	-0.0806538610809344	148.85497603578	1.73622704507513	1.6197	0.1676	1.618	0.18	283501520
414	2	35786926	36399642	0.357206	0.183961247952	619	3	-0.271999907808811	0.785622090231569	-0.124041960918879	177.194673396438	1.72423398328691	1.6197	0.1676	1.618	0.18	284104671
415	2	36399642	36967517	0.388388	0.119524543253	610	6	-0.914994657676772	0.360194434722144	-0.40159115583333	174.618337272742	1.44464179988159	1.6197	0.1676	1.618	0.18	284717387
416	2	36967517	37597557	0.374914	0.206399593677	687	5	-0.348144730564678	0.727731492895845	-0.146440706424933	196.66032410881	1.70789310130516	1.6197	0.1676	1.618	0.18	285285262
417	2	37597557	38194752	0.402064	0.162752534767	756	8	-0.48011916238179	0.631142663250052	-0.20274512480314	216.41223439048	1.68280467445743	1.6197	0.1676	1.618	0.18	285915302
418	2	38194752	38814174	0.402052	0.192795864532	766	8	-0.438029265238217	0.661365069019473	-0.183786967099255	219.274830083476	1.70506399554814	1.6197	0.1676	1.618	0.18	286512497
419	2	38814174	39475263	0.386118	0.243672183322	688	6	-0.550469929655203	0.581997096263371	-0.227991833581481	196.946583678109	1.62936648904677	1.6197	0.1676	1.618	0.18	287131919
420	2	39475263	40076997	0.377434	0.169068059973	628	5	-0.62800411479037	0.530001244435049	-0.275986246351406	179.771009520134	1.56121814791796	1.6197	0.1676	1.618	0.18	287793008
421	2	40076997	40654319	0.377444	0.133932190355	564	5	-0.931580395984341	0.351553418315152	-0.43105564284424	161.450397084962	1.40211311373524	1.6197	0.1676	1.618	0.18	288394742
422	2	40654319	41214960	0.343372	0.108163691203	589	2	-0.215883589044963	0.829078489523947	-0.0957908775352976	168.606886317451	1.75037147102526	1.6197	0.1676	1.618	0.18	288972064
423	2	41214960	41814385	0.349934	0.165867289486	592	2	-0.199866697316857	0.841584836591893	-0.0884613357368084	169.46566502535	1.7592867756315	1.6197	0.1676	1.618	0.18	289532705
424	2	41814385	42386818	0.4198	0.126535332519	792	9	-0.323809373272907	0.746082359379484	-0.123565466226991	226.717578885265	1.78579481397971	1.6197	0.1676	1.618	0.18	290132130
425	2	42386818	43042110	0.398268	0.236981376241	818	7	-0.0711454573479286	0.943281990074557	-0.0270226374145722	234.160327687054	1.88696655132641	1.6197	0.1676	1.618	0.18	290704563
426	2	43042110	43640475	0.473032	0.164389628404	906	14	-0.272669154996946	0.78510754726533	-0.106192236318401	259.351169785417	1.83959390862944	1.6197	0.1676	1.618	0.18	291359855
427	2	43640475	44256189	0.375298	0.187934657974	590	5	-0.808252531749291	0.418945222407842	-0.36603585099383	168.893145886751	1.46674953387197	1.6197	0.1676	1.618	0.18	291958220
428	2	44256189	44885853	0.369506	0.205925700056	741	4	0.0817991962949604	0.934806395197711	0.0335196115863804	212.118340850987	1.92342634652823	1.6197	0.1676	1.618	0.18	292573934
429	2	44885853	45463911	0.438754	0.135034892692	854	11	-0.28378216399382	0.776577323918118	-0.103266757555744	244.465672181839	1.79789473684211	1.6197	0.1676	1.618	0.18	293203598
430	2	45463911	46019151	0.404396	0.0994885094734	884	8	0.0586315210559422	0.953245603689213	0.0229150103672194	253.053459260826	1.96772398441848	1.6197	0.1676	1.618	0.18	293781656
431	2	46019151	46575185	0.439442	0.100774413075	901	11	-0.0733058761145959	0.941562715819944	-0.0259757213626963	257.919871938919	1.89684210526316	1.6197	0.1676	1.618	0.18	294336896
432	2	46575185	47148856	0.42418	0.128420296651	706	10	-0.882438981804909	0.37753946316748	-0.38099745363684	202.099255925502	1.51177730192719	1.6197	0.1676	1.618	0.18	294892930
433	2	47148856	47782132	0.452894	0.210454841175	874	13	-0.37599229323673	0.706922625473809	-0.157520281741253	250.190863567831	1.84485488126649	1.6197	0.1676	1.618	0.18	295466601
434	2	47782132	48439149	0.40535	0.238984683806	696	8	-0.732658545243227	0.46376671379619	-0.322044053175484	199.236660232506	1.54924874791319	1.6197	0.1676	1.618	0.18	296099877
435	2	48439149	49070749	0.385374	0.208359721343	622	6	-0.858913930288839	0.390388003323181	-0.373485818152976	178.053452104337	1.47306098283008	1.6197	0.1676	1.618	0.18	296756894
436	2	49070749	49661349	0.385576	0.153403318659	779	6	-0.125191080296705	0.900372278581931	-0.0487770702219098	222.996204484371	1.84487862640616	1.6197	0.1676	1.618	0.18	297388494
437	2	49661349	50244505	0.354328	0.142596492191	582	3	-0.453084629366021	0.650487802950338	-0.21296221722486	166.603069332354	1.62116991643454	1.6197	0.1676	1.618	0.18	297979094
438	2	50244505	50789013	0.349628	0.0817398458792	620	2	-0.0503757078545285	0.959822994126197	-0.0217902960915207	177.480932965738	1.84249628528975	1.6197	0.1676	1.618	0.18	298562250
439	2	50789013	51322685	0.348566	0.0630949347165	519	2	-0.589611062700784	0.555451433253566	-0.278323973007877	148.568716466481	1.54234769687964	1.6197	0.1676	1.618	0.18	299106758
440	2	51322685	51913523	0.342074	0.153744342781	483	2	-0.781813763438064	0.434324031180239	-0.382035322529985	138.263371971696	1.43536404160475	1.6197	0.1676	1.618	0.18	299640430
441	2	51913523	52516164	0.335714	0.17031864742	503	1	-0.226022611011275	0.821183834293261	-0.128607084303862	143.988563357687	1.67946577629382	1.6197	0.1676	1.618	0.18	300231268
442	2	52516164	53106277	0.353292	0.152704651482	599	3	-0.369883541082979	0.711469265415875	-0.171425367344358	171.469482010447	1.66852367688022	1.6197	0.1676	1.618	0.18	300833909
443	2	53106277	53704899	0.359264	0.164748372095	597	3	-0.379671904410395	0.704188978232029	-0.176250438868339	170.896962871848	1.66295264623955	1.6197	0.1676	1.618	0.18	301424022
444	2	53704899	54339151	0.377724	0.211669809476	748	5	-0.0587985875516744	0.953112533486542	-0.0237125353553967	214.122157836084	1.85954008701057	1.6197	0.1676	1.618	0.18	302022644
445	2	54339151	54909490	0.397988	0.123328406439	820	7	-0.0619452627872008	0.950606422193147	-0.0234995708508749	234.732846825653	1.89158016147636	1.6197	0.1676	1.618	0.18	302656896
446	2	54909490	55492677	0.391416	0.142642068496	599	7	-1.07856676174762	0.280780905194659	-0.476567477567535	171.469482010447	1.38177623990773	1.6197	0.1676	1.618	0.18	303227235
447	2	55492677	56157960	0.364048	0.248440137505	565	4	-0.764169891197294	0.444766006645858	-0.357703063416903	161.736656654261	1.46658014276444	1.6197	0.1676	1.618	0.18	303810422
448	2	56157960	56742242	0.379368	0.144248838746	660	5	-0.476215974193385	0.633920520200847	-0.204284780997218	188.931315737721	1.64077066500932	1.6197	0.1676	1.618	0.18	304475705
449	2	56742242	57363074	0.346474	0.194629142828	630	2	0.00301393123916014	0.997595234437681	0.00129331702152062	180.343528658734	1.87221396731055	1.6197	0.1676	1.618	0.18	305059987
450	2	57363074	57978189	0.343382	0.187143867407	894	2	1.41250040331254	0.157802672020839	0.50621631981756	255.916054953822	2.65676077265973	2.7205	0.2522	2.6954	0.217	305680819
451	2	57978189	58561399	0.343574	0.142675880043	920	2	1.55131346495613	0.120826581552732	0.547575349578617	263.358803755611	2.73402674591382	2.7205	0.2522	2.6954	0.217	306295934
452	2	58561399	59114769	0.36381	0.0964454162676	1175	4	2.16788205977018	0.0301676611748288	0.698634920732909	336.354993927003	3.04996755353666	2.7205	0.2522	2.6954	0.217	306879144
453	2	59114769	59682896	0.372622	0.119915089408	982	5	1.05115219056378	0.293188697110525	0.36897221907166	281.106897052185	2.44126786824114	2.7205	0.2522	2.6954	0.217	307432514
454	2	59682896	60229917	0.383076	0.0859583087304	707	6	-0.461675444624308	0.644314082751577	-0.18869018347418	202.385515494801	1.67436352871522	1.6545	0.142	1.6401	0.128	308000641
455	2	60229917	60804512	0.42132	0.129821874538	812	10	-0.444078706384904	0.656985680946406	-0.179185909722844	232.442770271257	1.73875802997859	1.6545	0.142	1.6401	0.128	308547662
456	2	60804512	61457641	0.391244	0.234454449274	702	7	-0.60475674187014	0.545340640129779	-0.24765245005176	200.954217648303	1.61937716262976	1.6545	0.142	1.6401	0.128	309122257
457	2	61457641	62149146	0.379414	0.276939429216	798	5	0.178370382131116	0.858432107925187	0.0696379409793125	228.435136301063	1.98384089496582	1.6545	0.142	1.6401	0.128	309775386
458	2	62149146	62802126	0.411118	0.234279763546	779	9	-0.383245954474691	0.701537407589573	-0.147442568244932	222.996204484371	1.7564825253664	1.6545	0.142	1.6401	0.128	310466891
459	2	62802126	63444030	0.359544	0.221067324709	646	3	-0.139857002888685	0.88877297403426	-0.0624472054392187	184.923681767527	1.79944289693593	1.6545	0.142	1.6401	0.128	311119871
460	2	63444030	64100152	0.363776	0.237946601394	631	4	-0.446931483387699	0.654924531341878	-0.198313925736904	180.629788228033	1.63789746917586	1.6545	0.142	1.6401	0.128	311761775
461	2	64100152	64693219	0.392452	0.156924934282	711	7	-0.563355866346865	0.573192583321609	-0.229273920736906	203.530553771999	1.6401384083045	1.6545	0.142	1.6401	0.128	312417897
462	2	64693219	65282302	0.420952	0.151223172286	829	10	-0.373775643345847	0.708571242012	-0.14929353541227	237.30918294935	1.77516059957173	1.6545	0.142	1.6401	0.128	313010964
463	2	65282302	65919382	0.416494	0.215169209518	784	9	-0.360385730935544	0.718558695823078	-0.138212242191393	224.427502330869	1.76775648252537	1.6545	0.142	1.6401	0.128	313600047
464	2	65919382	66508419	0.399588	0.151156888277	717	7	-0.535755282664681	0.592127690999859	-0.217150361654416	205.248111187797	1.65397923875433	1.6545	0.142	1.6401	0.128	314237127
465	2	66508419	67091838	0.383566	0.142983001925	701	6	-0.489715808318275	0.624335013899954	-0.200985954272956	200.667958079004	1.66015393724097	1.6545	0.142	1.6401	0.128	314826164
466	2	67091838	67661697	0.364592	0.122589974011	659	4	-0.312345492195749	0.754777970381088	-0.135675465711402	188.645056168421	1.71057754704737	1.6545	0.142	1.6401	0.128	315409583
467	2	67661697	68234810	0.39735	0.12757170052	747	7	-0.397752364253765	0.69081273405147	-0.158015237567084	213.835898266784	1.72318339100346	1.6545	0.142	1.6401	0.128	315979442
468	2	68234810	68855598	0.372514	0.194572060027	693	5	-0.319684454202743	0.749207545605635	-0.13389545310582	198.377881524607	1.72280919825979	1.6545	0.142	1.6401	0.128	316552555
469	2	68855598	69415572	0.410132	0.107101401136	764	9	-0.451826625092134	0.651393887281287	-0.175493258270852	218.702310944877	1.72266065388952	1.6545	0.142	1.6401	0.128	317173343
470	2	69415572	70046550	0.403962	0.20757934508	829	8	-0.172862913233708	0.862759183692227	-0.0697592575284618	237.30918294935	1.84529771841959	1.6545	0.142	1.6401	0.128	317733317
471	2	70046550	70708663	0.418528	0.244841892547	836	9	-0.122639406128408	0.902392648387677	-0.0455629542257181	239.312999934447	1.88500563697858	1.6545	0.142	1.6401	0.128	318364295
472	2	70708663	71341013	0.447768	0.209298647901	737	12	-0.894915309755483	0.370832362046834	-0.346528126356395	210.973302573788	1.57394554191137	1.6545	0.142	1.6401	0.128	319026408
473	2	71341013	71953120	0.442322	0.183149351339	844	12	-0.416358945339694	0.677147365365981	-0.150949746744279	241.603076488843	1.80245595301655	1.6545	0.142	1.6401	0.128	319658758
474	2	71953120	72519106	0.445348	0.11658592262	774	12	-0.729433202434135	0.465736714012822	-0.275859179307054	221.564906637873	1.65296316070475	1.6545	0.142	1.6401	0.128	320270865
475	2	72519106	73134358	0.35972	0.187324868509	749	3	0.364243708473276	0.715676030796409	0.150984348325608	214.408417405383	2.08635097493036	1.6545	0.142	1.6401	0.128	320836851
476	2	73134358	73731601	0.457066	0.162819823757	775	13	-0.745153364464892	0.45617901174871	-0.330957251080251	221.851166207172	1.63588390501319	1.6545	0.142	1.6401	0.128	321452103
477	2	73731601	74439703	0.421868	0.293887038873	769	10	-0.621904101130756	0.534004928263479	-0.257682038946194	220.133608791375	1.64668094218415	1.6545	0.142	1.6401	0.128	322049346
478	2	74439703	75036542	0.450382	0.162253136943	938	13	-0.137342711836707	0.890759911129111	-0.0555656387264747	268.511476003003	1.97994722955145	1.6545	0.142	1.6401	0.128	322757448
479	2	75036542	75633395	0.405266	0.162272787437	818	8	-0.219161800091638	0.826524011209886	-0.0890305160824635	234.160327687054	1.82081246521981	1.6545	0.142	1.6401	0.128	323354287
480	2	75633395	76228029	0.382676	0.159146634737	585	6	-1.03182950640163	0.302151994057093	-0.461963773812812	167.461848040253	1.3854351687389	1.6545	0.142	1.6401	0.128	323951140
481	2	76228029	76827430	0.34962	0.165833890834	593	2	-0.194527733407488	0.845762682349367	-0.0860264068197546	169.751924594649	1.76225854383358	1.6545	0.142	1.6401	0.128	324545774
482	2	76827430	77426537	0.339332	0.165424540191	533	1	-0.0814407801109847	0.935091418963939	-0.0450299513502131	152.576350436675	1.779632721202	1.6545	0.142	1.6401	0.128	325145175
483	2	77426537	78027312	0.33732	0.167741667013	567	1	0.082418628242678	0.934313823248633	0.04418325083284	162.30917579286	1.89315525876461	1.6545	0.142	1.6401	0.128	325744282
484	2	78027312	78618802	0.33568	0.154677171212	561	1	0.0535022620626198	0.957331728367332	0.028835286499404	160.591618377063	1.87312186978297	1.6545	0.142	1.6401	0.128	326345057
485	2	78618802	79201843	0.345732	0.142427376462	506	2	-0.659017593522579	0.50988447102788	-0.314921126671448	144.847342065586	1.5037147102526	1.6545	0.142	1.6401	0.128	326936547
486	2	79201843	79797018	0.378938	0.159910950561	634	5	-0.599543838428436	0.548810285613577	-0.262267965103626	181.488566935932	1.57613424487259	1.6545	0.142	1.6401	0.128	327519588
487	2	79797018	80355685	0.37482	0.105012467176	698	5	-0.295967557234464	0.767254857581583	-0.123523769033381	199.809179371105	1.73523927905531	1.6545	0.142	1.6401	0.128	328114763
488	2	80355685	80906998	0.386328	0.0930741702082	664	6	-0.662631384431071	0.507566664740108	-0.279217156936654	190.076354014919	1.57252812314979	1.6545	0.142	1.6401	0.128	328673430
489	2	80906998	81499880	0.353112	0.156661865262	574	3	-0.492238082675688	0.622551045567829	-0.232930633457456	164.312992777957	1.59888579387187	1.6545	0.142	1.6401	0.128	329224743
490	2	81499880	82087300	0.34546	0.148820264887	577	2	-0.27995115595739	0.779514978908803	-0.125487192720276	165.171771485856	1.7147102526003	1.6545	0.142	1.6401	0.128	329817625
491	2	82087300	82672633	0.340582	0.145785390538	548	2	-0.434781109329087	0.66372131807283	-0.199882618405231	156.870243976168	1.62852897473997	1.6545	0.142	1.6401	0.128	330405045
492	2	82672633	83254426	0.338066	0.140587803566	539	1	-0.0525244139309266	0.958110842676957	-0.0288802113568834	154.293907852472	1.79966611018364	1.6545	0.142	1.6401	0.128	330990378
493	2	83254426	83838444	0.342	0.143862004253	553	2	-0.408086289782243	0.683210325197977	-0.186779031131051	158.301541822666	1.64338781575037	1.6545	0.142	1.6401	0.128	331572171
494	2	83838444	84427819	0.35776	0.15164369035	668	3	-0.0321850062871014	0.974324513234912	-0.0141332676590914	191.221392292118	1.86072423398329	1.6545	0.142	1.6401	0.128	332156189
495	2	84427819	85053313	0.386914	0.200631820609	791	6	-0.0691103529087717	0.94490178030443	-0.0267227038107873	226.431319315966	1.87329780935465	1.6545	0.142	1.6401	0.128	332745564
496	2	85053313	85702752	0.448476	0.230104751947	754	12	-0.818882990175404	0.412853175581022	-0.3136282221828	215.839715251881	1.61025093432995	1.6545	0.142	1.6401	0.128	333371058
497	2	85702752	86326605	0.466368	0.198529140679	804	13	-0.637015272893006	0.524114895326247	-0.277958060062923	230.15269371686	1.69709762532982	1.6545	0.142	1.6401	0.128	334020497
498	2	86326605	86975038	0.39966	0.228910311474	768	7	-0.301150321366123	0.763299870092531	-0.118017169635165	219.847349222075	1.77162629757785	1.6545	0.142	1.6401	0.128	334644350
499	2	86975038	88809039	0.422464	0.727372013429	757	10	-0.671529792687737	0.501883086685315	-0.280372336922289	216.69849395978	1.62098501070664	1.6545	0.142	1.6401	0.128	335292783
500	2	88809039	95541489	0.407006	0.925732831287	830	8	-0.168653923519351	0.866068863196063	-0.0680200227899251	237.595442518649	1.84752365052866	1.6545	0.142	1.6401	0.128	337126784
501	2	95541489	96740240	0.462642	0.582899200918	806	13	-0.629557473474255	0.528984154624493	-0.274373722713884	230.725212855459	1.70131926121372	1.6545	0.142	1.6401	0.128	343859234
502	2	96740240	97380358	0.47655	0.218894016416	780	14	-0.769122647989791	0.441820504460262	-0.322229162615026	223.28246405367	1.58375634517767	1.6545	0.142	1.6401	0.128	345057985
503	2	97380358	98551867	0.460402	0.573200035168	800	13	-0.651930871730508	0.51444576834302	-0.285153561467127	229.007655439662	1.68865435356201	1.6545	0.142	1.6401	0.128	345698103
504	2	98551867	99149896	0.420854	0.163920144341	759	10	-0.663258844094907	0.507164790214679	-0.276565751492554	217.271013098379	1.62526766595289	1.6545	0.142	1.6401	0.128	346869612
505	2	99149896	99771850	0.41287	0.196082025359	748	9	-0.524979340417407	0.599597552865591	-0.206027626418964	214.122157836084	1.68658399098083	1.6545	0.142	1.6401	0.128	347467641
506	2	99771850	100407187	0.399614	0.213016084377	673	7	-0.738159563000692	0.460417492225491	-0.308516975746004	192.652690138615	1.55247981545559	1.6545	0.142	1.6401	0.128	348089595
507	2	100407187	101000650	0.410204	0.157487492902	826	9	-0.168359853206703	0.866300189724528	-0.0629241148871555	236.450404241451	1.86245772266065	1.6545	0.142	1.6401	0.128	348724932
508	2	101000650	101601235	0.439208	0.167478375251	818	11	-0.444998044071523	0.656321167614836	-0.165401984234486	234.160327687054	1.72210526315789	1.6545	0.142	1.6401	0.128	349318395
509	2	101601235	102255660	0.427014	0.235970508462	702	10	-0.89898087899057	0.368662845534931	-0.38919460660346	200.954217648303	1.50321199143469	1.6545	0.142	1.6401	0.128	349918980
510	2	102255660	102830966	0.412344	0.130897296395	769	9	-0.428966401552987	0.667947675789541	-0.166082298344774	220.133608791375	1.73393461104848	1.6545	0.142	1.6401	0.128	350573405
511	2	102830966	103394457	0.393638	0.112674381667	675	7	-0.728959368439965	0.466026517211891	-0.304235978418128	193.225209277215	1.55709342560554	1.6545	0.142	1.6401	0.128	351148711
512	2	103394457	103974157	0.371598	0.137484905986	705	5	-0.262763901478874	0.792732560493348	-0.109127547956878	201.812996356202	1.75264139216905	1.6545	0.142	1.6401	0.128	351712202
513	2	103974157	104555738	0.349706	0.140274527538	522	2	-0.573594170972678	0.566242457176461	-0.270008704795874	149.427495174379	1.55126300148588	1.6545	0.142	1.6401	0.128	352291902
514	2	104555738	105100960	0.362738	0.0829423610933	625	4	-0.475771338643116	0.634237291043606	-0.212097741170004	178.912230812236	1.62232316677482	1.6545	0.142	1.6401	0.128	352873483
515	2	105100960	105682950	0.406984	0.140878709256	683	8	-0.787375411529871	0.43106213622118	-0.349245780734122	195.515285831611	1.52031163049527	1.6545	0.142	1.6401	0.128	353418705
516	2	105682950	106260408	0.427124	0.134136162284	738	10	-0.750103804319625	0.453192188454912	-0.317044820847624	211.259562143088	1.58029978586724	1.6545	0.142	1.6401	0.128	354000695
517	2	106260408	106850260	0.434696	0.152329736951	698	11	-0.982384310997201	0.325910552568015	-0.394275790966583	199.809179371105	1.46947368421053	1.6545	0.142	1.6401	0.128	354578153
518	2	106850260	107606696	0.404836	0.339005547065	728	8	-0.597970874383794	0.549859367262389	-0.257192908825516	208.396966450092	1.62047857540345	1.6545	0.142	1.6401	0.128	355168005
519	2	107606696	108179170	0.375818	0.126597889162	651	5	-0.518906388736287	0.60382602238942	-0.224093262077398	186.354979614025	1.61839651957738	1.6545	0.142	1.6401	0.128	355924441
520	2	108179170	108855419	0.371868	0.260627372462	742	5	-0.0872588639136092	0.93046575109456	-0.0353316186222301	212.404600420286	1.84462399005594	1.6545	0.142	1.6401	0.128	356496915
521	2	108855419	109602612	0.404092	0.330828848771	696	8	-0.732658545243227	0.46376671379619	-0.322044053175484	199.236660232506	1.54924874791319	1.6545	0.142	1.6401	0.128	357173164
522	2	109602612	110317438	0.478238	0.300529079804	718	14	-1.01340928739897	0.310864705099371	-0.441719442541585	205.534370757096	1.45786802030457	1.6545	0.142	1.6401	0.128	357920357
523	2	110317438	111714785	0.416914	0.642179072199	941	9	0.357425288193692	0.720773448145492	0.125128826421936	269.370254710902	2.1217587373168	1.6545	0.142	1.6401	0.128	358635183
524	2	111714785	112792600	0.42732	0.536098495567	764	10	-0.642581472612831	0.520495708197574	-0.267092998872272	218.702310944877	1.63597430406852	1.6545	0.142	1.6401	0.128	360032530
525	2	112792600	113543645	0.411696	0.334260929771	694	9	-0.771869754640201	0.440191572514344	-0.31413023372834	198.664141093907	1.56482525366404	1.6545	0.142	1.6401	0.128	361110345
526	2	113543645	114470301	0.440974	0.460425443746	938	12	0.00405505704427073	0.996764541458241	0.00139517706391227	268.511476003003	2.00320341697811	1.6545	0.142	1.6401	0.128	361861390
527	2	114470301	115076004	0.387232	0.174512921349	801	6	-0.0223764134188269	0.982147695005795	-0.00859815587486895	229.293915008961	1.89698046181172	1.6545	0.142	1.6401	0.128	362788046
528	2	115076004	115642440	0.3721	0.117287743011	585	5	-0.83196942871757	0.405426200689303	-0.378314180772267	167.461848040253	1.45431945307644	1.6545	0.142	1.6401	0.128	363393749
529	2	115642440	116236341	0.353764	0.158108843056	574	3	-0.492238082675688	0.622551045567829	-0.232930633457456	164.312992777957	1.59888579387187	1.6545	0.142	1.6401	0.128	363960185
530	2	116236341	116825300	0.343266	0.151044469989	457	2	-0.920626825081654	0.357245292066764	-0.461864346307688	130.820623169907	1.35809806835067	1.6545	0.142	1.6401	0.128	364554086
531	2	116825300	117440683	0.351124	0.187497867182	593	3	-0.399248631065229	0.689710013385196	-0.18594926558714	169.751924594649	1.65181058495822	1.6545	0.142	1.6401	0.128	365143045
532	2	117440683	118052731	0.356094	0.183070608841	596	3	-0.384566086074104	0.700558924625559	-0.178669039670982	170.610703302548	1.66016713091922	1.6545	0.142	1.6401	0.128	365758428
533	2	118052731	118701714	0.392908	0.229563794429	722	7	-0.512754796262862	0.608122853831481	-0.20712464346915	206.679409034295	1.66551326412918	1.6545	0.142	1.6401	0.128	366370476
534	2	118701714	119270482	0.40582	0.120906942725	640	8	-0.968361969247234	0.332863625876046	-0.44305945413685	183.206124351729	1.42459654980523	1.6545	0.142	1.6401	0.128	367019459
535	2	119270482	119840104	0.4369	0.122224914066	708	11	-0.937602122086728	0.348448920426813	-0.373753467093237	202.671775064101	1.49052631578947	1.6545	0.142	1.6401	0.128	367588227
536	2	119840104	120427480	0.450026	0.1487565035	796	13	-0.666846470568009	0.504870205983902	-0.292385130698202	227.862617162463	1.6802110817942	1.6545	0.142	1.6401	0.128	368157849
537	2	120427480	121047400	0.394528	0.193444315396	713	7	-0.554155671786137	0.579472312459527	-0.225221403912433	204.103072910599	1.64475201845444	1.6545	0.142	1.6401	0.128	368745225
538	2	121047400	121585282	0.510306	0.0704280864576	794	15	-0.728137847115981	0.466529207872329	-0.279699366619567	227.290098023864	1.68131286394918	1.6545	0.142	1.6401	0.128	369365145
539	2	121585282	122152639	0.487216	0.118720664414	834	14	-0.556356865278572	0.577966920269447	-0.225655902919973	238.740480795847	1.69340101522843	1.6545	0.142	1.6401	0.128	369903027
540	2	122152639	122785262	0.41502	0.209639864501	741	9	-0.556983653372213	0.577538597835592	-0.219592354000767	212.118340850987	1.67080045095829	1.6545	0.142	1.6401	0.128	370470384
541	2	122785262	123370390	0.399902	0.145486115858	660	7	-0.797960827645423	0.424893222564598	-0.336657456110505	188.931315737721	1.52249134948097	1.6545	0.142	1.6401	0.128	371103007
542	2	123370390	123934155	0.35537	0.113105637987	546	3	-0.629275169259522	0.529168924559696	-0.305080419213291	156.297724837569	1.52089136490251	1.6545	0.142	1.6401	0.128	371688135
543	2	123934155	124536545	0.345342	0.169972941118	535	2	-0.504187640150882	0.614129525073808	-0.234519620077249	153.148869575274	1.58989598811293	1.6545	0.142	1.6401	0.128	372251900
544	2	124536545	125123665	0.371878	0.148385338602	661	5	-0.471472594799729	0.637303285636881	-0.202100533735342	189.217575307021	1.64325668116843	1.6545	0.142	1.6401	0.128	372854290
545	2	125123665	125691358	0.384136	0.119242266507	579	6	-1.0598698700956	0.289203804613929	-0.476837050294342	165.744290624455	1.37122557726465	1.6545	0.142	1.6401	0.128	373441410
546	2	125691358	126284537	0.353908	0.157084117948	586	3	-0.433507902711187	0.664645826124246	-0.203080705710896	167.748107609552	1.63231197771588	1.6545	0.142	1.6401	0.128	374009103
547	2	126284537	126875066	0.36137	0.153301531339	569	4	-0.744943321027015	0.45630598475137	-0.347525278412871	162.881694931459	1.4769630110318	1.6545	0.142	1.6401	0.128	374602282
548	2	126875066	127475626	0.389722	0.167443719195	717	6	-0.414941505134363	0.67818472492149	-0.168427279581674	205.248111187797	1.69804618117229	1.6545	0.142	1.6401	0.128	375192811
549	2	127475626	128059838	0.468866	0.144146303054	769	13	-0.767526762721144	0.442768387449974	-0.342169963280025	220.133608791375	1.62321899736148	1.6545	0.142	1.6401	0.128	375793371
550	2	128059838	128689942	0.441804	0.206480200094	683	12	-1.13642973665691	0.255776756389778	-0.456307167161374	195.515285831611	1.45862253069941	1.6545	0.142	1.6401	0.128	376377583
551	2	128689942	129315430	0.460542	0.200624152662	640	13	-1.24855482523057	0.21182794397183	-0.607081656354489	183.206124351729	1.3509234828496	1.6545	0.142	1.6401	0.128	377007687
552	2	129315430	129927206	0.429084	0.182707396171	684	10	-0.973419416326043	0.330344892759345	-0.426669312022122	195.801545400911	1.46466809421842	1.6545	0.142	1.6401	0.128	377633175
553	2	129927206	130511810	0.414086	0.144720186656	713	9	-0.68500090519144	0.493343349771037	-0.275163819862713	204.103072910599	1.60766629086809	1.6545	0.142	1.6401	0.128	378244951
554	2	130511810	131734160	0.467156	0.590951855033	747	13	-0.849562556327402	0.395568336917455	-0.384045318452614	213.835898266784	1.57678100263852	1.6545	0.142	1.6401	0.128	378829555
555	2	131734160	133330192	0.43239	0.686723073222	760	11	-0.704734739752268	0.480975327859037	-0.271503408845287	217.557272667679	1.6	1.6545	0.142	1.6401	0.128	380051905
556	2	133330192	133883305	0.397702	0.0960255860918	720	7	-0.52195499082359	0.601701669003524	-0.211126574026646	206.106889895696	1.66089965397924	1.6545	0.142	1.6401	0.128	381647937
557	2	133883305	134454502	0.38702	0.124645262493	577	6	-1.06921665799359	0.284972054289126	-0.481829079638097	165.171771485856	1.36648904677324	1.6545	0.142	1.6401	0.128	382201050
558	2	134454502	135041554	0.41668	0.148286693513	645	9	-0.995899945323848	0.319298761888987	-0.419766735995984	184.637422198227	1.4543404735062	1.6545	0.142	1.6401	0.128	382772247
559	2	135041554	135630814	0.423558	0.151478125106	758	10	-0.667394318391322	0.504520294092567	-0.278467788736929	216.98475352908	1.62312633832976	1.6545	0.142	1.6401	0.128	383359299
560	2	135630814	136314476	0.362578	0.26864444711	718	4	-0.028753582184141	0.977061121608012	-0.0119700868964021	205.534370757096	1.86372485399092	1.6545	0.142	1.6401	0.128	383948559
561	2	136314476	136921865	0.388456	0.176804321448	638	6	-0.784139627104927	0.432958185548641	-0.33684397451871	182.63360521313	1.5109532267614	1.6545	0.142	1.6401	0.128	384632221
562	2	136921865	137510871	0.410058	0.151112212779	761	9	-0.465542759215623	0.641542823499439	-0.181169442803055	217.843532236978	1.71589627959414	1.6545	0.142	1.6401	0.128	385239610
563	2	137510871	138097764	0.371232	0.14805594887	653	5	-0.509419629948975	0.610458119783234	-0.219667813696603	186.927498752624	1.62336855189559	1.6545	0.142	1.6401	0.128	385828616
564	2	138097764	138718177	0.363382	0.194085230322	589	4	-0.648810470175623	0.516460889065424	-0.297686296888993	168.606886317451	1.52887735236859	1.6545	0.142	1.6401	0.128	386415509
565	2	138718177	139309852	0.366338	0.154941479697	592	4	-0.634390542547914	0.525825980113604	-0.290356755090504	169.46566502535	1.53666450356911	1.6545	0.142	1.6401	0.128	387035922
566	2	139309852	139882730	0.366774	0.12721382214	677	4	-0.225825926429496	0.821336811524686	-0.0967980971444567	193.797728415814	1.75730045425049	1.6545	0.142	1.6401	0.128	387627597
567	2	139882730	140468081	0.349868	0.145811658304	534	2	-0.509526604060251	0.610383155327847	-0.237218769678204	152.862610005974	1.58692421991085	1.6545	0.142	1.6401	0.128	388200475
568	2	140468081	141036787	0.34636	0.120811104507	594	2	-0.189188769498119	0.849944869363127	-0.0835955805649924	170.038184163949	1.76523031203566	1.6545	0.142	1.6401	0.128	388785826
569	2	141036787	141594816	0.332272	0.103989219198	507	1	-0.206745033557903	0.836208985429153	-0.117179737106048	145.133601634886	1.69282136894825	1.6545	0.142	1.6401	0.128	389354532
570	2	141594816	142159950	0.338958	0.115254081333	486	1	-0.307952315188107	0.75811861706641	-0.178209170503608	139.122150679595	1.62270450751252	1.6545	0.142	1.6401	0.128	389912561
571	2	142159950	142713573	0.341962	0.0968583313916	513	2	-0.621644846156997	0.534175425472925	-0.295099685758704	146.851159050683	1.52451708766716	1.6545	0.142	1.6401	0.128	390477695
572	2	142713573	143269100	0.343872	0.0999537376221	613	2	-0.0877484552201106	0.930076606428396	-0.0381714376749767	175.477115980641	1.82169390787519	1.6545	0.142	1.6401	0.128	391031318
573	2	143269100	143882170	0.350014	0.18443244654	598	3	-0.374777722746687	0.707825783400791	-0.173835885935039	171.183222441147	1.66573816155989	1.6545	0.142	1.6401	0.128	391586845
574	2	143882170	144419098	0.354734	0.0687764467489	584	3	-0.443296266038604	0.657551456255455	-0.208013001253126	167.175588470953	1.62674094707521	1.6545	0.142	1.6401	0.128	392199915
575	2	144419098	144974298	0.367626	0.0994236311239	644	4	-0.384445130334293	0.700648556505307	-0.168893242604836	184.351162628928	1.67164179104478	1.6545	0.142	1.6401	0.128	392736843
576	2	144974298	145525086	0.370884	0.09220970682	639	5	-0.575826941460157	0.564732161291456	-0.250934874296039	182.91986478243	1.58856432566812	1.6545	0.142	1.6401	0.128	393292043
577	2	145525086	146075464	0.35638	0.091533455189	524	3	-0.736947165861106	0.461154479719022	-0.364414558595693	150.000014312978	1.45961002785515	1.6545	0.142	1.6401	0.128	393842831
578	2	146075464	146625498	0.34791	0.0909652857823	518	2	-0.594950026610153	0.551876875853877	-0.281106413679204	148.282456897181	1.53937592867756	1.6545	0.142	1.6401	0.128	394393209
579	2	146625498	147197476	0.340024	0.125840504355	548	2	-0.434781109329087	0.66372131807283	-0.199882618405231	156.870243976168	1.62852897473997	1.6545	0.142	1.6401	0.128	394943243
580	2	147197476	147785150	0.34681	0.149188155338	550	2	-0.424103181510349	0.671490565355384	-0.194626892953736	157.442763114767	1.63447251114413	1.6545	0.142	1.6401	0.128	395515221
581	2	147785150	148363577	0.373152	0.13558668596	690	5	-0.333914592383711	0.73844400805353	-0.140154443577502	197.519102816708	1.71535114978247	1.6545	0.142	1.6401	0.128	396102895
582	2	148363577	148941442	0.35738	0.13474600469	650	3	-0.120280276233852	0.904261127955246	-0.0535416522173268	186.068720044725	1.81058495821727	1.6545	0.142	1.6401	0.128	396681322
583	2	148941442	149573619	0.371028	0.209082266517	672	5	-0.419295421469515	0.675000242293275	-0.178289572464273	192.366430569316	1.67060285891858	1.6545	0.142	1.6401	0.128	397259187
584	2	149573619	150238420	0.406824	0.247895234815	732	8	-0.581134915526365	0.561149528292647	-0.24928771074017	209.542004727291	1.62938230383973	1.6545	0.142	1.6401	0.128	397891364
585	2	150238420	150863336	0.37173	0.199892465547	678	5	-0.39083514510758	0.695919095026307	-0.165465532106689	194.083987985113	1.68551895587321	1.6545	0.142	1.6401	0.128	398556165
586	2	150863336	151441929	0.369308	0.135834688633	601	4	-0.591130759664787	0.554432811361572	-0.268588940008268	172.042001149046	1.56002595717067	1.6545	0.142	1.6401	0.128	399181081
587	2	151441929	152017444	0.373886	0.131212913651	592	5	-0.798765772961979	0.424426240429048	-0.361153629614084	169.46566502535	1.47172156619018	1.6545	0.142	1.6401	0.128	399759674
588	2	152017444	152669980	0.374332	0.233758750475	633	5	-0.604287217822091	0.545652703022695	-0.264545305814692	181.202307366632	1.57364822871349	1.6545	0.142	1.6401	0.128	400335189
589	2	152669980	153291176	0.390136	0.195101063111	722	7	-0.512754796262862	0.608122853831481	-0.20712464346915	206.679409034295	1.66551326412918	1.6545	0.142	1.6401	0.128	400987725
590	2	153291176	153881790	0.375736	0.15342338651	603	5	-0.746588599631765	0.455311932097503	-0.334592803342949	172.614520287645	1.49906774394034	1.6545	0.142	1.6401	0.128	401608921
591	2	153881790	154511854	0.362762	0.206429823002	592	4	-0.634390542547914	0.525825980113604	-0.290356755090504	169.46566502535	1.53666450356911	1.6545	0.142	1.6401	0.128	402199535
592	2	154511854	155111335	0.344714	0.165945209273	508	2	-0.648339665703842	0.516765284219488	-0.309230014593592	145.419861204185	1.50965824665676	1.6545	0.142	1.6401	0.128	402829599
593	2	155111335	155665806	0.345904	0.0982395833145	575	2	-0.290629083776128	0.771335014110083	-0.130496555534021	164.599252347257	1.70876671619614	1.6545	0.142	1.6401	0.128	403429080
594	2	155665806	156251115	0.333928	0.145750364337	517	1	-0.158551089924473	0.874022565801157	-0.0890012037944543	147.996197327881	1.72621035058431	1.6545	0.142	1.6401	0.128	403983551
595	2	156251115	156842326	0.332652	0.154278252604	512	1	-0.182648061741188	0.855074170796764	-0.103021674109389	146.564899481384	1.70951585976628	1.6545	0.142	1.6401	0.128	404568860
596	2	156842326	157442824	0.36492	0.167357759726	560	4	-0.788203103910142	0.430577913851265	-0.370527103774487	160.305358807763	1.45360155743024	1.6545	0.142	1.6401	0.128	405160071
597	2	157442824	158038566	0.3525	0.160710508912	596	3	-0.384566086074104	0.700558924625559	-0.178669039670982	170.610703302548	1.66016713091922	1.6545	0.142	1.6401	0.128	405760569
598	2	158038566	158647934	0.367258	0.179477754001	594	4	-0.624777257462775	0.532117259086081	-0.285490999918688	170.038184163949	1.54185593770279	1.6545	0.142	1.6401	0.128	406356311
599	2	158647934	159271171	0.38296	0.197736976463	729	6	-0.358860777746429	0.719699242666249	-0.144481583956642	208.683226019392	1.72646536412078	1.6545	0.142	1.6401	0.128	406965679
600	2	159271171	159891567	0.397232	0.194063146764	643	7	-0.876162481411609	0.380941709670663	-0.374304743028374	184.064903059628	1.48327566320646	1.6545	0.142	1.6401	0.128	407588916
601	2	159891567	160499681	0.37428	0.17778574412	641	5	-0.566340182672845	0.571162549541514	-0.246426448624292	183.492383921029	1.59353635798633	1.6545	0.142	1.6401	0.128	408209312
602	2	160499681	161106410	0.381042	0.175908848926	625	6	-0.844893748441855	0.398170165212435	-0.36654420873413	178.912230812236	1.4801657785672	1.6545	0.142	1.6401	0.128	408817426
603	2	161106410	161693616	0.376588	0.148510062908	659	5	-0.480959353587041	0.63054538736436	-0.206472340234982	188.645056168421	1.63828464885022	1.6545	0.142	1.6401	0.128	409424155
604	2	161693616	162288619	0.366994	0.159668102514	692	4	-0.153726288290951	0.877825556098629	-0.0651818930827288	198.091621955307	1.79623621025308	1.6545	0.142	1.6401	0.128	410011361
605	2	162288619	162899682	0.34944	0.181753763524	604	2	-0.13579913040443	0.891980078530332	-0.0595099620406793	172.900779856945	1.79494799405646	1.6545	0.142	1.6401	0.128	410606364
606	2	162899682	163447883	0.360976	0.0879257790482	588	4	-0.653617112718193	0.513358516333409	-0.300137775883089	168.320626748151	1.52628163530175	1.6545	0.142	1.6401	0.128	411217427
607	2	163447883	164016877	0.34258	0.121256111664	542	2	-0.4668148927853	0.640632319773209	-0.215765660011887	155.152686560371	1.61069836552749	1.6545	0.142	1.6401	0.128	411765628
608	2	164016877	164568884	0.351334	0.0942143849625	610	3	-0.316047542782187	0.751966422200533	-0.145172127682895	174.618337272742	1.6991643454039	1.6545	0.142	1.6401	0.128	412334622
609	2	164568884	165132739	0.350836	0.113247200078	515	3	-0.780994800834481	0.4348055526079	-0.389408938062563	147.423678189282	1.43454038997214	1.6545	0.142	1.6401	0.128	412886629
610	2	165132739	165699697	0.353162	0.118100458941	549	3	-0.614592624268397	0.538823786592726	-0.297175221127945	157.156503545468	1.52924791086351	1.6545	0.142	1.6401	0.128	413450484
611	2	165699697	166284638	0.350856	0.145212936006	634	3	-0.198587182853186	0.842585680523536	-0.0894985299937364	181.488566935932	1.76601671309192	1.6545	0.142	1.6401	0.128	414017442
612	2	166284638	166862141	0.35626	0.134203631843	560	3	-0.560756625967605	0.574963458868205	-0.268554543188177	160.305358807763	1.55988857938719	1.6545	0.142	1.6401	0.128	414602383
613	2	166862141	167429245	0.340052	0.118327502539	592	2	-0.199866697316857	0.841584836591893	-0.0884613357368084	169.46566502535	1.7592867756315	1.6545	0.142	1.6401	0.128	415179886
614	2	167429245	168067437	0.347028	0.216536716223	507	2	-0.653678629613211	0.513318874191963	-0.312072764362418	145.133601634886	1.50668647845468	1.6545	0.142	1.6401	0.128	415746990
615	2	168067437	168639459	0.357416	0.125907744807	598	3	-0.374777722746687	0.707825783400791	-0.173835885935039	171.183222441147	1.66573816155989	1.6545	0.142	1.6401	0.128	416385182
616	2	168639459	169231641	0.389302	0.155664981374	626	6	-0.840220354492861	0.400784847919083	-0.364237741350961	179.198490381535	1.48253404381291	1.6545	0.142	1.6401	0.128	416957204
617	2	169231641	169817536	0.384626	0.146604767066	723	6	-0.386901141440396	0.698829396094628	-0.156404751332461	206.965668603594	1.71225577264654	1.6545	0.142	1.6401	0.128	417549386
618	2	169817536	170436762	0.378548	0.192540364907	636	5	-0.590057079641124	0.55515238245306	-0.257724039958678	182.061086074531	1.5811062771908	1.6545	0.142	1.6401	0.128	418135281
619	2	170436762	171075851	0.36628	0.217636354248	585	4	-0.668037040345901	0.504109948901342	-0.307517306248686	167.461848040253	1.51849448410123	1.6545	0.142	1.6401	0.128	418754507
620	2	171075851	171681989	0.39803	0.175105339048	697	7	-0.627757228271959	0.530162989329494	-0.257964824487898	199.522919801805	1.6078431372549	1.6545	0.142	1.6401	0.128	419393596
621	2	171681989	172320062	0.377218	0.216390601075	714	5	-0.220073486935972	0.825813922988075	-0.0908267312139338	204.389332479898	1.77501553760099	1.6545	0.142	1.6401	0.128	419999734
622	2	172320062	172965870	0.379562	0.225776082055	731	5	-0.139436037243823	0.889105596892905	-0.056879399290596	209.255745157991	1.81727781230578	1.6545	0.142	1.6401	0.128	420637807
623	2	172965870	173599153	0.412066	0.21046356842	646	9	-0.991327900616019	0.321525493459315	-0.417531731612676	184.923681767527	1.45659526493799	1.6545	0.142	1.6401	0.128	421283615
624	2	173599153	174164347	0.391252	0.115348004402	732	7	-0.466753823459223	0.640676016558692	-0.187279832072278	209.542004727291	1.68858131487889	1.6545	0.142	1.6401	0.128	421916898
625	2	174164347	174760175	0.404528	0.160831649402	679	8	-0.804211370387301	0.42127491318765	-0.35771978477948	194.370247554413	1.51140790205899	1.6545	0.142	1.6401	0.128	422482092
626	2	174760175	175377613	0.37698	0.190202093166	600	5	-0.760818737812733	0.446765340879842	-0.341788304747152	171.755741579746	1.49160969546302	1.6545	0.142	1.6401	0.128	423077920
627	2	175377613	175956929	0.39168	0.136913187276	613	7	-1.01416539982253	0.310503835622688	-0.443236406665539	175.477115980641	1.41407151095732	1.6545	0.142	1.6401	0.128	423695358
628	2	175956929	176573949	0.376134	0.189653495835	636	5	-0.590057079641124	0.55515238245306	-0.257724039958678	182.061086074531	1.5811062771908	1.6545	0.142	1.6401	0.128	424274674
629	2	176573949	177163737	0.405472	0.152237753227	705	8	-0.694777637814011	0.487194664405269	-0.303508101738056	201.812996356202	1.56928213689482	1.6545	0.142	1.6401	0.128	424891694
630	2	177163737	177715265	0.384592	0.0934277135522	729	6	-0.358860777746429	0.719699242666249	-0.144481583956642	208.683226019392	1.72646536412078	1.6545	0.142	1.6401	0.128	425481482
631	2	177715265	178302064	0.383468	0.147919474982	680	6	-0.587857081247159	0.556628226298319	-0.244865652145877	194.656507123713	1.61042036708111	1.6545	0.142	1.6401	0.128	426033010
632	2	178302064	178891798	0.374406	0.15216012643	640	5	-0.571083562066501	0.567943000662288	-0.248678900355671	183.206124351729	1.59105034182722	1.6545	0.142	1.6401	0.128	426619809
633	2	178891798	179477040	0.381638	0.145652567656	587	6	-1.02248271850365	0.306552487813588	-0.457039895173527	168.034367178852	1.39017169923031	1.6545	0.142	1.6401	0.128	427209543
634	2	179477040	180090047	0.362346	0.184348628972	537	4	-0.898755882389243	0.368782704020617	-0.431031842734041	153.721388713873	1.39390006489293	1.6545	0.142	1.6401	0.128	427794785
635	2	180090047	180681373	0.361794	0.154442727024	582	4	-0.68245696797361	0.494950044075267	-0.31493477781117	166.603069332354	1.51070733290071	1.6545	0.142	1.6401	0.128	428407792
636	2	180681373	181259871	0.358466	0.135692776812	686	3	0.0559102636596492	0.955413294403197	0.0242272060396686	196.37406453951	1.9108635097493	1.6545	0.142	1.6401	0.128	428999118
637	2	181259871	181844733	0.352196	0.145097475986	584	3	-0.443296266038604	0.657551456255455	-0.208013001253126	167.175588470953	1.62674094707521	1.6545	0.142	1.6401	0.128	429577616
638	2	181844733	182404705	0.353044	0.107098212053	609	3	-0.320941724445895	0.748254553588829	-0.147539142226811	174.332077703443	1.69637883008357	1.6545	0.142	1.6401	0.128	430162478
639	2	182404705	182979307	0.364286	0.129832475348	631	4	-0.446931483387699	0.654924531341878	-0.198313925736904	180.629788228033	1.63789746917586	1.6545	0.142	1.6401	0.128	430722450
640	2	182979307	183583489	0.354674	0.172434796138	604	3	-0.345412632764437	0.72978418137218	-0.159432820808065	172.900779856945	1.68245125348189	1.6545	0.142	1.6401	0.128	431297052
641	2	183583489	184210526	0.357536	0.202598889699	600	3	-0.36498935941927	0.71511934910399	-0.169018869637263	171.755741579746	1.67130919220056	1.6545	0.142	1.6401	0.128	431901234
642	2	184210526	184860196	0.349294	0.230378499854	583	2	-0.247917372501177	0.804198338125665	-0.110562628165262	166.889328901654	1.73254086181278	1.6545	0.142	1.6401	0.128	432528271
643	2	184860196	185442336	0.330512	0.141100079019	491	1	-0.283855343371391	0.776521240187773	-0.163442459794696	140.553448526092	1.63939899833055	1.6545	0.142	1.6401	0.128	433177941
644	2	185442336	186014860	0.331088	0.126674165624	494	1	-0.269397160281362	0.787624071182854	-0.154654442524711	141.412227233991	1.64941569282137	1.6545	0.142	1.6401	0.128	433760081
645	2	186014860	186611216	0.328954	0.161574629919	529	1	-0.100718357564357	0.919774038248401	-0.0558977619953631	151.431312159476	1.76627712854758	1.6545	0.142	1.6401	0.128	434332605
646	2	186611216	187222440	0.338678	0.181969294399	610	1	0.289652585866428	0.772082032922418	0.14964375834086	174.618337272742	2.03672787979967	1.6545	0.142	1.6401	0.128	434928961
647	2	187222440	187835923	0.357596	0.18498149093	625	3	-0.242634817826561	0.808288306320688	-0.110125180583694	178.912230812236	1.74094707520891	1.6545	0.142	1.6401	0.128	435540185
648	2	187835923	188432074	0.339888	0.161286318399	535	1	-0.0718019913842986	0.942759488017678	-0.0396265928208796	153.148869575274	1.78631051752922	1.6545	0.142	1.6401	0.128	436153668
649	2	188432074	189045974	0.3398	0.185535103437	505	1	-0.216383822284589	0.828688575518109	-0.122882096470232	144.561082496287	1.68614357262103	1.6545	0.142	1.6401	0.128	436749819
650	2	189045974	189623543	0.341042	0.134302568178	622	2	-0.0396977800357908	0.968334071558274	-0.0171439312351556	178.053452104337	1.84843982169391	1.6545	0.142	1.6401	0.128	437363719
651	2	189623543	190200501	0.342406	0.13338579238	535	2	-0.504187640150882	0.614129525073808	-0.234519620077249	153.148869575274	1.58989598811293	1.6545	0.142	1.6401	0.128	437941288
652	2	190200501	190803980	0.356598	0.171470755403	587	3	-0.428613721047479	0.668204358504064	-0.200620867023091	168.034367178852	1.63509749303621	1.6545	0.142	1.6401	0.128	438518246
653	2	190803980	191435474	0.374268	0.208226839843	687	5	-0.348144730564678	0.727731492895845	-0.146440706424933	196.66032410881	1.70789310130516	1.6545	0.142	1.6401	0.128	439121725
654	2	191435474	192018755	0.377024	0.142780237998	623	5	-0.651721011758649	0.514581165264639	-0.287518642219032	178.339711673637	1.54878806712244	1.6545	0.142	1.6401	0.128	439753219
655	2	192018755	192584199	0.387414	0.115739135971	653	6	-0.71403871787001	0.475203238320411	-0.303317406737148	186.927498752624	1.54647720544701	1.6545	0.142	1.6401	0.128	440336500
656	2	192584199	193132801	0.3608	0.0885924586494	542	4	-0.874722669676395	0.381724822214828	-0.417661079365582	155.152686560371	1.40687865022713	1.6545	0.142	1.6401	0.128	440901944
657	2	193132801	193708774	0.334676	0.131903752433	614	1	0.3089301633198	0.757374651326193	0.159073171260791	175.76337554994	2.05008347245409	1.6545	0.142	1.6401	0.128	441450546
658	2	193708774	194301005	0.320948	0.155734839953	511	1	-0.187467456104531	0.851294137587679	-0.105842193171768	146.278639912084	1.70617696160267	1.6545	0.142	1.6401	0.128	442026519
659	2	194301005	194898333	0.32735	0.162938954812	444	1	-0.510366878448513	0.609794456763517	-0.308605807759283	127.099248769012	1.48247078464107	1.6545	0.142	1.6401	0.128	442618750
660	2	194898333	195492195	0.32873	0.15805355453	514	1	-0.173009273014502	0.862644138728283	-0.0973971249155108	147.137418619983	1.71619365609349	1.6545	0.142	1.6401	0.128	443216078
661	2	195492195	196103074	0.334948	0.18150730341	594	1	0.212542276052939	0.831683999578699	0.111297446691377	170.038184163949	1.98330550918197	1.6545	0.142	1.6401	0.128	443809940
662	2	196103074	196723070	0.360976	0.19354318415	629	4	-0.456544768472838	0.647998285643379	-0.202893913840164	180.057269089434	1.63270603504218	1.6545	0.142	1.6401	0.128	444420819
663	2	196723070	197320761	0.370098	0.163447333154	676	5	-0.400321903894892	0.688919436862091	-0.169727558960849	193.511468846514	1.680546923555	1.6545	0.142	1.6401	0.128	445040815
664	2	197320761	197942802	0.368218	0.196194463066	710	4	-0.067206722524698	0.946417133426151	-0.028134906327409	203.2442942027	1.8429591174562	1.6545	0.142	1.6401	0.128	445638506
665	2	197942802	198622302	0.386548	0.264164827079	719	6	-0.405594717236374	0.68504041106847	-0.164408627844281	205.820630326396	1.70278271166371	1.6545	0.142	1.6401	0.128	446260547
666	2	198622302	199199800	0.372428	0.134196135744	663	5	-0.461985836012417	0.64409147774778	-0.197741935130446	189.79009444562	1.64822871348664	1.6545	0.142	1.6401	0.128	446940047
667	2	199199800	199773017	0.349062	0.127729987073	576	2	-0.285290119866759	0.775421881681627	-0.127989699923446	164.885511916556	1.71173848439822	1.6545	0.142	1.6401	0.128	447517545
668	2	199773017	200353982	0.371222	0.13936295646	615	5	-0.689668046907896	0.490402964375426	-0.306164395016431	176.04963511924	1.5288999378496	1.6545	0.142	1.6401	0.128	448090762
669	2	200353982	200950170	0.381902	0.161338369776	647	6	-0.742079081563977	0.458039423060884	-0.316634686291072	185.209941336826	1.53226761397276	1.6545	0.142	1.6401	0.128	448671727
670	2	200950170	201531306	0.392634	0.139616199994	757	7	-0.351751391450126	0.725024715618046	-0.138830180370589	216.69849395978	1.74625144175317	1.6545	0.142	1.6401	0.128	449267915
671	2	201531306	202214538	0.39646	0.268184159993	840	7	0.0300566828200769	0.97602184721051	0.0112658473098016	240.458038211645	1.93771626297578	1.6545	0.142	1.6401	0.128	449849051
672	2	202214538	202831133	0.384704	0.189094948872	799	6	-0.0317232013168158	0.974692792221186	-0.0122048953556022	228.721395870362	1.89224393132031	1.6545	0.142	1.6401	0.128	450532283
673	2	202831133	203532395	0.398718	0.286999723356	788	7	-0.209148375758845	0.834332411279957	-0.0809278508999447	225.572540608067	1.81776239907728	1.6545	0.142	1.6401	0.128	451148878
674	2	203532395	204230789	0.356918	0.284071741739	711	3	0.178264805252358	0.85851501740939	0.0758681894862716	203.530553771999	1.98050139275766	1.6545	0.142	1.6401	0.128	451850140
675	2	204230789	204852031	0.385374	0.195160662029	745	6	-0.284086474562518	0.776344111878162	-0.113159972934055	213.263379128185	1.7643576080521	1.6545	0.142	1.6401	0.128	452548534
676	2	204852031	205409401	0.395324	0.102929831171	744	7	-0.411552656094856	0.680667338886194	-0.16382085924829	212.977119558885	1.71626297577855	1.6545	0.142	1.6401	0.128	453169776
677	2	205409401	205973578	0.361622	0.113753307916	581	4	-0.68726361051618	0.491916625723198	-0.317415767314925	166.316809763054	1.50811161583387	1.6545	0.142	1.6401	0.128	453727146
678	2	205973578	206537852	0.381348	0.113905655763	647	6	-0.742079081563977	0.458039423060884	-0.316634686291072	185.209941336826	1.53226761397276	1.6545	0.142	1.6401	0.128	454291323
679	2	206537852	207159956	0.417146	0.196275863843	722	9	-0.643852502820974	0.519671084136131	-0.25706705941943	206.679409034295	1.62795941375423	1.6545	0.142	1.6401	0.128	454855597
680	2	207159956	207764421	0.379604	0.172822247773	676	5	-0.400321903894892	0.688919436862091	-0.169727558960849	193.511468846514	1.680546923555	1.6545	0.142	1.6401	0.128	455477701
681	2	207764421	208350772	0.398188	0.14726844501	731	7	-0.471353920739587	0.63738801601238	-0.189252074403884	209.255745157991	1.68627450980392	1.6545	0.142	1.6401	0.128	456082166
682	2	208350772	208991255	0.396976	0.219339154981	671	7	-0.74735975756142	0.454846429994391	-0.312810714156137	192.080171000016	1.54786620530565	1.6545	0.142	1.6401	0.128	456668517
683	2	208991255	209632446	0.370758	0.22020115691	591	5	-0.803509152355635	0.421680508916755	-0.363592675065501	169.17940545605	1.46923555003108	1.6545	0.142	1.6401	0.128	457309000
684	2	209632446	210303583	0.347752	0.254995626824	547	2	-0.440120073238456	0.659850144202466	-0.202517678573202	156.583984406869	1.62555720653789	1.6545	0.142	1.6401	0.128	457950191
685	2	210303583	210869348	0.35867	0.116240842046	552	3	-0.599910079277272	0.548566164710961	-0.289313103354974	158.015282253367	1.53760445682451	1.6545	0.142	1.6401	0.128	458621328
686	2	210869348	211488843	0.356618	0.192890983785	579	3	-0.467767174357146	0.639951097311079	-0.220418022143907	165.744290624455	1.61281337047354	1.6545	0.142	1.6401	0.128	459187093
687	2	211488843	212060920	0.347936	0.125991780827	611	2	-0.0984263830388484	0.921593725754582	-0.0428861315470287	174.904596842042	1.81575037147103	1.6545	0.142	1.6401	0.128	459806588
688	2	212060920	212630013	0.345942	0.121408978849	550	2	-0.424103181510349	0.671490565355384	-0.194626892953736	157.442763114767	1.63447251114413	1.6545	0.142	1.6401	0.128	460378665
689	2	212630013	213199370	0.33294	0.121816364776	479	1	-0.341688075731508	0.732585646785113	-0.199139828373209	137.118333694497	1.59933222036728	1.6545	0.142	1.6401	0.128	460947758
690	2	213199370	213782136	0.349412	0.142022698647	558	2	-0.381391470235398	0.702912789362171	-0.173793389536571	159.732839669164	1.65824665676077	1.6545	0.142	1.6401	0.128	461517115
691	2	213782136	214355289	0.349418	0.127632586761	536	2	-0.498848676241513	0.617885993007527	-0.231825510907986	153.435129144573	1.59286775631501	1.6545	0.142	1.6401	0.128	462099881
692	2	214355289	214952002	0.344066	0.162076241007	591	2	-0.205205661226226	0.837411446546288	-0.0909003811882257	169.17940545605	1.75631500742942	1.6545	0.142	1.6401	0.128	462673034
693	2	214952002	215520919	0.354394	0.121137178182	555	3	-0.585227534286147	0.558394733195335	-0.281493598895675	158.874060961265	1.54596100278552	1.6545	0.142	1.6401	0.128	463269747
694	2	215520919	216157126	0.364154	0.214092268711	719	4	-0.0239469396415714	0.980894932584624	-0.00996216028015566	205.820630326396	1.86632057105775	1.6545	0.142	1.6401	0.128	463838664
695	2	216157126	216737308	0.382986	0.138201460921	675	6	-0.611224050992131	0.541051263095389	-0.255512896345386	193.225209277215	1.59857904085258	1.6545	0.142	1.6401	0.128	464474871
696	2	216737308	217344293	0.41421	0.176256414903	810	9	-0.241512568531976	0.809157876471982	-0.0911439885346139	231.870251132658	1.82638105975197	1.6545	0.142	1.6401	0.128	465055053
697	2	217344293	217916126	0.449148	0.125618843264	901	12	-0.161427050277077	0.871757063016166	-0.0566656396379258	257.919871938919	1.92418579818473	1.6545	0.142	1.6401	0.128	465662038
698	2	217916126	218471660	0.407198	0.0999650786451	719	8	-0.635851781813009	0.524873033087809	-0.275139588584914	205.820630326396	1.60044518642181	1.6545	0.142	1.6401	0.128	466233871
699	2	218471660	219052240	0.482766	0.138792242241	990	14	0.0582998403316163	0.953509794697394	0.0217252386023357	283.396973606581	2.01015228426396	1.6545	0.142	1.6401	0.128	466789405
700	2	219052240	219724242	0.448788	0.255954595373	790	12	-0.65787337224112	0.510619502244994	-0.246340092386999	226.145059746666	1.68713294180459	1.6545	0.142	1.6401	0.128	467369985
701	2	219724242	220317777	0.491116	0.157589695637	754	15	-0.899595652331792	0.368335471746821	-0.35427385049386	215.839715251881	1.59661196400212	1.6545	0.142	1.6401	0.128	468041987
702	2	220317777	220890415	0.468714	0.126848026153	786	13	-0.704135467661763	0.481348414236712	-0.310624248983245	225.000021469468	1.65910290237467	1.6545	0.142	1.6401	0.128	468635522
703	2	220890415	221459315	0.390856	0.121110915802	676	7	-0.724359271159601	0.468845197518038	-0.302100234074137	193.511468846514	1.55940023068051	1.6545	0.142	1.6401	0.128	469208160
704	2	221459315	222026369	0.371978	0.118249761046	568	5	-0.912606878409718	0.361449335418888	-0.420859875738351	162.59543536216	1.41205717837166	1.6545	0.142	1.6401	0.128	469777060
705	2	222026369	222580742	0.377906	0.0980801734572	590	5	-0.808252531749291	0.418945222407842	-0.36603585099383	168.893145886751	1.46674953387197	1.6545	0.142	1.6401	0.128	470344114
706	2	222580742	223156478	0.378522	0.131546403213	686	5	-0.352888109958334	0.724172325006694	-0.148542229070221	196.37406453951	1.70540708514605	1.6545	0.142	1.6401	0.128	470898487
707	2	223156478	223768296	0.396616	0.182763501564	653	7	-0.83016150860797	0.406447474592204	-0.35204048880989	186.927498752624	1.50634371395617	1.6545	0.142	1.6401	0.128	471474223
708	2	223768296	224375760	0.380902	0.176905956567	643	6	-0.760772657359955	0.446792868570824	-0.325581660955632	184.064903059628	1.52279455298993	1.6545	0.142	1.6401	0.128	472086041
709	2	224375760	224992645	0.401294	0.189476158441	792	8	-0.328595532664928	0.742461425149859	-0.135630928944603	226.717578885265	1.76293823038397	1.6545	0.142	1.6401	0.128	472693505
710	2	224992645	225604581	0.387942	0.182921089787	737	6	-0.321473626154474	0.747851495712478	-0.128735779188509	210.973302573788	1.74541148608644	1.6545	0.142	1.6401	0.128	473310390
711	2	225604581	226176660	0.374314	0.125994836377	643	5	-0.556853423885533	0.577627579265377	-0.241932067915086	184.064903059628	1.59850839030454	1.6545	0.142	1.6401	0.128	473922326
712	2	226176660	226749805	0.364058	0.127620410193	625	4	-0.475771338643116	0.634237291043606	-0.212097741170004	178.912230812236	1.62232316677482	1.6545	0.142	1.6401	0.128	474494405
713	2	226749805	227314135	0.36183	0.113993585314	637	4	-0.418091628132281	0.675880125719084	-0.184660558463153	182.347345643831	1.6534717715769	1.6545	0.142	1.6401	0.128	475067550
714	2	227314135	227886891	0.392438	0.127027914155	791	7	-0.195348083917754	0.845120456567681	-0.0754457858835292	226.431319315966	1.82468281430219	1.6545	0.142	1.6401	0.128	475631880
715	2	227886891	228498134	0.385424	0.18199472223	664	6	-0.662631384431071	0.507566664740108	-0.279217156936654	190.076354014919	1.57252812314979	1.6545	0.142	1.6401	0.128	476204636
716	2	228498134	229145504	0.382872	0.227644160217	682	6	-0.57851029334917	0.562919649961528	-0.240628659259407	195.229026262312	1.61515689757253	1.6545	0.142	1.6401	0.128	476815879
717	2	229145504	229751825	0.363324	0.175354309021	680	4	-0.211405998801787	0.832570476159104	-0.0904191845817517	194.656507123713	1.76508760545101	1.6545	0.142	1.6401	0.128	477463249
718	2	229751825	230318340	0.386486	0.11741083643	723	6	-0.386901141440396	0.698829396094628	-0.156404751332461	206.965668603594	1.71225577264654	1.6545	0.142	1.6401	0.128	478069570
719	2	230318340	230926341	0.3907	0.177632931525	682	7	-0.696758687477417	0.485953824203559	-0.289351741332148	195.229026262312	1.57324106113033	1.6545	0.142	1.6401	0.128	478636085
720	2	230926341	231624433	0.410218	0.283762025636	854	9	-0.0403426013874766	0.967819990411279	-0.0148298266861104	244.465672181839	1.92559188275085	1.6545	0.142	1.6401	0.128	479244086
721	2	231624433	232230041	0.438314	0.174383429545	682	11	-1.05403581325396	0.291866520930235	-0.427731088152062	195.229026262312	1.43578947368421	1.6545	0.142	1.6401	0.128	479942178
722	2	232230041	232928933	0.463962	0.284581881035	750	13	-0.838375857199276	0.401819644348668	-0.378262965858608	214.694676974683	1.58311345646438	1.6545	0.142	1.6401	0.128	480547786
723	2	232928933	233581947	0.465464	0.234319631738	624	13	-1.30821722058057	0.190799642802842	-0.643607532379603	178.625971242936	1.31715039577836	1.6545	0.142	1.6401	0.128	481246678
724	2	233581947	234240782	0.451154	0.24108464183	736	13	-0.890580453130531	0.373154289487985	-0.405447795184838	210.687043004489	1.55356200527704	1.6545	0.142	1.6401	0.128	481899692
725	2	234240782	234885564	0.43269	0.224544109482	756	11	-0.722647615316457	0.469896406806015	-0.279116592955162	216.41223439048	1.59157894736842	1.6545	0.142	1.6401	0.128	482558527
726	2	234885564	235474973	0.426532	0.1516926277	780	10	-0.576413883870189	0.564335462223168	-0.23719151315841	223.28246405367	1.67023554603854	1.6545	0.142	1.6401	0.128	483203309
727	2	235474973	236071757	0.445962	0.16217592965	799	12	-0.617620967757549	0.53682521967015	-0.229997242523487	228.721395870362	1.70635344367325	1.6545	0.142	1.6401	0.128	483792718
728	2	236071757	236653705	0.45795	0.140816705273	872	13	-0.383450092655481	0.701386067748121	-0.160825426464925	249.618344429231	1.84063324538259	1.6545	0.142	1.6401	0.128	484389502
729	2	236653705	237223660	0.46059	0.122737759999	856	13	-0.443112488005487	0.657684372909963	-0.187542764840704	245.038191320438	1.80686015831135	1.6545	0.142	1.6401	0.128	484971450
730	2	237223660	237789319	0.4524	0.116075232605	824	13	-0.562437278705499	0.573818126067099	-0.242509224058633	235.877885102852	1.73931398416887	1.6545	0.142	1.6401	0.128	485541405
731	2	237789319	238341970	0.433242	0.0952698900391	676	11	-1.08090512660024	0.279739317962231	-0.44047958089405	193.511468846514	1.42315789473684	1.3053	0.1876	1.3573	0.0736	486107064
732	2	238341970	238939047	0.469736	0.162587070009	643	13	-1.23736812610244	0.215950446416993	-0.600334823913904	184.064903059628	1.35725593667546	1.3053	0.1876	1.3573	0.0736	486659715
733	2	238939047	239537131	0.489332	0.163997030517	656	14	-1.25769592680815	0.208501745905493	-0.572007471746553	187.786277460523	1.33197969543147	1.3053	0.1876	1.3573	0.0736	487256792
734	2	239537131	240122576	0.488292	0.145948808172	644	14	-1.30497721185508	0.191900607548376	-0.598642598250019	184.351162628928	1.30761421319797	1.3053	0.1876	1.3573	0.0736	487854876
735	2	240122576	240668735	0.496364	0.0845156813309	657	15	-1.31538082998013	0.188381944900748	-0.552945003440195	188.072537029822	1.39121228163049	1.3053	0.1876	1.3573	0.0736	488440321
736	2	240668735	241262815	0.485042	0.1583625101	571	14	-1.59260502922395	0.111248824601016	-0.772212541001793	163.454214070059	1.15939086294416	1.3053	0.1876	1.3573	0.0736	488986480
737	2	241262815	241850118	0.552276	0.148650696489	487	16	-0.722717255138724	0.469853612277375	-0.425623374317148	139.408410248894	1.5314465408805	1.3053	0.1876	1.3573	0.0736	489580560
738	2	241850118	242445289	0.49306	0.159905304526	645	15	-1.36681817154488	0.171682305558261	-0.579539213451908	184.637422198227	1.36580201164637	1.3053	0.1876	1.3573	0.0736	490167863
739	2	242445289	243199373	0.458276	0.386378084371	417	13	-2.08009946042127	0.0375164110895375	-1.22510617779719	119.370240397924	0.880211081794195	1.3053	0.1876	1.3573	0.0736	490763034
740	3	0	689954	0.364856	0.275314006441	823	4	0.47594388478567	0.634114356369821	0.184938499702172	235.591625533552	2.13627514600909	2.0038	0.1985	1.9963	0.1683	490763034
741	3	689954	1289491	0.351878	0.166023114503	628	3	-0.227952272835436	0.819683344448869	-0.103216811241517	179.771009520134	1.74930362116992	2.0038	0.1985	1.9963	0.1683	491452988
742	3	1289491	1871868	0.35472	0.141449610819	679	3	0.0216509920136907	0.982726357304583	0.00943020411158803	194.370247554413	1.89136490250696	2.0038	0.1985	1.9963	0.1683	492052525
743	3	1871868	2452339	0.359794	0.138630525901	719	3	0.217418258562025	0.827882403233698	0.0920104003061541	205.820630326396	2.00278551532033	2.0038	0.1985	1.9963	0.1683	492634902
744	3	2452339	3029251	0.370802	0.133316693014	748	5	-0.0587985875516744	0.953112533486542	-0.0237125353553967	214.122157836084	1.85954008701057	2.0038	0.1985	1.9963	0.1683	493215373
745	3	3029251	3599660	0.383846	0.123435990666	947	6	0.659939103134367	0.509292909327882	0.232964027184806	271.0878121267	2.24274718768502	2.0038	0.1985	1.9963	0.1683	493792285
746	3	3599660	4233532	0.38879	0.211197213318	597	6	-0.975748779013701	0.329188973110579	-0.432669467018774	170.896962871848	1.41385435168739	2.0038	0.1985	1.9963	0.1683	494362694
747	3	4233532	4827506	0.40451	0.158212312323	1247	8	1.58649478736764	0.112627113667228	0.519258200805458	356.965682916573	2.77573734001113	2.0038	0.1985	1.9963	0.1683	494996566
748	3	4827506	5450846	0.414786	0.197869541502	1251	9	1.77475914762085	0.0759376643964932	0.535943987859219	358.110721193771	2.82074408117249	2.0038	0.1985	1.9963	0.1683	495590540
749	3	5450846	6063481	0.380168	0.183853354771	800	6	-0.0270498073678213	0.978420008012143	-0.0104003985088543	229.007655439662	1.89461219656602	2.0038	0.1985	1.9963	0.1683	496213880
750	3	6063481	6671501	0.357546	0.17765862965	679	3	0.0216509920136907	0.982726357304583	0.00943020411158803	194.370247554413	1.89136490250696	2.0038	0.1985	1.9963	0.1683	496826515
751	3	6671501	7240735	0.363582	0.121626606984	765	4	0.197158617316631	0.843703413541403	0.0795058168605605	218.988570514177	1.98572355613238	2.0038	0.1985	1.9963	0.1683	497434535
752	3	7240735	7789365	0.375208	0.0886389734429	769	5	0.0408123797150973	0.967445469997127	0.0162327927187933	220.133608791375	1.91174642635177	2.0038	0.1985	1.9963	0.1683	498003769
753	3	7789365	8380848	0.387718	0.154667167104	918	6	0.524410678613527	0.599992930798334	0.188093755130229	262.786284617012	2.1740674955595	2.0038	0.1985	1.9963	0.1683	498552399
754	3	8380848	8971643	0.432318	0.153682749515	852	11	-0.292738601775914	0.769721961796786	-0.106649396950397	243.89315304324	1.79368421052632	2.0038	0.1985	1.9963	0.1683	499143882
755	3	8971643	9550350	0.430384	0.136004921316	988	11	0.316299167406521	0.751775443054169	0.107008214408443	282.824454467982	2.08	2.0038	0.1985	1.9963	0.1683	499734677
756	3	9550350	10288849	0.461272	0.322951012798	861	13	-0.42446798945861	0.671224545603895	-0.179140323845007	246.469489166936	1.81741424802111	2.0038	0.1985	1.9963	0.1683	500313384
757	3	10288849	10833677	0.490212	0.0822791780158	1063	15	0.424915892960349	0.670897988500376	0.14123131776858	304.293922165451	2.25092641609317	2.0038	0.1985	1.9963	0.1683	501051883
758	3	10833677	11413402	0.45673	0.137522100996	951	13	-0.0888670156148271	0.929187597531514	-0.0357082203812878	272.232850403898	2.00738786279683	2.0038	0.1985	1.9963	0.1683	501596711
759	3	11413402	12060972	0.427974	0.22788269994	944	10	0.101803900741894	0.918912329395649	0.0381212224538209	270.229033418801	2.02141327623126	2.0038	0.1985	1.9963	0.1683	502176436
760	3	12060972	12651136	0.402716	0.152777871914	972	8	0.429022615919383	0.667906766267159	0.159824954581569	278.244301359189	2.16360601001669	2.0038	0.1985	1.9963	0.1683	502824006
761	3	12651136	13262437	0.505088	0.182072334251	961	15	-0.0123015103399698	0.99018506237024	-0.00430194298877408	275.095446096894	2.03493912122816	2.0038	0.1985	1.9963	0.1683	503414170
762	3	13262437	13843650	0.514106	0.139730184975	814	15	-0.642408944508076	0.520607693624874	-0.243809579496277	233.015289409856	1.72366331392271	2.0038	0.1985	1.9963	0.1683	504025471
763	3	13843650	14480179	0.469322	0.214489834713	1005	13	0.112493568691443	0.910432068817261	0.0439700348244396	287.690867146075	2.12137203166227	2.0038	0.1985	1.9963	0.1683	504606684
764	3	14480179	15046678	0.474138	0.11738590889	1059	14	0.330167229351507	0.741273606881544	0.1189273976277	303.148883888252	2.1502538071066	2.0038	0.1985	1.9963	0.1683	505243213
765	3	15046678	15695348	0.422856	0.229192039095	999	10	0.329254987044727	0.741962964069049	0.119819040884398	285.973309730278	2.13918629550321	2.0038	0.1985	1.9963	0.1683	505809712
766	3	15695348	16306587	0.39935	0.181989369134	964	7	0.600468745585199	0.548193884314647	0.20990966587364	275.954224804792	2.2237600922722	2.0038	0.1985	1.9963	0.1683	506458382
767	3	16306587	16914961	0.407988	0.178137132751	1100	8	0.967773299357115	0.333157601467754	0.33830025938781	314.885526229535	2.44852531997774	2.0038	0.1985	1.9963	0.1683	507069621
768	3	16914961	17481154	0.377852	0.116908898556	932	5	0.813983220880993	0.415654563352717	0.293579149411247	266.793918587206	2.31696706028589	2.0038	0.1985	1.9963	0.1683	507677995
769	3	17481154	18093718	0.36712	0.183758758269	923	4	0.956608139042632	0.338765079196896	0.350376716926321	264.21758246351	2.39584685269306	2.0038	0.1985	1.9963	0.1683	508244188
770	3	18093718	18644435	0.36554	0.0920926719168	1024	4	1.44207903584216	0.149280078418574	0.500189879280547	293.129798962767	2.65801427644387	2.0038	0.1985	1.9963	0.1683	508856752
771	3	18644435	19238469	0.362598	0.158297336516	865	4	0.677822871573594	0.497884007576806	0.256746201804634	247.614527444134	2.24529526281635	2.0038	0.1985	1.9963	0.1683	509407469
772	3	19238469	19865081	0.360334	0.202058051873	724	4	8.62730712767282e-05	0.999931164048501	3.57663637519562e-05	207.251928172894	1.87929915639195	2.0038	0.1985	1.9963	0.1683	510001503
773	3	19865081	20533922	0.372584	0.252438172899	798	5	0.178370382131116	0.858432107925187	0.0696379409793125	228.435136301063	1.98384089496582	2.0038	0.1985	1.9963	0.1683	510628115
774	3	20533922	21147674	0.35402	0.185338703581	648	3	-0.130068639561269	0.896512121313747	-0.0579875572485189	185.496200906126	1.8050139275766	2.0038	0.1985	1.9963	0.1683	511296956
775	3	21147674	21751987	0.35587	0.172614191652	637	3	-0.183904637862061	0.854088266379117	-0.0826879978768432	182.347345643831	1.77437325905292	2.0038	0.1985	1.9963	0.1683	511910708
776	3	21751987	22337730	0.350918	0.146383311452	618	3	-0.27689408947252	0.781861431145209	-0.126374532228769	176.908413827139	1.72144846796657	2.0038	0.1985	1.9963	0.1683	512515021
777	3	22337730	22953336	0.359824	0.187792191759	804	3	0.633423699977236	0.526456992306371	0.253214131045785	230.15269371686	2.23955431754875	2.0038	0.1985	1.9963	0.1683	513100764
778	3	22953336	23559657	0.37245	0.175354309021	758	5	-0.0113647936151164	0.990932401831155	-0.00455295707194168	216.98475352908	1.88440024860162	2.0038	0.1985	1.9963	0.1683	513716370
779	3	23559657	24189210	0.400786	0.205785692388	906	8	0.151229294771802	0.879794842158659	0.0583796910220228	259.351169785417	2.01669449081803	2.0038	0.1985	1.9963	0.1683	514322691
780	3	24189210	24745615	0.37474	0.101373999155	794	5	0.159396864556492	0.873356209051489	0.0623882018999245	227.290098023864	1.9738968303294	2.0038	0.1985	1.9963	0.1683	514952244
781	3	24745615	25296049	0.370044	0.0916258806687	779	5	0.0882461736516553	0.929681019169552	0.0348725228186359	222.996204484371	1.93660658794282	2.0038	0.1985	1.9963	0.1683	515508649
782	3	25296049	25865040	0.38684	0.121251478494	882	6	0.356168496449726	0.721714383178251	0.130378257273942	252.480940122227	2.08880994671403	2.0038	0.1985	1.9963	0.1683	516059083
783	3	25865040	26491092	0.371398	0.201344297279	935	5	0.82821335906196	0.407549679537275	0.298215559531966	267.652697295105	2.32442510876321	2.0038	0.1985	1.9963	0.1683	516628074
784	3	26491092	27120314	0.375488	0.20536789877	986	5	1.07012570813841	0.284562728786342	0.374836841134878	282.251935329383	2.45121193287756	2.0038	0.1985	1.9963	0.1683	517254126
785	3	27120314	27751639	0.375394	0.20801488932	950	5	0.899364049966797	0.368458781388351	0.321176707975277	271.946590834598	2.36171535114978	2.0038	0.1985	1.9963	0.1683	517883348
786	3	27751639	28343645	0.372678	0.155413965399	825	5	0.306441625759822	0.759268418997326	0.117643313890145	236.164144672151	2.05096333126165	2.0038	0.1985	1.9963	0.1683	518514673
787	3	28343645	28940680	0.365892	0.162528159991	782	4	0.278871540540315	0.780343409795191	0.111214676587899	223.854983192269	2.02985074626866	2.0038	0.1985	1.9963	0.1683	519106679
788	3	28940680	29511882	0.358734	0.124652924885	811	3	0.667682971623195	0.5043359819399	0.26572054408413	232.156510701957	2.25905292479109	2.0038	0.1985	1.9963	0.1683	519703714
789	3	29511882	30089246	0.35218	0.133995191941	744	3	0.339772800154734	0.734027632904951	0.141321250974888	212.977119558885	2.07242339832869	2.0038	0.1985	1.9963	0.1683	520274916
790	3	30089246	30680478	0.368942	0.154308291838	784	4	0.288484825625454	0.772975644412745	0.114899723395755	224.427502330869	2.03504218040234	2.0038	0.1985	1.9963	0.1683	520852280
791	3	30680478	31231545	0.385868	0.092669312443	889	6	0.388882254092687	0.697363250142899	0.141783020546191	254.484757107324	2.10538780343398	2.0038	0.1985	1.9963	0.1683	521443512
792	3	31231545	31786629	0.391434	0.0992354310339	826	7	-0.0343446791050175	0.972602297094196	-0.0129816989368756	236.450404241451	1.90542099192618	2.0038	0.1985	1.9963	0.1683	521994579
793	3	31786629	32421922	0.411682	0.212961578358	887	9	0.110534873970898	0.911985193880776	0.0398682079944632	253.912237968725	2	2.0038	0.1985	1.9963	0.1683	522549663
794	3	32421922	33098976	0.410542	0.261506467726	868	9	0.0236660245221368	0.981119006914678	0.00862914613787851	248.473306152033	1.95715896279594	2.0038	0.1985	1.9963	0.1683	523184956
795	3	33098976	33743209	0.375872	0.223883284464	966	5	0.97525812026529	0.329432238754105	0.34527238359274	276.526743943392	2.40149160969546	2.0038	0.1985	1.9963	0.1683	523862010
796	3	33743209	34373536	0.392974	0.206760935197	939	7	0.485466313576102	0.627345602609285	0.172001677297454	268.797735572303	2.16608996539792	2.0038	0.1985	1.9963	0.1683	524506243
797	3	34373536	34980908	0.365628	0.176781280665	688	4	-0.17295285846123	0.862688482602901	-0.0735453660173555	196.946583678109	1.78585334198572	2.0038	0.1985	1.9963	0.1683	525136570
798	3	34980908	35575317	0.345634	0.158828348831	674	2	0.23792834325139	0.811936671928531	0.0986900798161003	192.938949707915	2.00297176820208	2.0038	0.1985	1.9963	0.1683	525743942
799	3	35575317	36156284	0.35675	0.139365919235	697	3	0.109746261960441	0.91261061023883	0.0471772857352794	199.522919801805	1.94150417827298	2.0038	0.1985	1.9963	0.1683	526338351
800	3	36156284	36757185	0.382318	0.167916179204	840	6	0.159885950591958	0.872970915943616	0.0599889293825435	240.458038211645	1.98934280639432	2.0038	0.1985	1.9963	0.1683	526919318
801	3	36757185	37372097	0.397422	0.1868755204	886	7	0.241661157716816	0.809042729205232	0.0881832181986974	253.625978399425	2.04382929642445	2.0038	0.1985	1.9963	0.1683	527520219
802	3	37372097	37958959	0.433176	0.148010946355	1004	11	0.387950669663278	0.698052539925402	0.130184536774537	287.404607576776	2.11368421052632	2.0038	0.1985	1.9963	0.1683	528135131
803	3	37958959	38576345	0.44555	0.190133887066	981	12	0.196372100687999	0.844318931537992	0.0660603907677745	280.820637482885	2.09503470368393	2.0038	0.1985	1.9963	0.1683	528721993
804	3	38576345	39152088	0.433366	0.131556962047	847	11	-0.315129696231151	0.752663182012179	-0.115140857844036	242.461855196742	1.78315789473684	2.0038	0.1985	1.9963	0.1683	529339379
805	3	39152088	39793199	0.4189	0.220103850971	920	9	0.261412349329272	0.79377453466546	0.0925679646377743	263.358803755611	2.07440811724915	2.0038	0.1985	1.9963	0.1683	529915122
806	3	39793199	40419561	0.397272	0.201739569131	736	7	-0.448353434337767	0.65389814263494	-0.179417714299308	210.687043004489	1.69780853517878	2.0038	0.1985	1.9963	0.1683	530556233
807	3	40419561	41031737	0.412038	0.183241420768	967	9	0.47629845059726	0.633861769068915	0.16444999317024	276.813003512691	2.1803833145434	2.0038	0.1985	1.9963	0.1683	531182595
808	3	41031737	41626672	0.401782	0.15957205409	867	8	-0.0129213040881316	0.989690577840464	-0.00509936580237723	248.187046582733	1.92988313856427	2.0038	0.1985	1.9963	0.1683	531794771
809	3	41626672	42308941	0.402866	0.267151226276	943	8	0.306961914203022	0.758872361654641	0.116126411650884	269.942773849501	2.09905397885364	2.0038	0.1985	1.9963	0.1683	532389706
810	3	42308941	42908150	0.445158	0.165566605308	981	12	0.196372100687999	0.844318931537992	0.0660603907677745	280.820637482885	2.09503470368393	2.0038	0.1985	1.9963	0.1683	533071975
811	3	42908150	43487485	0.42783	0.136941493264	850	10	-0.286930683121129	0.77416539611103	-0.113202795882956	243.320633904641	1.82012847965739	2.0038	0.1985	1.9963	0.1683	533671184
812	3	43487485	44101094	0.414376	0.18514884886	945	9	0.375713467025011	0.707129924980862	0.131248432801834	270.5152929881	2.13077790304397	2.0038	0.1985	1.9963	0.1683	534250519
813	3	44101094	44715393	0.406266	0.186064115358	883	8	0.0544225313415849	0.956598528038991	0.0212820786242539	252.767199691527	1.9654980523094	2.0038	0.1985	1.9963	0.1683	534864128
814	3	44715393	45332109	0.43911	0.189254048865	868	11	-0.221087099519157	0.825024614826422	-0.0798077847317555	248.473306152033	1.82736842105263	2.0038	0.1985	1.9963	0.1683	535478427
815	3	45332109	45923637	0.426152	0.154731475095	947	10	0.11421032363114	0.909071068386531	0.0426987885603647	271.0878121267	2.02783725910064	2.0038	0.1985	1.9963	0.1683	536095143
816	3	45923637	46540524	0.436106	0.189478786228	1026	11	0.486471485266319	0.626632917720484	0.161455998430819	293.702318101366	2.16	2.0038	0.1985	1.9963	0.1683	536686671
817	3	46540524	47155486	0.470326	0.186941632166	838	14	-0.540596436929593	0.588785774307417	-0.218753042665285	239.885519073046	1.70152284263959	2.0038	0.1985	1.9963	0.1683	537303558
818	3	47155486	47854910	0.427056	0.285126046575	888	10	-0.129782659857354	0.896738382302336	-0.0501059605579142	254.198497538025	1.90149892933619	2.0038	0.1985	1.9963	0.1683	537918520
819	3	47854910	48556863	0.44237	0.287701598255	975	12	0.169537164365618	0.865374142501279	0.0572094731855088	279.103080067088	2.08222103577149	2.0038	0.1985	1.9963	0.1683	538617944
820	3	48556863	49275401	0.489708	0.304142578402	875	14	-0.394812474701535	0.692981287819823	-0.156420269644945	250.47712313713	1.77664974619289	2.0038	0.1985	1.9963	0.1683	539319897
821	3	49275401	49993329	0.486862	0.303551331053	880	14	-0.375111939265311	0.707577218029992	-0.148199762839977	251.908420983628	1.78680203045685	2.0038	0.1985	1.9963	0.1683	540038435
822	3	49993329	50592402	0.532352	0.165377174401	687	16	0.142214787835123	0.886910351508563	0.0707649524186096	196.66032410881	2.16037735849057	2.0038	0.1985	1.9963	0.1683	540756363
823	3	50592402	51297612	0.410786	0.290991335914	792	9	-0.323809373272907	0.746082359379484	-0.123565466226991	226.717578885265	1.78579481397971	2.0038	0.1985	1.9963	0.1683	541355436
824	3	51297612	52001019	0.44341	0.289173977512	946	12	0.0398349721407783	0.968224694612544	0.0136474378879309	270.8015525574	2.02028830752803	2.0038	0.1985	1.9963	0.1683	542060646
825	3	52001019	52574770	0.543118	0.128541823892	846	16	0.829835761999331	0.406631648338184	0.371112516720459	242.175595627442	2.66037735849057	2.0038	0.1985	1.9963	0.1683	542764053
826	3	52574770	53195998	0.43467	0.195142524162	878	11	-0.176304910608684	0.860054404355891	-0.0632818876408765	251.335901845029	1.84842105263158	2.0038	0.1985	1.9963	0.1683	543337804
827	3	53195998	53803498	0.44236	0.17695473251	924	12	-0.0585597943746176	0.953302735137575	-0.0202998940354068	264.503842032809	1.97330485851575	2.0038	0.1985	1.9963	0.1683	543959032
828	3	53803498	54377756	0.428748	0.129311215516	932	10	0.0521782091849125	0.958386695828361	0.01966431774626	266.793918587206	1.99571734475375	2.0038	0.1985	1.9963	0.1683	544566532
829	3	54377756	54958599	0.416436	0.139182188647	890	9	0.124251008094386	0.90111653648968	0.0447394395471591	254.771016676624	2.00676437429538	2.0038	0.1985	1.9963	0.1683	545140790
830	3	54958599	55533527	0.409332	0.130325884285	897	8	0.113348387342587	0.909754356839464	0.043976625895049	256.774833661721	1.99666110183639	2.0038	0.1985	1.9963	0.1683	545721633
831	3	55533527	56080110	0.407964	0.0852258485902	943	8	0.306961914203022	0.758872361654641	0.116126411650884	269.942773849501	2.09905397885364	2.0038	0.1985	1.9963	0.1683	546296561
832	3	56080110	56678591	0.388646	0.164551589775	1000	6	0.907628982431075	0.364074276509105	0.311527696378508	286.259569299577	2.36826524570752	2.0038	0.1985	1.9963	0.1683	546843144
833	3	56678591	57302461	0.413066	0.198550980172	931	9	0.311704841115397	0.755264848465584	0.109715271252193	266.507659017906	2.09921082299887	2.0038	0.1985	1.9963	0.1683	547441625
834	3	57302461	58003448	0.375196	0.286720010499	734	5	-0.125205899062856	0.900360547221002	-0.0509707423998206	210.11452386589	1.8247358607831	2.0038	0.1985	1.9963	0.1683	548065495
835	3	58003448	58633446	0.450224	0.206346686815	928	13	-0.174631708930461	0.861369031301747	-0.0710287561142792	265.648880310008	1.95883905013193	2.0038	0.1985	1.9963	0.1683	548766482
836	3	58633446	59272412	0.382806	0.217485750416	764	6	-0.195291989531623	0.845164367768321	-0.0768277602478304	218.702310944877	1.80935464772054	2.0038	0.1985	1.9963	0.1683	549396480
837	3	59272412	59843182	0.404942	0.123990398935	918	8	0.20173717134409	0.84012220146797	0.0773627943895957	262.786284617012	2.04340567612688	2.0038	0.1985	1.9963	0.1683	550035446
838	3	59843182	60383744	0.383184	0.0750367210422	809	6	0.015010738173129	0.988023613524841	0.00573930414639841	231.583991563358	1.91592658377738	2.0038	0.1985	1.9963	0.1683	550606216
839	3	60383744	60969647	0.376014	0.146616419441	736	5	-0.115719140275544	0.907875136415688	-0.0470450391860205	210.687043004489	1.82970789310131	2.0038	0.1985	1.9963	0.1683	551146778
840	3	60969647	61590771	0.386732	0.195007760125	1044	6	1.11325831618683	0.265597503329329	0.373649408286305	298.854990348759	2.47246891651865	2.0038	0.1985	1.9963	0.1683	551732681
841	3	61590771	62155912	0.393658	0.115265040052	836	7	0.0116562936986214	0.99069983382316	0.00437946172456163	239.312999934447	1.92848904267589	2.0038	0.1985	1.9963	0.1683	552353805
842	3	62155912	62694989	0.399016	0.0724887168252	908	7	0.342863297884821	0.731701304003912	0.123568816934594	259.923688924016	2.09457900807382	2.0038	0.1985	1.9963	0.1683	552918946
843	3	62694989	63280413	0.384034	0.145918172128	832	6	0.122498799000002	0.902503997089163	0.0461831298575133	238.167961657248	1.97039668442866	2.0038	0.1985	1.9963	0.1683	553458023
844	3	63280413	63866113	0.384474	0.146320641967	874	6	0.31878134485777	0.749892325477468	0.117232881217019	250.190863567831	2.06986382474837	2.0038	0.1985	1.9963	0.1683	554043447
845	3	63866113	64412453	0.40687	0.0848189771937	995	8	0.5258293793496	0.599006759745283	0.193565166406799	284.828271453079	2.21480244852532	2.0038	0.1985	1.9963	0.1683	554629147
846	3	64412453	64969310	0.39981	0.102103412546	904	7	0.324462908763366	0.745587599104482	0.117199292058867	258.778650646818	2.08535178777393	2.0038	0.1985	1.9963	0.1683	555175487
847	3	64969310	65546774	0.390794	0.134145158832	870	7	0.168059601230994	0.86653639079332	0.0618919203797697	249.045825290632	2.00692041522491	2.0038	0.1985	1.9963	0.1683	555732344
848	3	65546774	66135134	0.392782	0.150180161806	862	7	0.131258822988082	0.895570564398055	0.048564388732777	246.755748736236	1.98846597462514	2.0038	0.1985	1.9963	0.1683	556309808
849	3	66135134	66824982	0.409252	0.275202653338	891	8	0.0880944490564431	0.929801608239348	0.0342940724977098	255.057276245923	1.98330550918197	2.0038	0.1985	1.9963	0.1683	556898168
850	3	66824982	67433818	0.380094	0.178760782871	809	6	0.015010738173129	0.988023613524841	0.00573930414639841	231.583991563358	1.91592658377738	2.0038	0.1985	1.9963	0.1683	557588016
851	3	67433818	68030487	0.376294	0.162014450223	868	5	0.510406939687021	0.609766396050216	0.190944237201446	248.473306152033	2.15786202610317	2.0038	0.1985	1.9963	0.1683	558196852
852	3	68030487	68597333	0.37493	0.117926209235	673	5	-0.414552042075859	0.678469862049781	-0.176144300632716	192.652690138615	1.67308887507769	2.0038	0.1985	1.9963	0.1683	558793521
853	3	68597333	69210684	0.38447	0.184806089825	830	6	0.113152011102013	0.909910040830753	0.0427109379507081	237.595442518649	1.96566015393724	2.0038	0.1985	1.9963	0.1683	559360367
854	3	69210684	69821367	0.395326	0.181244606449	807	7	-0.121746527431931	0.903099763724061	-0.0465548070785406	231.011472424759	1.86159169550173	2.0038	0.1985	1.9963	0.1683	559973718
855	3	69821367	70374510	0.372252	0.0960746136171	876	5	0.548353974836268	0.583448872695431	0.20418006435814	250.76338270643	2.17775015537601	2.0038	0.1985	1.9963	0.1683	560584401
856	3	70374510	70968285	0.365456	0.157930192413	744	4	0.0962191239226693	0.92334654258979	0.0393486903885779	212.977119558885	1.93121349772875	2.0038	0.1985	1.9963	0.1683	561137544
857	3	70968285	71522747	0.397586	0.0982249459837	848	7	0.066857461062988	0.946695178380607	0.0249407842068783	242.748114766042	1.95617070357555	2.0038	0.1985	1.9963	0.1683	561731319
858	3	71522747	72096579	0.417004	0.128664835701	819	9	-0.20036416616151	0.841195782465915	-0.0752024446655923	234.446587256354	1.84667418263811	2.0038	0.1985	1.9963	0.1683	562285781
859	3	72096579	72654105	0.444814	0.103180838203	974	12	0.165064674978555	0.868893076849612	0.055729026630878	278.816820497788	2.08008542445275	2.0038	0.1985	1.9963	0.1683	562859613
860	3	72654105	73289808	0.407172	0.213469182936	856	8	-0.0592201909460617	0.952776727814926	-0.0235205626230654	245.038191320438	1.9053978853645	2.0038	0.1985	1.9963	0.1683	563417139
861	3	73289808	73865494	0.404092	0.131470975497	898	8	0.117557377056944	0.906418378868322	0.0455840857169347	257.06109323102	1.99888703394546	2.0038	0.1985	1.9963	0.1683	564052842
862	3	73865494	74440033	0.366326	0.129737058755	733	4	0.0433460559544034	0.965425678357997	0.0178592674143583	209.82826429659	1.90266060999351	2.0038	0.1985	1.9963	0.1683	564628528
863	3	74440033	75027878	0.356242	0.149435650554	644	3	-0.149645366216102	0.881044414091122	-0.0669206820185266	184.351162628928	1.79387186629526	2.0038	0.1985	1.9963	0.1683	565203067
864	3	75027878	76161084	0.367692	0.558773956368	621	4	-0.494997908813395	0.620601596645656	-0.221360662498972	177.767192535037	1.61194029850746	2.0038	0.1985	1.9963	0.1683	565790912
865	3	76161084	76727868	0.348566	0.117829719964	581	2	-0.258595300319914	0.795947509740796	-0.115520347961229	166.316809763054	1.72659732540862	2.0038	0.1985	1.9963	0.1683	566924118
866	3	76727868	77283725	0.344014	0.10048807517	652	2	0.120471137245275	0.90410994224282	0.0508134528653192	186.641239183324	1.93759286775632	2.0038	0.1985	1.9963	0.1683	567490902
867	3	77283725	77847709	0.35059	0.113450026951	659	3	-0.0762326412604767	0.939234014267159	-0.0337029051250919	188.645056168421	1.83565459610028	2.0038	0.1985	1.9963	0.1683	568046759
868	3	77847709	78423607	0.352576	0.131790699047	680	3	0.026545173677399	0.97882250289548	0.0115533760045582	194.656507123713	1.8941504178273	2.0038	0.1985	1.9963	0.1683	568610743
869	3	78423607	79005715	0.346248	0.141052863043	657	2	0.14716595679212	0.883001030526543	0.0618348589565713	188.072537029822	1.95245170876672	2.0038	0.1985	1.9963	0.1683	569186641
870	3	79005715	79575165	0.338994	0.121959785758	840	1	1.39811328943532	0.162079049745503	0.611223843556734	240.458038211645	2.80467445742905	2.0038	0.1985	1.9963	0.1683	569768749
871	3	79575165	80144347	0.335734	0.121546359512	576	1	0.125793177512765	0.899895642429803	0.0669033273329234	164.885511916556	1.92320534223706	2.0038	0.1985	1.9963	0.1683	570338199
872	3	80144347	80729598	0.33327	0.145665705825	668	1	0.569177458940323	0.569235716176345	0.280682618364663	191.221392292118	2.23038397328881	2.0038	0.1985	1.9963	0.1683	570907381
873	3	80729598	81325035	0.33931	0.160280600634	639	1	0.429415022403375	0.667621223305554	0.216650446837605	182.91986478243	2.13355592654424	2.0038	0.1985	1.9963	0.1683	571492632
874	3	81325035	81892940	0.349792	0.119571055018	695	2	0.350046585348137	0.726303736529402	0.142954466245112	198.950400663206	2.06537890044577	2.0038	0.1985	1.9963	0.1683	572088069
875	3	81892940	82485973	0.34815	0.156876598773	786	2	0.835892301100704	0.403215493975047	0.320470800892848	225.000021469468	2.33580980683507	2.0038	0.1985	1.9963	0.1683	572655974
876	3	82485973	83068201	0.336972	0.141229896192	657	1	0.51616412094355	0.605739786971512	0.256727886212941	188.072537029822	2.19365609348915	2.0038	0.1985	1.9963	0.1683	573249007
877	3	83068201	83645414	0.327814	0.133768643464	620	1	0.337846529499858	0.735478843855845	0.173102731164849	177.480932965738	2.07011686143573	2.0038	0.1985	1.9963	0.1683	573831235
878	3	83645414	84223959	0.327324	0.135762991643	523	1	-0.129634723744415	0.896855429468753	-0.0723545378624474	149.713754743679	1.74624373956594	2.0038	0.1985	1.9963	0.1683	574408448
879	3	84223959	84825507	0.332992	0.168811133941	637	1	0.419776233676689	0.674648928347431	0.212127888146912	182.347345643831	2.12687813021703	2.0038	0.1985	1.9963	0.1683	574986993
880	3	84825507	85405757	0.33104	0.138302455838	581	1	0.14989014932948	0.880851283611395	0.0793726792951401	166.316809763054	1.93989983305509	2.0038	0.1985	1.9963	0.1683	575588541
881	3	85405757	85962858	0.330372	0.10249667475	527	1	-0.110357146291043	0.912126137785988	-0.0613625224721743	150.858793020877	1.75959933222037	2.0038	0.1985	1.9963	0.1683	576168791
882	3	85962858	86553224	0.333386	0.153067757967	670	1	0.578816247667009	0.562713166802002	0.284995611235746	191.793911430717	2.23706176961603	2.0038	0.1985	1.9963	0.1683	576725892
883	3	86553224	87150266	0.347974	0.162537978903	716	2	0.462164827444883	0.643963124041715	0.185901075898498	204.961851618497	2.12778603268945	2.0038	0.1985	1.9963	0.1683	577316258
884	3	87150266	87746385	0.344756	0.161241295782	739	2	0.584960997360367	0.558573942386237	0.231515852780393	211.545821712388	2.1961367013373	2.0038	0.1985	1.9963	0.1683	577913300
885	3	87746385	88366926	0.351224	0.194251467671	727	3	0.256571711871692	0.79750941477443	0.107973993786451	208.110706880793	2.02506963788301	2.0038	0.1985	1.9963	0.1683	578509419
886	3	88366926	88985640	0.339776	0.191872173573	737	1	0.901715670010991	0.367207926716397	0.422499134985681	210.973302573788	2.46076794657763	2.0038	0.1985	1.9963	0.1683	579129960
887	3	88985640	89550336	0.337256	0.114567838271	599	1	0.236639247869655	0.812936669428641	0.123390518679397	171.469482010447	2	2.0038	0.1985	1.9963	0.1683	579748674
888	3	89550336	90176748	0.346988	0.201803286016	673	2	0.232589379342021	0.816080275218445	0.096547993244559	192.652690138615	2	2.0038	0.1985	1.9963	0.1683	580313370
889	3	90176748	94073538	0.362048	0.871689262188	721	4	-0.0143336545564322	0.988563789932738	-0.00595467147863102	206.393149464995	1.87151200519143	2.0038	0.1985	1.9963	0.1683	580939782
890	3	94073538	94683742	0.345574	0.18060189707	690	2	0.323351765801292	0.7464288543193	0.132537850299773	197.519102816708	2.05052005943536	2.0038	0.1985	1.9963	0.1683	584836572
891	3	94683742	95273141	0.32644	0.151678234948	608	1	0.280013797139742	0.779466919569615	0.144905839334197	174.045818134143	2.03005008347245	2.0038	0.1985	1.9963	0.1683	585446776
892	3	95273141	95888037	0.329326	0.186854362364	642	1	0.443873205493404	0.657134257701398	0.223407813012914	183.778643490329	2.14357262103506	2.0038	0.1985	1.9963	0.1683	586036175
893	3	95888037	96506299	0.339242	0.191281366152	582	1	0.154709543692823	0.877050305809899	0.0818536687988948	166.603069332354	1.9432387312187	2.0038	0.1985	1.9963	0.1683	586651071
894	3	96506299	97095884	0.341012	0.151945860224	628	2	-0.0076639965795776	0.993885075317063	-0.00329395247413126	179.771009520134	1.86627043090639	2.0038	0.1985	1.9963	0.1683	587269333
895	3	97095884	97673841	0.349468	0.134883737025	616	2	-0.071731563492004	0.942815536820716	-0.0311281606708569	176.33589468854	1.83060921248143	2.0038	0.1985	1.9963	0.1683	587858918
896	3	97673841	98316732	0.363302	0.222263183028	753	4	0.139478906805796	0.889071722934958	0.0566959339524748	215.553455682582	1.95457495133031	2.0038	0.1985	1.9963	0.1683	588436875
897	3	98316732	98956970	0.367608	0.219040419344	865	4	0.677822871573594	0.497884007576806	0.256746201804634	247.614527444134	2.24529526281635	2.0038	0.1985	1.9963	0.1683	589079766
898	3	98956970	99562088	0.371196	0.173714878751	880	5	0.567327492410891	0.570491701847261	0.210752718281626	251.908420983628	2.18769422001243	2.0038	0.1985	1.9963	0.1683	589720004
899	3	99562088	100141287	0.376228	0.136738841055	772	5	0.0550425178960647	0.956104590732971	0.0218500420250472	220.992387499274	1.91920447482909	2.0038	0.1985	1.9963	0.1683	590325122
900	3	100141287	100757697	0.373196	0.188851576061	924	5	0.776036185731746	0.437727620493805	0.281142046173024	264.503842032809	2.29707893101305	2.0038	0.1985	1.9963	0.1683	590904321
901	3	100757697	101443332	0.371584	0.270749013688	756	5	-0.020851552402428	0.983364073792799	-0.00836457102196073	216.41223439048	1.87942821628341	2.0038	0.1985	1.9963	0.1683	591520731
902	3	101443332	102077203	0.373892	0.211195968896	876	5	0.548353974836268	0.583448872695431	0.20418006435814	250.76338270643	2.17775015537601	2.0038	0.1985	1.9963	0.1683	592206366
903	3	102077203	102649621	0.352674	0.126512443704	800	3	0.613846973322403	0.539316453470926	0.246018629641581	229.007655439662	2.22841225626741	2.0038	0.1985	1.9963	0.1683	592840237
904	3	102649621	103243876	0.335546	0.158610360872	542	1	-0.0380662308408975	0.969634875670614	-0.0208726327555173	155.152686560371	1.80968280467446	2.0038	0.1985	1.9963	0.1683	593412655
905	3	103243876	103819232	0.3329	0.130972823782	627	1	0.371582290043259	0.710203876939816	0.18929995869265	179.484749950835	2.09348914858097	2.0038	0.1985	1.9963	0.1683	594006910
906	3	103819232	104431112	0.33982	0.182846309734	650	1	0.482428360400149	0.629501678455686	0.241274233806428	186.068720044725	2.17028380634391	2.0038	0.1985	1.9963	0.1683	594582266
907	3	104431112	104993514	0.343136	0.110956219928	682	2	0.280640054526341	0.778986491034585	0.115713227658414	195.229026262312	2.02674591381872	2.0038	0.1985	1.9963	0.1683	595194146
908	3	104993514	105567517	0.347852	0.128924413287	793	2	0.873265048466286	0.382518626605385	0.33326235433822	227.003838454565	2.35661218424963	2.0038	0.1985	1.9963	0.1683	595756548
909	3	105567517	106159330	0.354888	0.155138531935	830	3	0.760672423233654	0.446852750092303	0.299129966101144	237.595442518649	2.31197771587744	2.0038	0.1985	1.9963	0.1683	596330551
910	3	106159330	106770486	0.352268	0.181878276578	798	3	0.604058609994986	0.545804676221417	0.242407376089202	228.435136301063	2.22284122562674	2.0038	0.1985	1.9963	0.1683	596922364
911	3	106770486	107361480	0.372704	0.153967722177	746	5	-0.068285346338986	0.945558488827361	-0.0275751749877956	213.549638697485	1.85456805469236	2.0038	0.1985	1.9963	0.1683	597533520
912	3	107361480	107912340	0.384604	0.0923283592927	969	6	0.762753770012246	0.445610256496504	0.266096267131502	277.38552265129	2.29484902309059	2.0038	0.1985	1.9963	0.1683	598124514
913	3	107912340	108499976	0.370854	0.14913313684	782	5	0.102476311832623	0.918378614270186	0.040417802064319	223.854983192269	1.94406463642014	2.0038	0.1985	1.9963	0.1683	598675374
914	3	108499976	109139549	0.37064	0.218228411768	930	5	0.804496462093681	0.421110311763539	0.29047991075236	266.221399448607	2.31199502796768	2.0038	0.1985	1.9963	0.1683	599263010
915	3	109139549	109807480	0.352864	0.251419682572	730	3	0.271254256862817	0.786195485659531	0.113915093634236	208.969485588691	2.03342618384401	2.0038	0.1985	1.9963	0.1683	599902583
916	3	109807480	110398483	0.347592	0.153980605851	781	2	0.809197481553859	0.418401563318986	0.311264036776221	223.56872362297	2.32095096582467	2.0038	0.1985	1.9963	0.1683	600570514
917	3	110398483	110988759	0.358224	0.152938625321	673	3	-0.00771409796855954	0.993845101374	-0.00337486552282647	192.652690138615	1.87465181058496	2.0038	0.1985	1.9963	0.1683	601161517
918	3	110988759	111606980	0.379516	0.191227732478	771	5	0.0502991385024089	0.959884010278003	0.019980054672001	220.706127929974	1.91671845866998	2.0038	0.1985	1.9963	0.1683	601751793
919	3	111606980	112216321	0.374946	0.179441396525	743	5	-0.0825154845199534	0.934236805458071	-0.0333885947044371	212.690859989586	1.84711000621504	2.0038	0.1985	1.9963	0.1683	602370014
920	3	112216321	112849943	0.37944	0.210885985651	921	5	0.761806047550779	0.446175770466608	0.276450350848302	263.645063324911	2.28962088253574	2.0038	0.1985	1.9963	0.1683	602979355
921	3	112849943	113450892	0.394092	0.16798264079	926	7	0.425665048931371	0.670351933427509	0.151888712903915	265.076361171409	2.1361014994233	2.0038	0.1985	1.9963	0.1683	603612977
922	3	113450892	114067040	0.38407	0.188506657491	795	6	-0.0504167771127937	0.959790267185141	-0.0194455381118613	227.576357593164	1.88277087033748	2.0038	0.1985	1.9963	0.1683	604213926
923	3	114067040	114605064	0.360948	0.0706734272077	727	4	0.0145062006989856	0.988426132342351	0.00600143320014089	208.110706880793	1.88708630759247	2.0038	0.1985	1.9963	0.1683	604830074
924	3	114605064	115183886	0.352862	0.136176579328	753	3	0.38382043512811	0.70111154096854	0.158668494538785	215.553455682582	2.0974930362117	2.0038	0.1985	1.9963	0.1683	605368098
925	3	115183886	115752878	0.37642	0.12125302289	900	5	0.662195080284007	0.507846206749394	0.243174195974004	257.63361236962	2.23741454319453	2.0038	0.1985	1.9963	0.1683	605946920
926	3	115752878	116335167	0.36119	0.141319860069	771	4	0.225998472572049	0.821202608309958	0.0907769291955809	220.706127929974	2.00129785853342	2.0038	0.1985	1.9963	0.1683	606515912
927	3	116335167	116898839	0.36165	0.112959309669	806	4	0.394230961561986	0.69341052881009	0.154825907808514	230.725212855459	2.09214795587281	2.0038	0.1985	1.9963	0.1683	607098201
928	3	116898839	117445235	0.361974	0.0849127738856	736	4	0.0577659835821122	0.953935034082617	0.0237518353375595	210.687043004489	1.91044776119403	2.0038	0.1985	1.9963	0.1683	607661873
929	3	117445235	118003952	0.357308	0.105092560276	683	3	0.0412277186685241	0.967114356151718	0.017904208156947	195.515285831611	1.9025069637883	2.0038	0.1985	1.9963	0.1683	608208269
930	3	118003952	118604899	0.373938	0.167979871769	811	5	0.240034314248641	0.810303655168133	0.0929511089742397	232.156510701957	2.01615910503418	2.0038	0.1985	1.9963	0.1683	608766986
931	3	118604899	119237863	0.39068	0.210065659342	868	7	0.158859406670266	0.873779643263962	0.0585715620881582	248.473306152033	2.00230680507497	2.0038	0.1985	1.9963	0.1683	609367933
932	3	119237863	119846964	0.385426	0.179118077298	927	6	0.566471224154478	0.571073489135105	0.202168940341952	265.362620740708	2.19538188277087	2.0038	0.1985	1.9963	0.1683	610000897
933	3	119846964	120490997	0.40166	0.223642266778	889	8	0.0796764696277286	0.936494574459145	0.0310520598055576	254.484757107324	1.97885364496383	2.0038	0.1985	1.9963	0.1683	610609998
934	3	120490997	121196916	0.35263	0.291703439063	785	3	0.540434248366778	0.588897594242506	0.218711283645846	224.713761900168	2.1866295264624	2.0038	0.1985	1.9963	0.1683	611254031
935	3	121196916	121829671	0.378878	0.209804742752	803	5	0.202087279099395	0.839848492508949	0.0786491822742812	229.866434147561	1.99627097576134	2.0038	0.1985	1.9963	0.1683	611959950
936	3	121829671	122467735	0.388432	0.216379548133	929	6	0.575818012052467	0.564738197481042	0.205278198099074	265.935139879307	2.20011841326229	2.0038	0.1985	1.9963	0.1683	612592705
937	3	122467735	123027981	0.436394	0.10753490431	986	11	0.307342729624426	0.758582514953362	0.104084819201677	282.251935329383	2.07578947368421	2.0038	0.1985	1.9963	0.1683	613230769
938	3	123027981	123603622	0.45505	0.13140307935	923	13	-0.193276207477337	0.846742658688263	-0.0788229135960771	264.21758246351	1.94828496042216	2.0038	0.1985	1.9963	0.1683	613791015
939	3	123603622	124203285	0.411356	0.166198348072	837	9	-0.118067361420579	0.906014284342579	-0.0438382737562571	239.599259503746	1.88726042841037	2.0038	0.1985	1.9963	0.1683	614366656
940	3	124203285	124789364	0.434738	0.146872691224	906	11	-0.0509147816593594	0.959393426726275	-0.0179917771299997	259.351169785417	1.90736842105263	2.0038	0.1985	1.9963	0.1683	614966319
941	3	124789364	125605997	0.39645	0.387729861517	815	7	-0.0849457491890203	0.932304520606501	-0.0323234212378811	233.301548979155	1.8800461361015	2.0038	0.1985	1.9963	0.1683	615552398
942	3	125605997	126268561	0.485484	0.245355920334	752	14	-0.879445646432645	0.379159691618015	-0.374970624686999	215.267196113282	1.52690355329949	2.0038	0.1985	1.9963	0.1683	616369031
943	3	126268561	126838087	0.483938	0.122076955222	723	14	-0.993708751962744	0.320364680644401	-0.431707639413518	206.965668603594	1.46802030456853	2.0038	0.1985	1.9963	0.1683	617031595
944	3	126838087	127395860	0.483122	0.103577978855	982	14	0.0267789836336579	0.978636015837121	0.0100197379500566	281.106897052185	1.99390862944162	2.0038	0.1985	1.9963	0.1683	617601121
945	3	127395860	127969909	0.44669	0.12899421478	930	12	-0.0317248580522369	0.974691471002586	-0.0109620294560706	266.221399448607	1.98611852642819	2.0038	0.1985	1.9963	0.1683	618158894
946	3	127969909	128577677	0.490984	0.177317660686	876	15	-0.376649346423568	0.706434210734037	-0.137907504161351	250.76338270643	1.85494970884066	2.0038	0.1985	1.9963	0.1683	618732943
947	3	128577677	129266673	0.471426	0.27430638204	831	14	-0.568177186540306	0.569914660626093	-0.230854809594292	237.881702087949	1.68730964467005	2.0038	0.1985	1.9963	0.1683	619340711
948	3	129266673	130066701	0.425108	0.375021874234	1014	10	0.391287101490954	0.695585031919628	0.14132011009532	290.267203269771	2.17130620985011	2.0038	0.1985	1.9963	0.1683	620029707
949	3	130066701	130665494	0.37669	0.164986898644	827	5	0.315928384547134	0.752056866733407	0.121136523928241	236.73666381075	2.05593536357986	2.0038	0.1985	1.9963	0.1683	620829735
950	3	130665494	131283290	0.380006	0.190671354298	830	6	0.113152011102013	0.909910040830753	0.0427109379507081	237.595442518649	1.96566015393724	2.0038	0.1985	1.9963	0.1683	621428528
951	3	131283290	131880749	0.381776	0.163122490414	774	6	-0.148558050041678	0.88190237681499	-0.0580668321391688	221.564906637873	1.83303730017762	2.0038	0.1985	1.9963	0.1683	622046324
952	3	131880749	132496566	0.371198	0.188070481978	694	5	-0.314941074809088	0.752806394140705	-0.131815142664772	198.664141093907	1.72529521441889	2.0038	0.1985	1.9963	0.1683	622643783
953	3	132496566	133114917	0.39311	0.191397765994	733	7	-0.462153726178859	0.643971084385649	-0.185310282222509	209.82826429659	1.69088811995386	2.0038	0.1985	1.9963	0.1683	623259600
954	3	133114917	133726593	0.437124	0.182573780891	787	11	-0.58382282969399	0.55933951693464	-0.221139191668748	225.286281038767	1.65684210526316	2.0038	0.1985	1.9963	0.1683	623877951
955	3	133726593	134324468	0.423146	0.16370478779	913	10	-0.0263958024469752	0.978941642146994	-0.0100507769237983	261.354986770514	1.95503211991435	2.0038	0.1985	1.9963	0.1683	624489627
956	3	134324468	134872263	0.450278	0.0872497923493	997	13	0.0826623710164398	0.934120006010959	0.0324399431563447	285.400790591679	2.10448548812665	2.0038	0.1985	1.9963	0.1683	625087502
957	3	134872263	135469191	0.411166	0.162378042243	838	9	-0.113495316712749	0.909637875814437	-0.0421156526072492	239.885519073046	1.88951521984216	2.0038	0.1985	1.9963	0.1683	625635297
958	3	135469191	136130074	0.391064	0.243436432773	907	7	0.338263200604457	0.735164852552972	0.121979070172202	259.637429354717	2.09227220299885	2.0038	0.1985	1.9963	0.1683	626232225
959	3	136130074	136812055	0.37695	0.266841744858	851	5	0.429769489994873	0.667363328747604	0.162408326442929	243.60689347394	2.11559975139838	2.0038	0.1985	1.9963	0.1683	626893108
960	3	136812055	137469172	0.382762	0.239100495041	939	6	0.622551951542411	0.533578994179543	0.220724759370196	268.797735572303	2.22380106571936	2.0038	0.1985	1.9963	0.1683	627575089
961	3	137469172	138087206	0.408376	0.190983020352	862	8	-0.033966252659918	0.972904061640362	-0.0134434899351142	246.755748736236	1.91875347801892	2.0038	0.1985	1.9963	0.1683	628232206
962	3	138087206	138772525	0.412998	0.270412756687	818	9	-0.20493621086934	0.837621963411341	-0.0769650533648521	234.160327687054	1.84441939120631	2.0038	0.1985	1.9963	0.1683	628850240
963	3	138772525	139367867	0.423568	0.160146604809	839	10	-0.332420900381696	0.73957145879136	-0.131994826468197	240.171778642345	1.796573875803	2.0038	0.1985	1.9963	0.1683	629535559
964	3	139367867	139921185	0.422054	0.0963605015561	883	10	-0.150460031339429	0.880401682084558	-0.0582521992595543	252.767199691527	1.89079229122056	2.0038	0.1985	1.9963	0.1683	630130901
965	3	139921185	140492003	0.421314	0.124064062451	886	10	-0.138053608450184	0.890198049704392	-0.053358938353002	253.625978399425	1.89721627408994	2.0038	0.1985	1.9963	0.1683	630684219
966	3	140492003	141119641	0.421062	0.20336244778	903	10	-0.0677505454111266	0.945984212293601	-0.025939649427162	258.492391077518	1.93361884368308	2.0038	0.1985	1.9963	0.1683	631255037
967	3	141119641	141759888	0.395776	0.219051397351	888	7	0.250861352277544	0.801921305505187	0.0914361959937849	254.198497538025	2.04844290657439	2.0038	0.1985	1.9963	0.1683	631882675
968	3	141759888	142424834	0.360334	0.248059240901	841	4	0.562463450551923	0.573800299003847	0.216151869535691	240.744297780944	2.1829980532122	2.0038	0.1985	1.9963	0.1683	632522922
969	3	142424834	143006829	0.390854	0.140886090087	793	7	-0.186147889357026	0.852328787877276	-0.0718026146523427	227.003838454565	1.82929642445213	2.0038	0.1985	1.9963	0.1683	633187868
970	3	143006829	143573004	0.385698	0.116880823067	848	6	0.197273102183914	0.843613827076255	0.0736638662796201	242.748114766042	2.00828892835998	2.0038	0.1985	1.9963	0.1683	633769863
971	3	143573004	144152183	0.362126	0.136709031232	726	4	0.00969955815641598	0.992260993650039	0.00401561727629725	207.824447311493	1.88449059052563	2.0038	0.1985	1.9963	0.1683	634336038
972	3	144152183	144733174	0.339352	0.139401470935	681	1	0.631829585663782	0.527498238898763	0.308489313902682	194.942766693012	2.27378964941569	2.0038	0.1985	1.9963	0.1683	634915217
973	3	144733174	145318893	0.33167	0.14634833427	619	1	0.333027135136515	0.739113800282124	0.170773925104876	177.194673396438	2.06677796327212	2.0038	0.1985	1.9963	0.1683	635496208
974	3	145318893	145905641	0.344552	0.147845412341	744	2	0.611655816907211	0.540765500087311	0.241244109742273	212.977119558885	2.2109955423477	2.0038	0.1985	1.9963	0.1683	636081927
975	3	145905641	146519943	0.349698	0.186068090288	607	2	-0.119782238676324	0.904655652113747	-0.0523619951100762	173.759558564843	1.8038632986627	2.0038	0.1985	1.9963	0.1683	636668675
976	3	146519943	147106719	0.344526	0.147886075777	600	2	-0.157154986041906	0.875122703324691	-0.0690960108698773	171.755741579746	1.78306092124814	2.0038	0.1985	1.9963	0.1683	637282977
977	3	147106719	147681659	0.356	0.130344035899	658	3	-0.081126822924185	0.935341094381343	-0.035893786397902	188.358796599122	1.83286908077994	2.0038	0.1985	1.9963	0.1683	637869753
978	3	147681659	148269792	0.340214	0.149852159291	700	2	0.376741404894981	0.706365789523096	0.153296410466571	200.381698509704	2.08023774145617	2.0038	0.1985	1.9963	0.1683	638444693
979	3	148269792	148865475	0.36602	0.160627380671	683	4	-0.196986071174078	0.843838437817538	-0.0840683524293629	195.515285831611	1.77287475665153	2.0038	0.1985	1.9963	0.1683	639032826
980	3	148865475	149456071	0.387428	0.153397584813	781	6	-0.115844292398716	0.907775946542275	-0.0450778501415997	223.56872362297	1.84961515689757	2.0038	0.1985	1.9963	0.1683	639628509
981	3	149456071	150045161	0.37941	0.151233258076	870	5	0.519893698474333	0.603137667713155	0.194264595493057	249.045825290632	2.16283405842138	2.0038	0.1985	1.9963	0.1683	640219105
982	3	150045161	150656010	0.386798	0.181467105619	784	6	-0.101824110551733	0.918896287661292	-0.0395467441683709	224.427502330869	1.8567199526347	2.0038	0.1985	1.9963	0.1683	640808195
983	3	150656010	151240238	0.381746	0.14416974195	840	6	0.159885950591958	0.872970915943616	0.0599889293825435	240.458038211645	1.98934280639432	2.0038	0.1985	1.9963	0.1683	641419044
984	3	151240238	151854175	0.352396	0.185584188606	769	3	0.462127341747444	0.643990003936574	0.189002227828683	220.133608791375	2.14206128133705	2.0038	0.1985	1.9963	0.1683	642003272
985	3	151854175	152445676	0.353926	0.154692891474	705	3	0.148899715270108	0.881632765891462	0.0636418871530124	201.812996356202	1.96378830083565	2.0038	0.1985	1.9963	0.1683	642617209
986	3	152445676	153079868	0.362728	0.211595226682	773	4	0.235611757657188	0.813733949002497	0.094514483205394	221.278647068573	2.0064892926671	2.0038	0.1985	1.9963	0.1683	643208710
987	3	153079868	153722227	0.356142	0.221619063483	662	3	-0.0615500962693516	0.950921118948319	-0.0271501533259259	189.50383487632	1.84401114206128	2.0038	0.1985	1.9963	0.1683	643842902
988	3	153722227	154319294	0.359286	0.162573044566	747	3	0.35445534514586	0.722997663822361	0.147126872656094	213.835898266784	2.08077994428969	2.0038	0.1985	1.9963	0.1683	644485261
989	3	154319294	154947887	0.359694	0.204572752162	723	3	0.236994985216859	0.812660680669032	0.100014276817974	206.965668603594	2.01392757660167	2.0038	0.1985	1.9963	0.1683	645082328
990	3	154947887	155599567	0.381452	0.232752271053	803	6	-0.0130296255208379	0.989604157117064	-0.00500041076626448	229.866434147561	1.90171699230314	2.0038	0.1985	1.9963	0.1683	645710921
991	3	155599567	156201719	0.390518	0.16964487372	743	7	-0.41615275337522	0.677298229820437	-0.165761269817725	212.690859989586	1.71395617070358	2.0038	0.1985	1.9963	0.1683	646362601
992	3	156201719	156788302	0.375472	0.147605709678	756	5	-0.020851552402428	0.983364073792799	-0.00836457102196073	216.41223439048	1.87942821628341	2.0038	0.1985	1.9963	0.1683	646964753
993	3	156788302	157367953	0.389926	0.137411994459	831	6	0.117825405051008	0.906205999437461	0.0444480784867654	237.881702087949	1.96802841918295	2.0038	0.1985	1.9963	0.1683	647551336
994	3	157367953	157995233	0.366488	0.202907792373	818	4	0.451910672072822	0.651333335920366	0.176146912222295	234.160327687054	2.12329656067489	2.0038	0.1985	1.9963	0.1683	648130987
995	3	157995233	158608668	0.36662	0.184917717444	674	4	-0.240245854057205	0.810139667994285	-0.103205339537595	192.938949707915	1.74951330304997	2.0038	0.1985	1.9963	0.1683	648758267
996	3	158608668	159200582	0.379722	0.155282693094	766	5	0.0265822415341299	0.978792937457873	0.0105935866819238	219.274830083476	1.90428837787446	2.0038	0.1985	1.9963	0.1683	649371702
997	3	159200582	159809083	0.396138	0.17830866342	819	7	-0.0665453600675647	0.946943645604973	-0.0252600287153124	234.446587256354	1.88927335640138	2.0038	0.1985	1.9963	0.1683	649963616
998	3	159809083	160419036	0.37657	0.18026470892	761	5	0.00286534456585095	0.997713788937902	0.00114564826051221	217.843532236978	1.89185829707893	2.0038	0.1985	1.9963	0.1683	650572117
999	3	160419036	161038147	0.374894	0.192390379108	764	5	0.0170954827468183	0.986360442632756	0.00682183279271545	218.702310944877	1.89931634555625	2.0038	0.1985	1.9963	0.1683	651182070
1000	3	161038147	161621688	0.362712	0.143162177122	736	4	0.0577659835821122	0.953935034082617	0.0237518353375595	210.687043004489	1.91044776119403	2.0038	0.1985	1.9963	0.1683	651801181
1001	3	161621688	162224600	0.337864	0.17069157688	631	1	0.390859867496631	0.69590081997098	0.19847452087316	180.629788228033	2.10684474123539	2.0038	0.1985	1.9963	0.1683	652384722
1002	3	162224600	162818019	0.333134	0.157425023466	563	1	0.0631410507893059	0.94965418569362	0.0339694379708406	161.164137515662	1.87979966611018	2.0038	0.1985	1.9963	0.1683	652987634
1003	3	162818019	163439789	0.325358	0.195844122425	516	1	-0.163370484287816	0.870226740770616	-0.0917944186861347	147.709937758582	1.7228714524207	2.0038	0.1985	1.9963	0.1683	653581053
1004	3	163439789	164066585	0.335706	0.202292292867	517	1	-0.158551089924473	0.874022565801157	-0.0890012037944543	147.996197327881	1.72621035058431	2.0038	0.1985	1.9963	0.1683	654202823
1005	3	164066585	164644362	0.331108	0.134614219673	597	1	0.227000459142969	0.820423385143529	0.118565447155416	170.896962871848	1.99332220367279	2.0038	0.1985	1.9963	0.1683	654829619
1006	3	164644362	165226876	0.328652	0.141651531122	599	1	0.236639247869655	0.812936669428641	0.123390518679397	171.469482010447	2	2.0038	0.1985	1.9963	0.1683	655407396
1007	3	165226876	165835352	0.333588	0.178274903201	526	1	-0.115176540654386	0.908305192760842	-0.0641026848170865	150.572533451578	1.75626043405676	2.0038	0.1985	1.9963	0.1683	655989910
1008	3	165835352	166427574	0.329518	0.155722009652	542	1	-0.0380662308408975	0.969634875670614	-0.0208726327555173	155.152686560371	1.80968280467446	2.0038	0.1985	1.9963	0.1683	656598386
1009	3	166427574	167054703	0.346662	0.202715868665	617	2	-0.0663925995826351	0.947065261882347	-0.0287880222163403	176.622154257839	1.83358098068351	2.0038	0.1985	1.9963	0.1683	657190608
1010	3	167054703	167640216	0.35188	0.146047995518	684	3	0.0461219003322325	0.963213090639801	0.0200149547527543	195.801545400911	1.90529247910864	2.0038	0.1985	1.9963	0.1683	657817737
1011	3	167640216	168210038	0.361688	0.122533001534	648	4	-0.365218560164015	0.714948264802039	-0.159960117834829	185.496200906126	1.68202465931214	2.0038	0.1985	1.9963	0.1683	658403250
1012	3	168210038	168779314	0.348796	0.121691411547	637	2	0.0403866786047422	0.967784850518593	0.0172348608905423	182.347345643831	1.89301634472511	2.0038	0.1985	1.9963	0.1683	658973072
1013	3	168779314	169326062	0.364392	0.08550191313	747	4	0.110639051550378	0.911902578915089	0.0451543120697836	213.835898266784	1.93900064892927	2.0038	0.1985	1.9963	0.1683	659542348
1014	3	169326062	169951180	0.384224	0.200151011489	869	6	0.295414375112798	0.767677353312844	0.108955778530821	248.759565721333	2.05802249851983	2.0038	0.1985	1.9963	0.1683	660089096
1015	3	169951180	170606996	0.395606	0.237591031631	830	7	-0.0159442899835619	0.987278836187959	-0.00601214412203398	237.595442518649	1.91464821222607	2.0038	0.1985	1.9963	0.1683	660714214
1016	3	170606996	171183600	0.385706	0.132853743644	896	6	0.421596011735649	0.673319917854711	0.153098333774025	256.488574092421	2.12196566015394	2.0038	0.1985	1.9963	0.1683	661370030
1017	3	171183600	171783491	0.382536	0.16651525027	929	6	0.575818012052467	0.564738197481042	0.205278198099074	265.935139879307	2.20011841326229	2.0038	0.1985	1.9963	0.1683	661946634
1018	3	171783491	172377703	0.387338	0.158549473925	843	6	0.173906132438941	0.861939233081257	0.0651322326585032	241.316816919544	1.99644760213144	2.0038	0.1985	1.9963	0.1683	662546525
1019	3	172377703	172977845	0.360604	0.166863842224	708	4	-0.0768200076098373	0.938766733999008	-0.032204570636456	202.671775064101	1.83776768332252	2.0038	0.1985	1.9963	0.1683	663140737
1020	3	172977845	173543792	0.34648	0.116525045631	717	2	0.467503791354252	0.640139480180294	0.187914607336147	205.248111187797	2.13075780089153	2.0038	0.1985	1.9963	0.1683	663740879
1021	3	173543792	174097863	0.345848	0.0975885761933	640	2	0.0564035703328488	0.955020312770985	0.0240133935216042	183.206124351729	1.90193164933135	2.0038	0.1985	1.9963	0.1683	664306826
1022	3	174097863	174699975	0.342138	0.169589710884	546	2	-0.445459037147825	0.655988056058602	-0.205157560445906	156.297724837569	1.62258543833581	2.0038	0.1985	1.9963	0.1683	664860897
1023	3	174699975	175268985	0.338892	0.121280821075	602	1	0.251097430959684	0.801738782090212	0.130598002650313	172.328260718345	2.01001669449082	2.0038	0.1985	1.9963	0.1683	665463009
1024	3	175268985	175865831	0.339764	0.162262962305	604	1	0.26073621968637	0.794295932618545	0.13538306521569	172.900779856945	2.01669449081803	2.0038	0.1985	1.9963	0.1683	666032019
1025	3	175865831	176459626	0.35054	0.15795855472	602	3	-0.355200996091854	0.722439018547028	-0.164217883373442	172.328260718345	1.67688022284123	2.0038	0.1985	1.9963	0.1683	666628865
1026	3	176459626	177113818	0.380024	0.235698388241	719	6	-0.405594717236374	0.68504041106847	-0.164408627844281	205.820630326396	1.70278271166371	2.0038	0.1985	1.9963	0.1683	667222660
1027	3	177113818	177702758	0.385322	0.151017081536	895	6	0.416922617786654	0.676735009313591	0.15148728386804	256.202314523122	2.11959739490823	2.0038	0.1985	1.9963	0.1683	667876852
1028	3	177702758	178266818	0.35537	0.113569478424	730	3	0.271254256862817	0.786195485659531	0.113915093634236	208.969485588691	2.03342618384401	2.0038	0.1985	1.9963	0.1683	668465792
1029	3	178266818	178911919	0.372672	0.224927569481	843	5	0.391822454845626	0.695189402458102	0.148781825699049	241.316816919544	2.09571162212554	2.0038	0.1985	1.9963	0.1683	669029852
1030	3	178911919	179565235	0.38276	0.234673572972	800	6	-0.0270498073678213	0.978420008012143	-0.0104003985088543	229.007655439662	1.89461219656602	2.0038	0.1985	1.9963	0.1683	669674953
1031	3	179565235	180154508	0.364956	0.151496844417	695	4	-0.139306360663242	0.889208063810373	-0.0589409531085837	198.950400663206	1.8040233614536	2.0038	0.1985	1.9963	0.1683	670328269
1032	3	180154508	180804923	0.360372	0.231260041666	729	4	0.0241194857841249	0.980757300435208	0.00996488360748359	208.683226019392	1.89227774172615	2.0038	0.1985	1.9963	0.1683	670917542
1033	3	180804923	181401898	0.35868	0.162443988442	631	3	-0.213269727844311	0.83111658405908	-0.0963413651505946	180.629788228033	1.75766016713092	2.0038	0.1985	1.9963	0.1683	671567957
1034	3	181401898	181998158	0.382064	0.161439640425	840	6	0.159885950591958	0.872970915943616	0.0599889293825435	240.458038211645	1.98934280639432	2.0038	0.1985	1.9963	0.1683	672164932
1035	3	181998158	182585775	0.370722	0.149105624922	824	5	0.301698246366166	0.762882105226465	0.115893531940185	235.877885102852	2.04847731510255	2.0038	0.1985	1.9963	0.1683	672761192
1036	3	182585775	183233765	0.39899	0.228383154061	893	7	0.273861838679363	0.784190799087868	0.0995366947649018	255.629795384522	2.05997693194925	2.0038	0.1985	1.9963	0.1683	673348809
1037	3	183233765	183901925	0.425604	0.251676245211	949	10	0.12248127222397	0.902517876916475	0.045742450113089	271.660331265299	2.03211991434689	2.0038	0.1985	1.9963	0.1683	673996799
1038	3	183901925	184518282	0.494558	0.188781826117	963	15	-0.00372862007917929	0.997024998499105	-0.00130257591906511	275.667965235493	2.03917416622552	2.0038	0.1985	1.9963	0.1683	674664959
1039	3	184518282	185151249	0.38037	0.210069403302	842	6	0.169232738489947	0.865613579574632	0.0634198347828171	241.030557350244	1.99407933688573	2.0038	0.1985	1.9963	0.1683	675281316
1040	3	185151249	185817942	0.406092	0.25002962383	865	8	-0.0213392835168462	0.982975007250815	-0.0084312265001253	247.614527444134	1.92543127434613	2.0038	0.1985	1.9963	0.1683	675914283
1041	3	185817942	186400177	0.428284	0.141240220873	1004	10	0.349932358526803	0.726389461869367	0.127021727042752	287.404607576776	2.14989293361884	2.0038	0.1985	1.9963	0.1683	676580976
1042	3	186400177	187050157	0.419884	0.230745561402	919	9	0.256840304621443	0.797302054870845	0.0909989649824335	263.072544186311	2.07215332581736	2.0038	0.1985	1.9963	0.1683	677163211
1043	3	187050157	187645017	0.404784	0.159466092862	985	8	0.483739482206028	0.628570769067585	0.178992365319526	281.965675760084	2.19254312743461	2.0038	0.1985	1.9963	0.1683	677813191
1044	3	187645017	188208123	0.402934	0.112067710165	944	8	0.311170903917379	0.755670701085167	0.117655500337629	270.229033418801	2.10127991096272	2.0038	0.1985	1.9963	0.1683	678408051
1045	3	188208123	188783936	0.379498	0.131662536275	880	5	0.567327492410891	0.570491701847261	0.210752718281626	251.908420983628	2.18769422001243	2.0038	0.1985	1.9963	0.1683	678971157
1046	3	188783936	189352663	0.374718	0.120843568179	804	5	0.20683065849305	0.836142111808476	0.0804446959358953	230.15269371686	1.99875699192045	2.0038	0.1985	1.9963	0.1683	679546970
1047	3	189352663	189923746	0.365038	0.124470523549	808	4	0.403844246647125	0.686327257078323	0.158401362032341	231.297731994058	2.09733939000649	2.0038	0.1985	1.9963	0.1683	680115697
1048	3	189923746	190485047	0.363256	0.109212347742	797	4	0.350971178678859	0.725609970773296	0.138625793271018	228.148876731763	2.06878650227125	2.0038	0.1985	1.9963	0.1683	680686780
1049	3	190485047	191090926	0.351586	0.174752714651	776	3	0.496386613393402	0.619621667946906	0.202075282053984	222.137425776472	2.16155988857939	2.0038	0.1985	1.9963	0.1683	681248081
1050	3	191090926	191700105	0.351962	0.17922318399	664	3	-0.0517617329419348	0.958718547342237	-0.0227981287862188	190.076354014919	1.84958217270195	2.0038	0.1985	1.9963	0.1683	681853960
1051	3	191700105	192262856	0.360992	0.111507576175	748	4	0.115445694092948	0.908091862403412	0.0470843391681831	214.122157836084	1.94159636599611	2.0038	0.1985	1.9963	0.1683	682463139
1052	3	192262856	192869050	0.381456	0.175181542542	870	6	0.300087769061792	0.764110208402085	0.110615002452512	249.045825290632	2.06039076376554	2.0038	0.1985	1.9963	0.1683	683025890
1053	3	192869050	193454215	0.381244	0.145540146796	852	6	0.215966677979892	0.829013721737648	0.0804530319422594	243.89315304324	2.01776198934281	2.0038	0.1985	1.9963	0.1683	683632084
1054	3	193454215	194021920	0.452256	0.119260883734	883	13	-0.342432195852352	0.732025662605139	-0.142740123593385	252.767199691527	1.86385224274406	2.0038	0.1985	1.9963	0.1683	684217249
1055	3	194021920	194630740	0.451456	0.17873920042	981	13	0.0229999756664339	0.981650292360306	0.00909957497738744	280.820637482885	2.07071240105541	2.0038	0.1985	1.9963	0.1683	684784954
1056	3	194630740	195278252	0.43761	0.227813538591	902	11	-0.0688276572235486	0.945126803003991	-0.0243753939208539	258.206131508219	1.89894736842105	2.0038	0.1985	1.9963	0.1683	685393774
1057	3	195278252	196158785	0.46335	0.432162110903	902	13	-0.27158310137422	0.785942594392232	-0.11202612798647	258.206131508219	1.90395778364116	2.0038	0.1985	1.9963	0.1683	686041286
1058	3	196158785	196847680	0.416714	0.274199986936	782	9	-0.369529820351203	0.71173285013644	-0.141897288999249	223.854983192269	1.76324689966178	2.0038	0.1985	1.9963	0.1683	686921819
1059	3	196847680	197534897	0.418574	0.272427777543	939	9	0.348281198778033	0.72762901222224	0.122059261347174	268.797735572303	2.11724915445321	2.0038	0.1985	1.9963	0.1683	687610714
1060	3	197534897	198022430	0.159226	0.359926263506	251	1	-1.44050999057372	0.149723165545315	-1.13147812015862	71.8511518941939	0.838063439065108	2.0038	0.1985	1.9963	0.1683	688297931
1061	4	0	785667	0.451598	0.363598063811	1049	13	0.276565155903959	0.782114022961695	0.105789211335416	300.286288195257	2.21424802110818	2.0608	0.2045	2.0784	0.1952	688297931
1062	4	785667	1384066	0.549956	0.164437106345	556	16	-0.424315700312747	0.671335590591927	-0.234460263675983	159.160320530565	1.74842767295597	2.0608	0.2045	2.0784	0.1952	689083598
1063	4	1384066	2062508	0.550886	0.263017324989	636	16	-0.0783428831232082	0.937555306465745	-0.0405183811151351	182.061086074531	2	2.0608	0.2045	2.0784	0.1952	689681997
1064	4	2062508	2699468	0.483592	0.215021351419	826	14	-0.58787772197653	0.556614370817462	-0.239561504945191	236.450404241451	1.67715736040609	2.0608	0.2045	2.0784	0.1952	690360439
1065	4	2699468	3331001	0.481712	0.208275735393	903	14	-0.284489476258681	0.776035297744902	-0.110977298883778	258.492391077518	1.83350253807107	2.0608	0.2045	2.0784	0.1952	690997399
1066	4	3331001	4184323	0.549872	0.414054717914	726	16	0.310876536215023	0.755894482654912	0.15042440159626	207.824447311493	2.28301886792453	2.0608	0.2045	2.0784	0.1952	691628932
1067	4	4184323	4798212	0.449686	0.185520509408	1030	12	0.415524080654108	0.677758290615668	0.136379686619116	294.847356378565	2.19967965830219	2.0608	0.2045	2.0784	0.1952	692482254
1068	4	4798212	5412422	0.440524	0.185946174761	999	12	0.276876909655141	0.78187462315258	0.092291932340954	285.973309730278	2.13347570742125	2.0608	0.2045	2.0784	0.1952	693096143
1069	4	5412422	6011375	0.467836	0.165209958043	1131	13	0.582334932072739	0.560341100413949	0.214373462747969	323.759572877822	2.38733509234828	2.0608	0.2045	2.0784	0.1952	693710353
1070	4	6011375	6565265	0.508394	0.097293686472	895	15	-0.295206888946058	0.767835839767829	-0.106950691610906	256.202314523122	1.89518263631551	2.0608	0.2045	2.0784	0.1952	694309306
1071	4	6565265	7179404	0.48876	0.185852062807	929	14	-0.182046691990316	0.855546083171356	-0.0700246899819834	265.935139879307	1.88629441624365	2.0608	0.2045	2.0784	0.1952	694863196
1072	4	7179404	7720949	0.535088	0.0767156930634	827	16	0.747667217916816	0.454660909271069	0.338342182771784	236.73666381075	2.60062893081761	2.0608	0.2045	2.0784	0.1952	695477335
1073	4	7720949	8287769	0.521776	0.117885748562	910	15	-0.230910211990129	0.817384557089547	-0.0829718286764659	260.496208062615	1.92694547379566	2.0608	0.2045	2.0784	0.1952	696018880
1074	4	8287769	8901947	0.528204	0.185903760799	962	15	-0.00801506520957457	0.993604971686316	-0.00280147999248252	275.381705666193	2.03705664372684	2.0608	0.2045	2.0784	0.1952	696585700
1075	4	8901947	10234780	0.466434	0.624859228425	811	13	-0.610912974927379	0.541257194627373	-0.265451647024578	232.156510701957	1.71187335092348	2.0608	0.2045	2.0784	0.1952	697199878
1076	4	10234780	10813483	0.41199	0.135998949375	771	9	-0.419822312137328	0.674615264026782	-0.162335036391567	220.706127929974	1.73844419391206	2.0608	0.2045	2.0784	0.1952	698532711
1077	4	10813483	11413645	0.390696	0.166891605933	898	7	0.296862325081182	0.766571620440955	0.107591964384826	257.06109323102	2.07151095732411	2.0608	0.2045	2.0784	0.1952	699111414
1078	4	11413645	12002132	0.373674	0.150363559433	889	5	0.610017906953793	0.54184994553885	0.225432613586736	254.484757107324	2.21006836544438	2.0608	0.2045	2.0784	0.1952	699711576
1079	4	12002132	12603666	0.357248	0.168791788993	811	3	0.667682971623195	0.5043359819399	0.26572054408413	232.156510701957	2.25905292479109	2.0608	0.2045	2.0784	0.1952	700300063
1080	4	12603666	13182605	0.379996	0.136351152712	841	5	0.382335696058315	0.702212380625415	0.145354995012111	240.744297780944	2.09073958980733	2.0608	0.2045	2.0784	0.1952	700901597
1081	4	13182605	13776965	0.390038	0.158759001279	901	7	0.310662616922274	0.756057119307596	0.112403625457218	257.919871938919	2.07843137254902	2.0608	0.2045	2.0784	0.1952	701480536
1082	4	13776965	14347121	0.387054	0.123047025726	868	6	0.290740981163803	0.771249426372299	0.1072946441609	248.473306152033	2.05565423327413	2.0608	0.2045	2.0784	0.1952	702074896
1083	4	14347121	14949615	0.38863	0.170116216925	889	6	0.388882254092687	0.697363250142899	0.141783020546191	254.484757107324	2.10538780343398	2.0608	0.2045	2.0784	0.1952	702645052
1084	4	14949615	15526655	0.385518	0.133508942188	906	6	0.468329951225594	0.639548652838088	0.169110651762656	259.351169785417	2.14564831261101	2.0608	0.2045	2.0784	0.1952	703247546
1085	4	15526655	16126824	0.404856	0.166901322794	898	8	0.117557377056944	0.906418378868322	0.0455840857169347	257.06109323102	1.99888703394546	2.0608	0.2045	2.0784	0.1952	703824586
1086	4	16126824	16709185	0.396862	0.14142602269	843	7	0.0438569746611686	0.965018411524405	0.0164091505857614	241.316816919544	1.94463667820069	2.0608	0.2045	2.0784	0.1952	704424755
1087	4	16709185	17284317	0.393048	0.130634358721	959	7	0.57746825918338	0.563623174548842	0.20240733466181	274.522926958295	2.21222606689735	2.0608	0.2045	2.0784	0.1952	705007116
1088	4	17284317	17907279	0.403832	0.197382825919	986	8	0.487948471920385	0.625586339752093	0.180456287353699	282.251935329383	2.19476905954368	2.0608	0.2045	2.0784	0.1952	705582248
1089	4	17907279	18514105	0.369278	0.176040578354	838	4	0.548043522924214	0.583662018556943	0.210996312979898	239.885519073046	2.17521090201168	2.0608	0.2045	2.0784	0.1952	706205210
1090	4	18514105	19096995	0.361778	0.142205218823	814	4	0.432684101902543	0.665244281112384	0.169074863546793	233.015289409856	2.11291369240753	2.0608	0.2045	2.0784	0.1952	706812036
1091	4	19096995	19680816	0.346964	0.143573115732	658	2	0.152504920701488	0.87878870967621	0.0640290723694833	188.358796599122	1.9554234769688	2.0608	0.2045	2.0784	0.1952	707394926
1092	4	19680816	20265895	0.358208	0.145414550856	325	3	-1.71088931693907	0.0871015471022577	-1.05354165221733	93.0343600223626	0.905292479108635	1.1736	0.2094	1.1369	0.1824	707978747
1093	4	20265895	20838558	0.359778	0.126886144207	364	3	-1.52001623205444	0.128506896097746	-0.890042919934447	104.198483225046	1.01392757660167	1.1736	0.2094	1.1369	0.1824	708563826
1094	4	20838558	21421220	0.36951	0.141869557308	438	4	-1.37461349410364	0.169251302855127	-0.72502306111828	125.381691353215	1.13692407527579	1.1736	0.2094	1.1369	0.1824	709136489
1095	4	21421220	21983998	0.365836	0.111550202744	427	4	-1.4274865620719	0.153439695823894	-0.761717861098963	122.232836090919	1.10837118754056	1.1736	0.2094	1.1369	0.1824	709719151
1096	4	21983998	22638577	0.374616	0.23615025841	482	5	-1.32053750626412	0.186655622233196	-0.657717659013072	137.977112402396	1.19825978868863	1.1736	0.2094	1.1369	0.1824	710281929
1097	4	22638577	23207235	0.369842	0.120736892825	501	4	-1.07179501392175	0.283812113135676	-0.531143327524245	143.416044219088	1.3004542504867	1.1736	0.2094	1.1369	0.1824	710936508
1098	4	23207235	23784895	0.360448	0.134438943323	598	4	-0.605550687292496	0.544813156493882	-0.275808446521348	171.183222441147	1.55223880597015	1.1736	0.2094	1.1369	0.1824	711505166
1099	4	23784895	24318769	0.392208	0.0634494281422	1006	7	0.793672831360482	0.427385920696079	0.271434919449206	287.977126715375	2.32064590542099	2.19	0.1768	2.1709	0.1674	712082826
1100	4	24318769	24906400	0.40862	0.149125897034	962	8	0.38693271877581	0.698806018082652	0.14490553474583	275.381705666193	2.14134668892599	2.19	0.1768	2.1709	0.1674	712616700
1101	4	24906400	25519246	0.408726	0.184134350228	901	8	0.130184346200016	0.896420579101104	0.0503957467893262	257.919871938919	2.00556483027268	2.19	0.1768	2.1709	0.1674	713204331
1102	4	25519246	26138397	0.43329	0.192442554401	1016	11	0.441689296355845	0.65871405622601	0.147325669595931	290.83972240837	2.13894736842105	2.19	0.1768	2.1709	0.1674	713817177
1103	4	26138397	26769756	0.384506	0.208057539371	841	6	0.164559344540952	0.869290833220698	0.0617054019715653	240.744297780944	1.99171107164002	2.19	0.1768	2.1709	0.1674	714436328
1104	4	26769756	27351719	0.390798	0.14083885058	914	7	0.370463881567005	0.711036883475148	0.133070684701749	261.641246339814	2.10841983852364	2.19	0.1768	2.1709	0.1674	715067687
1105	4	27351719	27914888	0.349424	0.112167040444	660	2	0.163182848520226	0.870374470091782	0.0684075128800577	188.931315737721	1.96136701337296	2.19	0.1768	2.1709	0.1674	715649650
1106	4	27914888	28507492	0.342032	0.156266241875	790	2	0.857248156738179	0.391307753391039	0.327794141698707	226.145059746666	2.34769687964339	2.19	0.1768	2.1709	0.1674	716212819
1107	4	28507492	29067553	0.342642	0.107240104203	687	2	0.307334874073186	0.758588493637644	0.126251587452342	196.66032410881	2.04160475482912	2.19	0.1768	2.1709	0.1674	716805423
1108	4	29067553	29632918	0.329504	0.115615575778	693	1	0.689662318023898	0.490406567892603	0.333689868027825	198.377881524607	2.31385642737897	2.19	0.1768	2.1709	0.1674	717365484
1109	4	29632918	30217098	0.332956	0.144099421411	683	1	0.641468374390468	0.521218421939849	0.312720094180702	195.515285831611	2.28046744574291	2.19	0.1768	2.1709	0.1674	717930849
1110	4	30217098	30783975	0.346176	0.117974445956	768	2	0.739790950732064	0.459426850755862	0.287047799355398	219.847349222075	2.28231797919762	2.19	0.1768	2.1709	0.1674	718515029
1111	4	30783975	31340443	0.344128	0.101475736251	703	2	0.392758296623088	0.694498008929189	0.159466177706777	201.240477217603	2.08915304606241	2.19	0.1768	2.1709	0.1674	719081906
1112	4	31340443	31921170	0.335042	0.139010240612	620	1	0.337846529499858	0.735478843855845	0.173102731164849	177.480932965738	2.07011686143573	2.19	0.1768	2.1709	0.1674	719638374
1113	4	31921170	32493466	0.337834	0.126326236773	704	1	0.742675656020672	0.457678071759843	0.356409944527908	201.526736786902	2.35058430717863	2.19	0.1768	2.1709	0.1674	720219101
1114	4	32493466	33075991	0.334798	0.141667739582	589	1	0.188445304236224	0.850527588159409	0.0991021497210717	168.606886317451	1.96661101836394	2.19	0.1768	2.1709	0.1674	720791397
1115	4	33075991	33644489	0.341106	0.120489430042	727	2	0.52089343044794	0.602441012160744	0.207896852553836	208.110706880793	2.16047548291233	2.19	0.1768	2.1709	0.1674	721373922
1116	4	33644489	34261024	0.332638	0.189016033153	668	1	0.569177458940323	0.569235716176345	0.280682618364663	191.221392292118	2.23038397328881	2.19	0.1768	2.1709	0.1674	721942420
1117	4	34261024	34854157	0.332442	0.157018746217	659	1	0.525802909670236	0.599025152691649	0.261112980898663	188.645056168421	2.20033388981636	2.19	0.1768	2.1709	0.1674	722558955
1118	4	34854157	35442427	0.332358	0.150050147041	673	1	0.593274430757038	0.552997507769692	0.291441020500928	192.652690138615	2.24707846410684	2.19	0.1768	2.1709	0.1674	723152088
1119	4	35442427	36015173	0.339926	0.127012672284	761	1	1.01738113473122	0.30897215295356	0.468730969394156	217.843532236978	2.54090150250417	2.19	0.1768	2.1709	0.1674	723740358
1120	4	36015173	36579776	0.353578	0.11442199209	716	3	0.2027357135709	0.839341607396104	0.0859782171311129	204.961851618497	1.99442896935933	2.19	0.1768	2.1709	0.1674	724313104
1121	4	36579776	37194970	0.357582	0.187248250145	892	3	1.06411168638357	0.287278107413946	0.403062339787161	255.343535815223	2.48467966573816	2.19	0.1768	2.1709	0.1674	724877707
1122	4	37194970	37809704	0.394896	0.18664007522	936	7	0.47166602173501	0.637165193698206	0.167385049227083	267.938956864404	2.15916955017301	2.19	0.1768	2.1709	0.1674	725492901
1123	4	37809704	38401590	0.413214	0.155242732553	1148	9	1.30383854271441	0.192288638135401	0.411984840369087	328.625985555915	2.58850056369786	2.19	0.1768	2.1709	0.1674	726107635
1124	4	38401590	39032107	0.400826	0.206999969866	985	8	0.483739482206028	0.628570769067585	0.178992365319526	281.965675760084	2.19254312743461	2.19	0.1768	2.1709	0.1674	726699521
1125	4	39032107	39720984	0.374782	0.274181022156	936	5	0.832956738455616	0.404869128380401	0.299757724340371	267.938956864404	2.32691112492231	2.19	0.1768	2.1709	0.1674	727330038
1126	4	39720984	40427015	0.391712	0.291815798456	912	7	0.361263687006277	0.717902336791694	0.129910343808421	261.068727201214	2.1038062283737	2.19	0.1768	2.1709	0.1674	728018915
1127	4	40427015	41080389	0.405228	0.234741510988	1126	8	1.0772070319304	0.281387784463901	0.372003563056017	322.328275031324	2.50639955481358	2.19	0.1768	2.1709	0.1674	728724946
1128	4	41080389	41672931	0.396248	0.156177958693	1073	7	1.10187934914486	0.270514127573936	0.364454690400201	307.156517858446	2.47520184544406	2.19	0.1768	2.1709	0.1674	729378320
1129	4	41672931	42279612	0.389544	0.17584364765	956	6	0.701999648675318	0.482679382545291	0.24661021969717	273.664148250396	2.26406157489639	2.19	0.1768	2.1709	0.1674	729970862
1130	4	42279612	42882321	0.379976	0.170412255334	805	5	0.211574037886706	0.832439365560263	0.082237977758946	230.43895328616	2.00124300807955	2.19	0.1768	2.1709	0.1674	730577543
1131	4	42882321	43481772	0.354442	0.16590346834	719	3	0.217418258562025	0.827882403233698	0.0920104003061541	205.820630326396	2.00278551532033	2.19	0.1768	2.1709	0.1674	731180252
1132	4	43481772	44092459	0.340778	0.181249969297	692	2	0.33402969362003	0.738357152015946	0.136713526270966	198.091621955307	2.05646359583952	2.19	0.1768	2.1709	0.1674	731779703
1133	4	44092459	44679895	0.349604	0.148843448478	757	2	0.681062347729006	0.49583204042692	0.266234788619973	216.69849395978	2.24962852897474	2.19	0.1768	2.1709	0.1674	732390390
1134	4	44679895	45287200	0.34658	0.176690460312	734	2	0.558266177813522	0.576662636930282	0.221721551477455	210.11452386589	2.18127786032689	2.19	0.1768	2.1709	0.1674	732977826
1135	4	45287200	45899033	0.337304	0.182783537338	627	1	0.371582290043259	0.710203876939816	0.18929995869265	179.484749950835	2.09348914858097	2.19	0.1768	2.1709	0.1674	733585131
1136	4	45899033	46484926	0.34097	0.146601853922	718	2	0.472842755263621	0.636325368156665	0.189925332457293	205.534370757096	2.13372956909361	2.19	0.1768	2.1709	0.1674	734196964
1137	4	46484926	47082490	0.351294	0.163269541003	756	3	0.398502980119235	0.690259462003732	0.164404864087929	216.41223439048	2.1058495821727	2.19	0.1768	2.1709	0.1674	734782857
1138	4	47082490	47654014	0.361372	0.125146100601	673	4	-0.245052496599774	0.806415783827089	-0.105347426109136	192.652690138615	1.74691758598313	2.19	0.1768	2.1709	0.1674	735380421
1139	4	47654014	48259932	0.374566	0.174805831812	926	5	0.785522944519058	0.432147023084481	0.284261388017203	265.076361171409	2.30205096333126	2.19	0.1768	2.1709	0.1674	735951945
1140	4	48259932	48900564	0.365846	0.219520723286	856	4	0.634563088690468	0.525713408123885	0.241656865681693	245.038191320438	2.2219338092148	2.19	0.1768	2.1709	0.1674	736557863
1141	4	48900564	53126902	0.396484	0.881694270548	554	7	-1.285571139364	0.198592774419668	-0.589237504307133	158.587801391966	1.27797001153403	1.0971	0.1209	1.099	0.1096	737198495
1142	4	53126902	53799895	0.406166	0.257050221919	524	8	-1.45660477611268	0.145225508541958	-0.731564547486762	150.000014312978	1.16638842515303	1.0971	0.1209	1.099	0.1096	741424833
1143	4	53799895	54451545	0.379112	0.232716949283	503	5	-1.22092653899735	0.222113835131724	-0.596192405437506	143.988563357687	1.25046612802983	1.0971	0.1209	1.099	0.1096	742097826
1144	4	54451545	55084107	0.399878	0.209563647516	535	7	-1.37297298769091	0.169760744378698	-0.639584589067812	153.148869575274	1.23414071510957	1.0971	0.1209	1.099	0.1096	742749476
1145	4	55084107	55700432	0.408606	0.188739707135	496	8	-1.57445648811468	0.115381953332608	-0.810791238637337	141.98474637259	1.10406232609905	1.0971	0.1209	1.099	0.1096	743382038
1146	4	55700432	56315527	0.390616	0.187117437144	444	7	-1.79158184020402	0.07319997420768	-0.908563804006215	127.099248769012	1.0242214532872	1.0971	0.1209	1.099	0.1096	743998363
1147	4	56315527	56943366	0.36878	0.203617487923	433	4	-1.39864670681648	0.161918952799233	-0.741586905992728	123.950393506717	1.1239454899416	1.0971	0.1209	1.099	0.1096	744613458
1148	4	56943366	57587710	0.390942	0.224016984716	528	7	-1.40517366865346	0.159969642053533	-0.658585550997868	151.145052590177	1.21799307958478	1.0971	0.1209	1.099	0.1096	745241297
1149	4	57587710	58249202	0.406166	0.244132960036	554	8	-1.33033508468196	0.183407892390068	-0.651245382975024	158.587801391966	1.23316638842515	1.0971	0.1209	1.099	0.1096	745885641
1150	4	58249202	58884686	0.3642	0.2131981293	372	4	-1.69185190191323	0.090674214679038	-0.960651309611422	106.488559779443	0.965606748864374	1.0971	0.1209	1.099	0.1096	746547133
1151	4	58884686	59502381	0.344098	0.190539020067	356	2	-1.45986217992791	0.14432795525743	-0.82218127039936	101.908406670649	1.05794947994056	1.0971	0.1209	1.099	0.1096	747182617
1152	4	59502381	60141321	0.332016	0.217453908035	362	1	-0.905557216242641	0.365170262675159	-0.603175787026183	103.625964086447	1.20868113522538	1.0971	0.1209	1.099	0.1096	747800312
1153	4	60141321	60765123	0.331782	0.198463615057	360	1	-0.915196004969327	0.360088741564703	-0.611168577779714	103.053444947848	1.20200333889816	1.0971	0.1209	1.099	0.1096	748439252
1154	4	60765123	61364712	0.334264	0.166095442044	293	1	-1.23809542731331	0.215680679208701	-0.908264819687141	83.8740538047761	0.978297161936561	1.0971	0.1209	1.099	0.1096	749063054
1155	4	61364712	61961177	0.341638	0.161727846563	370	2	-1.38511668519675	0.166016790764483	-0.766533240849446	105.916040640844	1.09955423476969	1.0971	0.1209	1.099	0.1096	749662643
1156	4	61961177	62524227	0.3409	0.111979397922	345	2	-1.51859078293097	0.128865532619582	-0.867462149700227	98.7595514083541	1.02526002971768	1.0971	0.1209	1.099	0.1096	750259108
1157	4	62524227	63122155	0.340484	0.163778916525	369	2	-1.39045564910611	0.164390558030182	-0.770437695305362	105.629781071544	1.09658246656761	1.0971	0.1209	1.099	0.1096	750822158
1158	4	63122155	63733821	0.338636	0.18256041696	374	1	-0.847724483882525	0.396591427607463	-0.556127214221752	107.061078918042	1.24874791318865	1.0971	0.1209	1.099	0.1096	751420086
1159	4	63733821	64359478	0.329406	0.200840076911	341	1	-1.00676449787284	0.314047959076803	-0.689393745085216	97.6145131311558	1.13856427378965	1.0971	0.1209	1.099	0.1096	752031752
1160	4	64359478	64957105	0.32762	0.163357746554	301	1	-1.19954027240657	0.230317935070996	-0.869401997349687	86.1641303591727	1.00500834724541	1.0971	0.1209	1.099	0.1096	752657409
1161	4	64957105	65549166	0.330058	0.155492423923	344	1	-0.992306314782815	0.321048123816664	-0.676756919407291	98.4732918390546	1.14858096828047	1.0971	0.1209	1.099	0.1096	753255036
1162	4	65549166	66151946	0.335886	0.17050997047	288	1	-1.26219239913002	0.206879563094939	-0.933096672667077	82.4427559582782	0.961602671118531	1.0971	0.1209	1.099	0.1096	753847097
1163	4	66151946	66721277	0.330916	0.121776260207	330	1	-1.05977783586962	0.289245682414916	-0.736699459863573	94.4656578688605	1.10183639398998	1.0971	0.1209	1.099	0.1096	754449877
1164	4	66721277	67331479	0.331944	0.180599211409	411	1	-0.669406892438833	0.503235956115362	-0.420027090427706	117.652682982126	1.37228714524207	1.0971	0.1209	1.099	0.1096	755019208
1165	4	67331479	67917399	0.340876	0.146641179683	369	2	-1.39045564910611	0.164390558030182	-0.770437695305362	105.629781071544	1.09658246656761	1.0971	0.1209	1.099	0.1096	755629410
1166	4	67917399	68561245	0.356154	0.223416779789	452	3	-1.08932824564811	0.276009161224335	-0.577658597717956	129.389325323409	1.25905292479109	1.0971	0.1209	1.099	0.1096	756215330
1167	4	68561245	69183311	0.35464	0.196226766935	404	3	-1.32424896550611	0.185420373605364	-0.739626077381349	115.648865997029	1.12534818941504	1.0971	0.1209	1.099	0.1096	756859176
1168	4	69183311	70014499	0.352774	0.398451373215	328	3	-1.69620677194795	0.0898467284431866	-1.04028555551506	93.8931387302613	0.913649025069638	1.0971	0.1209	1.099	0.1096	757481242
1169	4	70014499	70843067	0.343912	0.3965492271	338	2	-1.55596353029655	0.11971676481375	-0.897035265083574	96.7557344232571	1.00445765230312	1.0971	0.1209	1.099	0.1096	758312430
1170	4	70843067	71475987	0.34634	0.210010743854	374	2	-1.36376082955927	0.172642852121365	-0.751020241478122	107.061078918042	1.11144130757801	1.0971	0.1209	1.099	0.1096	759140998
1171	4	71475987	72153411	0.372772	0.261909823095	451	5	-1.46758226746745	0.14221772764742	-0.753623371987652	129.103065754109	1.12119328775637	1.0971	0.1209	1.099	0.1096	759773918
1172	4	72153411	72769797	0.360418	0.188819992667	393	4	-1.59091240851927	0.111629289620679	-0.881424618460847	112.500010734734	1.02011680726801	1.0971	0.1209	1.099	0.1096	760451342
1173	4	72769797	73370774	0.349092	0.168021405145	357	2	-1.45452321601854	0.145801301709917	-0.818134437336659	102.194666239949	1.06092124814264	1.0971	0.1209	1.099	0.1096	761067728
1174	4	73370774	74034468	0.363316	0.246640771199	459	4	-1.27367400070967	0.20277897427962	-0.657459777305645	131.393142308506	1.19143413367943	1.0971	0.1209	1.099	0.1096	761668705
1175	4	74034468	74652780	0.361712	0.191346763446	392	4	-1.59571905106184	0.110551533250293	-0.885100276604245	112.213751165434	1.01752109020117	1.0971	0.1209	1.099	0.1096	762332399
1176	4	74652780	75249918	0.360996	0.16267261504	392	4	-1.59571905106184	0.110551533250293	-0.885100276604245	112.213751165434	1.01752109020117	1.0971	0.1209	1.099	0.1096	762950711
1177	4	75249918	75942525	0.371184	0.278089883585	369	5	-1.85653937774722	0.0633767156808332	-1.04312998918264	105.629781071544	0.917339962709758	1.0971	0.1209	1.099	0.1096	763547849
1178	4	75942525	76639006	0.38165	0.282105326635	435	6	-1.73283859875081	0.0831243601949275	-0.889384997547488	124.522912645316	1.03019538188277	1.0971	0.1209	1.099	0.1096	764240456
1179	4	76639006	77277690	0.385012	0.217140244628	491	6	-1.47112853760712	0.141256358685733	-0.714677373968886	140.553448526092	1.16281823564239	1.0971	0.1209	1.099	0.1096	764936937
1180	4	77277690	77887560	0.39998	0.180153147392	429	7	-1.86058329940948	0.0628030450581026	-0.958145832856776	122.805355229519	0.98961937716263	1.0971	0.1209	1.099	0.1096	765575621
1181	4	77887560	78514960	0.413436	0.203060248645	328	9	-2.44523811770581	0.0144756534067131	-1.39537008168852	93.8931387302613	0.739571589627959	1.0971	0.1209	1.099	0.1096	766185491
1182	4	78514960	79138545	0.371096	0.198184690138	429	5	-1.57193661412787	0.115965252098123	-0.825773157743488	122.805355229519	1.06650093225606	1.0971	0.1209	1.099	0.1096	766812891
1183	4	79138545	79730142	0.388052	0.154830061681	447	6	-1.67675787136287	0.09358983892575	-0.850125567100261	127.958027476911	1.05861456483126	1.0971	0.1209	1.099	0.1096	767436476
1184	4	79730142	80321721	0.354744	0.154804345658	385	3	-1.41723841711657	0.156413233283269	-0.80912292455088	110.209934180337	1.07242339832869	1.0971	0.1209	1.099	0.1096	768028073
1185	4	80321721	80913210	0.345034	0.154675742068	432	2	-1.05410092281588	0.291836713729372	-0.54302719920229	123.664133937417	1.28380386329866	1.0971	0.1209	1.099	0.1096	768619652
1186	4	80913210	81490745	0.364112	0.134251603799	424	4	-1.44190648969961	0.149328755181968	-0.771889666156254	121.374057383021	1.10058403634004	1.0971	0.1209	1.099	0.1096	769211141
1187	4	81490745	82094057	0.347436	0.171241414061	417	2	-1.13418538145641	0.256716794694632	-0.594011127921095	119.370240397924	1.23922734026746	1.0971	0.1209	1.099	0.1096	769788676
1188	4	82094057	82692659	0.380732	0.164720465351	487	6	-1.48982211340309	0.136271015075541	-0.726478626201237	139.408410248894	1.15334517465956	1.0971	0.1209	1.099	0.1096	770391988
1189	4	82692659	83348081	0.382012	0.237132717547	484	6	-1.50384229525008	0.132621977936259	-0.735393351008985	138.549631540995	1.14624037892244	1.0971	0.1209	1.099	0.1096	770990590
1190	4	83348081	83981242	0.397166	0.210311437375	470	7	-1.67197931091456	0.0945284018415704	-0.826462723791321	134.541997570801	1.08419838523645	1.0971	0.1209	1.099	0.1096	771646012
1191	4	83981242	84643974	0.38669	0.245547219691	506	6	-1.4010276283722	0.16120581139325	-0.671263013589269	144.847342065586	1.198342214328	1.0971	0.1209	1.099	0.1096	772279173
1192	4	84643974	85236407	0.36817	0.156022706365	456	4	-1.28809392833738	0.197713268636029	-0.666920106554712	130.534363600607	1.18364698247891	1.0971	0.1209	1.099	0.1096	772941905
1193	4	85236407	85815645	0.370916	0.136796964288	453	5	-1.45809550868014	0.14481421919797	-0.747239755196798	129.675584892708	1.12616532007458	1.0971	0.1209	1.099	0.1096	773534338
1194	4	85815645	86445678	0.363584	0.206390776356	455	4	-1.29290057087995	0.196045450050146	-0.670087385633395	130.248104031308	1.18105126541207	1.0971	0.1209	1.099	0.1096	774113576
1195	4	86445678	87028491	0.354858	0.142091888822	357	3	-1.5542755037004	0.120118714085397	-0.918057296104044	102.194666239949	0.994428969359331	1.0971	0.1209	1.099	0.1096	774743609
1196	4	87028491	87665368	0.356422	0.214919050303	407	3	-1.30956642051499	0.190342554380243	-0.728952575866897	116.507644704928	1.13370473537604	1.0971	0.1209	1.099	0.1096	775326422
1197	4	87665368	88304742	0.379592	0.217985091668	436	5	-1.53873295837228	0.123869502681501	-0.802422670466107	124.809172214616	1.08390304536979	1.0971	0.1209	1.099	0.1096	775963299
1198	4	88304742	88949230	0.377814	0.224190365065	457	5	-1.43912199110551	0.150115962352337	-0.734556640184964	130.820623169907	1.136109384711	1.0971	0.1209	1.099	0.1096	776602673
1199	4	88949230	89600533	0.384876	0.232308157647	459	6	-1.62067714397494	0.105086897919356	-0.811906244869771	131.393142308506	1.08703374777975	1.0971	0.1209	1.099	0.1096	777247161
1200	4	89600533	90208006	0.37265	0.176918151095	371	5	-1.84705261895991	0.0647395145284157	-1.03533161862223	106.202300210143	0.922311995027968	1.0971	0.1209	1.099	0.1096	777898464
1201	4	90208006	90788897	0.36089	0.13925331947	428	4	-1.42267991952933	0.154828964313867	-0.758343134318306	122.519095660219	1.1109669046074	1.0971	0.1209	1.099	0.1096	778505937
1202	4	90788897	91378371	0.341672	0.151786168686	340	2	-1.54528560247781	0.122277196410424	-0.888523765228057	97.3282535618563	1.01040118870728	1.0971	0.1209	1.099	0.1096	779086828
1203	4	91378371	91973584	0.334598	0.159964584107	353	1	-0.948931765512728	0.342655317316156	-0.639497300838209	101.049627962751	1.17863105175292	1.0971	0.1209	1.099	0.1096	779676302
1204	4	91973584	92624648	0.333758	0.232026344568	329	1	-1.06459723023296	0.287058233768198	-0.741077900374147	94.1793982995609	1.09849749582638	1.0971	0.1209	1.099	0.1096	780271515
1205	4	92624648	93256758	0.3411	0.208998433817	291	2	-1.80689483403689	0.0707786781764684	-1.11303935845747	83.301534666177	0.864784546805349	1.0971	0.1209	1.099	0.1096	780922579
1206	4	93256758	93815236	0.330612	0.104709585695	301	1	-1.19954027240657	0.230317935070996	-0.869401997349687	86.1641303591727	1.00500834724541	1.0971	0.1209	1.099	0.1096	781554689
1207	4	93815236	94379967	0.334916	0.114622714177	233	1	-1.52725908911389	0.126696598183112	-1.23883552945511	66.6984796468015	0.7779632721202	1.0971	0.1209	1.099	0.1096	782113167
1208	4	94379967	94983137	0.354118	0.171046305353	138	3	-2.62610128805254	0.00863691122421408	-2.28931310335497	39.5038205633417	0.384401114206128	1.0971	0.1209	1.099	0.1096	782677898
1209	4	94983137	95607321	0.354414	0.198954154544	399	3	-1.34871987382465	0.177426959570029	-0.757592623910798	114.217568150531	1.11142061281337	1.0971	0.1209	1.099	0.1096	783281068
1210	4	95607321	96193925	0.363382	0.147636224779	409	4	-1.51400612783816	0.130024285310328	-0.823853087777704	117.080163843527	1.06164828033744	1.0971	0.1209	1.099	0.1096	783905252
1211	4	96193925	96769565	0.357714	0.131401570426	361	3	-1.53469877704557	0.124857836396241	-0.901982533245973	103.339704517147	1.00557103064067	1.0971	0.1209	1.099	0.1096	784491856
1212	4	96769565	97337358	0.342984	0.119397386019	329	2	-1.60401420548087	0.108710921399431	-0.935970927630517	94.1793982995609	0.977711738484398	1.0971	0.1209	1.099	0.1096	785067496
1213	4	97337358	97922430	0.344058	0.145404326305	365	2	-1.41181150474359	0.158005470037739	-0.786162047598378	104.484742794346	1.08469539375929	1.0971	0.1209	1.099	0.1096	785635289
1214	4	97922430	98538632	0.34342	0.188577771575	369	2	-1.39045564910611	0.164390558030182	-0.770437695305362	105.629781071544	1.09658246656761	1.0971	0.1209	1.099	0.1096	786220361
1215	4	98538632	99213574	0.344744	0.259195604956	372	2	-1.37443875737801	0.169305510829674	-0.758755890257727	106.488559779443	1.10549777117385	1.0971	0.1209	1.099	0.1096	786836563
1216	4	99213574	99840114	0.381104	0.201966354902	420	6	-1.80293950798572	0.071397715420546	-0.940011070617456	120.229019105822	0.994671403197158	1.0971	0.1209	1.099	0.1096	787511505
1217	4	99840114	100530483	0.36878	0.27574963534	395	4	-1.58129912343413	0.113809659950117	-0.874101277654988	113.072529873333	1.02530824140169	1.0971	0.1209	1.099	0.1096	788138045
1218	4	100530483	101148004	0.377328	0.190310936794	426	5	-1.58616675230884	0.112701487672385	-0.835897375017195	121.94657652162	1.05904288377874	1.0971	0.1209	1.099	0.1096	788828414
1219	4	101148004	101732977	0.356438	0.145259695747	444	3	-1.12848169895778	0.259116541552279	-0.603421693783038	127.099248769012	1.23676880222841	1.0971	0.1209	1.099	0.1096	789445935
1220	4	101732977	102307728	0.353628	0.130058059925	410	3	-1.29488387552386	0.195360291713647	-0.718357460627698	117.366423412827	1.14206128133705	1.0971	0.1209	1.099	0.1096	790030908
1221	4	102307728	102933552	0.350248	0.201053331288	400	3	-1.34382569216094	0.179004759360862	-0.753981370358419	114.503827719831	1.1142061281337	1.0971	0.1209	1.099	0.1096	790605659
1222	4	102933552	103549343	0.369034	0.188036200594	479	4	-1.17754114985828	0.238979583246552	-0.595928274983273	137.118333694497	1.24334847501622	1.0971	0.1209	1.099	0.1096	791231483
1223	4	103549343	104265510	0.36395	0.301838816924	397	4	-1.57168583834899	0.116023428081593	-0.866814923576496	113.645049011932	1.03049967553537	1.0971	0.1209	1.099	0.1096	791847274
1224	4	104265510	104928834	0.346154	0.246220549837	422	2	-1.10749056190956	0.268081890631899	-0.576815512658573	120.801538244422	1.25408618127786	1.0971	0.1209	1.099	0.1096	792563441
1225	4	104928834	105526221	0.340402	0.163021625847	370	2	-1.38511668519675	0.166016790764483	-0.766533240849446	105.916040640844	1.09955423476969	1.0971	0.1209	1.099	0.1096	793226765
1226	4	105526221	106140482	0.356006	0.186013762879	372	3	-1.48086277874478	0.138643143349288	-0.858678749025112	106.488559779443	1.03621169916435	1.0971	0.1209	1.099	0.1096	793824152
1227	4	106140482	106745991	0.353058	0.17424844222	366	3	-1.51022786872703	0.130985289851316	-0.882137721849101	104.771002363645	1.01949860724234	1.0971	0.1209	1.099	0.1096	794438413
1228	4	106745991	107370672	0.353404	0.199591471487	363	3	-1.52491041371815	0.12728144408993	-0.894011822137393	103.912223655747	1.01114206128134	1.0971	0.1209	1.099	0.1096	795043922
1229	4	107370672	107990746	0.349362	0.193644629512	407	2	-1.1875750205501	0.235000883992383	-0.629029717099511	116.507644704928	1.20950965824666	1.0971	0.1209	1.099	0.1096	795668603
1230	4	107990746	108606537	0.360188	0.188036200594	378	4	-1.66301204665781	0.0963100241083542	-0.937567696498381	108.20611719524	0.981181051265412	1.0971	0.1209	1.099	0.1096	796288677
1231	4	108606537	109192152	0.391098	0.146196733349	377	7	-2.0997883579884	0.0357474628168375	-1.14455895708766	107.919857625941	0.869665513264129	1.0971	0.1209	1.099	0.1096	796904468
1232	4	109192152	109800045	0.384382	0.177486827452	466	6	-1.58796338633198	0.112294618662492	-0.790070443629299	133.396959293603	1.1036116044997	1.0971	0.1209	1.099	0.1096	797490083
1233	4	109800045	110383329	0.365162	0.14278464693	452	4	-1.30732049850766	0.191103885262907	-0.679631158304266	129.389325323409	1.17326411421155	1.0971	0.1209	1.099	0.1096	798097976
1234	4	110383329	111025901	0.376794	0.221877081479	411	5	-1.65731744321368	0.0974553125189364	-0.887612411561351	117.652682982126	1.02175264139217	1.0971	0.1209	1.099	0.1096	798681260
1235	4	111025901	111675174	0.383672	0.229907912388	468	6	-1.57861659843399	0.114424025106738	-0.783891868700174	133.969478432202	1.10834813499112	1.0971	0.1209	1.099	0.1096	799323832
1236	4	111675174	112277179	0.346818	0.169442114268	387	2	-1.29435429873747	0.195543068842623	-0.701724945221348	110.782453318936	1.15007429420505	1.0971	0.1209	1.099	0.1096	799973105
1237	4	112277179	112869528	0.342722	0.155903023387	298	2	-1.7695220866713	0.0768067882527571	-1.0787461809036	85.305351651274	0.885586924219911	1.0971	0.1209	1.099	0.1096	800575110
1238	4	112869528	113491181	0.37644	0.195692773943	453	5	-1.45809550868014	0.14481421919797	-0.747239755196798	129.675584892708	1.12616532007458	1.0971	0.1209	1.099	0.1096	801167459
1239	4	113491181	114110801	0.360856	0.193053807172	490	4	-1.12466808189002	0.260729711926103	-0.563172181716883	140.267188956793	1.27190136275146	1.0971	0.1209	1.099	0.1096	801789112
1240	4	114110801	114671626	0.354474	0.10845629207	365	3	-1.51512205039074	0.129741498507262	-0.886084906365764	104.484742794346	1.01671309192201	1.0971	0.1209	1.099	0.1096	802408732
1241	4	114671626	115280386	0.351338	0.178658256127	392	3	-1.38297914547061	0.166671260465963	-0.783127716017935	112.213751165434	1.09192200557103	1.0971	0.1209	1.099	0.1096	802969557
1242	4	115280386	115860403	0.349552	0.137956301281	426	2	-1.08613470627209	0.277419399482145	-0.56320508113992	121.94657652162	1.26597325408618	1.0971	0.1209	1.099	0.1096	803578317
1243	4	115860403	116444504	0.33163	0.14398366036	341	1	-1.00676449787284	0.314047959076803	-0.689393745085216	97.6145131311558	1.13856427378965	1.0971	0.1209	1.099	0.1096	804158334
1244	4	116444504	117038083	0.325638	0.157652140659	298	1	-1.21399845549659	0.224748313947306	-0.883853153647227	85.305351651274	0.994991652754591	1.0971	0.1209	1.099	0.1096	804742435
1245	4	117038083	117625947	0.332236	0.149463141135	360	1	-0.915196004969327	0.360088741564703	-0.611168577779714	103.053444947848	1.20200333889816	1.0971	0.1209	1.099	0.1096	805336014
1246	4	117625947	118212697	0.330546	0.147848317	373	1	-0.852543878245868	0.393912296346754	-0.559989853854151	106.774819348742	1.24540901502504	1.0971	0.1209	1.099	0.1096	805923878
1247	4	118212697	118801982	0.337456	0.151514123047	350	1	-0.963389948602757	0.33535186858022	-0.65181056227706	100.190849254852	1.1686143572621	1.0971	0.1209	1.099	0.1096	806510628
1248	4	118801982	119640901	0.35804	0.403994902964	400	3	-1.34382569216094	0.179004759360862	-0.753981370358419	114.503827719831	1.1142061281337	1.0971	0.1209	1.099	0.1096	807099913
1249	4	119640901	120237851	0.366744	0.162408911969	441	4	-1.36019356647593	0.173768677926266	-0.715175275161933	126.240470061114	1.14471122647631	1.0971	0.1209	1.099	0.1096	807938832
1250	4	120237851	120960023	0.356356	0.307644162333	428	3	-1.20678860557711	0.227513565313077	-0.656370573731997	122.519095660219	1.19220055710306	1.0971	0.1209	1.099	0.1096	808535782
1251	4	120960023	121553967	0.349556	0.158169793785	481	2	-0.792491691256801	0.428074034563868	-0.388021617595716	137.690852833097	1.42942050520059	1.0971	0.1209	1.099	0.1096	809257954
1252	4	121553967	122140689	0.365568	0.14780764996	399	4	-1.56207255326385	0.118270897877144	-0.859565184497108	114.217568150531	1.03569110966905	1.0971	0.1209	1.099	0.1096	809851898
1253	4	122140689	122754322	0.374342	0.185180718768	452	5	-1.46283888807379	0.143511469315424	-0.750428032827846	129.389325323409	1.12367930391548	1.0971	0.1209	1.099	0.1096	810438620
1254	4	122754322	123343802	0.355402	0.151794802199	380	3	-1.44170932543511	0.149384391758663	-0.827981951802196	108.778636333839	1.05849582172702	1.0971	0.1209	1.099	0.1096	811052253
1255	4	123343802	123983357	0.372362	0.218206409144	407	5	-1.6762909607883	0.0936812146053152	-0.901722010976786	116.507644704928	1.01180857675575	1.0971	0.1209	1.099	0.1096	811641733
1256	4	123983357	124592554	0.370226	0.179247435559	396	5	-1.72846813411852	0.0839043292949078	-0.941250375163424	113.358789442633	0.984462399005594	1.0971	0.1209	1.099	0.1096	812281288
1257	4	124592554	125201379	0.352576	0.178745945058	347	3	-1.60321732033749	0.10888668281616	-0.959045707554883	99.3320705469533	0.966573816155989	1.0971	0.1209	1.099	0.1096	812890485
1258	4	125201379	125787613	0.3491	0.147098257692	430	2	-1.06477885063461	0.286976017997641	-0.549721851776298	123.091614798818	1.2778603268945	1.0971	0.1209	1.099	0.1096	813499310
1259	4	125787613	126353553	0.342466	0.116514118104	358	2	-1.44918425210917	0.147286134163909	-0.814098924101502	102.480925809249	1.06389301634473	1.0971	0.1209	1.099	0.1096	814085544
1260	4	126353553	126931689	0.339056	0.135151590629	380	1	-0.818808117702467	0.412895898731202	-0.533166065778441	108.778636333839	1.26878130217028	1.0971	0.1209	1.099	0.1096	814651484
1261	4	126931689	127528291	0.33507	0.161920342205	377	1	-0.833266300792496	0.404694557521489	-0.544600960840725	107.919857625941	1.25876460767947	1.0971	0.1209	1.099	0.1096	815229620
1262	4	127528291	128131442	0.348444	0.17102019229	383	2	-1.31571015437495	0.188271344695249	-0.716714119440801	109.637415041738	1.13818722139673	1.0971	0.1209	1.099	0.1096	815826222
1263	4	128131442	128763284	0.359294	0.208662925225	420	3	-1.24594205888678	0.21278566765759	-0.683592042467021	120.229019105822	1.16991643454039	1.0971	0.1209	1.099	0.1096	816429373
1264	4	128763284	129448609	0.37349	0.270419144202	476	5	-1.34899778262605	0.177337678312112	-0.67578923193509	136.259554986599	1.183343691734	1.0971	0.1209	1.099	0.1096	817061215
1265	4	129448609	130089480	0.37694	0.219811787396	384	5	-1.78538868684239	0.0741982924010638	-0.985644494521877	109.923674611038	0.954630205096333	1.0971	0.1209	1.099	0.1096	817746540
1266	4	130089480	130674765	0.355488	0.145715335264	389	3	-1.39766169046174	0.16221468353067	-0.794211215146952	111.354972457536	1.08356545961003	1.0971	0.1209	1.099	0.1096	818387411
1267	4	130674765	131261624	0.341646	0.148006591021	341	2	-1.53994663856844	0.123573361077774	-0.884286772341586	97.6145131311558	1.01337295690936	1.0971	0.1209	1.099	0.1096	818972696
1268	4	131261624	131853210	0.334586	0.154814346519	347	1	-0.977848131692786	0.328149441666702	-0.664229821531128	99.3320705469533	1.15859766277129	1.0971	0.1209	1.099	0.1096	819559555
1269	4	131853210	132458855	0.326848	0.174433868025	372	1	-0.857363272609211	0.391244150349109	-0.563862863001357	106.488559779443	1.24207011686144	1.0971	0.1209	1.099	0.1096	820151141
1270	4	132458855	133343458	0.328682	0.434774695541	329	1	-1.06459723023296	0.287058233768198	-0.741077900374147	94.1793982995609	1.09849749582638	1.0971	0.1209	1.099	0.1096	820756786
1271	4	133343458	133928201	0.328832	0.144923496305	325	1	-1.08387480768633	0.278420310859653	-0.758725766193572	93.0343600223626	1.08514190317195	1.0971	0.1209	1.099	0.1096	821641389
1272	4	133928201	134495537	0.332344	0.118688043769	234	1	-1.52243969475055	0.127898945045093	-1.23265695452598	66.9847392161011	0.781302170283806	1.0971	0.1209	1.099	0.1096	822226132
1273	4	134495537	135098350	0.334044	0.170555379529	349	1	-0.9682093429661	0.332939829758922	-0.655938447899737	99.9045896855525	1.1652754590985	1.0971	0.1209	1.099	0.1096	822793468
1274	4	135098350	135689255	0.331498	0.153840295817	289	1	-1.25737300476668	0.208618599651643	-0.92809599160871	82.7290155275778	0.964941569282137	1.0971	0.1209	1.099	0.1096	823396281
1275	4	135689255	136292645	0.328296	0.171348547374	306	1	-1.17544330058985	0.23981740860906	-0.845633831416737	87.5954282056706	1.02170283806344	1.0971	0.1209	1.099	0.1096	823987186
1276	4	136292645	136888910	0.32847	0.161446672201	282	1	-1.29110876531008	0.196665965060064	-0.963470321710595	80.7251985424808	0.941569282136895	1.0971	0.1209	1.099	0.1096	824590576
1277	4	136888910	137454536	0.330554	0.116023662279	295	1	-1.22845663858662	0.219275597373522	-0.898450529860185	84.4465729433753	0.984974958263773	1.0971	0.1209	1.099	0.1096	825186841
1278	4	137454536	138017914	0.343224	0.11249640561	348	2	-1.50257389120286	0.132948960281545	-0.85497120551703	99.6183301162529	1.03417533432392	1.0971	0.1209	1.099	0.1096	825752467
1279	4	138017914	138603352	0.33982	0.145938596401	323	1	-1.09351359641302	0.274168362643665	-0.767631319415464	92.4618408837634	1.07846410684474	1.0971	0.1209	1.099	0.1096	826315845
1280	4	138603352	139175211	0.344986	0.125658597661	362	2	-1.4278283964717	0.153341257310672	-0.798068814282553	103.625964086447	1.07578008915305	1.0971	0.1209	1.099	0.1096	826901283
1281	4	139175211	139773094	0.378088	0.163715977875	411	5	-1.65731744321368	0.0974553125189364	-0.887612411561351	117.652682982126	1.02175264139217	1.0971	0.1209	1.099	0.1096	827473142
1282	4	139773094	140454703	0.384046	0.266441610953	469	6	-1.57394320448499	0.115500580397338	-0.780812475768202	134.255738001502	1.11071640023683	1.0971	0.1209	1.099	0.1096	828071025
1283	4	140454703	141035166	0.410352	0.138618654419	531	9	-1.51711304201641	0.129238145990665	-0.700354035502447	152.003831298076	1.19729425028185	1.0971	0.1209	1.099	0.1096	828752634
1284	4	141035166	141626199	0.390324	0.154023548601	429	7	-1.86058329940948	0.0628030450581026	-0.958145832856776	122.805355229519	0.98961937716263	1.0971	0.1209	1.099	0.1096	829333097
1285	4	141626199	142232713	0.380348	0.175616721131	419	6	-1.80761290193472	0.0706667687833167	-0.943450154584227	119.942759536523	0.992303137951451	1.0971	0.1209	1.099	0.1096	829924130
1286	4	142232713	142844628	0.359612	0.182893048871	411	3	-1.28998969386015	0.197054236461354	-0.714842976451461	117.652682982126	1.14484679665738	1.0971	0.1209	1.099	0.1096	830530644
1287	4	142844628	143436368	0.355534	0.155034305607	435	3	-1.17252933393115	0.240984602063815	-0.632965969397053	124.522912645316	1.2116991643454	1.0971	0.1209	1.099	0.1096	831142559
1288	4	143436368	144045630	0.359774	0.179334998736	433	3	-1.18231769725857	0.237079666092177	-0.639614345406419	123.950393506717	1.20612813370474	1.0971	0.1209	1.099	0.1096	831734299
1289	4	144045630	144668515	0.37289	0.197283607729	460	5	-1.42489185292454	0.154188465042735	-0.725116944298658	131.679401877806	1.14356743318832	1.0971	0.1209	1.099	0.1096	832343561
1290	4	144668515	145572107	0.36288	0.446652914147	385	4	-1.62936554885983	0.103235657364403	-0.91109548513719	110.209934180337	0.99935107073329	1.0971	0.1209	1.099	0.1096	832966446
1291	4	145572107	146237007	0.3617	0.248007219131	393	4	-1.59091240851927	0.111629289620679	-0.881424618460847	112.500010734734	1.02011680726801	1.0971	0.1209	1.099	0.1096	833870038
1292	4	146237007	146858625	0.388246	0.195647487685	447	6	-1.67675787136287	0.09358983892575	-0.850125567100261	127.958027476911	1.05861456483126	1.0971	0.1209	1.099	0.1096	834534938
1293	4	146858625	147437874	0.379488	0.136813356605	454	5	-1.45335212928648	0.14612601050338	-0.744058507952118	129.961844462008	1.12865133623369	1.0971	0.1209	1.099	0.1096	835156556
1294	4	147437874	148044344	0.371436	0.175556911306	438	5	-1.52924619958497	0.126203421431399	-0.79581993564186	125.381691353215	1.088875077688	1.0971	0.1209	1.099	0.1096	835735805
1295	4	148044344	148657713	0.37344	0.184830012603	470	5	-1.37745805898799	0.168370673248427	-0.694090048678034	134.541997570801	1.16842759477937	1.0971	0.1209	1.099	0.1096	836342275
1296	4	148657713	149251803	0.391786	0.158376676934	503	7	-1.52017610066255	0.128466722309479	-0.728565080550794	143.988563357687	1.1603229527105	1.0971	0.1209	1.099	0.1096	836955644
1297	4	149251803	149841908	0.366928	0.152693164776	432	4	-1.40345334935905	0.160481693827162	-0.744922618555985	123.664133937417	1.12134977287476	1.0971	0.1209	1.099	0.1096	837549734
1298	4	149841908	150443585	0.358318	0.168989341457	391	3	-1.38787332713432	0.16517562119588	-0.786812762825791	111.927491596135	1.0891364902507	1.0971	0.1209	1.099	0.1096	838139839
1299	4	150443585	151039008	0.356676	0.160260856568	455	3	-1.07464570065698	0.282533382805504	-0.568114825047085	130.248104031308	1.26740947075209	1.0971	0.1209	1.099	0.1096	838741516
1300	4	151039008	151620554	0.356518	0.140222785472	389	3	-1.39766169046174	0.16221468353067	-0.794211215146952	111.354972457536	1.08356545961003	1.0971	0.1209	1.099	0.1096	839336939
1301	4	151620554	152273938	0.363348	0.234753223219	457	4	-1.28328728579481	0.199391445378454	-0.663759765661384	130.820623169907	1.18624269954575	1.0971	0.1209	1.099	0.1096	839918485
1302	4	152273938	152865223	0.402594	0.154384095656	527	8	-1.44397780696961	0.148745218179	-0.723328397386998	150.858793020877	1.17306622148024	1.0971	0.1209	1.099	0.1096	840571869
1303	4	152865223	153421479	0.395634	0.101133291147	419	7	-1.90658427221312	0.0565744433529729	-0.992173236656969	119.942759536523	0.966551326412918	1.0971	0.1209	1.099	0.1096	841163154
1304	4	153421479	154022009	0.402096	0.16740212812	481	8	-1.63759133383004	0.101506972076017	-0.85509446525417	137.690852833097	1.07067334446299	1.0971	0.1209	1.099	0.1096	841719410
1305	4	154022009	154638581	0.401826	0.189064699662	518	8	-1.48185871439882	0.138377892357355	-0.748179261337658	148.282456897181	1.15303283249861	1.0971	0.1209	1.099	0.1096	842319940
1306	4	154638581	155241292	0.388496	0.170415008188	490	6	-1.47580193155611	0.13999707207619	-0.717618649281009	140.267188956793	1.16044997039668	1.0971	0.1209	1.099	0.1096	842936512
1307	4	155241292	155799699	0.372122	0.104595751844	408	5	-1.67154758139465	0.0946135686199091	-0.898181653271538	116.793904274228	1.01429459291485	1.0971	0.1209	1.099	0.1096	843539223
1308	4	155799699	156394126	0.364528	0.15885382057	423	4	-1.44671313224218	0.147977284893888	-0.775296267599504	121.087797813721	1.0979883192732	1.0971	0.1209	1.099	0.1096	844097630
1309	4	156394126	156973504	0.359156	0.137005547328	482	3	-0.942502795736858	0.345935280447722	-0.484948223903182	137.977112402396	1.34261838440111	1.0971	0.1209	1.099	0.1096	844692057
1310	4	156973504	157559190	0.34397	0.146300235963	356	2	-1.45986217992791	0.14432795525743	-0.82218127039936	101.908406670649	1.05794947994056	1.0971	0.1209	1.099	0.1096	845271435
1311	4	157559190	158114615	0.34999	0.0997884502858	385	2	-1.30503222655621	0.191881874477993	-0.709200065783494	110.209934180337	1.14413075780089	1.0971	0.1209	1.099	0.1096	845857121
1312	4	158114615	158697310	0.339824	0.141918156154	394	1	-0.751336596615664	0.452450109797491	-0.480969854653013	112.786270304033	1.31552587646077	1.0971	0.1209	1.099	0.1096	846412546
1313	4	158697310	159297258	0.355214	0.166594438185	443	3	-1.13337588062148	0.257056438419445	-0.606674671578125	126.812989199713	1.23398328690808	1.0971	0.1209	1.099	0.1096	846995241
1314	4	159297258	159949459	0.374956	0.233365174233	480	5	-1.33002426505143	0.183510276594236	-0.663716399634515	137.404593263797	1.19328775637042	1.0971	0.1209	1.099	0.1096	847595189
1315	4	159949459	160563380	0.37115	0.185562963313	472	5	-1.36797130020068	0.171321059758911	-0.687963945881192	135.1145167094	1.17339962709758	1.0971	0.1209	1.099	0.1096	848247390
1316	4	160563380	161188499	0.351268	0.200152291004	358	3	-1.54938132203669	0.121290081064812	-0.914021782868887	102.480925809249	0.997214484679666	1.0971	0.1209	1.099	0.1096	848861311
1317	4	161188499	161792859	0.333994	0.172678535972	315	1	-1.13206875131976	0.257605531176625	-0.80381365572211	90.1717643293668	1.05175292153589	1.0971	0.1209	1.099	0.1096	849486430
1318	4	161792859	162371423	0.33291	0.135791373124	379	1	-0.82362751206581	0.410151238604425	-0.536967635938297	108.49237676454	1.26544240400668	1.0971	0.1209	1.099	0.1096	850090790
1319	4	162371423	162944498	0.322732	0.127513850718	317	1	-1.12242996259308	0.261679670799059	-0.794682643969982	90.744283467966	1.05843071786311	1.0971	0.1209	1.099	0.1096	850669354
1320	4	162944498	163516594	0.332548	0.126020807697	323	1	-1.09351359641302	0.274168362643665	-0.767631319415464	92.4618408837634	1.07846410684474	1.0971	0.1209	1.099	0.1096	851242429
1321	4	163516594	164120789	0.353974	0.172452602223	390	3	-1.39276750879803	0.163690106616665	-0.790507246383533	111.641232026835	1.08635097493036	1.0971	0.1209	1.099	0.1096	851814525
1322	4	164120789	164716331	0.356662	0.160428651548	405	3	-1.3193547838424	0.187050530686735	-0.736059462361157	115.935125566329	1.12813370473538	1.0971	0.1209	1.099	0.1096	852418720
1323	4	164716331	165320976	0.3396	0.173068494737	413	1	-0.659768103712147	0.509402654980047	-0.413023702689943	118.225202120725	1.37896494156928	1.0971	0.1209	1.099	0.1096	853014262
1324	4	165320976	166012100	0.37169	0.276540823354	485	5	-1.30630736808315	0.191448052466489	-0.648766058168543	138.835891110295	1.20571783716594	1.0971	0.1209	1.099	0.1096	853618907
1325	4	166012100	166671467	0.373678	0.241696960873	468	5	-1.3869448177753	0.165458590145758	-0.700242275659629	133.969478432202	1.16345556246116	1.0971	0.1209	1.099	0.1096	854310031
1326	4	166671467	167249937	0.343774	0.135650941276	394	2	-1.25698155137189	0.208760316035346	-0.675862881909382	112.786270304033	1.17087667161961	1.0971	0.1209	1.099	0.1096	854969398
1327	4	167249937	167858346	0.334258	0.178184412131	315	1	-1.13206875131976	0.257605531176625	-0.80381365572211	90.1717643293668	1.05175292153589	1.0971	0.1209	1.099	0.1096	855547868
1328	4	167858346	168453349	0.34042	0.159668102514	361	2	-1.43316736038107	0.151810014944941	-0.802059674478587	103.339704517147	1.07280832095097	1.0971	0.1209	1.099	0.1096	856156277
1329	4	168453349	169054167	0.34281	0.167801230988	414	2	-1.15020227318452	0.250060570193987	-0.604427743866433	118.511461690025	1.23031203566122	1.0971	0.1209	1.099	0.1096	856751280
1330	4	169054167	169645481	0.371008	0.154425567465	422	5	-1.60514026988346	0.108462938775806	-0.849507806535848	120.801538244422	1.04909881914232	1.0971	0.1209	1.099	0.1096	857352098
1331	4	169645481	170262768	0.391078	0.19000400138	548	7	-1.31317172304618	0.189125090019539	-0.604947587395794	156.870243976168	1.2641291810842	1.0971	0.1209	1.099	0.1096	857943412
1332	4	170262768	170923452	0.372098	0.24320855356	441	5	-1.515016061404	0.129768336719878	-0.785972149685513	126.240470061114	1.09633312616532	1.0971	0.1209	1.099	0.1096	858560699
1333	4	170923452	171573429	0.368598	0.230742010871	469	4	-1.22560757528398	0.22034638577092	-0.626366008204077	134.255738001502	1.21739130434783	1.0971	0.1209	1.099	0.1096	859221383
1334	4	171573429	172148068	0.337078	0.129888503913	410	1	-0.674226286802176	0.500167459865399	-0.423541574603943	117.366423412827	1.36894824707846	1.0971	0.1209	1.099	0.1096	859871360
1335	4	172148068	172731508	0.33996	0.143013848896	313	1	-1.14170754004645	0.253575605626941	-0.813002827176771	89.5992451907677	1.04507512520868	1.0971	0.1209	1.099	0.1096	860445999
1336	4	172731508	173313457	0.340336	0.140818181662	324	2	-1.63070902502771	0.102951731352534	-0.958064698481133	92.748100453063	0.962852897473997	1.0971	0.1209	1.099	0.1096	861029439
1337	4	173313457	173893332	0.359916	0.137745203708	320	3	-1.73536022525761	0.0826770205199696	-1.07590946524578	91.6030621758647	0.891364902506964	1.0971	0.1209	1.099	0.1096	861611388
1338	4	173893332	174481482	0.390384	0.149876732126	430	7	-1.85598320212912	0.0634559523982308	-0.954786820766861	123.091614798818	0.991926182237601	1.0971	0.1209	1.099	0.1096	862191263
1339	4	174481482	175079709	0.360094	0.164196868413	431	4	-1.40825999190162	0.159054097810437	-0.748266061630355	123.377874368118	1.11875405580792	1.0971	0.1209	1.099	0.1096	862779413
1340	4	175079709	175661655	0.351726	0.140813752479	393	3	-1.3780849638069	0.168177057364143	-0.779452057874537	112.500010734734	1.09470752089136	1.0971	0.1209	1.099	0.1096	863377640
1341	4	175661655	176251567	0.344276	0.152415953566	370	2	-1.38511668519675	0.166016790764483	-0.766533240849446	105.916040640844	1.09955423476969	1.0971	0.1209	1.099	0.1096	863959586
1342	4	176251567	176835020	0.347926	0.143032943528	384	2	-1.31037119046558	0.190070294788678	-0.712952200644602	109.923674611038	1.14115898959881	1.0971	0.1209	1.099	0.1096	864549498
1343	4	176835020	177420691	0.35537	0.146278371304	409	3	-1.29977805718757	0.193677048200007	-0.721880527191395	117.080163843527	1.13927576601671	1.0971	0.1209	1.099	0.1096	865132951
1344	4	177420691	177990302	0.355708	0.122207962978	376	3	-1.46128605208994	0.143936955991329	-0.843248708455506	107.633598056641	1.04735376044568	1.0971	0.1209	1.099	0.1096	865718622
1345	4	177990302	178586700	0.359984	0.161633674157	428	3	-1.20678860557711	0.227513565313077	-0.656370573731997	122.519095660219	1.19220055710306	1.0971	0.1209	1.099	0.1096	866288233
1346	4	178586700	179176367	0.342442	0.152063791937	373	2	-1.36909979346864	0.170968082881055	-0.75488288111052	106.774819348742	1.10846953937593	1.0971	0.1209	1.099	0.1096	866884631
1347	4	179176367	179744530	0.337068	0.119970853435	358	1	-0.924834793696013	0.355051849010023	-0.619205896845132	102.480925809249	1.19532554257095	1.0971	0.1209	1.099	0.1096	867474298
1348	4	179744530	180321883	0.338738	0.133978692412	351	1	-0.958570554239414	0.337775132408564	-0.647694453804828	100.477108824152	1.17195325542571	1.0971	0.1209	1.099	0.1096	868042461
1349	4	180321883	180904740	0.345482	0.142156652489	294	2	-1.79087794230878	0.0733128840609609	-1.09824235652939	84.1603133740757	0.87369985141159	1.0971	0.1209	1.099	0.1096	868619814
1350	4	180904740	181466482	0.345642	0.109911667634	389	2	-1.28367637091874	0.199255215465226	-0.694288356379566	111.354972457536	1.15601783060921	1.0971	0.1209	1.099	0.1096	869202671
1351	4	181466482	182031572	0.3575	0.115185191739	382	3	-1.43192096210769	0.152166442361257	-0.820408732097395	109.351155472439	1.06406685236769	1.0971	0.1209	1.099	0.1096	869764413
1352	4	182031572	182590631	0.37329	0.10564001295	414	5	-1.64308730503271	0.100364871075606	-0.877120037743708	118.511461690025	1.02921068986948	1.0971	0.1209	1.099	0.1096	870329503
1353	4	182590631	183160621	0.37815	0.122791627923	450	5	-1.4723256468611	0.140932960811307	-0.756825804025996	128.81680618481	1.11870727159727	1.0971	0.1209	1.099	0.1096	870888562
1354	4	183160621	183730057	0.37582	0.121938198498	378	5	-1.81384896320432	0.0697009819504912	-1.00836457102196	108.20611719524	0.939714108141703	1.0971	0.1209	1.099	0.1096	871458552
1355	4	183730057	184344563	0.417346	0.1863382945	479	9	-1.75485936682355	0.0792833659237822	-0.849040240570421	137.118333694497	1.08004509582864	1.0971	0.1209	1.099	0.1096	872027988
1356	4	184344563	184962175	0.408502	0.190430237754	433	8	-1.83962284011919	0.0658236287442691	-1.00676433429749	123.950393506717	0.963828603227602	1.0971	0.1209	1.099	0.1096	872642494
1357	4	184962175	185573696	0.42911	0.182366590845	507	10	-1.70539836679152	0.0881201527434531	-0.85867988990468	145.133601634886	1.08565310492505	1.0971	0.1209	1.099	0.1096	873260106
1358	4	185573696	186195052	0.417614	0.195308325662	407	9	-2.08404658578728	0.0371559299589369	-1.08403710204035	116.507644704928	0.917700112739572	1.0971	0.1209	1.099	0.1096	873871627
1359	4	186195052	186769384	0.39127	0.129423399706	425	7	-1.87898368853094	0.0602467204816905	-0.971660639331257	121.66031695232	0.980392156862745	1.0971	0.1209	1.099	0.1096	874492983
1360	4	186769384	187395397	0.403146	0.201294541807	399	8	-1.98272849040734	0.047397765408543	-1.12474261280187	114.217568150531	0.888146911519199	1.0971	0.1209	1.099	0.1096	875067315
1361	4	187395397	187995488	0.398858	0.166793036389	412	7	-1.93878495317567	0.0525275290698237	-1.0164791431731	117.938942551426	0.95040369088812	1.0971	0.1209	1.099	0.1096	875693328
1362	4	187995488	188562447	0.376238	0.118102014431	420	5	-1.61462702867078	0.106391488561567	-0.856361477576911	120.229019105822	1.04412678682411	1.0971	0.1209	1.099	0.1096	876293419
1363	4	188562447	189221945	0.387588	0.241847587104	482	6	-1.51318908314807	0.130231636437173	-0.741367252053617	137.977112402396	1.14150384843102	1.0971	0.1209	1.099	0.1096	876860378
1364	4	189221945	189846936	0.36847	0.199988479834	436	4	-1.38422677918878	0.166289026025531	-0.731625795942527	124.809172214616	1.13173264114212	1.0971	0.1209	1.099	0.1096	877519876
1365	4	189846936	190463962	0.378474	0.189661375696	421	5	-1.60988364927712	0.107423259147234	-0.852930572176637	120.515278675122	1.04661280298322	1.0971	0.1209	1.099	0.1096	878144867
1366	4	190463962	191154276	0.267834	0.421795533024	766	1	1.04147810654794	0.297653709016965	0.478178907815568	219.274830083476	2.5575959933222	1.0971	0.1209	1.099	0.1096	878761893
1367	5	0	808805	0.525106	0.38180401951	475	15	-2.09551384371207	0.0361253391272011	-1.02091086054421	135.973295417299	1.00582318687136	1.831	0.3197	1.9572	0.138	878761893
1368	5	808805	1433631	0.55535	0.199777217977	562	16	-0.398367739023532	0.69035913475761	-0.218975016178564	160.877877946362	1.76729559748428	1.831	0.3197	1.9572	0.138	879570698
1369	5	1433631	2064878	0.507534	0.207917027724	672	15	-1.25108415302421	0.210903776527825	-0.520377140983764	192.366430569316	1.42297511911064	1.831	0.3197	1.9572	0.138	880195524
1370	5	2064878	2620428	0.456156	0.09999099991	950	13	-0.0925959153242025	0.926224588906754	-0.0372260480235411	271.946590834598	2.00527704485488	1.831	0.3197	1.9572	0.138	880826771
1371	5	2620428	3164182	0.443186	0.0804665344991	931	12	-0.0272523686651734	0.978258447041507	-0.00941157789267068	266.507659017906	1.98825413774693	1.831	0.3197	1.9572	0.138	881382321
1372	5	3164182	3728917	0.445718	0.114628985276	706	12	-1.03356248075445	0.301340747001614	-0.408524562180284	202.099255925502	1.50774159103043	1.831	0.3197	1.9572	0.138	881926075
1373	5	3728917	4283073	0.415968	0.0977269938429	868	9	0.0236660245221368	0.981119006914678	0.00862914613787851	248.473306152033	1.95715896279594	1.831	0.3197	1.9572	0.138	882490810
1374	5	4283073	4856870	0.379124	0.128611686712	892	5	0.624248045134761	0.532464698514102	0.230292904677271	255.343535815223	2.21752641392169	1.831	0.3197	1.9572	0.138	883044966
1375	5	4856870	5430056	0.42139	0.127682811513	977	10	0.238274552523594	0.811668157159516	0.0876929250603649	279.675599205687	2.09207708779443	1.831	0.3197	1.9572	0.138	883618763
1376	5	5430056	5989998	0.411608	0.107050373074	868	9	0.0236660245221368	0.981119006914678	0.00862914613787851	248.473306152033	1.95715896279594	1.831	0.3197	1.9572	0.138	884191949
1377	5	5989998	6552065	0.43948	0.110426337074	954	11	0.164039725110912	0.869699871255425	0.0564864388292767	273.091629111797	2.00842105263158	1.831	0.3197	1.9572	0.138	884751891
1378	5	6552065	7138448	0.426296	0.147314980141	919	10	-0.00158295666848431	0.998736983841264	-0.000600775618985846	263.072544186311	1.9678800856531	1.831	0.3197	1.9572	0.138	885313958
1379	5	7138448	7748349	0.393936	0.180194818503	848	7	0.066857461062988	0.946695178380607	0.0249407842068783	242.748114766042	1.95617070357555	1.831	0.3197	1.9572	0.138	885900341
1380	5	7748349	8327660	0.395306	0.136905738023	772	7	-0.282749932244667	0.777368536959707	-0.110522633088241	220.992387499274	1.78085351787774	1.831	0.3197	1.9572	0.138	886510242
1381	5	8327660	8905946	0.376528	0.135375921257	854	5	0.44399962817584	0.657042852737098	0.167485264377457	244.465672181839	2.1230577998757	2.2119	0.1714	2.2104	0.1654	887089553
1382	5	8905946	9473745	0.390212	0.119406691452	937	7	0.476266119015374	0.633884799829977	0.168925567302866	268.225216433704	2.16147635524798	2.2119	0.1714	2.2104	0.1654	887667839
1383	5	9473745	10071720	0.404946	0.163844642335	998	8	0.538456348492672	0.590262033479638	0.197908456313048	285.687050160978	2.22148024485253	2.2119	0.1714	2.2104	0.1654	888235638
1384	5	10071720	10679382	0.439632	0.177174152736	964	11	0.208821914021385	0.834587263538642	0.0715303190537268	275.954224804792	2.02947368421053	2.2119	0.1714	2.2104	0.1654	888833613
1385	5	10679382	11249933	0.419878	0.123654151864	952	9	0.407717779979817	0.683480882501756	0.141895677001343	272.519109973198	2.14656144306652	2.2119	0.1714	2.2104	0.1654	889441275
1386	5	11249933	11810058	0.377412	0.107342111136	749	5	-0.0540552081580186	0.956891178749615	-0.0217850867842823	214.408417405383	1.86202610316967	2.2119	0.1714	2.2104	0.1654	890011826
1387	5	11810058	12389070	0.353502	0.136460038825	777	3	0.501280795057111	0.616173519346508	0.203933228274566	222.423685345772	2.16434540389972	2.2119	0.1714	2.2104	0.1654	890571951
1388	5	12389070	12976418	0.340938	0.148715923098	655	2	0.136488028973382	0.891435487485734	0.0574363950590545	187.500017891223	1.94650817236256	2.2119	0.1714	2.2104	0.1654	891150963
1389	5	12976418	13556510	0.36105	0.13806775477	725	4	0.00489291561384636	0.996096033751638	0.00202706418284339	207.538187742193	1.88189487345879	2.2119	0.1714	2.2104	0.1654	891738311
1390	5	13556510	14149486	0.394882	0.156795553277	929	7	0.439465340772463	0.660324390368121	0.156555116026332	265.935139879307	2.14302191464821	2.2119	0.1714	2.2104	0.1654	892318403
1391	5	14149486	14714111	0.423228	0.114456497675	884	10	-0.146324557043014	0.883665180778036	-0.0566192675165887	253.053459260826	1.89293361884368	2.2119	0.1714	2.2104	0.1654	892911379
1392	5	14714111	15318674	0.401618	0.172956333749	1019	8	0.626845132494175	0.530760755850694	0.227950787141601	291.698501116269	2.26822481914302	2.2119	0.1714	2.2104	0.1654	893476004
1393	5	15318674	15904427	0.384538	0.146397884433	840	6	0.159885950591958	0.872970915943616	0.0599889293825435	240.458038211645	1.98934280639432	2.2119	0.1714	2.2104	0.1654	894080567
1394	5	15904427	16488756	0.389352	0.144317670354	983	6	0.828181285298168	0.407567840812888	0.286791018057001	281.393156621484	2.32800473653049	2.2119	0.1714	2.2104	0.1654	894666320
1395	5	16488756	17155959	0.418522	0.250602889975	1176	9	1.43185579453363	0.152185095575906	0.446750258529763	336.641253496303	2.65163472378805	2.2119	0.1714	2.2104	0.1654	895250649
1396	5	17155959	17894119	0.387798	0.322640078032	970	6	0.76742716396124	0.4428275830915	0.267584348790911	277.67178222059	2.29721728833629	2.2119	0.1714	2.2104	0.1654	895917852
1397	5	17894119	18488899	0.347558	0.159353038098	794	2	0.878604012375655	0.379616019514987	0.3350804957772	227.290098023864	2.35958395245171	2.2119	0.1714	2.2104	0.1654	896656012
1398	5	18488899	19089691	0.337086	0.167765216581	646	1	0.463150782946776	0.643256291544862	0.232368680584536	184.923681767527	2.15692821368948	2.2119	0.1714	2.2104	0.1654	897250792
1399	5	19089691	19678860	0.33443	0.151347066801	670	1	0.578816247667009	0.562713166802002	0.284995611235746	191.793911430717	2.23706176961603	2.2119	0.1714	2.2104	0.1654	897851584
1400	5	19678860	20263369	0.334716	0.144581178391	618	1	0.328207740773172	0.74275459544684	0.168441353794986	176.908413827139	2.06343906510851	2.2119	0.1714	2.2104	0.1654	898440753
1401	5	20263369	21076455	0.340602	0.385058899059	748	2	0.633011672544687	0.526726020519336	0.248979758521878	214.122157836084	2.22288261515602	2.2119	0.1714	2.2104	0.1654	899025262
1402	5	21076455	21850532	0.33636	0.354069427202	798	1	1.19569872617492	0.231814148643756	0.537223262112957	228.435136301063	2.6644407345576	2.2119	0.1714	2.2104	0.1654	899838348
1403	5	21850532	22591827	0.340986	0.325504691115	685	2	0.296656946254448	0.766728429944304	0.122045476482131	196.08780497021	2.03566121842496	2.2119	0.1714	2.2104	0.1654	900612425
1404	5	22591827	23161990	0.341108	0.123057792245	740	2	0.590299961269736	0.55498956535022	0.233466759150554	211.832081281687	2.19910846953938	2.2119	0.1714	2.2104	0.1654	901353720
1405	5	23161990	23762512	0.339642	0.167391036465	639	1	0.429415022403375	0.667621223305554	0.216650446837605	182.91986478243	2.13355592654424	2.2119	0.1714	2.2104	0.1654	901923883
1406	5	23762512	24374223	0.338184	0.182620551208	652	1	0.492067149126835	0.622671874580229	0.245706480121689	186.641239183324	2.17696160267112	2.2119	0.1714	2.2104	0.1654	902524405
1407	5	24374223	24954515	0.336666	0.138364823227	718	1	0.810147177107474	0.417855592539262	0.384818359713662	205.534370757096	2.39732888146912	2.2119	0.1714	2.2104	0.1654	903136116
1408	5	24954515	25568937	0.330146	0.186227055672	658	1	0.520983515306893	0.60237825502402	0.258922099625853	188.358796599122	2.19699499165275	2.2119	0.1714	2.2104	0.1654	903716408
1409	5	25568937	26157302	0.33318	0.150187383682	703	1	0.737856261657329	0.460601800111018	0.354359204963146	201.240477217603	2.34724540901502	2.2119	0.1714	2.2104	0.1654	904330830
1410	5	26157302	26751437	0.338136	0.15844042179	546	1	-0.0187886533875254	0.985009705511716	-0.0102645331895364	156.297724837569	1.82303839732888	2.2119	0.1714	2.2104	0.1654	904919195
1411	5	26751437	27330233	0.329956	0.136137775658	582	1	0.154709543692823	0.877050305809899	0.0818536687988948	166.603069332354	1.9432387312187	2.2119	0.1714	2.2104	0.1654	905513330
1412	5	27330233	27920391	0.32995	0.152769258402	702	1	0.733036867293986	0.463535943787004	0.352305546195172	200.954217648303	2.34390651085142	2.2119	0.1714	2.2104	0.1654	906092126
1413	5	27920391	28505588	0.333226	0.145586870746	618	1	0.328207740773172	0.74275459544684	0.168441353794986	176.908413827139	2.06343906510851	2.2119	0.1714	2.2104	0.1654	906682284
1414	5	28505588	29106121	0.333798	0.167406287415	673	1	0.593274430757038	0.552997507769692	0.291441020500928	192.652690138615	2.24707846410684	2.2119	0.1714	2.2104	0.1654	907267481
1415	5	29106121	29719676	0.330904	0.185077132449	627	1	0.371582290043259	0.710203876939816	0.18929995869265	179.484749950835	2.09348914858097	2.2119	0.1714	2.2104	0.1654	907868014
1416	5	29719676	30303537	0.338812	0.143631789073	824	1	1.32100297962183	0.186500370715258	0.583478853073829	235.877885102852	2.75125208681135	2.2119	0.1714	2.2104	0.1654	908481569
1417	5	30303537	30897798	0.343206	0.158618856025	749	2	0.638350636454055	0.523245456747064	0.250907207092993	214.408417405383	2.2258543833581	2.2119	0.1714	2.2104	0.1654	909065430
1418	5	30897798	31465302	0.376004	0.118948941329	868	5	0.510406939687021	0.609766396050216	0.190944237201446	248.473306152033	2.15786202610317	2.2119	0.1714	2.2104	0.1654	909659691
1419	5	31465302	32106838	0.425024	0.220620510774	999	10	0.329254987044727	0.741962964069049	0.119819040884398	285.973309730278	2.13918629550321	2.2119	0.1714	2.2104	0.1654	910227195
1420	5	32106838	32783199	0.405004	0.260749806686	924	8	0.226991109630233	0.820430655238336	0.0867614923918453	264.503842032809	2.0567612687813	2.2119	0.1714	2.2104	0.1654	910868731
1421	5	32783199	33413701	0.373964	0.206981103946	860	5	0.472459904537775	0.636598554507537	0.177585854346427	246.183229597636	2.13797389683033	2.2119	0.1714	2.2104	0.1654	911545092
1422	5	33413701	34000962	0.401088	0.148589809301	895	8	0.104930407913872	0.916431030125927	0.0407563231274064	256.202314523122	1.99220923761825	2.2119	0.1714	2.2104	0.1654	912175594
1423	5	34000962	34958210	0.403188	0.477669318714	1035	8	0.694188967923892	0.487563710177094	0.250427503362475	296.278654225062	2.30383973288815	2.2119	0.1714	2.2104	0.1654	912762855
1424	5	34958210	35584463	0.386792	0.201600631055	970	6	0.76742716396124	0.4428275830915	0.267584348790911	277.67178222059	2.29721728833629	2.2119	0.1714	2.2104	0.1654	913720103
1425	5	35584463	36179477	0.381948	0.159683637696	902	6	0.449636375429616	0.652972654946358	0.162727034971802	258.206131508219	2.13617525162818	2.2119	0.1714	2.2104	0.1654	914346356
1426	5	36179477	36773835	0.39008	0.158756170523	875	7	0.191060087632813	0.848478517009469	0.0701595363633702	250.47712313713	2.01845444059977	2.2119	0.1714	2.2104	0.1654	914941370
1427	5	36773835	37477353	0.352452	0.289286130561	908	3	1.14241859300291	0.253280066411003	0.428710927157771	259.923688924016	2.52924791086351	2.2119	0.1714	2.2104	0.1654	915535728
1428	5	37477353	38096725	0.394128	0.19273070142	1004	7	0.784472636799755	0.432762831764104	0.268563883594451	287.404607576776	2.31603229527105	2.2119	0.1714	2.2104	0.1654	916239246
1429	5	38096725	38670169	0.408604	0.128075278493	945	8	0.315379893631736	0.752473231028019	0.119182970084223	270.5152929881	2.10350584307179	2.2119	0.1714	2.2104	0.1654	916858618
1430	5	38670169	39255825	0.377128	0.146256505525	905	5	0.685911977252286	0.492768616901826	0.251166986727534	259.064910216117	2.24984462399006	2.2119	0.1714	2.2104	0.1654	917432062
1431	5	39255825	39843847	0.365482	0.149691678203	847	4	0.591303305807341	0.554317214992029	0.226408038612745	242.461855196742	2.19857235561324	2.2119	0.1714	2.2104	0.1654	918017718
1432	5	39843847	40457547	0.358832	0.185269675737	871	3	0.961333871445697	0.336384322366762	0.368691348465721	249.332084859932	2.42618384401114	2.2119	0.1714	2.2104	0.1654	918605740
1433	5	40457547	41114627	0.37431	0.239057648993	862	5	0.481946663325087	0.629843836135582	0.180937063846065	246.755748736236	2.14294592914854	2.2119	0.1714	2.2104	0.1654	919219440
1434	5	41114627	41715173	0.367264	0.167424310544	879	4	0.745115867169569	0.45620167771813	0.279909234423951	251.622161414328	2.28163530175211	2.2119	0.1714	2.2104	0.1654	919876520
1435	5	41715173	42318091	0.36169	0.170699829828	967	4	1.1681004109157	0.242766264608083	0.417561958757388	276.813003512691	2.510058403634	2.2119	0.1714	2.2104	0.1654	920477066
1436	5	42318091	42954016	0.376638	0.213743759091	928	5	0.795009703306369	0.426607857779383	0.287373999884539	265.648880310008	2.30702299564947	2.2119	0.1714	2.2104	0.1654	921079984
1437	5	42954016	43660551	0.395072	0.292320974899	969	7	0.623469231987018	0.532976215087728	0.21737318505876	277.38552265129	2.23529411764706	2.2119	0.1714	2.2104	0.1654	921715909
1438	5	43660551	44343861	0.355832	0.268267696946	943	3	1.3137149512327	0.188942147606403	0.483276400541953	269.942773849501	2.62674094707521	2.2119	0.1714	2.2104	0.1654	922422444
1439	5	44343861	44936279	0.351076	0.156001336894	837	3	0.794931694879613	0.426653236182847	0.3112462524172	239.599259503746	2.33147632311978	2.2119	0.1714	2.2104	0.1654	923105754
1440	5	44936279	45545825	0.340516	0.179717363415	785	2	0.830553337191335	0.406226004761147	0.318634142413231	224.713761900168	2.33283803863299	2.2119	0.1714	2.2104	0.1654	923698172
1441	5	45545825	46321786	0.351704	0.355637718906	681	3	0.0314393553411074	0.974919155629094	0.0136734278789275	194.942766693012	1.89693593314763	2.2119	0.1714	2.2104	0.1654	924307718
1442	5	46321786	50291890	0.359608	0.874058714835	794	3	0.584481883340153	0.558896150504498	0.235157637009814	227.290098023864	2.2116991643454	2.2119	0.1714	2.2104	0.1654	925083679
1443	5	50291890	50863722	0.34919	0.125617314176	797	2	0.894620904103761	0.370989773366215	0.340521212624713	228.148876731763	2.36849925705795	2.2119	0.1714	2.2104	0.1654	929053783
1444	5	50863722	51466760	0.334686	0.170864854288	700	1	0.723398078567299	0.46943535136365	0.34818943772294	200.381698509704	2.33722871452421	2.2119	0.1714	2.2104	0.1654	929625615
1445	5	51466760	52066402	0.34653	0.166169147591	754	2	0.6650454560009	0.506021419610793	0.260506011902906	215.839715251881	2.2407132243685	2.2119	0.1714	2.2104	0.1654	930228653
1446	5	52066402	52659080	0.372462	0.156371587945	831	5	0.334901902121757	0.737699087195991	0.128097671527311	237.881702087949	2.06587942821628	2.2119	0.1714	2.2104	0.1654	930828295
1447	5	52659080	53305755	0.370868	0.226814087447	916	5	0.7380891505825	0.460460276238569	0.268596792853911	262.213765478413	2.27719080174021	2.2119	0.1714	2.2104	0.1654	931420973
1448	5	53305755	53906994	0.386416	0.168383953802	996	6	0.888935406635097	0.374037795383346	0.305745343784502	285.114531022379	2.35879218472469	2.2119	0.1714	2.2104	0.1654	932067648
1449	5	53906994	54507003	0.399894	0.166679166479	924	7	0.416464854370644	0.677069879949915	0.148769371059737	264.503842032809	2.13148788927336	2.2119	0.1714	2.2104	0.1654	932668887
1450	5	54507003	55143421	0.370108	0.214352831001	882	5	0.576814251198203	0.564064941367107	0.214027850314487	252.480940122227	2.19266625233064	2.2119	0.1714	2.2104	0.1654	933268896
1451	5	55143421	55776205	0.400768	0.209840956788	1016	8	0.614218163351103	0.539071172399202	0.223697137747954	290.83972240837	2.2615470228158	2.2119	0.1714	2.2104	0.1654	933905314
1452	5	55776205	56351237	0.397386	0.13048317311	1106	7	1.25368255939687	0.209957409592898	0.408155999878386	316.603083645332	2.55132641291811	2.2119	0.1714	2.2104	0.1654	934538098
1453	5	56351237	56986061	0.390502	0.212380124255	885	7	0.237061060436452	0.8126094206399	0.0865539746140389	253.339718830126	2.04152249134948	2.2119	0.1714	2.2104	0.1654	935113130
1454	5	56986061	57568800	0.368672	0.141982946053	884	4	0.769149079882417	0.441804814908565	0.288092438671978	253.053459260826	2.29461388708631	2.2119	0.1714	2.2104	0.1654	935747954
1455	5	57568800	58173035	0.37137	0.172507385372	840	5	0.377592316664659	0.705733473284935	0.143638522423089	240.458038211645	2.08825357364823	2.2119	0.1714	2.2104	0.1654	936330693
1456	5	58173035	58749287	0.37316	0.132324052671	1059	5	1.41639240387528	0.156660646711233	0.477879878749303	303.148883888252	2.63269111249223	2.2119	0.1714	2.2104	0.1654	936934928
1457	5	58749287	59304106	0.362074	0.0988051959288	959	4	1.12964727057514	0.258624884088655	0.405576884298677	274.522926958295	2.48929266709929	2.2119	0.1714	2.2104	0.1654	937511180
1458	5	59304106	59922486	0.36772	0.191435686795	960	4	1.13445391311771	0.256604195232005	0.407080474889065	274.809186527594	2.49188838416613	2.2119	0.1714	2.2104	0.1654	938065999
1459	5	59922486	60573536	0.370738	0.232009830274	1054	5	1.392675506907	0.163717938470327	0.471052156394181	301.717586041754	2.62026103169671	2.2119	0.1714	2.2104	0.1654	938684379
1460	5	60573536	61126135	0.40471	0.095184754225	1007	8	0.576337255921888	0.564387245441116	0.210860418982572	288.263386284674	2.24151363383417	2.2119	0.1714	2.2104	0.1654	939335429
1461	5	61126135	61778956	0.387244	0.234093265995	991	6	0.865568436890124	0.386726870719061	0.298484658902909	283.683233175881	2.34695085849615	2.2119	0.1714	2.2104	0.1654	939888028
1462	5	61778956	62425622	0.374452	0.226803326601	835	5	0.35387541969638	0.723432248858526	0.135025392118381	239.026740365147	2.0758234928527	2.2119	0.1714	2.2104	0.1654	940540849
1463	5	62425622	63031396	0.347858	0.174609672914	759	2	0.691740275547744	0.489100449258908	0.270041374049708	217.271013098379	2.2555720653789	2.2119	0.1714	2.2104	0.1654	941187515
1464	5	63031396	63641913	0.362302	0.181021986284	851	4	0.610529875977619	0.541510858898131	0.233205200966509	243.60689347394	2.2089552238806	2.2119	0.1714	2.2104	0.1654	941793289
1465	5	63641913	64249411	0.360202	0.176952022887	935	4	1.01428784955347	0.31044542011423	0.369012434055546	267.652697295105	2.42699545749513	2.2119	0.1714	2.2104	0.1654	942403806
1466	5	64249411	64855087	0.357448	0.174476122547	744	3	0.339772800154734	0.734027632904951	0.141321250974888	212.977119558885	2.07242339832869	2.2119	0.1714	2.2104	0.1654	943011304
1467	5	64855087	65480365	0.360102	0.200355681793	821	4	0.466330599700531	0.640978879039411	0.181428291058351	235.019106394953	2.13108371187541	2.2119	0.1714	2.2104	0.1654	943616980
1468	5	65480365	66081267	0.39768	0.167917563929	1007	7	0.798272928640846	0.424712124222722	0.272868297650464	288.263386284674	2.32295271049596	2.2119	0.1714	2.2104	0.1654	944242258
1469	5	66081267	66631350	0.390006	0.0910462602916	730	7	-0.475954018019951	0.634107137015715	-0.191227016588941	208.969485588691	1.68396770472895	2.2119	0.1714	2.2104	0.1654	944843160
1470	5	66631350	67253476	0.369298	0.196304285627	867	4	0.687436156658733	0.491807919568962	0.260078062502382	248.187046582733	2.25048669695003	2.2119	0.1714	2.2104	0.1654	945393243
1471	5	67253476	67828674	0.39644	0.130734112427	954	7	0.55446777278156	0.579258755253538	0.194865785649191	273.091629111797	2.20069204152249	2.2119	0.1714	2.2104	0.1654	946015369
1472	5	67828674	68455176	0.391028	0.201917950781	979	7	0.669470204790657	0.503195580940854	0.232185379247374	280.248118344286	2.25836216839677	2.2119	0.1714	2.2104	0.1654	946590567
1473	5	68455176	71072621	0.38554	0.808974018556	914	6	0.505717102817549	0.613055260186969	0.181793766774491	261.641246339814	2.16459443457667	2.2119	0.1714	2.2104	0.1654	947217069
1474	5	71072621	71649919	0.401126	0.133896185332	965	8	0.399559687918882	0.689480852913638	0.149397583131231	276.240484374092	2.1480244852532	2.2119	0.1714	2.2104	0.1654	949834514
1475	5	71649919	72239325	0.393452	0.151688309926	1044	7	0.96847652801431	0.332806435898365	0.324926326213563	298.854990348759	2.4083044982699	2.2119	0.1714	2.2104	0.1654	950411812
1476	5	72239325	72831185	0.40839	0.155205622951	993	8	0.517411399920886	0.604869003416178	0.190662358504162	284.25575231448	2.21035058430718	2.2119	0.1714	2.2104	0.1654	951001218
1477	5	72831185	73395004	0.389428	0.113190580665	893	6	0.407575829888665	0.683585112107473	0.148259776837644	255.629795384522	2.11486086441681	2.2119	0.1714	2.2104	0.1654	951593078
1478	5	73395004	73951072	0.411104	0.100829394966	1099	9	1.07980835203076	0.28022753119144	0.34905358464263	314.599266660235	2.47801578354002	2.2119	0.1714	2.2104	0.1654	952156897
1479	5	73951072	74627867	0.376902	0.261223856559	934	5	0.823469979668304	0.410240782012503	0.296671744466629	267.366437725805	2.3219390926041	2.2119	0.1714	2.2104	0.1654	952712965
1480	5	74627867	75286328	0.368382	0.240653584647	865	4	0.677822871573594	0.497884007576806	0.256746201804634	247.614527444134	2.24529526281635	2.2119	0.1714	2.2104	0.1654	953389760
1481	5	75286328	75899148	0.401954	0.184099735648	947	8	0.323797873060451	0.746091066575081	0.122233066444173	271.0878121267	2.10795770728993	2.2119	0.1714	2.2104	0.1654	954048221
1482	5	75899148	76532540	0.400572	0.21059943921	934	8	0.269081006773806	0.787867345985746	0.10229119068545	267.366437725805	2.07902058987201	2.2119	0.1714	2.2104	0.1654	954661041
1483	5	76532540	77144123	0.385108	0.182449479466	853	6	0.220640071928886	0.825372697003733	0.0821453430347112	244.179412612539	2.02013025458851	2.2119	0.1714	2.2104	0.1654	955294433
1484	5	77144123	77757364	0.368648	0.184659864556	884	4	0.769149079882417	0.441804814908565	0.288092438671978	253.053459260826	2.29461388708631	2.2119	0.1714	2.2104	0.1654	955906016
1485	5	77757364	78373341	0.408354	0.188281380636	966	8	0.403768677633239	0.686382831616375	0.150891829811561	276.526743943392	2.15025041736227	2.2119	0.1714	2.2104	0.1654	956519257
1486	5	78373341	79025591	0.372866	0.233422767344	801	5	0.192600520312083	0.847271837407605	0.0750514371656768	229.293915008961	1.99129894344313	2.2119	0.1714	2.2104	0.1654	957135234
1487	5	79025591	79664376	0.413118	0.217264024672	1041	9	0.814629758976645	0.4152842708526	0.270832266992816	297.99621164086	2.34723788049605	2.2119	0.1714	2.2104	0.1654	957787484
1488	5	79664376	80313335	0.376198	0.229535301922	867	5	0.505663560293366	0.61309285339792	0.189281187978802	248.187046582733	2.15537600994406	2.2119	0.1714	2.2104	0.1654	958426269
1489	5	80313335	80928670	0.375636	0.187434486906	886	5	0.595787768772826	0.551317015750192	0.220555893311985	253.625978399425	2.20261031696706	2.2119	0.1714	2.2104	0.1654	959075228
1490	5	80928670	81540222	0.370088	0.182408037256	933	5	0.818726600274648	0.412942416552312	0.295126275608725	267.080178156506	2.319453076445	2.2119	0.1714	2.2104	0.1654	959690563
1491	5	81540222	82129490	0.382204	0.15148964478	962	6	0.730040012369284	0.465365727205404	0.255636495486463	275.381705666193	2.27827116637063	2.2119	0.1714	2.2104	0.1654	960302115
1492	5	82129490	82729349	0.352662	0.166470787302	834	3	0.780249149888487	0.435244237291315	0.30606601331152	238.740480795847	2.32311977715877	2.2119	0.1714	2.2104	0.1654	960891383
1493	5	82729349	83297370	0.359016	0.119750854282	804	3	0.633423699977236	0.526456992306371	0.253214131045785	230.15269371686	2.23955431754875	2.2119	0.1714	2.2104	0.1654	961491242
1494	5	83297370	83872392	0.342912	0.130468051657	681	2	0.275301090616972	0.783084926641106	0.113596286646313	194.942766693012	2.02377414561664	2.2119	0.1714	2.2104	0.1654	962059263
1495	5	83872392	84451092	0.331994	0.135994470365	667	1	0.56435806457698	0.572510472338398	0.278521277075196	190.935132722818	2.22704507512521	2.2119	0.1714	2.2104	0.1654	962634285
1496	5	84451092	85056406	0.328992	0.173982428954	506	1	-0.211564427921246	0.832446863501686	-0.120028099415079	144.847342065586	1.68948247078464	2.2119	0.1714	2.2104	0.1654	963212985
1497	5	85056406	85678454	0.331428	0.196203508411	665	1	0.554719275850294	0.579086689473099	0.274188856279163	190.362613584219	2.220367278798	2.2119	0.1714	2.2104	0.1654	963818299
1498	5	85678454	86276610	0.345518	0.164097660142	818	2	1.00673914620051	0.314060144966858	0.37804233157599	234.160327687054	2.43090638930163	2.2119	0.1714	2.2104	0.1654	964440347
1499	5	86276610	86923247	0.354386	0.226768650727	898	3	1.09347677636582	0.274184520158295	0.412734074608003	257.06109323102	2.50139275766017	2.2119	0.1714	2.2104	0.1654	965038503
1500	5	86923247	87527006	0.352572	0.171854995122	756	3	0.398502980119235	0.690259462003732	0.164404864087929	216.41223439048	2.1058495821727	2.2119	0.1714	2.2104	0.1654	965685140
1501	5	87527006	88102198	0.36346	0.130725044855	851	4	0.610529875977619	0.541510858898131	0.233205200966509	243.60689347394	2.2089552238806	2.2119	0.1714	2.2104	0.1654	966288899
1502	5	88102198	88677066	0.353464	0.130235114844	766	3	0.447444796756319	0.654553937559717	0.183363021791813	219.274830083476	2.13370473537604	2.2119	0.1714	2.2104	0.1654	966864091
1503	5	88677066	89253564	0.346932	0.132694302495	754	2	0.6650454560009	0.506021419610793	0.260506011902906	215.839715251881	2.2407132243685	2.2119	0.1714	2.2104	0.1654	967438959
1504	5	89253564	89858984	0.35972	0.174127052294	833	3	0.775354968224779	0.43812993674515	0.304335125232404	238.454221226548	2.32033426183844	2.2119	0.1714	2.2104	0.1654	968015457
1505	5	89858984	90459075	0.356896	0.166793036389	875	3	0.98091059810053	0.326636830709866	0.375301646586548	250.47712313713	2.43732590529248	2.2119	0.1714	2.2104	0.1654	968620877
1506	5	90459075	91076648	0.360594	0.190379113077	757	4	0.158705476976074	0.873900922870959	0.0643393692662782	216.69849395978	1.96495781959766	2.2119	0.1714	2.2104	0.1654	969220968
1507	5	91076648	91716879	0.336396	0.219031880681	714	1	0.790869599654102	0.429020090023253	0.376758589919711	204.389332479898	2.38397328881469	2.2119	0.1714	2.2104	0.1654	969838541
1508	5	91716879	92273830	0.341454	0.102254956002	761	2	0.702418203366482	0.482418396348271	0.273837942137787	217.843532236978	2.26151560178306	2.2119	0.1714	2.2104	0.1654	970478772
1509	5	92273830	92866384	0.36225	0.156195047202	784	4	0.288484825625454	0.772975644412745	0.114899723395755	224.427502330869	2.03504218040234	2.2119	0.1714	2.2104	0.1654	971035723
1510	5	92866384	93464336	0.360448	0.163812479931	762	4	0.182738689688923	0.855003056894301	0.0738370667738685	218.129791806278	1.97793640493186	2.2119	0.1714	2.2104	0.1654	971628277
1511	5	93464336	94068376	0.351696	0.17224024899	751	3	0.374032071800693	0.708380455265298	0.154831537381128	214.980936543982	2.09192200557103	2.2119	0.1714	2.2104	0.1654	972226229
1512	5	94068376	94651057	0.364862	0.141897539134	887	4	0.783569007510126	0.433293047253619	0.29298017358161	253.912237968725	2.30240103828683	2.2119	0.1714	2.2104	0.1654	972830269
1513	5	94651057	95233813	0.378098	0.142007975894	863	5	0.486690042718742	0.626478002632706	0.182609753935922	247.042008305535	2.14543194530764	2.2119	0.1714	2.2104	0.1654	973412950
1514	5	95233813	95811823	0.374	0.134963062923	958	5	0.937311085116043	0.348598562537015	0.333274850493147	274.236667388995	2.38160348042262	2.2119	0.1714	2.2104	0.1654	973995706
1515	5	95811823	96385921	0.379986	0.12906855624	884	5	0.586301009985514	0.557673252439949	0.217295564148398	253.053459260826	2.19763828464885	2.2119	0.1714	2.2104	0.1654	974573716
1516	5	96385921	97031923	0.36668	0.226008588209	904	4	0.86528193073381	0.386884065911337	0.320368841695734	258.778650646818	2.3465282284231	2.2119	0.1714	2.2104	0.1654	975147814
1517	5	97031923	97685545	0.349048	0.235031868572	804	2	0.931993651469343	0.351339806348946	0.35313698981317	230.15269371686	2.38930163447251	2.2119	0.1714	2.2104	0.1654	975793816
1518	5	97685545	98298708	0.363238	0.184556145756	865	4	0.677822871573594	0.497884007576806	0.256746201804634	247.614527444134	2.24529526281635	2.2119	0.1714	2.2104	0.1654	976447438
1519	5	98298708	99037481	0.351032	0.323202120272	779	3	0.511069158384527	0.609302631115967	0.207641957928526	222.996204484371	2.16991643454039	2.2119	0.1714	2.2104	0.1654	977060601
1520	5	99037481	99757413	0.334686	0.305489962941	670	1	0.578816247667009	0.562713166802002	0.284995611235746	191.793911430717	2.23706176961603	2.2119	0.1714	2.2104	0.1654	977799374
1521	5	99757413	100373052	0.339992	0.187835728406	701	1	0.728217472930642	0.466480471498849	0.350248959901234	200.667958079004	2.34056761268781	2.2119	0.1714	2.2104	0.1654	978519306
1522	5	100373052	100992337	0.331552	0.192617292523	773	1	1.07521386709134	0.282278988353429	0.491302929815459	221.278647068573	2.58096828046745	2.2119	0.1714	2.2104	0.1654	979134945
1523	5	100992337	101620401	0.34334	0.203902786977	787	2	0.841231265010072	0.400218388526202	0.322305124141728	225.286281038767	2.33878157503715	2.2119	0.1714	2.2104	0.1654	979754230
1524	5	101620401	102230904	0.355864	0.181003205553	849	3	0.853661874844113	0.393292364228604	0.331783183419895	243.034374335341	2.36490250696379	2.2119	0.1714	2.2104	0.1654	980382294
1525	5	102230904	102798905	0.357216	0.119719859648	839	3	0.804720058207029	0.420981242036316	0.31468944030668	240.171778642345	2.33704735376045	2.2119	0.1714	2.2104	0.1654	980992797
1526	5	102798905	103359200	0.35156	0.10761295389	837	3	0.794931694879613	0.426653236182847	0.3112462524172	239.599259503746	2.33147632311978	2.2119	0.1714	2.2104	0.1654	981560798
1527	5	103359200	103953320	0.334254	0.158419174578	745	1	0.940270824917735	0.347078660725526	0.438074941240135	213.263379128185	2.48747913188648	2.2119	0.1714	2.2104	0.1654	982121093
1528	5	103953320	104547509	0.33606	0.158516902871	613	1	0.304110768956457	0.76104350272173	0.156721589581393	175.477115980641	2.04674457429048	2.2119	0.1714	2.2104	0.1654	982715213
1529	5	104547509	105124622	0.326414	0.133618546108	601	1	0.246278036596341	0.805467010689064	0.128199506601797	172.042001149046	2.00667779632721	2.2119	0.1714	2.2104	0.1654	983309402
1530	5	105124622	105692480	0.331716	0.119498184405	648	1	0.472789571673462	0.636363314797264	0.236828328775236	185.496200906126	2.16360601001669	2.2119	0.1714	2.2104	0.1654	983886515
1531	5	105692480	106296859	0.332846	0.172704544665	695	1	0.699301106750584	0.484363875524972	0.337847493501481	198.950400663206	2.32053422370618	2.2119	0.1714	2.2104	0.1654	984454373
1532	5	106296859	106851514	0.36379	0.0985387312834	821	4	0.466330599700531	0.640978879039411	0.181428291058351	235.019106394953	2.13108371187541	2.2119	0.1714	2.2104	0.1654	985058752
1533	5	106851514	107391861	0.372904	0.0746686851227	850	5	0.425026110601217	0.67081764064224	0.160712035782031	243.320633904641	2.11311373523928	2.2119	0.1714	2.2104	0.1654	985613407
1534	5	107391861	108005403	0.35773	0.185059865502	715	3	0.197841531907192	0.843169050591112	0.0839618715326081	204.675592049198	1.991643454039	2.2119	0.1714	2.2104	0.1654	986153754
1535	5	108005403	108590517	0.35622	0.145465669938	770	3	0.467021523411152	0.640484479105759	0.19087707544912	220.419868360674	2.14484679665738	2.2119	0.1714	2.2104	0.1654	986767296
1536	5	108590517	109195458	0.369012	0.17347311556	852	4	0.615336518520189	0.538332505324728	0.234899499506385	243.89315304324	2.21155094094744	2.2119	0.1714	2.2104	0.1654	987352410
1537	5	109195458	109785953	0.37489	0.153252779448	922	5	0.766549426944435	0.443349453937048	0.278015945186305	263.93132289421	2.29210689869484	2.2119	0.1714	2.2104	0.1654	987957351
1538	5	109785953	110434238	0.352582	0.22873427582	868	3	0.946651326454572	0.343816480458659	0.363713672311336	248.473306152033	2.41782729805014	2.2119	0.1714	2.2104	0.1654	988547846
1539	5	110434238	111024569	0.367046	0.153017544395	851	4	0.610529875977619	0.541510858898131	0.233205200966509	243.60689347394	2.2089552238806	2.2119	0.1714	2.2104	0.1654	989196131
1540	5	111024569	111613224	0.373272	0.150606042589	946	5	0.880390532392174	0.378647783598568	0.315089378096362	270.8015525574	2.35177128651336	2.2119	0.1714	2.2104	0.1654	989786462
1541	5	111613224	112244910	0.386266	0.208467498092	840	6	0.159885950591958	0.872970915943616	0.0599889293825435	240.458038211645	1.98934280639432	2.2119	0.1714	2.2104	0.1654	990375117
1542	5	112244910	112839920	0.40329	0.159677988605	932	8	0.260663027345092	0.794352380473364	0.0991985956300679	266.793918587206	2.07456872565387	2.2119	0.1714	2.2104	0.1654	991006803
1543	5	112839920	113454271	0.372098	0.186133008655	913	5	0.723859012401532	0.46915229557442	0.263864054741189	261.354986770514	2.2697327532629	2.2119	0.1714	2.2104	0.1654	991601813
1544	5	113454271	114069401	0.365342	0.187163688976	855	4	0.629756446147898	0.528853945448978	0.239970489053807	244.751931751139	2.21933809214796	2.2119	0.1714	2.2104	0.1654	992216164
1545	5	114069401	114724496	0.379062	0.236751921477	968	5	0.984744879052601	0.324749402124838	0.348256242031561	277.099263081991	2.40646364201367	2.2119	0.1714	2.2104	0.1654	992831294
1546	5	114724496	115322610	0.380016	0.164038962472	920	6	0.533757466511516	0.593509344539606	0.191233462660796	263.358803755611	2.17880402605092	2.2119	0.1714	2.2104	0.1654	993486389
1547	5	115322610	115902468	0.378852	0.137719924533	1002	5	1.1460197784369	0.251786968464168	0.398059797952175	286.832088438176	2.49098819142324	2.2119	0.1714	2.2104	0.1654	994084503
1548	5	115902468	116490723	0.377768	0.150028474046	881	5	0.572070871804547	0.567273961785368	0.21239121367738	252.194680552928	2.19018023617154	2.2119	0.1714	2.2104	0.1654	994664361
1549	5	116490723	117055419	0.345364	0.114567838271	781	2	0.809197481553859	0.418401563318986	0.311264036776221	223.56872362297	2.32095096582467	2.2119	0.1714	2.2104	0.1654	995252616
1550	5	117055419	117634941	0.345686	0.137219984746	761	2	0.702418203366482	0.482418396348271	0.273837942137787	217.843532236978	2.26151560178306	2.2119	0.1714	2.2104	0.1654	995817312
1551	5	117634941	118243926	0.366674	0.178961714985	762	4	0.182738689688923	0.855003056894301	0.0738370667738685	218.129791806278	1.97793640493186	2.2119	0.1714	2.2104	0.1654	996396834
1552	5	118243926	118884402	0.36989	0.219330622849	903	4	0.86047528819124	0.389527099855049	0.318772056761405	258.492391077518	2.34393251135626	2.2119	0.1714	2.2104	0.1654	997005819
1553	5	118884402	119507447	0.356956	0.197489747932	842	3	0.819402603198154	0.412556750197109	0.319838862933252	241.030557350244	2.34540389972145	2.2119	0.1714	2.2104	0.1654	997646295
1554	5	119507447	120117349	0.34355	0.180196162662	819	2	1.01207811010988	0.311500707767822	0.37980494027525	234.446587256354	2.43387815750371	2.2119	0.1714	2.2104	0.1654	998269340
1555	5	120117349	120705917	0.339752	0.150480488236	695	1	0.699301106750584	0.484363875524972	0.337847493501481	198.950400663206	2.32053422370618	2.2119	0.1714	2.2104	0.1654	998879242
1556	5	120705917	121319466	0.34351	0.18506916318	754	2	0.6650454560009	0.506021419610793	0.260506011902906	215.839715251881	2.2407132243685	2.2119	0.1714	2.2104	0.1654	999467810
1557	5	121319466	121909398	0.37595	0.15244468854	894	5	0.633734803922072	0.526253907350201	0.233524025940284	255.916054953822	2.2224984462399	2.2119	0.1714	2.2104	0.1654	1000081359
1558	5	121909398	122511515	0.383058	0.16959660664	956	6	0.701999648675318	0.482679382545291	0.24661021969717	273.664148250396	2.26406157489639	2.2119	0.1714	2.2104	0.1654	1000671291
1559	5	122511515	123111368	0.361134	0.166462449967	902	4	0.85566864564867	0.392181087996117	0.317173502535928	258.206131508219	2.34133679428942	2.2119	0.1714	2.2104	0.1654	1001273408
1560	5	123111368	123701388	0.370284	0.152571099285	1007	5	1.16973667540518	0.24210695411569	0.405240972763751	288.263386284674	2.50341827221877	2.2119	0.1714	2.2104	0.1654	1001873261
1561	5	123701388	124291275	0.389166	0.152380032108	835	6	0.136518980846985	0.891411020478227	0.0513757990778357	239.026740365147	1.97750148016578	2.2119	0.1714	2.2104	0.1654	1002463281
1562	5	124291275	124867229	0.368144	0.131875115027	867	4	0.687436156658733	0.491807919568962	0.260078062502382	248.187046582733	2.25048669695003	2.2119	0.1714	2.2104	0.1654	1003053168
1563	5	124867229	125469483	0.356532	0.169785505783	806	3	0.643212063304653	0.520086506780673	0.256798468394824	230.725212855459	2.24512534818941	2.2119	0.1714	2.2104	0.1654	1003629122
1564	5	125469483	126156023	0.38415	0.271710315495	883	6	0.36084189039872	0.718217645538703	0.132013039364887	252.767199691527	2.09117821195974	2.2119	0.1714	2.2104	0.1654	1004231376
1565	5	126156023	126770485	0.3923	0.186280030335	856	7	0.103658239305899	0.91744056826403	0.0384873160448259	245.038191320438	1.97462514417532	2.2119	0.1714	2.2104	0.1654	1004917916
1566	5	126770485	127360714	0.37443	0.152871173731	852	5	0.434512869388529	0.663916051488247	0.164102624982805	243.89315304324	2.11808576755749	2.2119	0.1714	2.2104	0.1654	1005532378
1567	5	127360714	127949891	0.361364	0.151358590033	793	4	0.331744608508581	0.740082113630455	0.131366934984525	227.003838454565	2.05840363400389	2.2119	0.1714	2.2104	0.1654	1006122607
1568	5	127949891	128561778	0.360824	0.182855657989	856	4	0.634563088690468	0.525713408123885	0.241656865681693	245.038191320438	2.2219338092148	2.2119	0.1714	2.2104	0.1654	1006711784
1569	5	128561778	129170877	0.344976	0.1791153819	691	2	0.328690729710661	0.742389461984038	0.1346271990225	197.805362386008	2.05349182763744	2.2119	0.1714	2.2104	0.1654	1007323671
1570	5	129170877	129759502	0.34969	0.150562752177	812	2	0.974705362744294	0.329706432065794	0.367421215819418	232.442770271257	2.41307578008915	2.2119	0.1714	2.2104	0.1654	1007932770
1571	5	129759502	130481984	0.357756	0.307941235906	968	3	1.43606949282541	0.150982567929848	0.521025677141451	277.099263081991	2.69637883008357	2.2119	0.1714	2.2104	0.1654	1008521395
1572	5	130481984	131126898	0.360342	0.224702828594	795	4	0.34135789359372	0.732834169463803	0.135000929452264	227.576357593164	2.06359506813757	2.2119	0.1714	2.2104	0.1654	1009243877
1573	5	131126898	131756195	0.442498	0.205462603508	960	12	0.102449823559667	0.918399638202278	0.0348416601570541	274.809186527594	2.05018686599039	2.2119	0.1714	2.2104	0.1654	1009888791
1574	5	131756195	132395579	0.421682	0.217997322423	894	10	-0.104969814078863	0.916399761236342	-0.0403908057247025	255.916054953822	1.91434689507495	2.2119	0.1714	2.2104	0.1654	1010518088
1575	5	132395579	132968330	0.453144	0.127020293286	961	13	-0.0515780185210734	0.958864934700817	-0.0206171304681009	275.095446096894	2.02849604221636	2.2119	0.1714	2.2104	0.1654	1011157472
1576	5	132968330	133546687	0.465916	0.135482063846	960	13	-0.0553069182304488	0.955893950653523	-0.0221191556333328	274.809186527594	2.02638522427441	2.2119	0.1714	2.2104	0.1654	1011730223
1577	5	133546687	134261522	0.41686	0.300537886365	1040	9	0.810057714268816	0.417907005947007	0.269445726721854	297.70995207156	2.34498308906426	2.2119	0.1714	2.2104	0.1654	1012308580
1578	5	134261522	134812983	0.464944	0.0933175691481	943	13	-0.11869821328983	0.905514452129496	-0.0478957905667547	269.942773849501	1.99050131926121	2.2119	0.1714	2.2104	0.1654	1013023415
1579	5	134812983	135373113	0.442664	0.107350079446	861	12	-0.340326625759615	0.733610568116814	-0.12217950805462	246.469489166936	1.83876134543513	2.2119	0.1714	2.2104	0.1654	1013574876
1580	5	135373113	135956140	0.408624	0.142406783905	923	8	0.222782119915876	0.823705084549744	0.085199288621562	264.21758246351	2.05453533667223	2.2119	0.1714	2.2104	0.1654	1014135006
1581	5	135956140	136560823	0.406778	0.173120461465	948	8	0.328006862774808	0.742906473694187	0.123755699874047	271.374071695999	2.110183639399	2.2119	0.1714	2.2104	0.1654	1014718033
1582	5	136560823	137138846	0.423728	0.134982517997	1014	10	0.391287101490954	0.695585031919628	0.14132011009532	290.267203269771	2.17130620985011	2.2119	0.1714	2.2104	0.1654	1015322716
1583	5	137138846	137814369	0.40402	0.259832751809	911	8	0.172274243343589	0.863221932439621	0.0663196947778385	260.782467631915	2.02782415136338	2.2119	0.1714	2.2104	0.1654	1015900739
1584	5	137814369	138456998	0.430438	0.221946099538	1045	11	0.571557644196218	0.567621697341547	0.18792820979201	299.141249918058	2.2	2.2119	0.1714	2.2104	0.1654	1016576262
1585	5	138456998	139190425	0.470114	0.318268893837	990	14	0.0582998403316163	0.953509794697394	0.0217252386023357	283.396973606581	2.01015228426396	2.2119	0.1714	2.2104	0.1654	1017218891
1586	5	139190425	139763868	0.445014	0.128073757985	1036	12	0.442359016976489	0.658229430644412	0.14475935223509	296.564913794362	2.21249332621463	2.2119	0.1714	2.2104	0.1654	1017952318
1587	5	139763868	140434005	0.388724	0.25388390732	1035	6	1.07119777064588	0.284080513810106	0.361158464103109	296.278654225062	2.45115452930728	2.2119	0.1714	2.2104	0.1654	1018525761
1588	5	140434005	141048955	0.401718	0.186925766322	987	8	0.492157461634742	0.62260803346945	0.181918725432185	282.538194898683	2.19699499165275	2.2119	0.1714	2.2104	0.1654	1019195898
1589	5	141048955	141653696	0.461306	0.173199766512	1110	13	0.504028038175856	0.614241674186552	0.187334209995617	317.748121922531	2.34300791556728	2.2119	0.1714	2.2104	0.1654	1019810848
1590	5	141653696	142245212	0.436702	0.154714327254	1180	11	1.17611719448761	0.239548047811409	0.363212127072969	337.786291773501	2.48421052631579	2.2119	0.1714	2.2104	0.1654	1020415589
1591	5	142245212	142818420	0.39803	0.127716291468	1022	7	0.867274387846305	0.385791686472507	0.2941998105813	292.557279824168	2.35755478662053	2.2119	0.1714	2.2104	0.1654	1021007105
1592	5	142818420	143386322	0.385238	0.119566404063	949	6	0.669285891032356	0.503313125169247	0.236007688737531	271.660331265299	2.24748371817644	2.2119	0.1714	2.2104	0.1654	1021580313
1593	5	143386322	143978761	0.371436	0.156031253851	823	5	0.296954866972511	0.766500966583224	0.114141625178592	235.591625533552	2.04599129894344	2.2119	0.1714	2.2104	0.1654	1022148215
1594	5	143978761	144594517	0.354736	0.187990048006	790	3	0.564905156685319	0.572138276044291	0.227871282931322	226.145059746666	2.20055710306407	2.2119	0.1714	2.2104	0.1654	1022740654
1595	5	144594517	145212387	0.373136	0.190768284591	866	5	0.50092018089971	0.616427298994891	0.187616219483691	247.900787013434	2.15288999378496	2.2119	0.1714	2.2104	0.1654	1023356410
1596	5	145212387	145827515	0.395968	0.187161046156	1043	7	0.963876430733946	0.335107881723931	0.323543772163445	298.568730779459	2.40599769319493	2.2119	0.1714	2.2104	0.1654	1023974280
1597	5	145827515	146406506	0.38604	0.136428718236	961	6	0.72536661842029	0.468227146403924	0.254136032490171	275.095446096894	2.27590290112493	2.2119	0.1714	2.2104	0.1654	1024589408
1598	5	146406506	147002114	0.384156	0.160521685404	882	6	0.356168496449726	0.721714383178251	0.130378257273942	252.480940122227	2.08880994671403	2.2119	0.1714	2.2104	0.1654	1025168399
1599	5	147002114	147585951	0.36391	0.143596586033	813	4	0.427877459359974	0.66874033863721	0.167301421355574	232.729029840556	2.11031797534069	2.2119	0.1714	2.2104	0.1654	1025764007
1600	5	147585951	148177528	0.373268	0.154801488226	887	5	0.600531148166482	0.548152308642361	0.22218329905803	253.912237968725	2.20509633312617	2.2119	0.1714	2.2104	0.1654	1026347844
1601	5	148177528	148741542	0.431188	0.113497182694	980	11	0.280473416278142	0.779114318047697	0.0952789218263359	280.534377913586	2.06315789473684	2.2119	0.1714	2.2104	0.1654	1026939421
1602	5	148741542	149353904	0.449804	0.183489504574	1000	12	0.281349399042205	0.778442424831489	0.0937353492106227	286.259569299577	2.13561131873999	2.2119	0.1714	2.2104	0.1654	1027503435
1603	5	149353904	149920972	0.499212	0.118271530046	1090	15	0.540649911481021	0.588748908746545	0.177417855901764	312.022930536539	2.30809952355744	2.2119	0.1714	2.2104	0.1654	1028115797
1604	5	149920972	150525830	0.441698	0.173359697648	960	12	0.102449823559667	0.918399638202278	0.0348416601570541	274.809186527594	2.05018686599039	2.2119	0.1714	2.2104	0.1654	1028682865
1605	5	150525830	151130441	0.440634	0.173021992653	1016	12	0.35290922923522	0.724156491535462	0.116635751320701	290.83972240837	2.16978109983983	2.2119	0.1714	2.2104	0.1654	1029287723
1606	5	151130441	151740335	0.398932	0.180185409268	958	7	0.572868161903016	0.566733963180332	0.200902175379859	274.236667388995	2.20991926182238	2.2119	0.1714	2.2104	0.1654	1029892334
1607	5	151740335	152359269	0.367892	0.192159422491	835	4	0.533623595296505	0.593601980194652	0.205822266641961	239.026740365147	2.16742375081116	2.2119	0.1714	2.2104	0.1654	1030502228
1608	5	152359269	152965428	0.38154	0.175133917009	943	6	0.641245527338389	0.52136317437623	0.226857372391517	269.942773849501	2.23327412670219	2.2119	0.1714	2.2104	0.1654	1031121162
1609	5	152965428	153541273	0.406702	0.13171079023	1017	8	0.618427153065461	0.536293803539625	0.225116414833288	291.12598197767	2.26377295492487	2.2119	0.1714	2.2104	0.1654	1031727321
1610	5	153541273	154153044	0.446082	0.182700716445	1133	12	0.876190487521643	0.380926486955464	0.273883210369051	324.332092016421	2.41964762413241	2.2119	0.1714	2.2104	0.1654	1032303166
1611	5	154153044	154788852	0.40837	0.213599073934	1086	8	0.908847443356113	0.363430659324633	0.319820838780149	310.877892259341	2.41736227045075	2.2119	0.1714	2.2104	0.1654	1032914937
1612	5	154788852	155401046	0.381552	0.183265435467	844	6	0.178579526387936	0.858267871627752	0.0668426004236062	241.603076488843	1.99881586737715	2.2119	0.1714	2.2104	0.1654	1033550745
1613	5	155401046	155976085	0.37437	0.130493757815	811	5	0.240034314248641	0.810303655168133	0.0929511089742397	232.156510701957	2.01615910503418	2.2119	0.1714	2.2104	0.1654	1034162939
1614	5	155976085	156632781	0.38763	0.238612691413	953	6	0.687979466828334	0.491465711823575	0.242075815626363	272.805369542497	2.25695677915927	2.2119	0.1714	2.2104	0.1654	1034737978
1615	5	156632781	157255569	0.41837	0.197158583659	944	9	0.371141422317181	0.710532200214268	0.12972096305524	270.229033418801	2.12852311161218	2.2119	0.1714	2.2104	0.1654	1035394674
1616	5	157255569	157858315	0.401924	0.170463180179	1010	8	0.58896422506496	0.555885272465526	0.215152028614945	289.122164992573	2.24819143016138	2.2119	0.1714	2.2104	0.1654	1036017462
1617	5	157858315	158404906	0.39718	0.0852392373822	980	7	0.674070302071021	0.500266619280697	0.233658268646249	280.534377913586	2.26066897347174	2.2119	0.1714	2.2104	0.1654	1036620208
1618	5	158404906	158983966	0.399904	0.136531620212	999	7	0.761472150397935	0.44637510701751	0.261361197436097	285.973309730278	2.30449826989619	2.2119	0.1714	2.2104	0.1654	1037166799
1619	5	158983966	159588853	0.413082	0.173399329131	1012	9	0.682040462449589	0.495213365837058	0.230071488387709	289.694684131172	2.28184892897407	2.2119	0.1714	2.2104	0.1654	1037745859
1620	5	159588853	160203939	0.426512	0.187105542965	884	10	-0.146324557043014	0.883665180778036	-0.0566192675165887	253.053459260826	1.89293361884368	2.2119	0.1714	2.2104	0.1654	1038350746
1621	5	160203939	160814964	0.373104	0.181702876314	827	5	0.315928384547134	0.752056866733407	0.121136523928241	236.73666381075	2.05593536357986	2.2119	0.1714	2.2104	0.1654	1038965832
1622	5	160814964	161378073	0.346196	0.112072440682	647	2	0.0937763176984309	0.925286844505922	0.0397072006267495	185.209941336826	1.92273402674591	2.2119	0.1714	2.2104	0.1654	1039576857
1623	5	161378073	161976270	0.3502	0.164154952298	709	3	0.168476441924942	0.866208475377449	0.0718042571063726	202.9580346334	1.97493036211699	2.2119	0.1714	2.2104	0.1654	1040139966
1624	5	161976270	162614960	0.3502	0.217147598992	754	3	0.388714616791818	0.697487268457964	0.160583153135521	215.839715251881	2.10027855153203	2.2119	0.1714	2.2104	0.1654	1040738163
1625	5	162614960	163227197	0.370058	0.183322798197	936	5	0.832956738455616	0.404869128380401	0.299757724340371	267.938956864404	2.32691112492231	2.2119	0.1714	2.2104	0.1654	1041376853
1626	5	163227197	163791750	0.352844	0.114343560303	772	3	0.476809886738569	0.633497504867373	0.194619477134937	220.992387499274	2.15041782729805	2.2119	0.1714	2.2104	0.1654	1041989090
1627	5	163791750	164376679	0.34035	0.145195399784	744	2	0.611655816907211	0.540765500087311	0.241244109742273	212.977119558885	2.2109955423477	2.2119	0.1714	2.2104	0.1654	1042553643
1628	5	164376679	164957732	0.346264	0.139493299234	715	2	0.456825863535514	0.647796214300163	0.183884730299994	204.675592049198	2.12481426448737	2.2119	0.1714	2.2104	0.1654	1043138572
1629	5	164957732	165536007	0.351892	0.135359474299	753	3	0.38382043512811	0.70111154096854	0.158668494538785	215.553455682582	2.0974930362117	2.2119	0.1714	2.2104	0.1654	1043719625
1630	5	165536007	166101907	0.359518	0.116451669906	817	3	0.697048061605445	0.485772716500218	0.27635470801254	233.874068117755	2.27576601671309	2.2119	0.1714	2.2104	0.1654	1044297900
1631	5	166101907	166681515	0.370998	0.137348000718	846	5	0.406052593026594	0.684703957496081	0.153906857876916	242.175595627442	2.10316967060286	2.2119	0.1714	2.2104	0.1654	1044863800
1632	5	166681515	167226504	0.37396	0.0825502900059	909	5	0.704885494826909	0.480881497684557	0.257529488951074	260.209948493316	2.25978868862648	2.2119	0.1714	2.2104	0.1654	1045443408
1633	5	167226504	167797876	0.428884	0.124913366423	1130	10	0.871002119875111	0.383752995611358	0.29758523039453	323.473313308522	2.41970021413276	2.2119	0.1714	2.2104	0.1654	1045988397
1634	5	167797876	168391176	0.439818	0.157256025619	1016	11	0.441689296355845	0.65871405622601	0.147325669595931	290.83972240837	2.13894736842105	2.2119	0.1714	2.2104	0.1654	1046559769
1635	5	168391176	168961158	0.421854	0.122779315838	901	10	-0.0760214940039569	0.939401997936529	-0.0291385310944817	257.919871938919	1.92933618843683	2.2119	0.1714	2.2104	0.1654	1047153069
1636	5	168961158	169524828	0.422076	0.112956162294	1004	10	0.349932358526803	0.726389461869367	0.127021727042752	287.404607576776	2.14989293361884	2.2119	0.1714	2.2104	0.1654	1047723051
1637	5	169524828	170071993	0.461878	0.0861988614038	1046	13	0.265378456775833	0.790717930377734	0.10165738500509	299.427509487358	2.20791556728232	2.2119	0.1714	2.2104	0.1654	1048286721
1638	5	170071993	170710286	0.381786	0.216660687177	899	6	0.435616193582632	0.663115219694788	0.157920717230868	257.34735280032	2.12907045589106	2.2119	0.1714	2.2104	0.1654	1048833886
1639	5	170710286	171292452	0.459832	0.141138438177	1146	13	0.63826842771337	0.523298960443758	0.233381577515053	328.053466417316	2.41899736147757	2.2119	0.1714	2.2104	0.1654	1049472179
1640	5	171292452	171938591	0.437626	0.226172696587	1001	11	0.374516012990136	0.708020445376673	0.125867241659759	286.545828868877	2.10736842105263	2.2119	0.1714	2.2104	0.1654	1050054345
1641	5	171938591	172550231	0.47283	0.182525668694	1162	14	0.735998259337721	0.461731757108676	0.252834877039893	332.633619526109	2.35939086294416	2.2119	0.1714	2.2104	0.1654	1050700484
1642	5	172550231	173130772	0.455766	0.138734387408	975	13	0.000626577410181725	0.999500063590981	0.000248657395121694	279.103080067088	2.05804749340369	2.2119	0.1714	2.2104	0.1654	1051312124
1643	5	173130772	173704134	0.433934	0.127950579215	1165	11	1.1089439111219	0.267454379180984	0.344755222365408	333.492398234008	2.45263157894737	2.2119	0.1714	2.2104	0.1654	1051892665
1644	5	173704134	174305509	0.435592	0.168572022449	1061	11	0.643209146452975	0.520088399195214	0.20984992373853	303.721403026851	2.23368421052632	2.2119	0.1714	2.2104	0.1654	1052466027
1645	5	174305509	174900493	0.41562	0.159641267664	926	9	0.28884461757625	0.772700286725997	0.101946296953636	265.076361171409	2.08793686583991	2.2119	0.1714	2.2104	0.1654	1053067402
1646	5	174900493	175811412	0.459116	0.451103775418	1014	13	0.146053666075821	0.883879023204963	0.0568321857614891	290.267203269771	2.14036939313984	2.2119	0.1714	2.2104	0.1654	1053662386
1647	5	175811412	176422310	0.49891	0.18153275997	998	15	0.146296959484655	0.88368696601489	0.0502014415747362	285.687050160978	2.1132874536792	2.2119	0.1714	2.2104	0.1654	1054573305
1648	5	176422310	177390791	0.488674	0.483727610557	989	14	0.0543597332443715	0.956648559609853	0.0202672343944746	283.110714037282	2.00812182741117	1.8864	0.128	1.9121	0.088	1055184203
1649	5	177390791	178063343	0.492402	0.256563061295	903	15	-0.260915327902896	0.794157804204541	-0.0941123862816662	258.492391077518	1.91212281630492	1.8864	0.128	1.9121	0.088	1056152684
1650	5	178063343	178708500	0.464058	0.224994846216	933	13	-0.155987210383584	0.876043102451189	-0.0632764803900926	267.080178156506	1.96939313984169	1.8864	0.128	1.9121	0.088	1056825236
1651	5	178708500	179396367	0.489646	0.273115296998	940	14	-0.138705514030624	0.889682860657492	-0.0530425297996365	269.083995141603	1.90862944162437	1.8864	0.128	1.9121	0.088	1057470393
1652	5	179396367	180029039	0.460498	0.209701077335	849	13	-0.469214785971115	0.638916117711942	-0.199389007688813	243.034374335341	1.79208443271768	1.8864	0.128	1.9121	0.088	1058158260
1653	5	180029039	180714377	0.455668	0.270432983433	934	13	-0.152258310674208	0.878983204746758	-0.0617310115321895	267.366437725805	1.97150395778364	1.8864	0.128	1.9121	0.088	1058790932
1654	5	180714377	180915260	0.00049	0.286040667124	0	1	-2.65017797577281	0.00804493790376849	-Inf	0	0	1.8864	0.128	1.9121	0.088	1059476270
1655	6	0	731800	0.431858	0.31675321126	608	11	-1.38542401119146	0.165922853163885	-0.593431503732649	174.045818134143	1.28	1.182	0.1624	1.1744	0.1047	1059476270
1656	6	731800	1304791	0.429646	0.12738594498	519	10	-1.65577267523454	0.0977678633317286	-0.824931098550139	148.568716466481	1.11134903640257	1.182	0.1624	1.1744	0.1047	1060208070
1657	6	1304791	1874427	0.447114	0.12224648723	418	12	-2.32163942422872	0.0202523592021437	-1.16468980337058	119.656499967223	0.892685531233316	1.182	0.1624	1.1744	0.1047	1060781061
1658	6	1874427	2469970	0.393814	0.160430061305	509	7	-1.49257551698037	0.135548336053599	-0.711457824280626	145.706120773485	1.17416378316032	1.182	0.1624	1.1744	0.1047	1061350697
1659	6	2469970	3072097	0.430132	0.169610397806	491	11	-1.909375621444	0.0562136533358683	-0.901779802861542	140.553448526092	1.03368421052632	1.182	0.1624	1.1744	0.1047	1061946240
1660	6	3072097	3654995	0.456072	0.142216991652	481	13	-1.84144987902125	0.0655556590794858	-1.01911666747181	137.690852833097	1.01530343007916	1.182	0.1624	1.1744	0.1047	1062548367
1661	6	3654995	4275440	0.421262	0.19412679609	511	10	-1.68885646960586	0.0912469390358146	-0.847342345970399	146.278639912084	1.09421841541756	1.182	0.1624	1.1744	0.1047	1063131265
1662	6	4275440	4877448	0.4191	0.169446253206	544	9	-1.45767646081463	0.144929743167197	-0.665459245056262	155.72520569897	1.22660653889515	1.182	0.1624	1.1744	0.1047	1063751710
1663	6	4877448	5452195	0.416398	0.130052005491	470	9	-1.79600776919402	0.0724932814260799	-0.876405139741601	134.541997570801	1.0597519729425	1.182	0.1624	1.1744	0.1047	1064353718
1664	6	5452195	6088807	0.426062	0.214592247711	547	10	-1.53997939493492	0.123565376092478	-0.749124804115464	156.583984406869	1.17130620985011	1.182	0.1624	1.1744	0.1047	1064928465
1665	6	6088807	6680836	0.410524	0.1554467771	473	9	-1.78229163507053	0.0747016860952257	-0.867225712967206	135.4007762787	1.06651634723788	1.182	0.1624	1.1744	0.1047	1065565077
1666	6	6680836	7281285	0.448114	0.167289811458	626	12	-1.39136163171953	0.164115793254166	-0.582030088518846	179.198490381535	1.33689268553123	1.182	0.1624	1.1744	0.1047	1066157106
1667	6	7281285	7880049	0.414016	0.164946456367	418	9	-2.03375409400115	0.0419763951157226	-1.04556295422572	119.656499967223	0.94250281848929	1.182	0.1624	1.1744	0.1047	1066757555
1668	6	7880049	8494427	0.391732	0.186168775575	460	7	-1.7179802837182	0.0858002115859415	-0.857489619411946	131.679401877806	1.06113033448674	1.182	0.1624	1.1744	0.1047	1067356319
1669	6	8494427	9076754	0.361534	0.141375893613	462	4	-1.25925407308197	0.207938576122344	-0.648061079303396	132.251921016405	1.19922128487995	1.182	0.1624	1.1744	0.1047	1067970697
1670	6	9076754	9647975	0.358054	0.124682040751	411	3	-1.28998969386015	0.197054236461354	-0.714842976451461	117.652682982126	1.14484679665738	1.182	0.1624	1.1744	0.1047	1068553024
1671	6	9647975	10245718	0.370796	0.16352010814	492	5	-1.27310371232756	0.202981241810664	-0.628092489903794	140.839708095392	1.22311995027968	1.182	0.1624	1.1744	0.1047	1069124245
1672	6	10245718	10896383	0.414632	0.231555408697	601	9	-1.19706991246835	0.231279306035658	-0.521700905595415	172.042001149046	1.35512965050733	1.182	0.1624	1.1744	0.1047	1069721988
1673	6	10896383	11502203	0.405948	0.174672344921	514	8	-1.49869467325625	0.133952859243779	-0.759362999830334	147.137418619983	1.14412910406233	1.182	0.1624	1.1744	0.1047	1070372653
1674	6	11502203	12075330	0.395092	0.127593011671	464	7	-1.69957989459674	0.0892099747902285	-0.844998675228749	132.824440155004	1.07035755478662	1.182	0.1624	1.1744	0.1047	1070978473
1675	6	12075330	12660844	0.382698	0.146049453984	465	6	-1.59263678028097	0.111241697432799	-0.793169682288185	133.110699724303	1.101243339254	1.182	0.1624	1.1744	0.1047	1071551600
1676	6	12660844	13230225	0.397744	0.121853381128	542	7	-1.34077230672836	0.179994390105943	-0.620830629002449	155.152686560371	1.25028835063437	1.182	0.1624	1.1744	0.1047	1072137114
1677	6	13230225	13831871	0.415996	0.168946523371	521	9	-1.56283348909471	0.118091764976401	-0.727782524028093	149.14123560508	1.17474633596392	1.182	0.1624	1.1744	0.1047	1072706495
1678	6	13831871	14411474	0.417772	0.137340558969	560	9	-1.38452374548936	0.16619814239675	-0.623639069361634	160.305358807763	1.26268320180383	1.182	0.1624	1.1744	0.1047	1073308141
1679	6	14411474	14995280	0.424674	0.143551111157	571	10	-1.44072801182095	0.149661537957858	-0.687174891545177	163.454214070059	1.22269807280514	1.182	0.1624	1.1744	0.1047	1073887744
1680	6	14995280	15630685	0.420284	0.213100306104	548	10	-1.5358439206385	0.124576664846314	-0.746489743947493	156.870243976168	1.17344753747323	1.182	0.1624	1.1744	0.1047	1074471550
1681	6	15630685	16228964	0.407612	0.164269513053	534	8	-1.41451487896911	0.157210781840924	-0.704291617336658	152.862610005974	1.18864774624374	1.182	0.1624	1.1744	0.1047	1075106955
1682	6	16228964	16826186	0.411862	0.162790386155	547	9	-1.44396032669114	0.148750135474159	-0.657525063514044	156.583984406869	1.23337091319053	1.182	0.1624	1.1744	0.1047	1075705234
1683	6	16826186	17466677	0.394816	0.219348905761	563	7	-1.24417026384072	0.213436905391903	-0.565988558276091	161.164137515662	1.29873125720877	1.182	0.1624	1.1744	0.1047	1076302456
1684	6	17466677	18121975	0.392448	0.236988362547	516	7	-1.46037483601782	0.144187084780986	-0.691752414933067	147.709937758582	1.19031141868512	1.182	0.1624	1.1744	0.1047	1076942947
1685	6	18121975	18739120	0.3866	0.189817627948	412	6	-1.84032665957768	0.0657202936521876	-0.96775606110036	117.938942551426	0.975725281231498	1.182	0.1624	1.1744	0.1047	1077598245
1686	6	18739120	19339943	0.36357	0.167808156479	379	4	-1.65820540411524	0.0972760143894673	-0.933756082548362	108.49237676454	0.983776768332252	1.182	0.1624	1.1744	0.1047	1078215390
1687	6	19339943	19953454	0.375198	0.185018687521	438	5	-1.52924619958497	0.126203421431399	-0.79581993564186	125.381691353215	1.088875077688	1.182	0.1624	1.1744	0.1047	1078816213
1688	6	19953454	20567405	0.402976	0.185602759829	433	8	-1.83962284011919	0.0658236287442691	-1.00676433429749	123.950393506717	0.963828603227602	1.182	0.1624	1.1744	0.1047	1079429724
1689	6	20567405	21152531	0.361754	0.145483195073	474	4	-1.20157436257113	0.229528479394037	-0.611066871821194	135.687035848	1.23036988968202	1.182	0.1624	1.1744	0.1047	1080043675
1690	6	21152531	21793482	0.401466	0.219909166223	497	8	-1.57024749840033	0.116357543183956	-0.807885507461926	142.27100594189	1.10628825820812	1.182	0.1624	1.1744	0.1047	1080628801
1691	6	21793482	22407017	0.38179	0.185050567612	486	6	-1.49449550735209	0.135046155299098	-0.729444084677798	139.122150679595	1.15097690941385	1.182	0.1624	1.1744	0.1047	1081269752
1692	6	22407017	22965029	0.36134	0.103961921966	477	4	-1.18715443494342	0.235166710016914	-0.601964664713942	136.545814555898	1.23815704088254	1.182	0.1624	1.1744	0.1047	1081883287
1693	6	22965029	23566253	0.357884	0.168363205727	395	3	-1.36829660047949	0.17121925446674	-0.772128717068678	113.072529873333	1.10027855153203	1.182	0.1624	1.1744	0.1047	1082441299
1694	6	23566253	24165068	0.367584	0.16501757638	487	4	-1.13908800951772	0.254666448096024	-0.572032158637111	139.408410248894	1.26411421155094	1.182	0.1624	1.1744	0.1047	1083042523
1695	6	24165068	24798646	0.38836	0.210831184164	454	6	-1.64404411371991	0.100167090531221	-0.827708100992664	129.961844462008	1.07519242155121	1.182	0.1624	1.1744	0.1047	1083641338
1696	6	24798646	25404978	0.395866	0.175369269641	466	7	-1.69037970003602	0.090955336168825	-0.838793525702041	133.396959293603	1.07497116493656	1.182	0.1624	1.1744	0.1047	1084274916
1697	6	25404978	25955161	0.379314	0.0912114696383	474	5	-1.35848454141336	0.17430998448307	-0.681863746344774	135.687035848	1.17837165941579	1.182	0.1624	1.1744	0.1047	1084881248
1698	6	25955161	26593154	0.408394	0.216292341766	520	8	-1.47344073497011	0.140632233183765	-0.742619735995758	148.85497603578	1.15748469671675	1.182	0.1624	1.1744	0.1047	1085431431
1699	6	26593154	27503927	0.386482	0.451015785492	464	6	-1.59731017422997	0.110196584008842	-0.796275593156007	132.824440155004	1.09887507400829	1.182	0.1624	1.1744	0.1047	1086069424
1700	6	27503927	28141568	0.386724	0.215859707892	550	6	-1.19539829461644	0.231931451663351	-0.550968779871557	157.442763114767	1.30254588513914	1.182	0.1624	1.1744	0.1047	1086980197
1701	6	28141568	28763732	0.39307	0.196353373066	488	7	-1.58917755986801	0.112020311207997	-0.772242332793435	139.694669818194	1.12572087658593	1.182	0.1624	1.1744	0.1047	1087617838
1702	6	28763732	29455581	0.376566	0.277298948181	481	5	-1.32528088565777	0.185078006284792	-0.660713911472991	137.690852833097	1.19577377252952	1.182	0.1624	1.1744	0.1047	1088240002
1703	6	29455581	30127161	0.443502	0.255487060365	550	12	-1.73127082513635	0.0834034724088927	-0.768761127039442	157.442763114767	1.17458622530699	1.182	0.1624	1.1744	0.1047	1088931851
1704	6	30127161	30815409	0.445346	0.273517685485	578	12	-1.60604112229857	0.108264874935998	-0.697123252950786	165.458031055156	1.23438334223171	1.182	0.1624	1.1744	0.1047	1089603431
1705	6	30815409	31540254	0.459316	0.310197352537	554	13	-1.56924020023685	0.116591980389716	-0.815267585192663	158.587801391966	1.16939313984169	1.182	0.1624	1.1744	0.1047	1090291679
1706	6	31540254	32272534	0.499104	0.317201070629	741	15	-0.955319439026931	0.339416180022269	-0.379364831456691	212.118340850987	1.56908417151932	1.182	0.1624	1.1744	0.1047	1091016524
1707	6	32272534	32940892	0.395432	0.251897934939	510	7	-1.48797541970001	0.136757376093464	-0.708626233497463	145.992380342784	1.17647058823529	1.182	0.1624	1.1744	0.1047	1091748804
1708	6	32940892	33616172	0.475282	0.259566402085	657	14	-1.2537558197209	0.20993077204156	-0.569809916042307	188.072537029822	1.33401015228426	1.182	0.1624	1.1744	0.1047	1092417162
1709	6	33616172	34173068	0.530004	0.102166293168	682	16	0.120591486760777	0.904014612211348	0.0602265926246819	195.229026262312	2.14465408805031	1.182	0.1624	1.1744	0.1047	1093092442
1710	6	34173068	34863754	0.439128	0.276082040175	546	11	-1.66307358243639	0.0962977072155691	-0.748601876256382	156.297724837569	1.14947368421053	1.182	0.1624	1.1744	0.1047	1093649338
1711	6	34863754	35475158	0.46612	0.182210126201	561	13	-1.54313790227122	0.122797320190907	-0.797152790633058	160.591618377063	1.18416886543536	1.182	0.1624	1.1744	0.1047	1094340024
1712	6	35475158	36138893	0.414346	0.246687307434	594	9	-1.22907422542315	0.219043977837032	-0.538602965505835	170.038184163949	1.33934611048478	1.182	0.1624	1.1744	0.1047	1094951428
1713	6	36138893	36758811	0.451066	0.193441713259	644	13	-1.23363922639306	0.217337369232709	-0.598092873127234	184.351162628928	1.35936675461741	1.182	0.1624	1.1744	0.1047	1095615163
1714	6	36758811	37402144	0.451552	0.222797524766	627	13	-1.29703052145245	0.194620685339791	-0.636688118439812	179.484749950835	1.32348284960422	1.182	0.1624	1.1744	0.1047	1096235081
1715	6	37402144	37980506	0.452554	0.135489537694	525	13	-1.67737829180873	0.09346853157814	-0.892836138688366	150.286273882278	1.10817941952507	1.182	0.1624	1.1744	0.1047	1096878414
1716	6	37980506	38573763	0.396154	0.157194942495	514	7	-1.46957503057855	0.141676887008815	-0.697355121162443	147.137418619983	1.18569780853518	1.182	0.1624	1.1744	0.1047	1097456776
1717	6	38573763	39153860	0.402916	0.138075183978	465	8	-1.70493516925976	0.0882065162672682	-0.903900643028819	133.110699724303	1.03505843071786	1.182	0.1624	1.1744	0.1047	1098050033
1718	6	39153860	39741250	0.42478	0.14877679225	551	10	-1.52343749774926	0.127649286646249	-0.738613318336863	157.729022684067	1.17987152034261	1.182	0.1624	1.1744	0.1047	1098630130
1719	6	39741250	40292846	0.443026	0.093539474543	486	12	-2.01751014590841	0.0436423033086576	-0.947236431845684	139.122150679595	1.03790710090763	1.182	0.1624	1.1744	0.1047	1099217520
1720	6	40292846	40820927	0.466558	0.0531755545077	571	13	-1.50584890517747	0.132105965589451	-0.771662815879009	163.454214070059	1.20527704485488	1.182	0.1624	1.1744	0.1047	1099769116
1721	6	40820927	41400883	0.44439	0.137865631186	536	12	-1.79388567655524	0.0728314180984395	-0.805959744993692	153.435129144573	1.14468766684463	1.182	0.1624	1.1744	0.1047	1100297197
1722	6	41400883	42018178	0.483554	0.19001449874	595	14	-1.49804245913008	0.134122219376711	-0.712813618169331	170.324443733248	1.20812182741117	1.182	0.1624	1.1744	0.1047	1100877153
1723	6	42018178	42642125	0.432428	0.198649885327	557	11	-1.61381317463487	0.106567956014413	-0.719825499836203	159.446580099865	1.17263157894737	1.182	0.1624	1.1744	0.1047	1101494448
1724	6	42642125	43324689	0.473234	0.267467959049	637	14	-1.3325579614658	0.182676908538153	-0.614409914108336	182.347345643831	1.29340101522843	1.182	0.1624	1.1744	0.1047	1102118395
1725	6	43324689	43934736	0.480738	0.180391019053	1091	14	0.456250656143341	0.648209742497044	0.161875909958971	312.309190105839	2.21522842639594	2.3717	0.2123	2.3635	0.2106	1102800959
1726	6	43934736	44514767	0.47925	0.13797710812	974	14	-0.00474187306430046	0.996216546871431	-0.00178151428229417	278.816820497788	1.97766497461929	2.3717	0.2123	2.3635	0.2106	1103411006
1727	6	44514767	45135943	0.392918	0.195075147784	922	7	0.407264659809916	0.683813615865279	0.145643270073017	263.93132289421	2.12687427912341	2.3717	0.2123	2.3635	0.2106	1103991037
1728	6	45135943	45718057	0.386736	0.141061716434	998	6	0.898282194533086	0.369035122662838	0.308639417053682	285.687050160978	2.3635287152161	2.3717	0.2123	2.3635	0.2106	1104612213
1729	6	45718057	46280952	0.405026	0.111734870624	981	8	0.466903523348598	0.640568904378966	0.173121777195026	280.820637482885	2.18363939899833	2.3717	0.2123	2.3635	0.2106	1105194327
1730	6	46280952	46859319	0.379576	0.135497011413	886	5	0.595787768772826	0.551317015750192	0.220555893311985	253.625978399425	2.20261031696706	2.3717	0.2123	2.3635	0.2106	1105757222
1731	6	46859319	47465987	0.3945	0.175825987196	938	7	0.480866216295738	0.63061158500013	0.170464442159056	268.511476003003	2.16378316032295	2.3717	0.2123	2.3635	0.2106	1106335589
1732	6	47465987	48034139	0.365292	0.119953815176	902	4	0.85566864564867	0.392181087996117	0.317173502535928	258.206131508219	2.34133679428942	2.3717	0.2123	2.3635	0.2106	1106942257
1733	6	48034139	48627599	0.346282	0.157483233916	891	2	1.39648351158443	0.162568942421945	0.501366920156164	255.057276245923	2.64784546805349	2.3717	0.2123	2.3635	0.2106	1107510409
1734	6	48627599	49238865	0.343576	0.182025501173	872	2	1.29504319730643	0.195305328214415	0.470269623411168	249.618344429231	2.59138187221397	2.3717	0.2123	2.3635	0.2106	1108103869
1735	6	49238865	49867340	0.35246	0.204423405863	860	3	0.907497873144905	0.364143573686871	0.350355289456317	246.183229597636	2.39554317548746	2.3717	0.2123	2.3635	0.2106	1108715135
1736	6	49867340	50434914	0.346062	0.119057603061	738	2	0.579622033450998	0.562169531210693	0.229562304694638	211.259562143088	2.19316493313522	2.3717	0.2123	2.3635	0.2106	1109343610
1737	6	50434914	51018346	0.364844	0.143002097931	902	4	0.85566864564867	0.392181087996117	0.317173502535928	258.206131508219	2.34133679428942	2.3717	0.2123	2.3635	0.2106	1109911184
1738	6	51018346	51593711	0.369522	0.130986417318	890	4	0.797988935137835	0.424876911187165	0.297851405134307	254.771016676624	2.31018818948735	2.3717	0.2123	2.3635	0.2106	1110494616
1739	6	51593711	52179324	0.3887	0.146193817419	1016	6	0.982403285614986	0.325901208309988	0.334428098488587	290.83972240837	2.40615748963884	2.3717	0.2123	2.3635	0.2106	1111069981
1740	6	52179324	52881718	0.412064	0.288148816761	1059	9	0.896926563717577	0.369758104422564	0.295564787685736	303.148883888252	2.38782412626832	2.3717	0.2123	2.3635	0.2106	1111655594
1741	6	52881718	53498600	0.398626	0.189472216729	963	7	0.595868648304835	0.551262979030563	0.208412317487138	275.667965235493	2.22145328719723	2.3717	0.2123	2.3635	0.2106	1112357988
1742	6	53498600	54058432	0.377478	0.106874919619	952	5	0.908850808754109	0.363428882635647	0.32421076806491	272.519109973198	2.36668738346799	2.3717	0.2123	2.3635	0.2106	1112974870
1743	6	54058432	54657115	0.347932	0.164833476147	979	2	1.8663123356089	0.0619976799401035	0.637250348237937	280.248118344286	2.90936106983655	2.3717	0.2123	2.3635	0.2106	1113534702
1744	6	54657115	55273567	0.344508	0.188906841084	819	2	1.01207811010988	0.311500707767822	0.37980494027525	234.446587256354	2.43387815750371	2.3717	0.2123	2.3635	0.2106	1114133385
1745	6	55273567	55842418	0.339244	0.121035209572	729	1	0.863160515104247	0.388049219663541	0.406753330217548	208.683226019392	2.43405676126878	2.3717	0.2123	2.3635	0.2106	1114749837
1746	6	55842418	56416948	0.360592	0.129723426105	863	4	0.668209586488455	0.503999816976992	0.253406628459502	247.042008305535	2.24010382868267	2.3717	0.2123	2.3635	0.2106	1115318688
1747	6	56416948	57023946	0.365594	0.176274056916	951	4	1.09119413023458	0.275187470172967	0.39349141014111	272.232850403898	2.46852693056457	2.3717	0.2123	2.3635	0.2106	1115893218
1748	6	57023946	57681063	0.363996	0.239100495041	1493	4	3.69639438830732	0.000218683169453384	1.04418832941509	427.385536964269	3.87540558079169	2.3717	0.2123	2.3635	0.2106	1116500216
1749	6	57681063	62533304	0.356196	0.896954829737	1006	3	1.62204839604633	0.104792986131459	0.576577029672384	287.977126715375	2.80222841225627	2.3717	0.2123	2.3635	0.2106	1117157333
1750	6	62533304	63116659	0.339918	0.142888978409	314	1	-1.13688814568311	0.255585048322594	-0.808400925217762	89.8855047600672	1.04841402337229	1.182	0.1241	1.1845	0.1058	1122009574
1751	6	63116659	63735622	0.342568	0.192197271889	375	2	-1.3584218656499	0.17432985994535	-0.747167915982515	107.347338487341	1.11441307578009	1.182	0.1241	1.1845	0.1058	1122592929
1752	6	63735622	64411760	0.360376	0.26050599138	469	4	-1.22560757528398	0.22034638577092	-0.626366008204077	134.255738001502	1.21739130434783	1.182	0.1241	1.1845	0.1058	1123211892
1753	6	64411760	65043300	0.350418	0.208284510878	359	3	-1.54448714037299	0.122470364210664	-0.909997526310092	102.767185378548	1	1.182	0.1241	1.1845	0.1058	1123888030
1754	6	65043300	65642963	0.334192	0.166198348072	354	1	-0.944112371149385	0.345112228152175	-0.635416124026392	101.33588753205	1.18196994991653	1.182	0.1241	1.1845	0.1058	1124519570
1755	6	65642963	66245918	0.323604	0.170750719374	347	1	-0.977848131692786	0.328149441666702	-0.664229821531128	99.3320705469533	1.15859766277129	1.182	0.1241	1.1845	0.1058	1125119233
1756	6	66245918	66837329	0.33616	0.154564253962	324	1	-1.08869420204968	0.276288759445131	-0.763171671224764	92.748100453063	1.08180300500835	1.182	0.1241	1.1845	0.1058	1125722188
1757	6	66837329	67447320	0.333074	0.180315775151	293	1	-1.23809542731331	0.215680679208701	-0.908264819687141	83.8740538047761	0.978297161936561	1.182	0.1241	1.1845	0.1058	1126313599
1758	6	67447320	68034964	0.327958	0.149144720273	357	1	-0.929654188059356	0.352550161249924	-0.623241410080289	102.194666239949	1.19198664440735	1.182	0.1241	1.1845	0.1058	1126923590
1759	6	68034964	68641852	0.329252	0.176124754485	306	1	-1.17544330058985	0.23981740860906	-0.845633831416737	87.5954282056706	1.02170283806344	1.182	0.1241	1.1845	0.1058	1127511234
1760	6	68641852	69249230	0.338202	0.176789412853	333	1	-1.04531965277959	0.2958752575187	-0.723643307038127	95.3244365767592	1.1118530884808	1.182	0.1241	1.1845	0.1058	1128118122
1761	6	69249230	69817058	0.338988	0.119451664941	370	1	-0.867002061335897	0.385940880260074	-0.571640213593077	105.916040640844	1.23539232053422	1.182	0.1241	1.1845	0.1058	1128725500
1762	6	69817058	70418143	0.352288	0.168170890972	413	3	-1.28020133053273	0.200474338118515	-0.707839588713698	118.225202120725	1.15041782729805	1.182	0.1241	1.1845	0.1058	1129293328
1763	6	70418143	70987040	0.354106	0.121106281102	373	3	-1.47596859708107	0.139952322635259	-0.854805739877906	106.774819348742	1.03899721448468	1.182	0.1241	1.1845	0.1058	1129894413
1764	6	70987040	71632665	0.365758	0.225556631171	477	4	-1.18715443494342	0.235166710016914	-0.601964664713942	136.545814555898	1.23815704088254	1.182	0.1241	1.1845	0.1058	1130463310
1765	6	71632665	72247133	0.372412	0.18628797594	439	5	-1.52450282019132	0.127383152901563	-0.792529865707675	125.667950922514	1.09136109384711	1.182	0.1241	1.1845	0.1058	1131108935
1766	6	72247133	72836840	0.357462	0.1521213077	508	3	-0.81525407248044	0.414926892107153	-0.409152873360978	145.419861204185	1.4150417827298	1.182	0.1241	1.1845	0.1058	1131723403
1767	6	72836840	73416225	0.349408	0.137015973834	398	2	-1.23562569573442	0.216597728761629	-0.661290080822109	113.931308581232	1.18276374442793	1.182	0.1241	1.1845	0.1058	1132313110
1768	6	73416225	74046820	0.371366	0.207098058183	485	5	-1.30630736808315	0.191448052466489	-0.648766058168543	138.835891110295	1.20571783716594	1.182	0.1241	1.1845	0.1058	1132892495
1769	6	74046820	74771534	0.38404	0.310072663147	515	6	-1.35896708283125	0.174157019734006	-0.645827966212998	147.423678189282	1.21965660153937	1.182	0.1241	1.1845	0.1058	1133523090
1770	6	74771534	75429044	0.350406	0.239555291935	461	3	-1.04528061067473	0.295893296285266	-0.549214619703806	131.965661447105	1.28412256267409	1.182	0.1241	1.1845	0.1058	1134247804
1771	6	75429044	76026361	0.358678	0.162923539762	462	3	-1.04038642901102	0.298160404133819	-0.546088518717086	132.251921016405	1.28690807799443	1.182	0.1241	1.1845	0.1058	1134905314
1772	6	76026361	76651856	0.359274	0.200633098586	459	3	-1.05506897400215	0.291393780555646	-0.555487216719336	131.393142308506	1.27855153203343	1.182	0.1241	1.1845	0.1058	1135502631
1773	6	76651856	77307552	0.359486	0.237451501916	428	3	-1.20678860557711	0.227513565313077	-0.656370573731997	122.519095660219	1.19220055710306	1.182	0.1241	1.1845	0.1058	1136128126
1774	6	77307552	77938252	0.347118	0.207230061836	411	2	-1.16621916491262	0.243525845876926	-0.614920117684075	117.652682982126	1.22139673105498	1.182	0.1241	1.1845	0.1058	1136783822
1775	6	77938252	78577932	0.351984	0.21835917959	406	3	-1.31446060217869	0.188691247993224	-0.732501642947967	116.221385135628	1.13091922005571	1.182	0.1241	1.1845	0.1058	1137414522
1776	6	78577932	79196889	0.347736	0.19218944127	454	2	-0.936643716809761	0.348941856596782	-0.471366214074843	129.961844462008	1.34918276374443	1.182	0.1241	1.1845	0.1058	1138054202
1777	6	79196889	79835303	0.351362	0.216809155188	428	3	-1.20678860557711	0.227513565313077	-0.656370573731997	122.519095660219	1.19220055710306	1.182	0.1241	1.1845	0.1058	1138673159
1778	6	79835303	80451178	0.371052	0.188146945403	422	5	-1.60514026988346	0.108462938775806	-0.849507806535848	120.801538244422	1.04909881914232	1.182	0.1241	1.1845	0.1058	1139311573
1779	6	80451178	81041473	0.366058	0.152965889936	421	4	-1.45632641732732	0.145302406053027	-0.782133697653057	120.515278675122	1.09279688513952	1.182	0.1241	1.1845	0.1058	1139927448
1780	6	81041473	81694980	0.347518	0.234897254352	455	2	-0.931304752900392	0.351695944091064	-0.4681919662797	130.248104031308	1.35215453194651	1.182	0.1241	1.1845	0.1058	1140517743
1781	6	81694980	82328988	0.339034	0.211366418089	400	1	-0.722420230435606	0.470036152612392	-0.459165484334664	114.503827719831	1.3355592654424	1.182	0.1241	1.1845	0.1058	1141171250
1782	6	82328988	82924972	0.36356	0.161051303391	474	4	-1.20157436257113	0.229528479394037	-0.611066871821194	135.687035848	1.23036988968202	1.182	0.1241	1.1845	0.1058	1141805258
1783	6	82924972	83585903	0.369308	0.243491378071	430	4	-1.41306663444419	0.157636132543957	-0.751617271129993	123.091614798818	1.11615833874108	1.182	0.1241	1.1845	0.1058	1142401242
1784	6	83585903	84214469	0.360642	0.204538584651	457	4	-1.28328728579481	0.199391445378454	-0.663759765661384	130.820623169907	1.18624269954575	1.182	0.1241	1.1845	0.1058	1143062173
1785	6	84214469	84848881	0.370954	0.211868627958	415	5	-1.63834392563906	0.101349969422975	-0.873639469008746	118.797721259325	1.03169670602859	1.182	0.1241	1.1845	0.1058	1143690739
1786	6	84848881	85463400	0.363604	0.186355507315	430	4	-1.41306663444419	0.157636132543957	-0.751617271129993	123.091614798818	1.11615833874108	1.182	0.1241	1.1845	0.1058	1144325151
1787	6	85463400	86110508	0.382938	0.227331450083	670	6	-0.634591020737104	0.525695185948452	-0.266239302938444	191.793911430717	1.58673771462404	1.182	0.1241	1.1845	0.1058	1144939670
1788	6	86110508	86850705	0.37861	0.324504152273	919	5	0.752319288763467	0.451859070861332	0.273314056046001	263.072544186311	2.28464885021753	2.2355	0.1934	2.2588	0.2128	1145586778
1789	6	86850705	87556077	0.374246	0.291154171132	960	5	0.946797843903355	0.343741800672678	0.336283600365485	274.809186527594	2.38657551274083	2.2355	0.1934	2.2588	0.2128	1146326975
1790	6	87556077	88202979	0.372262	0.22708540088	890	5	0.614761286347449	0.538712379393782	0.227054530610727	254.771016676624	2.21255438160348	2.2355	0.1934	2.2588	0.2128	1147032347
1791	6	88202979	88812541	0.378068	0.179738894485	962	5	0.956284602690667	0.338928466797407	0.339286088527009	275.381705666193	2.39154754505904	2.2355	0.1934	2.2588	0.2128	1147679249
1792	6	88812541	89422503	0.384236	0.180276804129	1003	6	0.921649164278058	0.356711605000712	0.315849302328602	287.118348007476	2.37537004144464	2.2355	0.1934	2.2588	0.2128	1148288811
1793	6	89422503	90073803	0.383806	0.232304621526	842	6	0.169232738489947	0.865613579574632	0.0634198347828171	241.030557350244	1.99407933688573	2.2355	0.1934	2.2588	0.2128	1148898773
1794	6	90073803	90697068	0.408758	0.197773017898	1030	8	0.673144019352105	0.500855671492411	0.243441073046368	294.847356378565	2.29271007234279	2.2355	0.1934	2.2588	0.2128	1149550073
1795	6	90697068	91259337	0.394648	0.110745924104	999	7	0.761472150397935	0.44637510701751	0.261361197436097	285.973309730278	2.30449826989619	2.2355	0.1934	2.2588	0.2128	1150173338
1796	6	91259337	91823919	0.372058	0.114389052432	824	5	0.301698246366166	0.762882105226465	0.115893531940185	235.877885102852	2.04847731510255	2.2355	0.1934	2.2588	0.2128	1150735607
1797	6	91823919	92397926	0.356172	0.128930483426	791	3	0.569799338349028	0.568813804364455	0.229696324339648	226.431319315966	2.2033426183844	2.2355	0.1934	2.2588	0.2128	1151300189
1798	6	92397926	92973740	0.341914	0.131664044292	704	2	0.398097260532456	0.690558493646569	0.161516917271539	201.526736786902	2.09212481426449	2.2355	0.1934	2.2588	0.2128	1151874196
1799	6	92973740	93560045	0.337618	0.14720154186	623	1	0.352304712589887	0.724609754295444	0.180066678914613	178.339711673637	2.08013355592654	2.2355	0.1934	2.2588	0.2128	1152450010
1800	6	93560045	94133020	0.33896	0.12736157773	769	1	1.05593628963797	0.290997323108657	0.483818113852438	220.133608791375	2.56761268781302	2.2355	0.1934	2.2588	0.2128	1153036315
1801	6	94133020	94703896	0.336766	0.124153056005	646	1	0.463150782946776	0.643256291544862	0.232368680584536	184.923681767527	2.15692821368948	2.2355	0.1934	2.2588	0.2128	1153609290
1802	6	94703896	95271377	0.335412	0.118913232337	680	1	0.627010191300439	0.530652554774572	0.306369262028313	194.656507123713	2.27045075125209	2.2355	0.1934	2.2588	0.2128	1154180166
1803	6	95271377	96036415	0.333528	0.346437693291	673	1	0.593274430757038	0.552997507769692	0.291441020500928	192.652690138615	2.24707846410684	2.2355	0.1934	2.2588	0.2128	1154747647
1804	6	96036415	96620016	0.341122	0.143250268591	874	2	1.30572112512516	0.191647411294938	0.47357476813484	250.190863567831	2.59732540861813	2.2355	0.1934	2.2588	0.2128	1155512685
1805	6	96620016	97234898	0.357176	0.186835848179	734	3	0.290830983517651	0.771180587662638	0.121798692710069	210.11452386589	2.04456824512535	2.2355	0.1934	2.2588	0.2128	1156096286
1806	6	97234898	97805389	0.36661	0.123561984326	902	4	0.85566864564867	0.392181087996117	0.317173502535928	258.206131508219	2.34133679428942	2.2355	0.1934	2.2588	0.2128	1156711168
1807	6	97805389	98386376	0.341674	0.139395545856	697	2	0.360724513166874	0.718305397949858	0.147100144502665	199.522919801805	2.07132243684993	2.2355	0.1934	2.2588	0.2128	1157281659
1808	6	98386376	98975027	0.347308	0.150600270789	812	2	0.974705362744294	0.329706432065794	0.367421215819418	232.442770271257	2.41307578008915	2.2355	0.1934	2.2588	0.2128	1157862646
1809	6	98975027	99535359	0.375852	0.107671880242	978	5	1.03217867298916	0.301988423970351	0.3630836597092	279.961858774987	2.43132380360472	2.2355	0.1934	2.2588	0.2128	1158451297
1810	6	99535359	100159224	0.383772	0.198544556915	882	6	0.356168496449726	0.721714383178251	0.130378257273942	252.480940122227	2.08880994671403	2.2355	0.1934	2.2588	0.2128	1159011629
1811	6	100159224	100761366	0.36695	0.169631083698	677	4	-0.225825926429496	0.821336811524686	-0.0967980971444567	193.797728415814	1.75730045425049	2.2355	0.1934	2.2588	0.2128	1159635494
1812	6	100761366	101330690	0.349228	0.121765462197	336	2	-1.56664145811529	0.117198521581568	-0.905597278586998	96.1832152846579	0.99851411589896	1.186	0.1922	1.1152	0.1261	1160237636
1813	6	101330690	101944564	0.354454	0.185500607617	470	3	-1.00123297570136	0.316714187666209	-0.521320613568144	134.541997570801	1.3091922005571	1.186	0.1922	1.1152	0.1261	1160806960
1814	6	101944564	102497881	0.328368	0.0963588684244	333	1	-1.04531965277959	0.2958752575187	-0.723643307038127	95.3244365767592	1.1118530884808	1.186	0.1922	1.1152	0.1261	1161420834
1815	6	102497881	103097183	0.327976	0.165696093122	318	1	-1.11761056822973	0.263733353180809	-0.790138718825034	91.0305430372656	1.06176961602671	1.186	0.1922	1.1152	0.1261	1161974151
1816	6	103097183	103707593	0.328836	0.180878425976	335	1	-1.0356808640529	0.300351052669814	-0.715004388764254	95.8969557153584	1.11853088480801	1.186	0.1922	1.1152	0.1261	1162573453
1817	6	103707593	104315804	0.333038	0.177916874243	454	1	-0.462172934815083	0.643957310545435	-0.276473186818474	129.961844462008	1.51585976627713	1.186	0.1922	1.1152	0.1261	1163183863
1818	6	104315804	104915254	0.355272	0.165902076904	861	3	0.912392054808613	0.361562370501954	0.3520318672637	246.469489166936	2.3983286908078	2.2905	0.1416	2.2909	0.1505	1163792074
1819	6	104915254	105542557	0.361448	0.202937017677	899	4	0.841248718020961	0.400208613033946	0.312367184794994	257.34735280032	2.3335496430889	2.2905	0.1416	2.2909	0.1505	1164391524
1820	6	105542557	106147043	0.391714	0.172850984142	979	7	0.669470204790657	0.503195580940854	0.232185379247374	280.248118344286	2.25836216839677	2.2905	0.1416	2.2909	0.1505	1165018827
1821	6	106147043	106730535	0.391564	0.143090222317	1079	7	1.12947993282705	0.25869543015334	0.372499479131696	308.874075274244	2.48904267589389	2.2905	0.1416	2.2909	0.1505	1165623313
1822	6	106730535	107361637	0.394188	0.207735041245	967	7	0.614269037426291	0.539037559344899	0.21439240912052	276.813003512691	2.23068050749712	2.2905	0.1416	2.2909	0.1505	1166206805
1823	6	107361637	107992090	0.395196	0.206919469017	929	7	0.439465340772463	0.660324390368121	0.156555116026332	265.935139879307	2.14302191464821	2.2905	0.1416	2.2909	0.1505	1166837907
1824	6	107992090	108635870	0.408462	0.22333716487	959	8	0.374305749632738	0.708176854900393	0.140399455993919	274.522926958295	2.13466889259878	2.2905	0.1416	2.2909	0.1505	1167468360
1825	6	108635870	109244096	0.403836	0.177937148363	1045	8	0.736278865067464	0.461561005615787	0.264299677944033	299.141249918058	2.32609905397885	2.2905	0.1416	2.2909	0.1505	1168112140
1826	6	109244096	109851753	0.396298	0.177167382257	921	7	0.402664562529552	0.687195006966642	0.144077675735014	263.645063324911	2.12456747404844	2.2905	0.1416	2.2909	0.1505	1168720366
1827	6	109851753	110505516	0.390904	0.235196852682	818	7	-0.0711454573479286	0.943281990074557	-0.0270226374145722	234.160327687054	1.88696655132641	2.2905	0.1416	2.2909	0.1505	1169328023
1828	6	110505516	111141026	0.391332	0.213230318956	1114	7	1.29048333763978	0.196882893411905	0.418553846983711	318.893160199729	2.56978085351788	2.2905	0.1416	2.2909	0.1505	1169981786
1829	6	111141026	111834090	0.376992	0.278565904447	936	5	0.832956738455616	0.404869128380401	0.299757724340371	267.938956864404	2.32691112492231	2.2905	0.1416	2.2909	0.1505	1170617296
1830	6	111834090	112405381	0.414966	0.124789293022	979	9	0.531162987091215	0.595305839257928	0.182242963297094	280.248118344286	2.20744081172492	2.2905	0.1416	2.2909	0.1505	1171310360
1831	6	112405381	112986679	0.371526	0.139855977485	889	5	0.610017906953793	0.54184994553885	0.225432613586736	254.484757107324	2.21006836544438	2.2905	0.1416	2.2909	0.1505	1171881651
1832	6	112986679	113578305	0.346816	0.154871489759	832	2	1.08148464093167	0.27948158916603	0.402525016775334	238.167961657248	2.47251114413076	2.2905	0.1416	2.2909	0.1505	1172462949
1833	6	113578305	114170955	0.368922	0.156331730364	907	4	0.879701858361518	0.379020842397073	0.325148619809069	259.637429354717	2.35431537962362	2.2905	0.1416	2.2909	0.1505	1173054575
1834	6	114170955	114736361	0.370488	0.115679706264	880	5	0.567327492410891	0.570491701847261	0.210752718281626	251.908420983628	2.18769422001243	2.2905	0.1416	2.2909	0.1505	1173647225
1835	6	114736361	115363553	0.345392	0.20279595403	879	2	1.33241594467201	0.182723545491851	0.481804653777646	251.622161414328	2.61218424962853	2.2905	0.1416	2.2909	0.1505	1174212631
1836	6	115363553	116002958	0.341694	0.218023005763	806	2	0.942671579288081	0.34584891475895	0.356721327162209	230.725212855459	2.39524517087667	2.2905	0.1416	2.2909	0.1505	1174839823
1837	6	116002958	116594010	0.361666	0.15405074342	970	4	1.1825203385434	0.236999300299032	0.422030816355037	277.67178222059	2.51784555483452	2.2905	0.1416	2.2909	0.1505	1175479228
1838	6	116594010	117202245	0.36323	0.177949312355	884	4	0.769149079882417	0.441804814908565	0.288092438671978	253.053459260826	2.29461388708631	2.2905	0.1416	2.2909	0.1505	1176070280
1839	6	117202245	117816765	0.36827	0.186356831348	840	4	0.557656808009353	0.577078756829553	0.214435396946669	240.458038211645	2.18040233614536	2.2905	0.1416	2.2909	0.1505	1176678515
1840	6	117816765	118451301	0.374154	0.212022643317	920	5	0.757062668157123	0.449012318445708	0.274883055701342	263.358803755611	2.28713486637663	2.2905	0.1416	2.2909	0.1505	1177293035
1841	6	118451301	119051583	0.375642	0.167058149336	927	5	0.790266323912714	0.429372249511764	0.285818533382497	265.362620740708	2.30453697949037	2.2905	0.1416	2.2909	0.1505	1177927571
1842	6	119051583	119651053	0.379046	0.165929904749	983	5	1.05589556995744	0.291015928305626	0.370440611097547	281.393156621484	2.44375388440025	2.2905	0.1416	2.2909	0.1505	1178527853
1843	6	119651053	120231128	0.364064	0.138042494505	871	4	0.706662726829012	0.479776097825957	0.266718787879411	249.332084859932	2.26086956521739	2.2905	0.1416	2.2909	0.1505	1179127323
1844	6	120231128	120835950	0.331536	0.173310494658	707	1	0.757133839110701	0.448969682634269	0.36254473070001	202.385515494801	2.36060100166945	2.2905	0.1416	2.2909	0.1505	1179707398
1845	6	120835950	121458003	0.340378	0.196209969247	795	2	0.883942976285023	0.376726996159143	0.33689634880596	227.576357593164	2.36255572065379	2.2905	0.1416	2.2909	0.1505	1180312220
1846	6	121458003	122121399	0.35375	0.246302359375	773	3	0.481704068402277	0.630016185545968	0.196487043791704	221.278647068573	2.15320334261838	2.2905	0.1416	2.2909	0.1505	1180934273
1847	6	122121399	122694598	0.34973	0.127702595434	734	2	0.558266177813522	0.576662636930282	0.221721551477455	210.11452386589	2.18127786032689	2.2905	0.1416	2.2909	0.1505	1181597669
1848	6	122694598	123323176	0.36145	0.204553770574	787	4	0.302904753253163	0.76196244885854	0.120409704788033	225.286281038767	2.04282933160286	2.2905	0.1416	2.2909	0.1505	1182170868
1849	6	123323176	123910263	0.341332	0.148337469574	716	2	0.462164827444883	0.643963124041715	0.185901075898498	204.961851618497	2.12778603268945	2.2905	0.1416	2.2909	0.1505	1182799446
1850	6	123910263	124461077	0.353756	0.0922525571245	776	3	0.496386613393402	0.619621667946906	0.202075282053984	222.137425776472	2.16155988857939	2.2905	0.1416	2.2909	0.1505	1183386533
1851	6	124461077	125025303	0.347148	0.113830273685	823	2	1.03343396574735	0.301400858133248	0.386833919055867	235.591625533552	2.44576523031204	2.2905	0.1416	2.2909	0.1505	1183937347
1852	6	125025303	125622700	0.369982	0.163035636269	902	4	0.85566864564867	0.392181087996117	0.317173502535928	258.206131508219	2.34133679428942	2.2905	0.1416	2.2909	0.1505	1184501573
1853	6	125622700	126203631	0.380098	0.139312586176	949	6	0.669285891032356	0.503313125169247	0.236007688737531	271.660331265299	2.24748371817644	2.2905	0.1416	2.2909	0.1505	1185098970
1854	6	126203631	126791342	0.364972	0.149241719144	860	4	0.653789658860746	0.51324732979888	0.248382728870007	246.183229597636	2.23231667748215	2.2905	0.1416	2.2909	0.1505	1185679901
1855	6	126791342	127402843	0.34821	0.182339848995	768	2	0.739790950732064	0.459426850755862	0.287047799355398	219.847349222075	2.28231797919762	2.2905	0.1416	2.2909	0.1505	1186267612
1856	6	127402843	128004721	0.356274	0.169266861391	806	3	0.643212063304653	0.520086506780673	0.256798468394824	230.725212855459	2.24512534818941	2.2905	0.1416	2.2909	0.1505	1186879113
1857	6	128004721	128556556	0.344622	0.0939320630261	721	2	0.488859646991727	0.624941066152627	0.195940747875064	206.393149464995	2.14264487369985	2.2905	0.1416	2.2909	0.1505	1187480991
1858	6	128556556	129126530	0.35134	0.122767003407	833	3	0.775354968224779	0.43812993674515	0.304335125232404	238.454221226548	2.32033426183844	2.2905	0.1416	2.2909	0.1505	1188032826
1859	6	129126530	129708501	0.34642	0.140850660944	815	2	0.990722254472401	0.321821221186086	0.372741547752682	233.301548979155	2.42199108469539	2.2905	0.1416	2.2909	0.1505	1188602800
1860	6	129708501	130283575	0.367104	0.130546677471	837	4	0.543236880381645	0.586966716848877	0.20927369183089	239.599259503746	2.17261518494484	2.2905	0.1416	2.2909	0.1505	1189184771
1861	6	130283575	130884823	0.376926	0.16839640215	832	5	0.339645281515413	0.734123673414336	0.129832722898059	238.167961657248	2.06836544437539	2.2905	0.1416	2.2909	0.1505	1189759845
1862	6	130884823	131476973	0.374212	0.155619353204	1017	5	1.21717046934174	0.223539363331658	0.419496968614467	291.12598197767	2.52827843380982	2.2905	0.1416	2.2909	0.1505	1190361093
1863	6	131476973	132117348	0.374602	0.219207495608	944	5	0.870903773604862	0.383806696188576	0.312036054118808	270.229033418801	2.34679925419515	2.2905	0.1416	2.2909	0.1505	1190953243
1864	6	132117348	132697509	0.364326	0.138170266529	921	4	0.946994853957493	0.343641401189155	0.347247225371882	263.645063324911	2.39065541855938	2.2905	0.1416	2.2909	0.1505	1191593618
1865	6	132697509	133286040	0.371126	0.150427080307	888	5	0.605274527560137	0.544996603507463	0.223808871107072	254.198497538025	2.20758234928527	2.2905	0.1416	2.2909	0.1505	1192173779
1866	6	133286040	133857443	0.361022	0.124960841998	930	4	0.99025463684062	0.322049673135811	0.36127678527594	266.221399448607	2.41401687216093	2.2905	0.1416	2.2909	0.1505	1192762310
1867	6	133857443	134459809	0.378484	0.169939870444	960	5	0.946797843903355	0.343741800672678	0.336283600365485	274.809186527594	2.38657551274083	2.2905	0.1416	2.2909	0.1505	1193333713
1868	6	134459809	135084581	0.387122	0.199708053498	969	6	0.762753770012246	0.445610256496504	0.266096267131502	277.38552265129	2.29484902309059	2.2905	0.1416	2.2909	0.1505	1193936079
1869	6	135084581	135683262	0.382168	0.164830686125	962	6	0.730040012369284	0.465365727205404	0.255636495486463	275.381705666193	2.27827116637063	2.2905	0.1416	2.2909	0.1505	1194560851
1870	6	135683262	136272540	0.359	0.151504043932	556	3	-0.580333352622438	0.561689839894766	-0.278896487409636	159.160320530565	1.54874651810585	1.2827	0.1191	1.2575	0.1226	1195159532
1871	6	136272540	136871024	0.381278	0.164555777598	483	6	-1.50851568919907	0.131422594301814	-0.738377209447806	138.263371971696	1.14387211367673	1.2827	0.1191	1.2575	0.1226	1195748810
1872	6	136871024	137478177	0.387566	0.176484345791	501	6	-1.42439459811717	0.154332277070422	-0.685589795088371	143.416044219088	1.18650088809947	1.2827	0.1191	1.2575	0.1226	1196347294
1873	6	137478177	138058633	0.390412	0.138608266604	544	7	-1.33157211216763	0.183000834037434	-0.615516829105982	155.72520569897	1.25490196078431	1.2827	0.1191	1.2575	0.1226	1196954447
1874	6	138058633	138659324	0.400658	0.16762528488	511	8	-1.51132164239932	0.13070652248795	-0.767808068086591	146.278639912084	1.13745130773511	1.2827	0.1191	1.2575	0.1226	1197534903
1875	6	138659324	139278258	0.389998	0.192159422491	531	6	-1.28419277964734	0.199074510943735	-0.601688537479425	152.003831298076	1.25754884547069	1.2827	0.1191	1.2575	0.1226	1198135594
1876	6	139278258	139901940	0.391184	0.198309394852	581	7	-1.16136851279417	0.245492068198356	-0.520585316951792	166.316809763054	1.34025374855825	1.2827	0.1191	1.2575	0.1226	1198754528
1877	6	139901940	140476801	0.361544	0.130224523841	452	4	-1.30732049850766	0.191103885262907	-0.679631158304266	129.389325323409	1.17326411421155	1.2827	0.1191	1.2575	0.1226	1199378210
1878	6	140476801	141078599	0.33979	0.169156427904	384	1	-0.799530540249094	0.423982845288259	-0.518059173388233	109.923674611038	1.28213689482471	1.2827	0.1191	1.2575	0.1226	1199953071
1879	6	141078599	141659230	0.335176	0.138867886833	414	1	-0.654948709348804	0.512500777625704	-0.409534716610064	118.511461690025	1.38230383973289	1.2827	0.1191	1.2575	0.1226	1200554869
1880	6	141659230	142270565	0.337798	0.182117824106	385	1	-0.794711145885751	0.426781547306224	-0.514307038527125	110.209934180337	1.28547579298831	1.2827	0.1191	1.2575	0.1226	1201135500
1881	6	142270565	142870688	0.358422	0.166837464986	449	3	-1.10401079063923	0.269588456867815	-0.587265925391997	128.53054661551	1.25069637883008	1.2827	0.1191	1.2575	0.1226	1201746835
1882	6	142870688	143454540	0.379852	0.143618588272	576	5	-0.874659843260472	0.381759015930367	-0.400681993800721	164.885511916556	1.4319453076445	1.2827	0.1191	1.2575	0.1226	1202346958
1883	6	143454540	144028599	0.390162	0.129009387537	939	7	0.485466313576102	0.627345602609285	0.172001677297454	268.797735572303	2.16608996539792	2.1172	0.173	2.1285	0.1675	1202930810
1884	6	144028599	144657203	0.390892	0.204586671418	981	7	0.678670399351385	0.497346725630281	0.235129655862918	280.820637482885	2.26297577854671	2.1172	0.173	2.1285	0.1675	1203504869
1885	6	144657203	145244125	0.36415	0.148098043692	925	4	0.966221424127772	0.333933394672609	0.353499434684221	264.790101602109	2.40103828682674	2.1172	0.173	2.1285	0.1675	1204133473
1886	6	145244125	145843887	0.370868	0.166335979939	865	5	0.496176801506054	0.619769676821307	0.185949327281054	247.614527444134	2.15040397762585	2.1172	0.173	2.1285	0.1675	1204720395
1887	6	145843887	146447149	0.359972	0.171172724289	829	3	0.755778241569946	0.449782164317075	0.297390731362607	237.30918294935	2.3091922005571	2.1172	0.173	2.1285	0.1675	1205320157
1888	6	146447149	147026482	0.36277	0.136938513774	810	4	0.413457531732265	0.679271430997452	0.161967977052534	231.870251132658	2.10253082414017	2.1172	0.173	2.1285	0.1675	1205923419
1889	6	147026482	147593775	0.363716	0.118621241581	745	4	0.101025766465239	0.91953000613155	0.0412864946300704	213.263379128185	1.93380921479559	2.1172	0.173	2.1285	0.1675	1206502752
1890	6	147593775	148175234	0.369718	0.140094142493	797	4	0.350971178678859	0.725609970773296	0.138625793271018	228.148876731763	2.06878650227125	2.1172	0.173	2.1285	0.1675	1207070045
1891	6	148175234	148782514	0.396994	0.176656566987	909	7	0.347463395165185	0.728243213864023	0.125156813837786	260.209948493316	2.09688581314879	2.1172	0.173	2.1285	0.1675	1207651504
1892	6	148782514	149383695	0.403424	0.168303722174	765	8	-0.442238254952574	0.658316806279555	-0.185671611444198	218.988570514177	1.70283806343907	2.1172	0.173	2.1285	0.1675	1208258784
1893	6	149383695	149991519	0.396354	0.177393456	930	7	0.444065438052827	0.656995273515959	0.158107235639073	266.221399448607	2.14532871972318	2.1172	0.173	2.1285	0.1675	1208859965
1894	6	149991519	150676696	0.435996	0.270261552854	959	11	0.186430819566148	0.852106925550753	0.064027987841896	274.522926958295	2.01894736842105	2.1172	0.173	2.1285	0.1675	1209467789
1895	6	150676696	151290699	0.411002	0.185671731246	944	9	0.371141422317181	0.710532200214268	0.12972096305524	270.229033418801	2.12852311161218	2.1172	0.173	2.1285	0.1675	1210152966
1896	6	151290699	151950283	0.406338	0.241946438968	801	8	-0.290714625235712	0.771269585164772	-0.119329116615502	229.293915008961	1.78297161936561	2.1172	0.173	2.1285	0.1675	1210766969
1897	6	151950283	152555367	0.383492	0.173668449339	927	6	0.566471224154478	0.571073489135105	0.202168940341952	265.362620740708	2.19538188277087	2.1172	0.173	2.1285	0.1675	1211426553
1898	6	152555367	153139896	0.3663	0.144610447044	756	4	0.153898834433505	0.877689503143228	0.0624323035016192	216.41223439048	1.96236210253082	2.1172	0.173	2.1285	0.1675	1212031637
1899	6	153139896	153743909	0.360724	0.172203247281	762	4	0.182738689688923	0.855003056894301	0.0738370667738685	218.129791806278	1.97793640493186	2.1172	0.173	2.1285	0.1675	1212616166
1900	6	153743909	154359324	0.35102	0.187540115207	851	3	0.86345023817153	0.387889967944958	0.335177761552819	243.60689347394	2.37047353760446	2.1172	0.173	2.1285	0.1675	1213220179
1901	6	154359324	154966997	0.391318	0.177189047399	997	7	0.752271955837207	0.451887529178591	0.258470024041875	285.400790591679	2.29988465974625	2.1172	0.173	2.1285	0.1675	1213835594
1902	6	154966997	155599031	0.402424	0.208903318492	1007	8	0.576337255921888	0.564387245441116	0.210860418982572	288.263386284674	2.24151363383417	2.1172	0.173	2.1285	0.1675	1214443267
1903	6	155599031	156170072	0.369824	0.124406128457	783	4	0.283678183082885	0.776657015549184	0.113058376571587	224.141242761569	2.0324464633355	2.1172	0.173	2.1285	0.1675	1215075301
1904	6	156170072	156755748	0.384598	0.146285659648	887	6	0.379535466194698	0.70429027262385	0.138533706017485	253.912237968725	2.10065127294257	2.1172	0.173	2.1285	0.1675	1215646342
1905	6	156755748	157337864	0.401964	0.141064667523	1008	8	0.580546245636245	0.561546310016733	0.212292374475704	288.549645853974	2.24373956594324	2.1172	0.173	2.1285	0.1675	1216232018
1906	6	157337864	158006609	0.432472	0.252330858548	859	11	-0.261391069538583	0.793790943190985	-0.0948446960377712	245.896970028337	1.80842105263158	1.8457	0.1163	1.848	0.0991	1216814134
1907	6	158006609	158614534	0.43955	0.177530122959	896	11	-0.0956969705698325	0.923761246993741	-0.0340040951186306	256.488574092421	1.88631578947368	1.8457	0.1163	1.848	0.0991	1217482879
1908	6	158614534	159261531	0.434348	0.227198889639	984	11	0.298386291842331	0.765408350340196	0.101155488163005	281.679416190784	2.07157894736842	1.8457	0.1163	1.848	0.0991	1218090804
1909	6	159261531	159861732	0.42281	0.166945739844	785	10	-0.555736512388113	0.578390992234816	-0.227972983129031	224.713761900168	1.68094218415418	1.8457	0.1163	1.848	0.0991	1218737801
1910	6	159861732	160476597	0.427704	0.186813365536	863	10	-0.233169517267732	0.815629775210993	-0.0913050777290653	247.042008305535	1.84796573875803	1.8457	0.1163	1.848	0.0991	1219338002
1911	6	160476597	161195893	0.419786	0.304875878637	914	9	0.233980081082295	0.815000442479984	0.0831282687514689	261.641246339814	2.0608793686584	1.8457	0.1163	1.848	0.0991	1219952867
1912	6	161195893	161834356	0.411868	0.216869262588	858	9	-0.0220544225561585	0.982404543154443	-0.00808824880705526	245.610710459037	1.93461104847802	1.8457	0.1163	1.848	0.0991	1220672163
1913	6	161834356	162410287	0.404366	0.131840446165	860	8	-0.0423842320886326	0.966192398024271	-0.0167946994347519	246.183229597636	1.91430161380078	1.8457	0.1163	1.848	0.0991	1221310626
1914	6	162410287	162975966	0.382162	0.11610648442	711	6	-0.44298186882833	0.657778849236527	-0.180550838664164	203.530553771999	1.68383658969805	1.8457	0.1163	1.848	0.0991	1221886557
1915	6	162975966	163558855	0.373136	0.142203747197	687	5	-0.348144730564678	0.727731492895845	-0.146440706424933	196.66032410881	1.70789310130516	1.8457	0.1163	1.848	0.0991	1222452236
1916	6	163558855	164116917	0.41077	0.104042203196	758	9	-0.479258893339111	0.631754461776118	-0.186868048135509	216.98475352908	1.70913190529876	1.8457	0.1163	1.848	0.0991	1223035125
1917	6	164116917	164673311	0.414584	0.101356233173	855	9	-0.035770556679647	0.971465310401903	-0.0131414765333407	244.751931751139	1.92784667418264	1.8457	0.1163	1.848	0.0991	1223593187
1918	6	164673311	165272063	0.360604	0.164929720485	718	4	-0.028753582184141	0.977061121608012	-0.0119700868964021	205.534370757096	1.86372485399092	1.8457	0.1163	1.848	0.0991	1224149581
1919	6	165272063	165857247	0.377178	0.145567889758	746	5	-0.068285346338986	0.945558488827361	-0.0275751749877956	213.549638697485	1.85456805469236	1.8457	0.1163	1.848	0.0991	1224748333
1920	6	165857247	166417299	0.4157	0.107225757608	812	9	-0.232368479116317	0.816251828955194	-0.0875861691214247	232.442770271257	1.83089064261556	1.8457	0.1163	1.848	0.0991	1225333517
1921	6	166417299	167006546	0.443544	0.151459404969	834	12	-0.461083839210328	0.644738455813372	-0.168145362006801	238.740480795847	1.78109983982915	1.8457	0.1163	1.848	0.0991	1225893569
1922	6	167006546	167643169	0.446936	0.214605818514	849	12	-0.393996498404376	0.693583624453615	-0.142428191898426	243.034374335341	1.81313400961025	1.8457	0.1163	1.848	0.0991	1226482816
1923	6	167643169	168358476	0.449492	0.300999431014	730	12	-0.926222735464927	0.354330239551936	-0.360296281684085	208.969485588691	1.55899626268019	1.3789	0.3314	1.4864	0.2364	1227119439
1924	6	168358476	168927128	0.486222	0.120727615484	730	14	-0.96612800235203	0.333980134017927	-0.417806822597257	208.969485588691	1.48223350253807	1.3789	0.3314	1.4864	0.2364	1227834746
1925	6	168927128	169513893	0.439782	0.147870101318	823	11	-0.422606949616287	0.672582055308126	-0.156610396754609	235.591625533552	1.73263157894737	1.3789	0.3314	1.4864	0.2364	1228403398
1926	6	169513893	170119763	0.431062	0.174740455873	708	11	-0.937602122086728	0.348448920426813	-0.373753467093237	202.671775064101	1.49052631578947	1.3789	0.3314	1.4864	0.2364	1228990163
1927	6	170119763	170756306	0.484842	0.214507111067	598	14	-1.48622213786834	0.137220373779656	-0.705557802166531	171.183222441147	1.21421319796954	1.3789	0.3314	1.4864	0.2364	1229596033
1928	6	170756306	171115067	0.106368	0.319125757473	238	1	-1.50316211729718	0.132797243738034	-1.20820391080145	68.1297774932994	0.79465776293823	1.3789	0.3314	1.4864	0.2364	1230232576
1929	7	0	683041	0.555266	0.267979520995	742	16	0.380071099652931	0.703892638040672	0.181874040221313	212.404600420286	2.33333333333333	2.264	0.2223	2.2634	0.1884	1230232576
1930	7	683041	1330600	0.55157	0.227869584084	649	16	-0.0221223003299081	0.982350397737027	-0.011326668400352	185.782460475426	2.04088050314465	2.264	0.2223	2.2634	0.1884	1230915617
1931	7	1330600	1949982	0.57086	0.192743734884	593	16	-0.264303272362585	0.791546238931007	-0.141513041853487	169.751924594649	1.86477987421384	2.264	0.2223	2.2634	0.1884	1231563176
1932	7	1949982	2570397	0.543282	0.194087828308	788	16	0.579005469536916	0.562585482605989	0.268650483056886	225.572540608067	2.47798742138365	2.264	0.2223	2.2634	0.1884	1232182558
1933	7	2570397	3212524	0.499034	0.221337835039	1011	15	0.202020746179794	0.839900505451973	0.0688727181404901	289.408424561873	2.14081524616199	2.264	0.2223	2.2634	0.1884	1232802973
1934	7	3212524	3787974	0.39527	0.131114779738	986	7	0.701670885753205	0.482884433634439	0.242464166021591	282.251935329383	2.27450980392157	2.264	0.2223	2.2634	0.1884	1233445100
1935	7	3787974	4367688	0.458402	0.137505735587	829	13	-0.543792780158622	0.586584077662248	-0.233781459746101	237.30918294935	1.74986807387863	2.264	0.2223	2.2634	0.1884	1234020550
1936	7	4367688	5127560	0.47171	0.341994441169	980	14	0.0188987694591683	0.984921861195805	0.00707846263793429	280.534377913586	1.98984771573604	2.264	0.2223	2.2634	0.1884	1234600264
1937	7	5127560	6098775	0.490678	0.485180933161	1088	15	0.53207702122023	0.594672651737541	0.174768277487815	311.45041139794	2.30386447856008	2.264	0.2223	2.2634	0.1884	1235360136
1938	7	6098775	7089517	0.460876	0.495327744256	931	13	-0.163445009802334	0.870168066627088	-0.0663723936830575	266.507659017906	1.96517150395778	2.264	0.2223	2.2634	0.1884	1236331351
1939	7	7089517	7713071	0.375106	0.198144827874	858	5	0.462973145750463	0.64338361601385	0.174226842256512	245.610710459037	2.13300186451212	2.264	0.2223	2.2634	0.1884	1237322093
1940	7	7713071	8288668	0.371072	0.131336681741	817	5	0.268494590610576	0.788318638133442	0.10358527290265	233.874068117755	2.03107520198881	2.264	0.2223	2.2634	0.1884	1237945647
1941	7	8288668	8853838	0.369972	0.115310437567	885	4	0.773955722424987	0.438956975717367	0.289723524250906	253.339718830126	2.29720960415315	2.264	0.2223	2.2634	0.1884	1238521244
1942	7	8853838	9421183	0.33767	0.118702024341	794	1	1.17642114872154	0.239426624702906	0.529973523033569	227.290098023864	2.65108514190317	2.264	0.2223	2.2634	0.1884	1239086414
1943	7	9421183	10025064	0.33489	0.172022302407	639	1	0.429415022403375	0.667621223305554	0.216650446837605	182.91986478243	2.13355592654424	2.264	0.2223	2.2634	0.1884	1239653759
1944	7	10025064	10632802	0.342868	0.177277050308	720	2	0.483520683082358	0.628726077601963	0.193938394963917	206.106889895696	2.13967310549777	2.264	0.2223	2.2634	0.1884	1240257640
1945	7	10632802	11253726	0.35377	0.194748471633	818	3	0.701942243269154	0.482715183176533	0.278119472808605	234.160327687054	2.27855153203343	2.264	0.2223	2.2634	0.1884	1240865378
1946	7	11253726	11824243	0.351364	0.123601925972	738	3	0.310407710172484	0.756250931651641	0.129639445927253	211.259562143088	2.05571030640669	2.264	0.2223	2.2634	0.1884	1241486302
1947	7	11824243	12400616	0.346158	0.132506206918	705	2	0.403436224441825	0.68662734260392	0.163564745920398	201.812996356202	2.09509658246657	2.264	0.2223	2.2634	0.1884	1242056819
1948	7	12400616	13010231	0.356742	0.179810208082	782	3	0.525751703375652	0.599060735059313	0.213187237174209	223.854983192269	2.17827298050139	2.264	0.2223	2.2634	0.1884	1242633192
1949	7	13010231	13601725	0.33861	0.154682887739	785	1	1.13304659945146	0.257194684708435	0.5135271696696	224.713761900168	2.62103505843072	2.264	0.2223	2.2634	0.1884	1243242807
1950	7	13601725	14185475	0.34788	0.143468950749	750	2	0.643689600363424	0.519776734972984	0.252832084017485	214.694676974683	2.22882615156018	2.264	0.2223	2.2634	0.1884	1243834301
1951	7	14185475	14766268	0.336568	0.139108081537	691	1	0.680023529297212	0.496489562609087	0.32952022627887	197.805362386008	2.30717863105175	2.264	0.2223	2.2634	0.1884	1244418051
1952	7	14766268	15320920	0.34761	0.0985338554625	792	2	0.867926084556917	0.385434798173822	0.331441918713851	226.717578885265	2.35364041604755	2.264	0.2223	2.2634	0.1884	1244998844
1953	7	15320920	15882323	0.341488	0.10937419287	690	2	0.323351765801292	0.7464288543193	0.132537850299773	197.519102816708	2.05052005943536	2.264	0.2223	2.2634	0.1884	1245553496
1954	7	15882323	16471244	0.353984	0.150989691317	849	3	0.853661874844113	0.393292364228604	0.331783183419895	243.034374335341	2.36490250696379	2.264	0.2223	2.2634	0.1884	1246114899
1955	7	16471244	17061333	0.369442	0.152670190429	818	4	0.451910672072822	0.651333335920366	0.176146912222295	234.160327687054	2.12329656067489	2.264	0.2223	2.2634	0.1884	1246703820
1956	7	17061333	17644697	0.359344	0.142902201713	830	3	0.760672423233654	0.446852750092303	0.299129966101144	237.595442518649	2.31197771587744	2.264	0.2223	2.2634	0.1884	1247293909
1957	7	17644697	18236219	0.36364	0.154722901261	866	4	0.682629514116164	0.494840979438699	0.258413094007272	247.900787013434	2.24789097988319	2.264	0.2223	2.2634	0.1884	1247877273
1958	7	18236219	18766309	0.349684	0.0567639457451	838	2	1.11351842438788	0.265485839870166	0.412891732333593	239.885519073046	2.49034175334324	2.264	0.2223	2.2634	0.1884	1248468795
1959	7	18766309	19354791	0.354946	0.150356340551	807	3	0.648106244968362	0.516916235132262	0.258587303144637	231.011472424759	2.24791086350975	2.264	0.2223	2.2634	0.1884	1248998885
1960	7	19354791	19962497	0.347246	0.177233728151	859	2	1.22563666648463	0.220335433250544	0.448599619772705	245.896970028337	2.55274888558692	2.264	0.2223	2.2634	0.1884	1249587367
1961	7	19962497	20543175	0.360334	0.138937586752	868	4	0.692242799201303	0.488784865158566	0.261741111725026	248.473306152033	2.25308241401687	2.264	0.2223	2.2634	0.1884	1250195073
1962	7	20543175	21142357	0.367536	0.165529004543	797	4	0.350971178678859	0.725609970773296	0.138625793271018	228.148876731763	2.06878650227125	2.264	0.2223	2.2634	0.1884	1250775751
1963	7	21142357	21743581	0.3768	0.168363205727	932	5	0.813983220880993	0.415654563352717	0.293579149411247	266.793918587206	2.31696706028589	2.264	0.2223	2.2634	0.1884	1251374933
1964	7	21743581	22319108	0.391446	0.131231028258	955	7	0.559067870061924	0.576115401555472	0.19637725256679	273.377888681096	2.20299884659746	2.264	0.2223	2.2634	0.1884	1251976157
1965	7	22319108	22961577	0.406458	0.221752333576	1075	8	0.862548556498183	0.388385725102227	0.30513339545261	307.729036997046	2.39287701725097	2.264	0.2223	2.2634	0.1884	1252551684
1966	7	22961577	23620882	0.382852	0.241625651254	955	6	0.697326254726323	0.485598640979726	0.245100334639532	273.377888681096	2.26169330965068	2.264	0.2223	2.2634	0.1884	1253194153
1967	7	23620882	24279827	0.384196	0.241211330232	977	6	0.800140921604202	0.423629154172577	0.277958163684806	279.675599205687	2.31379514505625	2.264	0.2223	2.2634	0.1884	1253853458
1968	7	24279827	24870183	0.392266	0.15305341184	1065	7	1.06507857090195	0.286840375644464	0.353658044756879	304.86644130405	2.45674740484429	2.264	0.2223	2.2634	0.1884	1254512403
1969	7	24870183	25454321	0.400462	0.14403788146	1047	8	0.744696844496179	0.45645500719869	0.267058177906596	299.713769056657	2.330550918197	2.264	0.2223	2.2634	0.1884	1255102759
1970	7	25454321	26013718	0.406722	0.106180404972	1011	8	0.593173214779317	0.553065236334435	0.216579732878802	289.408424561873	2.25041736227045	2.264	0.2223	2.2634	0.1884	1255686897
1971	7	26013718	26629172	0.413184	0.187591599047	999	9	0.622603881247805	0.533544860041437	0.211418781485817	285.973309730278	2.25253664036077	2.264	0.2223	2.2634	0.1884	1256246294
1972	7	26629172	27238555	0.399696	0.179497951206	1005	7	0.789072734080118	0.430069496950863	0.27000011570997	287.690867146075	2.31833910034602	2.264	0.2223	2.2634	0.1884	1256861748
1973	7	27238555	27832979	0.396014	0.158849575387	1045	7	0.973076625294674	0.330515220389004	0.326307556611924	299.141249918058	2.41061130334487	2.264	0.2223	2.2634	0.1884	1257471131
1974	7	27832979	28398319	0.398942	0.115576467259	981	7	0.678670399351385	0.497346725630281	0.235129655862918	280.820637482885	2.26297577854671	2.264	0.2223	2.2634	0.1884	1258065555
1975	7	28398319	28942537	0.4004	0.0812505282809	1033	8	0.685770988495177	0.49285753356191	0.247636989840847	295.706135086463	2.29938786867001	2.264	0.2223	2.2634	0.1884	1258630895
1976	7	28942537	29506437	0.409662	0.113317964178	1024	8	0.647890081065962	0.517056046587123	0.235012450975788	293.129798962767	2.27935447968837	2.264	0.2223	2.2634	0.1884	1259175113
1977	7	29506437	30191291	0.406338	0.269917383851	935	8	0.273289996488164	0.784630304401494	0.103835005750787	267.652697295105	2.08124652198108	2.264	0.2223	2.2634	0.1884	1259739013
1978	7	30191291	30812599	0.429714	0.195246158105	1008	10	0.366474255712463	0.714011219421071	0.132758096591896	288.549645853974	2.15845824411135	2.264	0.2223	2.2634	0.1884	1260423867
1979	7	30812599	31370178	0.457948	0.103266084268	894	13	-0.301414299049223	0.76309859196003	-0.124878730058534	255.916054953822	1.88707124010554	2.264	0.2223	2.2634	0.1884	1261045175
1980	7	31370178	31939322	0.387078	0.121487707856	1063	6	1.20205280121773	0.229343071414612	0.399669293247526	304.293922165451	2.51746595618709	2.264	0.2223	2.2634	0.1884	1261602754
1981	7	31939322	32538381	0.403628	0.165357669278	1016	8	0.614218163351103	0.539071172399202	0.223697137747954	290.83972240837	2.2615470228158	2.264	0.2223	2.2634	0.1884	1262171898
1982	7	32538381	33405816	0.374652	0.423587934543	912	5	0.719115633007877	0.47206967586662	0.262283018921708	261.068727201214	2.26724673710379	2.264	0.2223	2.2634	0.1884	1262770957
1983	7	33405816	33967245	0.393608	0.109415438105	1030	7	0.904075166089216	0.365955545632359	0.30544895171426	294.847356378565	2.3760092272203	2.264	0.2223	2.2634	0.1884	1263638392
1984	7	33967245	34547801	0.392064	0.138756640186	1022	7	0.867274387846305	0.385791686472507	0.2941998105813	292.557279824168	2.35755478662053	2.264	0.2223	2.2634	0.1884	1264199821
1985	7	34547801	35412535	0.387642	0.421787509222	929	6	0.575818012052467	0.564738197481042	0.205278198099074	265.935139879307	2.20011841326229	2.264	0.2223	2.2634	0.1884	1264780377
1986	7	35412535	36089030	0.403388	0.260896237223	880	8	0.0417955621985131	0.966661672776026	0.0163721645004474	251.908420983628	1.95882025598219	2.264	0.2223	2.2634	0.1884	1265645111
1987	7	36089030	36700737	0.422602	0.1826152063	954	10	0.143158643706046	0.886164890867882	0.0533236290974913	273.091629111797	2.04282655246253	2.264	0.2223	2.2634	0.1884	1266321606
1988	7	36700737	37273601	0.404618	0.127192492459	1064	8	0.816249669640253	0.414357353943206	0.290294886476977	304.58018173475	2.3683917640512	2.264	0.2223	2.2634	0.1884	1266933313
1989	7	37273601	37869332	0.391688	0.160695011675	968	7	0.618869134706655	0.536002573279898	0.215883566918273	277.099263081991	2.23298731257209	2.264	0.2223	2.2634	0.1884	1267506177
1990	7	37869332	38491882	0.37907	0.196851658501	901	5	0.666938459677663	0.504811443356534	0.244776300570505	257.919871938919	2.23990055935364	2.264	0.2223	2.2634	0.1884	1268101908
1991	7	38491882	39058515	0.381238	0.117594633564	908	6	0.477676739123582	0.632880302635818	0.172291899007336	259.923688924016	2.15038484310243	2.264	0.2223	2.2634	0.1884	1268724458
1992	7	39058515	39617167	0.393158	0.104988436451	856	7	0.103658239305899	0.91744056826403	0.0384873160448259	245.038191320438	1.97462514417532	2.264	0.2223	2.2634	0.1884	1269291091
1993	7	39617167	40356337	0.376112	0.323565620899	997	5	1.12230288146862	0.261733681441676	0.390842699155162	285.400790591679	2.47855811062772	2.264	0.2223	2.2634	0.1884	1269849743
1994	7	40356337	40920441	0.373098	0.113638619829	938	5	0.842443497242927	0.399539754290933	0.302837117272343	268.511476003003	2.33188315724052	2.264	0.2223	2.2634	0.1884	1270588913
1995	7	40920441	41489224	0.388624	0.120930126252	964	6	0.739386800267273	0.459672155192606	0.258632747946383	275.954224804792	2.28300769686205	2.264	0.2223	2.2634	0.1884	1271153017
1996	7	41489224	42039837	0.398424	0.0919211860236	938	7	0.480866216295738	0.63061158500013	0.170464442159056	268.511476003003	2.16378316032295	2.264	0.2223	2.2634	0.1884	1271721800
1997	7	42039837	42603518	0.396948	0.112973472585	912	7	0.361263687006277	0.717902336791694	0.129910343808421	261.068727201214	2.1038062283737	2.264	0.2223	2.2634	0.1884	1272272413
1998	7	42603518	43210147	0.388682	0.175773001291	1036	6	1.07587116459488	0.281984879621432	0.362551699402975	296.564913794362	2.45352279455299	2.264	0.2223	2.2634	0.1884	1272836094
1999	7	43210147	43812012	0.406508	0.169248917947	1028	8	0.664726039923391	0.506225735380369	0.240637000169666	294.274837239965	2.28825820812465	2.264	0.2223	2.2634	0.1884	1273442723
[truncated: 2,506 more rows]
