# Supplementary material for: Digital microfluidic isolation of single cells for -Omics
Source: Nat Commun. 2020 Nov 11;11:5632. doi: 10.1038/s41467-020-19394-5 (PMC7658233; doi:10.1038/s41467-020-19394-5)
Supplement: Supplementary file 8 — Source Data [file 41467_2020_19394_MOESM8_ESM.zip › Source Data/Figure S8_Processed Sequencing Data/1CellAI-2 (Figure 8).txt]

Chrom	Start	End	GCfrac	Nfrac	Count	bin	zscore	pvalue	Log2_foldchange	rpkm	est_copy	seg.mean	seg.sd	seg.median	seg.mad	Position
1	1	0	1477506	0.611508	0.661591898781	168	16	-1.43453076896812	0.151420855043761	-1.21683793237918	71.4828217843899	0.915531335149864	1.1123	0.4385	0.9204	0.1706	0
2	1	1477506	2199916	0.550532	0.307872260904	404	16	0.0870822285082198	0.930606151312743	0.0490561275938576	171.899166671985	2.2016348773842	1.1123	0.4385	0.9204	0.1706	1477506
3	1	2199916	2860961	0.595166	0.243621841176	215	16	-1.13149767201308	0.257845682712347	-0.860962505568477	91.4809921645466	1.1716621253406	1.1123	0.4385	0.9204	0.1706	2199916
4	1	2860961	3395484	0.56922	0.0645865566122	149	16	-1.55703351029036	0.119462529537356	-1.38998683469578	63.3984550349649	0.811989100817439	1.1123	0.4385	0.9204	0.1706	2860961
5	1	3395484	4129575	0.556132	0.318885533265	190	16	-1.29268548954236	0.196119858388496	-1.03929974682699	80.8436674942505	1.03542234332425	1.1123	0.4385	0.9204	0.1706	3395484
6	1	4129575	4714168	0.479562	0.144704093275	286	14	-2.33552896374108	0.0195158046496674	-1.07190699315715	121.690994228188	0.920353982300885	1.1123	0.4385	0.9204	0.1706	4129575
7	1	4714168	5292119	0.456362	0.134874755818	247	13	-2.2982786061293	0.0215459372871255	-1.35213536527702	105.096767742526	0.789768185451639	1.1123	0.4385	0.9204	0.1706	4714168
8	1	5292119	5860233	0.480376	0.119894950661	278	14	-2.39480030434925	0.0166294194824	-1.11283725721203	118.287050333693	0.894609814963797	1.1123	0.4385	0.9204	0.1706	5292119
9	1	5860233	6446979	0.540016	0.147842507661	233	16	-1.01544244339201	0.309894969675573	-0.744969210503657	99.1398659271599	1.26975476839237	1.1123	0.4385	0.9204	0.1706	5860233
10	1	6446979	7094704	0.4825	0.228067466903	575	14	-0.194351784270983	0.845900440579392	-0.064360184103797	244.658467416811	1.85036202735318	2.1287	0.1906	2.1175	0.1716	6446979
11	1	7094704	7655639	0.487108	0.108631124818	650	14	0.361317033930601	0.717862461390986	0.112517577980282	276.570441427699	2.09171359613838	2.1287	0.1906	2.1175	0.1716	7094704
12	1	7655639	8303803	0.447464	0.228590295049	597	12	-0.103606124340354	0.917481927302692	-0.0327827313689111	254.019313126671	1.9073482428115	2.1287	0.1906	2.1175	0.1716	7655639
13	1	8303803	8949515	0.418338	0.225660975791	662	9	0.443190534326392	0.657627924928928	0.152674229207637	281.676357269441	2.15459723352319	2.1287	0.1906	2.1175	0.1716	8303803
14	1	8949515	9634621	0.495134	0.270185927433	606	15	0.176273022235633	0.860079455292331	0.0580232382462037	257.848750007978	2.0472972972973	2.1287	0.1906	2.1175	0.1716	8949515
15	1	9634621	10359005	0.453716	0.309758360207	682	13	0.308188871748293	0.757938619697355	0.113125332162478	290.186217005678	2.1806554756195	2.1287	0.1906	2.1175	0.1716	9634621
16	1	10359005	10962865	0.491486	0.171993508429	714	15	0.973191057645097	0.330458354382748	0.294629518802353	303.801992583657	2.41216216216216	2.1287	0.1906	2.1175	0.1716	10359005
17	1	10962865	11614386	0.48336	0.232565028602	586	14	-0.11285369093475	0.91014655097922	-0.0370214755132867	249.338890271741	1.88576025744167	2.1287	0.1906	2.1175	0.1716	10962865
18	1	11614386	12254539	0.517524	0.21893672294	615	15	0.242682858519755	0.808251087468282	0.0792918549998551	261.678186889285	2.0777027027027	2.1287	0.1906	2.1175	0.1716	11614386
19	1	12254539	13787191	0.441146	0.673768083035	713	12	0.772294536171162	0.439940000769494	0.223388413810172	303.376499596845	2.2779552715655	2.1287	0.1906	2.1175	0.1716	12254539
20	1	13787191	14407453	0.43416	0.193889033989	709	11	0.710671541771788	0.477287798606846	0.213349415025378	301.674527649598	2.21909233176839	2.1287	0.1906	2.1175	0.1716	13787191
21	1	14407453	14989912	0.424528	0.141570479639	635	10	0.0758259533082503	0.939557567807206	0.0269040813898967	270.188046625522	1.984375	2.1287	0.1906	2.1175	0.1716	14407453
22	1	14989912	15573437	0.48865	0.143138683004	633	14	0.235365435138242	0.813925111327327	0.0742833594928068	269.337060651898	2.03700724054706	2.1287	0.1906	2.1175	0.1716	14989912
23	1	15573437	16262580	0.46305	0.274461178594	639	13	0.0505380635902777	0.959693617785731	0.0191695240853001	271.890018572769	2.0431654676259	2.1287	0.1906	2.1175	0.1716	15573437
24	1	16262580	17334882	0.51144	0.533713450129	638	15	0.412396884579178	0.680048546267022	0.132261868538122	271.464525585957	2.15540540540541	2.1287	0.1906	2.1175	0.1716	16262580
25	1	17334882	17969314	0.502812	0.211893473217	592	15	0.0729688324603318	0.94183091946624	0.0243026204022026	251.891848192612	2	2.1287	0.1906	2.1175	0.1716	17334882
26	1	17969314	18521200	0.499378	0.0940157931167	602	15	0.14675753944269	0.883323400325225	0.0484689315329548	256.146778060731	2.03378378378378	2.1287	0.1906	2.1175	0.1716	17969314
27	1	18521200	19077495	0.493372	0.101196307714	702	15	0.884644609266268	0.376348338949609	0.270176475077814	298.696076741915	2.37162162162162	2.1287	0.1906	2.1175	0.1716	18521200
28	1	19077495	19661460	0.4832	0.143784302141	585	14	-0.120262608510772	0.904275123169855	-0.0394855154647676	248.913397284929	1.88254223652454	2.1287	0.1906	2.1175	0.1716	19077495
29	1	19661460	20294778	0.465174	0.210507201753	699	13	0.410050819159601	0.681768668861345	0.148646048513742	297.41959778148	2.23501199040767	2.1287	0.1906	2.1175	0.1716	19661460
30	1	20294778	20906339	0.477008	0.182420069298	735	14	0.991075027892396	0.321648945749779	0.289822109788192	312.737345306706	2.36524537409493	2.1287	0.1906	2.1175	0.1716	20294778
31	1	20906339	21563446	0.40862	0.239088915504	688	8	0.655942165434605	0.511861336775638	0.213419156715998	292.739174926549	2.22834008097166	2.1287	0.1906	2.1175	0.1716	20906339
32	1	21563446	22254740	0.50199	0.276718733274	610	15	0.205788505028576	0.836956120686413	0.0675146872235014	259.550721955225	2.06081081081081	2.1287	0.1906	2.1175	0.1716	21563446
33	1	22254740	22885971	0.480082	0.207896950562	654	14	0.390952704234685	0.695832195634531	0.121368495562548	278.272413374947	2.10458567980692	2.1287	0.1906	2.1175	0.1716	22254740
34	1	22885971	23471767	0.485198	0.146460542578	652	14	0.376134869082643	0.706816632707626	0.116949824295543	277.421427401323	2.09814963797265	2.1287	0.1906	2.1175	0.1716	22885971
35	1	23471767	24145905	0.454474	0.258312096336	740	13	0.655717868798639	0.512005669552517	0.230878863654618	314.864810240765	2.36610711430855	2.1287	0.1906	2.1175	0.1716	23471767
36	1	24145905	24796802	0.45735	0.231829306327	575	13	-0.332942209017001	0.739177907114496	-0.133084451029957	244.658467416811	1.83852917665867	2.1287	0.1906	2.1175	0.1716	24145905
37	1	24796802	25427884	0.463804	0.207709933099	600	13	-0.183145227529783	0.854684069439716	-0.0716839063658133	255.295792087107	1.91846522781775	2.1287	0.1906	2.1175	0.1716	24796802
38	1	25427884	26166886	0.467966	0.323411844623	610	13	-0.123226434934895	0.901927793041153	-0.0478371644114456	259.550721955225	1.95043964828137	2.1287	0.1906	2.1175	0.1716	25427884
39	1	26166886	26827376	0.47554	0.242986267771	656	14	0.405770539386728	0.684911207084882	0.125773674682549	279.12339934857	2.11102172164119	2.1287	0.1906	2.1175	0.1716	26166886
40	1	26827376	27548159	0.473618	0.306309943492	691	14	0.665082654547467	0.505997628232981	0.200763570452724	294.015653886985	2.22365245374095	2.1287	0.1906	2.1175	0.1716	26827376
41	1	27548159	28223466	0.476064	0.259596005965	734	14	0.983666110316375	0.325279708034808	0.287857922907678	312.311852319894	2.3620273531778	2.1287	0.1906	2.1175	0.1716	27548159
42	1	28223466	28995833	0.419896	0.352639354089	724	9	0.85653307549869	0.391702985826326	0.281832709483625	308.056922451776	2.35638730675346	2.1287	0.1906	2.1175	0.1716	28223466
43	1	28995833	29679015	0.443604	0.268130600631	603	12	-0.0583009177621725	0.95350893649192	-0.0183556607336313	256.572271047542	1.92651757188498	2.1287	0.1906	2.1175	0.1716	28995833
44	1	29679015	30404383	0.478374	0.310694709444	624	14	0.168685176954052	0.866044278768433	0.0536238889267137	265.507623770591	2.00804505229284	2.1287	0.1906	2.1175	0.1716	29679015
45	1	30404383	30996073	0.480618	0.154962902871	589	14	-0.0906269382066871	0.927789026413278	-0.0296545061050738	250.615369232177	1.89541432019308	2.1287	0.1906	2.1175	0.1716	30404383
46	1	30996073	31602503	0.468036	0.175502531207	561	13	-0.416828518649843	0.676803841048431	-0.168645636252901	238.701565601445	1.79376498800959	2.1287	0.1906	2.1175	0.1716	30996073
47	1	31602503	32239335	0.48294	0.214863574695	680	14	0.583584561211234	0.559499849751539	0.177612606202167	289.335231032055	2.18825422365245	2.1287	0.1906	2.1175	0.1716	31602503
48	1	32239335	32948488	0.455718	0.294933533384	730	13	0.595799076203752	0.551309460944624	0.211250056905685	310.609880372647	2.33413269384492	2.1287	0.1906	2.1175	0.1716	32239335
49	1	32948488	33647449	0.453358	0.284652505648	703	13	0.434018336197556	0.664275125885347	0.156878282210841	299.121569728727	2.24780175859313	2.1287	0.1906	2.1175	0.1716	32948488
50	1	33647449	34220418	0.451892	0.127352439661	672	13	0.248270079153406	0.803925447768603	0.0918148259170661	285.93128713756	2.14868105515588	2.1287	0.1906	2.1175	0.1716	33647449
51	1	34220418	34781660	0.449912	0.109118704587	732	12	0.915761023668738	0.35979225051929	0.261329985650326	311.46086634627	2.33865814696486	2.1287	0.1906	2.1175	0.1716	34220418
52	1	34781660	35341725	0.449814	0.107246480319	762	12	1.14228705655965	0.253334719602278	0.319277334859606	324.225655950626	2.43450479233227	2.1287	0.1906	2.1175	0.1716	34781660
53	1	35341725	36027950	0.394368	0.271376006412	622	7	0.342711791280434	0.731815291209849	0.11669692853127	264.656637796968	2.05960264900662	2.1287	0.1906	2.1175	0.1716	35341725
54	1	36027950	36688308	0.431336	0.242834947104	701	11	0.652338801201389	0.514182634446497	0.196978231796486	298.270583755103	2.19405320813772	2.1287	0.1906	2.1175	0.1716	36027950
55	1	36688308	37287390	0.48005	0.165389712927	658	14	0.42058837453877	0.674055684312143	0.130165443799707	279.974385322194	2.11745776347546	2.1287	0.1906	2.1175	0.1716	36688308
56	1	37287390	37834007	0.478924	0.0852827482497	763	14	1.19852472002099	0.230712805296685	0.343760916898996	324.651148937438	2.45534995977474	2.1287	0.1906	2.1175	0.1716	37287390
57	1	37834007	38495340	0.465712	0.24395123183	666	13	0.212318803596473	0.831858326683565	0.0788757702095678	283.378329216689	2.1294964028777	2.1287	0.1906	2.1175	0.1716	37834007
58	1	38495340	39061225	0.456718	0.116428249556	742	13	0.667701627317616	0.504324071044342	0.234772779759109	315.715796214389	2.37250199840128	2.1287	0.1906	2.1175	0.1716	38495340
59	1	39061225	39735315	0.425748	0.258259282885	689	10	0.424835622572897	0.670956507397004	0.14465147243466	293.164667913361	2.153125	2.1287	0.1906	2.1175	0.1716	39061225
60	1	39735315	40405957	0.438614	0.254445740052	661	11	0.360675098349394	0.718342342080933	0.112214059293554	281.250864282629	2.06885758998435	2.1287	0.1906	2.1175	0.1716	39735315
61	1	40405957	41088519	0.406074	0.267465812629	657	8	0.441007332411279	0.659207688696627	0.14690396233623	279.548892335382	2.12793522267206	2.1287	0.1906	2.1175	0.1716	40405957
62	1	41088519	41704921	0.442154	0.188841048537	699	12	0.666582387488738	0.505038922237092	0.19477879274172	297.41959778148	2.2332268370607	2.1287	0.1906	2.1175	0.1716	41088519
63	1	41704921	42252912	0.500038	0.0875762558144	562	15	-0.148397288486742	0.88202923985496	-0.050724425005821	239.127058588257	1.89864864864865	2.1287	0.1906	2.1175	0.1716	41704921
64	1	42252912	42844135	0.411788	0.154295418142	617	9	0.143183851217466	0.886144983265926	0.0511135015498376	262.529172862908	2.00813669650122	2.1287	0.1906	2.1175	0.1716	42252912
65	1	42844135	43487604	0.424556	0.222961789923	633	10	0.0628996692614115	0.949846398215957	0.0223529891587097	269.337060651898	1.978125	2.1287	0.1906	2.1175	0.1716	42844135
66	1	43487604	44097015	0.47732	0.179535649996	685	14	0.62062914909134	0.534843656161436	0.188181847912354	291.462695966114	2.20434432823813	2.1287	0.1906	2.1175	0.1716	43487604
67	1	44097015	44709720	0.45591	0.183946597465	646	13	0.0924812184066988	0.926315712805302	0.0348877578322307	274.868469480452	2.06554756195044	2.1287	0.1906	2.1175	0.1716	44097015
68	1	44709720	45306909	0.471	0.162744122882	769	14	1.24297822547711	0.213875857476346	0.355061458026292	327.204106858309	2.47465808527755	2.1287	0.1906	2.1175	0.1716	44709720
69	1	45306909	46057641	0.407858	0.333983365569	673	8	0.551941439778157	0.580988475416943	0.181617096624217	286.356780124372	2.17975708502024	2.1287	0.1906	2.1175	0.1716	45306909
70	1	46057641	46739291	0.4057	0.266485733148	659	8	0.454874095832139	0.649199819958631	0.151289057021952	280.399878309006	2.13441295546559	2.1287	0.1906	2.1175	0.1716	46057641
71	1	46739291	47487093	0.463986	0.331373812854	680	13	0.296205113229315	0.767073444173441	0.108888339276007	289.335231032055	2.17426059152678	2.1287	0.1906	2.1175	0.1716	46739291
72	1	47487093	48167635	0.450778	0.265291488255	626	13	-0.0273563667830757	0.978175499474569	-0.0104837499290759	266.358609744215	2.00159872102318	2.1287	0.1906	2.1175	0.1716	47487093
73	1	48167635	48734785	0.462736	0.118399012607	615	13	-0.0932670386374517	0.925691417268956	-0.036059996635092	261.678186889285	1.96642685851319	2.1287	0.1906	2.1175	0.1716	48167635
74	1	48734785	49331543	0.405004	0.162139426702	683	8	0.621275256882456	0.53441853076891	0.202896170303991	290.61170999249	2.21214574898785	2.1287	0.1906	2.1175	0.1716	48734785
75	1	49331543	49933878	0.378948	0.169897150257	511	5	-0.125061190754965	0.900475107311256	-0.0485801804450616	217.426916260853	1.83154121863799	2.1287	0.1906	2.1175	0.1716	49331543
76	1	49933878	50601492	0.361516	0.251064237718	586	4	0.667352830106227	0.504546788296884	0.235039408188783	249.338890271741	2.1865671641791	2.1287	0.1906	2.1175	0.1716	49933878
77	1	50601492	51202463	0.399144	0.168013098802	930	7	2.5267022613746	0.0115139067991555	0.697013064396061	395.708477735016	3.0794701986755	2.1287	0.1906	2.1175	0.1716	50601492
78	1	51202463	51884419	0.382758	0.266814867821	501	6	-0.37128858414878	0.710422599791297	-0.147578540531955	213.171986392734	1.72461273666093	2.1287	0.1906	2.1175	0.1716	51202463
79	1	51884419	52515583	0.385642	0.207812866387	689	6	0.922254588790613	0.35639579495889	0.312114838977128	293.164667913361	2.37177280550775	2.1287	0.1906	2.1175	0.1716	51884419
80	1	52515583	53202684	0.396282	0.272304944979	683	7	0.775255358409472	0.438188782535899	0.251667926690758	290.61170999249	2.26158940397351	2.1287	0.1906	2.1175	0.1716	52515583
81	1	53202684	53830948	0.4457	0.204156214585	581	12	-0.224420008548839	0.822430503142479	-0.0719754992291872	247.211425337682	1.85623003194888	2.1287	0.1906	2.1175	0.1716	53202684
82	1	53830948	54415206	0.469264	0.144213686419	685	13	0.326164509526759	0.744299891652489	0.119457580986195	291.462695966114	2.19024780175859	2.1287	0.1906	2.1175	0.1716	53830948
83	1	54415206	55037497	0.477002	0.196517384953	716	14	0.850305593947994	0.395155207314752	0.252037447328722	304.652978557281	2.30410297666935	2.1287	0.1906	2.1175	0.1716	54415206
84	1	55037497	55654887	0.459782	0.190139134097	625	13	-0.0333482460425644	0.973396880356826	-0.0127902173122449	265.933116757403	1.99840127897682	2.1287	0.1906	2.1175	0.1716	55037497
85	1	55654887	56247615	0.412656	0.156442752831	656	9	0.403189643245202	0.686808718077316	0.139538827018504	279.12339934857	2.13506916192026	2.1287	0.1906	2.1175	0.1716	55654887
86	1	56247615	56824574	0.38886	0.133387294418	692	6	0.942896235167305	0.345733980798665	0.318382893909561	294.441146873797	2.38209982788296	2.1287	0.1906	2.1175	0.1716	56247615
87	1	56824574	57393964	0.401412	0.121867261455	632	8	0.267672789650532	0.788951196448107	0.0909351501910032	268.911567665086	2.04696356275304	2.1287	0.1906	2.1175	0.1716	56824574
88	1	57393964	57935864	0.405422	0.0773205388448	604	8	0.0735381017584959	0.941377925319585	0.0255591413389791	256.997764034354	1.95627530364372	2.1287	0.1906	2.1175	0.1716	57393964
89	1	57935864	58502738	0.397714	0.117969778116	620	7	0.328530034981121	0.742510938715036	0.112050563674905	263.805651823344	2.05298013245033	2.1287	0.1906	2.1175	0.1716	57935864
90	1	58502738	59094223	0.410758	0.154670025444	688	9	0.616527729011549	0.537546276631168	0.208251577102518	292.739174926549	2.23921887713588	2.1287	0.1906	2.1175	0.1716	58502738
91	1	59094223	59653371	0.414602	0.10578236889	698	9	0.683195880813533	0.494483075183277	0.229070048610072	296.994104794668	2.27176566314076	2.1287	0.1906	2.1175	0.1716	59094223
92	1	59653371	60255843	0.39864	0.170085912706	655	7	0.576710770219094	0.564134855580622	0.19127725482548	278.697906361758	2.16887417218543	2.1287	0.1906	2.1175	0.1716	59653371
93	1	60255843	60821076	0.37104	0.115409043704	575	5	0.332305449720335	0.739658625220611	0.121658484449054	244.658467416811	2.06093189964158	2.1287	0.1906	2.1175	0.1716	60255843
94	1	60821076	61417341	0.382734	0.161446672201	607	6	0.358049587827686	0.72030620441343	0.129307372528519	258.27424299479	2.0895008605852	2.1287	0.1906	2.1175	0.1716	60821076
95	1	61417341	61970030	0.39004	0.0953320945414	537	7	-0.260012851440358	0.794853860439409	-0.0952955636139201	228.489733917961	1.77814569536424	2.1287	0.1906	2.1175	0.1716	61417341
96	1	61970030	62620848	0.381812	0.231736061387	584	6	0.199796965606377	0.841639374577238	0.0735792251528537	248.487904298117	2.01032702237522	2.1287	0.1906	2.1175	0.1716	61970030
97	1	62620848	63280408	0.38627	0.241918854994	580	6	0.172274770437454	0.863221518074284	0.063663756287771	246.78593235087	1.99655765920826	2.1287	0.1906	2.1175	0.1716	62620848
98	1	63280408	63869089	0.386228	0.150643557377	613	6	0.399332880581071	0.689647942631949	0.143497929963618	260.827200915661	2.11015490533563	2.1287	0.1906	2.1175	0.1716	63280408
99	1	63869089	64446262	0.393574	0.133708610763	629	7	0.392347938328028	0.694801147592304	0.132842365279956	267.63508870465	2.08278145695364	2.1287	0.1906	2.1175	0.1716	63869089
100	1	64446262	65033617	0.394434	0.148726068562	609	7	0.250530375334901	0.80217721738053	0.0862245763069996	259.125228968414	2.01655629139073	2.1287	0.1906	2.1175	0.1716	64446262
101	1	65033617	65629394	0.399178	0.160759814494	747	7	1.22907155998748	0.219044977103385	0.380890591189904	317.843261148448	2.47350993377483	2.1287	0.1906	2.1175	0.1716	65033617
102	1	65629394	66254847	0.377892	0.200579420036	636	5	0.768233028923354	0.442348754208583	0.267123293901672	270.613539612333	2.27956989247312	2.1287	0.1906	2.1175	0.1716	65629394
103	1	66254847	66835865	0.365906	0.139441463087	629	4	0.993082238383277	0.320669878963377	0.337198760645825	267.63508870465	2.34701492537313	2.1287	0.1906	2.1175	0.1716	66254847
104	1	66835865	67427162	0.36773	0.154401256898	601	4	0.780979367877291	0.43481462960602	0.271503734477721	255.721285073919	2.24253731343284	2.1287	0.1906	2.1175	0.1716	66835865
105	1	67427162	68073033	0.388648	0.225851601945	646	6	0.626390990724688	0.53105851738969	0.219145020966761	274.868469480452	2.22375215146299	2.1287	0.1906	2.1175	0.1716	67427162
106	1	68073033	68649348	0.405242	0.132418902857	652	8	0.40634042385913	0.684492487365221	0.135882556244978	277.421427401323	2.11174089068826	2.1287	0.1906	2.1175	0.1716	68073033
107	1	68649348	69258553	0.36887	0.179258213573	619	4	0.917331213202567	0.358969105946744	0.3140781529808	263.380158836532	2.30970149253731	2.1287	0.1906	2.1175	0.1716	68649348
108	1	69258553	69884622	0.36436	0.201365983622	558	4	0.455249959600241	0.648929422031822	0.164403865595723	237.425086641009	2.08208955223881	2.1287	0.1906	2.1175	0.1716	69258553
109	1	69884622	70472166	0.345444	0.148999904688	496	2	0.633195740302904	0.52660582708041	0.240704470831869	211.044521458675	2.19469026548673	2.1287	0.1906	2.1175	0.1716	69884622
110	1	70472166	71088560	0.35187	0.188830520738	552	3	0.668521914673774	0.503800497934839	0.259225496793092	234.872128720138	2.2393509127789	2.1287	0.1906	2.1175	0.1716	70472166
111	1	71088560	71693782	0.3683	0.173856865745	578	4	0.60675200996166	0.544015500568179	0.215208236267214	245.934946377246	2.15671641791045	2.1287	0.1906	2.1175	0.1716	71088560
112	1	71693782	72257723	0.349438	0.113382428304	453	2	0.275971293957986	0.782570114461061	0.109875400491229	192.748323025766	2.00442477876106	2.1287	0.1906	2.1175	0.1716	71693782
113	1	72257723	72815082	0.334444	0.102912126654	349	1	-0.108792117063674	0.913367376378515	-0.0567770710808957	148.497052397334	1.75376884422111	2.1287	0.1906	2.1175	0.1716	72257723
114	1	72815082	73397012	0.340498	0.140790129397	446	2	0.21781847711114	0.82757054754809	0.0874080603652987	189.769872118083	1.97345132743363	2.1287	0.1906	2.1175	0.1716	72815082
115	1	73397012	73987386	0.335486	0.153079234519	462	1	0.768770614930394	0.442029496105067	0.34788874412551	196.577759907072	2.32160804020101	2.1287	0.1906	2.1175	0.1716	73397012
116	1	73987386	74559395	0.345768	0.125887879387	476	2	0.467044835026198	0.640467800940602	0.181325923752938	202.534661722438	2.10619469026549	2.1287	0.1906	2.1175	0.1716	73987386
117	1	74559395	75131647	0.352786	0.126259060694	510	3	0.359238990611779	0.719416310434421	0.145054476873781	217.001423274041	2.06896551724138	2.1287	0.1906	2.1175	0.1716	74559395
118	1	75131647	75753124	0.362604	0.195464997096	513	4	0.11437034628705	0.908944219956344	0.0430975693735895	218.277902234476	1.91417910447761	2.1287	0.1906	2.1175	0.1716	75131647
119	1	75753124	76418971	0.36001	0.249076739852	573	4	0.568876497371305	0.569439956094618	0.20267388252344	243.807481443187	2.13805970149254	2.1287	0.1906	2.1175	0.1716	75753124
120	1	76418971	76984893	0.384012	0.116486017508	618	6	0.433735624542225	0.664480433932454	0.155217694177211	262.95466584972	2.12736660929432	2.1287	0.1906	2.1175	0.1716	76418971
121	1	76984893	77560331	0.38038	0.131096660283	589	6	0.234199709567531	0.814829940480928	0.0858784901032974	250.615369232177	2.02753872633391	2.1287	0.1906	2.1175	0.1716	76984893
122	1	77560331	78159735	0.368906	0.165838065812	506	4	0.0613446286605535	0.951084749173323	0.0232761284608455	215.299451326794	1.88805970149254	2.1287	0.1906	2.1175	0.1716	77560331
123	1	78159735	78823021	0.368596	0.24617736542	416	4	-0.620414597965829	0.534984864023768	-0.259277728092372	177.005082513727	1.55223880597015	1.1317	0.1384	1.1007	0.1015	78159735
124	1	78823021	79414170	0.355418	0.154189552888	290	3	-1.26081442114153	0.207375716788702	-0.669389869970143	123.392966175435	1.17647058823529	1.1317	0.1384	1.1007	0.1015	78823021
125	1	79414170	79994588	0.34357	0.138551871238	263	2	-1.30246230617072	0.192758395397919	-0.674572850262704	111.904655531515	1.16371681415929	1.1317	0.1384	1.1007	0.1015	79414170
126	1	79994588	80592222	0.33944	0.163367546023	193	1	-1.32029464972805	0.186736661209032	-0.911403260022468	82.1201464546861	0.969849246231156	1.1317	0.1384	1.1007	0.1015	79994588
127	1	80592222	81178536	0.337664	0.147214632432	270	1	-0.722309425271916	0.470104259377689	-0.427044700239717	114.883106439198	1.35678391959799	1.1317	0.1384	1.1007	0.1015	80592222
128	1	81178536	81751251	0.347042	0.1269654191	243	2	-1.46861321144742	0.141937729395743	-0.788679335949225	103.394795795278	1.07522123893805	1.1317	0.1384	1.1007	0.1015	81178536
129	1	81751251	82317801	0.360556	0.117465360515	283	4	-1.62790323286926	0.10354540582721	-0.815059203401582	120.414515267752	1.05597014925373	1.1317	0.1384	1.1007	0.1015	81751251
130	1	82317801	82887691	0.354842	0.122637702013	257	3	-1.50382243290452	0.132627093453485	-0.843674410791199	109.351697610644	1.04259634888438	1.1317	0.1384	1.1007	0.1015	82317801
131	1	82887691	83437906	0.351738	0.0912643239461	278	3	-1.34918097087353	0.17727884537376	-0.73035788726157	118.287050333693	1.12778904665314	1.1317	0.1384	1.1007	0.1015	82887691
132	1	83437906	84323614	0.376434	0.435479864696	335	5	-1.38281945206204	0.166720232979555	-0.657742376037548	142.540150581968	1.20071684587814	1.1317	0.1384	1.1007	0.1015	83437906
133	1	84323614	84898459	0.361144	0.130200314867	333	4	-1.24914810696572	0.211610908012507	-0.580339079162203	141.689164608344	1.24253731343284	1.1317	0.1384	1.1007	0.1015	84323614
134	1	84898459	85493549	0.390158	0.15979095599	315	7	-1.83418780066407	0.0666261216787045	-0.864865823212054	134.030290845731	1.04304635761589	1.1317	0.1384	1.1007	0.1015	84898459
135	1	85493549	86076328	0.38686	0.142041837472	383	6	-1.18319334163202	0.236732531217299	-0.535044751802206	162.963813948937	1.3184165232358	1.1317	0.1384	1.1007	0.1015	85493549
136	1	86076328	86705911	0.353796	0.205823537167	285	3	-1.29763381686319	0.19441319593904	-0.694480850932973	121.265501241376	1.15618661257606	1.1317	0.1384	1.1007	0.1015	86076328
137	1	86705911	87352671	0.369278	0.226915702888	300	4	-1.49912649006206	0.133840820624281	-0.730898755737584	127.647896043553	1.11940298507463	1.1317	0.1384	1.1007	0.1015	86705911
138	1	87352671	87941933	0.38997	0.151481005054	314	6	-1.65795120829594	0.0973273149526041	-0.821624584835536	133.604797858919	1.08089500860585	1.1317	0.1384	1.1007	0.1015	87352671
139	1	87941933	88509158	0.374164	0.118515580237	288	5	-1.71869807866109	0.0856693620801761	-0.87583465994037	122.541980201811	1.03225806451613	1.1317	0.1384	1.1007	0.1015	87941933
140	1	88509158	89069043	0.367756	0.10695946489	274	4	-1.6960791555319	0.0898708905890252	-0.861685363272938	116.585078386446	1.02238805970149	1.1317	0.1384	1.1007	0.1015	88509158
141	1	89069043	89742054	0.363584	0.257070092465	295	4	-1.53700200265241	0.124292818957961	-0.755146301984261	125.520431109494	1.10074626865672	1.1317	0.1384	1.1007	0.1015	89069043
142	1	89742054	90375436	0.390364	0.210586975948	287	7	-2.03273238885445	0.0420795671640933	-0.999166914923645	122.116487214999	0.950331125827815	1.1317	0.1384	1.1007	0.1015	89742054
143	1	90375436	90983596	0.378064	0.177847934754	298	5	-1.64723454108682	0.0995098466647359	-0.826591140920522	126.79691006993	1.06810035842294	1.1317	0.1384	1.1007	0.1015	90375436
144	1	90983596	91585996	0.379654	0.169986719788	288	5	-1.71869807866109	0.0856693620801761	-0.87583465994037	122.541980201811	1.03225806451613	1.1317	0.1384	1.1007	0.1015	90983596
145	1	91585996	92243357	0.392796	0.239382926581	352	7	-1.57182530912679	0.115991070253985	-0.704642222962035	149.773531357769	1.16556291390728	1.1317	0.1384	1.1007	0.1015	91585996
146	1	92243357	92910060	0.375026	0.250040872772	334	5	-1.38996580581946	0.164539261061704	-0.662055368908631	142.114657595156	1.19713261648746	1.1317	0.1384	1.1007	0.1015	92243357
147	1	92910060	93580843	0.372672	0.254602457128	356	5	-1.23274602315608	0.217670535205885	-0.570026230416285	151.475503305017	1.27598566308244	1.1317	0.1384	1.1007	0.1015	92910060
148	1	93580843	94201415	0.386922	0.194291717963	273	6	-1.9400537087774	0.0523731629750833	-1.02348819280731	116.159585399634	0.939759036144578	1.1317	0.1384	1.1007	0.1015	93580843
149	1	94201415	94806788	0.413288	0.174062933101	385	9	-1.40351727058855	0.160462645587787	-0.629298542017317	163.81479992256	1.25305126118796	1.1317	0.1384	1.1007	0.1015	94201415
150	1	94806788	95410928	0.406776	0.172377263548	310	8	-1.96487612110789	0.0494285771067115	-0.936721192711862	131.902825911672	1.00404858299595	1.1317	0.1384	1.1007	0.1015	94806788
151	1	95410928	96009931	0.383672	0.165279639668	284	6	-1.86436767206287	0.0622700894894883	-0.966498214222481	120.840008254564	0.977624784853701	1.1317	0.1384	1.1007	0.1015	95410928
152	1	96009931	96583810	0.362702	0.128736197003	313	4	-1.40065015732713	0.161318714243332	-0.669698599300846	133.179304872107	1.16791044776119	1.1317	0.1384	1.1007	0.1015	96009931
153	1	96583810	97211807	0.360224	0.203817852633	278	4	-1.66577874545962	0.0957574910228313	-0.840776373509957	118.287050333693	1.03731343283582	1.1317	0.1384	1.1007	0.1015	96583810
154	1	97211807	97779353	0.356408	0.119014141585	257	3	-1.50382243290452	0.132627093453485	-0.843674410791199	109.351697610644	1.04259634888438	1.1317	0.1384	1.1007	0.1015	97211807
155	1	97779353	98339028	0.337656	0.106624380221	278	1	-0.660181090263486	0.509137625666216	-0.384919224567041	118.287050333693	1.39698492462312	1.1317	0.1384	1.1007	0.1015	97779353
156	1	98339028	98890282	0.350664	0.092977103114	625	3	1.2060850922101	0.227784682350122	0.438413419564372	265.933116757403	2.53549695740365	2.8764	0.2346	2.8582	0.2198	98339028
157	1	98890282	99480635	0.355304	0.153049107907	668	3	1.52273189541643	0.127825794785334	0.534405332488975	284.229315190312	2.70993914807302	2.8764	0.2346	2.8582	0.2198	98890282
158	1	99480635	100092722	0.359968	0.183122660668	810	3	2.56840273391174	0.0102168379902879	0.81247913778691	344.649319317594	3.28600405679513	2.8764	0.2346	2.8582	0.2198	99480635
159	1	100092722	100714084	0.36035	0.195316095931	766	4	2.03087128335899	0.0422680535329975	0.621483135691492	325.927627897873	2.85820895522388	2.8764	0.2346	2.8582	0.2198	100092722
160	1	100714084	101338271	0.37512	0.198958004572	758	5	1.64008818732939	0.100986832171401	0.520294376788409	322.523684003378	2.7168458781362	2.8764	0.2346	2.8582	0.2198	100714084
161	1	101338271	101931812	0.37346	0.157598211413	724	5	1.39711215957689	0.162379845814327	0.454086225700522	308.056922451776	2.59498207885305	2.8764	0.2346	2.8582	0.2198	101338271
162	1	101931812	102500573	0.347242	0.120896123328	599	2	1.48887290247794	0.136520840339104	0.51292035323378	254.870299100295	2.65044247787611	2.8764	0.2346	2.8582	0.2198	101931812
163	1	102500573	103106117	0.33507	0.174296170055	648	1	2.21325440387638	0.0268801112302343	0.835989705594077	275.719455454076	3.25628140703518	2.8764	0.2346	2.8582	0.2198	102500573
164	1	103106117	103706599	0.32876	0.167335573756	542	1	1.39005396501469	0.164512490867189	0.578288744063324	230.61719885202	2.72361809045226	2.8764	0.2346	2.8582	0.2198	103106117
165	1	103706599	104687799	0.3364	0.490419894007	693	1	2.5627262882988	0.0103853885993055	0.932851244846666	294.866639860609	3.48241206030151	2.8764	0.2346	2.8582	0.2198	103706599
166	1	104687799	105307751	0.33468	0.193485947299	579	1	1.67739751442868	0.0934647751022064	0.673559240698689	246.360439364058	2.90954773869347	2.8764	0.2346	2.8582	0.2198	104687799
167	1	105307751	105929325	0.326226	0.195590549154	620	1	1.99580523134688	0.0459551271712253	0.77226410798369	263.805651823344	3.11557788944724	2.8764	0.2346	2.8582	0.2198	105307751
168	1	105929325	106529817	0.332166	0.167349440126	562	1	1.54537480253576	0.122255631496909	0.630566022930378	239.127058588257	2.82412060301508	2.8764	0.2346	2.8582	0.2198	105929325
169	1	106529817	107116785	0.337458	0.148164806259	550	1	1.45218230002312	0.146450922871391	0.599427511121474	234.021142746515	2.76381909547739	2.8764	0.2346	2.8582	0.2198	106529817
170	1	107116785	107698214	0.355332	0.140049773919	770	3	2.27384756813841	0.022975153079843	0.739415675597186	327.629599845121	3.1237322515213	2.8764	0.2346	2.8582	0.2198	107116785
171	1	107698214	108245993	0.372992	0.0872231319565	741	5	1.51860017345314	0.128863167464874	0.487570070923151	315.290303227577	2.65591397849462	2.8764	0.2346	2.8582	0.2198	107698214
172	1	108245993	109071839	0.37898	0.394560244888	878	5	2.49765063822058	0.0125019335568256	0.732317468152675	373.5828424208	3.14695340501792	2.8764	0.2346	2.8582	0.2198	108245993
173	1	109071839	109720252	0.389442	0.228886527568	849	6	2.02314239554754	0.0430584686508645	0.613375409825875	361.243545803256	2.92254733218589	2.8764	0.2346	2.8582	0.2198	109071839
174	1	109720252	110351181	0.461202	0.207517803113	767	13	0.817498608804834	0.413643543995157	0.282580170641239	326.353120884685	2.45243804956035	2.8764	0.2346	2.8582	0.2198	109720252
175	1	110351181	110922127	0.469932	0.12426043794	813	13	1.09312505474132	0.274338896782059	0.366608945213333	345.92579827803	2.59952038369305	2.8764	0.2346	2.8582	0.2198	110351181
176	1	110922127	111499781	0.426074	0.134429952878	844	10	1.4266226362029	0.153688695907065	0.437390488437554	359.116080869197	2.6375	2.8764	0.2346	2.8582	0.2198	110922127
177	1	111499781	112130318	0.397814	0.20702512303	829	7	1.8105235682593	0.0702146328728619	0.531154449896418	352.733686067019	2.74503311258278	2.8764	0.2346	2.8582	0.2198	111499781
178	1	112130318	112681414	0.440542	0.092717058371	952	12	2.57695193153541	0.00996758107787261	0.640447910674227	405.069323444876	3.04153354632588	2.8764	0.2346	2.8582	0.2198	112130318
179	1	112681414	113311583	0.416242	0.206562049228	882	9	1.90988987397003	0.0561473941240473	0.56662166795794	375.284814368047	2.87062652563059	2.8764	0.2346	2.8582	0.2198	112681414
180	1	113311583	114007463	0.398336	0.28148531356	871	7	2.10834045054487	0.0350015513933563	0.602455066999532	370.604391513117	2.8841059602649	2.8764	0.2346	2.8582	0.2198	113311583
181	1	114007463	114649045	0.38319	0.220676390547	808	6	1.74103989506608	0.0816765856870478	0.541966149024631	343.798333343971	2.78141135972461	2.8764	0.2346	2.8582	0.2198	114007463
182	1	114649045	115265452	0.40239	0.188847628272	864	8	1.87621734647026	0.0606254410974671	0.542041904177369	367.625940605434	2.79838056680162	2.8764	0.2346	2.8582	0.2198	114649045
183	1	115265452	115866443	0.386776	0.168040785969	854	6	2.0575451395087	0.0396338175558132	0.621846925893327	363.371010737316	2.93975903614458	2.8764	0.2346	2.8582	0.2198	115265452
184	1	115866443	116456524	0.41609	0.152658702788	881	9	1.90322305878983	0.05701144555017	0.564985031320833	374.859321381235	2.86737184703011	2.8764	0.2346	2.8582	0.2198	115866443
185	1	116456524	117032962	0.412266	0.132604026799	891	9	1.96989121059181	0.0488508399871328	0.581268443922342	379.114251249354	2.89991863303499	2.8764	0.2346	2.8582	0.2198	116456524
186	1	117032962	117684148	0.425704	0.23217022479	951	10	2.11817883270877	0.0341599251441365	0.609592830590932	404.643830458064	2.971875	2.8764	0.2346	2.8582	0.2198	117032962
187	1	117684148	118287849	0.402334	0.171775431878	881	8	1.99408483554757	0.0461427841716817	0.570152610934314	374.859321381235	2.85344129554656	2.8764	0.2346	2.8582	0.2198	117684148
188	1	118287849	118872569	0.376144	0.144889861814	899	5	2.64772406712654	0.00810356381664642	0.766417644131764	382.518195143849	3.22222222222222	2.8764	0.2346	2.8582	0.2198	118287849
189	1	118872569	119506670	0.365906	0.211482082507	834	4	2.54597825458782	0.0108971976417683	0.744186127211199	354.861151001079	3.11194029850746	2.8764	0.2346	2.8582	0.2198	118872569
190	1	119506670	120187786	0.409656	0.265910652517	858	8	1.83461705620768	0.0665624496761816	0.531988239513446	365.072982684563	2.77894736842105	2.8764	0.2346	2.8582	0.2198	119506670
191	1	120187786	145035037	0.402788	0.979877049578	1458	8	5.99464608246561	2.0392907733603e-09	1.29692940634084	620.36877477167	4.72226720647773	2.8764	0.2346	2.8582	0.2198	120187786
192	1	145035037	146737129	0.410546	0.706243845809	792	9	1.30987650775218	0.190237615597189	0.411343442480029	336.990445554981	2.57770545158666	2.8764	0.2346	2.8582	0.2198	145035037
193	1	146737129	147374311	0.40698	0.215294845115	581	8	-0.0859296775813913	0.931522319459811	-0.030451244581571	247.211425337682	1.88178137651822	1.8972	0.1113	1.8897	0.1081	146737129
194	1	147374311	150270836	0.41762	0.82737935975	584	9	-0.0768210497290792	0.938765904958015	-0.028188618719563	248.487904298117	1.90073230268511	1.8972	0.1113	1.8897	0.1081	147374311
195	1	150270836	151011108	0.409924	0.324572589535	617	8	0.163672063994084	0.86998931064148	0.056281081163318	262.529172862908	1.99838056680162	1.8972	0.1113	1.8897	0.1081	150270836
196	1	151011108	151701010	0.439724	0.275259384666	561	11	-0.368484158780593	0.712512254954653	-0.124435441605345	238.701565601445	1.75586854460094	1.8972	0.1113	1.8897	0.1081	151011108
197	1	151701010	152341794	0.416488	0.219705860321	565	9	-0.203490538152848	0.838751640436826	-0.0759061202970302	240.403537548692	1.83889340927583	1.8972	0.1113	1.8897	0.1081	151701010
198	1	152341794	152955472	0.413262	0.185240468128	522	9	-0.490163590901377	0.624018142505631	-0.190107181029696	222.107339115783	1.69894222945484	1.8972	0.1113	1.8897	0.1081	152341794
199	1	152955472	153611727	0.435116	0.23810104304	602	11	-0.0695288633572979	0.944568658603229	-0.0226727254544356	256.146778060731	1.88419405320814	1.8972	0.1113	1.8897	0.1081	152955472
200	1	153611727	154358028	0.443378	0.330029036542	558	12	-0.398089967098537	0.6905638696426	-0.130248540804528	237.425086641009	1.78274760383387	1.8972	0.1113	1.8897	0.1081	153611727
201	1	154358028	154964096	0.46911	0.175010064877	591	13	-0.237072140865181	0.81260082471076	-0.0934882766841617	251.4663552058	1.88968824940048	1.8972	0.1113	1.8897	0.1081	154358028
202	1	154964096	155740245	0.461494	0.355793797325	535	13	-0.57261737939655	0.566903789719844	-0.237107515573185	227.638747944337	1.71063149480416	1.8972	0.1113	1.8897	0.1081	154964096
203	1	155740245	156424280	0.477374	0.269043250711	622	14	0.15386734180201	0.877714334872526	0.0489924401950681	264.656637796968	2.00160901045857	1.8972	0.1113	1.8897	0.1081	155740245
204	1	156424280	157011936	0.502404	0.149162094831	645	15	0.464048979466828	0.642612654429177	0.148004605083869	274.44297649364	2.17905405405405	1.8972	0.1113	1.8897	0.1081	156424280
205	1	157011936	157691696	0.422196	0.264446275156	584	10	-0.253794289886138	0.799654485060035	-0.0938841413896144	248.487904298117	1.825	1.8972	0.1113	1.8897	0.1081	157011936
206	1	157691696	158325621	0.41886	0.211263162046	603	9	0.0498484386946895	0.96024316613985	0.0180010143005046	256.572271047542	1.96257119609439	1.8972	0.1113	1.8897	0.1081	157691696
207	1	158325621	158913505	0.358822	0.149492076668	455	3	-0.0457743623265477	0.963490093284793	-0.0195762248990185	193.599308999389	1.84584178498986	1.8972	0.1113	1.8897	0.1081	158325621
208	1	158913505	159545020	0.381576	0.208253168967	583	6	0.192916416814147	0.847024427782416	0.071106739473333	248.062411311306	2.00688468158348	1.8972	0.1113	1.8897	0.1081	158913505
209	1	159545020	160119603	0.446652	0.129803701119	596	12	-0.111156992103385	0.911491855544416	-0.0352013321715544	253.59382013986	1.90415335463259	1.8972	0.1113	1.8897	0.1081	159545020
210	1	160119603	160746787	0.425056	0.202785785352	599	10	-0.156847159534847	0.875365304856487	-0.057296507480846	254.870299100295	1.871875	1.8972	0.1113	1.8897	0.1081	160119603
211	1	160746787	161571226	0.442676	0.393526992294	629	12	0.138021644076616	0.890223311757959	0.0425463542455732	267.63508870465	2.00958466453674	1.8972	0.1113	1.8897	0.1081	160746787
212	1	161571226	162214601	0.40472	0.222848261123	560	8	-0.231530693500419	0.816902543171425	-0.0835625810411333	238.276072614633	1.81376518218623	1.8972	0.1113	1.8897	0.1081	161571226
213	1	162214601	162849228	0.40032	0.212135632427	604	8	0.0735381017584959	0.941377925319585	0.0255591413389791	256.997764034354	1.95627530364372	1.8972	0.1113	1.8897	0.1081	162214601
214	1	162849228	163417199	0.375318	0.119673363605	561	5	0.232256497116363	0.816338798869344	0.0860972992261099	238.701565601445	2.01075268817204	1.8972	0.1113	1.8897	0.1081	162849228
215	1	163417199	164008069	0.36648	0.153790173811	511	4	0.0992201412509081	0.920963483359904	0.0374620347041568	217.426916260853	1.90671641791045	1.8972	0.1113	1.8897	0.1081	163417199
216	1	164008069	164614377	0.373468	0.175336627589	316	5	-1.51860017345314	0.128863167464874	-0.74197891320558	134.455783832543	1.1326164874552	1.074	0.1126	1.0836	0.1212	164008069
217	1	164614377	165175954	0.407162	0.109650145928	284	8	-2.14514404557906	0.0319413317489476	-1.06309847848142	120.840008254564	0.919838056680162	1.074	0.1126	1.0836	0.1212	164614377
218	1	165175954	165737902	0.4166	0.110237957961	357	9	-1.5901880956341	0.111792413040232	-0.738232913570481	151.900996291829	1.16192026037429	1.074	0.1126	1.0836	0.1212	165175954
219	1	165737902	166368037	0.420072	0.206519237941	323	10	-1.9406743579986	0.0522977885172697	-0.948318345575707	137.434234740226	1.009375	1.074	0.1126	1.0836	0.1212	165737902
220	1	166368037	167003472	0.38465	0.213137457018	288	6	-1.83684547689394	0.066232710193148	-0.946320332284851	122.541980201811	0.991394148020654	1.074	0.1126	1.0836	0.1212	166368037
221	1	167003472	167586870	0.4115	0.142952152733	270	9	-2.17020101631136	0.0299916211333899	-1.14119758054875	114.883106439198	0.878763222131814	1.074	0.1126	1.0836	0.1212	167003472
222	1	167586870	168200169	0.399112	0.184736971689	372	7	-1.43000774613366	0.152714795874933	-0.624915030491301	158.283391094006	1.2317880794702	1.074	0.1126	1.0836	0.1212	167586870
223	1	168200169	168802725	0.40208	0.170201607817	359	8	-1.62514041729682	0.104132642612542	-0.725005564163048	152.751982265452	1.16275303643725	1.074	0.1126	1.0836	0.1212	168200169
224	1	168802725	169419841	0.373302	0.189779555221	317	5	-1.51145381969572	0.130672865981724	-0.737420631243276	134.881276819355	1.13620071684588	1.074	0.1126	1.0836	0.1212	168802725
225	1	169419841	170011904	0.366926	0.155495276685	250	4	-1.8778816159656	0.0603973618544424	-0.993933161571377	106.373246702961	0.932835820895522	1.074	0.1126	1.0836	0.1212	169419841
226	1	170011904	170641128	0.370912	0.205370424523	242	5	-2.04743035150271	0.0406158488354807	-1.12689642410809	102.969302808466	0.867383512544803	1.074	0.1126	1.0836	0.1212	170011904
227	1	170641128	171250621	0.370408	0.179646033671	292	5	-1.69011266363138	0.0910064026109365	-0.855935102502666	124.243952149059	1.04659498207885	1.074	0.1126	1.0836	0.1212	170641128
228	1	171250621	171907984	0.387702	0.239385240727	312	6	-1.6717123058804	0.0945810663604051	-0.830843114864915	132.753811885296	1.07401032702238	1.074	0.1126	1.0836	0.1212	171250621
229	1	171907984	172498734	0.368874	0.153618281845	313	4	-1.40065015732713	0.161318714243332	-0.669698599300846	133.179304872107	1.16791044776119	1.074	0.1126	1.0836	0.1212	171907984
230	1	172498734	173110211	0.37644	0.182307756465	304	5	-1.60435641854226	0.108635511623037	-0.797832147939098	129.349867990801	1.08960573476703	1.074	0.1126	1.0836	0.1212	172498734
231	1	173110211	173810641	0.379776	0.286152791856	362	5	-1.18986790061152	0.234098316602631	-0.545913774299478	154.028461225888	1.29749103942652	1.074	0.1126	1.0836	0.1212	173110211
232	1	173810641	174477598	0.361262	0.250326482817	286	4	-1.60517792531505	0.10845465401324	-0.799846109455075	121.690994228188	1.06716417910448	1.074	0.1126	1.0836	0.1212	173810641
233	1	174477598	175140831	0.382188	0.246117126259	318	6	-1.63042901312702	0.103010856899309	-0.803362378442808	135.306769806167	1.09466437177281	1.074	0.1126	1.0836	0.1212	174477598
234	1	175140831	175695810	0.431134	0.099065009667	319	11	-2.13304956103516	0.0329206607835011	-0.938879788449268	135.732262792979	0.998435054773083	1.074	0.1126	1.0836	0.1212	175140831
235	1	175695810	176315233	0.381172	0.192797167687	272	6	-1.94693425756964	0.051542616914928	-1.02878249247682	115.734092412822	0.93631669535284	1.074	0.1126	1.0836	0.1212	175695810
236	1	176315233	176885374	0.395226	0.123023953724	316	7	-1.82709692251442	0.0676851978966089	-0.86029309342223	134.455783832543	1.04635761589404	1.074	0.1126	1.0836	0.1212	176315233
237	1	176885374	177436960	0.409208	0.0935230408313	334	8	-1.79847496005757	0.0721017732372363	-0.829141305512048	142.114657595156	1.08178137651822	1.074	0.1126	1.0836	0.1212	176885374
238	1	177436960	178033641	0.403418	0.162031303159	337	8	-1.77767481492628	0.0754572783605526	-0.816240816804241	143.391136555592	1.0914979757085	1.074	0.1126	1.0836	0.1212	177436960
239	1	178033641	178635967	0.383454	0.169884746798	274	6	-1.93317315998517	0.0532148699726622	-1.01821325076664	116.585078386446	0.943201376936317	1.074	0.1126	1.0836	0.1212	178033641
240	1	178635967	179290609	0.385878	0.236223768105	309	6	-1.6923539522571	0.0905785065813477	-0.844782305822789	131.47733292486	1.06368330464716	1.074	0.1126	1.0836	0.1212	178635967
241	1	179290609	179957482	0.3858	0.25023205318	368	6	-1.28640157351548	0.198302949547996	-0.59268337767015	156.581419146759	1.26678141135972	1.074	0.1126	1.0836	0.1212	179290609
242	1	179957482	180555664	0.400752	0.164133992664	273	8	-2.22141124439379	0.026323120130989	-1.12008845706625	116.159585399634	0.884210526315789	1.074	0.1126	1.0836	0.1212	179957482
243	1	180555664	181174706	0.413636	0.19230036088	325	9	-1.80352618140045	0.0713056174750925	-0.873717269683763	138.28522071385	1.05777054515867	1.074	0.1126	1.0836	0.1212	180555664
244	1	181174706	181734945	0.436322	0.107523753255	328	11	-2.06742522789346	0.0386941031065136	-0.898740397596054	139.561699674285	1.02660406885759	1.074	0.1126	1.0836	0.1212	181174706
245	1	181734945	182365150	0.412262	0.206607373791	291	9	-2.0301978975272	0.0423364274766686	-1.0331378346913	123.818459162247	0.947111472742067	1.074	0.1126	1.0836	0.1212	181734945
246	1	182365150	182968342	0.40148	0.171076539477	309	8	-1.97180950281832	0.0486313571301463	-0.941382570081725	131.47733292486	1.00080971659919	1.074	0.1126	1.0836	0.1212	182365150
247	1	182968342	183553816	0.403842	0.145991111475	299	8	-2.04114331992262	0.0412365835881189	-0.988843923787995	127.222403056742	0.968421052631579	1.074	0.1126	1.0836	0.1212	182968342
248	1	183553816	184145025	0.392438	0.154275391613	333	7	-1.70655199397026	0.0879053544492162	-0.784695474528071	141.689164608344	1.10264900662252	1.074	0.1126	1.0836	0.1212	183553816
249	1	184145025	184721667	0.389152	0.132910887518	343	6	-1.45841529332125	0.144726107789634	-0.694180567554351	145.944094476463	1.18072289156627	1.074	0.1126	1.0836	0.1212	184145025
250	1	184721667	185345081	0.375066	0.197964755363	278	5	-1.79016161623535	0.073427933694086	-0.926818588659175	118.287050333693	0.996415770609319	1.074	0.1126	1.0836	0.1212	184721667
251	1	185345081	185947636	0.364852	0.170200230684	279	4	-1.65820364294155	0.0972763697465912	-0.835596134404277	118.712543320505	1.0410447761194	1.074	0.1126	1.0836	0.1212	185345081
252	1	185947636	186531620	0.351844	0.143812159237	223	3	-1.75419432381185	0.0793972155122703	-1.04839906006477	94.8849360590414	0.904665314401623	1.074	0.1126	1.0836	0.1212	185947636
253	1	186531620	187128463	0.35383	0.162258751464	298	3	-1.20190338798686	0.22940096165477	-0.630130439522916	126.79691006993	1.20892494929006	1.074	0.1126	1.0836	0.1212	186531620
254	1	187128463	187719554	0.344872	0.154106558889	249	2	-1.41876793986441	0.155966682435335	-0.753489907486925	105.947753716149	1.10176991150442	1.074	0.1126	1.0836	0.1212	187128463
255	1	187719554	188303765	0.33367	0.144144838081	216	1	-1.14167568657882	0.253588850691903	-0.748972795127079	91.9064851513585	1.08542713567839	1.074	0.1126	1.0836	0.1212	187719554
256	1	188303765	188888807	0.328932	0.145360504032	242	1	-0.93975859780142	0.347341400194921	-0.584997060015953	102.969302808466	1.21608040201005	1.074	0.1126	1.0836	0.1212	188303765
257	1	188888807	189490516	0.323614	0.169033536145	219	1	-1.11837756095065	0.263405773737631	-0.729073237689374	93.182964111794	1.10050251256281	1.074	0.1126	1.0836	0.1212	188888807
258	1	189490516	190060588	0.327752	0.122917806874	221	1	-1.10284547719855	0.270094275016082	-0.715957737899116	94.0339500854177	1.1105527638191	1.074	0.1126	1.0836	0.1212	189490516
259	1	190060588	190610383	0.32528	0.0905701215908	193	1	-1.32029464972805	0.186736661209032	-0.911403260022468	82.1201464546861	0.969849246231156	1.074	0.1126	1.0836	0.1212	190060588
260	1	190610383	191200583	0.326592	0.152829549305	259	1	-0.807735885908507	0.419242640520348	-0.487052009603994	110.202683584268	1.30150753768844	1.074	0.1126	1.0836	0.1212	190610383
261	1	191200583	191781618	0.330868	0.139466641424	248	1	-0.893162346545097	0.371770239043304	-0.549663986903673	105.522260729338	1.24623115577889	1.074	0.1126	1.0836	0.1212	191200583
262	1	191781618	192350659	0.333602	0.121328691606	237	1	-0.978588807181688	0.327783191889479	-0.615117048392289	100.841837874407	1.19095477386935	1.074	0.1126	1.0836	0.1212	191781618
263	1	192350659	192946632	0.359664	0.161035818737	292	3	-1.24608666285286	0.212732580688687	-0.65947440110506	124.243952149059	1.18458417849899	1.074	0.1126	1.0836	0.1212	192350659
264	1	192946632	193539023	0.357784	0.155962869119	287	3	-1.28290605857453	0.199524990003535	-0.684392033309389	122.116487214999	1.16430020283976	1.074	0.1126	1.0836	0.1212	192946632
265	1	193539023	194130454	0.345412	0.154592843459	249	2	-1.41876793986441	0.155966682435335	-0.753489907486925	105.947753716149	1.10176991150442	1.074	0.1126	1.0836	0.1212	193539023
266	1	194130454	194721839	0.32878	0.154527084725	192	1	-1.3280606916041	0.184158057865818	-0.918897796569392	81.6946534678742	0.964824120603015	1.074	0.1126	1.0836	0.1212	194130454
267	1	194721839	195304540	0.32491	0.141926991716	237	1	-0.978588807181688	0.327783191889479	-0.615117048392289	100.841837874407	1.19095477386935	1.074	0.1126	1.0836	0.1212	194721839
268	1	195304540	195884769	0.329234	0.138271268758	159	1	-1.58434007351388	0.113116351108706	-1.19097734200619	67.6533849030833	0.798994974874372	1.074	0.1126	1.0836	0.1212	195304540
269	1	195884769	196459548	0.33624	0.130100438603	216	1	-1.14167568657882	0.253588850691903	-0.748972795127079	91.9064851513585	1.08542713567839	1.074	0.1126	1.0836	0.1212	195884769
270	1	196459548	197191179	0.34106	0.316595387566	256	2	-1.36061512301756	0.173635349883906	-0.713491839555006	108.926204623832	1.13274336283186	1.074	0.1126	1.0836	0.1212	196459548
271	1	197191179	197770816	0.344972	0.13739116033	237	2	-1.51845848303043	0.12889885807184	-0.824748590656747	100.841837874407	1.04867256637168	1.074	0.1126	1.0836	0.1212	197191179
272	1	197770816	198356448	0.363732	0.14622151795	278	4	-1.66577874545962	0.0957574910228313	-0.840776373509957	118.287050333693	1.03731343283582	1.074	0.1126	1.0836	0.1212	197770816
273	1	198356448	198909725	0.348318	0.0962935383181	232	2	-1.55999620934961	0.118760776978228	-0.855510844427434	98.714372940348	1.02654867256637	1.074	0.1126	1.0836	0.1212	198356448
274	1	198909725	199485293	0.348812	0.13129291413	277	2	-1.18615667247702	0.235560433247128	-0.599749673505818	117.861557346881	1.22566371681416	1.074	0.1126	1.0836	0.1212	198909725
275	1	199485293	200120632	0.37051	0.213018561744	319	5	-1.49716111218086	0.134351341349667	-0.728347047617814	135.732262792979	1.14336917562724	1.074	0.1126	1.0836	0.1212	199485293
276	1	200120632	200746733	0.385968	0.201406801778	554	6	-0.00661949816054697	0.994718443188459	-0.00250316767797504	235.723114693762	1.90705679862306	1.7573	0.1616	1.7564	0.1447	200120632
277	1	200746733	201321553	0.4812	0.130162485648	476	14	-0.927834624297073	0.353493360545784	-0.336960566627591	202.534661722438	1.53177795655672	1.7573	0.1616	1.7564	0.1447	200746733
278	1	201321553	201903800	0.479672	0.141257919749	545	14	-0.416619311551616	0.676956881748126	-0.141665910271246	231.893677812455	1.7538213998391	1.7573	0.1616	1.7564	0.1447	201321553
279	1	201903800	202697511	0.472774	0.370047788175	515	14	-0.63888683883225	0.52289655046433	-0.223349707864954	219.1288882081	1.65728077232502	1.7573	0.1616	1.7564	0.1447	201903800
280	1	202697511	203305393	0.456966	0.177471943568	575	13	-0.332942209017001	0.739177907114496	-0.133084451029957	244.658467416811	1.83852917665867	1.7573	0.1616	1.7564	0.1447	202697511
281	1	203305393	203964546	0.440008	0.241450770914	588	12	-0.171563934207627	0.863780363301567	-0.0546975077973517	250.189876245365	1.87859424920128	1.7573	0.1616	1.7564	0.1447	203305393
282	1	203964546	204560510	0.474552	0.161023149049	608	14	0.0501424957377141	0.960008835609206	0.016149183508051	258.699735981602	1.95655671761866	1.7573	0.1616	1.7564	0.1447	203964546
283	1	204560510	205122961	0.470414	0.111033672267	632	14	0.227956517562221	0.819680044508164	0.0720024182415682	268.911567665086	2.03378921962993	1.7573	0.1616	1.7564	0.1447	204560510
284	1	205122961	205736766	0.468962	0.185409046847	539	13	-0.548649862358595	0.583245760023863	-0.226361134109189	229.340719891584	1.72342126298961	1.7573	0.1616	1.7564	0.1447	205122961
285	1	205736766	206863148	0.45866	0.556100860987	596	13	-0.207112744567737	0.835921809164528	-0.0813340763995327	253.59382013986	1.90567545963229	1.7573	0.1616	1.7564	0.1447	205736766
286	1	206863148	207443791	0.425538	0.13888568363	545	10	-0.505856828799494	0.612957160747548	-0.193596280605343	231.893677812455	1.703125	1.7573	0.1616	1.7564	0.1447	206863148
287	1	207443791	208141565	0.396358	0.283435610957	507	7	-0.472739195930049	0.636399258911276	-0.178231904595992	215.724944313605	1.67880794701987	1.7573	0.1616	1.7564	0.1447	207443791
288	1	208141565	208679247	0.443688	0.0700823163134	623	12	0.0927164374984338	0.926128838026837	0.0287185003902857	265.082130783779	1.99041533546326	1.7573	0.1616	1.7564	0.1447	208141565
289	1	208679247	209255545	0.393952	0.132393310405	569	7	-0.0331047506513542	0.973591054355965	-0.0117889992927509	242.10550949594	1.8841059602649	1.7573	0.1616	1.7564	0.1447	208679247
290	1	209255545	209816933	0.420718	0.109350395805	679	10	0.360204202338703	0.718694432337732	0.1235590639751	288.909738045243	2.121875	1.7573	0.1616	1.7564	0.1447	209255545
291	1	209816933	210416295	0.390638	0.165779612321	547	7	-0.189104069943794	0.85001125168624	-0.0686768188067762	232.744663786079	1.8112582781457	1.7573	0.1616	1.7564	0.1447	209816933
292	1	210416295	210994618	0.424874	0.135431238253	581	10	-0.273183715956396	0.784711996851095	-0.101314346865103	247.211425337682	1.815625	1.7573	0.1616	1.7564	0.1447	210416295
293	1	210994618	211687066	0.392766	0.27792411849	493	7	-0.572011490025239	0.567314190479468	-0.218630005221421	209.76804249824	1.63245033112583	1.7573	0.1616	1.7564	0.1447	210994618
294	1	211687066	212316012	0.40907	0.205019190837	552	8	-0.286997747183858	0.774114045196833	-0.104321141207931	234.872128720138	1.78785425101215	1.7573	0.1616	1.7564	0.1447	211687066
295	1	212316012	212928493	0.427624	0.18364814582	549	10	-0.480004260705816	0.631224363396519	-0.183046361264433	233.595649759703	1.715625	1.7573	0.1616	1.7564	0.1447	212316012
296	1	212928493	213576892	0.39125	0.228869877961	504	7	-0.494011830379018	0.621297824499665	-0.186793918099416	214.44846535317	1.66887417218543	1.7573	0.1616	1.7564	0.1447	212928493
297	1	213576892	214144279	0.412636	0.118767261146	511	9	-0.563498557883559	0.57309544181471	-0.220833696661959	217.426916260853	1.66314076484947	1.7573	0.1616	1.7564	0.1447	213576892
298	1	214144279	214704502	0.404234	0.107498264084	553	8	-0.280064365473428	0.779428123332218	-0.101709927751393	235.29762170695	1.79109311740891	1.7573	0.1616	1.7564	0.1447	214144279
299	1	214704502	215295930	0.375306	0.154588555158	525	5	-0.0250122381509929	0.980045202030258	-0.00958604882919808	223.383818076219	1.88172043010753	1.7573	0.1616	1.7564	0.1447	214704502
300	1	215295930	215892610	0.360918	0.162029898773	467	4	-0.234084369544212	0.814919480161901	-0.0924387065238026	198.705224841132	1.74253731343284	1.7573	0.1616	1.7564	0.1447	215295930
301	1	215892610	216454419	0.351284	0.110017817443	470	3	0.0646838248384504	0.948425741758202	0.0272179865799224	199.981703801567	1.90669371196755	1.7573	0.1616	1.7564	0.1447	215892610
302	1	216454419	217000444	0.357908	0.0842910123163	438	3	-0.170960307780212	0.864254975850395	-0.0745119003839038	186.365928223588	1.77687626774848	1.7573	0.1616	1.7564	0.1447	216454419
303	1	217000444	217552799	0.380902	0.0947850567117	544	6	-0.0754249860828551	0.939876579809443	-0.028782492476824	231.468184825644	1.87263339070568	1.7573	0.1616	1.7564	0.1447	217000444
304	1	217552799	218133162	0.350968	0.138470233285	383	3	-0.575973660718539	0.564632984996638	-0.26809837806012	162.963813948937	1.55375253549696	1.7573	0.1616	1.7564	0.1447	217552799
305	1	218133162	218713443	0.375546	0.138348489783	502	5	-0.189378374571804	0.849796272375559	-0.0742161074319111	213.597479379546	1.79928315412186	1.7573	0.1616	1.7564	0.1447	218133162
306	1	218713443	219299415	0.365698	0.146716907975	538	4	0.303747909238823	0.761319955059065	0.111744916323159	228.915226904773	2.00746268656716	1.7573	0.1616	1.7564	0.1447	218713443
307	1	219299415	219877178	0.370658	0.134593250174	484	5	-0.318012742205482	0.750475271394571	-0.126896424108089	205.938605616933	1.73476702508961	1.7573	0.1616	1.7564	0.1447	219299415
308	1	219877178	220519371	0.376382	0.221417860363	506	5	-0.160792959542097	0.872256470554994	-0.0627660866883729	215.299451326794	1.81362007168459	1.7573	0.1616	1.7564	0.1447	219877178
309	1	220519371	221114673	0.402784	0.160090172719	504	8	-0.619800069284492	0.535389423065155	-0.235565674486183	214.44846535317	1.63238866396761	1.7573	0.1616	1.7564	0.1447	220519371
310	1	221114673	221702465	0.376338	0.14935895691	480	5	-0.346598157235188	0.728893230510673	-0.138869065774164	204.236633669686	1.72043010752688	1.7573	0.1616	1.7564	0.1447	221114673
311	1	221702465	222271496	0.391524	0.121313250069	533	7	-0.288376364038984	0.773058658358218	-0.106082118840157	226.787761970713	1.76490066225166	1.7573	0.1616	1.7564	0.1447	221702465
312	1	222271496	222913998	0.39083	0.221792305705	512	7	-0.437284805181767	0.661904813577865	-0.164073841599333	217.852409247665	1.6953642384106	1.7573	0.1616	1.7564	0.1447	222271496
313	1	222913998	223523051	0.413476	0.179053382875	546	9	-0.330160026576616	0.741279049014056	-0.125256036679728	232.319170799267	1.77705451586656	1.7573	0.1616	1.7564	0.1447	222913998
314	1	223523051	224373409	0.431744	0.412012352444	478	11	-0.973686342198482	0.330212300721255	-0.355425594233389	203.385647696062	1.49608763693271	1.7573	0.1616	1.7564	0.1447	223523051
315	1	224373409	225002935	0.415194	0.205751629003	580	9	-0.103488310449873	0.917575426589986	-0.0381040875846457	246.78593235087	1.88771358828316	1.7573	0.1616	1.7564	0.1447	224373409
316	1	225002935	225695542	0.37943	0.278089883585	479	5	-0.353744510992614	0.723530361680719	-0.141877815646503	203.811140682874	1.7168458781362	1.7573	0.1616	1.7564	0.1447	225002935
317	1	225695542	226358227	0.4311	0.24549371119	511	11	-0.733063787345586	0.463519525452339	-0.259112921276516	217.426916260853	1.59937402190923	1.7573	0.1616	1.7564	0.1447	225695542
318	1	226358227	226970538	0.453284	0.183421496592	510	13	-0.722414360883768	0.470039760215368	-0.306149160002836	217.001423274041	1.63069544364508	1.7573	0.1616	1.7564	0.1447	226358227
319	1	226970538	227580663	0.395332	0.180495800041	451	7	-0.869828372310806	0.384394203830165	-0.347090218343952	191.897337052142	1.49337748344371	1.7573	0.1616	1.7564	0.1447	226970538
320	1	227580663	228266773	0.472358	0.271253880573	436	14	-1.22419132733792	0.220880060065878	-0.463594005158608	185.514942249964	1.40305711987128	1.7573	0.1616	1.7564	0.1447	227580663
321	1	228266773	228906733	0.499332	0.218701168823	332	15	-1.84553754908097	0.0649593815575718	-0.810111313879822	141.263671621532	1.12162162162162	1.7573	0.1616	1.7564	0.1447	228266773
322	1	228906733	229496991	0.440392	0.152912794066	519	12	-0.692573809856719	0.488577050923224	-0.234779124275835	220.830860155347	1.65814696485623	1.7573	0.1616	1.7564	0.1447	228906733
323	1	229496991	230108568	0.419716	0.182441458721	511	9	-0.563498557883559	0.57309544181471	-0.220833696661959	217.426916260853	1.66314076484947	1.7573	0.1616	1.7564	0.1447	229496991
324	1	230108568	230682839	0.452012	0.129330925643	519	13	-0.668487447548369	0.503822491839979	-0.280911868503813	220.830860155347	1.65947242206235	1.7573	0.1616	1.7564	0.1447	230108568
325	1	230682839	231272270	0.429698	0.151724290036	605	10	-0.118068307394331	0.906013534807243	-0.0429173681076748	257.423257021166	1.890625	1.7573	0.1616	1.7564	0.1447	230682839
326	1	231272270	231895935	0.407194	0.19828754219	519	8	-0.515799343628044	0.605994561038895	-0.193254869628219	220.830860155347	1.68097165991903	1.7573	0.1616	1.7564	0.1447	231272270
327	1	231895935	232490999	0.413336	0.159754244922	505	9	-0.603499448964749	0.54617648198646	-0.237873599960423	214.873958339982	1.64361269324654	1.7573	0.1616	1.7564	0.1447	231895935
328	1	232490999	233052992	0.406902	0.11030920314	544	8	-0.342464800867297	0.732001129111543	-0.12538275673576	231.468184825644	1.76194331983806	1.7573	0.1616	1.7564	0.1447	232490999
329	1	233052992	233629427	0.3979	0.132599512521	545	7	-0.203285826243107	0.838911633257233	-0.0739614219350441	231.893677812455	1.8046357615894	1.7573	0.1616	1.7564	0.1447	233052992
330	1	233629427	234236314	0.393906	0.176123396942	566	7	-0.0543773851003233	0.956634496267088	-0.0194155987674504	240.829030535504	1.87417218543046	1.7573	0.1616	1.7564	0.1447	233629427
331	1	234236314	234816376	0.419636	0.138023176833	563	9	-0.216824168513245	0.828345376229418	-0.0810220655193507	239.552551575069	1.83238405207486	1.7573	0.1616	1.7564	0.1447	234236314
332	1	234816376	235524537	0.424044	0.293945868242	566	10	-0.370130846307687	0.711284999615078	-0.139050457437749	240.829030535504	1.76875	1.7573	0.1616	1.7564	0.1447	234816376
333	1	235524537	236178352	0.404924	0.235257679925	524	8	-0.481132435075894	0.63042237700336	-0.17942259644865	222.958325089407	1.69716599190283	1.7573	0.1616	1.7564	0.1447	235524537
334	1	236178352	236828852	0.41155	0.231360491929	618	9	0.149850666397665	0.880882434617714	0.0534498503047943	262.95466584972	2.01139137510171	1.7573	0.1616	1.7564	0.1447	236178352
335	1	236828852	237428664	0.406068	0.166405473715	498	8	-0.661400359547071	0.508355595409067	-0.252843665918019	211.895507432299	1.61295546558704	1.7573	0.1616	1.7564	0.1447	236828852
336	1	237428664	238007532	0.358696	0.136245223436	476	3	0.10886709970445	0.913307902135061	0.0455188033228663	202.534661722438	1.93103448275862	1.7573	0.1616	1.7564	0.1447	237428664
337	1	238007532	238605385	0.374912	0.163674013512	504	5	-0.175085667056951	0.861012320341019	-0.0684797378827666	214.44846535317	1.80645161290323	1.7573	0.1616	1.7564	0.1447	238007532
338	1	238605385	239186212	0.343758	0.13915847576	380	2	-0.330479510301989	0.741037672164434	-0.143636231224058	161.687334988501	1.68141592920354	1.7573	0.1616	1.7564	0.1447	238605385
339	1	239186212	239759216	0.362902	0.127405742368	461	4	-0.279534984652638	0.779834293729156	-0.111094505804127	196.152266920261	1.72014925373134	1.7573	0.1616	1.7564	0.1447	239186212
340	1	239759216	240347054	0.387338	0.149425521998	509	6	-0.316244193810933	0.751817165854461	-0.124723487651468	216.575930287229	1.75215146299484	1.7573	0.1616	1.7564	0.1447	239759216
341	1	240347054	240958965	0.37826	0.182887707526	551	5	0.160792959542097	0.872256470554994	0.0601488471884745	234.446635733327	1.97491039426523	1.7573	0.1616	1.7564	0.1447	240347054
342	1	240958965	241542129	0.378638	0.142608254282	541	5	0.0893294219678319	0.928820112183436	0.0337251224441322	230.191705865208	1.93906810035842	1.7573	0.1616	1.7564	0.1447	240958965
343	1	241542129	242151661	0.38137	0.179698522801	511	6	-0.302483096226472	0.762283817565961	-0.119065852789542	217.426916260853	1.75903614457831	1.7573	0.1616	1.7564	0.1447	241542129
344	1	242151661	242902919	0.398024	0.334449683065	507	7	-0.472739195930049	0.636399258911276	-0.178231904595992	215.724944313605	1.67880794701987	1.7573	0.1616	1.7564	0.1447	242151661
345	1	242902919	243816822	0.3764	0.452895985679	426	5	-0.732501260136222	0.463862673861313	-0.311050041156845	181.260012381846	1.52688172043011	1.7573	0.1616	1.7564	0.1447	242902919
346	1	243816822	244387282	0.396996	0.123514356835	507	7	-0.472739195930049	0.636399258911276	-0.178231904595992	215.724944313605	1.67880794701987	1.7573	0.1616	1.7564	0.1447	243816822
347	1	244387282	245047729	0.404808	0.24293698056	626	8	0.226072499387953	0.821145033218667	0.0771732489465184	266.358609744215	2.02753036437247	1.7573	0.1616	1.7564	0.1447	244387282
348	1	245047729	245671145	0.422578	0.197967328397	526	10	-0.628656527244462	0.529573944538439	-0.244789710977329	223.80931106303	1.64375	1.7573	0.1616	1.7564	0.1447	245047729
349	1	245671145	246268341	0.422042	0.162753936731	505	10	-0.764382509736269	0.444639328541875	-0.303569122630475	214.873958339982	1.578125	1.7573	0.1616	1.7564	0.1447	245671145
350	1	246268341	246921274	0.389638	0.234224644795	473	6	-0.563943950331243	0.572792277905428	-0.230548960387768	201.258182762003	1.62822719449225	1.7573	0.1616	1.7564	0.1447	246268341
351	1	246921274	247616229	0.415174	0.280528955112	552	9	-0.290159135495426	0.771694497120479	-0.109488720821411	234.872128720138	1.79658258746949	1.7573	0.1616	1.7564	0.1447	246921274
352	1	247616229	248317745	0.36905	0.287257881502	555	4	0.432524652046029	0.665360139061786	0.156626515004004	236.148607680574	2.07089552238806	1.7573	0.1616	1.7564	0.1447	247616229
353	1	248317745	249250621	0.327578	0.507393530501	366	1	0.0232305948292389	0.981466334043826	0.0118395409934945	155.730433173135	1.8391959798995	1.7573	0.1616	1.7564	0.1447	248317745
354	2	0	616099	0.426734	0.188442117257	417	10	-1.33313900779717	0.18248619040133	-0.579805126824968	177.430575500539	1.303125	1.4814	0.1532	1.464	0.1064	248317745
355	2	616099	1202949	0.434058	0.147993524751	458	11	-1.11951819362448	0.262919133630839	-0.417088614117194	194.875787959825	1.43348982785603	1.4814	0.1532	1.464	0.1064	248933844
356	2	1202949	1825762	0.476658	0.197190810083	359	14	-1.79467798069154	0.072705020763932	-0.743938296112483	152.751982265452	1.15526950925181	1.4814	0.1532	1.464	0.1064	249520694
357	2	1825762	2396479	0.431262	0.123909047742	411	11	-1.46222304447557	0.143680098694583	-0.573297818532455	174.877617579668	1.28638497652582	1.4814	0.1532	1.464	0.1064	250143507
358	2	2396479	2956121	0.463072	0.106571701195	434	13	-1.17779718460491	0.238877471325292	-0.538951364417215	184.663956276341	1.3876898481215	1.4814	0.1532	1.464	0.1064	250714224
359	2	2956121	3598691	0.46405	0.22187465957	440	13	-1.14184590904798	0.253518075679116	-0.519142883337035	187.216914197212	1.40687450039968	1.4814	0.1532	1.464	0.1064	251273866
360	2	3598691	4216080	0.43719	0.190137822345	480	11	-0.959103157055882	0.337506780140616	-0.349401806605619	204.236633669686	1.50234741784038	1.4814	0.1532	1.464	0.1064	251916436
361	2	4216080	4796180	0.367372	0.138079641441	388	4	-0.832517468471815	0.40511692227351	-0.359804604046337	165.091278882996	1.44776119402985	1.4814	0.1532	1.464	0.1064	252533825
362	2	4796180	5460124	0.375352	0.246924439411	414	5	-0.81825750522534	0.413210165408078	-0.352272703883358	176.154096540104	1.48387096774194	1.4814	0.1532	1.464	0.1064	253113925
363	2	5460124	6047249	0.409114	0.148392591016	454	8	-0.966469154805986	0.333809474298003	-0.386297110695185	193.173816012578	1.47044534412955	1.4814	0.1532	1.464	0.1064	253777869
364	2	6047249	6611512	0.39118	0.113888381836	564	7	-0.0685591413996361	0.945340542742464	-0.0245224892005392	239.978044561881	1.86754966887417	1.4814	0.1532	1.464	0.1064	254364994
365	2	6611512	7158709	0.409698	0.0862523003598	513	8	-0.557399633890623	0.577254415571599	-0.210030582379046	218.277902234476	1.66153846153846	1.4814	0.1532	1.464	0.1064	254929257
366	2	7158709	7714640	0.40255	0.100607809243	516	8	-0.536599488759333	0.591544297343103	-0.201618342562846	219.554381194912	1.67125506072874	1.4814	0.1532	1.464	0.1064	255476454
367	2	7714640	8272364	0.406738	0.103499221837	450	8	-0.994202681647705	0.320124202831156	-0.399064406769063	191.47184406533	1.45748987854251	1.4814	0.1532	1.464	0.1064	256032385
368	2	8272364	8816269	0.45691	0.0807218172291	483	13	-0.884195100889963	0.37659090253746	-0.384623218025921	205.513112630121	1.54436450839329	1.4814	0.1532	1.464	0.1064	256590109
369	2	8816269	9417012	0.417464	0.1676973348	476	9	-0.796837089190501	0.425545651610113	-0.323195414291637	202.534661722438	1.54922701383238	1.4814	0.1532	1.464	0.1064	257134014
370	2	9417012	10030167	0.44274	0.184545506438	503	12	-0.813387694065204	0.415995812568698	-0.279955262828189	214.022972366358	1.60702875399361	1.4814	0.1532	1.464	0.1064	257734757
371	2	10030167	10629284	0.493218	0.165438470282	416	15	-1.22571241042917	0.220306918311942	-0.484711027085655	177.005082513727	1.40540540540541	1.4814	0.1532	1.464	0.1064	258347912
372	2	10629284	11238703	0.459752	0.179546420443	455	13	-1.05196772015565	0.292814359838235	-0.470779861775636	193.599308999389	1.45483613109512	1.4814	0.1532	1.464	0.1064	258947029
373	2	11238703	11837086	0.429468	0.164414764457	490	10	-0.86132964008756	0.389056515477624	-0.347070761267061	208.491563537804	1.53125	1.4814	0.1532	1.464	0.1064	259556448
374	2	11837086	12408724	0.426494	0.125320570011	572	10	-0.331351994167171	0.740378621664419	-0.123837363491242	243.381988456375	1.7875	1.7195	0.1225	1.7394	0.1287	260154831
375	2	12408724	12971186	0.398736	0.111051057671	530	7	-0.309648998487953	0.756827890923731	-0.114225292148771	225.511283010278	1.75496688741722	1.7195	0.1225	1.7394	0.1287	260726469
376	2	12971186	13584183	0.357856	0.184335323011	396	3	-0.480243231842207	0.631054449466293	-0.219942339905467	168.495222777491	1.60649087221095	1.7195	0.1225	1.7394	0.1287	261288931
377	2	13584183	14197791	0.342092	0.185147520893	335	2	-0.704319047174577	0.481234107155976	-0.325474554209871	142.540150581968	1.48230088495575	1.7195	0.1225	1.7394	0.1287	261901928
378	2	14197791	14778882	0.365704	0.13954957141	441	4	-0.431037035014056	0.666441442019413	-0.175082600675944	187.642407184024	1.6455223880597	1.7195	0.1225	1.7394	0.1287	262515536
379	2	14778882	15347169	0.398208	0.120162875448	541	7	-0.231649338841733	0.816810382784346	-0.0845890577725176	230.191705865208	1.79139072847682	1.7195	0.1225	1.7394	0.1287	263096627
380	2	15347169	15928375	0.39847	0.139719823952	462	7	-0.791828712664586	0.428460557978793	-0.312324800183275	196.577759907072	1.52980132450331	1.7195	0.1225	1.7394	0.1287	263664914
381	2	15928375	16564119	0.443736	0.213519907384	539	12	-0.541556454596113	0.588124096694985	-0.180228389881211	229.340719891584	1.7220447284345	1.7195	0.1225	1.7394	0.1287	264246120
382	2	16564119	17130248	0.405544	0.116809066485	474	8	-0.827801520597388	0.407782913406586	-0.324102349087841	201.683675748814	1.53522267206478	1.7195	0.1225	1.7394	0.1287	264881864
383	2	17130248	17711983	0.36681	0.140502118662	465	4	-0.249234574580354	0.803179336425992	-0.0986305402380708	197.854238867508	1.73507462686567	1.7195	0.1225	1.7394	0.1287	265447993
384	2	17711983	18300635	0.396756	0.150601713746	484	7	-0.635829393372146	0.524887627034225	-0.245210604324738	205.938605616933	1.60264900662252	1.7195	0.1225	1.7394	0.1287	266029728
385	2	18300635	18873016	0.382936	0.126455979496	480	6	-0.515780108785627	0.60600799670029	-0.209354738118645	204.236633669686	1.65232358003442	1.7195	0.1225	1.7394	0.1287	266618380
386	2	18873016	19495246	0.381806	0.196438615946	535	6	-0.137349925212932	0.890754209717739	-0.0528502524386541	227.638747944337	1.84165232358003	1.7195	0.1225	1.7394	0.1287	267190761
387	2	19495246	20055399	0.421074	0.107386731839	605	10	-0.118068307394331	0.906013534807243	-0.0429173681076748	257.423257021166	1.890625	1.7195	0.1225	1.7394	0.1287	267812991
388	2	20055399	20650180	0.431148	0.15935445147	476	11	-0.988269527341082	0.323020665170848	-0.361474638906194	202.534661722438	1.48982785602504	1.7195	0.1225	1.7394	0.1287	268373144
389	2	20650180	21248614	0.449088	0.164485975062	523	12	-0.662370338804598	0.50773390812668	-0.223702716386775	222.532832102595	1.67092651757189	1.7195	0.1225	1.7394	0.1287	268967925
390	2	21248614	21820644	0.38623	0.125919969232	514	6	-0.281841449849779	0.778065086345624	-0.110620784533285	218.703395221288	1.76936316695353	1.7195	0.1225	1.7394	0.1287	269566359
391	2	21820644	22375089	0.364668	0.0981972963955	449	4	-0.370436214869489	0.71105749440401	-0.149145811492318	191.046351078518	1.67537313432836	1.7195	0.1225	1.7394	0.1287	270138389
392	2	22375089	22946708	0.363716	0.125291496609	452	4	-0.347710907315276	0.72805730438128	-0.139538483818277	192.322830038954	1.6865671641791	1.7195	0.1225	1.7394	0.1287	270692834
393	2	22946708	23509419	0.404064	0.111444418183	539	8	-0.377131709419446	0.706075727340064	-0.138704135233594	229.340719891584	1.74574898785425	1.7195	0.1225	1.7394	0.1287	271264453
394	2	23509419	24059871	0.464264	0.0916555848648	433	13	-1.1837890638644	0.236496572362638	-0.542279382134969	184.238463289529	1.38449240607514	1.7195	0.1225	1.7394	0.1287	271827164
395	2	24059871	24740986	0.397206	0.265909574741	541	7	-0.231649338841733	0.816810382784346	-0.0845890577725176	230.191705865208	1.79139072847682	1.7195	0.1225	1.7394	0.1287	272377616
396	2	24740986	25367687	0.415544	0.202171370398	482	9	-0.756836198109311	0.44914800332338	-0.305123841369619	205.087619643309	1.56875508543531	1.7195	0.1225	1.7394	0.1287	273058731
397	2	25367687	25990943	0.44079	0.197761433504	573	12	-0.284826950653082	0.775776723431294	-0.0919785238768112	243.807481443187	1.83067092651757	1.7195	0.1225	1.7394	0.1287	273685432
398	2	25990943	26667421	0.407016	0.260877663427	556	8	-0.259264220342138	0.795431383791074	-0.0939045252625925	236.574100667386	1.80080971659919	1.7195	0.1225	1.7394	0.1287	274308688
399	2	26667421	27249054	0.485998	0.140351389966	525	14	-0.564797663072038	0.572211396746006	-0.19560471738205	223.383818076219	1.68946098149638	1.7195	0.1225	1.7394	0.1287	274985166
400	2	27249054	27895223	0.460862	0.226208623441	551	13	-0.47674731124473	0.633542068738228	-0.194594088290537	234.446635733327	1.76179056754596	1.7195	0.1225	1.7394	0.1287	275566799
401	2	27895223	28491184	0.385058	0.161018925735	581	6	0.179155319229685	0.857815746124761	0.0661490196773654	247.211425337682	2	1.7195	0.1225	1.7394	0.1287	276212968
402	2	28491184	29082759	0.450746	0.154798630774	567	13	-0.38087724309291	0.70329433940589	-0.153297671919465	241.254523522316	1.81294964028777	1.7195	0.1225	1.7394	0.1287	276808929
403	2	29082759	29654518	0.437902	0.125505676343	535	11	-0.558065565634389	0.576799613195362	-0.192897320925628	227.638747944337	1.67449139280125	1.7195	0.1225	1.7394	0.1287	277400504
404	2	29654518	30203382	0.420582	0.0890275186567	600	10	-0.150384017511428	0.880461650050911	-0.0548900097737508	255.295792087107	1.875	1.7195	0.1225	1.7394	0.1287	277972263
405	2	30203382	30790655	0.418766	0.148607206529	561	9	-0.230157798873641	0.817969153195336	-0.0861562169907873	238.701565601445	1.82587469487388	1.7195	0.1225	1.7394	0.1287	278521127
406	2	30790655	31361844	0.443002	0.124633002386	469	12	-1.07011719800823	0.284566558867235	-0.38092574011834	199.556210814755	1.49840255591054	1.7195	0.1225	1.7394	0.1287	279108400
407	2	31361844	31996845	0.417292	0.212599665197	479	9	-0.776836643649906	0.437255154466089	-0.3141313318634	203.811140682874	1.55899104963385	1.7195	0.1225	1.7394	0.1287	279679589
408	2	31996845	32700888	0.362038	0.289816104982	472	4	-0.196208856953858	0.844446695952404	-0.0770743968716234	200.832689775191	1.76119402985075	1.7195	0.1225	1.7394	0.1287	280314590
409	2	32700888	33329162	0.379308	0.20416888173	498	5	-0.21796378960151	0.827457324822351	-0.0857577293146021	211.895507432299	1.78494623655914	1.7195	0.1225	1.7394	0.1287	281018633
410	2	33329162	33941659	0.384382	0.183669471034	505	6	-0.343766388979857	0.731021979107731	-0.136105756088006	214.873958339982	1.73838209982788	1.7195	0.1225	1.7394	0.1287	281646907
411	2	33941659	34554683	0.371936	0.184371248108	467	5	-0.439500756081733	0.660298734298801	-0.178480921673021	198.705224841132	1.67383512544803	1.7195	0.1225	1.7394	0.1287	282259404
412	2	34554683	35183775	0.35133	0.205203690398	424	3	-0.274054615800877	0.784042650343055	-0.121378505421878	180.409026408222	1.72008113590264	1.7195	0.1225	1.7394	0.1287	282872428
413	2	35183775	35786926	0.338338	0.17102019229	379	1	0.124189139217937	0.901165521316008	0.0621937408805436	161.261842001689	1.90452261306533	1.7195	0.1225	1.7394	0.1287	283501520
414	2	35786926	36399642	0.357206	0.183961247952	438	3	-0.170960307780212	0.864254975850395	-0.0745119003839038	186.365928223588	1.77687626774848	1.7195	0.1225	1.7394	0.1287	284104671
415	2	36399642	36967517	0.388388	0.119524543253	495	6	-0.412571876902165	0.679920309401152	-0.164960618760191	210.619028471863	1.7039586919105	1.7195	0.1225	1.7394	0.1287	284717387
416	2	36967517	37597557	0.374914	0.206399593677	520	5	-0.0607440069381257	0.951563083899211	-0.0233918483542285	221.256353142159	1.86379928315412	1.7195	0.1225	1.7394	0.1287	285285262
417	2	37597557	38194752	0.402064	0.162752534767	568	8	-0.17606363981698	0.860243945878147	-0.0630984784814177	241.680016509128	1.83967611336032	1.7195	0.1225	1.7394	0.1287	285915302
418	2	38194752	38814174	0.402052	0.192795864532	582	8	-0.0789962958709614	0.93703556932439	-0.027970255077816	247.636918324494	1.88502024291498	1.7195	0.1225	1.7394	0.1287	286512497
419	2	38814174	39475263	0.386118	0.243672183322	496	6	-0.405691328109934	0.684969414835865	-0.162049023340288	211.044521458675	1.70740103270224	1.7195	0.1225	1.7394	0.1287	287131919
420	2	39475263	40076997	0.377434	0.169068059973	523	5	-0.039304945665846	0.968647263593855	-0.0150925251357417	222.532832102595	1.87455197132616	1.7195	0.1225	1.7394	0.1287	287793008
421	2	40076997	40654319	0.377444	0.133932190355	501	5	-0.19652472832923	0.844199479624326	-0.0770928681874746	213.171986392734	1.79569892473118	1.7195	0.1225	1.7394	0.1287	288394742
422	2	40654319	41214960	0.343372	0.108163691203	398	2	-0.180943695552954	0.856411770797757	-0.0768672190113573	169.346208751114	1.76106194690265	1.7195	0.1225	1.7394	0.1287	288972064
423	2	41214960	41814385	0.349934	0.165867289486	394	2	-0.214173876608295	0.830411466866746	-0.0914400200986298	167.644236803867	1.74336283185841	1.7195	0.1225	1.7394	0.1287	289532705
424	2	41814385	42386818	0.4198	0.126535332519	555	9	-0.270158689954831	0.78703817201913	-0.101669216362112	236.148607680574	1.80634662327095	1.7195	0.1225	1.7394	0.1287	290132130
425	2	42386818	43042110	0.398268	0.236981376241	496	7	-0.550738855576269	0.581812704618188	-0.209877531212458	211.044521458675	1.64238410596026	1.7195	0.1225	1.7394	0.1287	290704563
426	2	43042110	43640475	0.473032	0.164389628404	570	14	-0.231396372151088	0.817006883299126	-0.0769602208834306	242.531002482752	1.8342719227675	1.7195	0.1225	1.7394	0.1287	291359855
427	2	43640475	44256189	0.375298	0.187934657974	446	5	-0.589574184987691	0.55547616298703	-0.244859761462378	189.769872118083	1.59856630824373	1.7195	0.1225	1.7394	0.1287	291958220
428	2	44256189	44885853	0.369506	0.205925700056	500	4	0.015894013552128	0.987318945893757	0.00606683842862251	212.746493405922	1.86567164179104	1.7195	0.1225	1.7394	0.1287	292573934
429	2	44885853	45463911	0.438754	0.135034892692	543	11	-0.49973282506399	0.617263216078236	-0.171484014409776	231.042691838832	1.69953051643192	1.7195	0.1225	1.7394	0.1287	293203598
430	2	45463911	46019151	0.404396	0.0994885094734	504	8	-0.619800069284492	0.535389423065155	-0.235565674486183	214.44846535317	1.63238866396761	1.7195	0.1225	1.7394	0.1287	293781656
431	2	46019151	46575185	0.439442	0.100774413075	586	11	-0.186194344498096	0.852292358848754	-0.0615355477918897	249.338890271741	1.83411580594679	1.7195	0.1225	1.7394	0.1287	294336896
432	2	46575185	47148856	0.42418	0.128420296651	553	10	-0.454151692612139	0.649719649578639	-0.172573030034925	235.29762170695	1.728125	1.7195	0.1225	1.7394	0.1287	294892930
433	2	47148856	47782132	0.452894	0.210454841175	545	13	-0.512698586801662	0.608162178397323	-0.210390177197406	231.893677812455	1.74260591526779	1.7195	0.1225	1.7394	0.1287	295466601
434	2	47782132	48439149	0.40535	0.238984683806	482	8	-0.772334466913949	0.43991635651076	-0.299956261756138	205.087619643309	1.56113360323887	1.7195	0.1225	1.7394	0.1287	296099877
435	2	48439149	49070749	0.385374	0.208359721343	455	6	-0.687793828591397	0.491582622996848	-0.286522598641105	193.599308999389	1.56626506024096	1.7195	0.1225	1.7394	0.1287	296756894
436	2	49070749	49661349	0.385576	0.153403318659	512	6	-0.295602547434241	0.767533627965664	-0.116245333727163	217.852409247665	1.76247848537005	1.7195	0.1225	1.7394	0.1287	297388494
437	2	49661349	50244505	0.354328	0.142596492191	404	3	-0.421332198687541	0.673512521292805	-0.191087477233282	171.899166671985	1.63894523326572	1.7195	0.1225	1.7394	0.1287	297979094
438	2	50244505	50789013	0.349628	0.0817398458792	343	2	-0.637858685063895	0.523565674029653	-0.291427073382194	145.944094476463	1.51769911504425	1.7195	0.1225	1.7394	0.1287	298562250
439	2	50789013	51322685	0.348566	0.0630949347165	360	2	-0.496630415578695	0.619449700452407	-0.221638743225331	153.177475252264	1.5929203539823	1.7195	0.1225	1.7394	0.1287	299106758
440	2	51322685	51913523	0.342074	0.153744342781	354	2	-0.546475687161706	0.584738995738702	-0.245886289472009	150.624517331393	1.56637168141593	1.7195	0.1225	1.7394	0.1287	299640430
441	2	51913523	52516164	0.335714	0.17031864742	351	1	-0.0932600333115666	0.925696982454382	-0.0485330769859872	149.348038370958	1.76381909547739	1.7195	0.1225	1.7394	0.1287	300231268
442	2	52516164	53106277	0.353292	0.152704651482	429	3	-0.237235220079211	0.812474314405339	-0.104465122485532	182.536491342281	1.74036511156187	1.7195	0.1225	1.7394	0.1287	300833909
443	2	53106277	53704899	0.359264	0.164748372095	490	3	0.211961407725115	0.832137142380991	0.0873389790174936	208.491563537804	1.98782961460446	1.7195	0.1225	1.7394	0.1287	301424022
444	2	53704899	54339151	0.377724	0.211669809476	529	5	0.00357317687871328	0.997149023402143	0.00136425073134269	225.085790023466	1.89605734767025	1.7195	0.1225	1.7394	0.1287	302022644
445	2	54339151	54909490	0.397988	0.123328406439	526	7	-0.338012511086578	0.73535375962904	-0.12515485230703	223.80931106303	1.74172185430464	1.7195	0.1225	1.7394	0.1287	302656896
446	2	54909490	55492677	0.391416	0.142642068496	488	7	-0.60746588077352	0.543541778872959	-0.233336504036447	207.64057756418	1.6158940397351	1.7195	0.1225	1.7394	0.1287	303227235
447	2	55492677	56157960	0.364048	0.248440137505	461	4	-0.279534984652638	0.779834293729156	-0.111094505804127	196.152266920261	1.72014925373134	1.7195	0.1225	1.7394	0.1287	303810422
448	2	56157960	56742242	0.379368	0.144248838746	460	5	-0.489525232383719	0.624469895214597	-0.200269610438308	195.726773933449	1.64874551971326	1.7195	0.1225	1.7394	0.1287	304475705
449	2	56742242	57363074	0.346474	0.194629142828	396	2	-0.197558786080625	0.843390283121586	-0.0841352194753966	168.495222777491	1.75221238938053	1.7195	0.1225	1.7394	0.1287	305059987
450	2	57363074	57978189	0.343382	0.187143867407	579	2	1.32272199720123	0.185927845515164	0.463927698434231	246.360439364058	2.56194690265487	2.6758	0.1017	2.708	0.0734	305680819
451	2	57978189	58561399	0.343574	0.142675880043	612	2	1.5968709909078	0.110294467353757	0.543896003137646	260.401707928849	2.70796460176991	2.6758	0.1017	2.708	0.0734	306295934
452	2	58561399	59114769	0.36381	0.0964454162676	739	4	1.82634351537108	0.0677985343773906	0.569713107912686	314.439317253953	2.75746268656716	2.6758	0.1017	2.708	0.0734	306879144
453	2	59114769	59682896	0.372622	0.119915089408	579	5	0.360890864750041	0.71818103291486	0.131659876606554	246.360439364058	2.0752688172043	1.7013	0.1676	1.679	0.1518	307432514
454	2	59682896	60229917	0.383076	0.0859583087304	524	6	-0.213035961927471	0.831298912893042	-0.0828223321897131	222.958325089407	1.80378657487091	1.7013	0.1676	1.679	0.1518	308000641
455	2	60229917	60804512	0.42132	0.129821874538	448	10	-1.13278160507117	0.257305978122745	-0.476353778212028	190.620858091707	1.4	1.7013	0.1676	1.679	0.1518	308547662
456	2	60804512	61457641	0.391244	0.234454449274	503	7	-0.501102708528675	0.616298840742735	-0.189659251793806	214.022972366358	1.66556291390728	1.7013	0.1676	1.679	0.1518	309122257
457	2	61457641	62149146	0.379414	0.276939429216	544	5	0.110768483240112	0.911799938246504	0.0417031798676565	231.468184825644	1.94982078853047	1.7013	0.1676	1.679	0.1518	309775386
458	2	62149146	62802126	0.411118	0.234279763546	512	9	-0.55683174270336	0.577642393914835	-0.21801317759958	217.852409247665	1.66639544344996	1.7013	0.1676	1.679	0.1518	310466891
459	2	62802126	63444030	0.359544	0.221067324709	399	3	-0.458151594409207	0.646843533590904	-0.209054023762731	169.771701737926	1.61866125760649	1.7013	0.1676	1.679	0.1518	311119871
460	2	63444030	64100152	0.363776	0.237946601394	517	4	0.144670756359334	0.884970829256167	0.05430302408147	219.979874181724	1.92910447761194	1.7013	0.1676	1.679	0.1518	311761775
461	2	64100152	64693219	0.392452	0.156924934282	463	7	-0.78473783451493	0.432607295082072	-0.309205458339096	197.003252893884	1.53311258278146	1.7013	0.1676	1.679	0.1518	312417897
462	2	64693219	65282302	0.420952	0.151223172286	515	10	-0.699751089502075	0.484082764551692	-0.275280078199051	219.1288882081	1.609375	1.7013	0.1676	1.679	0.1518	313010964
463	2	65282302	65919382	0.416494	0.215169209518	526	9	-0.463496330180584	0.643008644722019	-0.179094188307278	223.80931106303	1.71196094385679	1.7013	0.1676	1.679	0.1518	313600047
464	2	65919382	66508419	0.399588	0.151156888277	575	7	0.00944051824658403	0.992467668129724	0.00334430423240485	244.658467416811	1.90397350993377	1.7013	0.1676	1.679	0.1518	314237127
465	2	66508419	67091838	0.383566	0.142983001925	492	6	-0.433213523278857	0.664859655291432	-0.173730828387924	209.342549511428	1.69363166953528	1.7013	0.1676	1.679	0.1518	314826164
466	2	67091838	67661697	0.364592	0.122589974011	473	4	-0.188633754435787	0.850379875507179	-0.0740210728940695	201.258182762003	1.76492537313433	1.7013	0.1676	1.679	0.1518	315409583
467	2	67661697	68234810	0.39735	0.12757170052	596	7	0.158348959389368	0.87418183074718	0.0550946788628289	253.59382013986	1.97350993377483	1.7013	0.1676	1.679	0.1518	315979442
468	2	68234810	68855598	0.372514	0.194572060027	403	5	-0.896867396557032	0.369789679345207	-0.391123632854716	171.473673685173	1.44444444444444	1.7013	0.1676	1.679	0.1518	316552555
469	2	68855598	69415572	0.410132	0.107101401136	575	9	-0.136822386350864	0.891171188301974	-0.0505950317678426	244.658467416811	1.87144019528072	1.7013	0.1676	1.679	0.1518	317173343
470	2	69415572	70046550	0.403962	0.20757934508	674	8	0.558874821488587	0.576247154165297	0.183759183195759	286.782273111183	2.182995951417	1.7013	0.1676	1.679	0.1518	317733317
471	2	70046550	70708663	0.418528	0.244841892547	557	9	-0.256825059594435	0.797313824006544	-0.0964796602595485	236.999593654198	1.81285598047193	1.7013	0.1676	1.679	0.1518	318364295
472	2	70708663	71341013	0.447768	0.209298647901	556	12	-0.413191702624597	0.679466166779375	-0.135428779910209	236.574100667386	1.77635782747604	1.7013	0.1676	1.679	0.1518	319026408
473	2	71341013	71953120	0.442322	0.183149351339	566	12	-0.337683024994294	0.735602068205012	-0.109711609801834	240.829030535504	1.80830670926518	1.7013	0.1676	1.679	0.1518	319658758
474	2	71953120	72519106	0.445348	0.11658592262	639	12	0.213530321706919	0.830913341127108	0.0653022683132785	271.890018572769	2.04153354632588	1.7013	0.1676	1.679	0.1518	320270865
475	2	72519106	73134358	0.35972	0.187324868509	515	3	0.396058386333445	0.692061956317191	0.159129662085504	219.1288882081	2.08924949290061	1.7013	0.1676	1.679	0.1518	320836851
476	2	73134358	73731601	0.457066	0.162819823757	492	13	-0.830268187554565	0.406387170249162	-0.357988091522454	209.342549511428	1.57314148681055	1.7013	0.1676	1.679	0.1518	321452103
477	2	73731601	74439703	0.421868	0.293887038873	555	10	-0.4412254085653	0.659049820394949	-0.167364739032163	236.148607680574	1.734375	1.7013	0.1676	1.679	0.1518	322049346
478	2	74439703	75036542	0.450382	0.162253136943	587	13	-0.261039657903136	0.794061924594371	-0.103285903751642	249.764383258553	1.87689848121503	1.7013	0.1676	1.679	0.1518	322757448
479	2	75036542	75633395	0.405266	0.162272787437	651	8	0.3994070421487	0.689593305893401	0.133668135179536	276.995934414511	2.1085020242915	1.7013	0.1676	1.679	0.1518	323354287
480	2	75633395	76228029	0.382676	0.159146634737	545	6	-0.0685444372906243	0.945352247389585	-0.0261329140628747	231.893677812455	1.87607573149742	1.7013	0.1676	1.679	0.1518	323951140
481	2	76228029	76827430	0.34962	0.165833890834	407	2	-0.106175788178437	0.915442880577749	-0.0446068552887591	173.175645632421	1.80088495575221	1.7013	0.1676	1.679	0.1518	324545774
482	2	76827430	77426537	0.339332	0.165424540191	371	1	0.0620608042095074	0.950514410510059	0.0314150793302553	157.857898107194	1.8643216080402	1.7013	0.1676	1.679	0.1518	325145175
483	2	77426537	78027312	0.33732	0.167741667013	360	1	-0.0233656564270833	0.981358599723436	-0.0120072009608732	153.177475252264	1.80904522613065	1.7013	0.1676	1.679	0.1518	325744282
484	2	78027312	78618802	0.33568	0.154677171212	321	1	-0.326241289593177	0.744241804208166	-0.177430810168245	136.583248766602	1.61306532663317	1.7013	0.1676	1.679	0.1518	326345057
485	2	78618802	79201843	0.345732	0.142427376462	380	2	-0.330479510301989	0.741037672164434	-0.143636231224058	161.687334988501	1.68141592920354	1.7013	0.1676	1.679	0.1518	326936547
486	2	79201843	79797018	0.378938	0.159910950561	412	5	-0.832550212740193	0.405098447978909	-0.359259134199465	175.30311056648	1.47670250896057	1.7013	0.1676	1.679	0.1518	327519588
487	2	79797018	80355685	0.37482	0.105012467176	485	5	-0.310866388448055	0.755902197464405	-0.123918724308193	206.364098603745	1.73835125448029	1.7013	0.1676	1.679	0.1518	328114763
488	2	80355685	80906998	0.386328	0.0930741702082	491	6	-0.440094072071088	0.659868975174547	-0.17666611941247	208.917056524616	1.69018932874355	1.7013	0.1676	1.679	0.1518	328673430
489	2	80906998	81499880	0.353112	0.156661865262	406	3	-0.406604440398875	0.68429853540947	-0.183963042799901	172.750152645609	1.64705882352941	1.7013	0.1676	1.679	0.1518	329224743
490	2	81499880	82087300	0.34546	0.148820264887	418	2	-0.0147927902762484	0.988197491479512	-0.00613270747412345	177.856068487351	1.84955752212389	1.7013	0.1676	1.679	0.1518	329817625
491	2	82087300	82672633	0.340582	0.145785390538	406	2	-0.114483333442272	0.908854657516168	-0.0481559223698298	172.750152645609	1.79646017699115	1.7013	0.1676	1.679	0.1518	330405045
492	2	82672633	83254426	0.338066	0.140587803566	326	1	-0.287411080212909	0.773797578160053	-0.15513214305947	138.710713700661	1.63819095477387	1.7013	0.1676	1.679	0.1518	330990378
493	2	83254426	83838444	0.342	0.143862004253	341	2	-0.654473775591565	0.51280661716173	-0.299863910530834	145.093108502839	1.50884955752212	1.7013	0.1676	1.679	0.1518	331572171
494	2	83838444	84427819	0.35776	0.15164369035	469	3	0.0573199456941172	0.95429033210671	0.0241451525302993	199.556210814755	1.9026369168357	1.7013	0.1676	1.679	0.1518	332156189
495	2	84427819	85053313	0.386914	0.200631820609	523	6	-0.219916510719702	0.825936177379791	-0.085578197480222	222.532832102595	1.80034423407917	1.7013	0.1676	1.679	0.1518	332745564
496	2	85053313	85702752	0.448476	0.230104751947	563	12	-0.360335628283385	0.718596158781956	-0.117378740553487	239.552551575069	1.79872204472843	1.7013	0.1676	1.679	0.1518	333371058
497	2	85702752	86326605	0.466368	0.198529140679	524	13	-0.638528051250926	0.523129999913501	-0.267079595324244	222.958325089407	1.67545963229416	1.7013	0.1676	1.679	0.1518	334020497
498	2	86326605	86975038	0.39966	0.228910311474	524	7	-0.352194267385891	0.724692575846157	-0.130650840061883	222.958325089407	1.73509933774834	1.7013	0.1676	1.679	0.1518	334644350
499	2	86975038	88809039	0.422464	0.727372013429	456	10	-1.08107646888382	0.279663099683723	-0.45081868610489	194.024801986201	1.425	1.7013	0.1676	1.679	0.1518	335292783
500	2	88809039	95541489	0.407006	0.925732831287	550	8	-0.300864510604717	0.763517813587201	-0.109557789574078	234.021142746515	1.78137651821862	1.7013	0.1676	1.679	0.1518	337126784
501	2	95541489	96740240	0.462642	0.582899200918	517	13	-0.680471206067347	0.496206147715524	-0.28648212654676	219.979874181724	1.65307753796962	1.7013	0.1676	1.679	0.1518	343859234
502	2	96740240	97380358	0.47655	0.218894016416	527	14	-0.549979827919996	0.582333209435204	-0.19011917829832	224.234804049842	1.69589702333065	1.7013	0.1676	1.679	0.1518	345057985
503	2	97380358	98551867	0.460402	0.573200035168	547	13	-0.500714828282685	0.616571834927342	-0.205105574069138	232.744663786079	1.74900079936051	1.7013	0.1676	1.679	0.1518	345698103
504	2	98551867	99149896	0.420854	0.163920144341	461	10	-1.04876075876672	0.29428824230776	-0.435085759840294	196.152266920261	1.440625	1.7013	0.1676	1.679	0.1518	346869612
505	2	99149896	99771850	0.41287	0.196082025359	452	9	-0.956840653515261	0.338647689360301	-0.397834215184392	192.322830038954	1.47111472742067	1.7013	0.1676	1.679	0.1518	347467641
506	2	99771850	100407187	0.399614	0.213016084377	525	7	-0.345103389236235	0.730016645559568	-0.127900229045848	223.383818076219	1.73841059602649	1.7013	0.1676	1.679	0.1518	348089595
507	2	100407187	101000650	0.410204	0.157487492902	569	9	-0.176823277432054	0.859647204406186	-0.0657283352929982	242.10550949594	1.85191212367779	1.7013	0.1676	1.679	0.1518	348724932
508	2	101000650	101601235	0.439208	0.167478375251	517	11	-0.689314231917787	0.490625543750225	-0.242271931899203	219.979874181724	1.61815336463224	1.7013	0.1676	1.679	0.1518	349318395
509	2	101601235	102255660	0.427014	0.235970508462	478	10	-0.938887344368593	0.347788587584941	-0.382841892288883	203.385647696062	1.49375	1.7013	0.1676	1.679	0.1518	349918980
510	2	102255660	102830966	0.412344	0.130897296395	519	9	-0.510164036441972	0.609936545335664	-0.198422449241699	220.830860155347	1.68917819365338	1.7013	0.1676	1.679	0.1518	350573405
511	2	102830966	103394457	0.393638	0.112674381667	470	7	-0.735101687467335	0.462277566714624	-0.287556895034333	199.981703801567	1.55629139072848	1.7013	0.1676	1.679	0.1518	351148711
512	2	103394457	103974157	0.371598	0.137484905986	458	5	-0.503817939898572	0.614389319795014	-0.206555873285739	194.875787959825	1.6415770609319	1.7013	0.1676	1.679	0.1518	351712202
513	2	103974157	104555738	0.349706	0.140274527538	376	2	-0.36370969135733	0.716074805661115	-0.158902987877369	159.985363041254	1.66371681415929	1.7013	0.1676	1.679	0.1518	352291902
514	2	104555738	105100960	0.362738	0.0829423610933	447	4	-0.385586419905631	0.699802992275109	-0.155586425050147	190.195365104895	1.66791044776119	1.7013	0.1676	1.679	0.1518	352873483
515	2	105100960	105682950	0.406984	0.140878709256	491	8	-0.70993403152008	0.477745045549333	-0.273266383671407	208.917056524616	1.59028340080972	1.7013	0.1676	1.679	0.1518	353418705
516	2	105682950	106260408	0.427124	0.134136162284	608	10	-0.098678881324073	0.921393237274014	-0.0357811868260461	258.699735981602	1.9	1.7013	0.1676	1.679	0.1518	354000695
517	2	106260408	106850260	0.434696	0.152329736951	523	11	-0.645564676489988	0.518561319772307	-0.225625265967196	222.532832102595	1.63693270735524	1.7013	0.1676	1.679	0.1518	354578153
518	2	106850260	107606696	0.404836	0.339005547065	432	8	-1.11900355243544	0.263138623513045	-0.457958095822631	183.812970302717	1.39919028340081	1.7013	0.1676	1.679	0.1518	355168005
519	2	107606696	108179170	0.375818	0.126597889162	491	5	-0.267988265903496	0.788708350943191	-0.10618044706799	208.917056524616	1.75985663082437	1.7013	0.1676	1.679	0.1518	355924441
520	2	108179170	108855419	0.371868	0.260627372462	416	5	-0.803964797710487	0.421417305584974	-0.345319943241591	177.005082513727	1.4910394265233	1.7013	0.1676	1.679	0.1518	356496915
521	2	108855419	109602612	0.404092	0.330828848771	514	8	-0.550466252180193	0.581999617948717	-0.207221048792222	218.703395221288	1.66477732793522	1.7013	0.1676	1.679	0.1518	357173164
522	2	109602612	110317438	0.478238	0.300529079804	424	14	-1.31309833825017	0.189149813752191	-0.503857875372336	180.409026408222	1.36444086886565	1.7013	0.1676	1.679	0.1518	357920357
523	2	110317438	111714785	0.416914	0.642179072199	590	9	-0.0368201586478891	0.970628400669202	-0.0134420333503766	251.040862218988	1.92026037428804	1.7013	0.1676	1.679	0.1518	358635183
524	2	111714785	112792600	0.42732	0.536098495567	532	10	-0.589877675103946	0.555272662305757	-0.228426264768442	226.362268983901	1.6625	1.7013	0.1676	1.679	0.1518	360032530
525	2	112792600	113543645	0.411696	0.334260929771	475	9	-0.803503904370699	0.421683540974334	-0.32622947438127	202.109168735626	1.5459723352319	1.7013	0.1676	1.679	0.1518	361110345
526	2	113543645	114470301	0.440974	0.460425443746	601	12	-0.0734026532882331	0.941485706274588	-0.0231486719225307	255.721285073919	1.92012779552716	1.7013	0.1676	1.679	0.1518	361861390
527	2	114470301	115076004	0.387232	0.174512921349	500	6	-0.378169132941011	0.705304954096155	-0.150461049065076	212.746493405922	1.72117039586919	1.7013	0.1676	1.679	0.1518	362788046
528	2	115076004	115642440	0.3721	0.117287743011	449	5	-0.568135123715411	0.569943219630309	-0.235188026641536	191.046351078518	1.60931899641577	1.7013	0.1676	1.679	0.1518	363393749
529	2	115642440	116236341	0.353764	0.158108843056	373	3	-0.649612452161871	0.51594258761803	-0.306267139729839	158.708884080818	1.5131845841785	1.7013	0.1676	1.679	0.1518	363960185
530	2	116236341	116825300	0.343266	0.151044469989	365	2	-0.455092689259518	0.649042557328613	-0.201739185787627	155.304940186323	1.61504424778761	1.7013	0.1676	1.679	0.1518	364554086
531	2	116825300	117440683	0.351124	0.187497867182	406	3	-0.406604440398875	0.68429853540947	-0.183963042799901	172.750152645609	1.64705882352941	1.7013	0.1676	1.679	0.1518	365143045
532	2	117440683	118052731	0.356094	0.183070608841	393	3	-0.502334869275207	0.615431985204688	-0.230913457726471	167.218743817055	1.59432048681542	1.7013	0.1676	1.679	0.1518	365758428
533	2	118052731	118701714	0.392908	0.229563794429	473	7	-0.713829053018366	0.475332892164509	-0.278377468259938	201.258182762003	1.56622516556291	1.7013	0.1676	1.679	0.1518	366370476
534	2	118701714	119270482	0.40582	0.120906942725	492	8	-0.70300064980965	0.482055344517253	-0.27033109264686	209.342549511428	1.59352226720648	1.7013	0.1676	1.679	0.1518	367019459
535	2	119270482	119840104	0.4369	0.122224914066	551	11	-0.441400084493591	0.658923381064109	-0.15038389364298	234.446635733327	1.7245696400626	1.7013	0.1676	1.679	0.1518	367588227
536	2	119840104	120427480	0.450026	0.1487565035	444	13	-1.11787839201002	0.263618934825488	-0.506086730511588	188.918886144459	1.41966426858513	1.7013	0.1676	1.679	0.1518	368157849
537	2	120427480	121047400	0.394528	0.193444315396	451	7	-0.869828372310806	0.384394203830165	-0.347090218343952	191.897337052142	1.49337748344371	1.7013	0.1676	1.679	0.1518	368745225
538	2	121047400	121585282	0.510306	0.0704280864576	500	15	-0.60588727177736	0.544589612085333	-0.21936646056466	212.746493405922	1.68918918918919	1.7013	0.1676	1.679	0.1518	369365145
539	2	121585282	122152639	0.487216	0.118720664414	521	14	-0.594433333376123	0.552222319279588	-0.206638767657026	221.681846128971	1.67658889782784	1.7013	0.1676	1.679	0.1518	369903027
540	2	122152639	122785262	0.41502	0.209639864501	558	9	-0.250158244414236	0.802464974916004	-0.0938918657703926	237.425086641009	1.81611065907242	1.7013	0.1676	1.679	0.1518	370470384
541	2	122785262	123370390	0.399902	0.145486115858	538	7	-0.252921973290702	0.800328509163736	-0.0926114790427086	228.915226904773	1.78145695364238	1.7013	0.1676	1.679	0.1518	371103007
542	2	123370390	123934155	0.35537	0.113105637987	418	3	-0.318237890666877	0.750304492996218	-0.141939827904194	177.856068487351	1.69574036511156	1.7013	0.1676	1.679	0.1518	371688135
543	2	123934155	124536545	0.345342	0.169972941118	362	2	-0.480015325051024	0.631216495964245	-0.213645952471801	154.028461225888	1.60176991150442	1.7013	0.1676	1.679	0.1518	372251900
544	2	124536545	125123665	0.371878	0.148385338602	462	5	-0.475232524868866	0.634621246905629	-0.194010619966625	196.577759907072	1.65591397849462	1.7013	0.1676	1.679	0.1518	372854290
545	2	125123665	125691358	0.384136	0.119242266507	465	6	-0.618988340669089	0.535924039799981	-0.25515842773177	197.854238867508	1.60068846815835	1.7013	0.1676	1.679	0.1518	373441410
546	2	125691358	126284537	0.353908	0.157084117948	391	3	-0.517062627563873	0.605112441106204	-0.238274162677725	166.367757843431	1.58620689655172	1.7013	0.1676	1.679	0.1518	374009103
547	2	126284537	126875066	0.36137	0.153301531339	424	4	-0.559813777821262	0.5756064649003	-0.231796991670265	180.409026408222	1.58208955223881	1.7013	0.1676	1.679	0.1518	374602282
548	2	126875066	127475626	0.389722	0.167443719195	474	6	-0.557063401539012	0.577484111780631	-0.227502084828904	201.683675748814	1.63166953528399	1.7013	0.1676	1.679	0.1518	375192811
549	2	127475626	128059838	0.468866	0.144146303054	493	13	-0.824276308295076	0.409782577075427	-0.355058760483783	209.76804249824	1.57633892885691	1.4611	0.0792	1.4724	0.0623	375793371
550	2	128059838	128689942	0.441804	0.206480200094	463	12	-1.11542240458642	0.264669453001069	-0.39950146937348	197.003252893884	1.47923322683706	1.4611	0.0792	1.4724	0.0623	376377583
551	2	128689942	129315430	0.460542	0.200624152662	442	13	-1.129862150529	0.258534314787803	-0.512600037470263	188.067900170835	1.41326938449241	1.4611	0.0792	1.4724	0.0623	377007687
552	2	129315430	129927206	0.429084	0.182707396171	431	10	-1.2426550194693	0.213994985886252	-0.532164641180534	183.387477315905	1.346875	1.4611	0.0792	1.4724	0.0623	377633175
553	2	129927206	130511810	0.414086	0.144720186656	460	9	-0.903506132073675	0.366257335233558	-0.372523126655205	195.726773933449	1.49715215622457	1.4611	0.0792	1.4724	0.0623	378244951
554	2	130511810	131734160	0.467156	0.590951855033	406	13	-1.3455698038706	0.178441295392339	-0.635166679676518	172.750152645609	1.29816147082334	1.4611	0.0792	1.4724	0.0623	378829555
555	2	131734160	133330192	0.43239	0.686723073222	465	11	-1.06847704562538	0.285305379317958	-0.395205496218744	197.854238867508	1.45539906103286	1.4611	0.0792	1.4724	0.0623	380051905
556	2	133330192	133883305	0.397702	0.0960255860918	466	7	-0.763465200065961	0.445186008704359	-0.299887696945053	198.27973185432	1.54304635761589	1.4611	0.0792	1.4724	0.0623	381647937
557	2	133883305	134454502	0.38702	0.124645262493	419	6	-0.935493585111706	0.349533987727961	-0.405438900027812	178.281561474163	1.44234079173838	1.4611	0.0792	1.4724	0.0623	382201050
558	2	134454502	135041554	0.41668	0.148286693513	469	9	-0.843504795451889	0.398946184920263	-0.344569065084204	199.556210814755	1.52644426362897	1.4611	0.0792	1.4724	0.0623	382772247
559	2	135041554	135630814	0.423558	0.151478125106	469	10	-0.997055622579367	0.31873751186627	-0.410264587754255	199.556210814755	1.465625	1.4611	0.0792	1.4724	0.0623	383359299
560	2	135630814	136314476	0.362578	0.26864444711	399	4	-0.749191340773035	0.45374188754873	-0.319472510011119	169.771701737926	1.48880597014925	1.4611	0.0792	1.4724	0.0623	383948559
561	2	136314476	136921865	0.388456	0.176804321448	496	6	-0.405691328109934	0.684969414835865	-0.162049023340288	211.044521458675	1.70740103270224	1.7023	0.1539	1.708	0.1438	384632221
562	2	136921865	137510871	0.410058	0.151112212779	522	9	-0.490163590901377	0.624018142505631	-0.190107181029696	222.107339115783	1.69894222945484	1.7023	0.1539	1.708	0.1438	385239610
563	2	137510871	138097764	0.371232	0.14805594887	447	5	-0.582427831230264	0.560278539594959	-0.241628640199365	190.195365104895	1.60215053763441	1.7023	0.1539	1.708	0.1438	385828616
564	2	138097764	138718177	0.363382	0.194085230322	404	4	-0.71131582818268	0.476888545330461	-0.30150596348167	171.899166671985	1.50746268656716	1.7023	0.1539	1.708	0.1438	386415509
565	2	138718177	139309852	0.366338	0.154941479697	484	4	-0.105307626737007	0.916131711366858	-0.0408542089588701	205.938605616933	1.80597014925373	1.7023	0.1539	1.708	0.1438	387035922
566	2	139309852	139882730	0.366774	0.12721382214	464	4	-0.256809677098425	0.797325699314791	-0.101736451105892	197.428745880696	1.73134328358209	1.7023	0.1539	1.708	0.1438	387627597
567	2	139882730	140468081	0.349868	0.145811658304	393	2	-0.22248142187213	0.82393913408343	-0.0951063372963997	167.218743817055	1.73893805309735	1.7023	0.1539	1.708	0.1438	388200475
568	2	140468081	141036787	0.34636	0.120811104507	375	2	-0.372017236621166	0.709880015968543	-0.162745054171763	159.559870054442	1.65929203539823	1.7023	0.1539	1.708	0.1438	388785826
569	2	141036787	141594816	0.332272	0.103989219198	331	1	-0.248580870832641	0.803685006974394	-0.13317289048333	140.838178634721	1.66331658291457	1.7023	0.1539	1.708	0.1438	389354532
570	2	141594816	142159950	0.338958	0.115254081333	350	1	-0.10102607518762	0.919529761060551	-0.0526491854582191	148.922545384146	1.75879396984925	1.7023	0.1539	1.708	0.1438	389912561
571	2	142159950	142713573	0.341962	0.0968583313916	366	2	-0.446785143995683	0.65503019869665	-0.197792001270964	155.730433173135	1.61946902654867	1.7023	0.1539	1.708	0.1438	390477695
572	2	142713573	143269100	0.343872	0.0999537376221	381	2	-0.322171965038154	0.747322421788532	-0.139844652061684	162.112827975313	1.6858407079646	1.7023	0.1539	1.708	0.1438	391031318
573	2	143269100	143882170	0.350014	0.18443244654	457	3	-0.0310466040378813	0.975232372921426	-0.0132486049270075	194.450294973013	1.85395537525355	1.7023	0.1539	1.708	0.1438	391586845
574	2	143882170	144419098	0.354734	0.0687764467489	374	3	-0.642248573017538	0.520711799506043	-0.302404500097441	159.13437706763	1.51724137931034	1.7023	0.1539	1.708	0.1438	392199915
575	2	144419098	144974298	0.367626	0.0994236311239	495	4	-0.0219814990382266	0.982462713601556	-0.00843273126649266	210.619028471863	1.84701492537313	1.7023	0.1539	1.708	0.1438	392736843
576	2	144974298	145525086	0.370884	0.09220970682	420	5	-0.775379382680781	0.43811551428196	-0.33151414371656	178.707054460975	1.50537634408602	1.7023	0.1539	1.708	0.1438	393292043
577	2	145525086	146075464	0.35638	0.091533455189	461	3	-0.00159108746054845	0.998730496415979	-0.000676019555739184	196.152266920261	1.87018255578093	1.7023	0.1539	1.708	0.1438	393842831
578	2	146075464	146625498	0.34791	0.0909652857823	372	2	-0.396939872412671	0.691411800501998	-0.174333028446975	158.283391094006	1.64601769911504	1.7023	0.1539	1.708	0.1438	394393209
579	2	146625498	147197476	0.340024	0.125840504355	355	2	-0.538168141897871	0.590460972067674	-0.241816625162962	151.050010318205	1.57079646017699	1.7023	0.1539	1.708	0.1438	394943243
580	2	147197476	147785150	0.34681	0.149188155338	324	2	-0.795702045076765	0.426205237904521	-0.373641836670381	137.859727727038	1.43362831858407	1.7023	0.1539	1.708	0.1438	395515221
581	2	147785150	148363577	0.373152	0.13558668596	421	5	-0.768233028923354	0.442348754208583	-0.328083238316287	179.132547447787	1.5089605734767	1.7023	0.1539	1.708	0.1438	396102895
582	2	148363577	148941442	0.35738	0.13474600469	414	3	-0.347693407244209	0.728070448378828	-0.155812002485752	176.154096540104	1.67951318458418	1.7023	0.1539	1.708	0.1438	396681322
583	2	148941442	149573619	0.371028	0.209082266517	446	5	-0.589574184987691	0.55547616298703	-0.244859761462378	189.769872118083	1.59856630824373	1.7023	0.1539	1.708	0.1438	397259187
584	2	149573619	150238420	0.406824	0.247895234815	528	8	-0.453398908234175	0.650261522468355	-0.168451478627646	224.660297036654	1.71012145748988	1.7023	0.1539	1.708	0.1438	397891364
585	2	150238420	150863336	0.37173	0.199892465547	503	5	-0.182232020814377	0.855400644724989	-0.0713450715771559	214.022972366358	1.80286738351254	1.7023	0.1539	1.708	0.1438	398556165
586	2	150863336	151441929	0.369308	0.135834688633	406	4	-0.696165623146538	0.486325113580307	-0.294381529048288	172.750152645609	1.51492537313433	1.7023	0.1539	1.708	0.1438	399181081
587	2	151441929	152017444	0.373886	0.131212913651	512	5	-0.117914836997538	0.906135137040442	-0.045759661382683	217.852409247665	1.83512544802867	1.7023	0.1539	1.708	0.1438	399759674
588	2	152017444	152669980	0.374332	0.233758750475	492	5	-0.260841912146069	0.794214421720309	-0.103245156043443	209.342549511428	1.76344086021505	1.7023	0.1539	1.708	0.1438	400335189
589	2	152669980	153291176	0.390136	0.195101063111	545	7	-0.203285826243107	0.838911633257233	-0.0739614219350441	231.893677812455	1.8046357615894	1.7023	0.1539	1.708	0.1438	400987725
590	2	153291176	153881790	0.375736	0.15342338651	463	5	-0.468086171111439	0.639722968167771	-0.190891278122447	197.003252893884	1.6594982078853	1.7023	0.1539	1.708	0.1438	401608921
591	2	153881790	154511854	0.362762	0.206429823002	382	4	-0.87796808358024	0.379961039399846	-0.382288618197716	162.538320962125	1.42537313432836	1.7023	0.1539	1.708	0.1438	402199535
592	2	154511854	155111335	0.344714	0.165945209273	344	2	-0.629551139800059	0.52898829969519	-0.287227084852908	146.369587463275	1.52212389380531	1.7023	0.1539	1.708	0.1438	402829599
593	2	155111335	155665806	0.345904	0.0982395833145	402	2	-0.147713514497613	0.882568865616501	-0.0624401483760776	171.048180698362	1.7787610619469	1.7023	0.1539	1.708	0.1438	403429080
594	2	155665806	156251115	0.333928	0.145750364337	362	1	-0.0078335726749759	0.993749777230783	-0.00401441020734253	154.028461225888	1.81909547738693	1.7023	0.1539	1.708	0.1438	403983551
595	2	156251115	156842326	0.332652	0.154278252604	354	1	-0.0699619076834055	0.944223978578297	-0.0362547472075505	150.624517331393	1.77889447236181	1.7023	0.1539	1.708	0.1438	404568860
596	2	156842326	157442824	0.36492	0.167357759726	416	4	-0.620414597965829	0.534984864023768	-0.259277728092372	177.005082513727	1.55223880597015	1.7023	0.1539	1.708	0.1438	405160071
597	2	157442824	158038566	0.3525	0.160710508912	426	3	-0.259326857512211	0.795383058723087	-0.114589339759239	181.260012381846	1.72819472616633	1.7023	0.1539	1.708	0.1438	405760569
598	2	158038566	158647934	0.367258	0.179477754001	482	4	-0.120457831773149	0.904120481722652	-0.046828110003503	205.087619643309	1.79850746268657	1.7023	0.1539	1.708	0.1438	406356311
599	2	158647934	159271171	0.38296	0.197736976463	512	6	-0.295602547434241	0.767533627965664	-0.116245333727163	217.852409247665	1.76247848537005	1.7023	0.1539	1.708	0.1438	406965679
600	2	159271171	159891567	0.397232	0.194063146764	516	7	-0.408921292583142	0.682597422600396	-0.152846586176079	219.554381194912	1.70860927152318	1.7023	0.1539	1.708	0.1438	407588916
601	2	159891567	160499681	0.37428	0.17778574412	444	5	-0.603866892502544	0.545932141759545	-0.251343795032577	188.918886144459	1.59139784946237	1.7023	0.1539	1.708	0.1438	408209312
602	2	160499681	161106410	0.381042	0.175908848926	441	6	-0.784121511682629	0.432968814078786	-0.331610488169643	187.642407184024	1.51807228915663	1.7023	0.1539	1.708	0.1438	408817426
603	2	161106410	161693616	0.376588	0.148510062908	497	5	-0.225110143358936	0.821893590226195	-0.0886576198203968	211.470014445487	1.78136200716846	1.7023	0.1539	1.708	0.1438	409424155
604	2	161693616	162288619	0.366994	0.159668102514	473	4	-0.188633754435787	0.850379875507179	-0.0740210728940695	201.258182762003	1.76492537313433	1.7023	0.1539	1.708	0.1438	410011361
605	2	162288619	162899682	0.34944	0.181753763524	474	2	0.450429744498527	0.652400601588076	0.175251409343253	201.683675748814	2.09734513274336	1.7023	0.1539	1.708	0.1438	410606364
606	2	162899682	163447883	0.360976	0.0879257790482	477	4	-0.158333344363503	0.874194134524745	-0.061871990227953	202.96015470925	1.77985074626866	1.7023	0.1539	1.708	0.1438	411217427
607	2	163447883	164016877	0.34258	0.121256111664	403	2	-0.139405969233778	0.889129355654142	-0.0588558110270387	171.473673685173	1.78318584070796	1.7023	0.1539	1.708	0.1438	411765628
608	2	164016877	164568884	0.351334	0.0942143849625	491	3	0.219325286869448	0.826396665323659	0.090280254329616	208.917056524616	1.99188640973631	1.7023	0.1539	1.708	0.1438	412334622
609	2	164568884	165132739	0.350836	0.113247200078	435	3	-0.193051945213212	0.846918286781753	-0.0844273692489864	185.089449263153	1.76470588235294	1.7023	0.1539	1.708	0.1438	412886629
610	2	165132739	165699697	0.353162	0.118100458941	468	3	0.049956066549784	0.960157398393424	0.0210657595983273	199.130717827943	1.89858012170385	1.7023	0.1539	1.708	0.1438	413450484
611	2	165699697	166284638	0.350856	0.145212936006	407	3	-0.399240561254542	0.689715958920369	-0.18041397571883	173.175645632421	1.65111561866126	1.7023	0.1539	1.708	0.1438	414017442
612	2	166284638	166862141	0.35626	0.134203631843	405	3	-0.413968319543208	0.678897308339113	-0.18752086221309	172.324659658797	1.64300202839757	1.7023	0.1539	1.708	0.1438	414602383
613	2	166862141	167429245	0.340052	0.118327502539	357	2	-0.521553051370201	0.601981558949833	-0.233711575525906	151.900996291829	1.57964601769911	1.7023	0.1539	1.708	0.1438	415179886
614	2	167429245	168067437	0.347028	0.216536716223	424	2	0.0350524813067633	0.972037892528527	0.014428615008193	180.409026408222	1.87610619469027	1.7023	0.1539	1.708	0.1438	415746990
615	2	168067437	168639459	0.357416	0.125907744807	356	3	-0.774798397615536	0.438458796293074	-0.373565529018679	151.475503305017	1.44421906693712	1.7023	0.1539	1.708	0.1438	416385182
616	2	168639459	169231641	0.389302	0.155664981374	586	6	0.213558063190839	0.83089170559445	0.0785115206950847	249.338890271741	2.01721170395869	1.7023	0.1539	1.708	0.1438	416957204
617	2	169231641	169817536	0.384626	0.146604767066	492	6	-0.433213523278857	0.664859655291432	-0.173730828387924	209.342549511428	1.69363166953528	1.7023	0.1539	1.708	0.1438	417549386
618	2	169817536	170436762	0.378548	0.192540364907	484	5	-0.318012742205482	0.750475271394571	-0.126896424108089	205.938605616933	1.73476702508961	1.7023	0.1539	1.708	0.1438	418135281
619	2	170436762	171075851	0.36628	0.217636354248	411	4	-0.658290110556184	0.510351731459359	-0.276722862551782	174.877617579668	1.53358208955224	1.7023	0.1539	1.708	0.1438	418754507
620	2	171075851	171681989	0.39803	0.175105339048	510	7	-0.45146656148108	0.651653319905942	-0.169720404740475	217.001423274041	1.6887417218543	1.7023	0.1539	1.708	0.1438	419393596
621	2	171681989	172320062	0.377218	0.216390601075	565	5	0.260841912146069	0.794214421720309	0.0963473959198671	240.403537548692	2.02508960573477	1.7023	0.1539	1.708	0.1438	419999734
622	2	172320062	172965870	0.379562	0.225776082055	447	5	-0.582427831230264	0.560278539594959	-0.241628640199365	190.195365104895	1.60215053763441	1.7023	0.1539	1.708	0.1438	420637807
623	2	172965870	173599153	0.412066	0.21046356842	486	9	-0.730168937388518	0.465286927176472	-0.293200673993799	206.789591590557	1.58177379983727	1.7023	0.1539	1.708	0.1438	421283615
624	2	173599153	174164347	0.391252	0.115348004402	514	7	-0.423103048882455	0.672220078007704	-0.158449292405455	218.703395221288	1.70198675496689	1.7023	0.1539	1.708	0.1438	421916898
625	2	174164347	174760175	0.404528	0.160831649402	548	8	-0.314731274025577	0.752965696841012	-0.114813515025573	233.170156772891	1.7748987854251	1.7023	0.1539	1.708	0.1438	422482092
626	2	174760175	175377613	0.37698	0.190202093166	481	5	-0.339451803477761	0.734269399108164	-0.135866577612641	204.662126656497	1.72401433691756	1.7023	0.1539	1.708	0.1438	423077920
627	2	175377613	175956929	0.39168	0.136913187276	468	7	-0.749283443766648	0.453686384510681	-0.293709122015928	199.130717827943	1.54966887417219	1.7023	0.1539	1.708	0.1438	423695358
628	2	175956929	176573949	0.376134	0.189653495835	479	5	-0.353744510992614	0.723530361680719	-0.141877815646503	203.811140682874	1.7168458781362	1.7023	0.1539	1.708	0.1438	424274674
629	2	176573949	177163737	0.405472	0.152237753227	475	8	-0.820868138886958	0.411721381051973	-0.32106189476779	202.109168735626	1.53846153846154	1.7023	0.1539	1.708	0.1438	424891694
630	2	177163737	177715265	0.384592	0.0934277135522	502	6	-0.364408035356549	0.715553336040626	-0.144701779776391	213.597479379546	1.72805507745267	1.7023	0.1539	1.708	0.1438	425481482
631	2	177715265	178302064	0.383468	0.147919474982	472	6	-0.570824499123473	0.568118614143124	-0.233602284365322	200.832689775191	1.62478485370052	1.7023	0.1539	1.708	0.1438	426033010
632	2	178302064	178891798	0.374406	0.15216012643	546	5	0.125061190754965	0.900475107311256	0.0469974795371694	232.319170799267	1.95698924731183	1.7023	0.1539	1.708	0.1438	426619809
633	2	178891798	179477040	0.381638	0.145652567656	475	6	-0.550182852746781	0.582193963431921	-0.224461630508853	202.109168735626	1.63511187607573	1.7023	0.1539	1.708	0.1438	427209543
634	2	179477040	180090047	0.362346	0.184348628972	384	4	-0.862817878544099	0.388237607681879	-0.374754945512308	163.389306935748	1.43283582089552	1.7023	0.1539	1.708	0.1438	427794785
635	2	180090047	180681373	0.361794	0.154442727024	356	4	-1.07492074905008	0.282410211487606	-0.483984015267067	151.475503305017	1.32835820895522	1.7023	0.1539	1.708	0.1438	428407792
636	2	180681373	181259871	0.358466	0.135692776812	494	3	0.241416924302447	0.80923199691661	0.0990682715996005	210.193535485051	2.00405679513185	1.7023	0.1539	1.708	0.1438	428999118
637	2	181259871	181844733	0.352196	0.145097475986	377	3	-0.620156935584538	0.535154470610206	-0.290878246716413	160.410856028066	1.52941176470588	1.7023	0.1539	1.708	0.1438	429577616
638	2	181844733	182404705	0.353044	0.107098212053	348	3	-0.833709430770201	0.404444742491477	-0.406355464136349	148.071559410522	1.41176470588235	1.7023	0.1539	1.708	0.1438	430162478
639	2	182404705	182979307	0.364286	0.129832475348	475	4	-0.173483549399645	0.862271357502489	-0.0679337430151545	202.109168735626	1.77238805970149	1.7023	0.1539	1.708	0.1438	430722450
640	2	182979307	183583489	0.354674	0.172434796138	435	3	-0.193051945213212	0.846918286781753	-0.0844273692489864	185.089449263153	1.76470588235294	1.7023	0.1539	1.708	0.1438	431297052
641	2	183583489	184210526	0.357536	0.202598889699	425	3	-0.266690736656544	0.789707286764386	-0.117979928960013	180.834519395034	1.72413793103448	1.7023	0.1539	1.708	0.1438	431901234
642	2	184210526	184860196	0.349294	0.230378499854	397	2	-0.189251240816789	0.849895908851299	-0.0804966424120483	168.920715764302	1.75663716814159	1.7023	0.1539	1.708	0.1438	432528271
643	2	184860196	185442336	0.330512	0.141100079019	365	1	0.0154645529531852	0.987661563755331	0.00789235647683177	155.304940186323	1.83417085427136	1.7023	0.1539	1.708	0.1438	433177941
644	2	185442336	186014860	0.331088	0.126674165624	367	1	0.0309966367052926	0.975272221905871	0.0157759555526647	156.155926159947	1.84422110552764	1.7023	0.1539	1.708	0.1438	433760081
645	2	186014860	186611216	0.328954	0.161574629919	324	1	-0.302943163965016	0.761933175917944	-0.164010294405923	137.859727727038	1.62814070351759	1.7023	0.1539	1.708	0.1438	434332605
646	2	186611216	187222440	0.338678	0.181969294399	370	1	0.0542947623334537	0.956700322452459	0.0275211632257643	157.432405120383	1.85929648241206	1.7023	0.1539	1.708	0.1438	434928961
647	2	187222440	187835923	0.357596	0.18498149093	385	3	-0.561245902429872	0.574629914757186	-0.260584324402814	163.81479992256	1.56186612576065	1.7023	0.1539	1.708	0.1438	435540185
648	2	187835923	188432074	0.339888	0.161286318399	343	1	-0.155388368319996	0.876515153524288	-0.0817955311177356	145.944094476463	1.72361809045226	1.7023	0.1539	1.708	0.1438	436153668
649	2	188432074	189045974	0.3398	0.185535103437	406	1	0.333872269871387	0.738475945697836	0.161475619894628	172.750152645609	2.04020100502513	1.7023	0.1539	1.708	0.1438	436749819
650	2	189045974	189623543	0.341042	0.134302568178	367	2	-0.438477598731848	0.661040105487678	-0.193855586711793	156.155926159947	1.62389380530973	1.7023	0.1539	1.708	0.1438	437363719
651	2	189623543	190200501	0.342406	0.13338579238	402	2	-0.147713514497613	0.882568865616501	-0.0624401483760776	171.048180698362	1.7787610619469	1.7023	0.1539	1.708	0.1438	437941288
652	2	190200501	190803980	0.356598	0.171470755403	434	3	-0.200415824357545	0.841155384499831	-0.0877477275405979	184.663956276341	1.7606490872211	1.7023	0.1539	1.708	0.1438	438518246
653	2	190803980	191435474	0.374268	0.208226839843	569	5	0.289427327175775	0.772254385358988	0.106525180923899	242.10550949594	2.03942652329749	1.7023	0.1539	1.708	0.1438	439121725
654	2	191435474	192018755	0.377024	0.142780237998	558	5	0.210817435844083	0.83302973246548	0.0783616504465045	237.425086641009	2	1.7023	0.1539	1.708	0.1438	439753219
655	2	192018755	192584199	0.387414	0.115739135971	480	6	-0.515780108785627	0.60600799670029	-0.209354738118645	204.236633669686	1.65232358003442	1.7023	0.1539	1.708	0.1438	440336500
656	2	192584199	193132801	0.3608	0.0885924586494	422	4	-0.574963982857404	0.565315655997308	-0.238618257526279	179.558040434599	1.57462686567164	1.7023	0.1539	1.708	0.1438	440901944
657	2	193132801	193708774	0.334676	0.131903752433	379	1	0.124189139217937	0.901165521316008	0.0621937408805436	161.261842001689	1.90452261306533	1.7023	0.1539	1.708	0.1438	441450546
658	2	193708774	194301005	0.320948	0.155734839953	308	1	-0.427199833981876	0.669233782243846	-0.237073756595647	131.051839938048	1.54773869346734	1.7023	0.1539	1.708	0.1438	442026519
659	2	194301005	194898333	0.32735	0.162938954812	330	1	-0.256346912708694	0.79768297598757	-0.137538083044732	140.412685647909	1.65829145728643	1.7023	0.1539	1.708	0.1438	442618750
660	2	194898333	195492195	0.32873	0.15805355453	278	1	-0.660181090263486	0.509137625666216	-0.384919224567041	118.287050333693	1.39698492462312	1.7023	0.1539	1.708	0.1438	443216078
661	2	195492195	196103074	0.334948	0.18150730341	328	1	-0.271878996460802	0.785715061521026	-0.146308292672464	139.561699674285	1.64824120603015	1.7023	0.1539	1.708	0.1438	443809940
662	2	196103074	196723070	0.360976	0.19354318415	454	4	-0.332560702279134	0.739465911408115	-0.13316895894255	193.173816012578	1.69402985074627	1.7023	0.1539	1.708	0.1438	444420819
663	2	196723070	197320761	0.370098	0.163447333154	490	5	-0.275134619660922	0.783212814920871	-0.109121722380113	208.491563537804	1.75627240143369	1.7023	0.1539	1.708	0.1438	445040815
664	2	197320761	197942802	0.368218	0.196194463066	461	4	-0.279534984652638	0.779834293729156	-0.111094505804127	196.152266920261	1.72014925373134	1.7023	0.1539	1.708	0.1438	445638506
665	2	197942802	198622302	0.386548	0.264164827079	553	6	-0.0135000469527778	0.989228848143272	-0.00510966349245632	235.29762170695	1.90361445783133	1.7023	0.1539	1.708	0.1438	446260547
666	2	198622302	199199800	0.372428	0.134196135744	456	5	-0.518110647413425	0.604381071861223	-0.212869647217941	194.024801986201	1.63440860215054	1.7023	0.1539	1.708	0.1438	446940047
667	2	199199800	199773017	0.349062	0.127729987073	404	2	-0.131098423969942	0.895697447893251	-0.0552803568032114	171.899166671985	1.78761061946903	1.7023	0.1539	1.708	0.1438	447517545
668	2	199773017	200353982	0.371222	0.13936295646	486	5	-0.303720034690628	0.761341193132885	-0.120947157776902	206.789591590557	1.74193548387097	1.7023	0.1539	1.708	0.1438	448090762
669	2	200353982	200950170	0.381902	0.161338369776	496	6	-0.405691328109934	0.684969414835865	-0.162049023340288	211.044521458675	1.70740103270224	1.7023	0.1539	1.708	0.1438	448671727
670	2	200950170	201531306	0.392634	0.139616199994	515	7	-0.416012170732798	0.677401097331225	-0.155645219528752	219.1288882081	1.70529801324503	1.7023	0.1539	1.708	0.1438	449267915
671	2	201531306	202214538	0.39646	0.268184159993	547	7	-0.189104069943794	0.85001125168624	-0.0686768188067762	232.744663786079	1.8112582781457	1.7023	0.1539	1.708	0.1438	449849051
672	2	202214538	202831133	0.384704	0.189094948872	523	6	-0.219916510719702	0.825936177379791	-0.085578197480222	222.532832102595	1.80034423407917	1.7023	0.1539	1.708	0.1438	450532283
673	2	202831133	203532395	0.398718	0.286999723356	500	7	-0.522375342977644	0.601409020209972	-0.198289556937246	212.746493405922	1.65562913907285	1.7023	0.1539	1.708	0.1438	451148878
674	2	203532395	204230789	0.356918	0.284071741739	439	3	-0.163596428635879	0.87004885636255	-0.0712218304497191	186.7914212104	1.78093306288032	1.7023	0.1539	1.708	0.1438	451850140
675	2	204230789	204852031	0.385374	0.195160662029	605	6	0.344288490243224	0.730629339266196	0.124545998434793	257.423257021166	2.08261617900172	1.7023	0.1539	1.708	0.1438	452548534
676	2	204852031	205409401	0.395324	0.102929831171	540	7	-0.238740216991389	0.811307029652452	-0.087258244548502	229.766212878396	1.78807947019868	1.7023	0.1539	1.708	0.1438	453169776
677	2	205409401	205973578	0.361622	0.113753307916	390	4	-0.817367263435673	0.413718577939649	-0.352387132483854	165.94226485662	1.45522388059702	1.7023	0.1539	1.708	0.1438	453727146
678	2	205973578	206537852	0.381348	0.113905655763	462	6	-0.639629987045782	0.522413182362409	-0.264496292311106	196.577759907072	1.59036144578313	1.7023	0.1539	1.708	0.1438	454291323
679	2	206537852	207159956	0.417146	0.196275863843	515	9	-0.536831297162765	0.591384150987054	-0.209584555528999	219.1288882081	1.67615947925142	1.7023	0.1539	1.708	0.1438	454855597
680	2	207159956	207764421	0.379604	0.172822247773	471	5	-0.410915341052027	0.681134612993276	-0.1661764117699	200.407196788379	1.68817204301075	1.7023	0.1539	1.708	0.1438	455477701
681	2	207764421	208350772	0.398188	0.14726844501	602	7	0.200894228287306	0.840781280873273	0.0695458351603692	256.146778060731	1.99337748344371	1.7023	0.1539	1.708	0.1438	456082166
682	2	208350772	208991255	0.396976	0.219339154981	480	7	-0.664192905970771	0.506566853277178	-0.257183245990814	204.236633669686	1.58940397350993	1.7023	0.1539	1.708	0.1438	456668517
683	2	208991255	209632446	0.370758	0.22020115691	405	5	-0.882574689042179	0.37746610899495	-0.383981563610696	172.324659658797	1.45161290322581	1.7023	0.1539	1.708	0.1438	457309000
684	2	209632446	210303583	0.347752	0.254995626824	408	2	-0.0978682429146012	0.922036917378679	-0.0410664975835106	173.601138619233	1.80530973451327	1.7023	0.1539	1.708	0.1438	457950191
685	2	210303583	210869348	0.35867	0.116240842046	397	3	-0.472879352697874	0.636299256339033	-0.216303762842119	168.920715764302	1.6105476673428	1.7023	0.1539	1.708	0.1438	458621328
686	2	210869348	211488843	0.356618	0.192890983785	372	3	-0.656976331306204	0.51119613547058	-0.310140148877046	158.283391094006	1.50912778904665	1.7023	0.1539	1.708	0.1438	459187093
687	2	211488843	212060920	0.347936	0.125991780827	378	2	-0.34709460082966	0.728520249576422	-0.151249415333933	160.836349014877	1.67256637168142	1.7023	0.1539	1.708	0.1438	459806588
688	2	212060920	212630013	0.345942	0.121408978849	384	2	-0.297249329246648	0.766276163527907	-0.12852933883385	163.389306935748	1.69911504424779	1.7023	0.1539	1.708	0.1438	460378665
689	2	212630013	213199370	0.33294	0.121816364776	311	1	-0.403901708353714	0.686285000049196	-0.223089527159945	132.328318898484	1.56281407035176	1.7023	0.1539	1.708	0.1438	460947758
690	2	213199370	213782136	0.349412	0.142022698647	402	2	-0.147713514497613	0.882568865616501	-0.0624401483760776	171.048180698362	1.7787610619469	1.7023	0.1539	1.708	0.1438	461517115
691	2	213782136	214355289	0.349418	0.127632586761	348	2	-0.596320958744718	0.550960832260638	-0.270548343706278	148.071559410522	1.53982300884956	1.7023	0.1539	1.708	0.1438	462099881
692	2	214355289	214952002	0.344066	0.162076241007	388	2	-0.264019148191307	0.791765163981738	-0.113578997367878	165.091278882996	1.71681415929204	1.7023	0.1539	1.708	0.1438	462673034
693	2	214952002	215520919	0.354394	0.121137178182	382	3	-0.583337539862872	0.559666095982844	-0.271870131949328	162.538320962125	1.54969574036511	1.7023	0.1539	1.708	0.1438	463269747
694	2	215520919	216157126	0.364154	0.214092268711	493	4	-0.0371317040743685	0.970379993256215	-0.0142736098555531	209.76804249824	1.83955223880597	1.7023	0.1539	1.708	0.1438	463838664
695	2	216157126	216737308	0.382986	0.138201460921	527	6	-0.192394315550779	0.847433344762007	-0.0745861820899487	224.234804049842	1.81411359724613	1.7023	0.1539	1.708	0.1438	464474871
696	2	216737308	217344293	0.41421	0.176256414903	609	9	0.0898493297758796	0.928406947190553	0.0322852403067522	259.125228968414	1.98209926769731	1.7023	0.1539	1.708	0.1438	465055053
697	2	217344293	217916126	0.449148	0.125618843264	514	12	-0.73032814867187	0.465189626170715	-0.248745303439838	218.703395221288	1.64217252396166	1.7023	0.1539	1.708	0.1438	465662038
698	2	217916126	218471660	0.407198	0.0999650786451	534	8	-0.411798617971595	0.680487034441509	-0.152149666298546	227.213254957525	1.72955465587045	1.7023	0.1539	1.708	0.1438	466233871
699	2	218471660	219052240	0.482766	0.138792242241	601	14	-0.00171992729443371	0.998627697242647	-0.000557149224349063	255.721285073919	1.93403057119871	1.7023	0.1539	1.708	0.1438	466789405
700	2	219052240	219724242	0.448788	0.255954595373	482	12	-0.97195591708884	0.33107247975895	-0.341480516403754	205.087619643309	1.53993610223642	1.7023	0.1539	1.708	0.1438	467369985
701	2	219724242	220317777	0.491116	0.157589695637	540	15	-0.310732443847929	0.756004030726533	-0.108335148175916	229.766212878396	1.82432432432432	1.7023	0.1539	1.708	0.1438	468041987
702	2	220317777	220890415	0.468714	0.126848026153	442	13	-1.129862150529	0.258534314787803	-0.512600037470263	188.067900170835	1.41326938449241	1.7023	0.1539	1.708	0.1438	468635522
703	2	220890415	221459315	0.390856	0.121110915802	452	7	-0.86273749416115	0.388281812593018	-0.343894879184145	192.322830038954	1.49668874172185	1.7023	0.1539	1.708	0.1438	469208160
704	2	221459315	222026369	0.371978	0.118249761046	451	5	-0.553842416200558	0.579686696845264	-0.228776038127302	191.897337052142	1.61648745519713	1.7023	0.1539	1.708	0.1438	469777060
705	2	222026369	222580742	0.377906	0.0980801734572	440	5	-0.63245230753225	0.527091363281714	-0.264399947858023	187.216914197212	1.57706093189964	1.7023	0.1539	1.708	0.1438	470344114
706	2	222580742	223156478	0.378522	0.131546403213	436	5	-0.661037722561956	0.50858812224158	-0.277575336605757	185.514942249964	1.56272401433692	1.7023	0.1539	1.708	0.1438	470898487
707	2	223156478	223768296	0.396616	0.182763501564	499	7	-0.5294662211273	0.596482070937543	-0.201177836262072	212.321000419111	1.6523178807947	1.7023	0.1539	1.708	0.1438	471474223
708	2	223768296	224375760	0.380902	0.176905956567	511	6	-0.302483096226472	0.762283817565961	-0.119065852789542	217.426916260853	1.75903614457831	1.7023	0.1539	1.708	0.1438	472086041
709	2	224375760	224992645	0.401294	0.189476158441	536	8	-0.397931854550736	0.690680418365886	-0.146756407528327	228.064240931149	1.73603238866397	1.7023	0.1539	1.708	0.1438	472693505
710	2	224992645	225604581	0.387942	0.182921089787	562	6	0.0484248921772995	0.96137762148377	0.0181809864937626	239.127058588257	1.93459552495697	1.7023	0.1539	1.708	0.1438	473310390
711	2	225604581	226176660	0.374314	0.125994836377	488	5	-0.289427327175775	0.772254385358988	-0.115022323819797	207.64057756418	1.74910394265233	1.7023	0.1539	1.708	0.1438	473922326
712	2	226176660	226749805	0.364058	0.127620410193	482	4	-0.120457831773149	0.904120481722652	-0.046828110003503	205.087619643309	1.79850746268657	1.7023	0.1539	1.708	0.1438	474494405
713	2	226749805	227314135	0.36183	0.113993585314	440	4	-0.438612137532127	0.660942600797482	-0.178357732708805	187.216914197212	1.64179104477612	1.7023	0.1539	1.708	0.1438	475067550
714	2	227314135	227886891	0.392438	0.127027914155	548	7	-0.182013191794138	0.855572373272667	-0.066041758638806	233.170156772891	1.81456953642384	1.7023	0.1539	1.708	0.1438	475631880
715	2	227886891	228498134	0.385424	0.18199472223	460	6	-0.653391084630243	0.513504184924451	-0.270755282782788	195.726773933449	1.58347676419966	1.7023	0.1539	1.708	0.1438	476204636
716	2	228498134	229145504	0.382872	0.227644160217	515	6	-0.274960901057549	0.783346277319381	-0.107816711656583	219.1288882081	1.77280550774527	1.7023	0.1539	1.708	0.1438	476815879
717	2	229145504	229751825	0.363324	0.175354309021	474	4	-0.181058651917716	0.856321539120558	-0.0709741973352055	201.683675748814	1.76865671641791	1.7023	0.1539	1.708	0.1438	477463249
718	2	229751825	230318340	0.386486	0.11741083643	554	6	-0.00661949816054697	0.994718443188459	-0.00250316767797504	235.723114693762	1.90705679862306	1.7023	0.1539	1.708	0.1438	478069570
719	2	230318340	230926341	0.3907	0.177632931525	560	7	-0.0969226539982616	0.922787818213636	-0.0347908246543664	238.276072614633	1.85430463576159	1.7023	0.1539	1.708	0.1438	478636085
720	2	230926341	231624433	0.410218	0.283762025636	619	9	0.156517481577863	0.875625140751365	0.0557824216146845	263.380158836532	2.0146460537022	1.7023	0.1539	1.708	0.1438	479244086
721	2	231624433	232230041	0.438314	0.174383429545	445	11	-1.21430889705138	0.224629789442744	-0.458630876360378	189.344379131271	1.39280125195618	1.7023	0.1539	1.708	0.1438	479942178
722	2	232230041	232928933	0.463962	0.284581881035	477	13	-0.920146376446896	0.357496272058457	-0.402657140856183	202.96015470925	1.52517985611511	1.7023	0.1539	1.708	0.1438	480547786
723	2	232928933	233581947	0.465464	0.234319631738	532	13	-0.590593017175016	0.554793144704626	-0.245220161360505	226.362268983901	1.70103916866507	1.7023	0.1539	1.708	0.1438	481246678
724	2	233581947	234240782	0.451154	0.24108464183	468	13	-0.974073289782294	0.330020150601442	-0.43013787727829	199.130717827943	1.49640287769784	1.7023	0.1539	1.708	0.1438	481899692
725	2	234240782	234885564	0.43269	0.224544109482	481	11	-0.951811564484582	0.341192556012452	-0.346399318444096	204.662126656497	1.50547730829421	1.7023	0.1539	1.708	0.1438	482558527
726	2	234885564	235474973	0.426532	0.1516926277	558	10	-0.421835982495042	0.673144739691009	-0.159587388440444	237.425086641009	1.74375	1.7023	0.1539	1.708	0.1438	483203309
727	2	235474973	236071757	0.445962	0.16217592965	559	12	-0.390539099335506	0.696137948953528	-0.127665379790526	237.850579627821	1.78594249201278	1.7023	0.1539	1.708	0.1438	483792718
728	2	236071757	236653705	0.45795	0.140816705273	545	13	-0.512698586801662	0.608162178397323	-0.210390177197406	231.893677812455	1.74260591526779	1.7023	0.1539	1.708	0.1438	484389502
729	2	236653705	237223660	0.46059	0.122737759999	461	13	-1.01601644459872	0.30962155571257	-0.451879656432356	196.152266920261	1.4740207833733	1.7023	0.1539	1.708	0.1438	484971450
730	2	237223660	237789319	0.4524	0.116075232605	520	13	-0.662495568288881	0.507653674086464	-0.27813478383324	221.256353142159	1.66266986410871	1.7023	0.1539	1.708	0.1438	485541405
731	2	237789319	238341970	0.433242	0.0952698900391	572	11	-0.288276640496294	0.773134986701845	-0.0964210654357481	243.381988456375	1.79029733959311	1.7023	0.1539	1.708	0.1438	486107064
732	2	238341970	238939047	0.469736	0.162587070009	497	13	-0.800308791257121	0.423531910828452	-0.343400555299408	211.470014445487	1.58912869704237	1.7023	0.1539	1.708	0.1438	486659715
733	2	238939047	239537131	0.489332	0.163997030517	415	14	-1.37977859643436	0.167654824643893	-0.534810803701248	176.579589526916	1.33547868061142	1.2438	0.1663	1.2807	0.0813	487256792
734	2	239537131	240122576	0.488292	0.145948808172	419	14	-1.35014292613028	0.176970141360993	-0.520971896236183	178.281561474163	1.34835076427997	1.2438	0.1663	1.2807	0.0813	487854876
735	2	240122576	240668735	0.496364	0.0845156813309	409	15	-1.27736450531682	0.201473589928496	-0.509193712284998	174.026631606045	1.38175675675676	1.2438	0.1663	1.2807	0.0813	488440321
736	2	240668735	241262815	0.485042	0.1583625101	387	14	-1.58722828856295	0.112460950018535	-0.635588573791124	164.665785896184	1.24537409493162	1.2438	0.1663	1.2807	0.0813	488986480
737	2	241262815	241850118	0.552276	0.148650696489	235	16	-1.00254741798967	0.31607927693791	-0.732638408592938	99.9908519007836	1.28065395095368	1.2438	0.1663	1.2807	0.0813	489580560
738	2	241850118	242445289	0.49306	0.159905304526	363	15	-1.61679255743566	0.105923066496383	-0.681325007230996	154.4539542127	1.22635135135135	1.2438	0.1663	1.2807	0.0813	490167863
739	2	242445289	243199373	0.458276	0.386378084371	278	13	-2.11253034908515	0.0346409856946917	-1.18156152413819	118.287050333693	0.888888888888889	1.2438	0.1663	1.2807	0.0813	490763034
740	3	0	689954	0.364856	0.275314006441	538	4	0.303747909238823	0.761319955059065	0.111744916323159	228.915226904773	2.00746268656716	2.1611	0.2068	2.1446	0.1826	490763034
741	3	689954	1289491	0.351878	0.166023114503	518	3	0.418150023766445	0.675837432621236	0.167509327701477	220.405367168536	2.10141987829615	2.1611	0.2068	2.1446	0.1826	491452988
742	3	1289491	1871868	0.35472	0.141449610819	450	3	-0.0825937580482138	0.934174564673882	-0.0355177687680401	191.47184406533	1.82555780933063	2.1611	0.2068	2.1446	0.1826	492052525
743	3	1871868	2452339	0.359794	0.138630525901	493	3	0.234053045158114	0.814943798031881	0.0961448763928344	209.76804249824	2	2.1611	0.2068	2.1446	0.1826	492634902
744	3	2452339	3029251	0.370802	0.133316693014	532	5	0.0250122381509929	0.980045202030258	0.00952277411850664	226.362268983901	1.90681003584229	2.1611	0.2068	2.1446	0.1826	493215373
745	3	3029251	3599660	0.383846	0.123435990666	644	6	0.612629893140226	0.540121087777596	0.214671544387454	274.017483506828	2.21686746987952	2.1611	0.2068	2.1446	0.1826	493792285
746	3	3599660	4233532	0.38879	0.211197213318	418	6	-0.942374133903937	0.346001125285365	-0.408886201646281	177.856068487351	1.43889845094664	2.1611	0.2068	2.1446	0.1826	494362694
747	3	4233532	4827506	0.40451	0.158212312323	829	8	1.63354898660522	0.102353586793229	0.482382693509651	352.733686067019	2.68502024291498	2.1611	0.2068	2.1446	0.1826	494996566
748	3	4827506	5450846	0.414786	0.197869541502	743	9	0.983202563922459	0.325507753170767	0.319205222939016	316.141289201201	2.41822620016273	2.1611	0.2068	2.1446	0.1826	495590540
749	3	5450846	6063481	0.380168	0.183853354771	589	6	0.234199709567531	0.814829940480928	0.0858784901032974	250.615369232177	2.02753872633391	2.1611	0.2068	2.1446	0.1826	496213880
750	3	6063481	6671501	0.357546	0.17765862965	521	3	0.440241661199444	0.659762088727911	0.175840602293431	221.681846128971	2.11359026369168	2.1611	0.2068	2.1446	0.1826	496826515
751	3	6671501	7240735	0.363582	0.121626606984	532	4	0.258297294130397	0.796177474403364	0.0955649892677249	226.362268983901	1.98507462686567	2.1611	0.2068	2.1446	0.1826	497434535
752	3	7240735	7789365	0.375208	0.0886389734429	513	5	-0.110768483240112	0.911799938246504	-0.0429446457756291	218.277902234476	1.83870967741935	2.1611	0.2068	2.1446	0.1826	498003769
753	3	7789365	8380848	0.387718	0.154667167104	527	6	-0.192394315550779	0.847433344762007	-0.0745861820899487	224.234804049842	1.81411359724613	2.1611	0.2068	2.1446	0.1826	498552399
754	3	8380848	8971643	0.432318	0.153682749515	636	11	0.178385284066898	0.858420405566199	0.0565905530702179	270.613539612333	1.9906103286385	2.1611	0.2068	2.1446	0.1826	499143882
755	3	8971643	9550350	0.430384	0.136004921316	722	11	0.805462245198687	0.420552984823438	0.239562624673033	307.205936478152	2.25978090766823	2.1611	0.2068	2.1446	0.1826	499734677
756	3	9550350	10288849	0.461272	0.322951012798	602	13	-0.171161469010805	0.864096803627025	-0.0668829201019921	256.146778060731	1.92486011191047	2.1611	0.2068	2.1446	0.1826	500313384
757	3	10288849	10833677	0.490212	0.0822791780158	729	15	1.08387411811863	0.278420616644457	0.32462425910019	310.184387385835	2.46283783783784	2.1611	0.2068	2.1446	0.1826	501051883
758	3	10833677	11413402	0.45673	0.137522100996	736	13	0.631750351760684	0.527550020434956	0.223059359195318	313.162838293518	2.3533173461231	2.1611	0.2068	2.1446	0.1826	501596711
759	3	11413402	12060972	0.427974	0.22788269994	693	10	0.450688190666574	0.652214294862383	0.153002841867582	294.866639860609	2.165625	2.1611	0.2068	2.1446	0.1826	502176436
760	3	12060972	12651136	0.402716	0.152777871914	682	8	0.614341875172026	0.538989436483334	0.200782331038073	290.186217005678	2.20890688259109	2.1611	0.2068	2.1446	0.1826	502824006
761	3	12651136	13262437	0.505088	0.182072334251	566	15	-0.118881805693799	0.905368996481205	-0.0404925023948648	240.829030535504	1.91216216216216	2.1611	0.2068	2.1446	0.1826	503414170
762	3	13262437	13843650	0.514106	0.139730184975	557	15	-0.185291641977921	0.853000293259296	-0.0636172278867153	236.999593654198	1.88175675675676	2.1611	0.2068	2.1446	0.1826	504025471
763	3	13843650	14480179	0.469322	0.214489834713	639	13	0.0505380635902777	0.959693617785731	0.0191695240853001	271.890018572769	2.0431654676259	2.1611	0.2068	2.1446	0.1826	504606684
764	3	14480179	15046678	0.474138	0.11738590889	675	14	0.546539973331129	0.584694818143859	0.166965362002659	287.207766097995	2.17216411906677	2.1611	0.2068	2.1446	0.1826	505243213
765	3	15046678	15695348	0.422856	0.229192039095	684	10	0.3925199124558	0.694674101430526	0.134143814616266	291.037202979302	2.1375	2.1611	0.2068	2.1446	0.1826	505809712
766	3	15695348	16306587	0.39935	0.181989369134	608	7	0.243439497185244	0.807664949576572	0.0838536718442527	258.699735981602	2.01324503311258	2.1611	0.2068	2.1446	0.1826	506458382
767	3	16306587	16914961	0.407988	0.178137132751	759	8	1.14821226687513	0.250880946474586	0.355110477429367	322.94917699019	2.4582995951417	2.1611	0.2068	2.1446	0.1826	507069621
768	3	16914961	17481154	0.377852	0.116908898556	694	5	1.18272154685409	0.236919521862906	0.393032191195578	295.29213284742	2.48745519713262	2.1611	0.2068	2.1446	0.1826	507677995
769	3	17481154	18093718	0.36712	0.183758758269	749	4	1.90209454055179	0.0571587960777822	0.589104462225286	318.694247122072	2.79477611940298	2.1611	0.2068	2.1446	0.1826	508244188
770	3	18093718	18644435	0.36554	0.0920926719168	656	4	1.19761000637119	0.231068878744767	0.397834558384619	279.12339934857	2.44776119402985	2.1611	0.2068	2.1446	0.1826	508856752
771	3	18644435	19238469	0.362598	0.158297336516	535	4	0.28102260168461	0.77869306445314	0.103677635055045	227.638747944337	1.99626865671642	2.1611	0.2068	2.1446	0.1826	509407469
772	3	19238469	19865081	0.360334	0.202058051873	586	4	0.667352830106227	0.504546788296884	0.235039408188783	249.338890271741	2.1865671641791	2.1611	0.2068	2.1446	0.1826	510001503
773	3	19865081	20533922	0.372584	0.252438172899	553	5	0.175085667056951	0.861012320341019	0.065376008852024	235.29762170695	1.98207885304659	2.1611	0.2068	2.1446	0.1826	510628115
774	3	20533922	21147674	0.35402	0.185338703581	543	3	0.602247002374775	0.547009732832012	0.235509427819284	231.042691838832	2.20283975659229	2.1611	0.2068	2.1446	0.1826	511296956
775	3	21147674	21751987	0.35587	0.172614191652	541	3	0.587519244086108	0.556855029789132	0.230185823841738	230.191705865208	2.1947261663286	2.1611	0.2068	2.1446	0.1826	511910708
776	3	21751987	22337730	0.350918	0.146383311452	440	3	-0.156232549491546	0.875849720962115	-0.0679392464604175	187.216914197212	1.78498985801217	2.1611	0.2068	2.1446	0.1826	512515021
777	3	22337730	22953336	0.359824	0.187792191759	559	3	0.720069068684106	0.471482470852988	0.277405512858113	237.850579627821	2.26774847870183	2.1611	0.2068	2.1446	0.1826	513100764
778	3	22953336	23559657	0.37245	0.175354309021	631	5	0.732501260136222	0.463862673861313	0.255736533599866	268.486074678274	2.26164874551971	2.1611	0.2068	2.1446	0.1826	513716370
779	3	23559657	24189210	0.400786	0.205785692388	613	8	0.135938537152365	0.891869869991265	0.0468976657046817	260.827200915661	1.98542510121457	2.1611	0.2068	2.1446	0.1826	514322691
780	3	24189210	24745615	0.37474	0.101373999155	533	5	0.0321585919084195	0.974345577955771	0.0122320613764928	226.787761970713	1.91039426523297	2.1611	0.2068	2.1446	0.1826	514952244
781	3	24745615	25296049	0.370044	0.0916258806687	560	5	0.225110143358936	0.821893590226195	0.0835233555622836	238.276072614633	2.00716845878136	2.1611	0.2068	2.1446	0.1826	515508649
782	3	25296049	25865040	0.38684	0.121251478494	741	6	1.28004312598661	0.200529969139655	0.417084398578671	315.290303227577	2.55077452667814	2.1611	0.2068	2.1446	0.1826	516059083
783	3	25865040	26491092	0.371398	0.201344297279	584	5	0.396622633537174	0.691645759529302	0.144064897497334	248.487904298117	2.09318996415771	2.1611	0.2068	2.1446	0.1826	516628074
784	3	26491092	27120314	0.375488	0.20536789877	654	5	0.896867396557032	0.369789679345207	0.307387164115399	278.272413374947	2.34408602150538	2.1611	0.2068	2.1446	0.1826	517254126
785	3	27120314	27751639	0.375394	0.20801488932	624	5	0.682476783834236	0.49493751802136	0.239642557479565	265.507623770591	2.23655913978495	2.1611	0.2068	2.1446	0.1826	517883348
786	3	27751639	28343645	0.372678	0.155413965399	558	5	0.210817435844083	0.83302973246548	0.0783616504465045	237.425086641009	2	2.1611	0.2068	2.1446	0.1826	518514673
787	3	28343645	28940680	0.365892	0.162528159991	558	4	0.455249959600241	0.648929422031822	0.164403865595723	237.425086641009	2.08208955223881	2.1611	0.2068	2.1446	0.1826	519106679
788	3	28940680	29511882	0.358734	0.124652924885	600	3	1.02198811360177	0.306786526233779	0.379519730510804	255.295792087107	2.43407707910751	2.1611	0.2068	2.1446	0.1826	519703714
789	3	29511882	30089246	0.35218	0.133995191941	553	3	0.675885793818107	0.499113157971427	0.26183671024963	235.29762170695	2.24340770791075	2.1611	0.2068	2.1446	0.1826	520274916
790	3	30089246	30680478	0.368942	0.154308291838	611	4	0.856730393058	0.391593902277683	0.295311123585265	259.976214942037	2.27985074626866	2.1611	0.2068	2.1446	0.1826	520852280
791	3	30680478	31231545	0.385868	0.092669312443	702	6	1.01170172308961	0.311680691409836	0.339081886577397	298.696076741915	2.41652323580034	2.1611	0.2068	2.1446	0.1826	521443512
792	3	31231545	31786629	0.391434	0.0992354310339	638	7	0.456165841674935	0.648270726513844	0.153338772165536	271.464525585957	2.11258278145695	2.1611	0.2068	2.1446	0.1826	521994579
793	3	31786629	32421922	0.411682	0.212961578358	658	9	0.416523273605599	0.67702714059332	0.143930596135661	279.974385322194	2.14157851912124	2.1611	0.2068	2.1446	0.1826	522549663
794	3	32421922	33098976	0.410542	0.261506467726	647	9	0.343188306623417	0.73145680105669	0.119608724392927	275.293962467264	2.10577705451587	2.1611	0.2068	2.1446	0.1826	523184956
795	3	33098976	33743209	0.375872	0.223883284464	720	5	1.36852674454718	0.171147256427154	0.446093434946992	306.354950504528	2.58064516129032	2.1611	0.2068	2.1446	0.1826	523862010
796	3	33743209	34373536	0.392974	0.206760935197	694	7	0.853255018055692	0.393517898976084	0.274718010978928	295.29213284742	2.29801324503311	2.1611	0.2068	2.1446	0.1826	524506243
797	3	34373536	34980908	0.365628	0.176781280665	540	4	0.318898114274965	0.74980377431807	0.117098150817366	229.766212878396	2.01492537313433	2.1611	0.2068	2.1446	0.1826	525136570
798	3	34980908	35575317	0.345634	0.158828348831	418	2	-0.0147927902762484	0.988197491479512	-0.00613270747412345	177.856068487351	1.84955752212389	2.1611	0.2068	2.1446	0.1826	525743942
799	3	35575317	36156284	0.35675	0.139365919235	482	3	0.153050374570449	0.878358550049111	0.0635903762448846	205.087619643309	1.9553752535497	2.1611	0.2068	2.1446	0.1826	526338351
800	3	36156284	36757185	0.382318	0.167916179204	644	6	0.612629893140226	0.540121087777596	0.214671544387454	274.017483506828	2.21686746987952	2.1611	0.2068	2.1446	0.1826	526919318
801	3	36757185	37372097	0.397422	0.1868755204	667	7	0.66180130801497	0.508098567744835	0.217469109585252	283.803822203501	2.20860927152318	2.1611	0.2068	2.1446	0.1826	527520219
802	3	37372097	37958959	0.433176	0.148010946355	624	11	0.0908861732112993	0.927583036897669	0.0291098166481108	265.507623770591	1.95305164319249	2.1611	0.2068	2.1446	0.1826	528135131
803	3	37958959	38576345	0.44555	0.190133887066	642	12	0.23618292499601	0.813290728636671	0.0720596344885872	273.166497533204	2.05111821086262	2.1611	0.2068	2.1446	0.1826	528721993
804	3	38576345	39152088	0.433366	0.131556962047	591	11	-0.149736381641596	0.880972603356566	-0.0492780820366051	251.4663552058	1.84976525821596	2.1611	0.2068	2.1446	0.1826	529339379
805	3	39152088	39793199	0.4189	0.220103850971	636	9	0.269853339641235	0.787273085365294	0.0948697776847751	270.613539612333	2.0699755899105	2.1611	0.2068	2.1446	0.1826	529915122
806	3	39793199	40419561	0.397272	0.201739569131	557	7	-0.118195288447231	0.905912923065154	-0.042540324259301	236.999593654198	1.84437086092715	2.1611	0.2068	2.1446	0.1826	530556233
807	3	40419561	41031737	0.412038	0.183241420768	716	9	0.803198554057103	0.421859981125838	0.265802599664676	304.652978557281	2.33034987794955	2.1611	0.2068	2.1446	0.1826	531182595
808	3	41031737	41626672	0.401782	0.15957205409	597	8	0.0250044297854868	0.980051430256617	0.00874152327870515	254.019313126671	1.9336032388664	2.1611	0.2068	2.1446	0.1826	531794771
809	3	41626672	42308941	0.402866	0.267151226276	702	8	0.753009509380624	0.451444199677587	0.242481622318461	298.696076741915	2.27368421052632	2.1611	0.2068	2.1446	0.1826	532389706
810	3	42308941	42908150	0.445158	0.165566605308	669	12	0.440056354597828	0.659896291895925	0.131492548007745	284.654808177124	2.13738019169329	2.1611	0.2068	2.1446	0.1826	533071975
811	3	42908150	43487485	0.42783	0.136941493264	647	10	0.153383657589283	0.878095731740606	0.053913201722876	275.293962467264	2.021875	2.1611	0.2068	2.1446	0.1826	533671184
812	3	43487485	44101094	0.414376	0.18514884886	779	9	1.2232079104096	0.221251178580377	0.387466340462089	331.459036726427	2.53539462978031	2.1611	0.2068	2.1446	0.1826	534250519
813	3	44101094	44715393	0.406266	0.186064115358	611	8	0.122071773731505	0.902842175967901	0.0421829718326297	259.976214942037	1.97894736842105	2.1611	0.2068	2.1446	0.1826	534864128
814	3	44715393	45332109	0.43911	0.189254048865	659	11	0.346091913206795	0.729273640662985	0.107842252793914	280.399878309006	2.06259780907668	2.1611	0.2068	2.1446	0.1826	535478427
815	3	45332109	45923637	0.426152	0.154731475095	706	10	0.534709036971026	0.592851071517987	0.179815673001549	300.398048689162	2.20625	2.1611	0.2068	2.1446	0.1826	536095143
816	3	45923637	46540524	0.436106	0.189478786228	776	11	1.19920824404888	0.230446982463895	0.34362043997299	330.182557765992	2.42879499217527	2.1611	0.2068	2.1446	0.1826	536686671
817	3	46540524	47155486	0.470326	0.186941632166	628	14	0.198320847258136	0.842794041865943	0.0628424189560924	267.209595717839	2.02091713596138	2.1611	0.2068	2.1446	0.1826	537303558
818	3	47155486	47854910	0.427056	0.285126046575	697	10	0.476540758760252	0.633689176945541	0.161306145598792	296.568611807856	2.178125	2.1611	0.2068	2.1446	0.1826	537918520
819	3	47854910	48556863	0.44237	0.287701598255	700	12	0.674133255251768	0.500226598720354	0.196841259198613	297.845090768291	2.23642172523962	2.1611	0.2068	2.1446	0.1826	538617944
820	3	48556863	49275401	0.489708	0.304142578402	621	14	0.146458424225989	0.883559508609825	0.0466711282849467	264.231144810156	1.99839098954143	2.1611	0.2068	2.1446	0.1826	539319897
821	3	49275401	49993329	0.486862	0.303551331053	551	14	-0.372165806095489	0.709769403227049	-0.125869821364377	234.446635733327	1.77312952534191	2.1611	0.2068	2.1446	0.1826	540038435
822	3	49993329	50592402	0.532352	0.165377174401	569	16	1.15092182420142	0.249764398429853	0.543129487148645	242.10550949594	3.1008174386921	2.1611	0.2068	2.1446	0.1826	540756363
823	3	50592402	51297612	0.410786	0.290991335914	690	9	0.629861359371946	0.528785296035336	0.212439374065951	293.590160900173	2.24572823433686	2.1611	0.2068	2.1446	0.1826	541355436
824	3	51297612	52001019	0.44341	0.289173977512	768	12	1.18759226313783	0.234994087453134	0.33059264808744	326.778613871497	2.45367412140575	2.1611	0.2068	2.1446	0.1826	542060646
825	3	52001019	52574770	0.543118	0.128541823892	554	16	1.05420913368386	0.29178717924701	0.504586810891251	235.723114693762	3.01907356948229	2.1611	0.2068	2.1446	0.1826	542764053
826	3	52574770	53195998	0.43467	0.195142524162	598	11	-0.0986952336424974	0.921380253391695	-0.0322907280160326	254.444806113483	1.8716744913928	2.1611	0.2068	2.1446	0.1826	543337804
827	3	53195998	53803498	0.44236	0.17695473251	641	12	0.228632057232979	0.819154906357462	0.0698106939850249	272.741004546393	2.04792332268371	2.1611	0.2068	2.1446	0.1826	543959032
828	3	53803498	54377756	0.428748	0.129311215516	668	10	0.28910964008109	0.772497476742157	0.0999955922044206	284.229315190312	2.0875	2.1611	0.2068	2.1446	0.1826	544566532
829	3	54377756	54958599	0.416436	0.139182188647	623	9	0.183184742298656	0.854653065681218	0.0650751754244215	265.082130783779	2.02766476810415	2.1611	0.2068	2.1446	0.1826	545140790
830	3	54958599	55533527	0.409332	0.130325884285	646	8	0.364740133596551	0.715305397141678	0.122544756707825	274.868469480452	2.09230769230769	2.1611	0.2068	2.1446	0.1826	545721633
831	3	55533527	56080110	0.407964	0.0852258485902	637	8	0.302339698202682	0.762393118666812	0.1023039642702	271.039032599145	2.06315789473684	2.1611	0.2068	2.1446	0.1826	546296561
832	3	56080110	56678591	0.388646	0.164551589775	654	6	0.681435381062534	0.495596041698183	0.236901491770919	278.272413374947	2.2512908777969	2.1611	0.2068	2.1446	0.1826	546843144
833	3	56678591	57302461	0.413066	0.198550980172	716	9	0.803198554057103	0.421859981125838	0.265802599664676	304.652978557281	2.33034987794955	2.1611	0.2068	2.1446	0.1826	547441625
834	3	57302461	58003448	0.375196	0.286720010499	594	5	0.468086171111439	0.639722968167771	0.168559459418083	252.742834166236	2.12903225806452	2.1611	0.2068	2.1446	0.1826	548065495
835	3	58003448	58633446	0.450224	0.206346686815	676	13	0.272237596191361	0.785439335527944	0.10037683942049	287.633259084807	2.16147082334133	2.1611	0.2068	2.1446	0.1826	548766482
836	3	58633446	59272412	0.382806	0.217485750416	558	6	0.0209026970083763	0.983323275193441	0.00787597810202414	237.425086641009	1.92082616179002	2.1611	0.2068	2.1446	0.1826	549396480
837	3	59272412	59843182	0.404942	0.123990398935	646	8	0.364740133596551	0.715305397141678	0.122544756707825	274.868469480452	2.09230769230769	2.1611	0.2068	2.1446	0.1826	550035446
838	3	59843182	60383744	0.383184	0.0750367210422	623	6	0.468138368503379	0.639685642671865	0.166843019296838	265.082130783779	2.14457831325301	2.1611	0.2068	2.1446	0.1826	550606216
839	3	60383744	60969647	0.376014	0.146616419441	572	5	0.310866388448055	0.755902197464405	0.114111675395707	243.381988456375	2.05017921146953	2.1611	0.2068	2.1446	0.1826	551146778
840	3	60969647	61590771	0.386732	0.195007760125	637	6	0.56446605159461	0.57243699778205	0.198904228529137	271.039032599145	2.19277108433735	2.1611	0.2068	2.1446	0.1826	551732681
841	3	61590771	62155912	0.393658	0.115265040052	641	7	0.477438476123905	0.633049921359351	0.160106705019408	272.741004546393	2.12251655629139	2.1611	0.2068	2.1446	0.1826	552353805
842	3	62155912	62694989	0.399016	0.0724887168252	625	7	0.363984425729403	0.715869639331375	0.123638537950117	265.933116757403	2.06953642384106	2.1611	0.2068	2.1446	0.1826	552918946
843	3	62694989	63280413	0.384034	0.145918172128	581	6	0.179155319229685	0.857815746124761	0.0661490196773654	247.211425337682	2	2.1611	0.2068	2.1446	0.1826	553458023
844	3	63280413	63866113	0.384474	0.146320641967	605	6	0.344288490243224	0.730629339266196	0.124545998434793	257.423257021166	2.08261617900172	2.1611	0.2068	2.1446	0.1826	554043447
845	3	63866113	64412453	0.40687	0.0848189771937	623	8	0.205272354256664	0.837359342241111	0.0702427550379021	265.082130783779	2.01781376518219	2.1611	0.2068	2.1446	0.1826	554629147
846	3	64412453	64969310	0.39981	0.102103412546	640	7	0.470347597974248	0.638106696256124	0.157854253288029	272.315511559581	2.11920529801325	2.1611	0.2068	2.1446	0.1826	555175487
847	3	64969310	65546774	0.390794	0.134145158832	591	7	0.122894568641086	0.902190586621286	0.0429404785781997	251.4663552058	1.95695364238411	2.1611	0.2068	2.1446	0.1826	555732344
848	3	65546774	66135134	0.392782	0.150180161806	585	7	0.0803492997431478	0.935959449404416	0.028218972871434	248.913397284929	1.93708609271523	2.1611	0.2068	2.1446	0.1826	556309808
849	3	66135134	66824982	0.409252	0.275202653338	659	8	0.454874095832139	0.649199819958631	0.151289057021952	280.399878309006	2.13441295546559	2.1611	0.2068	2.1446	0.1826	556898168
850	3	66824982	67433818	0.380094	0.178760782871	533	6	-0.151111022797394	0.879888137416404	-0.0582536109679875	226.787761970713	1.83476764199656	2.1611	0.2068	2.1446	0.1826	557588016
851	3	67433818	68030487	0.376294	0.162014450223	544	5	0.110768483240112	0.911799938246504	0.0417031798676565	231.468184825644	1.94982078853047	2.1611	0.2068	2.1446	0.1826	558196852
852	3	68030487	68597333	0.37493	0.117926209235	496	5	-0.232256497116363	0.816338798869344	-0.0915633509958079	211.044521458675	1.77777777777778	2.1611	0.2068	2.1446	0.1826	558793521
853	3	68597333	69210684	0.38447	0.184806089825	567	6	0.0828276361384536	0.933988594163818	0.0309595912150656	241.254523522316	1.95180722891566	2.1611	0.2068	2.1446	0.1826	559360367
854	3	69210684	69821367	0.395326	0.181244606449	608	7	0.243439497185244	0.807664949576572	0.0838536718442527	258.699735981602	2.01324503311258	2.1611	0.2068	2.1446	0.1826	559973718
855	3	69821367	70374510	0.372252	0.0960746136171	538	5	0.0678903606955523	0.945872912100405	0.025702701173941	228.915226904773	1.92831541218638	2.1611	0.2068	2.1446	0.1826	560584401
856	3	70374510	70968285	0.365456	0.157930192413	673	4	1.3263867491784	0.184711625640145	0.434745248376853	286.356780124372	2.51119402985075	2.1611	0.2068	2.1446	0.1826	561137544
857	3	70968285	71522747	0.397586	0.0982249459837	704	7	0.924163799552256	0.355401040194661	0.295357777037965	299.547062715539	2.33112582781457	2.1611	0.2068	2.1446	0.1826	561731319
858	3	71522747	72096579	0.417004	0.128664835701	674	9	0.523192316488772	0.600840427809926	0.178591603582278	286.782273111183	2.19365337672905	2.1611	0.2068	2.1446	0.1826	562285781
859	3	72096579	72654105	0.444814	0.103180838203	727	12	0.878006684853586	0.379940090984827	0.251441701285878	309.333401412211	2.32268370607029	2.1611	0.2068	2.1446	0.1826	562859613
860	3	72654105	73289808	0.407172	0.213469182936	743	8	1.03727815950825	0.299606241365376	0.324372802552496	316.141289201201	2.40647773279352	2.1611	0.2068	2.1446	0.1826	563417139
861	3	73289808	73865494	0.404092	0.131470975497	613	8	0.135938537152365	0.891869869991265	0.0468976657046817	260.827200915661	1.98542510121457	2.1611	0.2068	2.1446	0.1826	564052842
862	3	73865494	74440033	0.366326	0.129737058755	559	4	0.462825062118312	0.643489765468723	0.166987026609726	237.850579627821	2.08582089552239	2.1611	0.2068	2.1446	0.1826	564628528
863	3	74440033	75027878	0.356242	0.149435650554	478	3	0.123594857993116	0.901636063996982	0.0515678479956713	203.385647696062	1.93914807302231	2.1611	0.2068	2.1446	0.1826	565203067
864	3	75027878	76161084	0.367692	0.558773956368	517	4	0.144670756359334	0.884970829256167	0.05430302408147	219.979874181724	1.92910447761194	2.1611	0.2068	2.1446	0.1826	565790912
865	3	76161084	76727868	0.348566	0.117829719964	512	2	0.766116464524268	0.443607007185043	0.286508160444994	217.852409247665	2.26548672566372	2.1611	0.2068	2.1446	0.1826	566924118
866	3	76727868	77283725	0.344014	0.10048807517	434	2	0.118127933945116	0.90596629031778	0.0480593928894733	184.663956276341	1.92035398230089	2.1611	0.2068	2.1446	0.1826	567490902
867	3	77283725	77847709	0.35059	0.113450026951	416	3	-0.332965648955543	0.739160213198867	-0.148859241843985	177.005082513727	1.68762677484787	2.1611	0.2068	2.1446	0.1826	568046759
868	3	77847709	78423607	0.352576	0.131790699047	500	3	0.285600199168447	0.775184350893143	0.11648532467701	212.746493405922	2.02839756592292	2.1611	0.2068	2.1446	0.1826	568610743
869	3	78423607	79005715	0.346248	0.141052863043	505	2	0.707963647677421	0.47896783258165	0.266647738084151	214.873958339982	2.23451327433628	2.1611	0.2068	2.1446	0.1826	569186641
870	3	79005715	79575165	0.338994	0.121959785758	495	1	1.02504999684017	0.305339597490781	0.447424417676424	210.619028471863	2.48743718592965	2.1611	0.2068	2.1446	0.1826	569768749
871	3	79575165	80144347	0.335734	0.121546359512	383	1	0.155253306722152	0.876621625021767	0.0773402846344091	162.963813948937	1.92462311557789	2.1611	0.2068	2.1446	0.1826	570338199
872	3	80144347	80729598	0.33327	0.145665705825	417	1	0.419298730507977	0.674997824243637	0.200043276154116	177.430575500539	2.09547738693467	2.1611	0.2068	2.1446	0.1826	570907381
873	3	80729598	81325035	0.33931	0.160280600634	422	1	0.458128939888246	0.646859808454846	0.217238891416637	179.558040434599	2.12060301507538	2.1611	0.2068	2.1446	0.1826	571492632
874	3	81325035	81892940	0.349792	0.119571055018	575	2	1.28949181614589	0.19722715965695	0.453926306276731	244.658467416811	2.54424778761062	2.1611	0.2068	2.1446	0.1826	572088069
875	3	81892940	82485973	0.34815	0.156876598773	511	2	0.757808919260433	0.448565382051413	0.283687641382615	217.426916260853	2.26106194690265	2.1611	0.2068	2.1446	0.1826	572655974
876	3	82485973	83068201	0.336972	0.141229896192	415	1	0.40376664675587	0.686384325176157	0.193107228943739	176.579589526916	2.08542713567839	2.1611	0.2068	2.1446	0.1826	573249007
877	3	83068201	83645414	0.327814	0.133768643464	423	1	0.4658949817643	0.641290673328482	0.220653555829402	179.98353342141	2.12562814070352	2.1611	0.2068	2.1446	0.1826	573831235
878	3	83645414	84223959	0.327324	0.135762991643	377	1	0.10865705546583	0.913474504882263	0.0545604159781165	160.410856028066	1.89447236180905	2.1611	0.2068	2.1446	0.1826	574408448
879	3	84223959	84825507	0.332992	0.168811133941	442	1	0.61344977740932	0.539578981045304	0.284042262100884	188.067900170835	2.22110552763819	2.1611	0.2068	2.1446	0.1826	574986993
880	3	84825507	85405757	0.33104	0.138302455838	346	1	-0.132090242691835	0.894912913491246	-0.0692320696538232	147.220573436898	1.73869346733668	2.1611	0.2068	2.1446	0.1826	575588541
881	3	85405757	85962858	0.330372	0.10249667475	454	1	0.706642279921964	0.479788807474	0.322688190000367	193.173816012578	2.28140703517588	2.1611	0.2068	2.1446	0.1826	576168791
882	3	85962858	86553224	0.333386	0.153067757967	442	1	0.61344977740932	0.539578981045304	0.284042262100884	188.067900170835	2.22110552763819	2.1611	0.2068	2.1446	0.1826	576725892
883	3	86553224	87150266	0.347974	0.162537978903	542	2	1.01534282243933	0.309942438352416	0.368657201798865	230.61719885202	2.39823008849558	2.1611	0.2068	2.1446	0.1826	577316258
884	3	87150266	87746385	0.344756	0.161241295782	507	2	0.724578738205092	0.468710506545273	0.272350097448334	215.724944313605	2.24336283185841	2.1611	0.2068	2.1446	0.1826	577913300
885	3	87746385	88366926	0.351224	0.194251467671	516	3	0.403422265477778	0.686637609789623	0.161928295438177	219.554381194912	2.09330628803245	2.1611	0.2068	2.1446	0.1826	578509419
886	3	88366926	88985640	0.339776	0.191872173573	432	1	0.535789358648783	0.592104137474285	0.251027204872921	183.812970302717	2.17085427135678	2.1611	0.2068	2.1446	0.1826	579129960
887	3	88985640	89550336	0.337256	0.114567838271	479	1	0.900793326823307	0.367698216288709	0.400021548445632	203.811140682874	2.4070351758794	2.1611	0.2068	2.1446	0.1826	579748674
888	3	89550336	90176748	0.346988	0.201803286016	425	2	0.0433600265705986	0.965414541889368	0.017827191470058	180.834519395034	1.88053097345133	2.1611	0.2068	2.1446	0.1826	580313370
889	3	90176748	94073538	0.362048	0.871689262188	487	4	-0.082582319182794	0.934183660494723	-0.0319394841511224	207.215084577368	1.81716417910448	2.1611	0.2068	2.1446	0.1826	580939782
890	3	94073538	94683742	0.345574	0.18060189707	477	2	0.475352380290033	0.634535830056157	0.184353616450505	202.96015470925	2.11061946902655	2.1611	0.2068	2.1446	0.1826	584836572
891	3	94683742	95273141	0.32644	0.151678234948	443	1	0.621215819285374	0.534457632338596	0.28730259126447	188.493393157647	2.22613065326633	2.1611	0.2068	2.1446	0.1826	585446776
892	3	95273141	95888037	0.329326	0.186854362364	423	1	0.4658949817643	0.641290673328482	0.220653555829402	179.98353342141	2.12562814070352	2.1611	0.2068	2.1446	0.1826	586036175
893	3	95888037	96506299	0.339242	0.191281366152	458	1	0.737706447426179	0.46069285332011	0.335343490806396	194.875787959825	2.30150753768844	2.1611	0.2068	2.1446	0.1826	586651071
894	3	96506299	97095884	0.341012	0.151945860224	470	2	0.417199563443186	0.676532444486479	0.163025107009994	199.981703801567	2.07964601769911	2.1611	0.2068	2.1446	0.1826	587269333
895	3	97095884	97673841	0.349468	0.134883737025	449	2	0.242741112902645	0.80820595628533	0.0970797951861409	191.046351078518	1.98672566371681	2.1611	0.2068	2.1446	0.1826	587858918
896	3	97673841	98316732	0.363302	0.222263183028	615	4	0.887030803130284	0.375062316675109	0.304725153993138	261.678186889285	2.29477611940298	2.1611	0.2068	2.1446	0.1826	588436875
897	3	98316732	98956970	0.367608	0.219040419344	639	4	1.06883326356399	0.285144807796637	0.35995467471353	271.890018572769	2.38432835820896	2.1611	0.2068	2.1446	0.1826	589079766
898	3	98956970	99562088	0.371196	0.173714878751	655	5	0.904013750314459	0.365988110276886	0.30959143504213	278.697906361758	2.34767025089606	2.1611	0.2068	2.1446	0.1826	589720004
899	3	99562088	100141287	0.376228	0.136738841055	547	5	0.132207544512391	0.894820133847662	0.0496373614098734	232.744663786079	1.96057347670251	2.1611	0.2068	2.1446	0.1826	590325122
900	3	100141287	100757697	0.373196	0.188851576061	608	5	0.568135123715411	0.569943219630309	0.202167852060902	258.699735981602	2.17921146953405	2.1611	0.2068	2.1446	0.1826	590904321
901	3	100757697	101443332	0.371584	0.270749013688	647	5	0.846842920255046	0.397082681448705	0.291862240609825	275.293962467264	2.31899641577061	2.1611	0.2068	2.1446	0.1826	591520731
902	3	101443332	102077203	0.373892	0.211195968896	597	5	0.489525232383719	0.624469895214597	0.175827459882122	254.019313126671	2.13978494623656	2.1611	0.2068	2.1446	0.1826	592206366
903	3	102077203	102649621	0.352674	0.126512443704	520	3	0.432877782055111	0.66510356181962	0.173068853043377	221.256353142159	2.10953346855984	2.1611	0.2068	2.1446	0.1826	592840237
904	3	102649621	103243876	0.335546	0.158610360872	402	1	0.302808102367172	0.762036108350337	0.147191393888381	171.048180698362	2.02010050251256	2.1611	0.2068	2.1446	0.1826	593412655
905	3	103243876	103819232	0.3329	0.130972823782	391	1	0.217381641730581	0.827910936917819	0.107164500016804	166.367757843431	1.96482412060302	2.1611	0.2068	2.1446	0.1826	594006910
906	3	103819232	104431112	0.33982	0.182846309734	475	1	0.869729159319092	0.384448433060444	0.387923405927762	202.109168735626	2.38693467336683	2.1611	0.2068	2.1446	0.1826	594582266
907	3	104431112	104993514	0.343136	0.110956219928	473	2	0.442122199234692	0.658400781131519	0.172204533784389	201.258182762003	2.0929203539823	2.1611	0.2068	2.1446	0.1826	595194146
908	3	104993514	105567517	0.347852	0.128924413287	594	2	1.44733517615876	0.147803071681217	0.50082728124576	252.742834166236	2.6283185840708	2.1611	0.2068	2.1446	0.1826	595756548
909	3	105567517	106159330	0.354888	0.155138531935	549	3	0.646430277240774	0.518000737489326	0.251363379020122	233.595649759703	2.22718052738337	2.1611	0.2068	2.1446	0.1826	596330551
910	3	106159330	106770486	0.352268	0.181878276578	587	3	0.926257684725436	0.354312080929852	0.347917733124975	249.764383258553	2.38133874239351	2.1611	0.2068	2.1446	0.1826	596922364
911	3	106770486	107361480	0.372704	0.153967722177	579	5	0.360890864750041	0.71818103291486	0.131659876606554	246.360439364058	2.0752688172043	2.1611	0.2068	2.1446	0.1826	597533520
912	3	107361480	107912340	0.384604	0.0923283592927	738	6	1.25940147960992	0.207885355301455	0.411231672333233	314.013824267142	2.54044750430293	2.1611	0.2068	2.1446	0.1826	598124514
913	3	107912340	108499976	0.370854	0.14913313684	588	5	0.42520804856688	0.670685017424101	0.153912683453681	250.189876245365	2.10752688172043	2.1611	0.2068	2.1446	0.1826	598675374
914	3	108499976	109139549	0.37064	0.218228411768	673	5	1.03264811794814	0.301768601339694	0.348703033227634	286.356780124372	2.41218637992832	2.1611	0.2068	2.1446	0.1826	599263010
915	3	109139549	109807480	0.352864	0.251419682572	648	3	1.37545431252976	0.168990640661881	0.490551042899548	275.719455454076	2.62880324543611	2.1611	0.2068	2.1446	0.1826	599902583
916	3	109807480	110398483	0.347592	0.153980605851	487	2	0.558427832928386	0.576552271373149	0.214286122527336	207.215084577368	2.15486725663717	2.1611	0.2068	2.1446	0.1826	600570514
917	3	110398483	110988759	0.358224	0.152938625321	583	3	0.896802168148103	0.369824490832527	0.338053113215419	248.062411311306	2.36511156186613	2.1611	0.2068	2.1446	0.1826	601161517
918	3	110988759	111606980	0.379516	0.191227732478	653	5	0.889721042799606	0.373615692076693	0.305179520163748	277.846920388135	2.3405017921147	2.1611	0.2068	2.1446	0.1826	601751793
919	3	111606980	112216321	0.374946	0.179441396525	728	5	1.4256975746066	0.153955656935543	0.462034978816013	309.758894399023	2.60931899641577	2.1611	0.2068	2.1446	0.1826	602370014
920	3	112216321	112849943	0.37944	0.210885985651	669	5	1.00406270291843	0.315348391375682	0.340102739258778	284.654808177124	2.39784946236559	2.1611	0.2068	2.1446	0.1826	602979355
921	3	112849943	113450892	0.394092	0.16798264079	717	7	1.01634521549779	0.30946502408845	0.321755467102572	305.078471544093	2.37417218543046	2.1611	0.2068	2.1446	0.1826	603612977
922	3	113450892	114067040	0.38407	0.188506657491	618	6	0.433735624542225	0.664480433932454	0.155217694177211	262.95466584972	2.12736660929432	2.1611	0.2068	2.1446	0.1826	604213926
923	3	114067040	114605064	0.360948	0.0706734272077	617	4	0.902181008166426	0.366960721803451	0.309409232915953	262.529172862908	2.30223880597015	2.1611	0.2068	2.1446	0.1826	604830074
924	3	114605064	115183886	0.352862	0.136176579328	542	3	0.594883123230442	0.551921599182848	0.232850081368794	230.61719885202	2.19878296146045	2.1611	0.2068	2.1446	0.1826	605368098
925	3	115183886	115752878	0.37642	0.12125302289	637	5	0.775379382680781	0.43811551428196	0.269389900873617	271.039032599145	2.2831541218638	2.1611	0.2068	2.1446	0.1826	605946920
926	3	115752878	116335167	0.36119	0.141319860069	639	4	1.06883326356399	0.285144807796637	0.35995467471353	271.890018572769	2.38432835820896	2.1611	0.2068	2.1446	0.1826	606515912
927	3	116335167	116898839	0.36165	0.112959309669	491	4	-0.0522819091105103	0.958304068039145	-0.0201382319187715	208.917056524616	1.83208955223881	2.1611	0.2068	2.1446	0.1826	607098201
928	3	116898839	117445235	0.361974	0.0849127738856	507	4	0.0689197311786244	0.94505351265265	0.026124490769876	215.724944313605	1.89179104477612	2.1611	0.2068	2.1446	0.1826	607661873
929	3	117445235	118003952	0.357308	0.105092560276	534	3	0.535972090075776	0.591977839747107	0.211396971702477	227.213254957525	2.16632860040568	2.1611	0.2068	2.1446	0.1826	608208269
930	3	118003952	118604899	0.373938	0.167979871769	620	5	0.65389136880453	0.513181795083223	0.230364743891555	263.805651823344	2.22222222222222	2.1611	0.2068	2.1446	0.1826	608766986
931	3	118604899	119237863	0.39068	0.210065659342	631	7	0.406529694627341	0.684353443071356	0.137422353383216	268.486074678274	2.08940397350993	2.1611	0.2068	2.1446	0.1826	609367933
932	3	119237863	119846964	0.385426	0.179118077298	671	6	0.798404710530458	0.424635670592498	0.27392362247302	285.505794150748	2.30981067125645	2.1611	0.2068	2.1446	0.1826	610000897
933	3	119846964	120490997	0.40166	0.223642266778	730	8	0.94714419727266	0.34356530592065	0.29890705578128	310.609880372647	2.36437246963563	2.1611	0.2068	2.1446	0.1826	610609998
934	3	120490997	121196916	0.35263	0.291703439063	579	3	0.86734665157077	0.38575210278327	0.32812057800416	246.360439364058	2.34888438133874	2.1611	0.2068	2.1446	0.1826	611254031
935	3	121196916	121829671	0.378878	0.209804742752	610	5	0.582427831230264	0.560278539594959	0.206905771067566	259.550721955225	2.18637992831541	2.1611	0.2068	2.1446	0.1826	611959950
936	3	121829671	122467735	0.388432	0.216379548133	737	6	1.25252093081769	0.210380106307308	0.409275475367906	313.58833128033	2.53700516351119	2.1611	0.2068	2.1446	0.1826	612592705
937	3	122467735	123027981	0.436394	0.10753490431	627	11	0.112760950925199	0.910220077479049	0.0360292305879014	266.784102731027	1.96244131455399	2.1611	0.2068	2.1446	0.1826	613230769
938	3	123027981	123603622	0.45505	0.13140307935	653	13	0.13442437322312	0.893067009496371	0.0504365846847365	277.846920388135	2.08792965627498	2.1611	0.2068	2.1446	0.1826	613791015
939	3	123603622	124203285	0.411356	0.166198348072	688	9	0.616527729011549	0.537546276631168	0.208251577102518	292.739174926549	2.23921887713588	2.1611	0.2068	2.1446	0.1826	614366656
940	3	124203285	124789364	0.434738	0.146872691224	695	11	0.60858924577359	0.542796734498515	0.184576765396732	295.717625834232	2.17527386541471	2.1611	0.2068	2.1446	0.1826	614966319
941	3	124789364	125605997	0.39645	0.387729861517	598	7	0.172530715688681	0.863020315778019	0.0599278325987724	254.444806113483	1.98013245033113	2.1611	0.2068	2.1446	0.1826	615552398
942	3	125605997	126268561	0.485484	0.245355920334	536	14	-0.483299569735806	0.628883045516899	-0.165689139477762	228.064240931149	1.72485921158488	2.1611	0.2068	2.1446	0.1826	616369031
943	3	126268561	126838087	0.483938	0.122076955222	560	14	-0.305485547911299	0.759996375353322	-0.102495312990568	238.276072614633	1.80209171359614	2.1611	0.2068	2.1446	0.1826	617031595
944	3	126838087	127395860	0.483122	0.103577978855	655	14	0.398361621810706	0.690363643273418	0.123572766489278	278.697906361758	2.10780370072405	2.1611	0.2068	2.1446	0.1826	617601121
945	3	127395860	127969909	0.44669	0.12899421478	672	12	0.462708957886919	0.643572996506485	0.137947570145044	285.93128713756	2.14696485623003	2.1611	0.2068	2.1446	0.1826	618158894
946	3	127969909	128577677	0.490984	0.177317660686	648	15	0.486185591561536	0.62683558609117	0.154699257657878	275.719455454076	2.18918918918919	2.1611	0.2068	2.1446	0.1826	618732943
947	3	128577677	129266673	0.471426	0.27430638204	652	14	0.376134869082643	0.706816632707626	0.116949824295543	277.421427401323	2.09814963797265	2.1611	0.2068	2.1446	0.1826	619340711
948	3	129266673	130066701	0.425108	0.375021874234	663	10	0.256793929963993	0.797337856172999	0.089156359842956	282.101850256253	2.071875	2.1611	0.2068	2.1446	0.1826	620029707
949	3	130066701	130665494	0.37669	0.164986898644	615	5	0.618159600017397	0.53647013810902	0.218682938843919	261.678186889285	2.20430107526882	2.1611	0.2068	2.1446	0.1826	620829735
950	3	130665494	131283290	0.380006	0.190671354298	578	6	0.158513672852992	0.874052047492738	0.0586803487735154	245.934946377246	1.98967297762478	2.1611	0.2068	2.1446	0.1826	621428528
951	3	131283290	131880749	0.381776	0.163122490414	631	6	0.523182758841225	0.600847078280877	0.185250861255386	268.486074678274	2.17211703958692	2.1611	0.2068	2.1446	0.1826	622046324
952	3	131880749	132496566	0.371198	0.188070481978	528	5	-0.00357317687871328	0.997149023402143	-0.00136554202422954	224.660297036654	1.89247311827957	2.1611	0.2068	2.1446	0.1826	622643783
953	3	132496566	133114917	0.39311	0.191397765994	623	7	0.34980266943009	0.726486795545005	0.119014511424669	265.082130783779	2.06291390728477	2.1611	0.2068	2.1446	0.1826	623259600
954	3	133114917	133726593	0.437124	0.182573780891	643	11	0.229426432065997	0.818537494166989	0.0723825251138096	273.591990520016	2.01251956181534	2.1611	0.2068	2.1446	0.1826	623877951
955	3	133726593	134324468	0.423146	0.16370478779	618	10	-0.0340474610898792	0.972839304143667	-0.0122456723652571	262.95466584972	1.93125	2.1611	0.2068	2.1446	0.1826	624489627
956	3	134324468	134872263	0.450278	0.0872497923493	709	13	0.469969611754488	0.638376728621924	0.169139220377822	301.674527649598	2.2669864108713	2.1611	0.2068	2.1446	0.1826	625087502
957	3	134872263	135469191	0.411166	0.162378042243	728	9	0.883200336219483	0.377128039979805	0.289781462599116	309.758894399023	2.36940602115541	2.1611	0.2068	2.1446	0.1826	625635297
958	3	135469191	136130074	0.391064	0.243436432773	667	7	0.66180130801497	0.508098567744835	0.217469109585252	283.803822203501	2.20860927152318	2.1611	0.2068	2.1446	0.1826	626232225
959	3	136130074	136812055	0.37695	0.266841744858	681	5	1.08981894800755	0.275792905614008	0.365751326629388	289.760724018866	2.44086021505376	2.1611	0.2068	2.1446	0.1826	626893108
960	3	136812055	137469172	0.382762	0.239100495041	692	6	0.942896235167305	0.345733980798665	0.318382893909561	294.441146873797	2.38209982788296	2.1611	0.2068	2.1446	0.1826	627575089
961	3	137469172	138087206	0.408376	0.190983020352	574	8	-0.1344633495544	0.893036190673268	-0.0479386713104121	244.232974429999	1.85910931174089	2.1611	0.2068	2.1446	0.1826	628232206
962	3	138087206	138772525	0.412998	0.270412756687	682	9	0.576526837930359	0.564259134913633	0.195614751424592	290.186217005678	2.21969080553295	2.1611	0.2068	2.1446	0.1826	628850240
963	3	138772525	139367867	0.423568	0.160146604809	658	10	0.224478219846896	0.822385212547011	0.0782350734656099	279.974385322194	2.05625	2.1611	0.2068	2.1446	0.1826	629535559
964	3	139367867	139921185	0.422054	0.0963605015561	664	10	0.263257071987412	0.792352444537475	0.091330731077293	282.527343243065	2.075	2.1611	0.2068	2.1446	0.1826	630130901
965	3	139921185	140492003	0.421314	0.124064062451	724	10	0.651045593392575	0.515017055663698	0.216137186813574	308.056922451776	2.2625	2.1611	0.2068	2.1446	0.1826	630684219
966	3	140492003	141119641	0.421062	0.20336244778	696	10	0.470077616736833	0.638299565248504	0.159234795579097	296.143118821044	2.175	2.1611	0.2068	2.1446	0.1826	631255037
967	3	141119641	141759888	0.395776	0.219051397351	678	7	0.73980096766119	0.459420771780286	0.241067621537011	288.484245058431	2.24503311258278	2.1611	0.2068	2.1446	0.1826	631882675
968	3	141759888	142424834	0.360334	0.248059240901	582	4	0.637052420033943	0.524090699276293	0.225157896674819	247.636918324494	2.17164179104478	2.1611	0.2068	2.1446	0.1826	632522922
969	3	142424834	143006829	0.390854	0.140886090087	651	7	0.548347257620468	0.58345348412634	0.182439891566303	276.995934414511	2.15562913907285	2.1611	0.2068	2.1446	0.1826	633187868
970	3	143006829	143573004	0.385698	0.116880823067	712	6	1.08050721101192	0.279916377426055	0.359488097239235	302.951006610034	2.45094664371773	2.1611	0.2068	2.1446	0.1826	633769863
971	3	143573004	144152183	0.362126	0.136709031232	551	4	0.402224241973745	0.687519002875819	0.146191062337693	234.446635733327	2.05597014925373	2.1611	0.2068	2.1446	0.1826	634336038
972	3	144152183	144733174	0.339352	0.139401470935	456	1	0.722174363674072	0.470187282813294	0.329029716874194	194.024801986201	2.29145728643216	2.1611	0.2068	2.1446	0.1826	634915217
973	3	144733174	145318893	0.33167	0.14634833427	462	1	0.768770614930394	0.442029496105067	0.34788874412551	196.577759907072	2.32160804020101	2.1611	0.2068	2.1446	0.1826	635496208
974	3	145318893	145905641	0.344552	0.147845412341	512	2	0.766116464524268	0.443607007185043	0.286508160444994	217.852409247665	2.26548672566372	2.1611	0.2068	2.1446	0.1826	636081927
975	3	145905641	146519943	0.349698	0.186068090288	543	2	1.02365036770316	0.306000445968572	0.371316548249355	231.042691838832	2.40265486725664	2.1611	0.2068	2.1446	0.1826	636668675
976	3	146519943	147106719	0.344526	0.147886075777	525	2	0.874114552954127	0.382055872913148	0.322681772998479	223.383818076219	2.32300884955752	2.1611	0.2068	2.1446	0.1826	637282977
977	3	147106719	147681659	0.356	0.130344035899	478	3	0.123594857993116	0.901636063996982	0.0515678479956713	203.385647696062	1.93914807302231	2.1611	0.2068	2.1446	0.1826	637869753
978	3	147681659	148269792	0.340214	0.149852159291	516	2	0.799346645579609	0.424089438599152	0.297735415868248	219.554381194912	2.28318584070796	2.1611	0.2068	2.1446	0.1826	638444693
979	3	148269792	148865475	0.36602	0.160627380671	545	4	0.356773626865319	0.721261281378884	0.130394973430824	231.893677812455	2.03358208955224	2.1611	0.2068	2.1446	0.1826	639032826
980	3	148865475	149456071	0.387428	0.153397584813	724	6	1.16307379651869	0.244799562499857	0.383600553356042	308.056922451776	2.49225473321859	2.1611	0.2068	2.1446	0.1826	639628509
981	3	149456071	150045161	0.37941	0.151233258076	692	5	1.16842883933924	0.242633827687995	0.388868566254042	294.441146873797	2.48028673835125	2.1611	0.2068	2.1446	0.1826	640219105
982	3	150045161	150656010	0.386798	0.181467105619	578	6	0.158513672852992	0.874052047492738	0.0586803487735154	245.934946377246	1.98967297762478	2.1611	0.2068	2.1446	0.1826	640808195
983	3	150656010	151240238	0.381746	0.14416974195	710	6	1.06674611342746	0.286086497771599	0.355429880664881	302.10002063641	2.44406196213425	2.1611	0.2068	2.1446	0.1826	641419044
984	3	151240238	151854175	0.352396	0.185584188606	615	3	1.13244630076677	0.257446848471696	0.415143640241525	261.678186889285	2.49492900608519	2.1611	0.2068	2.1446	0.1826	642003272
985	3	151854175	152445676	0.353926	0.154692891474	589	3	0.940985443014102	0.346712319111132	0.352824863845384	250.615369232177	2.3894523326572	2.1611	0.2068	2.1446	0.1826	642617209
986	3	152445676	153079868	0.362728	0.211595226682	601	4	0.780979367877291	0.43481462960602	0.271503734477721	255.721285073919	2.24253731343284	2.1611	0.2068	2.1446	0.1826	643208710
987	3	153079868	153722227	0.356142	0.221619063483	537	3	0.558063727508776	0.57680086832258	0.219479318000335	228.489733917961	2.17849898580122	2.1611	0.2068	2.1446	0.1826	643842902
988	3	153722227	154319294	0.359286	0.162573044566	510	3	0.359238990611779	0.719416310434421	0.145054476873781	217.001423274041	2.06896551724138	2.1611	0.2068	2.1446	0.1826	644485261
989	3	154319294	154947887	0.359694	0.204572752162	583	3	0.896802168148103	0.369824490832527	0.338053113215419	248.062411311306	2.36511156186613	2.1611	0.2068	2.1446	0.1826	645082328
990	3	154947887	155599567	0.381452	0.232752271053	637	6	0.56446605159461	0.57243699778205	0.198904228529137	271.039032599145	2.19277108433735	2.1611	0.2068	2.1446	0.1826	645710921
991	3	155599567	156201719	0.390518	0.16964487372	641	7	0.477438476123905	0.633049921359351	0.160106705019408	272.741004546393	2.12251655629139	2.1611	0.2068	2.1446	0.1826	646362601
992	3	156201719	156788302	0.375472	0.147605709678	611	5	0.589574184987691	0.55547616298703	0.209268908436047	259.976214942037	2.18996415770609	2.1611	0.2068	2.1446	0.1826	646964753
993	3	156788302	157367953	0.389926	0.137411994459	626	6	0.488780014880071	0.624997448361198	0.173773513205455	266.358609744215	2.15490533562823	2.1611	0.2068	2.1446	0.1826	647551336
994	3	157367953	157995233	0.366488	0.202907792373	577	4	0.599176907443589	0.549054920293066	0.212710062412018	245.509453390434	2.15298507462687	2.1611	0.2068	2.1446	0.1826	648130987
995	3	157995233	158608668	0.36662	0.184917717444	558	4	0.455249959600241	0.648929422031822	0.164403865595723	237.425086641009	2.08208955223881	2.1611	0.2068	2.1446	0.1826	648758267
996	3	158608668	159200582	0.379722	0.155282693094	593	5	0.460939817354013	0.644841783747988	0.166128633163321	252.317341179424	2.12544802867384	2.1611	0.2068	2.1446	0.1826	649371702
997	3	159200582	159809083	0.396138	0.17830866342	628	7	0.385257060178372	0.700046971782101	0.130546907292294	267.209595717839	2.0794701986755	2.1611	0.2068	2.1446	0.1826	649963616
998	3	159809083	160419036	0.37657	0.18026470892	558	5	0.210817435844083	0.83302973246548	0.0783616504465045	237.425086641009	2	2.1611	0.2068	2.1446	0.1826	650572117
999	3	160419036	161038147	0.374894	0.192390379108	629	5	0.718208552621369	0.472628705288119	0.251156545496606	267.63508870465	2.25448028673835	2.1611	0.2068	2.1446	0.1826	651182070
1000	3	161038147	161621688	0.362712	0.143162177122	607	4	0.826429982985716	0.408560220982718	0.285835260022217	258.27424299479	2.26492537313433	2.1611	0.2068	2.1446	0.1826	651801181
1001	3	161621688	162224600	0.337864	0.17069157688	424	1	0.473661023640353	0.63574165171374	0.224060157272651	180.409026408222	2.13065326633166	2.1611	0.2068	2.1446	0.1826	652384722
1002	3	162224600	162818019	0.333134	0.157425023466	393	1	0.232913725482689	0.815828400130578	0.114525204968058	167.218743817055	1.9748743718593	2.1611	0.2068	2.1446	0.1826	652987634
1003	3	162818019	163439789	0.325358	0.195844122425	451	1	0.683344154293803	0.49438939955078	0.313123325964833	191.897337052142	2.26633165829146	2.1611	0.2068	2.1446	0.1826	653581053
1004	3	163439789	164066585	0.335706	0.202292292867	420	1	0.442596856136139	0.658057359171839	0.210385220375575	178.707054460975	2.1105527638191	2.1611	0.2068	2.1446	0.1826	654202823
1005	3	164066585	164644362	0.331108	0.134614219673	484	1	0.939623536203575	0.347410699158552	0.415002939984047	205.938605616933	2.4321608040201	2.1611	0.2068	2.1446	0.1826	654829619
1006	3	164644362	165226876	0.328652	0.141651531122	443	1	0.621215819285374	0.534457632338596	0.28730259126447	188.493393157647	2.22613065326633	2.1611	0.2068	2.1446	0.1826	655407396
1007	3	165226876	165835352	0.333588	0.178274903201	408	1	0.349404353623494	0.72678576532812	0.168565044680948	173.601138619233	2.05025125628141	2.1611	0.2068	2.1446	0.1826	655989910
1008	3	165835352	166427574	0.329518	0.155722009652	419	1	0.434830814260085	0.663685236413714	0.206946136408804	178.281561474163	2.10552763819095	2.1611	0.2068	2.1446	0.1826	656598386
1009	3	166427574	167054703	0.346662	0.202715868665	455	2	0.292586384485657	0.769838322167579	0.116230895531053	193.599308999389	2.01327433628319	2.1611	0.2068	2.1446	0.1826	657190608
1010	3	167054703	167640216	0.35188	0.146047995518	527	3	0.484424936065443	0.628084324950825	0.192360191652137	224.234804049842	2.13793103448276	2.1611	0.2068	2.1446	0.1826	657817737
1011	3	167640216	168210038	0.361688	0.122533001534	556	4	0.440099754564099	0.659864859692185	0.159223626490043	236.574100667386	2.07462686567164	2.1611	0.2068	2.1446	0.1826	658403250
1012	3	168210038	168779314	0.348796	0.121691411547	539	2	0.990420186647821	0.321968782614461	0.360649623197499	229.340719891584	2.38495575221239	2.1611	0.2068	2.1446	0.1826	658973072
1013	3	168779314	169326062	0.364392	0.08550191313	598	4	0.758254060323078	0.448298903435282	0.26428422796464	254.444806113483	2.23134328358209	2.1611	0.2068	2.1446	0.1826	659542348
1014	3	169326062	169951180	0.384224	0.200151011489	648	6	0.640152088309149	0.522073727857862	0.223604669157462	275.719455454076	2.23063683304647	2.1611	0.2068	2.1446	0.1826	660089096
1015	3	169951180	170606996	0.395606	0.237591031631	677	7	0.732710089511534	0.463735268905553	0.238938181975664	288.058752071619	2.24172185430464	2.1611	0.2068	2.1446	0.1826	660714214
1016	3	170606996	171183600	0.385706	0.132853743644	614	6	0.406213429373302	0.684585787527118	0.145849511643016	261.252693902473	2.11359724612737	2.1611	0.2068	2.1446	0.1826	661370030
1017	3	171183600	171783491	0.382536	0.16651525027	633	6	0.536943856425687	0.591306395868966	0.189816355701178	269.337060651898	2.1790017211704	2.1611	0.2068	2.1446	0.1826	661946634
1018	3	171783491	172377703	0.387338	0.158549473925	634	6	0.543824405217918	0.586562312849392	0.192093696412244	269.76255363871	2.18244406196213	2.1611	0.2068	2.1446	0.1826	662546525
1019	3	172377703	172977845	0.360604	0.166863842224	562	4	0.485550369672525	0.627285991982333	0.174708873987462	239.127058588257	2.09701492537313	2.1611	0.2068	2.1446	0.1826	663140737
1020	3	172977845	173543792	0.34648	0.116525045631	535	2	0.95719000559248	0.338471360688425	0.349903241733503	227.638747944337	2.36725663716814	2.1611	0.2068	2.1446	0.1826	663740879
1021	3	173543792	174097863	0.345848	0.0975885761933	469	2	0.408892018179351	0.682618906845151	0.15995227296037	199.556210814755	2.07522123893805	2.1611	0.2068	2.1446	0.1826	664306826
1022	3	174097863	174699975	0.342138	0.169589710884	479	2	0.491967470817704	0.622742339586547	0.190390006181174	203.811140682874	2.11946902654867	2.1611	0.2068	2.1446	0.1826	664860897
1023	3	174699975	175268985	0.338892	0.121280821075	446	1	0.644513944913535	0.519242217901094	0.297039602629757	189.769872118083	2.24120603015075	2.1611	0.2068	2.1446	0.1826	665463009
1024	3	175268985	175865831	0.339764	0.162262962305	426	1	0.489193107392461	0.624704988835832	0.23084932293529	181.260012381846	2.14070351758794	2.1611	0.2068	2.1446	0.1826	666032019
1025	3	175865831	176459626	0.35054	0.15795855472	520	3	0.432877782055111	0.66510356181962	0.173068853043377	221.256353142159	2.10953346855984	2.1611	0.2068	2.1446	0.1826	666628865
1026	3	176459626	177113818	0.380024	0.235698388241	593	6	0.261721904736455	0.793535851486769	0.0956429608188403	252.317341179424	2.04130808950086	2.1611	0.2068	2.1446	0.1826	667222660
1027	3	177113818	177702758	0.385322	0.151017081536	548	6	-0.0479027909139318	0.961793715118493	-0.0182132507666366	233.170156772891	1.88640275387263	2.1611	0.2068	2.1446	0.1826	667876852
1028	3	177702758	178266818	0.35537	0.113569478424	477	3	0.116230978848783	0.907469485564143	0.0485464960204343	202.96015470925	1.93509127789047	2.1611	0.2068	2.1446	0.1826	668465792
1029	3	178266818	178911919	0.372672	0.224927569481	593	5	0.460939817354013	0.644841783747988	0.166128633163321	252.317341179424	2.12544802867384	2.1611	0.2068	2.1446	0.1826	669029852
1030	3	178911919	179565235	0.38276	0.234673572972	625	6	0.481899466087841	0.629877365415521	0.171467045822286	265.933116757403	2.15146299483649	2.1611	0.2068	2.1446	0.1826	669674953
1031	3	179565235	180154508	0.364956	0.151496844417	591	4	0.705228342696582	0.480668145801513	0.247296873944068	251.4663552058	2.20522388059702	2.1611	0.2068	2.1446	0.1826	670328269
1032	3	180154508	180804923	0.360372	0.231260041666	590	4	0.697653240178511	0.485394077497805	0.244853698015739	251.040862218988	2.20149253731343	2.1611	0.2068	2.1446	0.1826	670917542
1033	3	180804923	181401898	0.35868	0.162443988442	564	3	0.756888464405772	0.449116686980774	0.290252392413716	239.978044561881	2.28803245436105	2.1611	0.2068	2.1446	0.1826	671567957
1034	3	181401898	181998158	0.382064	0.161439640425	685	6	0.894732393621689	0.370930157838569	0.303714844120726	291.462695966114	2.35800344234079	2.1611	0.2068	2.1446	0.1826	672164932
1035	3	181998158	182585775	0.370722	0.149105624922	614	5	0.61101324625997	0.541190810995157	0.216335183987496	261.252693902473	2.20071684587814	2.1611	0.2068	2.1446	0.1826	672761192
1036	3	182585775	183233765	0.39899	0.228383154061	662	7	0.626346917266688	0.531087419001221	0.206613565207885	281.676357269441	2.19205298013245	2.1611	0.2068	2.1446	0.1826	673348809
1037	3	183233765	183901925	0.425604	0.251676245211	657	10	0.218015077823477	0.827417363578321	0.076040860052698	279.548892335382	2.053125	2.1611	0.2068	2.1446	0.1826	673996799
1038	3	183901925	184518282	0.494558	0.188781826117	638	15	0.412396884579178	0.680048546267022	0.132261868538122	271.464525585957	2.15540540540541	2.1611	0.2068	2.1446	0.1826	674664959
1039	3	184518282	185151249	0.38037	0.210069403302	631	6	0.523182758841225	0.600847078280877	0.185250861255386	268.486074678274	2.17211703958692	2.1611	0.2068	2.1446	0.1826	675281316
1040	3	185151249	185817942	0.406092	0.25002962383	673	8	0.551941439778157	0.580988475416943	0.181617096624217	286.356780124372	2.17975708502024	2.1611	0.2068	2.1446	0.1826	675914283
1041	3	185817942	186400177	0.428284	0.141240220873	810	10	1.20687580740664	0.227479975865019	0.378069397502355	344.649319317594	2.53125	2.1611	0.2068	2.1446	0.1826	676580976
1042	3	186400177	187050157	0.419884	0.230745561402	629	9	0.223185633379847	0.823391032859367	0.0789030292797091	267.63508870465	2.04719283970708	2.1611	0.2068	2.1446	0.1826	677163211
1043	3	187050157	187645017	0.404784	0.159466092862	700	8	0.739142745959764	0.459820322666761	0.238365513846229	297.845090768291	2.26720647773279	2.1611	0.2068	2.1446	0.1826	677813191
1044	3	187645017	188208123	0.402934	0.112067710165	678	8	0.586608348330307	0.557466774549124	0.192295865150244	288.484245058431	2.19595141700405	2.1611	0.2068	2.1446	0.1826	678408051
1045	3	188208123	188783936	0.379498	0.131662536275	678	5	1.06837988673527	0.285349186011859	0.359381801753661	288.484245058431	2.43010752688172	2.1611	0.2068	2.1446	0.1826	678971157
1046	3	188783936	189352663	0.374718	0.120843568179	689	5	1.14698977806696	0.251385845611345	0.382600511321608	293.164667913361	2.46953405017921	2.1611	0.2068	2.1446	0.1826	679546970
1047	3	189352663	189923746	0.365038	0.124470523549	567	4	0.52342588226288	0.600677916733149	0.187487478708764	241.254523522316	2.11567164179104	2.1611	0.2068	2.1446	0.1826	680115697
1048	3	189923746	190485047	0.363256	0.109212347742	611	4	0.856730393058	0.391593902277683	0.295311123585265	259.976214942037	2.27985074626866	2.1611	0.2068	2.1446	0.1826	680686780
1049	3	190485047	191090926	0.351586	0.174752714651	518	3	0.418150023766445	0.675837432621236	0.167509327701477	220.405367168536	2.10141987829615	2.1611	0.2068	2.1446	0.1826	681248081
1050	3	191090926	191700105	0.351962	0.17922318399	496	3	0.256144682591114	0.797839120811686	0.104897350401798	211.044521458675	2.01217038539554	2.1611	0.2068	2.1446	0.1826	681853960
1051	3	191700105	192262856	0.360992	0.111507576175	600	4	0.77340426535922	0.439283166444072	0.269101244262416	255.295792087107	2.23880597014925	2.1611	0.2068	2.1446	0.1826	682463139
1052	3	192262856	192869050	0.381456	0.175181542542	606	6	0.351169039035455	0.725461536085687	0.126928649745788	257.848750007978	2.08605851979346	2.1611	0.2068	2.1446	0.1826	683025890
1053	3	192869050	193454215	0.381244	0.145540146796	564	6	0.0621859897617611	0.95041471944615	0.0233060186716303	239.978044561881	1.94148020654045	2.1611	0.2068	2.1446	0.1826	683632084
1054	3	193454215	194021920	0.452256	0.119260883734	621	13	-0.0573157630805193	0.954293663872041	-0.0220531386412128	264.231144810156	1.98561151079137	2.1611	0.2068	2.1446	0.1826	684217249
1055	3	194021920	194630740	0.451456	0.17873920042	701	13	0.422034577678579	0.672999779022357	0.152768037148929	298.270583755103	2.2414068745004	2.1611	0.2068	2.1446	0.1826	684784954
1056	3	194630740	195278252	0.43761	0.227813538591	649	11	0.273175987493796	0.784717937420493	0.0857822657850008	276.144948440887	2.03129890453834	2.1611	0.2068	2.1446	0.1826	685393774
1057	3	195278252	196158785	0.46335	0.432162110903	653	13	0.13442437322312	0.893067009496371	0.0504365846847365	277.846920388135	2.08792965627498	2.1611	0.2068	2.1446	0.1826	686041286
1058	3	196158785	196847680	0.416714	0.274199986936	576	9	-0.130155571170666	0.896443344561964	-0.0480881761572679	245.083960403623	1.8746948738812	2.1611	0.2068	2.1446	0.1826	686921819
1059	3	196847680	197534897	0.418574	0.272427777543	725	9	0.863199890678888	0.388027573801486	0.283824007302717	308.482415438588	2.35964198535395	2.1611	0.2068	2.1446	0.1826	687610714
1060	3	197534897	198022430	0.159226	0.359926263506	213	1	-1.16497381220698	0.244029593376661	-0.76915067706471	90.630006190923	1.07035175879397	2.1611	0.2068	2.1446	0.1826	688297931
1061	4	0	785667	0.451598	0.363598063811	671	13	0.242278199893917	0.808564604614016	0.0896663593384892	285.505794150748	2.14548361310951	2.0339	0.2365	2.0033	0.2253	688297931
1062	4	785667	1384066	0.549956	0.164437106345	330	16	-0.390033711378428	0.696511619032161	-0.242833140912121	140.412685647909	1.7983651226158	2.0339	0.2365	2.0033	0.2253	689083598
1063	4	1384066	2062508	0.550886	0.263017324989	325	16	-0.422271274884283	0.672827022397711	-0.26485944724212	138.28522071385	1.77111716621253	2.0339	0.2365	2.0033	0.2253	689681997
1064	4	2062508	2699468	0.483592	0.215021351419	611	14	0.0723692484657774	0.942308056775748	0.0232502398831951	259.976214942037	1.96621078037007	2.0339	0.2365	2.0033	0.2253	690360439
1065	4	2699468	3331001	0.481712	0.208275735393	614	14	0.0945960011938408	0.924635726178768	0.0303165154346447	261.252693902473	1.97586484312148	2.0339	0.2365	2.0033	0.2253	690997399
1066	4	3331001	4184323	0.549872	0.414054717914	483	16	0.596435731900722	0.550884175890749	0.306724023677836	205.513112630121	2.63215258855586	2.0339	0.2365	2.0033	0.2253	691628932
1067	4	4184323	4798212	0.449686	0.185520509408	670	12	0.447607222360859	0.654436689839825	0.133647432711419	285.080301163936	2.1405750798722	2.0339	0.2365	2.0033	0.2253	692482254
1068	4	4798212	5412422	0.440524	0.185946174761	709	12	0.742091065119041	0.458032162923022	0.2152719646058	301.674527649598	2.26517571884984	2.0339	0.2365	2.0033	0.2253	693096143
1069	4	5412422	6011375	0.467836	0.165209958043	682	13	0.308188871748293	0.757938619697355	0.113125332162478	290.186217005678	2.1806554756195	2.0339	0.2365	2.0033	0.2253	693710353
1070	4	6011375	6565265	0.508394	0.097293686472	497	15	-0.628023883872067	0.529988294030299	-0.228048703664461	211.470014445487	1.67905405405405	2.0339	0.2365	2.0033	0.2253	694309306
1071	4	6565265	7179404	0.48876	0.185852062807	613	14	0.0871870836178197	0.930522806038371	0.0279649337552469	260.827200915661	1.97264682220434	2.0339	0.2365	2.0033	0.2253	694863196
1072	4	7179404	7720949	0.535088	0.0767156930634	461	16	0.454590452474962	0.649403904757567	0.239467585271401	196.152266920261	2.51226158038147	2.0339	0.2365	2.0033	0.2253	695477335
1073	4	7720949	8287769	0.521776	0.117885748562	548	15	-0.251701478262043	0.801271814292213	-0.0871186622662203	233.170156772891	1.85135135135135	2.0339	0.2365	2.0033	0.2253	696018880
1074	4	8287769	8901947	0.528204	0.185903760799	510	15	-0.532098564795002	0.594657731365126	-0.190797308367889	217.001423274041	1.72297297297297	2.0339	0.2365	2.0033	0.2253	696585700
1075	4	8901947	10234780	0.466434	0.624859228425	530	13	-0.602576775693993	0.546790274121149	-0.250654047411133	225.511283010278	1.69464428457234	2.0339	0.2365	2.0033	0.2253	697199878
1076	4	10234780	10813483	0.41199	0.135998949375	606	9	0.0698488842352845	0.944313938168101	0.0251608058733707	257.848750007978	1.97233523189585	2.0339	0.2365	2.0033	0.2253	698532711
1077	4	10813483	11413645	0.390696	0.166891605933	699	7	0.888709408803974	0.37415927316914	0.285074803776104	297.41959778148	2.31456953642384	2.0339	0.2365	2.0033	0.2253	699111414
1078	4	11413645	12002132	0.373674	0.150363559433	572	5	0.310866388448055	0.755902197464405	0.114111675395707	243.381988456375	2.05017921146953	2.0339	0.2365	2.0033	0.2253	699711576
1079	4	12002132	12603666	0.357248	0.168791788993	502	3	0.300327957457113	0.763927009976086	0.122244593965695	213.597479379546	2.03651115618661	2.0339	0.2365	2.0033	0.2253	700300063
1080	4	12603666	13182605	0.379996	0.136351152712	603	5	0.532403354928278	0.59444666205689	0.190254530517402	256.572271047542	2.16129032258065	2.0339	0.2365	2.0033	0.2253	700901597
1081	4	13182605	13776965	0.390038	0.158759001279	544	7	-0.210376704392764	0.833373673012046	-0.0766110003489934	231.468184825644	1.80132450331126	2.0339	0.2365	2.0033	0.2253	701480536
1082	4	13776965	14347121	0.387054	0.123047025726	711	6	1.07362666221969	0.282990042808919	0.357460415892252	302.525513623222	2.44750430292599	2.0339	0.2365	2.0033	0.2253	702074896
1083	4	14347121	14949615	0.38863	0.170116216925	572	6	0.117230380099608	0.906677493057053	0.0436260030512261	243.381988456375	1.96901893287435	2.0339	0.2365	2.0033	0.2253	702645052
1084	4	14949615	15526655	0.385518	0.133508942188	598	6	0.296124648697609	0.767134890761841	0.107756340470942	254.444806113483	2.05851979345955	2.0339	0.2365	2.0033	0.2253	703247546
1085	4	15526655	16126824	0.404856	0.166901322794	600	8	0.0458045749167764	0.963466012383663	0.0159730925097811	255.295792087107	1.94331983805668	2.0339	0.2365	2.0033	0.2253	703824586
1086	4	16126824	16709185	0.396862	0.14142602269	617	7	0.307257400532152	0.758647457789358	0.105052837550085	262.529172862908	2.04304635761589	2.0339	0.2365	2.0033	0.2253	704424755
1087	4	16709185	17284317	0.393048	0.130634358721	605	7	0.222166862736275	0.824183989211368	0.076717490562624	257.423257021166	2.00331125827815	2.0339	0.2365	2.0033	0.2253	705007116
1088	4	17284317	17907279	0.403832	0.197382825919	622	8	0.198338972546234	0.842779861627074	0.0679251721445027	264.656637796968	2.01457489878543	2.0339	0.2365	2.0033	0.2253	705582248
1089	4	17907279	18514105	0.369278	0.176040578354	500	4	0.015894013552128	0.987318945893757	0.00606683842862251	212.746493405922	1.86567164179104	2.0339	0.2365	2.0033	0.2253	706205210
1090	4	18514105	19096995	0.361778	0.142205218823	609	4	0.841580188021858	0.400022982779555	0.290580971672868	259.125228968414	2.27238805970149	2.0339	0.2365	2.0033	0.2253	706812036
1091	4	19096995	19680816	0.346964	0.143573115732	404	2	-0.131098423969942	0.895697447893251	-0.0552803568032114	171.899166671985	1.78761061946903	2.0339	0.2365	2.0033	0.2253	707394926
1092	4	19680816	20265895	0.358208	0.145414550856	294	3	-1.23135890456419	0.21818865991845	-0.649626615148713	125.094938122682	1.19269776876268	1.1843	0.142	1.1455	0.0459	707978747
1093	4	20265895	20838558	0.359778	0.126886144207	290	3	-1.26081442114153	0.207375716788702	-0.669389869970143	123.392966175435	1.17647058823529	1.1843	0.142	1.1455	0.0459	708563826
1094	4	20838558	21421220	0.36951	0.141869557308	305	4	-1.4612509774717	0.143946577812457	-0.707052013783216	129.775360977613	1.13805970149254	1.1843	0.142	1.1455	0.0459	709136489
1095	4	21421220	21983998	0.365836	0.111550202744	304	4	-1.46882607998977	0.141879968341082	-0.711789932789879	129.349867990801	1.13432835820896	1.1843	0.142	1.1455	0.0459	709719151
1096	4	21983998	22638577	0.374616	0.23615025841	285	5	-1.74013713993337	0.0818349401360246	-0.890941552330579	121.265501241376	1.02150537634409	1.1843	0.142	1.1455	0.0459	710281929
1097	4	22638577	23207235	0.369842	0.120736892825	307	4	-1.44610077243556	0.148148939123001	-0.697622600863285	130.626346951236	1.1455223880597	1.1843	0.142	1.1455	0.0459	710936508
1098	4	23207235	23784895	0.360448	0.134438943323	397	4	-0.764341545809177	0.444663733244518	-0.326722249090507	168.920715764302	1.48134328358209	1.1843	0.142	1.1455	0.0459	711505166
1099	4	23784895	24318769	0.392208	0.0634494281422	625	7	0.363984425729403	0.715869639331375	0.123638537950117	265.933116757403	2.06953642384106	2.2448	0.16	2.2478	0.1607	712082826
1100	4	24318769	24906400	0.40862	0.149125897034	678	8	0.586608348330307	0.557466774549124	0.192295865150244	288.484245058431	2.19595141700405	2.2448	0.16	2.2478	0.1607	712616700
1101	4	24906400	25519246	0.408726	0.184134350228	669	8	0.524207912936438	0.600133937799044	0.173016802655361	284.654808177124	2.1668016194332	2.2448	0.16	2.2478	0.1607	713204331
1102	4	25519246	26138397	0.43329	0.192442554401	797	11	1.35233168804618	0.176269231698034	0.382143511776334	339.11791048904	2.49452269170579	2.2448	0.16	2.2478	0.1607	713817177
1103	4	26138397	26769756	0.384506	0.208057539371	583	6	0.192916416814147	0.847024427782416	0.071106739473333	248.062411311306	2.00688468158348	2.2448	0.16	2.2478	0.1607	714436328
1104	4	26769756	27351719	0.390798	0.14083885058	656	7	0.58380164836875	0.559353769119104	0.193478163018751	279.12339934857	2.17218543046358	2.2448	0.16	2.2478	0.1607	715067687
1105	4	27351719	27914888	0.349424	0.112167040444	541	2	1.00703527717549	0.313917821904806	0.365992944271809	230.191705865208	2.39380530973451	2.2448	0.16	2.2478	0.1607	715649650
1106	4	27914888	28507492	0.342032	0.156266241875	545	2	1.04026545823083	0.298216587382334	0.376620580109283	231.893677812455	2.41150442477876	2.2448	0.16	2.2478	0.1607	716212819
1107	4	28507492	29067553	0.342642	0.107240104203	534	2	0.948882460328644	0.342680396182728	0.347204092132548	227.213254957525	2.36283185840708	2.2448	0.16	2.2478	0.1607	716805423
1108	4	29067553	29632918	0.329504	0.115615575778	419	1	0.434830814260085	0.663685236413714	0.206946136408804	178.281561474163	2.10552763819095	2.2448	0.16	2.2478	0.1607	717365484
1109	4	29632918	30217098	0.332956	0.144099421411	463	1	0.776536656806448	0.437432185701474	0.351008085969688	197.003252893884	2.32663316582915	2.2448	0.16	2.2478	0.1607	717930849
1110	4	30217098	30783975	0.346176	0.117974445956	531	2	0.923959824537139	0.355507233497209	0.339076211249147	225.93677599709	2.34955752212389	2.2448	0.16	2.2478	0.1607	718515029
1111	4	30783975	31340443	0.344128	0.101475736251	491	2	0.591658013983727	0.554079617181737	0.226087374759687	208.917056524616	2.17256637168142	2.2448	0.16	2.2478	0.1607	719081906
1112	4	31340443	31921170	0.335042	0.139010240612	402	1	0.302808102367172	0.762036108350337	0.147191393888381	171.048180698362	2.02010050251256	2.2448	0.16	2.2478	0.1607	719638374
1113	4	31921170	32493466	0.337834	0.126326236773	503	1	1.0871783318486	0.276958004937921	0.470554292514979	214.022972366358	2.52763819095477	2.2448	0.16	2.2478	0.1607	720219101
1114	4	32493466	33075991	0.334798	0.141667739582	412	1	0.380468521127709	0.703597659253981	0.18264022989267	175.30311056648	2.07035175879397	2.2448	0.16	2.2478	0.1607	720791397
1115	4	33075991	33644489	0.341106	0.120489430042	508	2	0.732886283468927	0.463627789691139	0.27519284721716	216.150437300417	2.24778761061947	2.2448	0.16	2.2478	0.1607	721373922
1116	4	33644489	34261024	0.332638	0.189016033153	430	1	0.520257274896676	0.602884270339713	0.244332552298912	182.961984329093	2.1608040201005	2.2448	0.16	2.2478	0.1607	721942420
1117	4	34261024	34854157	0.332442	0.157018746217	413	1	0.388234563003763	0.697842457635419	0.186137674128897	175.728603553292	2.07537688442211	2.2448	0.16	2.2478	0.1607	722558955
1118	4	34854157	35442427	0.332358	0.150050147041	448	1	0.660046028665642	0.509224291925861	0.303494624767056	190.620858091707	2.25125628140704	2.2448	0.16	2.2478	0.1607	723152088
1119	4	35442427	36015173	0.339926	0.127012672284	467	1	0.807600824310662	0.419320412057344	0.363418442419114	198.705224841132	2.34673366834171	2.2448	0.16	2.2478	0.1607	723740358
1120	4	36015173	36579776	0.353578	0.11442199209	574	3	0.830527255849104	0.406240744250712	0.315607966690611	244.232974429999	2.32860040567951	2.2448	0.16	2.2478	0.1607	724313104
1121	4	36579776	37194970	0.357582	0.187248250145	627	3	1.22081285049876	0.222156887165917	0.443022672816962	266.784102731027	2.54361054766734	2.2448	0.16	2.2478	0.1607	724877707
1122	4	37194970	37809704	0.394896	0.18664007522	681	7	0.76107360211016	0.446613106646129	0.247437146412738	289.760724018866	2.25496688741722	2.2448	0.16	2.2478	0.1607	725492901
1123	4	37809704	38401590	0.413214	0.155242732553	680	9	0.563193207569962	0.573303327645711	0.191377758538122	289.335231032055	2.21318144833198	2.2448	0.16	2.2478	0.1607	726107635
1124	4	38401590	39032107	0.400826	0.206999969866	694	8	0.697542455697185	0.485463379512139	0.225946254592161	295.29213284742	2.24777327935223	2.2448	0.16	2.2478	0.1607	726699521
1125	4	39032107	39720984	0.374782	0.274181022156	626	5	0.696769491349089	0.485947061835677	0.244259185549935	266.358609744215	2.24372759856631	2.2448	0.16	2.2478	0.1607	727330038
1126	4	39720984	40427015	0.391712	0.291815798456	623	7	0.34980266943009	0.726486795545005	0.119014511424669	265.082130783779	2.06291390728477	2.2448	0.16	2.2478	0.1607	728018915
1127	4	40427015	41080389	0.405228	0.234741510988	725	8	0.912477288720511	0.361517519787699	0.288991586916197	308.482415438588	2.34817813765182	2.2448	0.16	2.2478	0.1607	728724946
1128	4	41080389	41672931	0.396248	0.156177958693	727	7	1.08725399699435	0.276924573163364	0.341737712320262	309.333401412211	2.40728476821192	2.2448	0.16	2.2478	0.1607	729378320
1129	4	41672931	42279612	0.389544	0.17584364765	632	6	0.530063307633456	0.596068038100086	0.18753541444994	268.911567665086	2.17555938037866	2.2448	0.16	2.2478	0.1607	729970862
1130	4	42279612	42882321	0.379976	0.170412255334	567	5	0.275134619660922	0.783212814920871	0.101445263559546	241.254523522316	2.03225806451613	2.2448	0.16	2.2478	0.1607	730577543
1131	4	42882321	43481772	0.354442	0.16590346834	487	3	0.189869770292115	0.849411181347019	0.078479002097265	207.215084577368	1.97565922920893	2.2448	0.16	2.2478	0.1607	731180252
1132	4	43481772	44092459	0.340778	0.181249969297	501	2	0.67473346662208	0.499845117990841	0.255174953640202	213.171986392734	2.21681415929204	2.2448	0.16	2.2478	0.1607	731779703
1133	4	44092459	44679895	0.349604	0.148843448478	538	2	0.982112641383986	0.326044358339705	0.357970523001618	228.915226904773	2.38053097345133	2.2448	0.16	2.2478	0.1607	732390390
1134	4	44679895	45287200	0.34658	0.176690460312	481	2	0.508582561345374	0.611044854976268	0.196401244215036	204.662126656497	2.1283185840708	2.2448	0.16	2.2478	0.1607	732977826
1135	4	45287200	45899033	0.337304	0.182783537338	383	1	0.155253306722152	0.876621625021767	0.0773402846344091	162.963813948937	1.92462311557789	2.2448	0.16	2.2478	0.1607	733585131
1136	4	45899033	46484926	0.34097	0.146601853922	572	2	1.26456918035439	0.206025806869872	0.446379497223383	243.381988456375	2.53097345132743	2.2448	0.16	2.2478	0.1607	734196964
1137	4	46484926	47082490	0.351294	0.163269541003	574	3	0.830527255849104	0.406240744250712	0.315607966690611	244.232974429999	2.32860040567951	2.2448	0.16	2.2478	0.1607	734782857
1138	4	47082490	47654014	0.361372	0.125146100601	666	4	1.2733610315519	0.202889958703512	0.419660920837798	283.378329216689	2.48507462686567	2.2448	0.16	2.2478	0.1607	735380421
1139	4	47654014	48259932	0.374566	0.174805831812	630	5	0.725354906378795	0.468234329654663	0.253448357004596	268.060581691462	2.25806451612903	2.2448	0.16	2.2478	0.1607	735951945
1140	4	48259932	48900564	0.365846	0.219520723286	607	4	0.826429982985716	0.408560220982718	0.285835260022217	258.27424299479	2.26492537313433	2.2448	0.16	2.2478	0.1607	736557863
1141	4	48900564	53126902	0.396484	0.881694270548	404	7	-1.20309964534466	0.228937762631026	-0.505862358847538	171.899166671985	1.33774834437086	1.0893	0.1154	1.0603	0.096	737198495
1142	4	53126902	53799895	0.406166	0.257050221919	369	8	-1.55580660019253	0.119754088195604	-0.685368591925704	157.006912133571	1.19514170040486	1.0893	0.1154	1.0603	0.096	741424833
1143	4	53799895	54451545	0.379112	0.232716949283	315	5	-1.52574652721057	0.127073002350512	-0.746551642995404	134.030290845731	1.12903225806452	1.0893	0.1154	1.0603	0.096	742097826
1144	4	54451545	55084107	0.399878	0.209563647516	348	7	-1.60018882172541	0.109556701199522	-0.721130345750605	148.071559410522	1.1523178807947	1.0893	0.1154	1.0603	0.096	742749476
1145	4	55084107	55700432	0.408606	0.188739707135	319	8	-1.90247568571402	0.0571089946007347	-0.895432984221231	135.732262792979	1.0331983805668	1.0893	0.1154	1.0603	0.096	743382038
1146	4	55700432	56315527	0.390616	0.187117437144	314	7	-1.84127867881373	0.0655807305639277	-0.869453092707706	133.604797858919	1.03973509933775	1.0893	0.1154	1.0603	0.096	743998363
1147	4	56315527	56943366	0.36878	0.203617487923	377	4	-0.915843596170595	0.359748933811158	-0.4012967329648	160.410856028066	1.40671641791045	1.0893	0.1154	1.0603	0.096	744613458
1148	4	56943366	57587710	0.390942	0.224016984716	315	7	-1.83418780066407	0.0666261216787045	-0.864865823212054	134.030290845731	1.04304635761589	1.0893	0.1154	1.0603	0.096	745241297
1149	4	57587710	58249202	0.406166	0.244132960036	384	8	-1.45180587453608	0.146555590025803	-0.627883097264944	163.389306935748	1.24372469635628	1.0893	0.1154	1.0603	0.096	745885641
1150	4	58249202	58884686	0.3642	0.2131981293	255	4	-1.84000610337525	0.0657673412647135	-0.965364009374607	108.50071163702	0.951492537313433	1.0893	0.1154	1.0603	0.096	746547133
1151	4	58884686	59502381	0.344098	0.190539020067	248	2	-1.42707548512825	0.153558137837281	-0.759295529168131	105.522260729338	1.09734513274336	1.0893	0.1154	1.0603	0.096	747182617
1152	4	59502381	60141321	0.332016	0.217453908035	198	1	-1.28146444034778	0.200030582360695	-0.874503677210938	84.2476113887453	0.994974874371859	1.0893	0.1154	1.0603	0.096	747800312
1153	4	60141321	60765123	0.331782	0.198463615057	217	1	-1.13390964470276	0.256832451055332	-0.742309064846069	92.3319781381703	1.09045226130653	1.0893	0.1154	1.0603	0.096	748439252
1154	4	60765123	61364712	0.334264	0.166095442044	208	1	-1.20380402158725	0.228665334960998	-0.803420579149456	88.5025412568637	1.04522613065327	1.0893	0.1154	1.0603	0.096	749063054
1155	4	61364712	61961177	0.341638	0.161727846563	215	2	-1.70122447883481	0.0889008429199098	-0.965298989965546	91.4809921645466	0.951327433628319	1.0893	0.1154	1.0603	0.096	749662643
1156	4	61961177	62524227	0.3409	0.111979397922	225	2	-1.61814902619646	0.105630485074707	-0.899710648337969	95.7359220326651	0.995575221238938	1.0893	0.1154	1.0603	0.096	750259108
1157	4	62524227	63122155	0.340484	0.163778916525	231	2	-1.56830375461345	0.116810260118264	-0.861742798138949	98.2888799535362	1.02212389380531	1.0893	0.1154	1.0603	0.096	750822158
1158	4	63122155	63733821	0.338636	0.18256041696	218	1	-1.12614360282671	0.260104740518805	-0.735675972513622	92.7574711249822	1.09547738693467	1.0893	0.1154	1.0603	0.096	751420086
1159	4	63733821	64359478	0.329406	0.200840076911	202	1	-1.25040027284357	0.211153364973615	-0.845648814538753	85.9495833359927	1.01507537688442	1.0893	0.1154	1.0603	0.096	752031752
1160	4	64359478	64957105	0.32762	0.163357746554	188	1	-1.35912485910832	0.174107026697076	-0.949271445612911	79.9926815206268	0.944723618090452	1.0893	0.1154	1.0603	0.096	752657409
1161	4	64957105	65549166	0.330058	0.155492423923	208	1	-1.20380402158725	0.228665334960998	-0.803420579149456	88.5025412568637	1.04522613065327	1.0893	0.1154	1.0603	0.096	753255036
1162	4	65549166	66151946	0.335886	0.17050997047	211	1	-1.18050589595908	0.237799066866328	-0.782761108583363	89.7790202172993	1.06030150753769	1.0893	0.1154	1.0603	0.096	753847097
1163	4	66151946	66721277	0.330916	0.121776260207	189	1	-1.35135881723227	0.176580519280982	-0.941617873069475	80.4181745074387	0.949748743718593	1.0893	0.1154	1.0603	0.096	754449877
1164	4	66721277	67331479	0.331944	0.180599211409	280	1	-0.644649006511379	0.519154669047688	-0.374577280345582	119.138036307317	1.4070351758794	1.0893	0.1154	1.0603	0.096	755019208
1165	4	67331479	67917399	0.340876	0.146641179683	246	2	-1.44369057565592	0.148826033610182	-0.770977334215766	104.671274755714	1.08849557522124	1.0893	0.1154	1.0603	0.096	755629410
1166	4	67917399	68561245	0.356154	0.223416779789	311	3	-1.10617295911053	0.268651664576532	-0.568528189854475	132.328318898484	1.26166328600406	1.0893	0.1154	1.0603	0.096	756215330
1167	4	68561245	69183311	0.35464	0.196226766935	311	3	-1.10617295911053	0.268651664576532	-0.568528189854475	132.328318898484	1.26166328600406	1.0893	0.1154	1.0603	0.096	756859176
1168	4	69183311	70014499	0.352774	0.398451373215	231	3	-1.69528329065719	0.0900216930398686	-0.99754991856902	98.2888799535362	0.937119675456389	1.0893	0.1154	1.0603	0.096	757481242
1169	4	70014499	70843067	0.343912	0.3965492271	228	2	-1.59322639040495	0.111109412964917	-0.880601825390265	97.0124009931006	1.00884955752212	1.0893	0.1154	1.0603	0.096	758312430
1170	4	70843067	71475987	0.34634	0.210010743854	227	2	-1.60153393566879	0.109258709928865	-0.886943352264091	96.5869080062888	1.00442477876106	1.0893	0.1154	1.0603	0.096	759140998
1171	4	71475987	72153411	0.372772	0.261909823095	279	5	-1.78301526247792	0.0745838188836819	-0.921638349553495	118.712543320505	1	1.0893	0.1154	1.0603	0.096	759773918
1172	4	72153411	72769797	0.360418	0.188819992667	285	4	-1.61275302783312	0.106798174825628	-0.804899337181361	121.265501241376	1.0634328358209	1.0893	0.1154	1.0603	0.096	760451342
1173	4	72769797	73370774	0.349092	0.168021405145	249	2	-1.41876793986441	0.155966682435335	-0.753489907486925	105.947753716149	1.10176991150442	1.0893	0.1154	1.0603	0.096	761067728
1174	4	73370774	74034468	0.363316	0.246640771199	318	4	-1.36277464473678	0.172953544412358	-0.646834490949109	135.306769806167	1.1865671641791	1.0893	0.1154	1.0603	0.096	761668705
1175	4	74034468	74652780	0.361712	0.191346763446	301	4	-1.49155138754398	0.135816790228463	-0.726097769473763	128.073389030365	1.12313432835821	1.0893	0.1154	1.0603	0.096	762332399
1176	4	74652780	75249918	0.360996	0.16267261504	293	4	-1.55215220768855	0.120625808472862	-0.764960591811217	124.669445135871	1.09328358208955	1.0893	0.1154	1.0603	0.096	762950711
1177	4	75249918	75942525	0.371184	0.278089883585	287	5	-1.72584443241851	0.0843754037993016	-0.880852734706995	122.116487214999	1.02867383512545	1.0893	0.1154	1.0603	0.096	763547849
1178	4	75942525	76639006	0.38165	0.282105326635	293	6	-1.80244273293279	0.0714757770274037	-0.921488479304915	124.669445135871	1.00860585197935	1.0893	0.1154	1.0603	0.096	764240456
1179	4	76639006	77277690	0.385012	0.217140244628	298	6	-1.76803998897163	0.0770542186675643	-0.897076813265002	126.79691006993	1.02581755593804	1.0893	0.1154	1.0603	0.096	764936937
1180	4	77277690	77887560	0.39998	0.180153147392	317	7	-1.82000604436476	0.0687580844214024	-0.855734811459925	134.881276819355	1.04966887417219	1.0893	0.1154	1.0603	0.096	765575621
1181	4	77887560	78514960	0.413436	0.203060248645	273	9	-2.15020057077077	0.0315393530378898	-1.12525603667973	116.159585399634	0.888527257933279	1.0893	0.1154	1.0603	0.096	766185491
1182	4	78514960	79138545	0.371096	0.198184690138	276	5	-1.8044543237502	0.0711601134969051	-0.937235204604514	117.436064360069	0.989247311827957	1.0893	0.1154	1.0603	0.096	766812891
1183	4	79138545	79730142	0.388052	0.154830061681	273	6	-1.9400537087774	0.0523731629750833	-1.02348819280731	116.159585399634	0.939759036144578	1.0893	0.1154	1.0603	0.096	767436476
1184	4	79730142	80321721	0.354744	0.154804345658	313	3	-1.09144520082186	0.275077032262645	-0.559280113052459	133.179304872107	1.26977687626775	1.0893	0.1154	1.0603	0.096	768028073
1185	4	80321721	80913210	0.345034	0.154675742068	292	2	-1.06154349351949	0.288442977918364	-0.523667280674989	124.243952149059	1.29203539823009	1.0893	0.1154	1.0603	0.096	768619652
1186	4	80913210	81490745	0.364112	0.134251603799	339	4	-1.20369749185729	0.228706522048872	-0.554575983097121	144.242122529215	1.26492537313433	1.0893	0.1154	1.0603	0.096	769211141
1187	4	81490745	82094057	0.347436	0.171241414061	270	2	-1.24430948932387	0.213385679914577	-0.636676242504175	114.883106439198	1.19469026548673	1.0893	0.1154	1.0603	0.096	769788676
1188	4	82094057	82692659	0.380732	0.164720465351	306	6	-1.71299559863379	0.0867133493204032	-0.858857491034511	130.200853964425	1.05335628227194	1.0893	0.1154	1.0603	0.096	770391988
1189	4	82692659	83348081	0.382012	0.237132717547	326	6	-1.57538462278917	0.115167691631957	-0.767517179496086	138.710713700661	1.12220309810671	1.0893	0.1154	1.0603	0.096	770990590
1190	4	83348081	83981242	0.397166	0.210311437375	351	7	-1.57891618727644	0.114355282581914	-0.708746621294772	149.348038370958	1.16225165562914	1.0893	0.1154	1.0603	0.096	771646012
1191	4	83981242	84643974	0.38669	0.245547219691	311	6	-1.67859285467263	0.0932314200827509	-0.835474563596561	132.328318898484	1.07056798623064	1.0893	0.1154	1.0603	0.096	772279173
1192	4	84643974	85236407	0.36817	0.156022706365	324	4	-1.31732402962835	0.187730033868129	-0.61986744334884	137.859727727038	1.2089552238806	1.0893	0.1154	1.0603	0.096	772941905
1193	4	85236407	85815645	0.370916	0.136796964288	286	5	-1.73299078617594	0.08309730646719	-0.885888324604293	121.690994228188	1.02508960573477	1.0893	0.1154	1.0603	0.096	773534338
1194	4	85815645	86445678	0.363584	0.206390776356	301	4	-1.49155138754398	0.135816790228463	-0.726097769473763	128.073389030365	1.12313432835821	1.0893	0.1154	1.0603	0.096	774113576
1195	4	86445678	87028491	0.354858	0.142091888822	231	3	-1.69528329065719	0.0900216930398686	-0.99754991856902	98.2888799535362	0.937119675456389	1.0893	0.1154	1.0603	0.096	774743609
1196	4	87028491	87665368	0.356422	0.214919050303	257	3	-1.50382243290452	0.132627093453485	-0.843674410791199	109.351697610644	1.04259634888438	1.0893	0.1154	1.0603	0.096	775326422
1197	4	87665368	88304742	0.379592	0.217985091668	327	5	-1.43999028212145	0.149870148469415	-0.692612835884601	139.136206687473	1.17204301075269	1.0893	0.1154	1.0603	0.096	775963299
1198	4	88304742	88949230	0.377814	0.224190365065	336	5	-1.37567309830461	0.168922864268822	-0.653442238603923	142.96564356878	1.20430107526882	1.0893	0.1154	1.0603	0.096	776602673
1199	4	88949230	89600533	0.384876	0.232308157647	292	6	-1.80932328172502	0.0704007940733466	-0.926420774847146	124.243952149059	1.00516351118761	1.0893	0.1154	1.0603	0.096	777247161
1200	4	89600533	90208006	0.37265	0.176918151095	316	5	-1.51860017345314	0.128863167464874	-0.74197891320558	134.455783832543	1.1326164874552	1.0893	0.1154	1.0603	0.096	777898464
1201	4	90208006	90788897	0.36089	0.13925331947	278	4	-1.66577874545962	0.0957574910228313	-0.840776373509957	118.287050333693	1.03731343283582	1.0893	0.1154	1.0603	0.096	778505937
1202	4	90788897	91378371	0.341672	0.151786168686	247	2	-1.43538303039208	0.151177978966572	-0.765124607970329	105.096767742526	1.0929203539823	1.0893	0.1154	1.0603	0.096	779086828
1203	4	91378371	91973584	0.334598	0.159964584107	195	1	-1.30476256597594	0.191973709534157	-0.896529983540937	82.9711324283098	0.979899497487437	1.0893	0.1154	1.0603	0.096	779676302
1204	4	91973584	92624648	0.333758	0.232026344568	224	1	-1.07954735157039	0.280343796960976	-0.696505375232944	95.3104290458533	1.12562814070352	1.0893	0.1154	1.0603	0.096	780271515
1205	4	92624648	93256758	0.3411	0.208998433817	221	2	-1.6513792072518	0.0986611678360021	-0.925589280163575	94.0339500854177	0.97787610619469	1.0893	0.1154	1.0603	0.096	780922579
1206	4	93256758	93815236	0.330612	0.104709585695	166	1	-1.5299777803815	0.12602222894538	-1.12882086594362	70.6318358107662	0.834170854271357	0.6821	0.2134	0.7739	0.0894	781554689
1207	4	93815236	94379967	0.334916	0.114622714177	154	1	-1.62317028289415	0.104553008568555	-1.23707375659565	65.5259199690241	0.773869346733668	0.6821	0.2134	0.7739	0.0894	782113167
1208	4	94379967	94983137	0.354118	0.171046305353	108	3	-2.60104042541017	0.00929415011414455	-2.09441145782161	45.9532425756792	0.438133874239351	0.6821	0.2134	0.7739	0.0894	782677898
1209	4	94983137	95607321	0.354414	0.198954154544	275	3	-1.37127260830653	0.170289991218936	-0.746011151573055	117.010571373257	1.11561866125761	1.071	0.1198	1.06	0.1173	783281068
1210	4	95607321	96193925	0.363382	0.147636224779	299	4	-1.50670159258013	0.131887163168477	-0.73571577203536	127.222403056742	1.11567164179104	1.071	0.1198	1.06	0.1173	783905252
1211	4	96193925	96769565	0.357714	0.131401570426	299	3	-1.19453950884253	0.232266995572047	-0.625297285786972	127.222403056742	1.21298174442191	1.071	0.1198	1.06	0.1173	784491856
1212	4	96769565	97337358	0.342984	0.119397386019	256	2	-1.36061512301756	0.173635349883906	-0.713491839555006	108.926204623832	1.13274336283186	1.071	0.1198	1.06	0.1173	785067496
1213	4	97337358	97922430	0.344058	0.145404326305	231	2	-1.56830375461345	0.116810260118264	-0.861742798138949	98.2888799535362	1.02212389380531	1.071	0.1198	1.06	0.1173	785635289
1214	4	97922430	98538632	0.34342	0.188577771575	220	2	-1.65968675251563	0.0969774857730906	-0.932132126030346	93.6084570986059	0.973451327433628	1.071	0.1198	1.06	0.1173	786220361
1215	4	98538632	99213574	0.344744	0.259195604956	267	2	-1.26923212511538	0.204358286465793	-0.652795907867452	113.606627478763	1.18141592920354	1.071	0.1198	1.06	0.1173	786836563
1216	4	99213574	99840114	0.381104	0.201966354902	329	6	-1.55474297641248	0.120007294831453	-0.754301559991922	139.987192661097	1.13253012048193	1.071	0.1198	1.06	0.1173	787511505
1217	4	99840114	100530483	0.36878	0.27574963534	264	4	-1.77183018071261	0.0764227510198005	-0.915323326875011	112.330148518327	0.985074626865672	1.071	0.1198	1.06	0.1173	788138045
1218	4	100530483	101148004	0.377328	0.190310936794	279	5	-1.78301526247792	0.0745838188836819	-0.921638349553495	118.712543320505	1	1.071	0.1198	1.06	0.1173	788828414
1219	4	101148004	101732977	0.356438	0.145259695747	243	3	-1.60691674092519	0.108072633500735	-0.924486456379296	103.394795795278	0.98580121703854	1.071	0.1198	1.06	0.1173	789445935
1220	4	101732977	102307728	0.353628	0.130058059925	290	3	-1.26081442114153	0.207375716788702	-0.669389869970143	123.392966175435	1.17647058823529	1.071	0.1198	1.06	0.1173	790030908
1221	4	102307728	102933552	0.350248	0.201053331288	315	3	-1.0767174425332	0.281606517482655	-0.550090941597798	134.030290845731	1.27789046653144	1.071	0.1198	1.06	0.1173	790605659
1222	4	102933552	103549343	0.369034	0.188036200594	321	4	-1.34004933718257	0.180229305442244	-0.633287959111161	136.583248766602	1.19776119402985	1.071	0.1198	1.06	0.1173	791231483
1223	4	103549343	104265510	0.36395	0.301838816924	240	4	-1.95363264114631	0.050744677525589	-1.05282685062495	102.118316834843	0.895522388059702	1.071	0.1198	1.06	0.1173	791847274
1224	4	104265510	104928834	0.346154	0.246220549837	251	2	-1.40215284933674	0.160869608170182	-0.741948285604234	106.798739689773	1.11061946902655	1.071	0.1198	1.06	0.1173	792563441
1225	4	104928834	105526221	0.340402	0.163021625847	233	2	-1.55168866408578	0.120736736389839	-0.849305694900726	99.1398659271599	1.03097345132743	1.071	0.1198	1.06	0.1173	793226765
1226	4	105526221	106140482	0.356006	0.186013762879	285	3	-1.29763381686319	0.19441319593904	-0.694480850932973	121.265501241376	1.15618661257606	1.071	0.1198	1.06	0.1173	793824152
1227	4	106140482	106745991	0.353058	0.17424844222	285	3	-1.29763381686319	0.19441319593904	-0.694480850932973	121.265501241376	1.15618661257606	1.071	0.1198	1.06	0.1173	794438413
1228	4	106745991	107370672	0.353404	0.199591471487	251	3	-1.54800570777052	0.121620922299052	-0.877755406034305	106.798739689773	1.01825557809331	1.071	0.1198	1.06	0.1173	795043922
1229	4	107370672	107990746	0.349362	0.193644629512	272	2	-1.2276943987962	0.219561709879677	-0.626028998304667	115.734092412822	1.20353982300885	1.071	0.1198	1.06	0.1173	795668603
1230	4	107990746	108606537	0.360188	0.188036200594	303	4	-1.47640118250784	0.139836225458911	-0.716543462760514	128.924375003989	1.13059701492537	1.071	0.1198	1.06	0.1173	796288677
1231	4	108606537	109192152	0.391098	0.146196733349	311	7	-1.8625513132627	0.0625254196522639	-0.88330307146873	132.328318898484	1.02980132450331	1.071	0.1198	1.06	0.1173	796904468
1232	4	109192152	109800045	0.384382	0.177486827452	266	6	-1.98821755032302	0.0467876347871551	-1.06096289822597	113.181134491951	0.91566265060241	1.071	0.1198	1.06	0.1173	797490083
1233	4	109800045	110383329	0.365162	0.14278464693	256	4	-1.83243100085718	0.066887232889851	-0.959717446233465	108.926204623832	0.955223880597015	1.071	0.1198	1.06	0.1173	798097976
1234	4	110383329	111025901	0.376794	0.221877081479	282	5	-1.76157620120565	0.0781409278269437	-0.906208308983889	119.98902228094	1.01075268817204	1.071	0.1198	1.06	0.1173	798681260
1235	4	111025901	111675174	0.383672	0.229907912388	330	6	-1.54786242762025	0.12165542234018	-0.749923119481348	140.412685647909	1.13597246127367	1.071	0.1198	1.06	0.1173	799323832
1236	4	111675174	112277179	0.346818	0.169442114268	264	2	-1.29415476090688	0.195611969457342	-0.669097720196553	112.330148518327	1.16814159292035	1.071	0.1198	1.06	0.1173	799973105
1237	4	112277179	112869528	0.342722	0.155903023387	262	2	-1.31076985143455	0.189935531144417	-0.680068838017556	111.479162544703	1.15929203539823	1.071	0.1198	1.06	0.1173	800575110
1238	4	112869528	113491181	0.37644	0.195692773943	252	5	-1.97596681392844	0.0481585359422897	-1.06847973788277	107.224232676585	0.903225806451613	1.071	0.1198	1.06	0.1173	801167459
1239	4	113491181	114110801	0.360856	0.193053807172	299	4	-1.50670159258013	0.131887163168477	-0.73571577203536	127.222403056742	1.11567164179104	1.071	0.1198	1.06	0.1173	801789112
1240	4	114110801	114671626	0.354474	0.10845629207	312	3	-1.0988090799662	0.271851350837969	-0.563896741122829	132.753811885296	1.2657200811359	1.071	0.1198	1.06	0.1173	802408732
1241	4	114671626	115280386	0.351338	0.178658256127	257	3	-1.50382243290452	0.132627093453485	-0.843674410791199	109.351697610644	1.04259634888438	1.071	0.1198	1.06	0.1173	802969557
1242	4	115280386	115860403	0.349552	0.137956301281	248	2	-1.42707548512825	0.153558137837281	-0.759295529168131	105.522260729338	1.09734513274336	1.071	0.1198	1.06	0.1173	803578317
1243	4	115860403	116444504	0.33163	0.14398366036	216	1	-1.14167568657882	0.253588850691903	-0.748972795127079	91.9064851513585	1.08542713567839	1.071	0.1198	1.06	0.1173	804158334
1244	4	116444504	117038083	0.325638	0.157652140659	229	1	-1.04071714219012	0.298006844941597	-0.664656509193604	97.4378939799125	1.15075376884422	1.071	0.1198	1.06	0.1173	804742435
1245	4	117038083	117625947	0.332236	0.149463141135	222	1	-1.09507943532249	0.273481837233256	-0.709444430940442	94.4594430722296	1.11557788944724	1.071	0.1198	1.06	0.1173	805336014
1246	4	117625947	118212697	0.330546	0.147848317	211	1	-1.18050589595908	0.237799066866328	-0.782761108583363	89.7790202172993	1.06030150753769	1.071	0.1198	1.06	0.1173	805923878
1247	4	118212697	118801982	0.337456	0.151514123047	244	1	-0.924226514049312	0.355368393848592	-0.573122959727662	103.82028878209	1.22613065326633	1.071	0.1198	1.06	0.1173	806510628
1248	4	118801982	119640901	0.35804	0.403994902964	276	3	-1.36390872916219	0.172596293151403	-0.740774503206908	117.436064360069	1.11967545638945	1.071	0.1198	1.06	0.1173	807099913
1249	4	119640901	120237851	0.366744	0.162408911969	315	4	-1.38549995229099	0.165899647085823	-0.660509427846186	134.030290845731	1.17537313432836	1.071	0.1198	1.06	0.1173	807938832
1250	4	120237851	120960023	0.356356	0.307644162333	293	3	-1.23872278370853	0.21544817812354	-0.654542105562829	124.669445135871	1.18864097363083	1.071	0.1198	1.06	0.1173	808535782
1251	4	120960023	121553967	0.349556	0.158169793785	231	2	-1.56830375461345	0.116810260118264	-0.861742798138949	98.2888799535362	1.02212389380531	1.071	0.1198	1.06	0.1173	809257954
1252	4	121553967	122140689	0.365568	0.14780764996	270	4	-1.72637956560418	0.0842791495601336	-0.882901849182634	114.883106439198	1.00746268656716	1.071	0.1198	1.06	0.1173	809851898
1253	4	122140689	122754322	0.374342	0.185180718768	269	5	-1.85447880005219	0.0636706903919418	-0.974297298826059	114.457613452386	0.96415770609319	1.071	0.1198	1.06	0.1173	810438620
1254	4	122754322	123343802	0.355402	0.151794802199	269	3	-1.41545588317252	0.156934874668719	-0.777836597428453	114.457613452386	1.09127789046653	1.071	0.1198	1.06	0.1173	811052253
1255	4	123343802	123983357	0.372362	0.218206409144	270	5	-1.84733244629476	0.0646989732254545	-0.968944064331852	114.883106439198	0.967741935483871	1.071	0.1198	1.06	0.1173	811641733
1256	4	123983357	124592554	0.370226	0.179247435559	288	5	-1.71869807866109	0.0856693620801761	-0.87583465994037	122.541980201811	1.03225806451613	1.071	0.1198	1.06	0.1173	812281288
1257	4	124592554	125201379	0.352576	0.178745945058	239	3	-1.63637225750252	0.101761701727904	-0.948432152004329	101.692823848031	0.969574036511156	1.071	0.1198	1.06	0.1173	812890485
1258	4	125201379	125787613	0.3491	0.147098257692	290	2	-1.07815858404716	0.280962991037758	-0.533582749540072	123.392966175435	1.28318584070796	1.071	0.1198	1.06	0.1173	813499310
1259	4	125787613	126353553	0.342466	0.116514118104	192	2	-1.89229801990302	0.0584512846239279	-1.12852933883385	81.6946534678742	0.849557522123894	1.071	0.1198	1.06	0.1173	814085544
1260	4	126353553	126931689	0.339056	0.135151590629	250	1	-0.87763026279299	0.380144400694033	-0.538076012628461	106.373246702961	1.25628140703518	1.071	0.1198	1.06	0.1173	814651484
1261	4	126931689	127528291	0.33507	0.161920342205	228	1	-1.04848318406617	0.294416045908498	-0.670970283125806	97.0124009931006	1.14572864321608	1.071	0.1198	1.06	0.1173	815229620
1262	4	127528291	128131442	0.348444	0.17102019229	219	2	-1.66799429777947	0.0953168587501249	-0.938704779953833	93.182964111794	0.969026548672566	1.071	0.1198	1.06	0.1173	815826222
1263	4	128131442	128763284	0.359294	0.208662925225	281	3	-1.32708933344053	0.184479133344383	-0.714872639764151	119.563529294128	1.13995943204868	1.071	0.1198	1.06	0.1173	816429373
1264	4	128763284	129448609	0.37349	0.270419144202	280	5	-1.7758689087205	0.0757545266003159	-0.916476644437716	119.138036307317	1.00358422939068	1.071	0.1198	1.06	0.1173	817061215
1265	4	129448609	130089480	0.37694	0.219811787396	324	5	-1.46142934339373	0.143897652822966	-0.705909658498058	137.859727727038	1.16129032258065	1.071	0.1198	1.06	0.1173	817746540
1266	4	130089480	130674765	0.355488	0.145715335264	242	3	-1.61428062006952	0.106466571780687	-0.930435722710483	102.969302808466	0.981744421906694	1.071	0.1198	1.06	0.1173	818387411
1267	4	130674765	131261624	0.341646	0.148006591021	227	2	-1.60153393566879	0.109258709928865	-0.886943352264091	96.5869080062888	1.00442477876106	1.071	0.1198	1.06	0.1173	818972696
1268	4	131261624	131853210	0.334586	0.154814346519	246	1	-0.908694430297205	0.363511444995534	-0.561345791951308	104.671274755714	1.23618090452261	1.071	0.1198	1.06	0.1173	819559555
1269	4	131853210	132458855	0.326848	0.174433868025	222	1	-1.09507943532249	0.273481837233256	-0.709444430940442	94.4594430722296	1.11557788944724	1.071	0.1198	1.06	0.1173	820151141
1270	4	132458855	133343458	0.328682	0.434774695541	190	1	-1.34359277535621	0.179080107009996	-0.9340046889596	80.8436674942505	0.954773869346734	1.071	0.1198	1.06	0.1173	820756786
1271	4	133343458	133928201	0.328832	0.144923496305	189	1	-1.35135881723227	0.176580519280982	-0.941617873069475	80.4181745074387	0.949748743718593	1.071	0.1198	1.06	0.1173	821641389
1272	4	133928201	134495537	0.332344	0.118688043769	201	1	-1.25816631471962	0.208331614519336	-0.852808606111619	85.5240903491808	1.01005025125628	1.071	0.1198	1.06	0.1173	822226132
1273	4	134495537	135098350	0.334044	0.170555379529	213	1	-1.16497381220698	0.244029593376661	-0.76915067706471	90.630006190923	1.07035175879397	1.071	0.1198	1.06	0.1173	822793468
1274	4	135098350	135689255	0.331498	0.153840295817	197	1	-1.28923048222384	0.197317970758978	-0.881808477834171	83.8221184019334	0.989949748743719	1.071	0.1198	1.06	0.1173	823396281
1275	4	135689255	136292645	0.328296	0.171348547374	182	1	-1.40572111036464	0.159806955808357	-0.996065657091852	77.4397235997558	0.914572864321608	1.071	0.1198	1.06	0.1173	823987186
1276	4	136292645	136888910	0.32847	0.161446672201	172	1	-1.48338152912518	0.137973072065248	-1.07759554258845	73.1847937316373	0.864321608040201	1.071	0.1198	1.06	0.1173	824590576
1277	4	136888910	137454536	0.330554	0.116023662279	213	1	-1.16497381220698	0.244029593376661	-0.76915067706471	90.630006190923	1.07035175879397	1.071	0.1198	1.06	0.1173	825186841
1278	4	137454536	138017914	0.343224	0.11249640561	205	2	-1.78429993147316	0.0743749413830748	-1.03401174004956	87.2260622964282	0.907079646017699	1.071	0.1198	1.06	0.1173	825752467
1279	4	138017914	138603352	0.33982	0.145938596401	257	1	-0.823267969660614	0.410355624056275	-0.49823574809667	109.351697610644	1.29145728643216	1.071	0.1198	1.06	0.1173	826315845
1280	4	138603352	139175211	0.344986	0.125658597661	262	2	-1.31076985143455	0.189935531144417	-0.680068838017556	111.479162544703	1.15929203539823	1.071	0.1198	1.06	0.1173	826901283
1281	4	139175211	139773094	0.378088	0.163715977875	341	5	-1.33994132951748	0.180264420045765	-0.632131732358511	145.093108502839	1.22222222222222	1.071	0.1198	1.06	0.1173	827473142
1282	4	139773094	140454703	0.384046	0.266441610953	310	6	-1.68547340346486	0.0918972720010683	-0.840120928452926	131.902825911672	1.0671256454389	1.071	0.1198	1.06	0.1173	828071025
1283	4	140454703	141035166	0.410352	0.138618654419	390	9	-1.37018319468756	0.170629722877699	-0.61068286384997	165.94226485662	1.2693246541904	1.071	0.1198	1.06	0.1173	828752634
1284	4	141035166	141626199	0.390324	0.154023548601	298	7	-1.95473272920823	0.0506146248821725	-0.944905321137171	126.79691006993	0.986754966887417	1.071	0.1198	1.06	0.1173	829333097
1285	4	141626199	142232713	0.380348	0.175616721131	307	6	-1.70611504984156	0.0879866610296603	-0.854150488356984	130.626346951236	1.05679862306368	1.071	0.1198	1.06	0.1173	829924130
1286	4	142232713	142844628	0.359612	0.182893048871	299	3	-1.19453950884253	0.232266995572047	-0.625297285786972	127.222403056742	1.21298174442191	1.071	0.1198	1.06	0.1173	830530644
1287	4	142844628	143436368	0.355534	0.155034305607	282	3	-1.31972545429619	0.186926698292508	-0.709747607586284	119.98902228094	1.14401622718053	1.071	0.1198	1.06	0.1173	831142559
1288	4	143436368	144045630	0.359774	0.179334998736	258	3	-1.49645855376019	0.134534200720801	-0.838071704561823	109.777190597456	1.04665314401623	1.071	0.1198	1.06	0.1173	831734299
1289	4	144045630	144668515	0.37289	0.197283607729	289	5	-1.71155172490366	0.0869793112402056	-0.870833978882004	122.967473188623	1.03584229390681	1.071	0.1198	1.06	0.1173	832343561
1290	4	144668515	145572107	0.36288	0.446652914147	283	4	-1.62790323286926	0.10354540582721	-0.815059203401582	120.414515267752	1.05597014925373	1.071	0.1198	1.06	0.1173	832966446
1291	4	145572107	146237007	0.3617	0.248007219131	288	4	-1.59002772027891	0.111828556792557	-0.789792444791152	122.541980201811	1.07462686567164	1.071	0.1198	1.06	0.1173	833870038
1292	4	146237007	146858625	0.388246	0.195647487685	350	6	-1.41025145177563	0.158465448140205	-0.665034221894835	148.922545384146	1.20481927710843	1.071	0.1198	1.06	0.1173	834534938
1293	4	146858625	147437874	0.379488	0.136813356605	302	5	-1.61864912605711	0.105522778709981	-0.807354922057604	128.498882017177	1.08243727598566	1.071	0.1198	1.06	0.1173	835156556
1294	4	147437874	148044344	0.371436	0.175556911306	245	5	-2.02599129023043	0.0427656771917054	-1.10912172238011	104.245781768902	0.878136200716846	1.071	0.1198	1.06	0.1173	835735805
1295	4	148044344	148657713	0.37344	0.184830012603	352	5	-1.26133143818579	0.207189458934134	-0.586328042745386	149.773531357769	1.26164874551971	1.071	0.1198	1.06	0.1173	836342275
1296	4	148657713	149251803	0.391786	0.158376676934	325	7	-1.76327901916751	0.0778534421201317	-0.819777933683516	138.28522071385	1.07615894039735	1.071	0.1198	1.06	0.1173	836955644
1297	4	149251803	149841908	0.366928	0.152693164776	290	4	-1.57487751524276	0.115284719585463	-0.77980835621853	123.392966175435	1.08208955223881	1.071	0.1198	1.06	0.1173	837549734
1298	4	149841908	150443585	0.358318	0.168989341457	245	3	-1.59218898263652	0.111342247995411	-0.912661020982506	104.245781768902	0.993914807302231	1.071	0.1198	1.06	0.1173	838139839
1299	4	150443585	151039008	0.356676	0.160260856568	356	3	-0.774798397615536	0.438458796293074	-0.373565529018679	151.475503305017	1.44421906693712	1.071	0.1198	1.06	0.1173	838741516
1300	4	151039008	151620554	0.356518	0.140222785472	226	3	-1.73210268637885	0.0832552809845092	-1.02911999756989	96.1614150194769	0.91683569979716	1.071	0.1198	1.06	0.1173	839336939
1301	4	151620554	152273938	0.363348	0.234753223219	300	4	-1.49912649006206	0.133840820624281	-0.730898755737584	127.647896043553	1.11940298507463	1.071	0.1198	1.06	0.1173	839918485
1302	4	152273938	152865223	0.402594	0.154384095656	379	8	-1.48647278308823	0.137154110709119	-0.646791559815008	161.261842001689	1.22753036437247	1.071	0.1198	1.06	0.1173	840571869
1303	4	152865223	153421479	0.395634	0.101133291147	322	7	-1.78455165361648	0.0743340693180946	-0.833156963484716	137.008741753414	1.06622516556291	1.071	0.1198	1.06	0.1173	841163154
1304	4	153421479	154022009	0.402096	0.16740212812	379	8	-1.48647278308823	0.137154110709119	-0.646791559815008	161.261842001689	1.22753036437247	1.071	0.1198	1.06	0.1173	841719410
1305	4	154022009	154638581	0.401826	0.189064699662	350	8	-1.68754085269069	0.0914994014524521	-0.761634486153771	148.922545384146	1.1336032388664	1.071	0.1198	1.06	0.1173	842319940
1306	4	154638581	155241292	0.388496	0.170415008188	297	6	-1.77492053776387	0.0759110086408658	-0.901926212926398	126.371417083118	1.0223752151463	1.071	0.1198	1.06	0.1173	842936512
1307	4	155241292	155799699	0.372122	0.104595751844	248	5	-2.00455222895815	0.0450109380112793	-1.09156335099581	105.522260729338	0.888888888888889	1.071	0.1198	1.06	0.1173	843539223
1308	4	155799699	156394126	0.364528	0.15885382057	245	4	-1.91575712855596	0.0553960169997903	-1.02307950723089	104.245781768902	0.914179104477612	1.071	0.1198	1.06	0.1173	844097630
1309	4	156394126	156973504	0.359156	0.137005547328	249	3	-1.56273346605919	0.118115299373651	-0.889297027916996	105.947753716149	1.01014198782961	1.071	0.1198	1.06	0.1173	844692057
1310	4	156973504	157559190	0.34397	0.146300235963	217	2	-1.68460938830714	0.092063958827988	-0.951940607110527	92.3319781381703	0.960176991150443	1.071	0.1198	1.06	0.1173	845271435
1311	4	157559190	158114615	0.34999	0.0997884502858	253	2	-1.38553775880907	0.165888095081902	-0.730498264860696	107.649725663397	1.11946902654867	1.071	0.1198	1.06	0.1173	845857121
1312	4	158114615	158697310	0.339824	0.141918156154	241	1	-0.947524639677473	0.343371506793562	-0.590970961060586	102.543809821655	1.21105527638191	1.071	0.1198	1.06	0.1173	846412546
1313	4	158697310	159297258	0.355214	0.166594438185	238	3	-1.64373613664685	0.100230718085781	-0.954481196677134	101.267330861219	0.96551724137931	1.071	0.1198	1.06	0.1173	846995241
1314	4	159297258	159949459	0.374956	0.233365174233	289	5	-1.71155172490366	0.0869793112402056	-0.870833978882004	122.967473188623	1.03584229390681	1.071	0.1198	1.06	0.1173	847595189
1315	4	159949459	160563380	0.37115	0.185562963313	400	5	-0.918306457829312	0.358458447343023	-0.401903471607958	170.197194724738	1.4336917562724	1.071	0.1198	1.06	0.1173	848247390
1316	4	160563380	161188499	0.351268	0.200152291004	301	3	-1.17981175055386	0.238075094970532	-0.615679283225375	128.073389030365	1.2210953346856	1.071	0.1198	1.06	0.1173	848861311
1317	4	161188499	161792859	0.333994	0.172678535972	221	1	-1.10284547719855	0.270094275016082	-0.715957737899116	94.0339500854177	1.1105527638191	1.071	0.1198	1.06	0.1173	849486430
1318	4	161792859	162371423	0.33291	0.135791373124	223	1	-1.08731339344644	0.276898331450839	-0.702960397370243	94.8849360590414	1.12060301507538	1.071	0.1198	1.06	0.1173	850090790
1319	4	162371423	162944498	0.322732	0.127513850718	203	1	-1.24263423096751	0.214002649823482	-0.838524380105372	86.3750763228045	1.02010050251256	1.071	0.1198	1.06	0.1173	850669354
1320	4	162944498	163516594	0.332548	0.126020807697	253	1	-0.854332137164829	0.392920985505703	-0.520866722596238	107.649725663397	1.2713567839196	1.071	0.1198	1.06	0.1173	851242429
1321	4	163516594	164120789	0.353974	0.172452602223	229	3	-1.71001104894585	0.087263829915448	-1.01009517188813	97.4378939799125	0.929006085192698	1.071	0.1198	1.06	0.1173	851814525
1322	4	164120789	164716331	0.356662	0.160428651548	253	3	-1.53327794948186	0.125207385267576	-0.866305385290767	107.649725663397	1.026369168357	1.071	0.1198	1.06	0.1173	852418720
1323	4	164716331	165320976	0.3396	0.173068494737	254	1	-0.846566095288775	0.397237018645827	-0.515175610518382	108.075218650209	1.27638190954774	1.071	0.1198	1.06	0.1173	853014262
1324	4	165320976	166012100	0.37169	0.276540823354	275	5	-1.81160067750763	0.0700479201913468	-0.942471852970661	117.010571373257	0.985663082437276	1.071	0.1198	1.06	0.1173	853618907
1325	4	166012100	166671467	0.373678	0.241696960873	276	5	-1.8044543237502	0.0711601134969051	-0.937235204604514	117.436064360069	0.989247311827957	1.071	0.1198	1.06	0.1173	854310031
1326	4	166671467	167249937	0.343774	0.135650941276	223	2	-1.63476411672413	0.102098505733421	-0.912591939634701	94.8849360590414	0.986725663716814	1.071	0.1198	1.06	0.1173	854969398
1327	4	167249937	167858346	0.334258	0.178184412131	182	1	-1.40572111036464	0.159806955808357	-0.996065657091852	77.4397235997558	0.914572864321608	1.071	0.1198	1.06	0.1173	855547868
1328	4	167858346	168453349	0.34042	0.159668102514	251	2	-1.40215284933674	0.160869608170182	-0.741948285604234	106.798739689773	1.11061946902655	1.071	0.1198	1.06	0.1173	856156277
1329	4	168453349	169054167	0.34281	0.167801230988	257	2	-1.35230757775373	0.176276941274666	-0.707867290361128	109.351697610644	1.13716814159292	1.071	0.1198	1.06	0.1173	856751280
1330	4	169054167	169645481	0.371008	0.154425567465	235	5	-2.09745482780469	0.0359533319363927	-1.16924271481768	99.9908519007836	0.842293906810036	1.071	0.1198	1.06	0.1173	857352098
1331	4	169645481	170262768	0.391078	0.19000400138	335	7	-1.69237023767095	0.0905754033815608	-0.776056556254198	142.540150581968	1.10927152317881	1.071	0.1198	1.06	0.1173	857943412
1332	4	170262768	170923452	0.372098	0.24320855356	347	5	-1.29706320697292	0.194609439755499	-0.606967808804422	147.64606642371	1.24372759856631	1.071	0.1198	1.06	0.1173	858560699
1333	4	170923452	171573429	0.368598	0.230742010871	255	4	-1.84000610337525	0.0657673412647135	-0.965364009374607	108.50071163702	0.951492537313433	1.071	0.1198	1.06	0.1173	859221383
1334	4	171573429	172148068	0.337078	0.129888503913	263	1	-0.776671718404292	0.437352476696151	-0.464941307998246	111.904655531515	1.32160804020101	1.071	0.1198	1.06	0.1173	859871360
1335	4	172148068	172731508	0.33996	0.143013848896	228	1	-1.04848318406617	0.294416045908498	-0.670970283125806	97.0124009931006	1.14572864321608	1.071	0.1198	1.06	0.1173	860445999
1336	4	172731508	173313457	0.340336	0.140818181662	214	2	-1.70953202409865	0.0873524449719699	-0.972024853153859	91.0554991777348	0.946902654867257	1.071	0.1198	1.06	0.1173	861029439
1337	4	173313457	173893332	0.359916	0.137745203708	252	3	-1.54064182862619	0.123403981742922	-0.872019036485161	107.224232676585	1.02231237322515	1.071	0.1198	1.06	0.1173	861611388
1338	4	173893332	174481482	0.390384	0.149876732126	304	7	-1.91218746031029	0.055852153921586	-0.916146328155747	129.349867990801	1.00662251655629	1.071	0.1198	1.06	0.1173	862191263
1339	4	174481482	175079709	0.360094	0.164196868413	298	4	-1.5142766950982	0.129955676753468	-0.740548925771303	126.79691006993	1.11194029850746	1.071	0.1198	1.06	0.1173	862779413
1340	4	175079709	175661655	0.351726	0.140813752479	225	3	-1.73946656552319	0.0819527283382917	-1.03551776876804	95.7359220326651	0.912778904665314	1.071	0.1198	1.06	0.1173	863377640
1341	4	175661655	176251567	0.344276	0.152415953566	206	2	-1.77599238620933	0.0757341720868508	-1.02699131237179	87.65155528324	0.911504424778761	1.071	0.1198	1.06	0.1173	863959586
1342	4	176251567	176835020	0.347926	0.143032943528	244	2	-1.46030566618359	0.144206085497111	-0.78275450199212	103.82028878209	1.07964601769911	1.071	0.1198	1.06	0.1173	864549498
1343	4	176835020	177420691	0.35537	0.146278371304	268	3	-1.42281976231686	0.154788410941667	-0.783209769527305	114.032120465574	1.08722109533469	1.071	0.1198	1.06	0.1173	865132951
1344	4	177420691	177990302	0.355708	0.122207962978	249	3	-1.56273346605919	0.118115299373651	-0.889297027916996	105.947753716149	1.01014198782961	1.071	0.1198	1.06	0.1173	865718622
1345	4	177990302	178586700	0.359984	0.161633674157	293	3	-1.23872278370853	0.21544817812354	-0.654542105562829	124.669445135871	1.18864097363083	1.071	0.1198	1.06	0.1173	866288233
1346	4	178586700	179176367	0.342442	0.152063791937	257	2	-1.35230757775373	0.176276941274666	-0.707867290361128	109.351697610644	1.13716814159292	1.071	0.1198	1.06	0.1173	866884631
1347	4	179176367	179744530	0.337068	0.119970853435	209	1	-1.19603797971119	0.231681738293697	-0.796501165209665	88.9280342436756	1.05025125628141	1.071	0.1198	1.06	0.1173	867474298
1348	4	179744530	180321883	0.338738	0.133978692412	198	1	-1.28146444034778	0.200030582360695	-0.874503677210938	84.2476113887453	0.994974874371859	1.071	0.1198	1.06	0.1173	868042461
1349	4	180321883	180904740	0.345482	0.142156652489	230	2	-1.57661129987728	0.114884991087244	-0.868001788610631	97.8633869667243	1.01769911504425	1.071	0.1198	1.06	0.1173	868619814
1350	4	180904740	181466482	0.345642	0.109911667634	231	2	-1.56830375461345	0.116810260118264	-0.861742798138949	98.2888799535362	1.02212389380531	1.071	0.1198	1.06	0.1173	869202671
1351	4	181466482	182031572	0.3575	0.115185191739	201	3	-1.91619966498718	0.0553396860084124	-1.19824726880615	85.5240903491808	0.815415821501014	1.071	0.1198	1.06	0.1173	869764413
1352	4	182031572	182590631	0.37329	0.10564001295	267	5	-1.86877150756704	0.0616546105158866	-0.985063729695129	113.606627478763	0.956989247311828	1.071	0.1198	1.06	0.1173	870329503
1353	4	182590631	183160621	0.37815	0.122791627923	322	5	-1.47572205090858	0.140018523811344	-0.714842783268066	137.008741753414	1.15412186379928	1.071	0.1198	1.06	0.1173	870888562
1354	4	183160621	183730057	0.37582	0.121938198498	278	5	-1.79016161623535	0.073427933694086	-0.926818588659175	118.287050333693	0.996415770609319	1.071	0.1198	1.06	0.1173	871458552
1355	4	183730057	184344563	0.417346	0.1863382945	296	9	-1.9968638216262	0.0458399782344618	-1.00855981197063	125.945924096306	0.963384865744508	1.071	0.1198	1.06	0.1173	872027988
1356	4	184344563	184962175	0.408502	0.190430237754	258	8	-2.32541197005024	0.0200499420333298	-1.20161834256285	109.777190597456	0.835627530364372	1.071	0.1198	1.06	0.1173	872642494
1357	4	184962175	185573696	0.42911	0.182366590845	313	10	-2.00530577823279	0.0449303674793092	-0.993689853337013	133.179304872107	0.978125	1.071	0.1198	1.06	0.1173	873260106
1358	4	185573696	186195052	0.417614	0.195308325662	325	9	-1.80352618140045	0.0713056174750925	-0.873717269683763	138.28522071385	1.05777054515867	1.071	0.1198	1.06	0.1173	873871627
1359	4	186195052	186769384	0.39127	0.129423399706	320	7	-1.79873340991579	0.0720608613014286	-0.842145746711971	136.15775577979	1.05960264900662	1.071	0.1198	1.06	0.1173	874492983
1360	4	186769384	187395397	0.403146	0.201294541807	328	8	-1.84007525032015	0.0657571903108475	-0.855293593368016	139.561699674285	1.06234817813765	1.071	0.1198	1.06	0.1173	875067315
1361	4	187395397	187995488	0.398858	0.166793036389	272	7	-2.1390955610993	0.0324279298423831	-1.07661100034899	115.734092412822	0.900662251655629	1.071	0.1198	1.06	0.1173	875693328
1362	4	187995488	188562447	0.376238	0.118102014431	281	5	-1.76872255496307	0.0769401863677165	-0.911333341161757	119.563529294128	1.00716845878136	1.071	0.1198	1.06	0.1173	876293419
1363	4	188562447	189221945	0.387588	0.241847587104	282	6	-1.87812876964733	0.0603635514953333	-0.97669398132837	119.98902228094	0.970740103270224	1.071	0.1198	1.06	0.1173	876860378
1364	4	189221945	189846936	0.36847	0.199988479834	265	4	-1.76425507819454	0.0776890434007014	-0.909868896782903	112.755641505139	0.988805970149254	1.071	0.1198	1.06	0.1173	877519876
1365	4	189846936	190463962	0.378474	0.189661375696	269	5	-1.85447880005219	0.0636706903919418	-0.974297298826059	114.457613452386	0.96415770609319	1.071	0.1198	1.06	0.1173	878144867
1366	4	190463962	191154276	0.267834	0.421795533024	511	1	1.14930666685703	0.250429550007728	0.493319183647073	217.426916260853	2.5678391959799	1.071	0.1198	1.06	0.1173	878761893
1367	5	0	808805	0.525106	0.38180401951	369	15	-1.57251933324625	0.115830159081778	-0.657673739166351	157.006912133571	1.24662162162162	1.5563	0.1754	1.5645	0.145	878761893
1368	5	808805	1433631	0.55535	0.199777217977	318	16	-0.467403863792479	0.640210958747671	-0.296272399873582	135.306769806167	1.73297002724796	1.5563	0.1754	1.5645	0.145	879570698
1369	5	1433631	2064878	0.507534	0.207917027724	449	15	-0.982209677387385	0.325996560977474	-0.3745791104856	191.046351078518	1.51689189189189	1.5563	0.1754	1.5645	0.145	880195524
1370	5	2064878	2620428	0.456156	0.09999099991	495	13	-0.812292549776099	0.416623784520628	-0.349217881894722	210.619028471863	1.58273381294964	1.5563	0.1754	1.5645	0.145	880826771
1371	5	2620428	3164182	0.443186	0.0804665344991	536	12	-0.564209057885203	0.572611864105358	-0.188280662175944	228.064240931149	1.71246006389776	1.5563	0.1754	1.5645	0.145	881382321
1372	5	3164182	3728917	0.445718	0.114628985276	484	12	-0.95685418156278	0.338640860243993	-0.335506615359121	205.938605616933	1.54632587859425	1.5563	0.1754	1.5645	0.145	881926075
1373	5	3728917	4283073	0.415968	0.0977269938429	628	9	0.216518818199648	0.828583358234594	0.0766075712920468	267.209595717839	2.04393816110659	2.1879	0.1816	2.1876	0.1645	882490810
1374	5	4283073	4856870	0.379124	0.128611686712	654	5	0.896867396557032	0.369789679345207	0.307387164115399	278.272413374947	2.34408602150538	2.1879	0.1816	2.1876	0.1645	883044966
1375	5	4856870	5430056	0.42139	0.127682811513	650	10	0.172773083659541	0.862829794969857	0.0605872076461854	276.570441427699	2.03125	2.1879	0.1816	2.1876	0.1645	883618763
1376	5	5430056	5989998	0.411608	0.107050373074	678	9	0.549859577209566	0.582415691561938	0.187128285536764	288.484245058431	2.206672091131	2.1879	0.1816	2.1876	0.1645	884191949
1377	5	5989998	6552065	0.43948	0.110426337074	682	11	0.513798542346692	0.607392847163417	0.157335526810035	290.186217005678	2.13458528951487	2.1879	0.1816	2.1876	0.1645	884751891
1378	5	6552065	7138448	0.426296	0.147314980141	610	10	-0.0857525972772342	0.931663089497575	-0.0310432678193829	259.550721955225	1.90625	2.1879	0.1816	2.1876	0.1645	885313958
1379	5	7138448	7748349	0.393936	0.180194818503	524	7	-0.352194267385891	0.724692575846157	-0.130650840061883	222.958325089407	1.73509933774834	2.1879	0.1816	2.1876	0.1645	885900341
1380	5	7748349	8327660	0.395306	0.136905738023	552	7	-0.153649679195513	0.877885963670431	-0.0555493848211637	234.872128720138	1.82781456953642	2.1879	0.1816	2.1876	0.1645	886510242
1381	5	8327660	8905946	0.376528	0.135375921257	612	5	0.596720538745117	0.550693977608089	0.211628181309969	260.401707928849	2.19354838709677	2.1879	0.1816	2.1876	0.1645	887089553
1382	5	8905946	9473745	0.390212	0.119406691452	638	7	0.456165841674935	0.648270726513844	0.153338772165536	271.464525585957	2.11258278145695	2.1879	0.1816	2.1876	0.1645	887667839
1383	5	9473745	10071720	0.404946	0.163844642335	657	8	0.441007332411279	0.659207688696627	0.14690396233623	279.548892335382	2.12793522267206	2.1879	0.1816	2.1876	0.1645	888235638
1384	5	10071720	10679382	0.439632	0.177174152736	639	11	0.200260061780797	0.841277195894679	0.0633797187328569	271.890018572769	2	2.1879	0.1816	2.1876	0.1645	888833613
1385	5	10679382	11249933	0.419878	0.123654151864	658	9	0.416523273605599	0.67702714059332	0.143930596135661	279.974385322194	2.14157851912124	2.1879	0.1816	2.1876	0.1645	889441275
1386	5	11249933	11810058	0.377412	0.107342111136	584	5	0.396622633537174	0.691645759529302	0.144064897497334	248.487904298117	2.09318996415771	2.1879	0.1816	2.1876	0.1645	890011826
1387	5	11810058	12389070	0.353502	0.136460038825	536	3	0.550699848364442	0.581839448595283	0.216790230472695	228.064240931149	2.17444219066937	2.1879	0.1816	2.1876	0.1645	890571951
1388	5	12389070	12976418	0.340938	0.148715923098	481	2	0.508582561345374	0.611044854976268	0.196401244215036	204.662126656497	2.1283185840708	2.1879	0.1816	2.1876	0.1645	891150963
1389	5	12976418	13556510	0.36105	0.13806775477	560	4	0.470400164636383	0.638069146571766	0.169565570711502	238.276072614633	2.08955223880597	2.1879	0.1816	2.1876	0.1645	891738311
1390	5	13556510	14149486	0.394882	0.156795553277	723	7	1.05889048439573	0.289649658376004	0.333777995351785	307.631429464964	2.39403973509934	2.1879	0.1816	2.1876	0.1645	892318403
1391	5	14149486	14714111	0.423228	0.114456497675	726	10	0.663971877439414	0.506708310552327	0.220117037726119	308.907908425399	2.26875	2.1879	0.1816	2.1876	0.1645	892911379
1392	5	14714111	15318674	0.401618	0.172956333749	602	8	0.0596713383376361	0.952417399737403	0.0207740787736022	256.146778060731	1.9497975708502	2.1879	0.1816	2.1876	0.1645	893476004
1393	5	15318674	15904427	0.384538	0.146397884433	653	6	0.674554832270303	0.4999586377909	0.234693847819267	277.846920388135	2.24784853700516	2.1879	0.1816	2.1876	0.1645	894080567
1394	5	15904427	16488756	0.389352	0.144317670354	661	6	0.72959922260815	0.46563519754744	0.252261127780528	281.250864282629	2.27538726333907	2.1879	0.1816	2.1876	0.1645	894666320
1395	5	16488756	17155959	0.418522	0.250602889975	679	9	0.556526392389764	0.577851057338178	0.189254586645152	288.909738045243	2.20992676973149	2.1879	0.1816	2.1876	0.1645	895250649
1396	5	17155959	17894119	0.387798	0.322640078032	656	6	0.695196478646996	0.486932178834445	0.24130667089092	279.12339934857	2.25817555938038	2.1879	0.1816	2.1876	0.1645	895917852
1397	5	17894119	18488899	0.347558	0.159353038098	525	2	0.874114552954127	0.382055872913148	0.322681772998479	223.383818076219	2.32300884955752	2.1879	0.1816	2.1876	0.1645	896656012
1398	5	18488899	19089691	0.337086	0.167765216581	400	1	0.287276018615065	0.773900983483387	0.139995892484177	170.197194724738	2.01005025125628	2.1879	0.1816	2.1876	0.1645	897250792
1399	5	19089691	19678860	0.33443	0.151347066801	440	1	0.597917693657212	0.549894853182893	0.277499416234112	187.216914197212	2.21105527638191	2.1879	0.1816	2.1876	0.1645	897851584
1400	5	19678860	20263369	0.334716	0.144581178391	440	1	0.597917693657212	0.549894853182893	0.277499416234112	187.216914197212	2.21105527638191	2.1879	0.1816	2.1876	0.1645	898440753
1401	5	20263369	21076455	0.340602	0.385058899059	473	2	0.442122199234692	0.658400781131519	0.172204533784389	201.258182762003	2.0929203539823	2.1879	0.1816	2.1876	0.1645	899025262
1402	5	21076455	21850532	0.33636	0.354069427202	497	1	1.04058208059227	0.298069551359122	0.453241744271738	211.470014445487	2.49748743718593	2.1879	0.1816	2.1876	0.1645	899838348
1403	5	21850532	22591827	0.340986	0.325504691115	464	2	0.367354291860175	0.713354761522965	0.144489155572566	197.428745880696	2.05309734513274	2.1879	0.1816	2.1876	0.1645	900612425
1404	5	22591827	23161990	0.341108	0.123057792245	479	2	0.491967470817704	0.622742339586547	0.190390006181174	203.811140682874	2.11946902654867	2.1879	0.1816	2.1876	0.1645	901353720
1405	5	23161990	23762512	0.339642	0.167391036465	479	1	0.900793326823307	0.367698216288709	0.400021548445632	203.811140682874	2.4070351758794	2.1879	0.1816	2.1876	0.1645	901923883
1406	5	23762512	24374223	0.338184	0.182620551208	498	1	1.04834812246833	0.294478245716387	0.456141634777533	211.895507432299	2.50251256281407	2.1879	0.1816	2.1876	0.1645	902524405
1407	5	24374223	24954515	0.336666	0.138364823227	504	1	1.09494437372465	0.273541007198345	0.473419626209369	214.44846535317	2.53266331658291	2.1879	0.1816	2.1876	0.1645	903136116
1408	5	24954515	25568937	0.330146	0.186227055672	438	1	0.582385609905105	0.56030697216391	0.270926762310626	186.365928223588	2.20100502512563	2.1879	0.1816	2.1876	0.1645	903716408
1409	5	25568937	26157302	0.33318	0.150187383682	427	1	0.496959149268514	0.619217858920632	0.234231962329942	181.685505368658	2.14572864321608	2.1879	0.1816	2.1876	0.1645	904330830
1410	5	26157302	26751437	0.338136	0.15844042179	445	1	0.636747903037481	0.524289065441172	0.293801228563212	189.344379131271	2.23618090452261	2.1879	0.1816	2.1876	0.1645	904919195
1411	5	26751437	27330233	0.329956	0.136137775658	474	1	0.861963117443038	0.388707814186606	0.384882951607711	201.683675748814	2.38190954773869	2.1879	0.1816	2.1876	0.1645	905513330
1412	5	27330233	27920391	0.32995	0.152769258402	469	1	0.82313290806277	0.410432416797512	0.369583815224829	199.556210814755	2.35678391959799	2.1879	0.1816	2.1876	0.1645	906092126
1413	5	27920391	28505588	0.333226	0.145586870746	427	1	0.496959149268514	0.619217858920632	0.234231962329942	181.685505368658	2.14572864321608	2.1879	0.1816	2.1876	0.1645	906682284
1414	5	28505588	29106121	0.333798	0.167406287415	502	1	1.07941228997254	0.280403974625391	0.467683256660224	213.597479379546	2.52261306532663	2.1879	0.1816	2.1876	0.1645	907267481
1415	5	29106121	29719676	0.330904	0.185077132449	412	1	0.380468521127709	0.703597659253981	0.18264022989267	175.30311056648	2.07035175879397	2.1879	0.1816	2.1876	0.1645	907868014
1416	5	29719676	30303537	0.338812	0.143631789073	540	1	1.37452188126258	0.169279721968694	0.572955299760283	229.766212878396	2.71356783919598	2.1879	0.1816	2.1876	0.1645	908481569
1417	5	30303537	30897798	0.343206	0.158618856025	495	2	0.624888195039068	0.532044440709673	0.237792875411966	210.619028471863	2.19026548672566	2.1879	0.1816	2.1876	0.1645	909065430
1418	5	30897798	31465302	0.376004	0.118948941329	602	5	0.525257001170852	0.599404544379845	0.187860015377019	256.146778060731	2.15770609318996	2.1879	0.1816	2.1876	0.1645	909659691
1419	5	31465302	32106838	0.425024	0.220620510774	773	10	0.967739552540125	0.333174459352737	0.310615903655216	328.906078805556	2.415625	2.1879	0.1816	2.1876	0.1645	910227195
1420	5	32106838	32783199	0.405004	0.260749806686	716	8	0.850076853326642	0.3952823595145	0.270970179278157	304.652978557281	2.31902834008097	2.1879	0.1816	2.1876	0.1645	910868731
1421	5	32783199	33413701	0.373964	0.206981103946	639	5	0.789672090195634	0.429719294934574	0.273912459564311	271.890018572769	2.29032258064516	2.1879	0.1816	2.1876	0.1645	911545092
1422	5	33413701	34000962	0.401088	0.148589809301	682	8	0.614341875172026	0.538989436483334	0.200782331038073	290.186217005678	2.20890688259109	2.1879	0.1816	2.1876	0.1645	912175594
1423	5	34000962	34958210	0.403188	0.477669318714	677	8	0.579674966619877	0.562133827928997	0.190166425588897	288.058752071619	2.19271255060729	2.1879	0.1816	2.1876	0.1645	912762855
1424	5	34958210	35584463	0.386792	0.201600631055	671	6	0.798404710530458	0.424635670592498	0.27392362247302	285.505794150748	2.30981067125645	2.1879	0.1816	2.1876	0.1645	913720103
1425	5	35584463	36179477	0.381948	0.159683637696	644	6	0.612629893140226	0.540121087777596	0.214671544387454	274.017483506828	2.21686746987952	2.1879	0.1816	2.1876	0.1645	914346356
1426	5	36179477	36773835	0.39008	0.158756170523	661	7	0.619256039117032	0.535747699851894	0.204432619908359	281.250864282629	2.1887417218543	2.1879	0.1816	2.1876	0.1645	914941370
1427	5	36773835	37477353	0.352452	0.289286130561	541	3	0.587519244086108	0.556855029789132	0.230185823841738	230.191705865208	2.1947261663286	2.1879	0.1816	2.1876	0.1645	915535728
1428	5	37477353	38096725	0.394128	0.19273070142	755	7	1.28579858518473	0.198513364132145	0.396258992613108	321.247205042943	2.5	2.1879	0.1816	2.1876	0.1645	916239246
1429	5	38096725	38670169	0.408604	0.128075278493	626	8	0.226072499387953	0.821145033218667	0.0771732489465184	266.358609744215	2.02753036437247	2.1879	0.1816	2.1876	0.1645	916858618
1430	5	38670169	39255825	0.377128	0.146256505525	619	5	0.646745015047103	0.517796984019002	0.228035937831582	263.380158836532	2.21863799283154	2.1879	0.1816	2.1876	0.1645	917432062
1431	5	39255825	39843847	0.365482	0.149691678203	548	4	0.379498934419532	0.704317395416431	0.138314636727062	233.170156772891	2.04477611940298	2.1879	0.1816	2.1876	0.1645	918017718
1432	5	39843847	40457547	0.358832	0.185269675737	599	3	1.01462423445743	0.310284982660737	0.377113232803709	254.870299100295	2.43002028397566	2.1879	0.1816	2.1876	0.1645	918605740
1433	5	40457547	41114627	0.37431	0.239057648993	662	5	0.954038226616445	0.340064292921689	0.324927745424535	281.676357269441	2.37275985663082	2.1879	0.1816	2.1876	0.1645	919219440
1434	5	41114627	41715173	0.367264	0.167424310544	588	4	0.682503035142369	0.494920924236313	0.2399548986029	250.189876245365	2.19402985074627	2.1879	0.1816	2.1876	0.1645	919876520
1435	5	41715173	42318091	0.36169	0.170699829828	483	4	-0.112882729255078	0.910123528861838	-0.0438380673976915	205.513112630121	1.80223880597015	2.1879	0.1816	2.1876	0.1645	920477066
1436	5	42318091	42954016	0.376638	0.213743759091	515	5	-0.0964757757252585	0.923142712339382	-0.0373310393121024	219.1288882081	1.84587813620072	2.1879	0.1816	2.1876	0.1645	921079984
1437	5	42954016	43660551	0.395072	0.292320974899	558	7	-0.111104410297574	0.911533551485736	-0.0399525297701453	237.425086641009	1.8476821192053	2.1879	0.1816	2.1876	0.1645	921715909
1438	5	43660551	44343861	0.355832	0.268267696946	526	3	0.47706105692111	0.633318644460692	0.189620029307225	223.80931106303	2.13387423935091	2.1879	0.1816	2.1876	0.1645	922422444
1439	5	44343861	44936279	0.351076	0.156001336894	494	3	0.241416924302447	0.80923199691661	0.0990682715996005	210.193535485051	2.00405679513185	2.1879	0.1816	2.1876	0.1645	923105754
1440	5	44936279	45545825	0.340516	0.179717363415	517	2	0.807654190843445	0.419289681381331	0.300528630759929	219.979874181724	2.28761061946903	2.1879	0.1816	2.1876	0.1645	923698172
1441	5	45545825	46321786	0.351704	0.355637718906	455	3	-0.0457743623265477	0.963490093284793	-0.0195762248990185	193.599308999389	1.84584178498986	2.1879	0.1816	2.1876	0.1645	924307718
1442	5	46321786	50291890	0.359608	0.874058714835	465	3	0.0278644291167844	0.977770278873111	0.0117879460103166	197.854238867508	1.88640973630832	2.1879	0.1816	2.1876	0.1645	925083679
1443	5	50291890	50863722	0.34919	0.125617314176	413	2	-0.0563305165954248	0.955078508695384	-0.0234938681355607	175.728603553292	1.82743362831858	2.1879	0.1816	2.1876	0.1645	929053783
1444	5	50863722	51466760	0.334686	0.170864854288	480	1	0.90855936869936	0.363582762241757	0.403030298317971	204.236633669686	2.41206030150754	2.1879	0.1816	2.1876	0.1645	929625615
1445	5	51466760	52066402	0.34653	0.166169147591	452	2	0.267663748694151	0.788958156246165	0.106687122860182	192.322830038954	2	2.1879	0.1816	2.1876	0.1645	930228653
1446	5	52066402	52659080	0.372462	0.156371587945	577	5	0.346598157235188	0.728893230510673	0.1266678472628	245.509453390434	2.06810035842294	2.1879	0.1816	2.1876	0.1645	930828295
1447	5	52659080	53305755	0.370868	0.226814087447	626	5	0.696769491349089	0.485947061835677	0.244259185549935	266.358609744215	2.24372759856631	2.1879	0.1816	2.1876	0.1645	931420973
1448	5	53305755	53906994	0.386416	0.168383953802	615	6	0.413093978165533	0.679537761190938	0.148197266499439	261.678186889285	2.1170395869191	2.1879	0.1816	2.1876	0.1645	932067648
1449	5	53906994	54507003	0.399894	0.166679166479	664	7	0.640528673566001	0.521828953888772	0.210965589747592	282.527343243065	2.19867549668874	2.1879	0.1816	2.1876	0.1645	932668887
1450	5	54507003	55143421	0.370108	0.214352831001	639	5	0.789672090195634	0.429719294934574	0.273912459564311	271.890018572769	2.29032258064516	2.1879	0.1816	2.1876	0.1645	933268896
1451	5	55143421	55776205	0.400768	0.209840956788	691	8	0.676742310565895	0.498569466382756	0.219696302402159	294.015653886985	2.23805668016194	2.1879	0.1816	2.1876	0.1645	933905314
1452	5	55776205	56351237	0.397386	0.13048317311	617	7	0.307257400532152	0.758647457789358	0.105052837550085	262.529172862908	2.04304635761589	2.1879	0.1816	2.1876	0.1645	934538098
1453	5	56351237	56986061	0.390502	0.212380124255	665	7	0.647619551715658	0.517231048357585	0.213136688789219	282.952836229877	2.20198675496689	2.1879	0.1816	2.1876	0.1645	935113130
1454	5	56986061	57568800	0.368672	0.141982946053	651	4	1.15973449378084	0.246156921688941	0.386796286932171	276.995934414511	2.42910447761194	2.1879	0.1816	2.1876	0.1645	935747954
1455	5	57568800	58173035	0.37137	0.172507385372	592	5	0.453793463596586	0.649977488636207	0.163693704246267	251.891848192612	2.12186379928315	2.1879	0.1816	2.1876	0.1645	936330693
1456	5	58173035	58749287	0.37316	0.132324052671	678	5	1.06837988673527	0.285349186011859	0.359381801753661	288.484245058431	2.43010752688172	2.1879	0.1816	2.1876	0.1645	936934928
1457	5	58749287	59304106	0.362074	0.0988051959288	564	4	0.500700574708667	0.616581867752467	0.179833906165329	239.978044561881	2.1044776119403	2.1879	0.1816	2.1876	0.1645	937511180
1458	5	59304106	59922486	0.36772	0.191435686795	674	4	1.33396185169647	0.182216359140195	0.436887334948394	286.782273111183	2.51492537313433	2.1879	0.1816	2.1876	0.1645	938065999
1459	5	59922486	60573536	0.370738	0.232009830274	593	5	0.460939817354013	0.644841783747988	0.166128633163321	252.317341179424	2.12544802867384	2.1879	0.1816	2.1876	0.1645	938684379
1460	5	60573536	61126135	0.40471	0.095184754225	664	8	0.489541004384288	0.624458732004458	0.162193833360825	282.527343243065	2.15060728744939	2.1879	0.1816	2.1876	0.1645	939335429
1461	5	61126135	61778956	0.387244	0.234093265995	617	6	0.426855075749994	0.669484888407863	0.152881345422255	262.529172862908	2.12392426850258	2.1879	0.1816	2.1876	0.1645	939888028
1462	5	61778956	62425622	0.374452	0.226803326601	638	5	0.782525736438208	0.433905666342313	0.271652952382187	271.464525585957	2.28673835125448	2.1879	0.1816	2.1876	0.1645	940540849
1463	5	62425622	63031396	0.347858	0.174609672914	440	2	0.167973205528128	0.866604358441531	0.0678678739696535	187.216914197212	1.94690265486726	2.1879	0.1816	2.1876	0.1645	941187515
1464	5	63031396	63641913	0.362302	0.181021986284	545	4	0.356773626865319	0.721261281378884	0.130394973430824	231.893677812455	2.03358208955224	2.1879	0.1816	2.1876	0.1645	941793289
1465	5	63641913	64249411	0.360202	0.176952022887	546	4	0.36434872938339	0.715597616030236	0.133039694686388	232.319170799267	2.03731343283582	2.1879	0.1816	2.1876	0.1645	942403806
1466	5	64249411	64855087	0.357448	0.174476122547	568	3	0.786343980983105	0.431665992691426	0.300448159519605	241.680016509128	2.30425963488844	2.1879	0.1816	2.1876	0.1645	943011304
1467	5	64855087	65480365	0.360102	0.200355681793	632	4	1.01580754593749	0.30972104194989	0.344063301943638	268.911567665086	2.35820895522388	2.1879	0.1816	2.1876	0.1645	943616980
1468	5	65480365	66081267	0.39768	0.167917563929	630	7	0.399438816477684	0.689569897421399	0.135134176787946	268.060581691462	2.08609271523179	2.1879	0.1816	2.1876	0.1645	944242258
1469	5	66081267	66631350	0.390006	0.0910462602916	589	7	0.108712812341773	0.913430279310085	0.0380499822311279	250.615369232177	1.95033112582781	2.1879	0.1816	2.1876	0.1645	944843160
1470	5	66631350	67253476	0.369298	0.196304285627	578	4	0.60675200996166	0.544015500568179	0.215208236267214	245.934946377246	2.15671641791045	2.1879	0.1816	2.1876	0.1645	945393243
1471	5	67253476	67828674	0.39644	0.130734112427	693	7	0.846164139906036	0.397461183734532	0.272637700537881	294.866639860609	2.29470198675497	2.1879	0.1816	2.1876	0.1645	946015369
1472	5	67828674	68455176	0.391028	0.201917950781	654	7	0.569619892069437	0.56893553369875	0.18907298389875	278.272413374947	2.16556291390728	2.1879	0.1816	2.1876	0.1645	946590567
1473	5	68455176	71072621	0.38554	0.808974018556	673	6	0.81216580811492	0.416696496153109	0.278217360883154	286.356780124372	2.31669535283993	2.1879	0.1816	2.1876	0.1645	947217069
1474	5	71072621	71649919	0.401126	0.133896185332	673	8	0.551941439778157	0.580988475416943	0.181617096624217	286.356780124372	2.17975708502024	2.1879	0.1816	2.1876	0.1645	949834514
1475	5	71649919	72239325	0.393452	0.151688309926	604	7	0.215075984586619	0.829708077285891	0.0743308977257461	256.997764034354	2	2.1879	0.1816	2.1876	0.1645	950411812
1476	5	72239325	72831185	0.40839	0.155205622951	695	8	0.704475837407615	0.481136492310693	0.22802356962477	295.717625834232	2.25101214574899	2.1879	0.1816	2.1876	0.1645	951001218
1477	5	72831185	73395004	0.389428	0.113190580665	776	6	1.52086233371469	0.128294387935504	0.483667508459964	330.182557765992	2.67125645438898	2.1879	0.1816	2.1876	0.1645	951593078
1478	5	73395004	73951072	0.411104	0.100829394966	730	9	0.89653396657988	0.369967647649743	0.293739476167799	310.609880372647	2.37591537835639	2.1879	0.1816	2.1876	0.1645	952156897
1479	5	73951072	74627867	0.376902	0.261223856559	619	5	0.646745015047103	0.517796984019002	0.228035937831582	263.380158836532	2.21863799283154	2.1879	0.1816	2.1876	0.1645	952712965
1480	5	74627867	75286328	0.368382	0.240653584647	638	4	1.06125816104591	0.288572594129758	0.357695167531405	271.464525585957	2.38059701492537	2.1879	0.1816	2.1876	0.1645	953389760
1481	5	75286328	75899148	0.401954	0.184099735648	758	8	1.1412788851647	0.253753885992079	0.353208440184992	322.523684003378	2.45506072874494	2.1879	0.1816	2.1876	0.1645	954048221
1482	5	75899148	76532540	0.400572	0.21059943921	601	8	0.0527379566272063	0.957940696076702	0.0183755827250855	255.721285073919	1.94655870445344	2.1879	0.1816	2.1876	0.1645	954661041
1483	5	76532540	77144123	0.385108	0.182449479466	594	6	0.268602453528685	0.788235624019844	0.0980737870736025	252.742834166236	2.0447504302926	2.1879	0.1816	2.1876	0.1645	955294433
1484	5	77144123	77757364	0.368648	0.184659864556	547	4	0.371923831901461	0.709949560652735	0.135679576559092	232.744663786079	2.0410447761194	2.1879	0.1816	2.1876	0.1645	955906016
1485	5	77757364	78373341	0.408354	0.188281380636	676	8	0.572741584909447	0.566819676368659	0.188033838296084	287.633259084807	2.18947368421053	2.1879	0.1816	2.1876	0.1645	956519257
1486	5	78373341	79025591	0.372866	0.233422767344	706	5	1.26847779194321	0.204627376588524	0.417764711888497	300.398048689162	2.53046594982079	2.1879	0.1816	2.1876	0.1645	957135234
1487	5	79025591	79664376	0.413118	0.217264024672	791	9	1.30320969257198	0.192503181970562	0.409520706873212	336.564952568169	2.57445077298617	2.1879	0.1816	2.1876	0.1645	957787484
1488	5	79664376	80313335	0.376198	0.229535301922	596	5	0.482378878626292	0.629536822543946	0.173408859079478	253.59382013986	2.13620071684588	2.1879	0.1816	2.1876	0.1645	958426269
1489	5	80313335	80928670	0.375636	0.187434486906	589	5	0.432354402324306	0.665483853127911	0.156364162447778	250.615369232177	2.11111111111111	2.1879	0.1816	2.1876	0.1645	959075228
1490	5	80928670	81540222	0.370088	0.182408037256	644	5	0.825403858982767	0.409142344778259	0.285157216731934	274.017483506828	2.30824372759857	2.1879	0.1816	2.1876	0.1645	959690563
1491	5	81540222	82129490	0.382204	0.15148964478	637	6	0.56446605159461	0.57243699778205	0.198904228529137	271.039032599145	2.19277108433735	2.1879	0.1816	2.1876	0.1645	960302115
1492	5	82129490	82729349	0.352662	0.166470787302	541	3	0.587519244086108	0.556855029789132	0.230185823841738	230.191705865208	2.1947261663286	2.1879	0.1816	2.1876	0.1645	960891383
1493	5	82729349	83297370	0.359016	0.119750854282	587	3	0.926257684725436	0.354312080929852	0.347917733124975	249.764383258553	2.38133874239351	2.1879	0.1816	2.1876	0.1645	961491242
1494	5	83297370	83872392	0.342912	0.130468051657	508	2	0.732886283468927	0.463627789691139	0.27519284721716	216.150437300417	2.24778761061947	2.1879	0.1816	2.1876	0.1645	962059263
1495	5	83872392	84451092	0.331994	0.135994470365	431	1	0.528023316772729	0.597483152586864	0.24768376179855	183.387477315905	2.16582914572864	2.1879	0.1816	2.1876	0.1645	962634285
1496	5	84451092	85056406	0.328992	0.173982428954	375	1	0.0931249717137222	0.925804279077748	0.0468864880926954	159.559870054442	1.88442211055276	2.1879	0.1816	2.1876	0.1645	963212985
1497	5	85056406	85678454	0.331428	0.196203508411	445	1	0.636747903037481	0.524289065441172	0.293801228563212	189.344379131271	2.23618090452261	2.1879	0.1816	2.1876	0.1645	963818299
1498	5	85678454	86276610	0.345518	0.164097660142	474	2	0.450429744498527	0.652400601588076	0.175251409343253	201.683675748814	2.09734513274336	2.1879	0.1816	2.1876	0.1645	964440347
1499	5	86276610	86923247	0.354386	0.226768650727	561	3	0.734796826972773	0.462463239836302	0.282558000623716	238.701565601445	2.27586206896552	2.1879	0.1816	2.1876	0.1645	965038503
1500	5	86923247	87527006	0.352572	0.171854995122	510	3	0.359238990611779	0.719416310434421	0.145054476873781	217.001423274041	2.06896551724138	2.1879	0.1816	2.1876	0.1645	965685140
1501	5	87527006	88102198	0.36346	0.130725044855	594	4	0.727953650250794	0.466641959616288	0.254601674567301	252.742834166236	2.21641791044776	2.1879	0.1816	2.1876	0.1645	966288899
1502	5	88102198	88677066	0.353464	0.130235114844	538	3	0.565427606653109	0.571782951584266	0.222163402571547	228.915226904773	2.18255578093306	2.1879	0.1816	2.1876	0.1645	966864091
1503	5	88677066	89253564	0.346932	0.132694302495	497	2	0.641503285566739	0.521195746925536	0.24361020200728	211.470014445487	2.19911504424779	2.1879	0.1816	2.1876	0.1645	967438959
1504	5	89253564	89858984	0.35972	0.174127052294	566	3	0.771616222694439	0.440341763070146	0.295359282846805	240.829030535504	2.29614604462475	2.1879	0.1816	2.1876	0.1645	968015457
1505	5	89858984	90459075	0.356896	0.166793036389	583	3	0.896802168148103	0.369824490832527	0.338053113215419	248.062411311306	2.36511156186613	2.1879	0.1816	2.1876	0.1645	968620877
1506	5	90459075	91076648	0.360594	0.190379113077	581	4	0.629477317515872	0.529036613880292	0.222676907171064	247.211425337682	2.16791044776119	2.1879	0.1816	2.1876	0.1645	969220968
1507	5	91076648	91716879	0.336396	0.219031880681	491	1	0.993985829335951	0.320229766417315	0.435718917024145	208.917056524616	2.46733668341709	2.1879	0.1816	2.1876	0.1645	969838541
1508	5	91716879	92273830	0.341454	0.102254956002	469	2	0.408892018179351	0.682618906845151	0.15995227296037	199.556210814755	2.07522123893805	2.1879	0.1816	2.1876	0.1645	970478772
1509	5	92273830	92866384	0.36225	0.156195047202	569	4	0.538576087299021	0.590179391188791	0.192567396073117	242.10550949594	2.12313432835821	2.1879	0.1816	2.1876	0.1645	971035723
1510	5	92866384	93464336	0.360448	0.163812479931	518	4	0.152245858877404	0.878993025356701	0.0570908414530894	220.405367168536	1.93283582089552	2.1879	0.1816	2.1876	0.1645	971628277
1511	5	93464336	94068376	0.351696	0.17224024899	566	3	0.771616222694439	0.440341763070146	0.295359282846805	240.829030535504	2.29614604462475	2.1879	0.1816	2.1876	0.1645	972226229
1512	5	94068376	94651057	0.364862	0.141897539134	507	4	0.0689197311786244	0.94505351265265	0.026124490769876	215.724944313605	1.89179104477612	2.1879	0.1816	2.1876	0.1645	972830269
1513	5	94651057	95233813	0.378098	0.142007975894	614	5	0.61101324625997	0.541190810995157	0.216335183987496	261.252693902473	2.20071684587814	2.1879	0.1816	2.1876	0.1645	973412950
1514	5	95233813	95811823	0.374	0.134963062923	657	5	0.918306457829312	0.358458447343023	0.313989898939647	279.548892335382	2.35483870967742	2.1879	0.1816	2.1876	0.1645	973995706
1515	5	95811823	96385921	0.379986	0.12906855624	652	5	0.882574689042179	0.37746610899495	0.302968492848395	277.421427401323	2.33691756272401	2.1879	0.1816	2.1876	0.1645	974573716
1516	5	96385921	97031923	0.36668	0.226008588209	573	4	0.568876497371305	0.569439956094618	0.20267388252344	243.807481443187	2.13805970149254	2.1879	0.1816	2.1876	0.1645	975147814
1517	5	97031923	97685545	0.349048	0.235031868572	534	2	0.948882460328644	0.342680396182728	0.347204092132548	227.213254957525	2.36283185840708	2.1879	0.1816	2.1876	0.1645	975793816
1518	5	97685545	98298708	0.363238	0.184556145756	552	4	0.409799344491816	0.681953147120276	0.148807010544704	234.872128720138	2.05970149253731	2.1879	0.1816	2.1876	0.1645	976447438
1519	5	98298708	99037481	0.351032	0.323202120272	472	3	0.0794115831271169	0.936705255735539	0.0333440893767642	200.832689775191	1.91480730223124	2.1879	0.1816	2.1876	0.1645	977060601
1520	5	99037481	99757413	0.334686	0.305489962941	440	1	0.597917693657212	0.549894853182893	0.277499416234112	187.216914197212	2.21105527638191	2.1879	0.1816	2.1876	0.1645	977799374
1521	5	99757413	100373052	0.339992	0.187835728406	482	1	0.924091452451468	0.355438703191378	0.409029038939414	205.087619643309	2.42211055276382	2.1879	0.1816	2.1876	0.1645	978519306
1522	5	100373052	100992337	0.331552	0.192617292523	445	1	0.636747903037481	0.524289065441172	0.293801228563212	189.344379131271	2.23618090452261	2.1879	0.1816	2.1876	0.1645	979134945
1523	5	100992337	101620401	0.34334	0.203902786977	492	2	0.599965559247563	0.548529188749408	0.229022665784234	209.342549511428	2.17699115044248	2.1879	0.1816	2.1876	0.1645	979754230
1524	5	101620401	102230904	0.355864	0.181003205553	535	3	0.543335969220109	0.58689850315168	0.214096121303432	227.638747944337	2.17038539553753	2.1879	0.1816	2.1876	0.1645	980382294
1525	5	102230904	102798905	0.357216	0.119719859648	586	3	0.918893805581103	0.358151120255936	0.345457894437171	249.338890271741	2.37728194726166	2.1879	0.1816	2.1876	0.1645	980992797
1526	5	102798905	103359200	0.35156	0.10761295389	501	3	0.29296407831278	0.769549608952483	0.119367833210131	213.171986392734	2.03245436105477	2.1879	0.1816	2.1876	0.1645	981560798
1527	5	103359200	103953320	0.334254	0.158419174578	393	1	0.232913725482689	0.815828400130578	0.114525204968058	167.218743817055	1.9748743718593	2.1879	0.1816	2.1876	0.1645	982121093
1528	5	103953320	104547509	0.33606	0.158516902871	414	1	0.396000604879816	0.692104581994237	0.189626660208777	176.154096540104	2.08040201005025	2.1879	0.1816	2.1876	0.1645	982715213
1529	5	104547509	105124622	0.326414	0.133618546108	421	1	0.450362898012192	0.652448792910196	0.213816125775848	179.132547447787	2.11557788944724	2.1879	0.1816	2.1876	0.1645	983309402
1530	5	105124622	105692480	0.331716	0.119498184405	494	1	1.01728395496411	0.309018367214392	0.44450693429413	210.193535485051	2.48241206030151	2.1879	0.1816	2.1876	0.1645	983886515
1531	5	105692480	106296859	0.332846	0.172704544665	466	1	0.799834782434609	0.423806527758892	0.360325847363732	198.27973185432	2.34170854271357	2.1879	0.1816	2.1876	0.1645	984454373
1532	5	106296859	106851514	0.36379	0.0985387312834	564	4	0.500700574708667	0.616581867752467	0.179833906165329	239.978044561881	2.1044776119403	2.1879	0.1816	2.1876	0.1645	985058752
1533	5	106851514	107391861	0.372904	0.0746686851227	528	5	-0.00357317687871328	0.997149023402143	-0.00136554202422954	224.660297036654	1.89247311827957	2.1879	0.1816	2.1876	0.1645	985613407
1534	5	107391861	108005403	0.35773	0.185059865502	512	3	0.373966748900445	0.708429054779522	0.150701040014923	217.852409247665	2.07707910750507	2.1879	0.1816	2.1876	0.1645	986153754
1535	5	108005403	108590517	0.35622	0.145465669938	558	3	0.712705189539773	0.476028204529833	0.274822351844111	237.425086641009	2.26369168356998	2.1879	0.1816	2.1876	0.1645	986767296
1536	5	108590517	109195458	0.369012	0.17347311556	626	4	0.970356930829064	0.331868608860991	0.330301400699154	266.358609744215	2.33582089552239	2.1879	0.1816	2.1876	0.1645	987352410
1537	5	109195458	109785953	0.37489	0.153252779448	617	5	0.63245230753225	0.527091363281714	0.223367017766735	262.529172862908	2.21146953405018	2.1879	0.1816	2.1876	0.1645	987957351
1538	5	109785953	110434238	0.352582	0.22873427582	586	3	0.918893805581103	0.358151120255936	0.345457894437171	249.338890271741	2.37728194726166	2.1879	0.1816	2.1876	0.1645	988547846
1539	5	110434238	111024569	0.367046	0.153017544395	667	4	1.28093613406997	0.200216099589239	0.42182550495112	283.803822203501	2.48880597014925	2.1879	0.1816	2.1876	0.1645	989196131
1540	5	111024569	111613224	0.373272	0.150606042589	694	5	1.18272154685409	0.236919521862906	0.393032191195578	295.29213284742	2.48745519713262	2.1879	0.1816	2.1876	0.1645	989786462
1541	5	111613224	112244910	0.386266	0.208467498092	707	6	1.04610446705077	0.295512803041529	0.349321071082235	300.823541675974	2.43373493975904	2.1879	0.1816	2.1876	0.1645	990375117
1542	5	112244910	112839920	0.40329	0.159677988605	668	8	0.517274531226008	0.604964530404659	0.170858694487952	284.229315190312	2.16356275303644	2.1879	0.1816	2.1876	0.1645	991006803
1543	5	112839920	113454271	0.372098	0.186133008655	610	5	0.582427831230264	0.560278539594959	0.206905771067566	259.550721955225	2.18637992831541	2.1879	0.1816	2.1876	0.1645	991601813
1544	5	113454271	114069401	0.365342	0.187163688976	551	4	0.402224241973745	0.687519002875819	0.146191062337693	234.446635733327	2.05597014925373	2.1879	0.1816	2.1876	0.1645	992216164
1545	5	114069401	114724496	0.379062	0.236751921477	556	5	0.19652472832923	0.844199479624326	0.0731814113408245	236.574100667386	1.99283154121864	2.1879	0.1816	2.1876	0.1645	992831294
1546	5	114724496	115322610	0.380016	0.164038962472	537	6	-0.123588827628471	0.901640838923841	-0.0474670557417507	228.489733917961	1.84853700516351	2.1879	0.1816	2.1876	0.1645	993486389
1547	5	115322610	115902468	0.378852	0.137719924533	645	5	0.832550212740193	0.405098447978909	0.287395688927933	274.44297649364	2.31182795698925	2.1879	0.1816	2.1876	0.1645	994084503
1548	5	115902468	116490723	0.377768	0.150028474046	577	5	0.346598157235188	0.728893230510673	0.1266678472628	245.509453390434	2.06810035842294	2.1879	0.1816	2.1876	0.1645	994664361
1549	5	116490723	117055419	0.345364	0.114567838271	447	2	0.226126022374975	0.821103405784089	0.0906391816283115	190.195365104895	1.97787610619469	2.1879	0.1816	2.1876	0.1645	995252616
1550	5	117055419	117634941	0.345686	0.137219984746	468	2	0.400584472915516	0.688726079276432	0.156872880028398	199.130717827943	2.07079646017699	2.1879	0.1816	2.1876	0.1645	995817312
1551	5	117634941	118243926	0.366674	0.178961714985	560	4	0.470400164636383	0.638069146571766	0.169565570711502	238.276072614633	2.08955223880597	2.1879	0.1816	2.1876	0.1645	996396834
1552	5	118243926	118884402	0.36989	0.219330622849	616	4	0.894605905648355	0.370997793774253	0.307069094461437	262.103679876096	2.29850746268657	2.1879	0.1816	2.1876	0.1645	997005819
1553	5	118884402	119507447	0.356956	0.197489747932	549	3	0.646430277240774	0.518000737489326	0.251363379020122	233.595649759703	2.22718052738337	2.1879	0.1816	2.1876	0.1645	997646295
1554	5	119507447	120117349	0.34355	0.180196162662	509	2	0.741193828732762	0.458575924693984	0.278030006520689	216.575930287229	2.25221238938053	2.1879	0.1816	2.1876	0.1645	998269340
1555	5	120117349	120705917	0.339752	0.150480488236	459	1	0.745472489302233	0.455986136166004	0.33849004612326	195.301280946637	2.30653266331658	2.1879	0.1816	2.1876	0.1645	998879242
1556	5	120705917	121319466	0.34351	0.18506916318	520	2	0.83257682663495	0.405083432808075	0.308875973473448	221.256353142159	2.30088495575221	2.1879	0.1816	2.1876	0.1645	999467810
1557	5	121319466	121909398	0.37595	0.15244468854	563	5	0.246549204631216	0.805257119868828	0.0912314506975465	239.552551575069	2.0179211469534	2.1879	0.1816	2.1876	0.1645	1000081359
1558	5	121909398	122511515	0.383058	0.16959660664	617	6	0.426855075749994	0.669484888407863	0.152881345422255	262.529172862908	2.12392426850258	2.1879	0.1816	2.1876	0.1645	1000671291
1559	5	122511515	123111368	0.361134	0.166462449967	608	4	0.834005085503787	0.404278118118455	0.288210067210121	258.699735981602	2.26865671641791	2.1879	0.1816	2.1876	0.1645	1001273408
1560	5	123111368	123701388	0.370284	0.152571099285	638	5	0.782525736438208	0.433905666342313	0.271652952382187	271.464525585957	2.28673835125448	2.1879	0.1816	2.1876	0.1645	1001873261
1561	5	123701388	124291275	0.389166	0.152380032108	616	6	0.419974526957763	0.674504062499016	0.150541206967738	262.103679876096	2.12048192771084	2.1879	0.1816	2.1876	0.1645	1002463281
1562	5	124291275	124867229	0.368144	0.131875115027	616	4	0.894605905648355	0.370997793774253	0.307069094461437	262.103679876096	2.29850746268657	2.1879	0.1816	2.1876	0.1645	1003053168
1563	5	124867229	125469483	0.356532	0.169785505783	608	3	1.08089914675643	0.279741978234253	0.398628553458508	258.699735981602	2.46653144016227	2.1879	0.1816	2.1876	0.1645	1003629122
1564	5	125469483	126156023	0.38415	0.271710315495	670	6	0.791524161738227	0.428638182372719	0.271771951617972	285.080301163936	2.30636833046472	2.1879	0.1816	2.1876	0.1645	1004231376
1565	5	126156023	126770485	0.3923	0.186280030335	605	7	0.222166862736275	0.824183989211368	0.076717490562624	257.423257021166	2.00331125827815	2.1879	0.1816	2.1876	0.1645	1004917916
1566	5	126770485	127360714	0.37443	0.152871173731	588	5	0.42520804856688	0.670685017424101	0.153912683453681	250.189876245365	2.10752688172043	2.1879	0.1816	2.1876	0.1645	1005532378
1567	5	127360714	127949891	0.361364	0.151358590033	599	4	0.765829162841149	0.443777959437934	0.266694746555321	254.870299100295	2.23507462686567	2.1879	0.1816	2.1876	0.1645	1006122607
1568	5	127949891	128561778	0.360824	0.182855657989	578	4	0.60675200996166	0.544015500568179	0.215208236267214	245.934946377246	2.15671641791045	2.1879	0.1816	2.1876	0.1645	1006711784
1569	5	128561778	129170877	0.344976	0.1791153819	452	2	0.267663748694151	0.788958156246165	0.106687122860182	192.322830038954	2	2.1879	0.1816	2.1876	0.1645	1007323671
1570	5	129170877	129759502	0.34969	0.150562752177	483	2	0.525197651873045	0.599445797100446	0.202387539280767	205.513112630121	2.13716814159292	2.1879	0.1816	2.1876	0.1645	1007932770
1571	5	129759502	130481984	0.357756	0.307941235906	672	3	1.55218741199376	0.120617387195939	0.543018462793683	285.93128713756	2.72616632860041	2.1879	0.1816	2.1876	0.1645	1008521395
1572	5	130481984	131126898	0.360342	0.224702828594	612	4	0.864305495576071	0.387420092035809	0.297670396459187	260.401707928849	2.28358208955224	2.1879	0.1816	2.1876	0.1645	1009243877
1573	5	131126898	131756195	0.442498	0.205462603508	624	12	0.100267305261464	0.920132113275769	0.0310323662285324	265.507623770591	1.99361022364217	2.1879	0.1816	2.1876	0.1645	1009888791
1574	5	131756195	132395579	0.421682	0.217997322423	696	10	0.470077616736833	0.638299565248504	0.159234795579097	296.143118821044	2.175	2.1879	0.1816	2.1876	0.1645	1010518088
1575	5	132395579	132968330	0.453144	0.127020293286	654	13	0.140416252482609	0.888331117444607	0.0526442286363883	278.272413374947	2.09112709832134	2.1879	0.1816	2.1876	0.1645	1011157472
1576	5	132968330	133546687	0.465916	0.135482063846	658	13	0.164383769520563	0.869429039813881	0.0614411768735472	279.974385322194	2.10391686650679	2.1879	0.1816	2.1876	0.1645	1011730223
1577	5	133546687	134261522	0.41686	0.300537886365	615	9	0.12985022085707	0.896684928734702	0.046429422627022	261.678186889285	2.00162733930024	2.1879	0.1816	2.1876	0.1645	1012308580
1578	5	134261522	134812983	0.464944	0.0933175691481	636	13	0.0325624258118116	0.9740235337882	0.0123803584226611	270.613539612333	2.03357314148681	2.1879	0.1816	2.1876	0.1645	1013023415
1579	5	134812983	135373113	0.442664	0.107350079446	635	12	0.183326850654798	0.854541567626854	0.0562429290258123	270.188046625522	2.02875399361022	2.1879	0.1816	2.1876	0.1645	1013574876
1580	5	135373113	135956140	0.408624	0.142406783905	643	8	0.343939988465261	0.73089141792155	0.115829329341848	273.591990520016	2.08259109311741	2.1879	0.1816	2.1876	0.1645	1014135006
1581	5	135956140	136560823	0.406778	0.173120461465	628	8	0.239939262808813	0.810377342436482	0.081775150905527	267.209595717839	2.03400809716599	2.1879	0.1816	2.1876	0.1645	1014718033
1582	5	136560823	137138846	0.423728	0.134982517997	746	10	0.793234717907802	0.427641083579403	0.259323119985606	317.417768161636	2.33125	2.1879	0.1816	2.1876	0.1645	1015322716
1583	5	137138846	137814369	0.40402	0.259832751809	659	8	0.454874095832139	0.649199819958631	0.151289057021952	280.399878309006	2.13441295546559	2.1879	0.1816	2.1876	0.1645	1015900739
1584	5	137814369	138456998	0.430438	0.221946099538	779	11	1.22108302176278	0.222054587358896	0.349187115847532	331.459036726427	2.43818466353678	2.1879	0.1816	2.1876	0.1645	1016576262
1585	5	138456998	139190425	0.470114	0.318268893837	638	14	0.272410023018347	0.785306766765498	0.0856342838293348	271.464525585957	2.05309734513274	2.1879	0.1816	2.1876	0.1645	1017218891
1586	5	139190425	139763868	0.445014	0.128073757985	672	12	0.462708957886919	0.643572996506485	0.137947570145044	285.93128713756	2.14696485623003	2.1879	0.1816	2.1876	0.1645	1017952318
1587	5	139763868	140434005	0.388724	0.25388390732	613	6	0.399332880581071	0.689647942631949	0.143497929963618	260.827200915661	2.11015490533563	2.1879	0.1816	2.1876	0.1645	1018525761
1588	5	140434005	141048955	0.401718	0.186925766322	534	8	-0.411798617971595	0.680487034441509	-0.152149666298546	227.213254957525	1.72955465587045	2.1879	0.1816	2.1876	0.1645	1019195898
1589	5	141048955	141653696	0.461306	0.173199766512	700	13	0.41604269841909	0.677378759018733	0.150708514970635	297.845090768291	2.23820943245404	2.1879	0.1816	2.1876	0.1645	1019810848
1590	5	141653696	142245212	0.436702	0.154714327254	943	11	2.41690420345596	0.0156531361090115	0.624821558460959	401.23988656357	2.95148669796557	2.1879	0.1816	2.1876	0.1645	1020415589
1591	5	142245212	142818420	0.39803	0.127716291468	688	7	0.810709749157754	0.417532373345616	0.262190913102765	292.739174926549	2.27814569536424	2.1879	0.1816	2.1876	0.1645	1021007105
1592	5	142818420	143386322	0.385238	0.119566404063	682	6	0.874090747244997	0.382068836006632	0.297382595297009	290.186217005678	2.34767641996558	2.1879	0.1816	2.1876	0.1645	1021580313
1593	5	143386322	143978761	0.371436	0.156031253851	547	5	0.132207544512391	0.894820133847662	0.0496373614098734	232.744663786079	1.96057347670251	2.1879	0.1816	2.1876	0.1645	1022148215
1594	5	143978761	144594517	0.354736	0.187990048006	522	3	0.447605540343777	0.654437903968437	0.178607036584807	222.107339115783	2.11764705882353	2.1879	0.1816	2.1876	0.1645	1022740654
1595	5	144594517	145212387	0.373136	0.190768284591	633	5	0.746793967651075	0.455187937462836	0.260302028045658	269.337060651898	2.26881720430108	2.1879	0.1816	2.1876	0.1645	1023356410
1596	5	145212387	145827515	0.395968	0.187161046156	786	7	1.50561580782408	0.132165828066216	0.454311660659274	334.43748763411	2.60264900662252	2.1879	0.1816	2.1876	0.1645	1023974280
1597	5	145827515	146406506	0.38604	0.136428718236	636	6	0.55758550280238	0.577127458207514	0.196637621557192	270.613539612333	2.18932874354561	2.1879	0.1816	2.1876	0.1645	1024589408
1598	5	146406506	147002114	0.384156	0.160521685404	590	6	0.241080258359762	0.809492913139897	0.0883258105220403	251.040862218988	2.03098106712565	2.1879	0.1816	2.1876	0.1645	1025168399
1599	5	147002114	147585951	0.36391	0.143596586033	540	4	0.318898114274965	0.74980377431807	0.117098150817366	229.766212878396	2.01492537313433	2.1879	0.1816	2.1876	0.1645	1025764007
1600	5	147585951	148177528	0.373268	0.154801488226	728	5	1.4256975746066	0.153955656935543	0.462034978816013	309.758894399023	2.60931899641577	2.1879	0.1816	2.1876	0.1645	1026347844
1601	5	148177528	148741542	0.431188	0.113497182694	678	11	0.484632172061492	0.627937288149067	0.148849060922206	288.484245058431	2.12206572769953	2.1879	0.1816	2.1876	0.1645	1026939421
1602	5	148741542	149353904	0.449804	0.183489504574	717	12	0.802498007223283	0.42226494067377	0.231459456068189	305.078471544093	2.29073482428115	2.1879	0.1816	2.1876	0.1645	1027503435
1603	5	149353904	149920972	0.499212	0.118271530046	691	15	0.803477031585674	0.421699067101782	0.247391155161511	294.015653886985	2.33445945945946	2.1879	0.1816	2.1876	0.1645	1028115797
1604	5	149920972	150525830	0.441698	0.173359697648	607	12	-0.0280974467100512	0.977584430501111	-0.00881714637803392	258.27424299479	1.93929712460064	2.1879	0.1816	2.1876	0.1645	1028682865
1605	5	150525830	151130441	0.440634	0.173021992653	716	12	0.794947139460253	0.426644251668358	0.22944592463054	304.652978557281	2.28753993610224	2.1879	0.1816	2.1876	0.1645	1029287723
1606	5	151130441	151740335	0.398932	0.180185409268	675	7	0.718528333212221	0.472431584408548	0.23466985033886	287.207766097995	2.23509933774834	2.1879	0.1816	2.1876	0.1645	1029892334
1607	5	151740335	152359269	0.367892	0.192159422491	593	4	0.720378547732723	0.471291954530352	0.252170848312539	252.317341179424	2.21268656716418	2.1879	0.1816	2.1876	0.1645	1030502228
1608	5	152359269	152965428	0.38154	0.175133917009	641	6	0.591988246763534	0.553858458793269	0.207935212891578	272.741004546393	2.2065404475043	2.1879	0.1816	2.1876	0.1645	1031121162
1609	5	152965428	153541273	0.406702	0.13171079023	683	8	0.621275256882456	0.53441853076891	0.202896170303991	290.61170999249	2.21214574898785	2.1879	0.1816	2.1876	0.1645	1031727321
1610	5	153541273	154153044	0.446082	0.182700716445	711	12	0.757192800645101	0.448934362761524	0.219335896985699	302.525513623222	2.27156549520767	2.1879	0.1816	2.1876	0.1645	1032303166
1611	5	154153044	154788852	0.40837	0.213599073934	703	8	0.759942891091054	0.447288722170018	0.244535281086435	299.121569728727	2.27692307692308	2.1879	0.1816	2.1876	0.1645	1032914937
1612	5	154788852	155401046	0.381552	0.183265435467	536	6	-0.130469376420702	0.896195081096356	-0.050156143269391	228.064240931149	1.84509466437177	2.1879	0.1816	2.1876	0.1645	1033550745
1613	5	155401046	155976085	0.37437	0.130493757815	637	5	0.775379382680781	0.43811551428196	0.269389900873617	271.039032599145	2.2831541218638	2.1879	0.1816	2.1876	0.1645	1034162939
1614	5	155976085	156632781	0.38763	0.238612691413	596	6	0.282363551113147	0.777664760316988	0.102923186734998	253.59382013986	2.05163511187608	2.1879	0.1816	2.1876	0.1645	1034737978
1615	5	156632781	157255569	0.41837	0.197158583659	654	9	0.389856012884805	0.696643021962476	0.135133647898502	278.272413374947	2.12855980471928	2.1879	0.1816	2.1876	0.1645	1035394674
1616	5	157255569	157858315	0.401924	0.170463180179	656	8	0.434073950700849	0.664234741038451	0.144706406631984	279.12339934857	2.1246963562753	2.1879	0.1816	2.1876	0.1645	1036017462
1617	5	157858315	158404906	0.39718	0.0852392373822	628	7	0.385257060178372	0.700046971782101	0.130546907292294	267.209595717839	2.0794701986755	2.1879	0.1816	2.1876	0.1645	1036620208
1618	5	158404906	158983966	0.399904	0.136531620212	688	7	0.810709749157754	0.417532373345616	0.262190913102765	292.739174926549	2.27814569536424	2.1879	0.1816	2.1876	0.1645	1037166799
1619	5	158983966	159588853	0.413082	0.173399329131	757	9	1.07653797644524	0.281686726127506	0.346136312386152	322.098191016567	2.46379170056957	2.1879	0.1816	2.1876	0.1645	1037745859
1620	5	159588853	160203939	0.426512	0.187105542965	669	10	0.295572782104509	0.767556362086078	0.102153700371829	284.654808177124	2.090625	2.1879	0.1816	2.1876	0.1645	1038350746
1621	5	160203939	160814964	0.373104	0.181702876314	555	5	0.189378374571804	0.849796272375559	0.0705842998547852	236.148607680574	1.98924731182796	2.1879	0.1816	2.1876	0.1645	1038965832
1622	5	160814964	161378073	0.346196	0.112072440682	443	2	0.192895841319634	0.847040542017385	0.0776710490000123	188.493393157647	1.96017699115044	2.1879	0.1816	2.1876	0.1645	1039576857
1623	5	161378073	161976270	0.3502	0.164154952298	511	3	0.366602869756112	0.71391526729333	0.147880520952544	217.426916260853	2.07302231237322	2.1879	0.1816	2.1876	0.1645	1040139966
1624	5	161976270	162614960	0.3502	0.217147598992	555	3	0.690613552106773	0.489808428623037	0.267045001252391	236.148607680574	2.25152129817444	2.1879	0.1816	2.1876	0.1645	1040738163
1625	5	162614960	163227197	0.370058	0.183322798197	623	5	0.675330430076809	0.499465854772968	0.237328691641319	265.082130783779	2.23297491039427	2.1879	0.1816	2.1876	0.1645	1041376853
1626	5	163227197	163791750	0.352844	0.114343560303	568	3	0.786343980983105	0.431665992691426	0.300448159519605	241.680016509128	2.30425963488844	2.1879	0.1816	2.1876	0.1645	1041989090
1627	5	163791750	164376679	0.34035	0.145195399784	493	2	0.608273104511398	0.543006356002649	0.231951996822905	209.76804249824	2.18141592920354	2.1879	0.1816	2.1876	0.1645	1042553643
1628	5	164376679	164957732	0.346264	0.139493299234	470	2	0.417199563443186	0.676532444486479	0.163025107009994	199.981703801567	2.07964601769911	2.1879	0.1816	2.1876	0.1645	1043138572
1629	5	164957732	165536007	0.351892	0.135359474299	476	3	0.10886709970445	0.913307902135061	0.0455188033228663	202.534661722438	1.93103448275862	2.1879	0.1816	2.1876	0.1645	1043719625
1630	5	165536007	166101907	0.359518	0.116451669906	492	3	0.226689166013781	0.82066545209936	0.0932155453541628	209.342549511428	1.99594320486815	2.1879	0.1816	2.1876	0.1645	1044297900
1631	5	166101907	166681515	0.370998	0.137348000718	542	5	0.0964757757252585	0.923142712339382	0.0363893799711885	230.61719885202	1.9426523297491	2.1879	0.1816	2.1876	0.1645	1044863800
1632	5	166681515	167226504	0.37396	0.0825502900059	605	5	0.546696062443131	0.584587559827903	0.195031670779274	257.423257021166	2.16845878136201	2.1879	0.1816	2.1876	0.1645	1045443408
1633	5	167226504	167797876	0.428884	0.124913366423	730	10	0.689824445533092	0.490304593798683	0.228043953497748	310.609880372647	2.28125	2.1879	0.1816	2.1876	0.1645	1045988397
1634	5	167797876	168391176	0.439818	0.157256025619	669	11	0.419007838919793	0.67521040342879	0.129569998427323	284.654808177124	2.09389671361502	2.1879	0.1816	2.1876	0.1645	1046559769
1635	5	168391176	168961158	0.421854	0.122779315838	644	10	0.133994231519025	0.893407135881726	0.0472081778449854	274.017483506828	2.0125	2.1879	0.1816	2.1876	0.1645	1047153069
1636	5	168961158	169524828	0.422076	0.112956162294	718	10	0.612266741252059	0.540361290524325	0.20413133355342	305.503964530905	2.24375	2.1879	0.1816	2.1876	0.1645	1047723051
1637	5	169524828	170071993	0.461878	0.0861988614038	643	13	0.0745055806282326	0.940608100811972	0.0281723304662532	273.591990520016	2.05595523581135	2.1879	0.1816	2.1876	0.1645	1048286721
1638	5	170071993	170710286	0.381786	0.216660687177	566	6	0.0759470873462228	0.93946119472339	0.0284129091047191	240.829030535504	1.94836488812392	2.1879	0.1816	2.1876	0.1645	1048833886
1639	5	170710286	171292452	0.459832	0.141138438177	710	13	0.475961491013977	0.63410181295406	0.17117261753035	302.10002063641	2.27018385291767	2.1879	0.1816	2.1876	0.1645	1049472179
1640	5	171292452	171938591	0.437626	0.226172696587	636	11	0.178385284066898	0.858420405566199	0.0565905530702179	270.613539612333	1.9906103286385	2.1879	0.1816	2.1876	0.1645	1050054345
1641	5	171938591	172550231	0.47283	0.182525668694	691	14	0.665082654547467	0.505997628232981	0.200763570452724	294.015653886985	2.22365245374095	2.1879	0.1816	2.1876	0.1645	1050700484
1642	5	172550231	173130772	0.455766	0.138734387408	648	13	0.104464976925676	0.916800360537493	0.0393474060229304	275.719455454076	2.07194244604317	2.1879	0.1816	2.1876	0.1645	1051312124
1643	5	173130772	173704134	0.433934	0.127950579215	752	11	1.02421002233768	0.305736085919756	0.2982964494635	319.970726082507	2.35367762128326	2.1879	0.1816	2.1876	0.1645	1051892665
1644	5	173704134	174305509	0.435592	0.168572022449	675	11	0.462757394347593	0.643538273568661	0.142451289724056	287.207766097995	2.11267605633803	2.1879	0.1816	2.1876	0.1645	1052466027
1645	5	174305509	174900493	0.41562	0.159641267664	802	9	1.37654465955416	0.168653070730014	0.42944524885534	341.2453754231	2.61025223759154	2.1879	0.1816	2.1876	0.1645	1053067402
1646	5	174900493	175811412	0.459116	0.451103775418	693	13	0.374099543602669	0.70833025823864	0.136208945275519	294.866639860609	2.2158273381295	2.1879	0.1816	2.1876	0.1645	1053662386
1647	5	175811412	176422310	0.49891	0.18153275997	513	15	-0.509961952700295	0.610078117373824	-0.182335729619693	218.277902234476	1.73310810810811	1.7682	0.2024	1.7682	0.2267	1054573305
1648	5	176422310	177390791	0.488674	0.483727610557	524	14	-0.57220658064806	0.567182029799453	-0.198355328398084	222.958325089407	1.68624296057924	1.7682	0.2024	1.7682	0.2267	1055184203
1649	5	177390791	178063343	0.492402	0.256563061295	612	15	0.220546246425047	0.825445759463682	0.0722370974659047	260.401707928849	2.06756756756757	1.7682	0.2024	1.7682	0.2267	1056152684
1650	5	178063343	178708500	0.464058	0.224994846216	623	13	-0.0453320045615419	0.963842677700484	-0.0174142438376924	265.082130783779	1.99200639488409	1.7682	0.2024	1.7682	0.2267	1056825236
1651	5	178708500	179396367	0.489646	0.273115296998	472	14	-0.957470294601157	0.338329932882185	-0.349135280573693	200.832689775191	1.51890587288817	1.7682	0.2024	1.7682	0.2267	1057470393
1652	5	179396367	180029039	0.460498	0.209701077335	576	13	-0.326950329757512	0.743705453425979	-0.130577595419382	245.083960403623	1.84172661870504	1.7682	0.2024	1.7682	0.2267	1058158260
1653	5	180029039	180714377	0.455668	0.270432983433	564	13	-0.398852880871377	0.690001609908589	-0.160951244462901	239.978044561881	1.80335731414868	1.7682	0.2024	1.7682	0.2267	1058790932
1654	5	180714377	180915260	0.00049	0.286040667124	3	1	-2.79584260617825	0.0051764603275116	-6.91889779656939	1.27647896043553	0.0150753768844221	1.7682	0.2024	1.7682	0.2267	1059476270
1655	6	0	731800	0.431858	0.31675321126	385	11	-1.65180445132937	0.0985744209797217	-0.667577766631874	163.81479992256	1.20500782472613	1.11	0.1357	1.0936	0.1216	1059476270
1656	6	731800	1304791	0.429646	0.12738594498	303	10	-2.06993719846698	0.0384582259038647	-1.04053471679668	128.924375003989	0.946875	1.11	0.1357	1.0936	0.1216	1060208070
1657	6	1304791	1874427	0.447114	0.12224648723	278	12	-2.51233294074702	0.0119935876007331	-1.13542877991021	118.287050333693	0.888178913738019	1.11	0.1357	1.0936	0.1216	1060781061
1658	6	1874427	2469970	0.393814	0.160430061305	317	7	-1.82000604436476	0.0687580844214024	-0.855734811459925	134.881276819355	1.04966887417219	1.11	0.1357	1.0936	0.1216	1061350697
1659	6	2469970	3072097	0.430132	0.169610397806	375	11	-1.72472037704237	0.0845778769643835	-0.705545616830894	159.559870054442	1.17370892018779	1.11	0.1357	1.0936	0.1216	1061946240
1660	6	3072097	3654995	0.456072	0.142216991652	322	13	-1.84888766166765	0.0644740356720048	-0.969585718747077	137.008741753414	1.02957633892886	1.11	0.1357	1.0936	0.1216	1062548367
1661	6	3654995	4275440	0.421262	0.19412679609	328	10	-1.9083586478815	0.0563448776647039	-0.926156695651548	139.561699674285	1.025	1.11	0.1357	1.0936	0.1216	1063131265
1662	6	4275440	4877448	0.4191	0.169446253206	394	9	-1.34351593396677	0.179104970063726	-0.595961358143204	167.644236803867	1.28234336859235	1.11	0.1357	1.0936	0.1216	1063751710
1663	6	4877448	5452195	0.416398	0.130052005491	335	9	-1.73685802959847	0.0824122332029621	-0.829995892254446	142.540150581968	1.09031733116355	1.11	0.1357	1.0936	0.1216	1064353718
1664	6	5452195	6088807	0.426062	0.214592247711	352	10	-1.75324323931943	0.0795602638728766	-0.824277081632334	149.773531357769	1.1	1.11	0.1357	1.0936	0.1216	1064928465
1665	6	6088807	6680836	0.410524	0.1554467771	337	9	-1.72352439923807	0.0847937367672897	-0.821408396417722	143.391136555592	1.09682668836452	1.11	0.1357	1.0936	0.1216	1065565077
1666	6	6680836	7281285	0.448114	0.167289811458	383	12	-1.71949182562884	0.0855248548269704	-0.673169270708759	162.963813948937	1.22364217252396	1.11	0.1357	1.0936	0.1216	1066157106
1667	6	7281285	7880049	0.414016	0.164946456367	295	9	-2.0035306368064	0.0451203625719888	-1.01344203335038	125.520431109494	0.96013018714402	1.11	0.1357	1.0936	0.1216	1066757555
1668	6	7880049	8494427	0.391732	0.186168775575	302	7	-1.92636921660961	0.0540582883354066	-0.925669102274254	128.498882017177	1	1.11	0.1357	1.0936	0.1216	1067356319
1669	6	8494427	9076754	0.361534	0.141375893613	261	4	-1.79455548826682	0.0727245504022609	-0.93181144966358	111.053669557892	0.973880597014925	1.11	0.1357	1.0936	0.1216	1067970697
1670	6	9076754	9647975	0.358054	0.124682040751	245	3	-1.59218898263652	0.111342247995411	-0.912661020982506	104.245781768902	0.993914807302231	1.11	0.1357	1.0936	0.1216	1068553024
1671	6	9647975	10245718	0.370796	0.16352010814	302	5	-1.61864912605711	0.105522778709981	-0.807354922057604	128.498882017177	1.08243727598566	1.11	0.1357	1.0936	0.1216	1069124245
1672	6	10245718	10896383	0.414632	0.231555408697	352	9	-1.6235221715351	0.104477827689278	-0.758581558962283	149.773531357769	1.14564686737185	1.11	0.1357	1.0936	0.1216	1069721988
1673	6	10896383	11502203	0.405948	0.174672344921	370	8	-1.5488732184821	0.121412200102419	-0.681464137469788	157.432405120383	1.19838056680162	1.11	0.1357	1.0936	0.1216	1070372653
1674	6	11502203	12075330	0.395092	0.127593011671	324	7	-1.77036989731717	0.0766655410424459	-0.824223838714708	137.859727727038	1.07284768211921	1.11	0.1357	1.0936	0.1216	1070978473
1675	6	12075330	12660844	0.382698	0.146049453984	364	6	-1.3139237686844	0.188871859090516	-0.608450693528467	154.879447199512	1.25301204819277	1.11	0.1357	1.0936	0.1216	1071551600
1676	6	12660844	13230225	0.397744	0.121853381128	320	7	-1.79873340991579	0.0720608613014286	-0.842145746711971	136.15775577979	1.05960264900662	1.11	0.1357	1.0936	0.1216	1072137114
1677	6	13230225	13831871	0.415996	0.168946523371	303	9	-1.95019611536482	0.0511527486373817	-0.974839194126629	128.924375003989	0.986167615947925	1.11	0.1357	1.0936	0.1216	1072706495
1678	6	13831871	14411474	0.417772	0.137340558969	367	9	-1.52351994383212	0.127628674933794	-0.698376924756367	156.155926159947	1.19446704637917	1.11	0.1357	1.0936	0.1216	1073308141
1679	6	14411474	14995280	0.424674	0.143551111157	313	10	-2.00530577823279	0.0449303674793092	-0.993689853337013	133.179304872107	0.978125	1.11	0.1357	1.0936	0.1216	1073887744
1680	6	14995280	15630685	0.420284	0.213100306104	323	10	-1.9406743579986	0.0522977885172697	-0.948318345575707	137.434234740226	1.009375	1.11	0.1357	1.0936	0.1216	1074471550
1681	6	15630685	16228964	0.407612	0.164269513053	271	8	-2.23527800781465	0.0253991029486362	-1.13069655663223	115.30859942601	0.877732793522267	1.11	0.1357	1.0936	0.1216	1075106955
1682	6	16228964	16826186	0.411862	0.162790386155	322	9	-1.82352662694105	0.0682236680197043	-0.887096299484963	137.008741753414	1.0480065093572	1.11	0.1357	1.0936	0.1216	1075705234
1683	6	16826186	17466677	0.394816	0.219348905761	353	7	-1.56473443097713	0.117645191700744	-0.700549468328152	150.199024344581	1.16887417218543	1.11	0.1357	1.0936	0.1216	1076302456
1684	6	17466677	18121975	0.392448	0.236988362547	325	7	-1.76327901916751	0.0778534421201317	-0.819777933683516	138.28522071385	1.07615894039735	1.11	0.1357	1.0936	0.1216	1076942947
1685	6	18121975	18739120	0.3866	0.189817627948	331	6	-1.54098187882802	0.123321196375085	-0.745557926919946	140.838178634721	1.1394148020654	1.11	0.1357	1.0936	0.1216	1077598245
1686	6	18739120	19339943	0.36357	0.167808156479	327	4	-1.29459872207414	0.195458693463768	-0.606570620735382	139.136206687473	1.22014925373134	1.11	0.1357	1.0936	0.1216	1078215390
1687	6	19339943	19953454	0.375198	0.185018687521	328	5	-1.43284392836402	0.151902444335449	-0.688207656764599	139.561699674285	1.17562724014337	1.11	0.1357	1.0936	0.1216	1078816213
1688	6	19953454	20567405	0.402976	0.185602759829	314	8	-1.93714259426617	0.0527279151706718	-0.918224849094473	133.604797858919	1.017004048583	1.11	0.1357	1.0936	0.1216	1079429724
1689	6	20567405	21152531	0.361754	0.145483195073	315	4	-1.38549995229099	0.165899647085823	-0.660509427846186	134.030290845731	1.17537313432836	1.11	0.1357	1.0936	0.1216	1080043675
1690	6	21152531	21793482	0.401466	0.219909166223	379	8	-1.48647278308823	0.137154110709119	-0.646791559815008	161.261842001689	1.22753036437247	1.11	0.1357	1.0936	0.1216	1080628801
1691	6	21793482	22407017	0.38179	0.185050567612	280	6	-1.89188986723179	0.0585056561292949	-0.986962316782197	119.138036307317	0.963855421686747	1.11	0.1357	1.0936	0.1216	1081269752
1692	6	22407017	22965029	0.36134	0.103961921966	275	4	-1.68850405301383	0.0913145116050649	-0.856429637821443	117.010571373257	1.02611940298507	1.11	0.1357	1.0936	0.1216	1081883287
1693	6	22965029	23566253	0.357884	0.168363205727	278	3	-1.34918097087353	0.17727884537376	-0.73035788726157	118.287050333693	1.12778904665314	1.11	0.1357	1.0936	0.1216	1082441299
1694	6	23566253	24165068	0.367584	0.16501757638	292	4	-1.55972731020662	0.118824335473867	-0.769892887353448	124.243952149059	1.08955223880597	1.11	0.1357	1.0936	0.1216	1083042523
1695	6	24165068	24798646	0.38836	0.210831184164	262	6	-2.01573974549194	0.0438271971788872	-1.08282233218971	111.479162544703	0.901893287435456	1.11	0.1357	1.0936	0.1216	1083641338
1696	6	24798646	25404978	0.395866	0.175369269641	286	7	-2.03982326700411	0.0413679315430183	-1.00420250482094	121.690994228188	0.947019867549669	1.11	0.1357	1.0936	0.1216	1084274916
1697	6	25404978	25955161	0.379314	0.0912114696383	334	5	-1.38996580581946	0.164539261061704	-0.662055368908631	142.114657595156	1.19713261648746	1.11	0.1357	1.0936	0.1216	1084881248
1698	6	25955161	26593154	0.408394	0.216292341766	315	8	-1.93020921255574	0.0535809205368999	-0.913637579598821	134.030290845731	1.02024291497976	1.11	0.1357	1.0936	0.1216	1085431431
1699	6	26593154	27503927	0.386482	0.451015785492	310	6	-1.68547340346486	0.0918972720010683	-0.840120928452926	131.902825911672	1.0671256454389	1.11	0.1357	1.0936	0.1216	1086069424
1700	6	27503927	28141568	0.386724	0.215859707892	263	6	-2.00885919669971	0.0445520682280368	-1.07732634443486	111.904655531515	0.905335628227194	1.11	0.1357	1.0936	0.1216	1086980197
1701	6	28141568	28763732	0.39307	0.196353373066	334	7	-1.6994611158206	0.0892323350756633	-0.78036954912528	142.114657595156	1.10596026490066	1.11	0.1357	1.0936	0.1216	1087617838
1702	6	28763732	29455581	0.376566	0.277298948181	295	5	-1.6686736023591	0.0951820834167323	-0.841188517133479	125.520431109494	1.0573476702509	1.11	0.1357	1.0936	0.1216	1088240002
1703	6	29455581	30127161	0.443502	0.255487060365	339	12	-2.05173000720218	0.0401959088179491	-0.849228389497372	144.242122529215	1.08306709265176	1.11	0.1357	1.0936	0.1216	1088931851
1704	6	30127161	30815409	0.445346	0.273517685485	400	12	-1.59112707365733	0.111580980708607	-0.610513662858991	170.197194724738	1.2779552715655	1.11	0.1357	1.0936	0.1216	1089603431
1705	6	30815409	31540254	0.459316	0.310197352537	424	13	-1.2377159771998	0.215821392795009	-0.572582142298495	180.409026408222	1.35571542765787	1.11	0.1357	1.0936	0.1216	1090291679
1706	6	31540254	32272534	0.499104	0.317201070629	397	15	-1.36591095369565	0.171966914250162	-0.552155548083789	168.920715764302	1.34121621621622	1.11	0.1357	1.0936	0.1216	1091016524
1707	6	32272534	32940892	0.395432	0.251897934939	355	7	-1.55055267467782	0.121008920940886	-0.692398627207289	151.050010318205	1.17549668874172	1.11	0.1357	1.0936	0.1216	1091748804
1708	6	32940892	33616172	0.475282	0.259566402085	347	14	-1.8835849916038	0.0596211335358724	-0.792986477357274	147.64606642371	1.11665325824618	1.11	0.1357	1.0936	0.1216	1092417162
1709	6	33616172	34173068	0.530004	0.102166293168	317	16	-0.47385137649365	0.635605894832225	-0.30081632501853	134.881276819355	1.7275204359673	1.11	0.1357	1.0936	0.1216	1093092442
1710	6	34173068	34863754	0.439128	0.276082040175	354	11	-1.87784382103967	0.0604025335433608	-0.78868685213114	150.624517331393	1.10798122065728	1.11	0.1357	1.0936	0.1216	1093649338
1711	6	34863754	35475158	0.46612	0.182210126201	381	13	-1.49536678535781	0.134818744009593	-0.726855409368372	162.112827975313	1.21822541966427	1.11	0.1357	1.0936	0.1216	1094340024
1712	6	35475158	36138893	0.414346	0.246687307434	353	9	-1.6168553563549	0.105909507006568	-0.7544888043284	150.199024344581	1.14890154597234	1.11	0.1357	1.0936	0.1216	1094951428
1713	6	36138893	36758811	0.451066	0.193441713259	408	13	-1.33358604535162	0.182339558782716	-0.628077254890199	173.601138619233	1.30455635491607	1.11	0.1357	1.0936	0.1216	1095615163
1714	6	36758811	37402144	0.451552	0.222797524766	399	13	-1.38751295868702	0.165285402418023	-0.660257660639349	169.771701737926	1.2757793764988	1.11	0.1357	1.0936	0.1216	1096235081
1715	6	37402144	37980506	0.452554	0.135489537694	399	13	-1.38751295868702	0.165285402418023	-0.660257660639349	169.771701737926	1.2757793764988	1.11	0.1357	1.0936	0.1216	1096878414
1716	6	37980506	38573763	0.396154	0.157194942495	317	7	-1.82000604436476	0.0687580844214024	-0.855734811459925	134.881276819355	1.04966887417219	1.11	0.1357	1.0936	0.1216	1097456776
1717	6	38573763	39153860	0.402916	0.138075183978	358	8	-1.63207379900725	0.102663940526475	-0.729029820721843	152.32648927864	1.15951417004049	1.11	0.1357	1.0936	0.1216	1098050033
1718	6	39153860	39741250	0.42478	0.14877679225	333	10	-1.8760429377644	0.0606493841434152	-0.90433033319837	141.689164608344	1.040625	1.11	0.1357	1.0936	0.1216	1098630130
1719	6	39741250	40292846	0.443026	0.093539474543	309	12	-2.27825604009308	0.0227113271476584	-0.982906824729341	131.47733292486	0.987220447284345	1.11	0.1357	1.0936	0.1216	1099217520
1720	6	40292846	40820927	0.466558	0.0531755545077	361	13	-1.61520437054759	0.10626644440721	-0.804647569974523	153.602968239076	1.15427657873701	1.11	0.1357	1.0936	0.1216	1099769116
1721	6	40820927	41400883	0.44439	0.137865631186	358	12	-1.9082635197046	0.0563571654814718	-0.77055407536946	152.32648927864	1.14376996805112	1.11	0.1357	1.0936	0.1216	1100297197
1722	6	41400883	42018178	0.483554	0.19001449874	376	14	-1.66872638189918	0.095171618248485	-0.677189478257897	159.985363041254	1.20997586484312	1.11	0.1357	1.0936	0.1216	1100877153
1723	6	42018178	42642125	0.432428	0.198649885327	331	11	-2.04555045017956	0.040800620756144	-0.88560499540692	140.838178634721	1.03599374021909	1.11	0.1357	1.0936	0.1216	1101494448
1724	6	42642125	43324689	0.473234	0.267467959049	297	14	-2.25403087040485	0.0241942259840994	-1.01745920913477	126.371417083118	0.955752212389381	1.11	0.1357	1.0936	0.1216	1102118395
1725	6	43324689	43934736	0.480738	0.180391019053	677	14	0.561357808483171	0.57455364027285	0.171233693639462	288.058752071619	2.17860016090105	2.2542	0.1829	2.2119	0.1305	1102800959
1726	6	43934736	44514767	0.47925	0.13797710812	626	14	0.183503012106094	0.854403355585282	0.0582405169970839	266.358609744215	2.01448109412711	2.2542	0.1829	2.2119	0.1305	1103411006
1727	6	44514767	45135943	0.392918	0.195075147784	621	7	0.335620913130777	0.737156751490954	0.114375616621149	264.231144810156	2.05629139072848	2.2542	0.1829	2.2119	0.1305	1103991037
1728	6	45135943	45718057	0.386736	0.141061716434	595	6	0.275483002320916	0.78294518298972	0.100500524468143	253.168327153048	2.04819277108434	2.2542	0.1829	2.2119	0.1305	1104612213
1729	6	45718057	46280952	0.405026	0.111734870624	678	8	0.586608348330307	0.557466774549124	0.192295865150244	288.484245058431	2.19595141700405	2.2542	0.1829	2.2119	0.1305	1105194327
1730	6	46280952	46859319	0.379576	0.135497011413	575	5	0.332305449720335	0.739658625220611	0.121658484449054	244.658467416811	2.06093189964158	2.2542	0.1829	2.2119	0.1305	1105757222
1731	6	46859319	47465987	0.3945	0.175825987196	668	7	0.668892186164627	0.503564255018969	0.219630450874719	284.229315190312	2.21192052980132	2.2542	0.1829	2.2119	0.1305	1106335589
1732	6	47465987	48034139	0.365292	0.119953815176	593	4	0.720378547732723	0.471291954530352	0.252170848312539	252.317341179424	2.21268656716418	2.2542	0.1829	2.2119	0.1305	1106942257
1733	6	48034139	48627599	0.346282	0.157483233916	557	2	1.13995600139686	0.254304632088885	0.408041677785026	236.999593654198	2.4646017699115	2.2542	0.1829	2.2119	0.1305	1107510409
1734	6	48627599	49238865	0.343576	0.182025501173	480	2	0.500275016081539	0.616881443514606	0.193398756053512	204.236633669686	2.12389380530973	2.2542	0.1829	2.2119	0.1305	1108103869
1735	6	49238865	49867340	0.35246	0.204423405863	511	3	0.366602869756112	0.71391526729333	0.147880520952544	217.426916260853	2.07302231237322	2.2542	0.1829	2.2119	0.1305	1108715135
1736	6	49867340	50434914	0.346062	0.119057603061	516	2	0.799346645579609	0.424089438599152	0.297735415868248	219.554381194912	2.28318584070796	2.2542	0.1829	2.2119	0.1305	1109343610
1737	6	50434914	51018346	0.364844	0.143002097931	572	4	0.561301394853234	0.574592090860575	0.200153890544925	243.381988456375	2.13432835820896	2.2542	0.1829	2.2119	0.1305	1109911184
1738	6	51018346	51593711	0.369522	0.130986417318	603	4	0.796129572913433	0.425956726917399	0.27629674566662	256.572271047542	2.25	2.2542	0.1829	2.2119	0.1305	1110494616
1739	6	51593711	52179324	0.3887	0.146193817419	665	6	0.757121417777073	0.448977123617334	0.260965196661389	282.952836229877	2.28915662650602	2.2542	0.1829	2.2119	0.1305	1111069981
1740	6	52179324	52881718	0.412064	0.288148816761	662	9	0.443190534326392	0.657627924928928	0.152674229207637	281.676357269441	2.15459723352319	2.2542	0.1829	2.2119	0.1305	1111655594
1741	6	52881718	53498600	0.398626	0.189472216729	707	7	0.945436434001225	0.344436108872177	0.301492563210066	300.823541675974	2.34105960264901	2.2542	0.1829	2.2119	0.1305	1112357988
1742	6	53498600	54058432	0.377478	0.106874919619	617	5	0.63245230753225	0.527091363281714	0.223367017766735	262.529172862908	2.21146953405018	2.2542	0.1829	2.2119	0.1305	1112974870
1743	6	54058432	54657115	0.347932	0.164833476147	528	2	0.899037188745633	0.368632852421132	0.330902279803447	224.660297036654	2.33628318584071	2.2542	0.1829	2.2119	0.1305	1113534702
1744	6	54657115	55273567	0.344508	0.188906841084	551	2	1.09011072981384	0.275664370354826	0.392416669016151	234.446635733327	2.43805309734513	2.2542	0.1829	2.2119	0.1305	1114133385
1745	6	55273567	55842418	0.339244	0.121035209572	529	1	1.28909542062599	0.197364915399437	0.543263614823478	225.085790023466	2.65829145728643	2.2542	0.1829	2.2119	0.1305	1114749837
1746	6	55842418	56416948	0.360592	0.129723426105	575	4	0.584026702407447	0.559202347017904	0.207700699598273	244.658467416811	2.1455223880597	2.2542	0.1829	2.2119	0.1305	1115318688
1747	6	56416948	57023946	0.365594	0.176274056916	607	4	0.826429982985716	0.408560220982718	0.285835260022217	258.27424299479	2.26492537313433	2.2542	0.1829	2.2119	0.1305	1115893218
1748	6	57023946	57681063	0.363996	0.239100495041	1018	4	3.93979711791286	8.15505458095401e-05	1.03180439984223	433.151860574458	3.79850746268657	2.2542	0.1829	2.2119	0.1305	1116500216
1749	6	57681063	62533304	0.356196	0.896954829737	669	3	1.53009577456076	0.125993024011227	0.536563440656384	284.654808177124	2.71399594320487	2.2542	0.1829	2.2119	0.1305	1117157333
1750	6	62533304	63116659	0.339918	0.142888978409	233	1	-1.0096529746859	0.312661579769238	-0.639674152636268	99.1398659271599	1.17085427135678	1.175	0.1291	1.1643	0.1161	1122009574
1751	6	63116659	63735622	0.342568	0.192197271889	267	2	-1.26923212511538	0.204358286465793	-0.652795907867452	113.606627478763	1.18141592920354	1.175	0.1291	1.1643	0.1161	1122592929
1752	6	63735622	64411760	0.360376	0.26050599138	310	4	-1.42337546488135	0.154627341039326	-0.683593040959227	131.902825911672	1.15671641791045	1.175	0.1291	1.1643	0.1161	1123211892
1753	6	64411760	65043300	0.350418	0.208284510878	237	3	-1.65110001579119	0.0987181541031086	-0.960555711086818	100.841837874407	0.961460446247465	1.175	0.1291	1.1643	0.1161	1123888030
1754	6	65043300	65642963	0.334192	0.166198348072	231	1	-1.02518505843801	0.305275876971823	-0.65211125587449	98.2888799535362	1.1608040201005	1.175	0.1291	1.1643	0.1161	1124519570
1755	6	65642963	66245918	0.323604	0.170750719374	240	1	-0.955290681553527	0.339430718553426	-0.596969701682029	102.118316834843	1.20603015075377	1.175	0.1291	1.1643	0.1161	1125119233
1756	6	66245918	66837329	0.33616	0.154564253962	205	1	-1.22710214721541	0.219784200936476	-0.824380197785102	87.2260622964282	1.03015075376884	1.175	0.1291	1.1643	0.1161	1125722188
1757	6	66837329	67447320	0.333074	0.180315775151	232	1	-1.01741901656196	0.30895413932187	-0.645879302162976	98.714372940348	1.16582914572864	1.175	0.1291	1.1643	0.1161	1126313599
1758	6	67447320	68034964	0.327958	0.149144720273	218	1	-1.12614360282671	0.260104740518805	-0.735675972513622	92.7574711249822	1.09547738693467	1.175	0.1291	1.1643	0.1161	1126923590
1759	6	68034964	68641852	0.329252	0.176124754485	210	1	-1.18827193783514	0.234726289814658	-0.789614779624425	89.3535272304874	1.05527638190955	1.175	0.1291	1.1643	0.1161	1127511234
1760	6	68641852	69249230	0.338202	0.176789412853	221	1	-1.10284547719855	0.270094275016082	-0.715957737899116	94.0339500854177	1.1105527638191	1.175	0.1291	1.1643	0.1161	1128118122
1761	6	69249230	69817058	0.338988	0.119451664941	262	1	-0.784437760280346	0.432783289016798	-0.470437295753098	111.479162544703	1.31658291457286	1.175	0.1291	1.1643	0.1161	1128725500
1762	6	69817058	70418143	0.352288	0.168170890972	249	3	-1.56273346605919	0.118115299373651	-0.889297027916996	105.947753716149	1.01014198782961	1.175	0.1291	1.1643	0.1161	1129293328
1763	6	70418143	70987040	0.354106	0.121106281102	268	3	-1.42281976231686	0.154788410941667	-0.783209769527305	114.032120465574	1.08722109533469	1.175	0.1291	1.1643	0.1161	1129894413
1764	6	70987040	71632665	0.365758	0.225556631171	319	4	-1.35519954221871	0.175353990516994	-0.642304832468595	135.732262792979	1.19029850746269	1.175	0.1291	1.1643	0.1161	1130463310
1765	6	71632665	72247133	0.372412	0.18628797594	298	5	-1.64723454108682	0.0995098466647359	-0.826591140920522	126.79691006993	1.06810035842294	1.175	0.1291	1.1643	0.1161	1131108935
1766	6	72247133	72836840	0.357462	0.1521213077	314	3	-1.08408132167753	0.278328743709058	-0.55467821109345	133.604797858919	1.27383367139959	1.175	0.1291	1.1643	0.1161	1131723403
1767	6	72836840	73416225	0.349408	0.137015973834	255	2	-1.3689226682814	0.171023449093746	-0.719138402696148	108.50071163702	1.1283185840708	1.175	0.1291	1.1643	0.1161	1132313110
1768	6	73416225	74046820	0.371366	0.207098058183	301	5	-1.62579547981454	0.103993170268808	-0.812139984622981	128.073389030365	1.07885304659498	1.175	0.1291	1.1643	0.1161	1132892495
1769	6	74046820	74771534	0.38404	0.310072663147	353	6	-1.38960980539894	0.164647396607305	-0.652720960455983	150.199024344581	1.21514629948365	1.175	0.1291	1.1643	0.1161	1133523090
1770	6	74771534	75429044	0.350406	0.239555291935	345	3	-0.855801068203201	0.392107824274593	-0.418846408319546	146.795080450086	1.39959432048682	1.175	0.1291	1.1643	0.1161	1134247804
1771	6	75429044	76026361	0.358678	0.162923539762	322	3	-1.02517028852286	0.305282844819422	-0.51838208187046	137.008741753414	1.30628803245436	1.175	0.1291	1.1643	0.1161	1134905314
1772	6	76026361	76651856	0.359274	0.200633098586	308	3	-1.12826459654353	0.259208190442457	-0.582512419290176	131.051839938048	1.24949290060852	1.175	0.1291	1.1643	0.1161	1135502631
1773	6	76651856	77307552	0.359486	0.237451501916	287	3	-1.28290605857453	0.199524990003535	-0.684392033309389	122.116487214999	1.16430020283976	1.175	0.1291	1.1643	0.1161	1136128126
1774	6	77307552	77938252	0.347118	0.207230061836	299	2	-1.00339067667265	0.315672400737403	-0.489490165356901	127.222403056742	1.32300884955752	1.175	0.1291	1.1643	0.1161	1136783822
1775	6	77938252	78577932	0.351984	0.21835917959	263	3	-1.45963915803852	0.144389271364544	-0.810379970692775	111.904655531515	1.06693711967546	1.175	0.1291	1.1643	0.1161	1137414522
1776	6	78577932	79196889	0.347736	0.19218944127	339	2	-0.671088866119236	0.502163919319858	-0.308350376418662	144.242122529215	1.5	1.175	0.1291	1.1643	0.1161	1138054202
1777	6	79196889	79835303	0.351362	0.216809155188	271	3	-1.40072812488386	0.161295388994532	-0.767149918631206	115.30859942601	1.09939148073022	1.175	0.1291	1.1643	0.1161	1138673159
1778	6	79835303	80451178	0.371052	0.188146945403	278	5	-1.79016161623535	0.073427933694086	-0.926818588659175	118.287050333693	0.996415770609319	1.175	0.1291	1.1643	0.1161	1139311573
1779	6	80451178	81041473	0.366058	0.152965889936	302	4	-1.48397628502591	0.137815212124977	-0.721312706908386	128.498882017177	1.12686567164179	1.175	0.1291	1.1643	0.1161	1139927448
1780	6	81041473	81694980	0.347518	0.234897254352	288	2	-1.09477367457484	0.273615802356731	-0.543566838112694	122.541980201811	1.27433628318584	1.175	0.1291	1.1643	0.1161	1140517743
1781	6	81694980	82328988	0.339034	0.211366418089	306	1	-0.442731917733983	0.657959653098358	-0.246472454597896	130.200853964425	1.53768844221106	1.175	0.1291	1.1643	0.1161	1141171250
1782	6	82328988	82924972	0.36356	0.161051303391	330	4	-1.27187341451993	0.20341809913527	-0.593395231987649	140.412685647909	1.23134328358209	1.175	0.1291	1.1643	0.1161	1141805258
1783	6	82924972	83585903	0.369308	0.243491378071	322	4	-1.3324742346645	0.182704402549307	-0.628800568118848	137.008741753414	1.20149253731343	1.175	0.1291	1.1643	0.1161	1142401242
1784	6	83585903	84214469	0.360642	0.204538584651	286	4	-1.60517792531505	0.10845465401324	-0.799846109455075	121.690994228188	1.06716417910448	1.175	0.1291	1.1643	0.1161	1143062173
1785	6	84214469	84848881	0.370954	0.211868627958	303	5	-1.61150277229969	0.107070183458573	-0.802585677909732	128.924375003989	1.08602150537634	1.175	0.1291	1.1643	0.1161	1143690739
1786	6	84848881	85463400	0.363604	0.186355507315	317	4	-1.37034974725485	0.170577750908119	-0.651378416094057	134.881276819355	1.18283582089552	1.175	0.1291	1.1643	0.1161	1144325151
1787	6	85463400	86110508	0.382938	0.227331450083	487	6	-0.467616267240011	0.640059029743218	-0.188467371644821	207.215084577368	1.67641996557659	2.2216	0.2256	2.2315	0.2523	1144939670
1788	6	86110508	86850705	0.37861	0.324504152273	651	5	0.875428335284753	0.381340887871247	0.300754071782953	276.995934414511	2.33333333333333	2.2216	0.2256	2.2315	0.2523	1145586778
1789	6	86850705	87556077	0.374246	0.291154171132	623	5	0.675330430076809	0.499465854772968	0.237328691641319	265.082130783779	2.23297491039427	2.2216	0.2256	2.2315	0.2523	1146326975
1790	6	87556077	88202979	0.372262	0.22708540088	543	5	0.103622129482685	0.91746922541309	0.0390487264216787	231.042691838832	1.94623655913978	2.2216	0.2256	2.2315	0.2523	1147032347
1791	6	88202979	88812541	0.378068	0.179738894485	669	5	1.00406270291843	0.315348391375682	0.340102739258778	284.654808177124	2.39784946236559	2.2216	0.2256	2.2315	0.2523	1147679249
1792	6	88812541	89422503	0.384236	0.180276804129	565	6	0.0690665385539919	0.944936655768231	0.0258617235753868	240.403537548692	1.94492254733219	2.2216	0.2256	2.2315	0.2523	1148288811
1793	6	89422503	90073803	0.383806	0.232304621526	596	6	0.282363551113147	0.777664760316988	0.102923186734998	253.59382013986	2.05163511187608	2.2216	0.2256	2.2315	0.2523	1148898773
1794	6	90073803	90697068	0.408758	0.197773017898	727	8	0.926344052141371	0.354267209446776	0.292965955933495	309.333401412211	2.35465587044534	2.2216	0.2256	2.2315	0.2523	1149550073
1795	6	90697068	91259337	0.394648	0.110745924104	717	7	1.01634521549779	0.30946502408845	0.321755467102572	305.078471544093	2.37417218543046	2.2216	0.2256	2.2315	0.2523	1150173338
1796	6	91259337	91823919	0.372058	0.114389052432	607	5	0.560988769957984	0.574805192833429	0.199793044872999	258.27424299479	2.17562724014337	2.2216	0.2256	2.2315	0.2523	1150735607
1797	6	91823919	92397926	0.356172	0.128930483426	599	3	1.01462423445743	0.310284982660737	0.377113232803709	254.870299100295	2.43002028397566	2.2216	0.2256	2.2315	0.2523	1151300189
1798	6	92397926	92973740	0.341914	0.131664044292	554	2	1.11503336560535	0.264836123962505	0.400250326494182	235.723114693762	2.45132743362832	2.2216	0.2256	2.2315	0.2523	1151874196
1799	6	92973740	93560045	0.337618	0.14720154186	504	1	1.09494437372465	0.273541007198345	0.473419626209369	214.44846535317	2.53266331658291	2.2216	0.2256	2.2315	0.2523	1152450010
1800	6	93560045	94133020	0.33896	0.12736157773	488	1	0.97068770370779	0.331703816900015	0.426877040272338	207.64057756418	2.45226130653266	2.2216	0.2256	2.2315	0.2523	1153036315
1801	6	94133020	94703896	0.336766	0.124153056005	475	1	0.869729159319092	0.384448433060444	0.387923405927762	202.109168735626	2.38693467336683	2.2216	0.2256	2.2315	0.2523	1153609290
1802	6	94703896	95271377	0.335412	0.118913232337	458	1	0.737706447426179	0.46069285332011	0.335343490806396	194.875787959825	2.30150753768844	2.2216	0.2256	2.2315	0.2523	1154180166
1803	6	95271377	96036415	0.333528	0.346437693291	522	1	1.23473312749362	0.216929842516831	0.524045699279336	222.107339115783	2.62311557788945	2.2216	0.2256	2.2315	0.2523	1154747647
1804	6	96036415	96620016	0.341122	0.143250268591	475	2	0.458737289762363	0.646422832424948	0.178291863663304	202.109168735626	2.10176991150442	2.2216	0.2256	2.2315	0.2523	1155512685
1805	6	96620016	97234898	0.357176	0.186835848179	537	3	0.558063727508776	0.57680086832258	0.219479318000335	228.489733917961	2.17849898580122	2.2216	0.2256	2.2315	0.2523	1156096286
1806	6	97234898	97805389	0.36661	0.123561984326	524	4	0.19769647398583	0.843282548620844	0.0737055553039857	222.958325089407	1.95522388059702	2.2216	0.2256	2.2315	0.2523	1156711168
1807	6	97805389	98386376	0.341674	0.139395545856	504	2	0.699656102413586	0.484142097042271	0.26378808394491	214.44846535317	2.23008849557522	2.2216	0.2256	2.2315	0.2523	1157281659
1808	6	98386376	98975027	0.347308	0.150600270789	465	2	0.37566183712401	0.707168312754833	0.147595066440388	197.854238867508	2.05752212389381	2.2216	0.2256	2.2315	0.2523	1157862646
1809	6	98975027	99535359	0.375852	0.107671880242	570	5	0.296573680933202	0.766792006862045	0.109058447669421	242.531002482752	2.04301075268817	2.2216	0.2256	2.2315	0.2523	1158451297
1810	6	99535359	100159224	0.383772	0.198544556915	606	6	0.351169039035455	0.725461536085687	0.126928649745788	257.848750007978	2.08605851979346	2.2216	0.2256	2.2315	0.2523	1159011629
1811	6	100159224	100761366	0.36695	0.169631083698	434	4	-0.484062752640553	0.628341334534526	-0.198166213788985	184.663956276341	1.61940298507463	1.2225	0.2565	1.1156	0.1443	1159635494
1812	6	100761366	101330690	0.349228	0.121765462197	268	2	-1.26092457985154	0.207336021407308	-0.647402649097234	114.032120465574	1.1858407079646	1.2225	0.2565	1.1156	0.1443	1160237636
1813	6	101330690	101944564	0.354454	0.185500607617	251	3	-1.54800570777052	0.121620922299052	-0.877755406034305	106.798739689773	1.01825557809331	1.2225	0.2565	1.1156	0.1443	1160806960
1814	6	101944564	102497881	0.328368	0.0963588684244	200	1	-1.26593235659567	0.205537300912029	-0.860004107515823	85.098597362369	1.00502512562814	1.2225	0.2565	1.1156	0.1443	1161420834
1815	6	102497881	103097183	0.327976	0.165696093122	222	1	-1.09507943532249	0.273481837233256	-0.709444430940442	94.4594430722296	1.11557788944724	1.2225	0.2565	1.1156	0.1443	1161974151
1816	6	103097183	103707593	0.328836	0.180878425976	211	1	-1.18050589595908	0.237799066866328	-0.782761108583363	89.7790202172993	1.06030150753769	1.2225	0.2565	1.1156	0.1443	1162573453
1817	6	103707593	104315804	0.333038	0.177916874243	309	1	-0.419433792105822	0.674899132077694	-0.232397269386173	131.47733292486	1.55276381909548	1.2225	0.2565	1.1156	0.1443	1163183863
1818	6	104315804	104915254	0.355272	0.165902076904	603	3	1.04407975103477	0.296448493425695	0.386715231915008	256.572271047542	2.44624746450304	2.2672	0.1733	2.2716	0.1865	1163792074
1819	6	104915254	105542557	0.361448	0.202937017677	564	4	0.500700574708667	0.616581867752467	0.179833906165329	239.978044561881	2.1044776119403	2.2672	0.1733	2.2716	0.1865	1164391524
1820	6	105542557	106147043	0.391714	0.172850984142	664	7	0.640528673566001	0.521828953888772	0.210965589747592	282.527343243065	2.19867549668874	2.2672	0.1733	2.2716	0.1865	1165018827
1821	6	106147043	106730535	0.391564	0.143090222317	773	7	1.41343439187855	0.157528039354376	0.430250762325515	328.906078805556	2.55960264900662	2.2672	0.1733	2.2716	0.1865	1165623313
1822	6	106730535	107361637	0.394188	0.207735041245	636	7	0.441984085375623	0.658500722286951	0.148809113685023	270.613539612333	2.10596026490066	2.2672	0.1733	2.2716	0.1865	1166206805
1823	6	107361637	107992090	0.395196	0.206919469017	602	7	0.200894228287306	0.840781280873273	0.0695458351603692	256.146778060731	1.99337748344371	2.2672	0.1733	2.2716	0.1865	1166837907
1824	6	107992090	108635870	0.408462	0.22333716487	769	8	1.21754608397943	0.22339651380982	0.373994189975727	327.204106858309	2.49068825910931	2.2672	0.1733	2.2716	0.1865	1167468360
1825	6	108635870	109244096	0.403836	0.177937148363	700	8	0.739142745959764	0.459820322666761	0.238365513846229	297.845090768291	2.26720647773279	2.2672	0.1733	2.2716	0.1865	1168112140
1826	6	109244096	109851753	0.396298	0.177167382257	638	7	0.456165841674935	0.648270726513844	0.153338772165536	271.464525585957	2.11258278145695	2.2672	0.1733	2.2716	0.1865	1168720366
1827	6	109851753	110505516	0.390904	0.235196852682	684	7	0.782346236559129	0.434011120901827	0.253778673286565	291.037202979302	2.26490066225166	2.2672	0.1733	2.2716	0.1865	1169328023
1828	6	110505516	111141026	0.391332	0.213230318956	693	7	0.846164139906036	0.397461183734532	0.272637700537881	294.866639860609	2.29470198675497	2.2672	0.1733	2.2716	0.1865	1169981786
1829	6	111141026	111834090	0.376992	0.278565904447	659	5	0.932599165344165	0.35102696448803	0.318374993625369	280.399878309006	2.36200716845878	2.2672	0.1733	2.2716	0.1865	1170617296
1830	6	111834090	112405381	0.414966	0.124789293022	696	9	0.669862250453136	0.502945606035426	0.224930318249148	296.143118821044	2.26525630593979	2.2672	0.1733	2.2716	0.1865	1171310360
1831	6	112405381	112986679	0.371526	0.139855977485	619	5	0.646745015047103	0.517796984019002	0.228035937831582	263.380158836532	2.21863799283154	2.2672	0.1733	2.2716	0.1865	1171881651
1832	6	112986679	113578305	0.346816	0.154871489759	603	2	1.52210308353328	0.127983253501135	0.522522352345079	256.572271047542	2.66814159292035	2.2672	0.1733	2.2716	0.1865	1172462949
1833	6	113578305	114170955	0.368922	0.156331730364	575	4	0.584026702407447	0.559202347017904	0.207700699598273	244.658467416811	2.1455223880597	2.2672	0.1733	2.2716	0.1865	1173054575
1834	6	114170955	114736361	0.370488	0.115679706264	557	5	0.203671082086657	0.838610541655526	0.0757738559573488	236.999593654198	1.99641577060932	2.2672	0.1733	2.2716	0.1865	1173647225
1835	6	114736361	115363553	0.345392	0.20279595403	540	2	0.998727731911656	0.317926602794853	0.363323757495825	229.766212878396	2.38938053097345	2.2672	0.1733	2.2716	0.1865	1174212631
1836	6	115363553	116002958	0.341694	0.218023005763	510	2	0.749501373996598	0.453555070810203	0.280861597303852	217.001423274041	2.25663716814159	2.2672	0.1733	2.2716	0.1865	1174839823
1837	6	116002958	116594010	0.361666	0.15405074342	621	4	0.932481418238709	0.351087785304094	0.318732011987017	264.231144810156	2.31716417910448	2.2672	0.1733	2.2716	0.1865	1175479228
1838	6	116594010	117202245	0.36323	0.177949312355	540	4	0.318898114274965	0.74980377431807	0.117098150817366	229.766212878396	2.01492537313433	2.2672	0.1733	2.2716	0.1865	1176070280
1839	6	117202245	117816765	0.36827	0.186356831348	555	4	0.432524652046029	0.665360139061786	0.156626515004004	236.148607680574	2.07089552238806	2.2672	0.1733	2.2716	0.1865	1176678515
1840	6	117816765	118451301	0.374154	0.212022643317	610	5	0.582427831230264	0.560278539594959	0.206905771067566	259.550721955225	2.18637992831541	2.2672	0.1733	2.2716	0.1865	1177293035
1841	6	118451301	119051583	0.375642	0.167058149336	606	5	0.553842416200558	0.579686696845264	0.197414322090268	257.848750007978	2.17204301075269	2.2672	0.1733	2.2716	0.1865	1177927571
1842	6	119051583	119651053	0.379046	0.165929904749	636	5	0.768233028923354	0.442348754208583	0.267123293901672	270.613539612333	2.27956989247312	2.2672	0.1733	2.2716	0.1865	1178527853
1843	6	119651053	120231128	0.364064	0.138042494505	644	4	1.10670877615434	0.268419859757598	0.371199431881152	274.017483506828	2.40298507462687	2.2672	0.1733	2.2716	0.1865	1179127323
1844	6	120231128	120835950	0.331536	0.173310494658	479	1	0.900793326823307	0.367698216288709	0.400021548445632	203.811140682874	2.4070351758794	2.2672	0.1733	2.2716	0.1865	1179707398
1845	6	120835950	121458003	0.340378	0.196209969247	542	2	1.01534282243933	0.309942438352416	0.368657201798865	230.61719885202	2.39823008849558	2.2672	0.1733	2.2716	0.1865	1180312220
1846	6	121458003	122121399	0.35375	0.246302359375	482	3	0.153050374570449	0.878358550049111	0.0635903762448846	205.087619643309	1.9553752535497	2.2672	0.1733	2.2716	0.1865	1180934273
1847	6	122121399	122694598	0.34973	0.127702595434	451	2	0.259356203430316	0.795360418387121	0.103491783700375	191.897337052142	1.99557522123894	2.2672	0.1733	2.2716	0.1865	1181597669
1848	6	122694598	123323176	0.36145	0.204553770574	519	4	0.159820961395475	0.873022111520104	0.0598732821244162	220.830860155347	1.9365671641791	2.2672	0.1733	2.2716	0.1865	1182170868
1849	6	123323176	123910263	0.341332	0.148337469574	528	2	0.899037188745633	0.368632852421132	0.330902279803447	224.660297036654	2.33628318584071	2.2672	0.1733	2.2716	0.1865	1182799446
1850	6	123910263	124461077	0.353756	0.0922525571245	529	3	0.49915269435411	0.617671817655168	0.197824952128949	225.085790023466	2.14604462474645	2.2672	0.1733	2.2716	0.1865	1183386533
1851	6	124461077	125025303	0.347148	0.113830273685	463	2	0.359046746596339	0.719560118901548	0.14137654370523	197.003252893884	2.04867256637168	2.2672	0.1733	2.2716	0.1865	1183937347
1852	6	125025303	125622700	0.369982	0.163035636269	651	4	1.15973449378084	0.246156921688941	0.386796286932171	276.995934414511	2.42910447761194	2.2672	0.1733	2.2716	0.1865	1184501573
1853	6	125622700	126203631	0.380098	0.139312586176	676	6	0.832807454491612	0.404953329872725	0.284634102555021	287.633259084807	2.32702237521515	2.2672	0.1733	2.2716	0.1865	1185098970
1854	6	126203631	126791342	0.364972	0.149241719144	657	4	1.20518510888926	0.228131849684578	0.400032114088865	279.548892335382	2.45149253731343	2.2672	0.1733	2.2716	0.1865	1185679901
1855	6	126791342	127402843	0.34821	0.182339848995	550	2	1.08180318455001	0.279339991275186	0.389795968857016	234.021142746515	2.43362831858407	2.2672	0.1733	2.2716	0.1865	1186267612
1856	6	127402843	128004721	0.356274	0.169266861391	615	3	1.13244630076677	0.257446848471696	0.415143640241525	261.678186889285	2.49492900608519	2.2672	0.1733	2.2716	0.1865	1186879113
1857	6	128004721	128556556	0.344622	0.0939320630261	520	2	0.83257682663495	0.405083432808075	0.308875973473448	221.256353142159	2.30088495575221	2.2672	0.1733	2.2716	0.1865	1187480991
1858	6	128556556	129126530	0.35134	0.122767003407	641	3	1.32390715851943	0.185533880491421	0.474881586633664	272.741004546393	2.60040567951318	2.2672	0.1733	2.2716	0.1865	1188032826
1859	6	129126530	129708501	0.34642	0.140850660944	534	2	0.948882460328644	0.342680396182728	0.347204092132548	227.213254957525	2.36283185840708	2.2672	0.1733	2.2716	0.1865	1188602800
1860	6	129708501	130283575	0.367104	0.130546677471	596	4	0.743103855286936	0.457418805720868	0.259451074228697	253.59382013986	2.22388059701493	2.2672	0.1733	2.2716	0.1865	1189184771
1861	6	130283575	130884823	0.376926	0.16839640215	655	5	0.904013750314459	0.365988110276886	0.30959143504213	278.697906361758	2.34767025089606	2.2672	0.1733	2.2716	0.1865	1189759845
1862	6	130884823	131476973	0.374212	0.155619353204	635	5	0.761086675165928	0.446605298711637	0.264853120276845	270.188046625522	2.27598566308244	2.2672	0.1733	2.2716	0.1865	1190361093
1863	6	131476973	132117348	0.374602	0.219207495608	626	5	0.696769491349089	0.485947061835677	0.244259185549935	266.358609744215	2.24372759856631	2.2672	0.1733	2.2716	0.1865	1190953243
1864	6	132117348	132697509	0.364326	0.138170266529	591	4	0.705228342696582	0.480668145801513	0.247296873944068	251.4663552058	2.20522388059702	2.2672	0.1733	2.2716	0.1865	1191593618
1865	6	132697509	133286040	0.371126	0.150427080307	697	5	1.20416060812637	0.228527508012839	0.39925518448574	296.568611807856	2.49820788530466	2.2672	0.1733	2.2716	0.1865	1192173779
1866	6	133286040	133857443	0.361022	0.124960841998	638	4	1.06125816104591	0.288572594129758	0.357695167531405	271.464525585957	2.38059701492537	2.2672	0.1733	2.2716	0.1865	1192762310
1867	6	133857443	134459809	0.378484	0.169939870444	605	5	0.546696062443131	0.584587559827903	0.195031670779274	257.423257021166	2.16845878136201	2.2672	0.1733	2.2716	0.1865	1193333713
1868	6	134459809	135084581	0.387122	0.199708053498	591	6	0.247960807151993	0.804164731297026	0.0907689864503692	251.4663552058	2.03442340791738	2.2672	0.1733	2.2716	0.1865	1193936079
1869	6	135084581	135683262	0.382168	0.164830686125	671	6	0.798404710530458	0.424635670592498	0.27392362247302	285.505794150748	2.30981067125645	2.2672	0.1733	2.2716	0.1865	1194560851
1870	6	135683262	136272540	0.359	0.151504043932	389	3	-0.53179038585254	0.594871182254188	-0.245672614998885	165.516771869808	1.57809330628803	1.2834	0.1461	1.2864	0.1009	1195159532
1871	6	136272540	136871024	0.381278	0.164555777598	336	6	-1.50657913486686	0.131918568944566	-0.723927910948403	142.96564356878	1.1566265060241	1.2834	0.1461	1.2864	0.1009	1195748810
1872	6	136871024	137478177	0.387566	0.176484345791	321	6	-1.60978736675033	0.107444284107654	-0.78981584660486	136.583248766602	1.10499139414802	1.2834	0.1461	1.2864	0.1009	1196347294
1873	6	137478177	138058633	0.390412	0.138608266604	379	7	-1.38037159908606	0.167472260078479	-0.598019803428241	161.261842001689	1.25496688741722	1.2834	0.1461	1.2864	0.1009	1196954447
1874	6	138058633	138659324	0.400658	0.16762528488	365	8	-1.58354012703424	0.113298408211946	-0.70109294421872	155.304940186323	1.18218623481781	1.2834	0.1461	1.2864	0.1009	1197534903
1875	6	138659324	139278258	0.389998	0.192159422491	385	6	-1.16943224404755	0.242229525106601	-0.5275306981449	163.81479992256	1.32530120481928	1.2834	0.1461	1.2864	0.1009	1198135594
1876	6	139278258	139901940	0.391184	0.198309394852	317	7	-1.82000604436476	0.0687580844214024	-0.855734811459925	134.881276819355	1.04966887417219	1.2834	0.1461	1.2864	0.1009	1198754528
1877	6	139901940	140476801	0.361544	0.130224523841	363	4	-1.02189503142359	0.306830584328511	-0.455891708237714	154.4539542127	1.3544776119403	1.2834	0.1461	1.2864	0.1009	1199378210
1878	6	140476801	141078599	0.33979	0.169156427904	299	1	-0.497094210866359	0.619122616842518	-0.279858623092443	127.222403056742	1.50251256281407	1.2834	0.1461	1.2864	0.1009	1199953071
1879	6	141078599	141659230	0.335176	0.138867886833	256	1	-0.831034011536668	0.405954415845436	-0.503860297290548	108.926204623832	1.28643216080402	1.2834	0.1461	1.2864	0.1009	1200554869
1880	6	141659230	142270565	0.337798	0.182117824106	255	1	-0.838800053412721	0.401581520745123	-0.50950686043169	108.50071163702	1.28140703517588	1.2834	0.1461	1.2864	0.1009	1201135500
1881	6	142270565	142870688	0.358422	0.166837464986	322	3	-1.02517028852286	0.305282844819422	-0.51838208187046	137.008741753414	1.30628803245436	1.2834	0.1461	1.2864	0.1009	1201746835
1882	6	142870688	143454540	0.379852	0.143618588272	363	5	-1.18272154685409	0.236919521862906	-0.541933923386932	154.4539542127	1.3010752688172	1.2834	0.1461	1.2864	0.1009	1202346958
1883	6	143454540	144028599	0.390162	0.129009387537	680	7	0.753982723960503	0.450859595485476	0.245317094538369	289.335231032055	2.25165562913907	2.1092	0.135	2.1014	0.1246	1202930810
1884	6	144028599	144657203	0.390892	0.204586671418	652	7	0.555438135770125	0.578595013966242	0.184654312631745	277.421427401323	2.15894039735099	2.1092	0.135	2.1014	0.1246	1203504869
1885	6	144657203	145244125	0.36415	0.148098043692	554	4	0.424949549527958	0.67087345270837	0.154024719815724	235.723114693762	2.06716417910448	2.1092	0.135	2.1014	0.1246	1204133473
1886	6	145244125	145843887	0.370868	0.166335979939	594	5	0.468086171111439	0.639722968167771	0.168559459418083	252.742834166236	2.12903225806452	2.1092	0.135	2.1014	0.1246	1204720395
1887	6	145843887	146447149	0.359972	0.171172724289	595	3	0.985168717880102	0.324541203623316	0.367446898210229	253.168327153048	2.41379310344828	2.1092	0.135	2.1014	0.1246	1205320157
1888	6	146447149	147026482	0.36277	0.136938513774	527	4	0.220421781540043	0.825542683319096	0.0819417054037502	224.234804049842	1.96641791044776	2.1092	0.135	2.1014	0.1246	1205923419
1889	6	147026482	147593775	0.363716	0.118621241581	540	4	0.318898114274965	0.74980377431807	0.117098150817366	229.766212878396	2.01492537313433	2.1092	0.135	2.1014	0.1246	1206502752
1890	6	147593775	148175234	0.369718	0.140094142493	618	4	0.909756110684496	0.36295114544864	0.31174558167091	262.95466584972	2.30597014925373	2.1092	0.135	2.1014	0.1246	1207070045
1891	6	148175234	148782514	0.396994	0.176656566987	643	7	0.491620232423217	0.622987837784568	0.164601085728615	273.591990520016	2.12913907284768	2.1092	0.135	2.1014	0.1246	1207651504
1892	6	148782514	149383695	0.403424	0.168303722174	578	8	-0.106729822712681	0.91500332263083	-0.037919915485421	245.934946377246	1.87206477732794	2.1092	0.135	2.1014	0.1246	1208258784
1893	6	149383695	149991519	0.396354	0.177393456	660	7	0.612165160967376	0.540428489226174	0.202248372646483	280.825371295818	2.18543046357616	2.1092	0.135	2.1014	0.1246	1208859965
1894	6	149991519	150676696	0.435996	0.270261552854	650	11	0.280467580065096	0.779118795073455	0.0880035057016793	276.570441427699	2.03442879499218	2.1092	0.135	2.1014	0.1246	1209467789
1895	6	150676696	151290699	0.411002	0.185671731246	692	9	0.643194989732343	0.520097583937543	0.216615050037144	294.441146873797	2.25223759153784	2.1092	0.135	2.1014	0.1246	1210152966
1896	6	151290699	151950283	0.406338	0.241946438968	628	8	0.239939262808813	0.810377342436482	0.081775150905527	267.209595717839	2.03400809716599	2.1092	0.135	2.1014	0.1246	1210766969
1897	6	151950283	152555367	0.383492	0.173668449339	552	6	-0.0203805957450086	0.983739762988424	-0.00772087694899429	234.872128720138	1.90017211703959	2.1092	0.135	2.1014	0.1246	1211426553
1898	6	152555367	153139896	0.3663	0.144610447044	539	4	0.311323011756894	0.755555075061181	0.114424016519041	229.340719891584	2.01119402985075	2.1092	0.135	2.1014	0.1246	1212031637
1899	6	153139896	153743909	0.360724	0.172203247281	545	4	0.356773626865319	0.721261281378884	0.130394973430824	231.893677812455	2.03358208955224	2.1092	0.135	2.1014	0.1246	1212616166
1900	6	153743909	154359324	0.35102	0.187540115207	518	3	0.418150023766445	0.675837432621236	0.167509327701477	220.405367168536	2.10141987829615	2.1092	0.135	2.1014	0.1246	1213220179
1901	6	154359324	154966997	0.391318	0.177189047399	619	7	0.321439156831464	0.747877613361195	0.109721757614932	263.380158836532	2.04966887417219	2.1092	0.135	2.1014	0.1246	1213835594
1902	6	154966997	155599031	0.402424	0.208903318492	656	8	0.434073950700849	0.664234741038451	0.144706406631984	279.12339934857	2.1246963562753	2.1092	0.135	2.1014	0.1246	1214443267
1903	6	155599031	156170072	0.369824	0.124406128457	605	4	0.811279777949575	0.417205020292704	0.281073885928492	257.423257021166	2.25746268656716	2.1092	0.135	2.1014	0.1246	1215075301
1904	6	156170072	156755748	0.384598	0.146285659648	524	6	-0.213035961927471	0.831298912893042	-0.0828223321897131	222.958325089407	1.80378657487091	1.7801	0.1245	1.8038	0.0734	1215646342
1905	6	156755748	157337864	0.401964	0.141064667523	573	8	-0.14139673126483	0.88755653640121	-0.050454269229195	243.807481443187	1.85587044534413	1.7801	0.1245	1.8038	0.0734	1216232018
1906	6	157337864	158006609	0.432472	0.252330858548	578	11	-0.244527085068495	0.806822627672789	-0.0813667197134587	245.934946377246	1.80907668231612	1.7801	0.1245	1.8038	0.0734	1216814134
1907	6	158006609	158614534	0.43955	0.177530122959	562	11	-0.361192566209293	0.717955498882567	-0.121866081993212	239.127058588257	1.75899843505477	1.7801	0.1245	1.8038	0.0734	1217482879
1908	6	158614534	159261531	0.434348	0.227198889639	595	11	-0.120570011356397	0.904031622988388	-0.0395465440188317	253.168327153048	1.8622848200313	1.7801	0.1245	1.8038	0.0734	1218090804
1909	6	159261531	159861732	0.42281	0.166945739844	583	10	-0.260257431909558	0.794665205831613	-0.0963566270691352	248.062411311306	1.821875	1.7801	0.1245	1.8038	0.0734	1218737801
1910	6	159861732	160476597	0.427704	0.186813365536	511	10	-0.725603657595753	0.468081778219314	-0.28652921933201	217.426916260853	1.596875	1.7801	0.1245	1.8038	0.0734	1219338002
1911	6	160476597	161195893	0.419786	0.304875878637	539	9	-0.376827732838005	0.706301629605674	-0.143871714847075	229.340719891584	1.75427176566314	1.7801	0.1245	1.8038	0.0734	1219952867
1912	6	161195893	161834356	0.411868	0.216869262588	533	9	-0.416828623919195	0.676803764044387	-0.160021454840404	226.787761970713	1.73474369406021	1.7801	0.1245	1.8038	0.0734	1220672163
1913	6	161834356	162410287	0.404366	0.131840446165	567	8	-0.18299702152741	0.854800355633692	-0.0656406730438709	241.254523522316	1.83643724696356	1.7801	0.1245	1.8038	0.0734	1221310626
1914	6	162410287	162975966	0.382162	0.11610648442	523	6	-0.219916510719702	0.825936177379791	-0.085578197480222	222.532832102595	1.80034423407917	1.7801	0.1245	1.8038	0.0734	1221886557
1915	6	162975966	163558855	0.373136	0.142203747197	574	5	0.325159095962908	0.745060664671771	0.119147265293005	244.232974429999	2.0573476702509	1.7801	0.1245	1.8038	0.0734	1222452236
1916	6	163558855	164116917	0.41077	0.104042203196	534	9	-0.410161808738997	0.681687254525776	-0.157317245912026	227.213254957525	1.7379983726607	1.7801	0.1245	1.8038	0.0734	1223035125
1917	6	164116917	164673311	0.414584	0.101356233173	561	9	-0.230157798873641	0.817969153195336	-0.0861562169907873	238.701565601445	1.82587469487388	1.7801	0.1245	1.8038	0.0734	1223593187
1918	6	164673311	165272063	0.360604	0.164929720485	509	4	0.0840699362147662	0.933000827426353	0.0318043998422308	216.575930287229	1.89925373134328	1.7801	0.1245	1.8038	0.0734	1224149581
1919	6	165272063	165857247	0.377178	0.145567889758	505	5	-0.167939313299524	0.866631021785529	-0.0656200837435259	214.873958339982	1.81003584229391	1.7801	0.1245	1.8038	0.0734	1224748333
1920	6	165857247	166417299	0.4157	0.107225757608	480	9	-0.770169828469708	0.441199158805579	-0.311122581991062	204.236633669686	1.56224572823434	1.7801	0.1245	1.8038	0.0734	1225333517
1921	6	166417299	167006546	0.443544	0.151459404969	469	12	-1.07011719800823	0.284566558867235	-0.38092574011834	199.556210814755	1.49840255591054	1.7801	0.1245	1.8038	0.0734	1225893569
1922	6	167006546	167643169	0.446936	0.214605818514	562	12	-0.367886496046415	0.71295786980826	-0.11994353241279	239.127058588257	1.79552715654952	1.7801	0.1245	1.8038	0.0734	1226482816
1923	6	167643169	168358476	0.449492	0.300999431014	411	12	-1.50806752826399	0.131537244904671	-0.571375268952033	174.877617579668	1.31309904153355	1.2259	0.3642	1.3162	0.248	1227119439
1924	6	168358476	168927128	0.486222	0.120727615484	410	14	-1.41682318431447	0.156534629515406	-0.552298230430088	174.452124592856	1.31938857602574	1.2259	0.3642	1.3162	0.248	1227834746
1925	6	168927128	169513893	0.439782	0.147870101318	492	11	-0.871604046200284	0.383424422568186	-0.313777896874898	209.342549511428	1.53990610328638	1.2259	0.3642	1.3162	0.248	1228403398
1926	6	169513893	170119763	0.431062	0.174740455873	476	11	-0.988269527341082	0.323020665170848	-0.361474638906194	202.534661722438	1.48982785602504	1.2259	0.3642	1.3162	0.248	1228990163
1927	6	170119763	170756306	0.484842	0.214507111067	359	14	-1.79467798069154	0.072705020763932	-0.743938296112483	152.751982265452	1.15526950925181	1.2259	0.3642	1.3162	0.248	1229596033
1928	6	170756306	171115067	0.106368	0.319125757473	107	1	-1.98817425106867	0.0467924216851057	-1.7623933108894	45.5277495888674	0.537688442211055	1.2259	0.3642	1.3162	0.248	1230232576
1929	7	0	683041	0.555266	0.267979520995	437	16	0.29985014764686	0.764291461914219	0.162334114342661	185.940435236776	2.38147138964578	2.1955	0.2205	2.2022	0.1705	1230232576
1930	7	683041	1330600	0.55157	0.227869584084	360	16	-0.196608330343301	0.844134051182228	-0.117302258828263	153.177475252264	1.96185286103542	2.1955	0.2205	2.2022	0.1705	1230915617
1931	7	1330600	1949982	0.57086	0.192743734884	335	16	-0.357796147872573	0.720495873553634	-0.221138069812802	142.540150581968	1.82561307901907	2.1955	0.2205	2.2022	0.1705	1231563176
1932	7	1949982	2570397	0.543282	0.194087828308	461	16	0.454590452474962	0.649403904757567	0.239467585271401	196.152266920261	2.51226158038147	2.1955	0.2205	2.2022	0.1705	1232182558
1933	7	2570397	3212524	0.499034	0.221337835039	689	15	0.788719290189203	0.430276090831057	0.243209427477544	293.164667913361	2.3277027027027	2.1955	0.2205	2.2022	0.1705	1232802973
1934	7	3212524	3787974	0.39527	0.131114779738	705	7	0.931254677701912	0.35172184022111	0.297405605686823	299.972555702351	2.33443708609272	2.1955	0.2205	2.2022	0.1705	1233445100
1935	7	3787974	4367688	0.458402	0.137505735587	505	13	-0.752373757181211	0.451826323675003	-0.320363019222537	214.873958339982	1.61470823341327	2.1955	0.2205	2.2022	0.1705	1234020550
1936	7	4367688	5127560	0.47171	0.341994441169	561	14	-0.298076630335278	0.765644677574279	-0.0999213693267418	238.701565601445	1.80530973451327	2.1955	0.2205	2.2022	0.1705	1234600264
1937	7	5127560	6098775	0.490678	0.485180933161	661	15	0.582110910638601	0.560491976460554	0.183355716280945	281.250864282629	2.23310810810811	2.1955	0.2205	2.2022	0.1705	1235360136
1938	7	6098775	7089517	0.460876	0.495327744256	639	13	0.0505380635902777	0.959693617785731	0.0191695240853001	271.890018572769	2.0431654676259	2.1955	0.2205	2.2022	0.1705	1236331351
1939	7	7089517	7713071	0.375106	0.198144827874	609	5	0.575281477472838	0.56510094639545	0.204538756523649	259.125228968414	2.18279569892473	2.1955	0.2205	2.2022	0.1705	1237322093
1940	7	7713071	8288668	0.371072	0.131336681741	565	5	0.260841912146069	0.794214421720309	0.0963473959198671	240.403537548692	2.02508960573477	2.1955	0.2205	2.2022	0.1705	1237945647
1941	7	8288668	8853838	0.369972	0.115310437567	577	4	0.599176907443589	0.549054920293066	0.212710062412018	245.509453390434	2.15298507462687	2.1955	0.2205	2.2022	0.1705	1238521244
1942	7	8853838	9421183	0.33767	0.118702024341	519	1	1.21143500186545	0.225728731492229	0.515730431067333	220.830860155347	2.60804020100502	2.1955	0.2205	2.2022	0.1705	1239086414
1943	7	9421183	10025064	0.33489	0.172022302407	398	1	0.271743934862957	0.785818916850183	0.132764323253101	169.346208751114	2	2.1955	0.2205	2.2022	0.1705	1239653759
1944	7	10025064	10632802	0.342868	0.177277050308	450	2	0.251048658166481	0.801776489719843	0.100289351662031	191.47184406533	1.99115044247788	2.1955	0.2205	2.2022	0.1705	1240257640
1945	7	10632802	11253726	0.35377	0.194748471633	525	3	0.469697177776777	0.63857138449316	0.186874652568408	223.383818076219	2.12981744421907	2.1955	0.2205	2.2022	0.1705	1240865378
1946	7	11253726	11824243	0.351364	0.123601925972	504	3	0.31505571574578	0.752719351196662	0.127980963514839	214.44846535317	2.0446247464503	2.1955	0.2205	2.2022	0.1705	1241486302
1947	7	11824243	12400616	0.346158	0.132506206918	506	2	0.716271192941257	0.473823910756078	0.269501735139304	215.299451326794	2.23893805309735	2.1955	0.2205	2.2022	0.1705	1242056819
1948	7	12400616	13010231	0.356742	0.179810208082	591	3	0.955713201302769	0.339217151071752	0.357715360192455	251.4663552058	2.39756592292089	2.1955	0.2205	2.2022	0.1705	1242633192
1949	7	13010231	13601725	0.33861	0.154682887739	500	1	1.06388020622043	0.287382970875966	0.461923987371539	212.746493405922	2.51256281407035	2.1955	0.2205	2.2022	0.1705	1243242807
1950	7	13601725	14185475	0.34788	0.143468950749	488	2	0.566735378192221	0.570893980842678	0.21724549800788	207.64057756418	2.15929203539823	2.1955	0.2205	2.2022	0.1705	1243834301
1951	7	14185475	14766268	0.336568	0.139108081537	579	1	1.67739751442868	0.0934647751022064	0.673559240698689	246.360439364058	2.90954773869347	2.1955	0.2205	2.2022	0.1705	1244418051
1952	7	14766268	15320920	0.34761	0.0985338554625	512	2	0.766116464524268	0.443607007185043	0.286508160444994	217.852409247665	2.26548672566372	2.1955	0.2205	2.2022	0.1705	1244998844
1953	7	15320920	15882323	0.341488	0.10937419287	518	2	0.81596173610728	0.414522020745519	0.303316448131548	220.405367168536	2.29203539823009	2.1955	0.2205	2.2022	0.1705	1245553496
1954	7	15882323	16471244	0.353984	0.150989691317	579	3	0.86734665157077	0.38575210278327	0.32812057800416	246.360439364058	2.34888438133874	2.1955	0.2205	2.2022	0.1705	1246114899
1955	7	16471244	17061333	0.369442	0.152670190429	575	4	0.584026702407447	0.559202347017904	0.207700699598273	244.658467416811	2.1455223880597	2.1955	0.2205	2.2022	0.1705	1246703820
1956	7	17061333	17644697	0.359344	0.142902201713	550	3	0.653794156385107	0.513244431819231	0.253988848426945	234.021142746515	2.23123732251521	2.1955	0.2205	2.2022	0.1705	1247293909
1957	7	17644697	18236219	0.36364	0.154722901261	627	4	0.977932033347135	0.328107940585831	0.332604186568574	266.784102731027	2.33955223880597	2.1955	0.2205	2.2022	0.1705	1247877273
1958	7	18236219	18766309	0.349684	0.0567639457451	585	2	1.37256726878424	0.169886913130718	0.478800974915761	248.913397284929	2.58849557522124	2.1955	0.2205	2.2022	0.1705	1248468795
1959	7	18766309	19354791	0.354946	0.150356340551	578	3	0.859982772426437	0.389798539041221	0.325626722515602	245.934946377246	2.3448275862069	2.1955	0.2205	2.2022	0.1705	1248998885
1960	7	19354791	19962497	0.347246	0.177233728151	565	2	1.20641636350754	0.227656989737793	0.428615217747544	240.403537548692	2.5	2.1955	0.2205	2.2022	0.1705	1249587367
1961	7	19962497	20543175	0.360334	0.138937586752	591	4	0.705228342696582	0.480668145801513	0.247296873944068	251.4663552058	2.20522388059702	2.1955	0.2205	2.2022	0.1705	1250195073
1962	7	20543175	21142357	0.367536	0.165529004543	555	4	0.432524652046029	0.665360139061786	0.156626515004004	236.148607680574	2.07089552238806	2.1955	0.2205	2.2022	0.1705	1250775751
1963	7	21142357	21743581	0.3768	0.168363205727	605	5	0.546696062443131	0.584587559827903	0.195031670779274	257.423257021166	2.16845878136201	2.1955	0.2205	2.2022	0.1705	1251374933
1964	7	21743581	22319108	0.391446	0.131231028258	616	7	0.300166522382495	0.76405013957999	0.102712699095569	262.103679876096	2.03973509933775	2.1955	0.2205	2.2022	0.1705	1251976157
1965	7	22319108	22961577	0.406458	0.221752333576	717	8	0.857010235037072	0.391439228171559	0.272983710715805	305.078471544093	2.32226720647773	2.1955	0.2205	2.2022	0.1705	1252551684
1966	7	22961577	23620882	0.382852	0.241625651254	652	6	0.667674283478072	0.504341529014775	0.232482820503914	277.421427401323	2.24440619621343	2.1955	0.2205	2.2022	0.1705	1253194153
1967	7	23620882	24279827	0.384196	0.241211330232	629	6	0.509421661256764	0.610456696261683	0.180670873152126	267.63508870465	2.16523235800344	2.1955	0.2205	2.2022	0.1705	1253853458
1968	7	24279827	24870183	0.392266	0.15305341184	662	7	0.626346917266688	0.531087419001221	0.206613565207885	281.676357269441	2.19205298013245	2.1955	0.2205	2.2022	0.1705	1254512403
1969	7	24870183	25454321	0.400462	0.14403788146	713	8	0.829276708195352	0.406947847599496	0.264912668457788	303.376499596845	2.30931174089069	2.1955	0.2205	2.2022	0.1705	1255102759
1970	7	25454321	26013718	0.406722	0.106180404972	740	8	1.01647801437696	0.309401811835452	0.318535862530212	314.864810240765	2.39676113360324	2.1955	0.2205	2.2022	0.1705	1255686897
1971	7	26013718	26629172	0.413184	0.187591599047	660	9	0.429856903965995	0.667299736340536	0.148309036646236	280.825371295818	2.14808787632221	2.1955	0.2205	2.2022	0.1705	1256246294
1972	7	26629172	27238555	0.399696	0.179497951206	604	7	0.215075984586619	0.829708077285891	0.0743308977257461	256.997764034354	2	2.1955	0.2205	2.2022	0.1705	1256861748
1973	7	27238555	27832979	0.396014	0.158849575387	601	7	0.19380335013765	0.846329863718762	0.0671473391118525	255.721285073919	1.99006622516556	2.1955	0.2205	2.2022	0.1705	1257471131
1974	7	27832979	28398319	0.398942	0.115576467259	644	7	0.498711110572874	0.617982916249845	0.166843036515284	274.017483506828	2.13245033112583	2.1955	0.2205	2.2022	0.1705	1258065555
1975	7	28398319	28942537	0.4004	0.0812505282809	680	8	0.600475111751167	0.548189642790054	0.196545338151602	289.335231032055	2.20242914979757	2.1955	0.2205	2.2022	0.1705	1258630895
1976	7	28942537	29506437	0.409662	0.113317964178	620	8	0.184472209125374	0.853643026913547	0.0632788072881377	263.805651823344	2.0080971659919	2.1955	0.2205	2.2022	0.1705	1259175113
1977	7	29506437	30191291	0.406338	0.269917383851	602	8	0.0596713383376361	0.952417399737403	0.0207740787736022	256.146778060731	1.9497975708502	2.1955	0.2205	2.2022	0.1705	1259739013
1978	7	30191291	30812599	0.429714	0.195246158105	602	10	-0.137457733464589	0.890668999364594	-0.0500890235099296	256.146778060731	1.88125	2.1955	0.2205	2.2022	0.1705	1260423867
1979	7	30812599	31370178	0.457948	0.103266084268	638	13	0.044546184330789	0.964469038719642	0.0169100169031753	271.464525585957	2.03996802557954	2.1955	0.2205	2.2022	0.1705	1261045175
1980	7	31370178	31939322	0.387078	0.121487707856	647	6	0.633271539516918	0.526556335421464	0.221376568265344	275.293962467264	2.22719449225473	2.1955	0.2205	2.2022	0.1705	1261602754
1981	7	31939322	32538381	0.403628	0.165357669278	699	8	0.732209364249334	0.464040789622204	0.236303047389337	297.41959778148	2.26396761133603	2.1955	0.2205	2.2022	0.1705	1262171898
1982	7	32538381	33405816	0.374652	0.423587934543	656	5	0.911160104071885	0.362211021607271	0.311792343235401	279.12339934857	2.35125448028674	2.1955	0.2205	2.2022	0.1705	1262770957
1983	7	33405816	33967245	0.393608	0.109415438105	698	7	0.881618530654318	0.377983130774989	0.283009384610319	296.994104794668	2.3112582781457	2.1955	0.2205	2.2022	0.1705	1263638392
1984	7	33967245	34547801	0.392064	0.138756640186	657	7	0.590892526518407	0.554592433767869	0.195675718722997	279.548892335382	2.17549668874172	2.1955	0.2205	2.2022	0.1705	1264199821
1985	7	34547801	35412535	0.387642	0.421787509222	644	6	0.612629893140226	0.540121087777596	0.214671544387454	274.017483506828	2.21686746987952	2.1955	0.2205	2.2022	0.1705	1264780377
1986	7	35412535	36089030	0.403388	0.260896237223	640	8	0.323139843333971	0.74658933686838	0.109082496901262	272.315511559581	2.07287449392713	2.1955	0.2205	2.2022	0.1705	1265645111
1987	7	36089030	36700737	0.422602	0.1826152063	637	10	0.0887522373550891	0.929278816892201	0.0314408619866689	271.039032599145	1.990625	2.1955	0.2205	2.2022	0.1705	1266321606
1988	7	36700737	37273601	0.404618	0.127192492459	678	8	0.586608348330307	0.557466774549124	0.192295865150244	288.484245058431	2.19595141700405	2.1955	0.2205	2.2022	0.1705	1266933313
1989	7	37273601	37869332	0.391688	0.160695011675	703	7	0.9170729214026	0.359104429524694	0.293307037473203	299.121569728727	2.32781456953642	2.1955	0.2205	2.2022	0.1705	1267506177
1990	7	37869332	38491882	0.37907	0.196851658501	632	5	0.739647613893648	0.459513842542909	0.25802108679442	268.911567665086	2.26523297491039	2.1955	0.2205	2.2022	0.1705	1268101908
1991	7	38491882	39058515	0.381238	0.117594633564	722	6	1.14931269893423	0.250427063588278	0.379609693160008	307.205936478152	2.48537005163511	2.1955	0.2205	2.2022	0.1705	1268724458
1992	7	39058515	39617167	0.393158	0.104988436451	701	7	0.902891165103287	0.3665836600663	0.28919679241129	298.270583755103	2.32119205298013	2.1955	0.2205	2.2022	0.1705	1269291091
1993	7	39617167	40356337	0.376112	0.323565620899	667	5	0.989769995403578	0.32228655362918	0.335783289801902	283.803822203501	2.39068100358423	2.1955	0.2205	2.2022	0.1705	1269849743
1994	7	40356337	40920441	0.373098	0.113638619829	650	5	0.868281981527326	0.385239983713524	0.298536246533134	276.570441427699	2.32974910394265	2.1955	0.2205	2.2022	0.1705	1270588913
1995	7	40920441	41489224	0.388624	0.120930126252	603	6	0.330527392658763	0.741001498205861	0.119768858172921	256.572271047542	2.07573149741824	2.1955	0.2205	2.2022	0.1705	1271153017
1996	7	41489224	42039837	0.398424	0.0919211860236	666	7	0.654710429865314	0.512654208793545	0.215304525471929	283.378329216689	2.20529801324503	2.1955	0.2205	2.2022	0.1705	1271721800
1997	7	42039837	42603518	0.396948	0.112973472585	670	7	0.683073942463939	0.494560120022434	0.223943443745802	285.080301163936	2.21854304635762	2.1955	0.2205	2.2022	0.1705	1272272413
1998	7	42603518	43210147	0.388682	0.175773001291	667	6	0.770882515361535	0.440776571726446	0.265297617457422	283.803822203501	2.2960413080895	2.1955	0.2205	2.2022	0.1705	1272836094
1999	7	43210147	43812012	0.406508	0.169248917947	694	8	0.697542455697185	0.485463379512139	0.225946254592161	295.29213284742	2.24777327935223	2.1955	0.2205	2.2022	0.1705	1273442723
[truncated: 2,506 more rows]
