# Supplementary material for: Digital microfluidic isolation of single cells for -Omics
Source: Nat Commun. 2020 Nov 11;11:5632. doi: 10.1038/s41467-020-19394-5 (PMC7658233; doi:10.1038/s41467-020-19394-5)
Supplement: Supplementary file 8 — Source Data [file 41467_2020_19394_MOESM8_ESM.zip › Source Data/Figure S8_Processed Sequencing Data/1CellAI-3 (Figure 8).txt]

Chrom	Start	End	GCfrac	Nfrac	Count	bin	zscore	pvalue	Log2_foldchange	rpkm	est_copy	seg.mean	seg.sd	seg.median	seg.mad	Position
1	1	0	1477506	0.611508	0.661591898781	170	16	-1.61880991085083	0.105488169050877	-1.37072310595465	64.2438181385996	0.815347721822542	1.1718	0.414	0.9812	0.2366	0
2	1	1477506	2199916	0.550532	0.307872260904	416	16	-0.141816868246369	0.887224659804919	-0.0796743239512591	157.208402033279	1.99520383693046	1.1718	0.414	0.9812	0.2366	1477506
3	1	2199916	2860961	0.595166	0.243621841176	259	16	-1.08445063933946	0.27816504142512	-0.763305754405798	97.8773464582194	1.24220623501199	1.1718	0.414	0.9812	0.2366	2199916
4	1	2860961	3395484	0.56922	0.0645865566122	182	16	-1.54676146974817	0.12192077439609	-1.27231940189365	68.7786758895596	0.872901678657074	1.1718	0.414	0.9812	0.2366	2860961
5	1	3395484	4129575	0.556132	0.318885533265	176	16	-1.5827856902995	0.113470319350932	-1.32068242345505	66.5112470140796	0.844124700239808	1.1718	0.414	0.9812	0.2366	3395484
6	1	4129575	4714168	0.479562	0.144704093275	336	14	-2.05997727610809	0.0394007132543463	-1.08460535481503	126.976017026879	0.918032786885246	1.1718	0.414	0.9812	0.2366	4129575
7	1	4714168	5292119	0.456362	0.134874755818	389	13	-1.82875677464163	0.0674360530522371	-0.912884333241909	147.004972093619	1.04429530201342	1.1718	0.414	0.9812	0.2366	4714168
8	1	5292119	5860233	0.480376	0.119894950661	303	14	-2.24049124055608	0.02505904881527	-1.23374879412084	114.505158211739	0.827868852459016	1.1718	0.414	0.9812	0.2366	5292119
9	1	5860233	6446979	0.540016	0.147842507661	319	16	-0.724208433826177	0.468937781587562	-0.462701428327482	120.551635213019	1.52997601918465	1.1718	0.414	0.9812	0.2366	5860233
10	1	6446979	7094704	0.4825	0.228067466903	596	14	-0.637746041063337	0.523639009553507	-0.257754257131633	225.231268297679	1.62841530054645	1.1718	0.414	0.9812	0.2366	6446979
11	1	7094704	7655639	0.487108	0.108631124818	685	14	-0.150905349067249	0.880050380866973	-0.0569625997459057	258.864796617298	1.87158469945355	2.2047	0.1836	2.1961	0.1416	7094704
12	1	7655639	8303803	0.447464	0.228590295049	799	12	0.392927747915087	0.69437284662245	0.135097233311162	301.945945251418	2.17414965986395	2.2047	0.1836	2.1961	0.1416	7655639
13	1	8303803	8949515	0.418338	0.225660975791	787	9	0.668103764307838	0.504067359145386	0.231610921465037	297.411087500458	2.26149425287356	2.2047	0.1836	2.1961	0.1416	8303803
14	1	8949515	9634621	0.495134	0.270185927433	787	15	0.600497223124064	0.548174910982792	0.197247862423174	297.411087500458	2.33185185185185	2.2047	0.1836	2.1961	0.1416	8949515
15	1	9634621	10359005	0.453716	0.309758360207	710	13	-0.119347258741247	0.905000243965669	-0.0448354638360565	268.312416931798	1.90604026845638	2.2047	0.1836	2.1961	0.1416	9634621
16	1	10359005	10962865	0.491486	0.171993508429	718	15	0.188496335992564	0.850487587492188	0.0648680707387386	271.335655432438	2.12740740740741	2.2047	0.1836	2.1961	0.1416	10359005
17	1	10962865	11614386	0.48336	0.232565028602	735	14	0.122600657672127	0.902423333626789	0.044677662129932	277.760037246298	2.00819672131148	2.2047	0.1836	2.1961	0.1416	10962865
18	1	11614386	12254539	0.517524	0.21893672294	782	15	0.570642086375404	0.568242283603784	0.18805283422304	295.521563437558	2.31703703703704	2.2047	0.1836	2.1961	0.1416	11614386
19	1	12254539	13787191	0.441146	0.673768083035	779	12	0.282900691938864	0.777252964151218	0.0985250584448546	294.387848999818	2.11972789115646	2.2047	0.1836	2.1961	0.1416	12254539
20	1	13787191	14407453	0.43416	0.193889033989	789	11	0.41136685506544	0.680803554012594	0.137848436005601	298.166897125618	2.13676371022343	2.2047	0.1836	2.1961	0.1416	13787191
21	1	14407453	14989912	0.424528	0.141570479639	761	10	0.257746772447607	0.796602346125701	0.0966465237112277	287.585562373378	2.10366275051831	2.2047	0.1836	2.1961	0.1416	14407453
22	1	14989912	15573437	0.48865	0.143138683004	819	14	0.582090748994278	0.560505556078156	0.200796864047214	309.504041503018	2.23770491803279	2.2047	0.1836	2.1961	0.1416	14989912
23	1	15573437	16262580	0.46305	0.274461178594	779	13	0.248095908227994	0.804060201431723	0.0889688398335684	294.387848999818	2.09127516778524	2.2047	0.1836	2.1961	0.1416	15573437
24	1	16262580	17334882	0.51144	0.533713450129	807	15	0.719917770118701	0.471575626202449	0.233452900193468	304.969183752058	2.39111111111111	2.2047	0.1836	2.1961	0.1416	16262580
25	1	17334882	17969314	0.502812	0.211893473217	728	15	0.248206609489882	0.803974552704705	0.0848226771143836	275.114703558238	2.15703703703704	2.2047	0.1836	2.1961	0.1416	17334882
26	1	17969314	18521200	0.499378	0.0940157931167	804	15	0.702004688069506	0.482676239817961	0.228079728094616	303.835469314318	2.38222222222222	2.2047	0.1836	2.1961	0.1416	17969314
27	1	18521200	19077495	0.493372	0.101196307714	924	15	1.41852797003733	0.156036678626922	0.428777078331745	349.184046823918	2.73777777777778	2.2047	0.1836	2.1961	0.1416	18521200
28	1	19077495	19661460	0.4832	0.143784302141	815	14	0.560210268455128	0.575336023800588	0.193733471524645	307.992422252698	2.22677595628415	2.2047	0.1836	2.1961	0.1416	19077495
29	1	19661460	20294778	0.465174	0.210507201753	800	13	0.359926437305589	0.7189021460356	0.127345511546624	302.323850063998	2.14765100671141	2.2047	0.1836	2.1961	0.1416	19661460
30	1	20294778	20906339	0.477008	0.182420069298	989	14	1.51201117190815	0.130531020476638	0.472903933165316	373.747859641618	2.70218579234973	2.2047	0.1836	2.1961	0.1416	20294778
31	1	20906339	21563446	0.40862	0.239088915504	757	8	0.463228966700052	0.643200255335114	0.167492502502292	286.073943123058	2.16595135908441	2.2047	0.1836	2.1961	0.1416	20906339
32	1	21563446	22254740	0.50199	0.276718733274	715	15	0.170583253943368	0.864551466333832	0.0588274685814391	270.201940994698	2.11851851851852	2.2047	0.1836	2.1961	0.1416	21563446
33	1	22254740	22885971	0.480082	0.207896950562	768	14	0.303114622120115	0.761802511200372	0.108039723127361	290.230896061438	2.09836065573771	2.2047	0.1836	2.1961	0.1416	22254740
34	1	22885971	23471767	0.485198	0.146460542578	833	14	0.658672430881303	0.510106140187744	0.225249907771753	314.794708879138	2.27595628415301	2.2047	0.1836	2.1961	0.1416	22885971
35	1	23471767	24145905	0.454474	0.258312096336	811	13	0.418504333489092	0.675578418836761	0.147047425989172	306.480803002378	2.17718120805369	2.2047	0.1836	2.1961	0.1416	23471767
36	1	24145905	24796802	0.45735	0.231829306327	777	13	0.237445381649176	0.812311286717228	0.0852601101796091	293.632039374658	2.08590604026846	2.2047	0.1836	2.1961	0.1416	24145905
37	1	24796802	25427884	0.463804	0.207709933099	679	13	-0.284430420712935	0.776080548907854	-0.109242913983369	256.597367741818	1.82281879194631	2.2047	0.1836	2.1961	0.1416	24796802
38	1	25427884	26166886	0.467966	0.323411844623	631	13	-0.540043058604581	0.589167338012676	-0.215014483245552	238.457936737979	1.69395973154362	2.2047	0.1836	2.1961	0.1416	25427884
39	1	26166886	26827376	0.47554	0.242986267771	794	14	0.44533774562459	0.656075694148025	0.156072419549163	300.056421188518	2.16939890710383	2.2047	0.1836	2.1961	0.1416	26166886
40	1	26827376	27548159	0.473618	0.306309943492	710	14	-0.0141523456975609	0.98870843879907	-0.00524756320175034	268.312416931798	1.93989071038251	2.2047	0.1836	2.1961	0.1416	26827376
41	1	27548159	28223466	0.476064	0.259596005965	815	14	0.560210268455128	0.575336023800588	0.193733471524645	307.992422252698	2.22677595628415	2.2047	0.1836	2.1961	0.1416	27548159
42	1	28223466	28995833	0.419896	0.352639354089	864	9	1.10883116412297	0.267503023703996	0.366278598121019	326.509758069118	2.48275862068966	2.2047	0.1836	2.1961	0.1416	28223466
43	1	28995833	29679015	0.443604	0.268130600631	807	12	0.436938570305576	0.662155898874143	0.149470403660966	304.969183752058	2.19591836734694	2.2047	0.1836	2.1961	0.1416	28995833
44	1	29679015	30404383	0.478374	0.310694709444	786	14	0.40157678454629	0.687995518095779	0.141462724664812	297.033182687878	2.14754098360656	2.2047	0.1836	2.1961	0.1416	29679015
45	1	30404383	30996073	0.480618	0.154962902871	701	14	-0.0633834269106485	0.949461184122476	-0.0236521435831716	264.911273618578	1.91530054644809	2.2047	0.1836	2.1961	0.1416	30404383
46	1	30996073	31602503	0.468036	0.175502531207	791	13	0.311999067700906	0.75504123186231	0.111023206244691	298.922706750778	2.12348993288591	2.2047	0.1836	2.1961	0.1416	30996073
47	1	31602503	32239335	0.48294	0.214863574695	820	14	0.587560869129065	0.556827082814027	0.202557321911651	309.881946315598	2.24043715846995	2.2047	0.1836	2.1961	0.1416	31602503
48	1	32239335	32948488	0.455718	0.294933533384	830	13	0.519684335987868	0.603283606237873	0.180456848006186	313.660994441398	2.22818791946309	2.2047	0.1836	2.1961	0.1416	32239335
49	1	32948488	33647449	0.453358	0.284652505648	851	13	0.631514865065464	0.527703932769781	0.216504643457862	321.596995505578	2.28456375838926	2.2047	0.1836	2.1961	0.1416	32948488
50	1	33647449	34220418	0.451892	0.127352439661	836	13	0.551635915724324	0.581197824221809	0.190848453852782	315.928423316878	2.24429530201342	2.2047	0.1836	2.1961	0.1416	33647449
51	1	34220418	34781660	0.449912	0.109118704587	1070	12	1.8837943563929	0.059592797243728	0.556440621671695	404.358149460598	2.91156462585034	2.2047	0.1836	2.1961	0.1416	34220418
52	1	34781660	35341725	0.449814	0.107246480319	911	12	1.00907926138193	0.312936623049651	0.324352784185236	344.271284260378	2.47891156462585	2.2047	0.1836	2.1961	0.1416	34781660
53	1	35341725	36027950	0.394368	0.271376006412	737	7	0.553444530732644	0.579959053459611	0.199921900473869	278.515846871458	2.24353120243531	2.2047	0.1836	2.1961	0.1416	35341725
54	1	36027950	36688308	0.431336	0.242834947104	747	11	0.171064878814184	0.864172751410123	0.0589313787813798	282.294894997258	2.02301963439404	2.2047	0.1836	2.1961	0.1416	36027950
55	1	36688308	37287390	0.48005	0.165389712927	764	14	0.281234141580965	0.778530819754519	0.100506050441954	288.719276811118	2.08743169398907	2.2047	0.1836	2.1961	0.1416	36688308
56	1	37287390	37834007	0.478924	0.0852827482497	874	14	0.882947356407591	0.377264715360257	0.294566691906804	330.288806194918	2.3879781420765	2.2047	0.1836	2.1961	0.1416	37287390
57	1	37834007	38495340	0.465712	0.24395123183	775	13	0.226794855070357	0.820583264532828	0.0815418219334991	292.876229749498	2.08053691275168	2.2047	0.1836	2.1961	0.1416	37834007
58	1	38495340	39061225	0.456718	0.116428249556	779	13	0.248095908227994	0.804060201431723	0.0889688398335684	294.387848999818	2.09127516778524	2.2047	0.1836	2.1961	0.1416	38495340
59	1	39061225	39735315	0.425748	0.258259282885	790	10	0.40933323736368	0.682295126985904	0.150602723272148	298.544801938198	2.18382861091914	2.2047	0.1836	2.1961	0.1416	39061225
60	1	39735315	40405957	0.438614	0.254445740052	742	11	0.142457500689035	0.886718646470738	0.0492423226129459	280.405370934358	2.00947867298578	2.2047	0.1836	2.1961	0.1416	39735315
61	1	40405957	41088519	0.406074	0.267465812629	791	8	0.65304118879878	0.513729725137087	0.230876896989352	298.922706750778	2.26323319027182	2.2047	0.1836	2.1961	0.1416	40405957
62	1	41088519	41704921	0.442154	0.188841048537	788	12	0.332412867128164	0.739577523871604	0.115097359839562	297.788992313038	2.14421768707483	2.2047	0.1836	2.1961	0.1416	41088519
63	1	41704921	42252912	0.500038	0.0875762558144	772	15	0.510931812878085	0.609398804014169	0.169485074183768	291.742515311758	2.28740740740741	2.2047	0.1836	2.1961	0.1416	41704921
64	1	42252912	42844135	0.411788	0.154295418142	790	9	0.685274961703233	0.493170428573646	0.237099939022016	298.544801938198	2.27011494252874	2.2047	0.1836	2.1961	0.1416	42252912
65	1	42844135	43487604	0.424556	0.222961789923	781	10	0.362289162044899	0.717135956312825	0.134072618349662	295.143658624978	2.15894955079475	2.2047	0.1836	2.1961	0.1416	42844135
66	1	43487604	44097015	0.47732	0.179535649996	824	14	0.609441349668215	0.542231936990883	0.209577749589423	311.393565565918	2.25136612021858	2.2047	0.1836	2.1961	0.1416	43487604
67	1	44097015	44709720	0.45591	0.183946597465	833	13	0.535660125856096	0.592193466236352	0.185662007137447	314.794708879138	2.23624161073826	2.2047	0.1836	2.1961	0.1416	44097015
68	1	44709720	45306909	0.471	0.162744122882	930	14	1.18927408395569	0.234331830056122	0.384164128401599	351.451475699398	2.54098360655738	2.2047	0.1836	2.1961	0.1416	44709720
69	1	45306909	46057641	0.407858	0.333983365569	764	8	0.502307953602731	0.615450915318623	0.180771840552309	288.719276811118	2.1859799713877	2.2047	0.1836	2.1961	0.1416	45306909
70	1	46057641	46739291	0.4057	0.266485733148	796	8	0.680954750872122	0.495900122488203	0.239967633060209	300.812230813678	2.27753934191702	2.2047	0.1836	2.1961	0.1416	46057641
71	1	46739291	47487093	0.463986	0.331373812854	806	13	0.391878017042045	0.695148346400436	0.138125350299866	304.591278939478	2.16375838926175	2.2047	0.1836	2.1961	0.1416	46739291
72	1	47487093	48167635	0.450778	0.265291488255	818	13	0.455781176514957	0.648547341324585	0.159446354713648	309.126136690438	2.19597315436242	2.2047	0.1836	2.1961	0.1416	47487093
73	1	48167635	48734785	0.462736	0.118399012607	843	13	0.588912758750189	0.555919798438658	0.202878142713981	318.573757004938	2.26308724832215	2.2047	0.1836	2.1961	0.1416	48167635
74	1	48734785	49331543	0.405004	0.162139426702	783	8	0.608379489481432	0.542935811587532	0.216211509807601	295.899468250138	2.24034334763948	2.2047	0.1836	2.1961	0.1416	48734785
75	1	49331543	49933878	0.378948	0.169897150257	605	5	0.151379842393065	0.879676089650422	0.0588398611660582	228.632411610899	1.98360655737705	2.2047	0.1836	2.1961	0.1416	49331543
76	1	49933878	50601492	0.361516	0.251064237718	657	4	0.690321532333997	0.489992009891072	0.267527753558752	248.283461865059	2.24232081911263	2.2047	0.1836	2.1961	0.1416	49933878
77	1	50601492	51202463	0.399144	0.168013098802	1147	7	2.9327403654773	0.00335984733381547	0.838050767394625	433.456820029257	3.49162861491629	2.2047	0.1836	2.1961	0.1416	50601492
78	1	51202463	51884419	0.382758	0.266814867821	611	6	-0.028642285582306	0.97714988688844	-0.0113199624386739	230.899840486379	1.90342679127726	2.2047	0.1836	2.1961	0.1416	51202463
79	1	51884419	52515583	0.385642	0.207812866387	732	6	0.691430579825557	0.48929499235602	0.249351306026639	276.626322808558	2.2803738317757	2.2047	0.1836	2.1961	0.1416	51884419
80	1	52515583	53202684	0.396282	0.272304944979	730	7	0.512822406724808	0.608075554540483	0.186153745146179	275.870513183398	2.22222222222222	2.2047	0.1836	2.1961	0.1416	52515583
81	1	53202684	53830948	0.4457	0.204156214585	687	12	-0.223223765551761	0.823361356320058	-0.0827881707987145	259.620606242458	1.86938775510204	2.2047	0.1836	2.1961	0.1416	53202684
82	1	53830948	54415206	0.469264	0.144213686419	771	13	0.20549380191272	0.837186340131829	0.0740763716869334	291.364610499178	2.06979865771812	2.2047	0.1836	2.1961	0.1416	53830948
83	1	54415206	55037497	0.477002	0.196517384953	890	14	0.970469278564191	0.331812630976676	0.320738748259965	336.335283196198	2.43169398907104	2.2047	0.1836	2.1961	0.1416	54415206
84	1	55037497	55654887	0.459782	0.190139134097	802	13	0.370576963884408	0.710952642454714	0.130947748226819	303.079659689158	2.15302013422819	2.2047	0.1836	2.1961	0.1416	55037497
85	1	55654887	56247615	0.412656	0.156442752831	715	9	0.255995026818365	0.797954677425157	0.0931905276233025	270.201940994698	2.05459770114943	2.2047	0.1836	2.1961	0.1416	55654887
86	1	56247615	56824574	0.38886	0.133387294418	818	6	1.20321790565263	0.228892007619708	0.409608500684346	309.126136690438	2.54828660436137	2.2047	0.1836	2.1961	0.1416	56247615
87	1	56824574	57393964	0.401412	0.121867261455	731	8	0.318078443918672	0.750425434421054	0.117070608468998	276.248417995978	2.09155937052933	2.2047	0.1836	2.1961	0.1416	56824574
88	1	57393964	57935864	0.405422	0.0773205388448	823	8	0.831687986068171	0.405585083651091	0.288091632938186	311.015660753338	2.35479256080114	2.2047	0.1836	2.1961	0.1416	57393964
89	1	57935864	58502738	0.397714	0.117969778116	755	7	0.657901421038507	0.510601477482779	0.234733925591241	285.318133497898	2.29832572298326	2.2047	0.1836	2.1961	0.1416	57935864
90	1	58502738	59094223	0.410758	0.154670025444	798	9	0.731064821424285	0.464739560400917	0.251636032179897	301.568040438838	2.29310344827586	2.2047	0.1836	2.1961	0.1416	58502738
91	1	59094223	59653371	0.414602	0.10578236889	775	9	0.599418974726259	0.548893526814473	0.209443596119151	292.876229749498	2.22701149425287	2.2047	0.1836	2.1961	0.1416	59094223
92	1	59653371	60255843	0.39864	0.170085912706	760	7	0.686917223901247	0.492134892390438	0.244256699709747	287.207657560798	2.31354642313546	2.2047	0.1836	2.1961	0.1416	59653371
93	1	60255843	60821076	0.37104	0.115409043704	663	5	0.514516213455283	0.606891127700327	0.190913589116689	250.550890740539	2.17377049180328	2.2047	0.1836	2.1961	0.1416	60255843
94	1	60821076	61417341	0.382734	0.161446672201	763	6	0.875912057739969	0.38107784400735	0.309190714577127	288.341371998538	2.37694704049844	2.2047	0.1836	2.1961	0.1416	60821076
95	1	61417341	61970030	0.39004	0.0953320945414	749	7	0.623082457603219	0.533230336915675	0.223222999837551	283.050704622418	2.28006088280061	2.2047	0.1836	2.1961	0.1416	61417341
96	1	61970030	62620848	0.381812	0.231736061387	720	6	0.62001839482643	0.535245676443382	0.225504564072271	272.091465057598	2.24299065420561	2.2047	0.1836	2.1961	0.1416	61970030
97	1	62620848	63280408	0.38627	0.241918854994	705	6	0.530753163577522	0.595589840046854	0.195130915028753	266.422892868898	2.19626168224299	2.2047	0.1836	2.1961	0.1416	62620848
98	1	63280408	63869089	0.386228	0.150643557377	725	6	0.6497734719094	0.515838557007568	0.235488652644893	273.980989120498	2.25856697819315	2.2047	0.1836	2.1961	0.1416	63280408
99	1	63869089	64446262	0.393574	0.133708610763	627	7	-0.0849031322476295	0.932338401607895	-0.0332772758191615	236.946317487659	1.90867579908676	2.2047	0.1836	2.1961	0.1416	63869089
100	1	64446262	65033617	0.394434	0.148726068562	770	7	0.744948829626726	0.456302654503374	0.263115726961063	290.986705686598	2.34398782343988	2.2047	0.1836	2.1961	0.1416	64446262
101	1	65033617	65629394	0.399178	0.160759814494	743	7	0.588263494167932	0.556355444860393	0.211619491917396	280.783275746938	2.26179604261796	2.2047	0.1836	2.1961	0.1416	65033617
102	1	65629394	66254847	0.377892	0.200579420036	713	5	0.827564809198574	0.40791700466599	0.295806795447989	269.446131369538	2.33770491803279	2.2047	0.1836	2.1961	0.1416	65629394
103	1	66254847	66835865	0.365906	0.139441463087	681	4	0.839308355701984	0.401296295559499	0.319289181248493	257.353177366978	2.32423208191126	2.2047	0.1836	2.1961	0.1416	66254847
104	1	66835865	67427162	0.36773	0.154401256898	641	4	0.590996983422006	0.554522442157994	0.231958739855163	242.236984863779	2.1877133105802	2.2047	0.1836	2.1961	0.1416	66835865
105	1	67427162	68073033	0.388648	0.225851601945	768	6	0.905667134822938	0.365112062878923	0.318613968463753	290.230896061438	2.39252336448598	2.2047	0.1836	2.1961	0.1416	67427162
106	1	68073033	68649348	0.405242	0.132418902857	746	8	0.401819130138699	0.687817142253797	0.146374832771798	281.916990184678	2.13447782546495	2.2047	0.1836	2.1961	0.1416	68073033
107	1	68649348	69258553	0.36887	0.179258213573	671	4	0.777230512631989	0.437022783200514	0.297947149436606	253.574129241178	2.2901023890785	2.2047	0.1836	2.1961	0.1416	68649348
108	1	69258553	69884622	0.36436	0.201365983622	703	4	0.975879610455972	0.32912412733479	0.365159072308958	265.667083243738	2.39931740614334	2.2047	0.1836	2.1961	0.1416	69258553
109	1	69884622	70472166	0.345444	0.148999904688	532	2	0.434725712801024	0.663761532278356	0.175017571998989	201.045360292559	2.13440320962889	2.2047	0.1836	2.1961	0.1416	69884622
110	1	70472166	71088560	0.35187	0.188830520738	609	3	0.635509466094386	0.52509619491298	0.264172741813482	230.144030861219	2.24309392265193	2.2047	0.1836	2.1961	0.1416	70472166
111	1	71088560	71693782	0.3683	0.173856865745	593	4	0.293023336686033	0.769504314114162	0.119666487782426	224.097553859939	2.02389078498294	2.2047	0.1836	2.1961	0.1416	71088560
112	1	71693782	72257723	0.349438	0.113382428304	497	2	0.184379447534259	0.853715791898909	0.0768371780600854	187.818691852259	1.99398194583751	2.2047	0.1836	2.1961	0.1416	71693782
113	1	72257723	72815082	0.334444	0.102912126654	444	1	0.15617148967616	0.875897848911447	0.0820832619214142	167.789736785519	1.95594713656388	2.2047	0.1836	2.1961	0.1416	72257723
114	1	72815082	73397012	0.340498	0.140790129397	543	2	0.51340596759915	0.607667372062303	0.204543524302161	205.202313230939	2.17853560682046	2.2047	0.1836	2.1961	0.1416	72815082
115	1	73397012	73987386	0.335486	0.153079234519	524	1	0.664945464541836	0.506085374881193	0.321090397108759	198.022121791919	2.30837004405286	2.2047	0.1836	2.1961	0.1416	73397012
116	1	73987386	74559395	0.345768	0.125887879387	578	2	0.763752232865914	0.445014907365688	0.294660818998478	218.428981671239	2.31895687061184	2.2047	0.1836	2.1961	0.1416	73987386
117	1	74559395	75131647	0.352786	0.126259060694	595	3	0.548197313600475	0.583556426507091	0.230620182102455	224.853363485099	2.19152854511971	2.2047	0.1836	2.1961	0.1416	74559395
118	1	75131647	75753124	0.362604	0.195464997096	585	4	0.243361062230037	0.807725705007988	0.100071007707189	221.074315359299	1.99658703071672	2.2047	0.1836	2.1961	0.1416	75131647
119	1	75753124	76418971	0.36001	0.249076739852	589	4	0.268192199458035	0.788551379062244	0.109902017066883	222.585934609619	2.01023890784983	2.2047	0.1836	2.1961	0.1416	75753124
120	1	76418971	76984893	0.384012	0.116486017508	742	6	0.750940733991496	0.452688324228735	0.2689268443634	280.405370934358	2.31152647975078	2.2047	0.1836	2.1961	0.1416	76418971
121	1	76984893	77560331	0.38038	0.131096660283	670	6	0.322467623996735	0.747098461166425	0.121668753087731	253.196224428598	2.08722741433022	2.2047	0.1836	2.1961	0.1416	76984893
122	1	77560331	78159735	0.368906	0.165838065812	610	4	0.398555669905023	0.690220631059733	0.160443625686671	230.521935673799	2.08191126279863	2.2047	0.1836	2.1961	0.1416	77560331
123	1	78159735	78823021	0.368596	0.24617736542	448	4	-0.607105387828887	0.543780974827289	-0.284866884705974	169.301356035839	1.52901023890785	1.1085	0.1558	1.0819	0.1733	78159735
124	1	78823021	79414170	0.355418	0.154189552888	244	3	-1.64084308106831	0.100829992836751	-1.05538833852996	92.2087742695195	0.898710865561694	1.1085	0.1558	1.0819	0.1733	78823021
125	1	79414170	79994588	0.34357	0.138551871238	226	2	-1.75401592067412	0.0794277791828711	-1.06008590108701	85.4064876430795	0.906720160481444	1.1085	0.1558	1.0819	0.1733	79414170
126	1	79994588	80592222	0.33944	0.163367546023	252	1	-1.06488605000146	0.286927498539505	-0.735052680928775	95.2320127701594	1.11013215859031	1.1085	0.1558	1.0819	0.1733	79994588
127	1	80592222	81178536	0.337664	0.147214632432	216	1	-1.29383433869102	0.195722648804172	-0.957445102265223	81.6274395172795	0.951541850220264	1.1085	0.1558	1.0819	0.1733	80592222
128	1	81178536	81751251	0.347042	0.1269654191	322	2	-1.06735187879956	0.28581296960405	-0.549347985387584	121.685349650759	1.29187562688064	1.1085	0.1558	1.0819	0.1733	81178536
129	1	81751251	82317801	0.360556	0.117465360515	282	4	-1.63759758279079	0.101505667646214	-0.952670454364784	106.569157147559	0.962457337883959	1.1085	0.1558	1.0819	0.1733	81751251
130	1	82317801	82887691	0.354842	0.122637702013	262	3	-1.52858459929042	0.126367456315207	-0.9527026745554	99.0110608959594	0.965009208103131	1.1085	0.1558	1.0819	0.1733	82317801
131	1	82887691	83437906	0.351738	0.0912643239461	343	3	-1.02342143128993	0.306108630681617	-0.564060909920039	129.621350714939	1.26335174953959	1.1085	0.1558	1.0819	0.1733	82887691
132	1	83437906	84323614	0.376434	0.435479864696	384	5	-1.23229495079228	0.217838925262674	-0.596988970274742	145.115448030719	1.25901639344262	1.1085	0.1558	1.0819	0.1733	83437906
133	1	84323614	84898459	0.361144	0.130200314867	317	4	-1.42032513204581	0.15551304777515	-0.78388277662417	119.795825587859	1.08191126279863	1.1085	0.1558	1.0819	0.1733	84323614
134	1	84898459	85493549	0.390158	0.15979095599	333	7	-1.79103234057672	0.0732881053734343	-0.946220541549938	125.842302589139	1.01369863013699	1.1085	0.1558	1.0819	0.1733	84898459
135	1	85493549	86076328	0.38686	0.142041837472	359	6	-1.52829817056397	0.126438523937486	-0.778508498434352	135.667827716219	1.1183800623053	1.1085	0.1558	1.0819	0.1733	85493549
136	1	86076328	86705911	0.353796	0.205823537167	293	3	-1.33525054733962	0.181794358131632	-0.791368821670603	110.726110085939	1.07918968692449	1.1085	0.1558	1.0819	0.1733	86076328
137	1	86705911	87352671	0.369278	0.226915702888	342	4	-1.26513052437083	0.205824542358813	-0.67436929187768	129.243445902359	1.16723549488055	1.1085	0.1558	1.0819	0.1733	86705911
138	1	87352671	87941933	0.38997	0.151481005054	384	6	-1.37952278514912	0.167733626034272	-0.681386031536247	145.115448030719	1.19626168224299	1.1085	0.1558	1.0819	0.1733	87352671
139	1	87941933	88509158	0.374164	0.118515580237	356	5	-1.40760216440852	0.15924890619517	-0.706218040029501	134.534113278479	1.1672131147541	1.1085	0.1558	1.0819	0.1733	87941933
140	1	88509158	89069043	0.367756	0.10695946489	255	4	-1.80520775907978	0.0710421772327342	-1.09786836990472	96.3657272078994	0.870307167235495	1.1085	0.1558	1.0819	0.1733	88509158
141	1	89069043	89742054	0.363584	0.257070092465	337	4	-1.29616944590582	0.194917113576081	-0.695617025581719	127.353921839459	1.15017064846416	1.1085	0.1558	1.0819	0.1733	89069043
142	1	89742054	90375436	0.390364	0.210586975948	350	7	-1.69237861084341	0.0905738078995494	-0.874387796788872	132.266684402999	1.06544901065449	1.1085	0.1558	1.0819	0.1733	89742054
143	1	90375436	90983596	0.378064	0.177847934754	319	5	-1.63925812525856	0.101159513030925	-0.864538857231029	120.551635213019	1.04590163934426	1.1085	0.1558	1.0819	0.1733	90375436
144	1	90983596	91585996	0.379654	0.169986719788	378	5	-1.26986078228148	0.204134224953963	-0.619709046774826	142.848019155239	1.23934426229508	1.1085	0.1558	1.0819	0.1733	90983596
145	1	91585996	92243357	0.392796	0.239382926581	431	7	-1.22232260446703	0.221585654373371	-0.574054849532102	162.876974221979	1.31202435312024	1.1085	0.1558	1.0819	0.1733	91585996
146	1	92243357	92910060	0.375026	0.250040872772	391	5	-1.18846814738822	0.234649021790932	-0.570926673688547	147.760781718779	1.28196721311475	1.1085	0.1558	1.0819	0.1733	92243357
147	1	92910060	93580843	0.372672	0.254602457128	312	5	-1.68308492866262	0.0923586516384426	-0.89654925213365	117.906301524959	1.02295081967213	1.1085	0.1558	1.0819	0.1733	92910060
148	1	93580843	94201415	0.386922	0.194291717963	337	6	-1.65922050972904	0.0970713662063541	-0.869743751075545	127.353921839459	1.04984423676012	1.1085	0.1558	1.0819	0.1733	93580843
149	1	94201415	94806788	0.413288	0.174062933101	372	9	-1.70724520872176	0.0877764853562457	-0.849450092934418	140.580590279759	1.06896551724138	1.1085	0.1558	1.0819	0.1733	94201415
150	1	94806788	95410928	0.406776	0.172377263548	304	8	-2.06573975714476	0.0388530591352527	-1.14872947403985	114.883063024319	0.869814020028612	1.1085	0.1558	1.0819	0.1733	94806788
151	1	95410928	96009931	0.383672	0.165279639668	331	6	-1.6949266022286	0.0900893453105515	-0.895661125450186	125.086492963979	1.03115264797508	1.1085	0.1558	1.0819	0.1733	95410928
152	1	96009931	96583810	0.362702	0.128736197003	265	4	-1.74312991600978	0.081310924028928	-1.04237325731302	100.144775333699	0.904436860068259	1.1085	0.1558	1.0819	0.1733	96009931
153	1	96583810	97211807	0.360224	0.203817852633	324	4	-1.37687064189682	0.168552245372181	-0.752371803878953	122.441159275919	1.10580204778157	1.1085	0.1558	1.0819	0.1733	96583810
154	1	97211807	97779353	0.356408	0.119014141585	352	3	-0.967292190400989	0.333397986660132	-0.526694057455554	133.022494028159	1.29650092081031	1.1085	0.1558	1.0819	0.1733	97211807
155	1	97779353	98339028	0.337656	0.106624380221	296	1	-0.785060363825342	0.432418177421351	-0.502879238799742	111.859824523679	1.30396475770925	1.1085	0.1558	1.0819	0.1733	97779353
156	1	98339028	98890282	0.350664	0.092977103114	841	3	2.08239656456492	0.0373062619901783	0.729836314162293	317.817947379778	3.097605893186	2.9206	0.265	2.9283	0.2217	98339028
157	1	98890282	99480635	0.355304	0.153049107907	785	3	1.73314795458927	0.0830693747780722	0.630423167686138	296.655277875298	2.89134438305709	2.9206	0.265	2.9283	0.2217	98890282
158	1	99480635	100092722	0.359968	0.183122660668	828	3	2.001320994392	0.0453578086752627	0.707361281406474	312.905184816238	3.04972375690608	2.9206	0.265	2.9283	0.2217	99480635
159	1	100092722	100714084	0.36035	0.195316095931	858	4	1.93808617804089	0.0526127094797826	0.652612030735968	324.242329193638	2.92832764505119	2.9206	0.265	2.9283	0.2217	100092722
160	1	100714084	101338271	0.37512	0.198958004572	886	5	1.91071295047036	0.0560414796278724	0.60921141755912	334.823663945878	2.90491803278689	2.9206	0.265	2.9283	0.2217	100714084
161	1	101338271	101931812	0.37346	0.157598211413	886	5	1.91071295047036	0.0560414796278724	0.60921141755912	334.823663945878	2.90491803278689	2.9206	0.265	2.9283	0.2217	101338271
162	1	101931812	102500573	0.347242	0.120896123328	662	2	1.36458326950615	0.17238406612577	0.490422543305017	250.172985927959	2.65596790371113	2.9206	0.265	2.9283	0.2217	101931812
163	1	102500573	103106117	0.33507	0.174296170055	757	1	2.14674966633812	0.031813216427533	0.85181688555704	286.073943123058	3.33480176211454	2.9206	0.265	2.9283	0.2217	102500573
164	1	103106117	103706599	0.32876	0.167335573756	658	1	1.51714187244184	0.12923086838399	0.64961116930655	248.661366677639	2.89867841409692	2.9206	0.265	2.9283	0.2217	103106117
165	1	103706599	104687799	0.3364	0.490419894007	737	1	2.0195561726217	0.0434294451272701	0.813188204666378	278.515846871458	3.24669603524229	2.9206	0.265	2.9283	0.2217	103706599
166	1	104687799	105307751	0.33468	0.193485947299	588	1	1.07196464443438	0.283735912631438	0.487339740407673	222.208029797039	2.59030837004405	2.9206	0.265	2.9283	0.2217	104687799
167	1	105307751	105929325	0.326226	0.195590549154	663	1	1.54894024587095	0.121396085047232	0.660532455683896	250.550890740539	2.92070484581498	2.9206	0.265	2.9283	0.2217	105307751
168	1	105929325	106529817	0.332166	0.167349440126	694	1	1.7460901611314	0.0807952861905472	0.726459248149569	262.265939930518	3.05726872246696	2.9206	0.265	2.9283	0.2217	105929325
169	1	106529817	107116785	0.337458	0.148164806259	765	1	2.19762706382469	0.02797569297621	0.866983333151322	289.097181623698	3.37004405286344	2.9206	0.265	2.9283	0.2217	106529817
170	1	107116785	107698214	0.355332	0.140049773919	812	3	1.9015356772561	0.0572318840064694	0.679210241092325	306.858707814958	2.99079189686924	2.9206	0.265	2.9283	0.2217	107116785
171	1	107698214	108245993	0.372992	0.0872231319565	834	5	1.58514241089734	0.112933981493118	0.521952102448765	315.172613691718	2.7344262295082	2.9206	0.265	2.9283	0.2217	107698214
172	1	108245993	109071839	0.37898	0.394560244888	947	5	2.29263223727718	0.0218691867830946	0.705269144472486	357.875857513258	3.10491803278689	2.9206	0.265	2.9283	0.2217	108245993
173	1	109071839	109720252	0.389442	0.228886527568	964	6	2.07206615647534	0.0382592719847822	0.646540803972558	364.300239327118	3.00311526479751	2.9206	0.265	2.9283	0.2217	109071839
174	1	109720252	110351181	0.461202	0.207517803113	881	13	0.791272763747742	0.42878483844274	0.266487530692313	332.934139882978	2.36510067114094	2.9206	0.265	2.9283	0.2217	109720252
175	1	110351181	110922127	0.469932	0.12426043794	890	13	0.839200133352426	0.401357012497683	0.281150847625659	336.335283196198	2.38926174496644	2.9206	0.265	2.9283	0.2217	110351181
176	1	110922127	111499781	0.426074	0.134429952878	1079	10	1.91997076704454	0.0548615920171954	0.600373029695699	407.759292773818	2.98272287491361	2.9206	0.265	2.9283	0.2217	110922127
177	1	111499781	112130318	0.397814	0.20702512303	950	7	1.78951773268536	0.0735314742667234	0.56618479459711	359.009571950998	2.89193302891933	2.9206	0.265	2.9283	0.2217	111499781
178	1	112130318	112681414	0.440542	0.092717058371	1134	12	2.23588093551682	0.0253595714331786	0.640250465325414	428.544057465717	3.08571428571429	2.9206	0.265	2.9283	0.2217	112130318
179	1	112681414	113311583	0.416242	0.206562049228	1019	9	1.99600969621836	0.0459328673896426	0.604329432123365	385.085004019018	2.92816091954023	2.9206	0.265	2.9283	0.2217	112681414
180	1	113311583	114007463	0.398336	0.28148531356	1051	7	2.3756369505127	0.0175186900385876	0.711948045340978	397.177958021578	3.19939117199391	2.9206	0.265	2.9283	0.2217	113311583
181	1	114007463	114649045	0.38319	0.220676390547	988	6	2.2148905264736	0.0267675795151705	0.682018699327274	373.369954829038	3.07788161993769	2.9206	0.265	2.9283	0.2217	114007463
182	1	114649045	115265452	0.40239	0.188847628272	1049	8	2.09338099178324	0.0363151578627351	0.638141975093828	396.422148396418	3.00143061516452	2.9206	0.265	2.9283	0.2217	114649045
183	1	115265452	115866443	0.386776	0.168040785969	858	6	1.44125852231639	0.149511660561238	0.478485305242142	324.242329193638	2.67289719626168	2.9206	0.265	2.9283	0.2217	115265452
184	1	115866443	116456524	0.41609	0.152658702788	914	9	1.39501778737955	0.163010475761545	0.44744145101562	345.404998698118	2.6264367816092	2.9206	0.265	2.9283	0.2217	115866443
185	1	116456524	117032962	0.412266	0.132604026799	1051	9	2.17916913510257	0.0293191058980331	0.648938049919729	397.177958021578	3.02011494252874	2.9206	0.265	2.9283	0.2217	116456524
186	1	117032962	117684148	0.425704	0.23217022479	1203	10	2.56813358254774	0.0102247745659923	0.757314807383759	454.619489533737	3.32550103662751	2.9206	0.265	2.9283	0.2217	117032962
187	1	117684148	118287849	0.402334	0.171775431878	1003	8	1.8365762207085	0.0662724804203508	0.573448903128741	379.038527017738	2.86981402002861	2.9206	0.265	2.9283	0.2217	117684148
188	1	118287849	118872569	0.376144	0.144889861814	965	5	2.40532973174476	0.0161578795374406	0.732433661159544	364.678144139698	3.16393442622951	2.9206	0.265	2.9283	0.2217	118287849
189	1	118872569	119506670	0.365906	0.211482082507	829	4	1.7580604331379	0.0787372271521183	0.603006484732173	313.283089628818	2.82935153583618	2.9206	0.265	2.9283	0.2217	118872569
190	1	119506670	120187786	0.409656	0.265910652517	971	8	1.6579294234391	0.0973317124723586	0.526670497935752	366.945573015178	2.77825464949928	2.9206	0.265	2.9283	0.2217	119506670
191	1	120187786	145035037	0.402788	0.979877049578	1537	8	4.81774465014146	1.45190013211055e-06	1.18924446220733	580.839696935456	4.39771101573677	2.9206	0.265	2.9283	0.2217	120187786
192	1	145035037	146737129	0.410546	0.706243845809	754	9	0.479220592958496	0.631781705770726	0.169811809226215	284.940228685318	2.16666666666667	2.9206	0.265	2.9283	0.2217	145035037
193	1	146737129	147374311	0.40698	0.215294845115	564	8	-0.614234529330962	0.539060359103867	-0.257105635084646	213.138314295119	1.6137339055794	1.6559	0.1345	1.6575	0.1417	146737129
194	1	147374311	150270836	0.41762	0.82737935975	564	9	-0.608288575416502	0.542996096883049	-0.249057551643656	213.138314295119	1.62068965517241	1.6559	0.1345	1.6575	0.1417	147374311
195	1	150270836	151011108	0.409924	0.324572589535	586	8	-0.491414856208256	0.623133058881861	-0.201900133061192	221.452220171879	1.67668097281831	1.6559	0.1345	1.6575	0.1417	150270836
196	1	151011108	151701010	0.439724	0.275259384666	614	11	-0.58989137931479	0.555263474015124	-0.223938208637678	232.033554924119	1.66283006093433	1.6559	0.1345	1.6575	0.1417	151011108
197	1	151701010	152341794	0.416488	0.219705860321	507	9	-0.934541325929001	0.350024729010778	-0.402766967039109	191.597739978059	1.45689655172414	1.6559	0.1345	1.6575	0.1417	151701010
198	1	152341794	152955472	0.413262	0.185240468128	508	9	-0.928817593463869	0.352983625173694	-0.399924217270283	191.975644790639	1.45977011494253	1.6559	0.1345	1.6575	0.1417	152341794
199	1	152955472	153611727	0.435116	0.23810104304	642	11	-0.429690061813953	0.667421113678797	-0.159603566885554	242.614889676359	1.73865944482058	1.6559	0.1345	1.6575	0.1417	152955472
200	1	153611727	154358028	0.443378	0.330029036542	662	12	-0.360757585522039	0.71828067234509	-0.136267052809597	250.172985927959	1.80136054421769	1.6559	0.1345	1.6575	0.1417	153611727
201	1	154358028	154964096	0.46911	0.175010064877	695	13	-0.199226208082387	0.842085799243561	-0.0756415106172312	262.643844743098	1.86577181208054	1.6559	0.1345	1.6575	0.1417	154358028
202	1	154964096	155740245	0.461494	0.355793797325	553	13	-0.955413595178507	0.339368581550866	-0.405375007993394	208.981361356739	1.48456375838926	1.6559	0.1345	1.6575	0.1417	154964096
203	1	155740245	156424280	0.477374	0.269043250711	596	14	-0.637746041063337	0.523639009553507	-0.257754257131633	225.231268297679	1.62841530054645	1.6559	0.1345	1.6575	0.1417	155740245
204	1	156424280	157011936	0.502404	0.149162094831	638	15	-0.289185851985987	0.772439158023279	-0.105559349319443	241.103270426039	1.89037037037037	1.6559	0.1345	1.6575	0.1417	156424280
205	1	157011936	157691696	0.422196	0.264446275156	565	10	-0.766768645605846	0.443219081494996	-0.332999062489768	213.516219107699	1.56185210780926	1.6559	0.1345	1.6575	0.1417	157011936
206	1	157691696	158325621	0.41886	0.211263162046	622	9	-0.276312092438871	0.782308368907313	-0.107838133911847	235.056793424759	1.78735632183908	1.6559	0.1345	1.6575	0.1417	157691696
207	1	158325621	158913505	0.358822	0.149492076668	450	3	-0.356107122943609	0.721760343103339	-0.172344484875814	170.057165660999	1.65745856353591	1.6559	0.1345	1.6575	0.1417	158325621
208	1	158913505	159545020	0.381576	0.208253168967	531	6	-0.504723518909819	0.613753039826744	-0.21378048145325	200.667455479979	1.65420560747664	1.6559	0.1345	1.6575	0.1417	158913505
209	1	159545020	160119603	0.446652	0.129803701119	635	12	-0.50929411108994	0.610546085086405	-0.196341677957287	239.969555988299	1.72789115646258	1.6559	0.1345	1.6575	0.1417	159545020
210	1	160119603	160746787	0.425056	0.202785785352	619	10	-0.48450419369316	0.628028088825669	-0.201310520578053	233.923078987019	1.71112646855563	1.6559	0.1345	1.6575	0.1417	160119603
211	1	160746787	161571226	0.442676	0.393526992294	654	12	-0.404768407912528	0.685647752887884	-0.153807634118732	247.149747427319	1.77959183673469	1.6559	0.1345	1.6575	0.1417	160746787
212	1	161571226	162214601	0.40472	0.222848261123	520	8	-0.859873875576375	0.389858570659245	-0.374289174454985	196.510502541599	1.48783977110157	1.6559	0.1345	1.6575	0.1417	161571226
213	1	162214601	162849228	0.40032	0.212135632427	573	8	-0.563990117598946	0.572760857727512	-0.234265658726535	216.539457608339	1.63948497854077	1.6559	0.1345	1.6575	0.1417	162214601
214	1	162849228	163417199	0.375318	0.119673363605	543	5	-0.236800416328616	0.812811628557399	-0.0971430831915373	205.202313230939	1.78032786885246	1.6559	0.1345	1.6575	0.1417	162849228
215	1	163417199	164008069	0.36648	0.153790173811	410	4	-0.843001191494866	0.399227777422518	-0.412741707258132	154.940973157799	1.39931740614334	1.6559	0.1345	1.6575	0.1417	163417199
216	1	164008069	164614377	0.373468	0.175336627589	314	5	-1.67056298483289	0.0948080288783588	-0.887330722104272	118.662111150119	1.02950819672131	0.8738	0.1011	0.8985	0.098	164008069
217	1	164614377	165175954	0.407162	0.109650145928	268	8	-2.26671740407283	0.0234074945376018	-1.33056779702567	101.278489771439	0.766809728183119	0.8738	0.1011	0.8985	0.098	164614377
218	1	165175954	165737902	0.4166	0.110237957961	335	9	-1.91902330993163	0.0549813839063162	-1.00059161869731	126.598112214299	0.96264367816092	0.8738	0.1011	0.8985	0.098	165175954
219	1	165737902	166368037	0.420072	0.206519237941	273	10	-2.2930875337263	0.0218429659513346	-1.38234897887247	103.168013834339	0.754664823773324	0.8738	0.1011	0.8985	0.098	165737902
220	1	166368037	167003472	0.38465	0.213137457018	269	6	-2.06388955805742	0.0390281890125728	-1.19488616970078	101.656394584019	0.838006230529595	0.8738	0.1011	0.8985	0.098	166368037
221	1	167003472	167586870	0.4115	0.142952152733	246	9	-2.42843549932834	0.0151641221577919	-1.44609439870321	92.9645838946794	0.706896551724138	0.8738	0.1011	0.8985	0.098	167003472
222	1	167586870	168200169	0.399112	0.184736971689	239	7	-2.33652943439623	0.0194636653776051	-1.42473210064045	90.3192502066195	0.727549467275495	0.8738	0.1011	0.8985	0.098	167586870
223	1	168200169	168802725	0.40208	0.170201607817	281	8	-2.19414214268214	0.0282251924188313	-1.26223066726251	106.191252334979	0.804005722460658	0.8738	0.1011	0.8985	0.098	168200169
224	1	168802725	169419841	0.373302	0.189779555221	199	5	-2.39057475504246	0.0168220241820146	-1.54532685045225	75.2030577034195	0.652459016393443	0.8738	0.1011	0.8985	0.098	168802725
225	1	169419841	170011904	0.366926	0.155495276685	275	4	-1.68105207293979	0.0927528004708294	-0.988933998351556	103.923823459499	0.938566552901024	0.8738	0.1011	0.8985	0.098	169419841
226	1	170011904	170641128	0.370912	0.205370424523	288	5	-1.8333482546194	0.066750797563708	-1.01202646955359	108.836586023039	0.944262295081967	0.8738	0.1011	0.8985	0.098	170011904
227	1	170641128	171250621	0.370408	0.179646033671	291	5	-1.8145653388748	0.0695907331524972	-0.997076128087615	109.970300460779	0.954098360655738	0.8738	0.1011	0.8985	0.098	170641128
228	1	171250621	171907984	0.387702	0.239385240727	307	6	-1.83775097222686	0.0660991090966105	-1.00425368688722	116.016777462059	0.956386292834891	0.8738	0.1011	0.8985	0.098	171250621
229	1	171907984	172498734	0.368874	0.153618281845	274	4	-1.68725985724679	0.0915533962192	-0.994189723803051	103.545918646919	0.935153583617747	0.8738	0.1011	0.8985	0.098	171907984
230	1	172498734	173110211	0.37644	0.182307756465	309	5	-1.70186784440722	0.0887801448527359	-0.910488443091524	116.772587087219	1.01311475409836	0.8738	0.1011	0.8985	0.098	172498734
231	1	173110211	173810641	0.379776	0.286152791856	284	5	-1.85839214227886	0.063113347332297	-1.03220435149122	107.324966772719	0.931147540983607	0.8738	0.1011	0.8985	0.098	173110211
232	1	173810641	174477598	0.361262	0.250326482817	210	4	-2.08455805289475	0.037109435465637	-1.37797628909746	79.3600106417995	0.716723549488055	0.8738	0.1011	0.8985	0.098	173810641
233	1	174477598	175140831	0.382188	0.246117126259	263	6	-2.09959565055699	0.0357644257156379	-1.2274295429651	99.3889657085394	0.819314641744548	0.8738	0.1011	0.8985	0.098	174477598
234	1	175140831	175695810	0.431134	0.099065009667	376	11	-1.9516025780719	0.050985406932155	-0.93144420233022	142.092209530079	1.01828029790115	0.8738	0.1011	0.8985	0.098	175140831
235	1	175695810	176315233	0.381172	0.192797167687	255	6	-2.14720377388974	0.0317770624045648	-1.27199509539855	96.3657272078994	0.794392523364486	0.8738	0.1011	0.8985	0.098	175695810
236	1	176315233	176885374	0.395226	0.123023953724	308	7	-1.93611135489042	0.0528540641249055	-1.0588123679263	116.394682274639	0.937595129375951	0.8738	0.1011	0.8985	0.098	176315233
237	1	176885374	177436960	0.409208	0.0935230408313	242	8	-2.41186792685421	0.0158710295267595	-1.47779375020884	91.4529646443595	0.69241773962804	0.8738	0.1011	0.8985	0.098	176885374
238	1	177436960	178033641	0.403418	0.162031303159	292	8	-2.13273230612079	0.032946692154615	-1.20683242860342	110.348205273359	0.835479256080114	0.8738	0.1011	0.8985	0.098	177436960
239	1	178033641	178635967	0.383454	0.169884746798	264	6	-2.09364463514039	0.03629164828322	-1.22195441289895	99.7668705211194	0.822429906542056	0.8738	0.1011	0.8985	0.098	178033641
240	1	178635967	179290609	0.385878	0.236223768105	279	6	-2.00437940389148	0.0450294338718491	-1.14222722042822	105.435442709819	0.869158878504673	0.8738	0.1011	0.8985	0.098	178635967
241	1	179290609	179957482	0.3858	0.25023205318	251	6	-2.17100783555611	0.029930580081473	-1.29480497830663	94.8541079575794	0.781931464174455	0.8738	0.1011	0.8985	0.098	179290609
242	1	179957482	180555664	0.400752	0.164133992664	248	8	-2.3783716523662	0.0173892894320654	-1.44246067709656	93.7203935198394	0.709585121602289	0.8738	0.1011	0.8985	0.098	179957482
243	1	180555664	181174706	0.413636	0.19230036088	326	9	-1.97053690211781	0.0487768700423372	-1.03988074981137	123.196968901079	0.936781609195402	0.8738	0.1011	0.8985	0.098	180555664
244	1	181174706	181734945	0.436322	0.107523753255	380	11	-1.92871667557178	0.0537660449123022	-0.91617744567691	143.603828780399	1.02911306702776	0.8738	0.1011	0.8985	0.098	181174706
245	1	181734945	182365150	0.412262	0.206607373791	287	9	-2.19376246825795	0.0282524903090532	-1.22370197736676	108.458681210459	0.824712643678161	0.8738	0.1011	0.8985	0.098	181734945
246	1	182365150	182968342	0.40148	0.171076539477	320	8	-1.97641635851007	0.0481076403100849	-1.07472889259608	120.929540025599	0.915593705293276	0.8738	0.1011	0.8985	0.098	182365150
247	1	182968342	183553816	0.403842	0.145991111475	325	8	-1.94850279643673	0.0513548305404779	-1.05236107956762	122.819064088499	0.929899856938484	0.8738	0.1011	0.8985	0.098	182968342
248	1	183553816	184145025	0.392438	0.154275391613	309	7	-1.93030819431787	0.0535686623389974	-1.05413588071683	116.772587087219	0.940639269406393	0.8738	0.1011	0.8985	0.098	183553816
249	1	184145025	184721667	0.389152	0.132910887518	300	6	-1.87940808014301	0.0601887938798956	-1.03752984176152	113.371443773999	0.934579439252336	0.8738	0.1011	0.8985	0.098	184145025
250	1	184721667	185345081	0.375066	0.197964755363	282	5	-1.87091408610859	0.0613569902521862	-1.04240011859711	106.569157147559	0.924590163934426	0.8738	0.1011	0.8985	0.098	184721667
251	1	185345081	185947636	0.364852	0.170200230684	225	4	-1.99144128828976	0.0464323938717062	-1.27844061554654	85.0285828304995	0.767918088737201	0.8738	0.1011	0.8985	0.098	185345081
252	1	185947636	186531620	0.351844	0.143812159237	254	3	-1.57847725785837	0.114456008748176	-0.997440989320685	95.9878223953194	0.935543278084715	0.8738	0.1011	0.8985	0.098	185947636
253	1	186531620	187128463	0.35383	0.162258751464	290	3	-1.3539602943026	0.175749045628761	-0.806216586077916	109.592395648199	1.06813996316759	0.8738	0.1011	0.8985	0.098	186531620
254	1	187128463	187719554	0.344872	0.154106558889	225	2	-1.76116867111031	0.0782098588966847	-1.06648367228516	85.0285828304995	0.902708124373119	0.8738	0.1011	0.8985	0.098	187128463
255	1	187719554	188303765	0.33367	0.144144838081	223	1	-1.24931661589027	0.211549292934421	-0.911432704508387	84.2727732053395	0.982378854625551	0.8738	0.1011	0.8985	0.098	187719554
256	1	188303765	188888807	0.328932	0.145360504032	173	1	-1.56730035018132	0.117044503577814	-1.27770437679197	65.3775325763396	0.762114537444934	0.8738	0.1011	0.8985	0.098	188303765
257	1	188888807	189490516	0.323614	0.169033536145	185	1	-1.49098425395147	0.135965629006873	-1.18095114391238	69.9123903272996	0.814977973568282	0.8738	0.1011	0.8985	0.098	188888807
258	1	189490516	190060588	0.327752	0.122917806874	198	1	-1.4083084830358	0.159039744833376	-1.08297598434908	74.8251528908395	0.872246696035242	0.8738	0.1011	0.8985	0.098	189490516
259	1	190060588	190610383	0.32528	0.0905701215908	160	1	-1.64997612109699	0.0989478201119409	-1.39040450954133	60.4647700127996	0.704845814977974	0.8738	0.1011	0.8985	0.098	190060588
260	1	190610383	191200583	0.326592	0.152829549305	206	1	-1.35743108554923	0.174644276633537	-1.02583207724547	77.8483913914795	0.907488986784141	0.8738	0.1011	0.8985	0.098	190610383
261	1	191200583	191781618	0.330868	0.139466641424	219	1	-1.27475531463356	0.202395861519891	-0.937545544827519	82.7611539550195	0.964757709251101	0.8738	0.1011	0.8985	0.098	191200583
262	1	191781618	192350659	0.333602	0.121328691606	163	1	-1.63089709703953	0.102912034406092	-1.36360445019761	61.5984844505396	0.718061674008811	0.8738	0.1011	0.8985	0.098	191781618
263	1	192350659	192946632	0.359664	0.161035818737	245	3	-1.63460649874731	0.102131564436372	-1.04948773709028	92.5866790820994	0.902394106813996	0.8738	0.1011	0.8985	0.098	192350659
264	1	192946632	193539023	0.357784	0.155962869119	229	3	-1.73439181588321	0.0828485862103972	-1.14692188799591	86.5402020808195	0.843462246777164	0.8738	0.1011	0.8985	0.098	192946632
265	1	193539023	194130454	0.345412	0.154592843459	227	2	-1.74686317023792	0.0806610757317665	-1.05371637621129	85.7843924556595	0.910732196589769	0.8738	0.1011	0.8985	0.098	193539023
266	1	194130454	194721839	0.32878	0.154527084725	199	1	-1.40194880834997	0.160930533942434	-1.07570798388504	75.2030577034195	0.876651982378855	0.8738	0.1011	0.8985	0.098	194130454
267	1	194721839	195304540	0.32491	0.141926991716	191	1	-1.45282620583654	0.146272013955404	-1.13490377639294	72.1798192027796	0.841409691629956	0.8738	0.1011	0.8985	0.098	194721839
268	1	195304540	195884769	0.329234	0.138271268758	189	1	-1.46554555520818	0.14277213302208	-1.15009018020762	71.4240095776196	0.832599118942731	0.8738	0.1011	0.8985	0.098	195304540
269	1	195884769	196459548	0.33624	0.130100438603	226	1	-1.23023759183281	0.218608146638997	-0.892153642013504	85.4064876430795	0.995594713656388	0.8738	0.1011	0.8985	0.098	195884769
270	1	196459548	197191179	0.34106	0.316595387566	249	2	-1.58950266064167	0.111946953845964	-0.92026293143412	94.0982983324194	0.998996990972919	0.8738	0.1011	0.8985	0.098	196459548
271	1	197191179	197770816	0.344972	0.13739116033	210	2	-1.86845992765321	0.0616979906743335	-1.16601934583608	79.3600106417995	0.842527582748245	0.8738	0.1011	0.8985	0.098	197191179
272	1	197770816	198356448	0.363732	0.14622151795	271	4	-1.70588321016779	0.0880298263847194	-1.01007276540971	102.412204209179	0.924914675767918	0.8738	0.1011	0.8985	0.098	197770816
273	1	198356448	198909725	0.348318	0.0962935383181	196	2	-1.96859843375991	0.0489992225806754	-1.26555501938699	74.0693432656795	0.786359077231695	0.8738	0.1011	0.8985	0.098	198356448
274	1	198909725	199485293	0.348812	0.13129291413	223	2	-1.7754741719827	0.0758196264999731	-1.0793649635819	84.2727732053395	0.894684052156469	0.8738	0.1011	0.8985	0.098	198909725
275	1	199485293	200120632	0.37051	0.213018561744	313	5	-1.67682395674775	0.0935769116125006	-0.89193262406328	118.284206337539	1.02622950819672	0.8738	0.1011	0.8985	0.098	199485293
276	1	200120632	200746733	0.385968	0.201406801778	588	6	-0.165515640163966	0.86853814054018	-0.066676187421039	222.208029797039	1.83177570093458	1.5907	0.1974	1.5739	0.1552	200120632
277	1	200746733	201321553	0.4812	0.130162485648	465	14	-1.3543317787205	0.175630551924851	-0.615835871598401	175.725737849699	1.27049180327869	1.5907	0.1974	1.5739	0.1552	200746733
278	1	201321553	201903800	0.479672	0.141257919749	740	14	0.149951258346064	0.880803070550141	0.0544586829225173	279.649561309198	2.02185792349727	1.5907	0.1974	1.5739	0.1552	201321553
279	1	201903800	202697511	0.472774	0.370047788175	540	14	-0.944072768611438	0.345132463813557	-0.400107180542964	204.068598793199	1.47540983606557	1.5907	0.1974	1.5739	0.1552	201903800
280	1	202697511	203305393	0.456966	0.177471943568	535	13	-1.05126833438787	0.293135366182532	-0.453115596939592	202.179074730299	1.43624161073825	1.5907	0.1974	1.5739	0.1552	202697511
281	1	203305393	203964546	0.440008	0.241450770914	634	12	-0.514795463888751	0.606695955486034	-0.198615429477407	239.591651175719	1.72517006802721	1.5907	0.1974	1.5739	0.1552	203305393
282	1	203964546	204560510	0.474552	0.161023149049	572	14	-0.769028924298237	0.441876139925774	-0.317051440815405	216.161552795759	1.56284153005464	1.5907	0.1974	1.5739	0.1552	203964546
283	1	204560510	205122961	0.470414	0.111033672267	573	14	-0.76355880416345	0.445130206826755	-0.31453144883689	216.539457608339	1.5655737704918	1.5907	0.1974	1.5739	0.1552	204560510
284	1	205122961	205736766	0.468962	0.185409046847	590	13	-0.758378853470363	0.448224213580692	-0.311939533978897	222.963839422199	1.58389261744966	1.5907	0.1974	1.5739	0.1552	205122961
285	1	205736766	206863148	0.45866	0.556100860987	589	13	-0.763704116759772	0.445043586942293	-0.31438685439764	222.585934609619	1.58120805369128	1.5907	0.1974	1.5739	0.1552	205736766
286	1	206863148	207443791	0.425538	0.13888568363	588	10	-0.646544897568961	0.517926530323567	-0.275433774955953	222.208029797039	1.62543192812716	1.5907	0.1974	1.5739	0.1552	206863148
287	1	207443791	208141565	0.396358	0.283435610957	516	7	-0.729053955800451	0.465968658320016	-0.314371653197946	194.998883291279	1.57077625570776	1.5907	0.1974	1.5739	0.1552	207443791
288	1	208141565	208679247	0.443688	0.0700823163134	789	12	0.337914219926975	0.735427831297637	0.116927030396644	298.166897125618	2.1469387755102	1.5907	0.1974	1.5739	0.1552	208141565
289	1	208679247	209255545	0.393952	0.132393310405	569	7	-0.42148644545541	0.673399906909354	-0.173314066314618	215.027838358019	1.73211567732116	1.5907	0.1974	1.5739	0.1552	208679247
290	1	209255545	209816933	0.420718	0.109350395805	692	10	-0.102924471663047	0.918022915263292	-0.0404778921555932	261.510130305358	1.91292328956462	1.5907	0.1974	1.5739	0.1552	209255545
291	1	209816933	210416295	0.390638	0.165779612321	540	7	-0.5897781020593	0.555339425481679	-0.24878331157037	204.068598793199	1.64383561643836	1.5907	0.1974	1.5739	0.1552	209816933
292	1	210416295	210994618	0.424874	0.135431238253	521	10	-0.996761902719887	0.318880094477688	-0.44996655751381	196.888407354179	1.44022114720111	1.5907	0.1974	1.5739	0.1552	210416295
293	1	210994618	211687066	0.392766	0.27792411849	569	7	-0.42148644545541	0.673399906909354	-0.173314066314618	215.027838358019	1.73211567732116	1.5907	0.1974	1.5739	0.1552	210994618
294	1	211687066	212316012	0.40907	0.205019190837	547	8	-0.709140640380326	0.478237205299552	-0.301259964690883	206.713932481259	1.56509298998569	1.5907	0.1974	1.5739	0.1552	211687066
295	1	212316012	212928493	0.427624	0.18364814582	530	10	-0.949717827401106	0.342255648842356	-0.425257570341756	200.289550667399	1.4651002073255	1.5907	0.1974	1.5739	0.1552	212316012
296	1	212928493	213576892	0.39125	0.228869877961	545	7	-0.560762299196561	0.574959590853047	-0.235486488956912	205.958122856099	1.65905631659056	1.5907	0.1974	1.5739	0.1552	212928493
297	1	213576892	214144279	0.412636	0.118767261146	549	9	-0.694144562393475	0.487591554773399	-0.287946565037251	207.469742106419	1.57758620689655	1.5907	0.1974	1.5739	0.1552	213576892
298	1	214144279	214704502	0.404234	0.107498264084	585	8	-0.496997568622924	0.619190765897211	-0.204364173012673	221.074315359299	1.67381974248927	1.5907	0.1974	1.5739	0.1552	214144279
299	1	214704502	215295930	0.375306	0.154588555158	493	5	-0.549849012071907	0.582422938640679	-0.236507634617987	186.307072601939	1.61639344262295	1.5907	0.1974	1.5739	0.1552	214704502
300	1	215295930	215892610	0.360918	0.162029898773	368	4	-1.10372813238884	0.269711088294549	-0.568659850706565	139.068971029439	1.25597269624573	1.5907	0.1974	1.5739	0.1552	215295930
301	1	215892610	216454419	0.351284	0.110017817443	422	3	-0.530731427931432	0.595604904208846	-0.265026487385666	159.475830908759	1.55432780847145	1.5907	0.1974	1.5739	0.1552	215892610
302	1	216454419	217000444	0.357908	0.0842910123163	423	3	-0.524494845610438	0.599934403915692	-0.261611822972901	159.853735721339	1.55801104972376	1.5907	0.1974	1.5739	0.1552	216454419
303	1	217000444	217552799	0.380902	0.0947850567117	501	6	-0.683253981407636	0.494446367489112	-0.297681739062195	189.330311102579	1.5607476635514	1.5907	0.1974	1.5739	0.1552	217000444
304	1	217552799	218133162	0.350968	0.138470233285	433	3	-0.462129022400501	0.643988798779559	-0.227902461366126	163.632783847139	1.59484346224678	1.5907	0.1974	1.5739	0.1552	217552799
305	1	218133162	218713443	0.375546	0.138348489783	471	5	-0.687590394198955	0.491710758969118	-0.302368221383116	177.993166725179	1.54426229508197	1.5907	0.1974	1.5739	0.1552	218133162
306	1	218713443	219299415	0.365698	0.146716907975	474	4	-0.445702995846901	0.655811800255047	-0.203478557865319	179.126881162919	1.61774744027304	1.5907	0.1974	1.5739	0.1552	218713443
307	1	219299415	219877178	0.370658	0.134593250174	467	5	-0.712634281858418	0.476072092415958	-0.314672731286237	176.481547474859	1.53114754098361	1.5907	0.1974	1.5739	0.1552	219299415
308	1	219877178	220519371	0.376382	0.221417860363	498	5	-0.518544152497578	0.604078662826933	-0.221949538927818	188.196596664839	1.6327868852459	1.5907	0.1974	1.5739	0.1552	219877178
309	1	220519371	221114673	0.402784	0.160090172719	470	8	-1.1390094963098	0.254699193397361	-0.52014004091844	177.615261912599	1.3447782546495	1.5907	0.1974	1.5739	0.1552	220519371
310	1	221114673	221702465	0.376338	0.14935895691	475	5	-0.662546506539491	0.507621040053114	-0.290167767777588	179.504785975499	1.55737704918033	1.5907	0.1974	1.5739	0.1552	221114673
311	1	221702465	222271496	0.391524	0.121313250069	461	7	-1.04822778729059	0.294533670997434	-0.476975968191862	174.214118599379	1.40334855403349	1.5907	0.1974	1.5739	0.1552	221702465
312	1	222271496	222913998	0.39083	0.221792305705	488	7	-0.891542451831793	0.372638227709538	-0.394861571058314	184.417548539039	1.4855403348554	1.5907	0.1974	1.5739	0.1552	222271496
313	1	222913998	223523051	0.413476	0.179053382875	594	9	-0.436576601462555	0.662418434866833	-0.174289783241683	224.475458672519	1.70689655172414	1.5907	0.1974	1.5739	0.1552	222913998
314	1	223523051	224373409	0.431744	0.412012352444	496	11	-1.26502550306832	0.20586218587279	-0.531836743620982	187.440787039679	1.34326337169939	1.5907	0.1974	1.5739	0.1552	223523051
315	1	224373409	225002935	0.415194	0.205751629003	635	9	-0.20190357039216	0.839992110790951	-0.077996122382921	239.969555988299	1.82471264367816	1.5907	0.1974	1.5739	0.1552	224373409
316	1	225002935	225695542	0.37943	0.278089883585	481	5	-0.624980675050296	0.53198374156242	-0.272058387225857	181.772214850979	1.57704918032787	1.5907	0.1974	1.5739	0.1552	225002935
317	1	225695542	226358227	0.4311	0.24549371119	475	11	-1.38517649119394	0.165998507263718	-0.594249350789547	179.504785975499	1.2863913337847	1.5907	0.1974	1.5739	0.1552	225695542
318	1	226358227	226970538	0.453284	0.183421496592	598	13	-0.715776747155088	0.474129212615736	-0.292509004029996	225.987077922839	1.60536912751678	1.5907	0.1974	1.5739	0.1552	226358227
319	1	226970538	227580663	0.395332	0.180495800041	456	7	-1.07724359015333	0.281371456036514	-0.492708894456459	172.324594536479	1.38812785388128	1.5907	0.1974	1.5739	0.1552	226970538
320	1	227580663	228266773	0.472358	0.271253880573	387	14	-1.78100114923393	0.0749122629956029	-0.880733021449384	146.249162468459	1.05737704918033	1.5907	0.1974	1.5739	0.1552	227580663
321	1	228266773	228906733	0.499332	0.218701168823	377	15	-1.84762399026601	0.0646567567055421	-0.864551249815648	142.470114342659	1.11703703703704	1.5907	0.1974	1.5739	0.1552	228266773
322	1	228906733	229496991	0.440392	0.152912794066	681	12	-0.256231882344627	0.797771791617575	-0.0954434716047434	257.353177366978	1.8530612244898	1.5907	0.1974	1.5739	0.1552	228906733
323	1	229496991	230108568	0.419716	0.182441458721	610	9	-0.344996882020449	0.730096714785576	-0.135943471592201	230.521935673799	1.75287356321839	1.5907	0.1974	1.5739	0.1552	229496991
324	1	230108568	230682839	0.452012	0.129330925643	541	13	-1.01931675465142	0.308052612265828	-0.437025894401286	204.446503605779	1.45234899328859	1.5907	0.1974	1.5739	0.1552	230108568
325	1	230682839	231272270	0.429698	0.151724290036	587	10	-0.651772017048826	0.514548256097873	-0.277889426682266	221.830124984459	1.62266758811334	1.5907	0.1974	1.5739	0.1552	230682839
326	1	231272270	231895935	0.407194	0.19828754219	514	8	-0.893370150064386	0.371658982429826	-0.391032438289561	194.243073666119	1.47067238912732	1.5907	0.1974	1.5739	0.1552	231272270
327	1	231895935	232490999	0.413336	0.159754244922	532	9	-0.791448014300712	0.428682600824412	-0.33332646854126	201.045360292559	1.52873563218391	1.5907	0.1974	1.5739	0.1552	231895935
328	1	232490999	233052992	0.406902	0.11030920314	539	8	-0.753802339697674	0.450967918868556	-0.322515524730934	203.690693980619	1.54220314735336	1.5907	0.1974	1.5739	0.1552	232490999
329	1	233052992	233629427	0.3979	0.132599512521	547	7	-0.549155978051465	0.582898412177411	-0.230201885828644	206.713932481259	1.66514459665145	1.5907	0.1974	1.5739	0.1552	233052992
330	1	233629427	234236314	0.393906	0.176123396942	616	7	-0.148737898545657	0.88176045513049	-0.0588123679262991	232.789364549279	1.8751902587519	1.5907	0.1974	1.5739	0.1552	233629427
331	1	234236314	234816376	0.419636	0.138023176833	515	9	-0.888751466207948	0.374136664731162	-0.380180281971868	194.620978478699	1.47988505747126	1.5907	0.1974	1.5739	0.1552	234236314
332	1	234816376	235524537	0.424044	0.293945868242	551	10	-0.83994831832395	0.400937364425914	-0.36919761122116	208.225551731579	1.52315134761576	1.5907	0.1974	1.5739	0.1552	234816376
333	1	235524537	236178352	0.404924	0.235257679925	513	8	-0.898952862479054	0.368677768957503	-0.393841971876386	193.865168853539	1.46781115879828	1.5907	0.1974	1.5739	0.1552	235524537
334	1	236178352	236828852	0.41155	0.231360491929	520	9	-0.860132803882291	0.389715840337666	-0.366241091013995	196.510502541599	1.49425287356322	1.5907	0.1974	1.5739	0.1552	236178352
335	1	236828852	237428664	0.406068	0.166405473715	547	8	-0.709140640380326	0.478237205299552	-0.301259964690883	206.713932481259	1.56509298998569	1.5907	0.1974	1.5739	0.1552	236828852
336	1	237428664	238007532	0.358696	0.136245223436	429	3	-0.487075351684476	0.626204933012139	-0.241291838593305	162.121164596819	1.58011049723757	1.5907	0.1974	1.5739	0.1552	237428664
337	1	238007532	238605385	0.374912	0.163674013512	570	5	-0.0677541746272385	0.945981323236651	-0.0271333619437946	215.405743170599	1.86885245901639	1.5907	0.1974	1.5739	0.1552	238007532
338	1	238605385	239186212	0.343758	0.13915847576	476	2	0.0341716883742006	0.972740242755439	0.0145528998057427	179.882690788079	1.90972918756269	1.5907	0.1974	1.5739	0.1552	238605385
339	1	239186212	239759216	0.362902	0.127405742368	486	4	-0.371209584162908	0.710481435171585	-0.167409303157797	183.661738913879	1.65870307167235	1.5907	0.1974	1.5739	0.1552	239186212
340	1	239759216	240347054	0.387338	0.149425521998	484	6	-0.784421243489733	0.432792977339372	-0.347485294982809	182.905929288719	1.50778816199377	1.5907	0.1974	1.5739	0.1552	239759216
341	1	240347054	240958965	0.37826	0.182887707526	557	5	-0.149146809520494	0.881437790271901	-0.060417953655867	210.492980607059	1.82622950819672	1.5907	0.1974	1.5739	0.1552	240347054
342	1	240958965	241542129	0.378638	0.142608254282	628	5	0.295382196434979	0.767701932072156	0.112669277895728	237.324222300239	2.05901639344262	1.5907	0.1974	1.5739	0.1552	240958965
343	1	241542129	242151661	0.38137	0.179698522801	465	6	-0.897490536405017	0.369457221003568	-0.40526162626201	175.725737849699	1.44859813084112	1.5907	0.1974	1.5739	0.1552	241542129
344	1	242151661	242902919	0.398024	0.334449683065	562	7	-0.462108569463246	0.644003465166308	-0.191172588400274	212.382504669959	1.71080669710807	1.5907	0.1974	1.5739	0.1552	242151661
345	1	242902919	243816822	0.3764	0.452895985679	415	5	-1.03820482143144	0.299174708467335	-0.484983944761612	156.830497220699	1.36065573770492	1.5907	0.1974	1.5739	0.1552	242902919
346	1	243816822	244387282	0.396996	0.123514356835	463	7	-1.03662146614549	0.299912305104401	-0.470730525360964	174.969928224539	1.40943683409437	1.5907	0.1974	1.5739	0.1552	243816822
347	1	244387282	245047729	0.404808	0.24293698056	596	8	-0.435587732061571	0.663135873243376	-0.177488467021278	225.231268297679	1.70529327610873	1.5907	0.1974	1.5739	0.1552	244387282
348	1	245047729	245671145	0.422578	0.197967328397	579	10	-0.693588972887743	0.487940011069848	-0.297686581803081	218.806886483819	1.60055286800276	1.5907	0.1974	1.5739	0.1552	245047729
349	1	245671145	246268341	0.422042	0.162753936731	696	10	-0.0820159937435889	0.934633995135423	-0.0321626239435894	263.021749555678	1.9239806496199	1.5907	0.1974	1.5739	0.1552	245671145
350	1	246268341	246921274	0.389638	0.234224644795	439	6	-1.05221693723646	0.292700030428499	-0.488271402722045	165.900212722619	1.36760124610592	1.5907	0.1974	1.5739	0.1552	246268341
351	1	246921274	247616229	0.415174	0.280528955112	505	9	-0.945988790859264	0.344154303463469	-0.408469326403292	190.841930352899	1.45114942528736	1.5907	0.1974	1.5739	0.1552	246921274
352	1	247616229	248317745	0.36905	0.287257881502	524	4	-0.135313780496929	0.892363790023753	-0.0587988052261273	198.022121791919	1.78839590443686	1.5907	0.1974	1.5739	0.1552	247616229
353	1	248317745	249250621	0.327578	0.507393530501	373	1	-0.295365413017128	0.767714751696791	-0.169300784173454	140.958495092339	1.6431718061674	1.5907	0.1974	1.5739	0.1552	248317745
354	2	0	616099	0.426734	0.188442117257	454	10	-1.34697890787081	0.177987025855898	-0.648557632501403	171.568784911319	1.25501036627505	1.4233	0.1925	1.4224	0.2301	248317745
355	2	616099	1202949	0.434058	0.147993524751	460	11	-1.47099862556939	0.141291488571206	-0.640543003063482	173.836213786799	1.24576844955992	1.4233	0.1925	1.4224	0.2301	248933844
356	2	1202949	1825762	0.476658	0.197190810083	409	14	-1.6606585062686	0.0967820514130933	-0.800965744652046	154.563068345219	1.11748633879781	1.4233	0.1925	1.4224	0.2301	249520694
357	2	1825762	2396479	0.431262	0.123909047742	441	11	-1.57970666244496	0.114174059160648	-0.701398208450337	166.656022347779	1.19431279620853	1.4233	0.1925	1.4224	0.2301	250143507
358	2	2396479	2956121	0.463072	0.106571701195	427	13	-1.62639676964408	0.103865277594213	-0.778418418607611	161.365354971659	1.14630872483221	1.4233	0.1925	1.4224	0.2301	250714224
359	2	2956121	3598691	0.46405	0.22187465957	451	13	-1.49859045069825	0.133979911555888	-0.69952705497272	170.435070473579	1.21073825503356	1.4233	0.1925	1.4224	0.2301	251273866
360	2	3598691	4216080	0.43719	0.190137822345	532	11	-1.05905238056724	0.289575925143518	-0.430750618506668	201.045360292559	1.44075829383886	1.4233	0.1925	1.4224	0.2301	251916436
361	2	4216080	4796180	0.367372	0.138079641441	406	4	-0.867832328722863	0.385486129200682	-0.426885889578401	153.429353907479	1.38566552901024	1.4233	0.1925	1.4224	0.2301	252533825
362	2	4796180	5460124	0.375352	0.246924439411	551	5	-0.186712641009689	0.851885944306485	-0.0760429624247412	208.225551731579	1.80655737704918	1.4233	0.1925	1.4224	0.2301	253113925
363	2	5460124	6047249	0.409114	0.148392591016	548	8	-0.703557927965658	0.481708119769123	-0.298624904522913	207.091837293839	1.56795422031474	1.4233	0.1925	1.4224	0.2301	253777869
364	2	6047249	6611512	0.39118	0.113888381836	520	7	-0.705841313510259	0.480286826812938	-0.303231095592746	196.510502541599	1.58295281582953	1.4233	0.1925	1.4224	0.2301	254364994
365	2	6611512	7158709	0.409698	0.0862523003598	456	8	-1.21716747011516	0.223540504226548	-0.563766973318698	172.324594536479	1.30472103004292	1.4233	0.1925	1.4224	0.2301	254929257
366	2	7158709	7714640	0.40255	0.100607809243	562	8	-0.625399954160299	0.531708592221001	-0.262230667262514	212.382504669959	1.60801144492132	1.4233	0.1925	1.4224	0.2301	255476454
367	2	7714640	8272364	0.406738	0.103499221837	552	8	-0.681227078306984	0.495727816589905	-0.288132530705271	208.603456544159	1.5793991416309	1.4233	0.1925	1.4224	0.2301	256032385
368	2	8272364	8816269	0.45691	0.0807218172291	587	13	-0.77435464333859	0.438721097956872	-0.319293985118049	221.830124984459	1.5758389261745	1.4233	0.1925	1.4224	0.2301	256590109
369	2	8816269	9417012	0.417464	0.1676973348	446	9	-1.28368900630203	0.199250792593926	-0.587709004122145	168.545546410679	1.2816091954023	1.4233	0.1925	1.4224	0.2301	257134014
370	2	9417012	10030167	0.44274	0.184545506438	516	12	-1.16395509414846	0.244442210558182	-0.495727204193561	194.998883291279	1.40408163265306	1.4233	0.1925	1.4224	0.2301	257734757
371	2	10030167	10629284	0.493218	0.165438470282	596	15	-0.539969000674726	0.589218410861099	-0.203803442622151	225.231268297679	1.76592592592593	1.4233	0.1925	1.4224	0.2301	258347912
372	2	10629284	11238703	0.459752	0.179546420443	538	13	-1.03529254451965	0.300532310561016	-0.445048315671477	203.312789168039	1.44429530201342	1.4233	0.1925	1.4224	0.2301	258947029
373	2	11238703	11837086	0.429468	0.164414764457	493	10	-1.14312124815609	0.252988253365114	-0.529662283414406	186.307072601939	1.3628196268141	1.4233	0.1925	1.4224	0.2301	259556448
374	2	11837086	12408724	0.426494	0.125320570011	551	10	-0.83994831832395	0.400937364425914	-0.36919761122116	208.225551731579	1.52315134761576	1.4233	0.1925	1.4224	0.2301	260154831
375	2	12408724	12971186	0.398736	0.111051057671	496	7	-0.84511716725141	0.398045424209071	-0.371402598234325	187.440787039679	1.50989345509893	1.4233	0.1925	1.4224	0.2301	260726469
376	2	12971186	13584183	0.357856	0.184335323011	436	3	-0.44341927543752	0.657462496297594	-0.217941351315924	164.766498284879	1.60589318600368	1.6962	0.168	1.6939	0.1781	261288931
377	2	13584183	14197791	0.342092	0.185147520893	408	2	-0.452215341286942	0.651113857304122	-0.207839521530705	154.185163532639	1.63691073219659	1.6962	0.168	1.6939	0.1781	261901928
378	2	14197791	14778882	0.365704	0.13954957141	533	4	-0.0794437217339339	0.936679693597256	-0.0342300840044018	201.423265105139	1.81911262798635	1.6962	0.168	1.6939	0.1781	262515536
379	2	14778882	15347169	0.398208	0.120162875448	586	7	-0.322832715722095	0.746821934930935	-0.130842054198952	221.452220171879	1.78386605783866	1.6962	0.168	1.6939	0.1781	263096627
380	2	15347169	15928375	0.39847	0.139719823952	551	7	-0.525943335761273	0.598927577948171	-0.219690400050043	208.225551731579	1.67732115677321	1.6962	0.168	1.6939	0.1781	263664914
381	2	15928375	16564119	0.443736	0.213519907384	582	12	-0.80086580942693	0.423209335563012	-0.322079116708531	219.940600921559	1.58367346938775	1.6962	0.168	1.6939	0.1781	264246120
382	2	16564119	17130248	0.405544	0.116809066485	601	8	-0.407674169988229	0.683512903341481	-0.165435806772254	227.120792360579	1.71959942775393	1.6962	0.168	1.6939	0.1781	264881864
383	2	17130248	17711983	0.36681	0.140502118662	518	4	-0.172560486338926	0.862996913212073	-0.0754135190770238	195.754692916439	1.7679180887372	1.6962	0.168	1.6939	0.1781	265447993
384	2	17711983	18300635	0.396756	0.150601713746	607	7	-0.200966343698588	0.840724890981001	-0.0800462023655182	229.388221236059	1.84779299847793	1.6962	0.168	1.6939	0.1781	266029728
385	2	18300635	18873016	0.382936	0.126455979496	571	6	-0.266682902246062	0.789713319335753	-0.109001596894561	215.783647983179	1.77881619937695	1.6962	0.168	1.6939	0.1781	266618380
386	2	18873016	19495246	0.381806	0.196438615946	524	6	-0.546380626825976	0.584804324251534	-0.232925530719953	198.022121791919	1.63239875389408	1.6962	0.168	1.6939	0.1781	267190761
387	2	19495246	20055399	0.421074	0.107386731839	537	10	-0.913127991042054	0.361175230383964	-0.406327841806905	202.934884355459	1.48445058742225	1.6962	0.168	1.6939	0.1781	267812991
388	2	20055399	20650180	0.431148	0.15935445147	470	11	-1.41378386931909	0.15742537116999	-0.609516107442858	177.615261912599	1.27285037237644	1.6962	0.168	1.6939	0.1781	268373144
389	2	20650180	21248614	0.449088	0.164485975062	534	12	-1.06493074376986	0.286907271348613	-0.446258527929261	201.801169917719	1.4530612244898	1.6962	0.168	1.6939	0.1781	268967925
390	2	21248614	21820644	0.38623	0.125919969232	476	6	-0.832029366822484	0.405392368604953	-0.37153076894946	179.882690788079	1.48286604361371	1.6962	0.168	1.6939	0.1781	269566359
391	2	21820644	22375089	0.364668	0.0981972963955	497	4	-0.302923956785914	0.761947813735115	-0.135119765201291	187.818691852259	1.6962457337884	1.6962	0.168	1.6939	0.1781	270138389
392	2	22375089	22946708	0.363716	0.125291496609	501	4	-0.278092819557916	0.780941107591808	-0.123555013568369	189.330311102579	1.7098976109215	1.6962	0.168	1.6939	0.1781	270692834
393	2	22946708	23509419	0.404064	0.111444418183	595	8	-0.44117044447624	0.659089608217041	-0.179911129288134	224.853363485099	1.70243204577969	1.6962	0.168	1.6939	0.1781	271264453
394	2	23509419	24059871	0.464264	0.0916555848648	550	13	-0.971389385046734	0.331354412466454	-0.413222869816079	207.847646918999	1.47651006711409	1.6962	0.168	1.6939	0.1781	271827164
395	2	24059871	24740986	0.397206	0.265909574741	558	7	-0.485321211753438	0.62744851116811	-0.201477596792013	210.870885419639	1.6986301369863	1.6962	0.168	1.6939	0.1781	272377616
396	2	24740986	25367687	0.415544	0.202171370398	593	9	-0.442300333927686	0.658271889342117	-0.176720609496445	224.097553859939	1.70402298850575	1.6962	0.168	1.6939	0.1781	273058731
397	2	25367687	25990943	0.44079	0.197761433504	604	12	-0.679836047853085	0.496608278867603	-0.268549720291736	228.254506798319	1.64353741496599	1.6962	0.168	1.6939	0.1781	273685432
398	2	25990943	26667421	0.407016	0.260877663427	572	8	-0.569572830013615	0.568967460815626	-0.23678565070505	216.161552795759	1.63662374821173	1.6962	0.168	1.6939	0.1781	274308688
399	2	26667421	27249054	0.485998	0.140351389966	698	14	-0.079793787315011	0.936401265574268	-0.0298395513841425	263.777559180838	1.90710382513661	1.6962	0.168	1.6939	0.1781	274985166
400	2	27249054	27895223	0.460862	0.226208623441	722	13	-0.0554440992683356	0.955784663711271	-0.02065565134093	272.847274682758	1.93825503355705	1.6962	0.168	1.6939	0.1781	275566799
401	2	27895223	28491184	0.385058	0.161018925735	595	6	-0.123858532247809	0.9014272865256	-0.0496026740620975	224.853363485099	1.85358255451713	1.6962	0.168	1.6939	0.1781	276212968
402	2	28491184	29082759	0.450746	0.154798630774	514	13	-1.16309886346547	0.244789393194966	-0.510886129034223	194.243073666119	1.37986577181208	1.6962	0.168	1.6939	0.1781	276808929
403	2	29082759	29654518	0.437902	0.125505676343	601	11	-0.664270562440179	0.506517158412073	-0.254811873296672	227.120792360579	1.62762356127285	1.6962	0.168	1.6939	0.1781	277400504
404	2	29654518	30203382	0.420582	0.0890275186567	595	10	-0.60995506120991	0.541891576748002	-0.258360261597012	224.853363485099	1.64478230822391	1.6962	0.168	1.6939	0.1781	277972263
405	2	30203382	30790655	0.418766	0.148607206529	612	9	-0.333549417090186	0.738719593467045	-0.131221061349797	231.277745298959	1.75862068965517	1.6962	0.168	1.6939	0.1781	278521127
406	2	30790655	31361844	0.443002	0.124633002386	636	12	-0.503792758291128	0.614407017104067	-0.194071504332459	240.347460800879	1.73061224489796	1.6962	0.168	1.6939	0.1781	279108400
407	2	31361844	31996845	0.417292	0.212599665197	574	9	-0.551051250765186	0.581598542137567	-0.223701977366761	216.917362420919	1.64942528735632	1.6962	0.168	1.6939	0.1781	279679589
408	2	31996845	32700888	0.362038	0.289816104982	570	4	0.150244297625046	0.880571878065506	0.0625963022885263	215.405743170599	1.94539249146758	1.6962	0.168	1.6939	0.1781	280314590
409	2	32700888	33329162	0.379308	0.20416888173	512	5	-0.430890545689456	0.66654795813657	-0.181951470995899	193.487264040959	1.67868852459016	1.6962	0.168	1.6939	0.1781	281018633
410	2	33329162	33941659	0.384382	0.183669471034	607	6	-0.0524463472486816	0.958173045143349	-0.0207958260017213	229.388221236059	1.89096573208723	1.6962	0.168	1.6939	0.1781	281646907
411	2	33941659	34554683	0.371936	0.184371248108	451	5	-0.812809832496271	0.416327097287434	-0.364967847740518	170.435070473579	1.47868852459016	1.6962	0.168	1.6939	0.1781	282259404
412	2	34554683	35183775	0.35133	0.205203690398	362	3	-0.904926367191052	0.365504397275428	-0.486279789009645	136.801542153959	1.33333333333333	1.6962	0.168	1.6939	0.1781	282872428
413	2	35183775	35786926	0.338338	0.17102019229	365	1	-0.346242810503696	0.729160243975753	-0.200579950661312	137.935256591699	1.6079295154185	1.6962	0.168	1.6939	0.1781	283501520
414	2	35786926	36399642	0.357206	0.183961247952	464	3	-0.268794970449697	0.788087463956529	-0.128144680965279	175.347833037119	1.70902394106814	1.6962	0.168	1.6939	0.1781	284104671
415	2	36399642	36967517	0.388388	0.119524543253	446	6	-1.0105598293203	0.312227150413999	-0.465448632337099	168.545546410679	1.38940809968847	1.6962	0.168	1.6939	0.1781	284717387
416	2	36967517	37597557	0.374914	0.206399593677	547	5	-0.211756528669152	0.832296984467509	-0.0865544482033422	206.713932481259	1.79344262295082	1.6962	0.168	1.6939	0.1781	285285262
417	2	37597557	38194752	0.402064	0.162752534767	551	8	-0.686809790721652	0.492202599214771	-0.290748478912282	208.225551731579	1.57653791130186	1.6962	0.168	1.6939	0.1781	285915302
418	2	38194752	38814174	0.402052	0.192795864532	698	8	0.133848934234612	0.893522031383173	0.0504262387262126	263.777559180838	1.99713876967096	1.6962	0.168	1.6939	0.1781	286512497
419	2	38814174	39475263	0.386118	0.243672183322	589	6	-0.159564624747372	0.873224047226758	-0.0642247084269426	222.585934609619	1.83489096573209	1.6962	0.168	1.6939	0.1781	287131919
420	2	39475263	40076997	0.377434	0.169068059973	480	5	-0.631241646965162	0.527882534753036	-0.27506087538738	181.394310038399	1.57377049180328	1.6962	0.168	1.6939	0.1781	287793008
421	2	40076997	40654319	0.377444	0.133932190355	504	5	-0.480978321008383	0.630531906570744	-0.204671547495982	190.464025540319	1.65245901639344	1.6962	0.168	1.6939	0.1781	288394742
422	2	40654319	41214960	0.343372	0.108163691203	489	2	0.127157444044713	0.898815786629576	0.0534257914500328	184.795453351619	1.96188565697091	1.6962	0.168	1.6939	0.1781	288972064
423	2	41214960	41814385	0.349934	0.165867289486	421	2	-0.359229585616429	0.719423345626396	-0.162588440435805	159.097926096179	1.68906720160481	1.6962	0.168	1.6939	0.1781	289532705
424	2	41814385	42386818	0.4198	0.126535332519	640	9	-0.173284908066502	0.862427485856785	-0.0666808091550869	241.859080051199	1.83908045977011	1.6962	0.168	1.6939	0.1781	290132130
425	2	42386818	43042110	0.398268	0.236981376241	616	7	-0.148737898545657	0.88176045513049	-0.0588123679262991	232.789364549279	1.8751902587519	1.6962	0.168	1.6939	0.1781	290704563
426	2	43042110	43640475	0.473032	0.164389628404	628	14	-0.462702196750137	0.643577843465305	-0.182302028702168	237.324222300239	1.71584699453552	1.6962	0.168	1.6939	0.1781	291359855
427	2	43640475	44256189	0.375298	0.187934657974	470	5	-0.69385136611382	0.487775425757714	-0.305434524430899	177.615261912599	1.54098360655738	1.6962	0.168	1.6939	0.1781	291958220
428	2	44256189	44885853	0.369506	0.205925700056	535	4	-0.067028153119935	0.94655929064479	-0.0288267254750685	202.179074730299	1.8259385665529	1.6962	0.168	1.6939	0.1781	292573934
429	2	44885853	45463911	0.438754	0.135034892692	693	11	-0.137894804937429	0.890323556245131	-0.0493215118706437	261.888035117938	1.87677725118483	1.6962	0.168	1.6939	0.1781	293203598
430	2	45463911	46019151	0.404396	0.0994885094734	680	8	0.03336011077058	0.973387418937908	0.0127339486542621	256.975272554398	1.94563662374821	1.6962	0.168	1.6939	0.1781	293781656
431	2	46019151	46575185	0.439442	0.100774413075	728	11	0.0623568419386166	0.950278663182794	0.0217615861908388	275.114703558238	1.97156398104265	1.6962	0.168	1.6939	0.1781	294336896
432	2	46575185	47148856	0.42418	0.128420296651	604	10	-0.562910985891129	0.573495499043486	-0.236701380467239	228.254506798319	1.66966136834831	1.6962	0.168	1.6939	0.1781	294892930
433	2	47148856	47782132	0.452894	0.210454841175	585	13	-0.785005169917409	0.43245053741864	-0.324217863757334	221.074315359299	1.57046979865772	1.6962	0.168	1.6939	0.1781	295466601
434	2	47782132	48439149	0.40535	0.238984683806	525	8	-0.831960313503033	0.405431345923145	-0.360483374929955	198.400026604499	1.50214592274678	1.6962	0.168	1.6939	0.1781	296099877
435	2	48439149	49070749	0.385374	0.208359721343	543	6	-0.433311333910692	0.664788605297999	-0.181540144453042	205.202313230939	1.69158878504673	1.6962	0.168	1.6939	0.1781	296756894
436	2	49070749	49661349	0.385576	0.153403318659	617	6	0.00706380691725748	0.99436394439099	0.00277814689201451	233.167269361859	1.92211838006231	1.6962	0.168	1.6939	0.1781	297388494
437	2	49661349	50244505	0.354328	0.142596492191	485	3	-0.13782674170883	0.890377349224102	-0.0642847390183608	183.283834101299	1.78637200736648	1.6962	0.168	1.6939	0.1781	297979094
438	2	50244505	50789013	0.349628	0.0817398458792	415	2	-0.402146088233589	0.68757651582399	-0.183297337267914	156.830497220699	1.66499498495486	1.6962	0.168	1.6939	0.1781	298562250
439	2	50789013	51322685	0.348566	0.0630949347165	434	2	-0.266243829945917	0.790051429363871	-0.118713631057721	164.010688659719	1.74122367101304	1.6962	0.168	1.6939	0.1781	299106758
440	2	51322685	51913523	0.342074	0.153744342781	387	2	-0.602423100447	0.546892537041677	-0.284075107357791	146.249162468459	1.55265797392177	1.6962	0.168	1.6939	0.1781	299640430
441	2	51913523	52516164	0.335714	0.17031864742	468	1	0.308803682135863	0.757470868013975	0.158032115154713	176.859452287439	2.06167400881057	1.6962	0.168	1.6939	0.1781	300231268
442	2	52516164	53106277	0.353292	0.152704651482	446	3	-0.381053452227583	0.703163586032491	-0.185225776172546	168.545546410679	1.6427255985267	1.6962	0.168	1.6939	0.1781	300833909
443	2	53106277	53704899	0.359264	0.164748372095	529	3	0.136582880414892	0.891360509122939	0.0609982360211748	199.911645854819	1.94843462246777	1.6962	0.168	1.6939	0.1781	301424022
444	2	53704899	54339151	0.377724	0.211669809476	538	5	-0.268105275902945	0.788618284873593	-0.110489108439275	203.312789168039	1.76393442622951	1.6962	0.168	1.6939	0.1781	302022644
445	2	54339151	54909490	0.397988	0.123328406439	483	7	-0.920558254694533	0.357281105537565	-0.409719529785427	182.528024476139	1.4703196347032	1.6962	0.168	1.6939	0.1781	302656896
446	2	54909490	55492677	0.391416	0.142642068496	517	7	-0.723250795227903	0.469525816788955	-0.311578438306266	195.376788103859	1.5738203957382	1.6962	0.168	1.6939	0.1781	303227235
447	2	55492677	56157960	0.364048	0.248440137505	460	4	-0.532611976144893	0.59430221014159	-0.246731755819202	173.836213786799	1.56996587030717	1.6962	0.168	1.6939	0.1781	303810422
448	2	56157960	56742242	0.379368	0.144248838746	463	5	-0.737678169517881	0.460710041029373	-0.327083087735662	174.969928224539	1.51803278688525	1.6962	0.168	1.6939	0.1781	304475705
449	2	56742242	57363074	0.346474	0.194629142828	463	2	-0.0588140672963119	0.953100203774939	-0.0253964802419644	174.969928224539	1.85757271815446	1.6962	0.168	1.6939	0.1781	305059987
450	2	57363074	57978189	0.343382	0.187143867407	552	2	0.577780721524889	0.563412172556996	0.228259593275968	208.603456544159	2.21464393179539	2.4982	0.3066	2.4249	0.1957	305680819
451	2	57978189	58561399	0.343574	0.142675880043	591	2	0.856737988536427	0.39158970361932	0.326749456675332	223.341744234779	2.37111334002006	2.4982	0.3066	2.4249	0.1957	306295934
452	2	58561399	59114769	0.36381	0.0964454162676	858	4	1.93808617804089	0.0526127094797826	0.652612030735968	324.242329193638	2.92832764505119	2.4982	0.3066	2.4249	0.1957	306879144
453	2	59114769	59682896	0.372622	0.119915089408	756	5	1.0967866015378	0.272734688575165	0.380290953225174	285.696038310478	2.47868852459016	2.4982	0.3066	2.4249	0.1957	307432514
454	2	59682896	60229917	0.383076	0.0859583087304	532	6	-0.498772503493225	0.617939660443419	-0.211066096756214	201.045360292559	1.65732087227414	1.7037	0.176	1.7077	0.177	308000641
455	2	60229917	60804512	0.42132	0.129821874538	644	10	-0.353826206696546	0.723469132246568	-0.144189241677701	243.370699301519	1.78023496890117	1.7037	0.176	1.7077	0.177	308547662
456	2	60804512	61457641	0.391244	0.234454449274	532	7	-0.636203386639684	0.52464386608818	-0.270316473120011	201.045360292559	1.61948249619482	1.7037	0.176	1.7077	0.177	309122257
457	2	61457641	62149146	0.379414	0.276939429216	556	5	-0.15540778143536	0.876499849998372	-0.0630103982723913	210.115075794479	1.82295081967213	1.7037	0.176	1.7077	0.177	309775386
458	2	62149146	62802126	0.411118	0.234279763546	613	9	-0.327825684625055	0.743043466019527	-0.128865640351668	231.655650111539	1.76149425287356	1.7037	0.176	1.7077	0.177	310466891
459	2	62802126	63444030	0.359544	0.221067324709	478	3	-0.181482817955786	0.855988618502207	-0.0852588681121023	180.638500413239	1.76058931860037	1.7037	0.176	1.7077	0.177	311119871
460	2	63444030	64100152	0.363776	0.237946601394	503	4	-0.265677250943917	0.790487785029404	-0.117807216958051	190.086120727739	1.71672354948805	1.7037	0.176	1.7077	0.177	311761775
461	2	64100152	64693219	0.392452	0.156924934282	497	7	-0.839314006678862	0.401293125293655	-0.368496867058914	187.818691852259	1.51293759512938	1.7037	0.176	1.7077	0.177	312417897
462	2	64693219	65282302	0.420952	0.151223172286	535	10	-0.923582230001783	0.355703869270944	-0.411711038503809	202.179074730299	1.47892190739461	1.7037	0.176	1.7077	0.177	313010964
463	2	65282302	65919382	0.416494	0.215169209518	558	9	-0.642630970207291	0.520463582336683	-0.264487592213262	210.870885419639	1.60344827586207	1.7037	0.176	1.7077	0.177	313600047
464	2	65919382	66508419	0.399588	0.151156888277	584	7	-0.334439036867191	0.738048286371447	-0.135774349741183	220.696410546719	1.77777777777778	1.7037	0.176	1.7077	0.177	314237127
465	2	66508419	67091838	0.383566	0.142983001925	510	6	-0.629694842658291	0.528894257480448	-0.271995095398545	192.731454415799	1.58878504672897	1.7037	0.176	1.7077	0.177	314826164
466	2	67091838	67661697	0.364592	0.122589974011	497	4	-0.302923956785914	0.761947813735115	-0.135119765201291	187.818691852259	1.6962457337884	1.7037	0.176	1.7077	0.177	315409583
467	2	67661697	68234810	0.39735	0.12757170052	547	7	-0.549155978051465	0.582898412177411	-0.230201885828644	206.713932481259	1.66514459665145	1.7037	0.176	1.7077	0.177	315979442
468	2	68234810	68855598	0.372514	0.194572060027	472	5	-0.681329422284089	0.495663070190961	-0.299308421634057	178.371071537759	1.54754098360656	1.7037	0.176	1.7077	0.177	316552555
469	2	68855598	69415572	0.410132	0.107101401136	632	9	-0.219074767787555	0.82659180574556	-0.0848281558653464	238.835841550559	1.81609195402299	1.7037	0.176	1.7077	0.177	317173343
470	2	69415572	70046550	0.403962	0.20757934508	626	8	-0.268106359621517	0.788617450716445	-0.106638140550821	236.568412675079	1.79113018597997	1.7037	0.176	1.7077	0.177	317733317
471	2	70046550	70708663	0.418528	0.244841892547	636	9	-0.196179837927029	0.84446940842549	-0.0757259487580939	240.347460800879	1.82758620689655	1.7037	0.176	1.7077	0.177	318364295
472	2	70708663	71341013	0.447768	0.209298647901	661	12	-0.36625893832085	0.714171866448758	-0.138447998109123	249.795081115379	1.79863945578231	1.7037	0.176	1.7077	0.177	319026408
473	2	71341013	71953120	0.442322	0.183149351339	648	12	-0.437776524705395	0.66154828992759	-0.16710445673219	244.882318551839	1.76326530612245	1.7037	0.176	1.7077	0.177	319658758
474	2	71953120	72519106	0.445348	0.11658592262	733	12	0.0298384631935517	0.976195883220815	0.0107149285169972	277.004227621138	1.99455782312925	1.7037	0.176	1.7077	0.177	320270865
475	2	72519106	73134358	0.35972	0.187324868509	594	3	0.541960731279481	0.587845558008637	0.228193444707915	224.475458672519	2.1878453038674	1.7037	0.176	1.7077	0.177	320836851
476	2	73134358	73731601	0.457066	0.162819823757	674	13	-0.311056737159982	0.755757489479419	-0.119905897046243	254.707843678918	1.80939597315436	1.7037	0.176	1.7077	0.177	321452103
477	2	73731601	74439703	0.421868	0.293887038873	603	10	-0.568138105370993	0.569941195180931	-0.239091927892233	227.876601985739	1.66689702833449	1.7037	0.176	1.7077	0.177	322049346
478	2	74439703	75036542	0.450382	0.162253136943	734	13	0.00845906020457595	0.993250726955455	0.00312557461511187	277.382132433718	1.97046979865772	1.7037	0.176	1.7077	0.177	322757448
479	2	75036542	75633395	0.405266	0.162272787437	688	8	0.0780218100879277	0.937810703932525	0.0296077672186584	259.998511055038	1.96852646638054	1.7037	0.176	1.7077	0.177	323354287
480	2	75633395	76228029	0.382676	0.159146634737	582	6	-0.201221732663529	0.840525198822281	-0.0814731893491195	219.940600921559	1.81308411214953	1.7037	0.176	1.7077	0.177	323951140
481	2	76228029	76827430	0.34962	0.165833890834	440	2	-0.223327327328757	0.823280760162456	-0.0989051499775412	166.278117535199	1.76529588766299	1.7037	0.176	1.7077	0.177	324545774
482	2	76827430	77426537	0.339332	0.165424540191	448	1	0.181610188419444	0.855888652619272	0.0950223176289122	169.301356035839	1.97356828193833	1.7037	0.176	1.7077	0.177	325145175
483	2	77426537	78027312	0.33732	0.167741667013	323	1	-0.613349147308176	0.539645502906001	-0.376942249734767	122.063254463339	1.42290748898678	1.7037	0.176	1.7077	0.177	325744282
484	2	78027312	78618802	0.33568	0.154677171212	429	1	0.0607763693888456	0.951537310019381	0.0325012330708538	162.121164596819	1.88986784140969	1.7037	0.176	1.7077	0.177	326345057
485	2	78618802	79201843	0.345732	0.142427376462	388	2	-0.595270350010807	0.551662771894408	-0.280352021315073	146.627067281039	1.55667001003009	1.7037	0.176	1.7077	0.177	326936547
486	2	79201843	79797018	0.378938	0.159910950561	489	5	-0.57489289973137	0.565363732198277	-0.248260816043665	184.795453351619	1.60327868852459	1.7037	0.176	1.7077	0.177	327519588
487	2	79797018	80355685	0.37482	0.105012467176	521	5	-0.374541798455664	0.708001265077294	-0.156811908717391	196.888407354179	1.70819672131148	1.7037	0.176	1.7077	0.177	328114763
488	2	80355685	80906998	0.386328	0.0930741702082	622	6	0.036818884000227	0.970629417001749	0.0144222378731991	235.056793424759	1.93769470404984	1.7037	0.176	1.7077	0.177	328673430
489	2	80906998	81499880	0.353112	0.156661865262	366	3	-0.879980037907077	0.378870123671956	-0.470425837808808	138.313161404279	1.34806629834254	1.7037	0.176	1.7077	0.177	329224743
490	2	81499880	82087300	0.34546	0.148820264887	525	2	0.384656459747671	0.700491957707655	0.155908749051284	198.400026604499	2.10631895687061	1.7037	0.176	1.7077	0.177	329817625
491	2	82087300	82672633	0.340582	0.145785390538	392	2	-0.566659348266034	0.570945644920734	-0.265555019386993	148.138686531359	1.57271815446339	1.7037	0.176	1.7077	0.177	330405045
492	2	82672633	83254426	0.338066	0.140587803566	385	1	-0.219049316787276	0.826611631257776	-0.123617968846428	145.493352843299	1.69603524229075	1.7037	0.176	1.7077	0.177	330990378
493	2	83254426	83838444	0.342	0.143862004253	393	2	-0.559506597829841	0.57581602964778	-0.261879361243594	148.516591343939	1.57673019057172	1.7037	0.176	1.7077	0.177	331572171
494	2	83838444	84427819	0.35776	0.15164369035	483	3	-0.150299906350817	0.880528006871918	-0.0702462972570778	182.528024476139	1.77900552486188	1.7037	0.176	1.7077	0.177	332156189
495	2	84427819	85053313	0.386914	0.200631820609	600	6	-0.094103455164839	0.925026975739013	-0.0375298417615226	226.742887547999	1.86915887850467	1.7037	0.176	1.7077	0.177	332745564
496	2	85053313	85702752	0.448476	0.230104751947	503	12	-1.23547268053301	0.216654637848184	-0.532539869811288	190.086120727739	1.3687074829932	1.7037	0.176	1.7077	0.177	333371058
497	2	85702752	86326605	0.466368	0.198529140679	516	13	-1.15244833688665	0.24913688784521	-0.505283422804847	194.998883291279	1.38523489932886	1.7037	0.176	1.7077	0.177	334020497
498	2	86326605	86975038	0.39966	0.228910311474	586	7	-0.322832715722095	0.746821934930935	-0.130842054198952	221.452220171879	1.78386605783866	1.7037	0.176	1.7077	0.177	334644350
499	2	86975038	88809039	0.422464	0.727372013429	526	10	-0.970626305320564	0.331734401747475	-0.436187130500016	198.777931417079	1.45404284727021	1.7037	0.176	1.7077	0.177	335292783
500	2	88809039	95541489	0.407006	0.925732831287	644	8	-0.167617536157485	0.866884174531033	-0.0657401093688226	243.370699301519	1.84263233190272	1.7037	0.176	1.7077	0.177	337126784
501	2	95541489	96740240	0.462642	0.582899200918	617	13	-0.614596744656312	0.538821064794846	-0.247383999078683	233.167269361859	1.65637583892617	1.7037	0.176	1.7077	0.177	343859234
502	2	96740240	97380358	0.47655	0.218894016416	505	14	-1.135526973329	0.256154586884897	-0.496783199954638	190.841930352899	1.37978142076503	1.7037	0.176	1.7077	0.177	345057985
503	2	97380358	98551867	0.460402	0.573200035168	549	13	-0.976714648336144	0.328710441144117	-0.415848339222902	207.469742106419	1.4738255033557	1.7037	0.176	1.7077	0.177	345698103
504	2	98551867	99149896	0.420854	0.163920144341	663	10	-0.254510936579119	0.799100856045411	-0.10224105967973	250.550890740539	1.83275742916379	1.7037	0.176	1.7077	0.177	346869612
505	2	99149896	99771850	0.41287	0.196082025359	562	9	-0.619736040346765	0.535431583725187	-0.254182583821523	212.382504669959	1.61494252873563	1.7037	0.176	1.7077	0.177	347467641
506	2	99771850	100407187	0.399614	0.213016084377	608	7	-0.19516318312604	0.845265200425858	-0.0776713951776148	229.766126048639	1.85083713850837	1.7037	0.176	1.7077	0.177	348089595
507	2	100407187	101000650	0.410204	0.157487492902	547	9	-0.705592027323738	0.480441883723824	-0.293211881249893	206.713932481259	1.57183908045977	1.7037	0.176	1.7077	0.177	348724932
508	2	101000650	101601235	0.439208	0.167478375251	629	11	-0.504069244939342	0.614212718154715	-0.189116847128568	237.702127112819	1.70345294515911	1.7037	0.176	1.7077	0.177	349318395
509	2	101601235	102255660	0.427014	0.235970508462	577	10	-0.704043211847472	0.481405863550314	-0.302678611146835	218.051076858659	1.59502418797512	1.7037	0.176	1.7077	0.177	349918980
510	2	102255660	102830966	0.412344	0.130897296395	641	9	-0.167561175601371	0.866928516655018	-0.0644283574237083	242.236984863779	1.84195402298851	1.7037	0.176	1.7077	0.177	350573405
511	2	102830966	103394457	0.393638	0.112674381667	542	7	-0.578171780914205	0.563148148609589	-0.243449867267329	204.824408418359	1.64992389649924	1.7037	0.176	1.7077	0.177	351148711
512	2	103394457	103974157	0.371598	0.137484905986	549	5	-0.199234584839421	0.842079246897763	-0.0812891319907001	207.469742106419	1.8	1.7037	0.176	1.7077	0.177	351712202
513	2	103974157	104555738	0.349706	0.140274527538	419	2	-0.373535086488816	0.708750236668384	-0.169458429802849	158.342116471019	1.68104312938816	1.7037	0.176	1.7077	0.177	352291902
514	2	104555738	105100960	0.362738	0.0829423610933	433	4	-0.700222152433878	0.483788579291341	-0.333998592036853	163.632783847139	1.4778156996587	1.7037	0.176	1.7077	0.177	352873483
515	2	105100960	105682950	0.406984	0.140878709256	529	8	-0.809629463844359	0.418153168832681	-0.349533075369414	199.911645854819	1.51359084406295	1.7037	0.176	1.7077	0.177	353418705
516	2	105682950	106260408	0.427124	0.134136162284	640	10	-0.374734684616004	0.707857794222499	-0.153178024904955	241.859080051199	1.76917760884589	1.7037	0.176	1.7077	0.177	354000695
517	2	106260408	106850260	0.434696	0.152329736951	639	11	-0.446854488689043	0.654980126079379	-0.166360933060863	241.481175238619	1.73053486797563	1.7037	0.176	1.7077	0.177	354578153
518	2	106850260	107606696	0.404836	0.339005547065	583	8	-0.508162993452261	0.611339041075381	-0.209304914282943	220.318505734139	1.66809728183119	1.7037	0.176	1.7077	0.177	355168005
519	2	107606696	108179170	0.375818	0.126597889162	476	5	-0.656285534624626	0.511640423064815	-0.287133707687955	179.882690788079	1.56065573770492	1.7037	0.176	1.7077	0.177	355924441
520	2	108179170	108855419	0.371868	0.260627372462	508	5	-0.455934433348919	0.648437127686702	-0.193266784223733	191.975644790639	1.6655737704918	1.7037	0.176	1.7077	0.177	356496915
521	2	108855419	109602612	0.404092	0.330828848771	539	8	-0.753802339697674	0.450967918868556	-0.322515524730934	203.690693980619	1.54220314735336	1.7037	0.176	1.7077	0.177	357173164
522	2	109602612	110317438	0.478238	0.300529079804	420	14	-1.60048718478594	0.109490547629369	-0.762677259927672	158.720021283599	1.14754098360656	1.7037	0.176	1.7077	0.177	357920357
523	2	110317438	111714785	0.416914	0.642179072199	610	9	-0.344996882020449	0.730096714785576	-0.135943471592201	230.521935673799	1.75287356321839	1.7037	0.176	1.7077	0.177	358635183
524	2	111714785	112792600	0.42732	0.536098495567	629	10	-0.432232998894514	0.665572077994314	-0.178189912913029	237.702127112819	1.73876986869385	1.7037	0.176	1.7077	0.177	360032530
525	2	112792600	113543645	0.411696	0.334260929771	487	9	-1.04901597523163	0.294170765925483	-0.460830941960107	184.039643726459	1.39942528735632	1.7037	0.176	1.7077	0.177	361110345
526	2	113543645	114470301	0.440974	0.460425443746	677	12	-0.278237293539872	0.780830208557906	-0.103942436041818	255.841558116658	1.8421768707483	1.7037	0.176	1.7077	0.177	361861390
527	2	114470301	115076004	0.387232	0.174512921349	699	6	0.495047071077958	0.620566894158397	0.182800113118033	264.155463993418	2.17757009345794	1.7037	0.176	1.7077	0.177	362788046
528	2	115076004	115642440	0.3721	0.117287743011	451	5	-0.812809832496271	0.416327097287434	-0.364967847740518	170.435070473579	1.47868852459016	1.7037	0.176	1.7077	0.177	363393749
529	2	115642440	116236341	0.353764	0.158108843056	334	3	-1.07955067217888	0.280342317550533	-0.602421383618799	126.220207401719	1.23020257826888	1.7037	0.176	1.7077	0.177	363960185
530	2	116236341	116825300	0.343266	0.151044469989	391	2	-0.573812098702227	0.566094960669399	-0.269240066194848	147.760781718779	1.56870611835507	1.7037	0.176	1.7077	0.177	364554086
531	2	116825300	117440683	0.351124	0.187497867182	390	3	-0.730302062203229	0.46520556798215	-0.37879536234324	147.382876906199	1.43646408839779	1.7037	0.176	1.7077	0.177	365143045
532	2	117440683	118052731	0.356094	0.183070608841	388	3	-0.742775226845217	0.457617776270224	-0.386212833905723	146.627067281039	1.42909760589319	1.7037	0.176	1.7077	0.177	365758428
533	2	118052731	118701714	0.392908	0.229563794429	607	7	-0.200966343698588	0.840724890981001	-0.0800462023655182	229.388221236059	1.84779299847793	1.7037	0.176	1.7077	0.177	366370476
534	2	118701714	119270482	0.40582	0.120906942725	534	8	-0.781715901771016	0.43438155421322	-0.335961055795886	201.801169917719	1.52789699570815	1.7037	0.176	1.7077	0.177	367019459
535	2	119270482	119840104	0.4369	0.122224914066	546	11	-0.978951721816822	0.327603834451769	-0.393275913088005	206.336027668679	1.47867298578199	1.7037	0.176	1.7077	0.177	367588227
536	2	119840104	120427480	0.450026	0.1487565035	600	13	-0.70512622057627	0.480731690305015	-0.28769198773222	226.742887547999	1.61073825503356	1.7037	0.176	1.7077	0.177	368157849
537	2	120427480	121047400	0.394528	0.193444315396	489	7	-0.885739291259245	0.375758030365052	-0.391908253668967	184.795453351619	1.48858447488584	1.7037	0.176	1.7077	0.177	368745225
538	2	121047400	121585282	0.510306	0.0704280864576	617	15	-0.414577426330357	0.678451276102585	-0.153845283934895	233.167269361859	1.82814814814815	1.7037	0.176	1.7077	0.177	369365145
539	2	121585282	122152639	0.487216	0.118720664414	607	14	-0.577574719580674	0.56355127886943	-0.231370071338113	229.388221236059	1.65846994535519	1.7037	0.176	1.7077	0.177	369903027
540	2	122152639	122785262	0.41502	0.209639864501	618	9	-0.299207022299397	0.764782091576839	-0.117145876138075	233.545174174439	1.77586206896552	1.7037	0.176	1.7077	0.177	370470384
541	2	122785262	123370390	0.399902	0.145486115858	632	7	-0.0558873293848898	0.955431564740194	-0.0218181604440974	238.835841550559	1.92389649923896	1.7037	0.176	1.7077	0.177	371103007
542	2	123370390	123934155	0.35537	0.113105637987	483	3	-0.150299906350817	0.880528006871918	-0.0702462972570778	182.528024476139	1.77900552486188	1.7037	0.176	1.7077	0.177	371688135
543	2	123934155	124536545	0.345342	0.169972941118	453	2	-0.130341571658245	0.896296191159643	-0.0568976234559657	171.190880098739	1.81745235707121	1.7037	0.176	1.7077	0.177	372251900
544	2	124536545	125123665	0.371878	0.148385338602	565	5	-0.0990590342015676	0.921091398025189	-0.0398444136933486	213.516219107699	1.85245901639344	1.7037	0.176	1.7077	0.177	372854290
545	2	125123665	125691358	0.384136	0.119242266507	493	6	-0.730862104740388	0.464863384773658	-0.320904695879492	186.307072601939	1.53582554517134	1.7037	0.176	1.7077	0.177	373441410
546	2	125691358	126284537	0.353908	0.157084117948	527	3	0.124109715772905	0.901228405564384	0.0555334755443637	199.155836229659	1.94106813996317	1.7037	0.176	1.7077	0.177	374009103
547	2	126284537	126875066	0.36137	0.153301531339	512	4	-0.209807192180922	0.833818159451387	-0.0922218067635777	193.487264040959	1.74744027303754	1.7037	0.176	1.7077	0.177	374602282
548	2	126875066	127475626	0.389722	0.167443719195	538	6	-0.463066410993662	0.643316765265324	-0.194886169700779	203.312789168039	1.67601246105919	1.7037	0.176	1.7077	0.177	375192811
549	2	127475626	128059838	0.468866	0.144146303054	602	13	-0.694475693997451	0.487383938557526	-0.282891001468399	227.498697173159	1.61610738255034	1.7037	0.176	1.7077	0.177	375793371
550	2	128059838	128689942	0.441804	0.206480200094	506	12	-1.21896862213658	0.222856102146457	-0.523960884922504	191.219835165479	1.37687074829932	1.7037	0.176	1.7077	0.177	376377583
551	2	128689942	129315430	0.460542	0.200624152662	482	13	-1.33350728872657	0.182365385194808	-0.603621341998139	182.150119663559	1.29395973154362	1.7037	0.176	1.7077	0.177	377007687
552	2	129315430	129927206	0.429084	0.182707396171	494	10	-1.13789412867623	0.255164693233065	-0.52673888820764	186.684977414519	1.36558396682792	1.7037	0.176	1.7077	0.177	377633175
553	2	129927206	130511810	0.414086	0.144720186656	566	9	-0.596841110486238	0.550613467728201	-0.243950661210567	213.894123920279	1.6264367816092	1.7037	0.176	1.7077	0.177	378244951
554	2	130511810	131734160	0.467156	0.590951855033	511	13	-1.1790746533337	0.238368450510325	-0.51933119729048	193.109359228379	1.37181208053691	1.7037	0.176	1.7077	0.177	378829555
555	2	131734160	133330192	0.43239	0.686723073222	682	11	-0.200831036812758	0.840830693458048	-0.0724051249836849	257.731082179558	1.84698713608666	1.7037	0.176	1.7077	0.177	380051905
556	2	133330192	133883305	0.397702	0.0960255860918	600	7	-0.241588467706424	0.809099058872077	-0.0967802181253195	226.742887547999	1.82648401826484	1.7037	0.176	1.7077	0.177	381647937
557	2	133883305	134454502	0.38702	0.124645262493	521	6	-0.564233673075758	0.572595114084102	-0.241208969978895	196.888407354179	1.62305295950156	1.7037	0.176	1.7077	0.177	382201050
558	2	134454502	135041554	0.41668	0.148286693513	619	9	-0.293483289834265	0.76915277024148	-0.114813304828185	233.923078987019	1.77873563218391	1.7037	0.176	1.7077	0.177	382772247
559	2	135041554	135630814	0.423558	0.151478125106	632	10	-0.416551640454921	0.677006387857043	-0.171325371615215	238.835841550559	1.74706288873531	1.7037	0.176	1.7077	0.177	383359299
560	2	135630814	136314476	0.362578	0.26864444711	454	4	-0.56985868198689	0.568773550701081	-0.265673319472663	171.568784911319	1.54948805460751	1.7037	0.176	1.7077	0.177	383948559
561	2	136314476	136921865	0.388456	0.176804321448	533	6	-0.492821488076631	0.622138726223392	-0.208356809498228	201.423265105139	1.66043613707165	1.7037	0.176	1.7077	0.177	384632221
562	2	136921865	137510871	0.410058	0.151112212779	644	9	-0.150389978205976	0.880456947582654	-0.0576920259278322	243.370699301519	1.85057471264368	1.7037	0.176	1.7077	0.177	385239610
563	2	137510871	138097764	0.371232	0.14805594887	498	5	-0.518544152497578	0.604078662826933	-0.221949538927818	188.196596664839	1.6327868852459	1.7037	0.176	1.7077	0.177	385828616
564	2	138097764	138718177	0.363382	0.194085230322	455	4	-0.563650897679891	0.572991740588702	-0.262499071677519	171.946689723899	1.55290102389078	1.7037	0.176	1.7077	0.177	386415509
565	2	138718177	139309852	0.366338	0.154941479697	523	4	-0.141521564803928	0.887457925238819	-0.0615546705166363	197.644216979339	1.78498293515358	1.7037	0.176	1.7077	0.177	387035922
566	2	139309852	139882730	0.366774	0.12721382214	559	4	0.0819586702480517	0.93467957920344	0.0344826660796123	211.248790232219	1.90784982935154	1.7037	0.176	1.7077	0.177	387627597
567	2	139882730	140468081	0.349868	0.145811658304	447	2	-0.173258074275404	0.8624485771244	-0.076133842318883	168.923451223259	1.79338014042126	1.7037	0.176	1.7077	0.177	388200475
568	2	140468081	141036787	0.34636	0.120811104507	469	2	-0.0158975646791523	0.987316112862273	-0.00682075098682426	177.237357100019	1.88164493480441	1.7037	0.176	1.7077	0.177	388785826
569	2	141036787	141594816	0.332272	0.103989219198	353	1	-0.422558906733547	0.672617113681543	-0.248808231157512	133.400398840739	1.55506607929515	1.7037	0.176	1.7077	0.177	389354532
570	2	141594816	142159950	0.338958	0.115254081333	404	1	-0.0982154977566783	0.921761176531861	-0.054121121676897	152.673544282319	1.77973568281938	1.7037	0.176	1.7077	0.177	389912561
571	2	142159950	142713573	0.341962	0.0968583313916	375	2	-0.68825610568132	0.491291518022708	-0.329518078118958	141.714304717499	1.50451354062187	1.7037	0.176	1.7077	0.177	390477695
572	2	142713573	143269100	0.343872	0.0999537376221	472	2	0.00556068662942749	0.995563236855962	0.00237818585964035	178.371071537759	1.89368104312939	1.7037	0.176	1.7077	0.177	391031318
573	2	143269100	143882170	0.350014	0.18443244654	483	3	-0.150299906350817	0.880528006871918	-0.0702462972570778	182.528024476139	1.77900552486188	1.7037	0.176	1.7077	0.177	391586845
574	2	143882170	144419098	0.354734	0.0687764467489	526	3	0.117873133451911	0.906168181215474	0.0527933131994516	198.777931417079	1.93738489871087	1.7037	0.176	1.7077	0.177	392199915
575	2	144419098	144974298	0.367626	0.0994236311239	564	4	0.112997591783049	0.910032464465234	0.0473295456352157	213.138314295119	1.92491467576792	1.7037	0.176	1.7077	0.177	392736843
576	2	144974298	145525086	0.370884	0.09220970682	492	5	-0.556109983986772	0.578135670290643	-0.239436965656659	185.929167789359	1.61311475409836	1.7037	0.176	1.7077	0.177	393292043
577	2	145525086	146075464	0.35638	0.091533455189	502	3	-0.0318048422519373	0.974627685032876	-0.0145821221420789	189.708215915159	1.84898710865562	1.7037	0.176	1.7077	0.177	393842831
578	2	146075464	146625498	0.34791	0.0909652857823	477	2	0.0413244388103938	0.967037250354955	0.0175805925033107	180.260595600659	1.91374122367101	1.7037	0.176	1.7077	0.177	394393209
579	2	146625498	147197476	0.340024	0.125840504355	471	2	-0.00159206380676578	0.998729717405393	-0.000681613889417575	177.993166725179	1.88966900702106	1.7037	0.176	1.7077	0.177	394943243
580	2	147197476	147785150	0.34681	0.149188155338	417	2	-0.387840587361202	0.698134007527776	-0.176361290057537	157.586306845859	1.67301905717151	1.7037	0.176	1.7077	0.177	395515221
581	2	147785150	148363577	0.373152	0.13558668596	538	5	-0.268105275902945	0.788618284873593	-0.110489108439275	203.312789168039	1.76393442622951	1.7037	0.176	1.7077	0.177	396102895
582	2	148363577	148941442	0.35738	0.13474600469	519	3	0.0742170572049552	0.9408376735943	0.03346505226503	196.132597729019	1.91160220994475	1.7037	0.176	1.7077	0.177	396681322
583	2	148941442	149573619	0.371028	0.209082266517	560	5	-0.130363893775897	0.896278531361944	-0.0526684540509323	211.626695044799	1.83606557377049	1.7037	0.176	1.7077	0.177	397259187
584	2	149573619	150238420	0.406824	0.247895234815	651	8	-0.128538549254806	0.897722793340165	-0.0501432543178041	246.016032989579	1.86266094420601	1.7037	0.176	1.7077	0.177	397891364
585	2	150238420	150863336	0.37173	0.199892465547	496	5	-0.531066096327309	0.595372977346206	-0.227755160609024	187.440787039679	1.62622950819672	1.7037	0.176	1.7077	0.177	398556165
586	2	150863336	151441929	0.369308	0.135834688633	455	4	-0.563650897679891	0.572991740588702	-0.262499071677519	171.946689723899	1.55290102389078	1.7037	0.176	1.7077	0.177	399181081
587	2	151441929	152017444	0.373886	0.131212913651	494	5	-0.543588040157041	0.586724991680436	-0.233584239411221	186.684977414519	1.61967213114754	1.7037	0.176	1.7077	0.177	399759674
588	2	152017444	152669980	0.374332	0.233758750475	541	5	-0.249322360158347	0.803111436428522	-0.102466687169084	204.446503605779	1.77377049180328	1.7037	0.176	1.7077	0.177	400335189
589	2	152669980	153291176	0.390136	0.195101063111	541	7	-0.583974941486752	0.559237171324385	-0.246114124794385	204.446503605779	1.6468797564688	1.7037	0.176	1.7077	0.177	400987725
590	2	153291176	153881790	0.375736	0.15342338651	458	5	-0.76898302909221	0.441903385312681	-0.342747682898955	173.080404161639	1.5016393442623	1.7037	0.176	1.7077	0.177	401608921
591	2	153881790	154511854	0.362762	0.206429823002	420	4	-0.780923348424871	0.434847578745032	-0.377976289097455	158.720021283599	1.43344709897611	1.7037	0.176	1.7077	0.177	402199535
592	2	154511854	155111335	0.344714	0.165945209273	413	2	-0.416451589105975	0.677079584927062	-0.190266892082755	156.074687595539	1.65697091273821	1.7037	0.176	1.7077	0.177	402829599
593	2	155111335	155665806	0.345904	0.0982395833145	400	2	-0.509437344776488	0.610445705446947	-0.236408673727476	151.161925031999	1.60481444332999	1.7037	0.176	1.7077	0.177	403429080
594	2	155665806	156251115	0.333928	0.145750364337	402	1	-0.11093484712832	0.911668012124088	-0.0612809132497632	151.917734657159	1.77092511013216	1.7037	0.176	1.7077	0.177	403983551
595	2	156251115	156842326	0.332652	0.154278252604	359	1	-0.384400858618621	0.700681364234333	-0.22449257060564	135.667827716219	1.58149779735683	1.7037	0.176	1.7077	0.177	404568860
596	2	156842326	157442824	0.36492	0.167357759726	476	4	-0.433287427232902	0.664805970916375	-0.197404043455634	179.882690788079	1.62457337883959	1.7037	0.176	1.7077	0.177	405160071
597	2	157442824	158038566	0.3525	0.160710508912	484	3	-0.144063324029824	0.885450465738452	-0.0672624388182562	182.905929288719	1.78268876611418	1.7037	0.176	1.7077	0.177	405760569
598	2	158038566	158647934	0.367258	0.179477754001	461	4	-0.526404191837894	0.598607403812379	-0.24359886633424	174.214118599379	1.57337883959044	1.7037	0.176	1.7077	0.177	406356311
599	2	158647934	159271171	0.38296	0.197736976463	518	6	-0.58208671932554	0.560508270229092	-0.249540244570849	195.754692916439	1.61370716510903	1.7037	0.176	1.7077	0.177	406965679
600	2	159271171	159891567	0.397232	0.194063146764	575	7	-0.386667482020122	0.699002392735907	-0.158180762789463	217.295267233499	1.75038051750381	1.7037	0.176	1.7077	0.177	407588916
601	2	159891567	160499681	0.37428	0.17778574412	516	5	-0.405846658029993	0.684855273692761	-0.170724215572645	194.998883291279	1.69180327868852	1.7037	0.176	1.7077	0.177	408209312
602	2	160499681	161106410	0.381042	0.175908848926	480	6	-0.808225305156108	0.418960892873287	-0.359457936648885	181.394310038399	1.49532710280374	1.7037	0.176	1.7077	0.177	408817426
603	2	161106410	161693616	0.376588	0.148510062908	520	5	-0.380802770370529	0.703349603422781	-0.159583657967444	196.510502541599	1.70491803278689	1.7037	0.176	1.7077	0.177	409424155
604	2	161693616	162288619	0.366994	0.159668102514	582	4	0.224737709309039	0.822183327114788	0.0926535361447062	219.940600921559	1.98634812286689	1.7037	0.176	1.7077	0.177	410011361
605	2	162288619	162899682	0.34944	0.181753763524	444	2	-0.194716325583984	0.845615030569007	-0.0858489971520948	167.789736785519	1.78134403209629	1.7037	0.176	1.7077	0.177	410606364
606	2	162899682	163447883	0.360976	0.0879257790482	470	4	-0.470534133074899	0.637973453756846	-0.215704860198578	177.615261912599	1.60409556313993	1.7037	0.176	1.7077	0.177	411217427
607	2	163447883	164016877	0.34258	0.121256111664	431	2	-0.287702081254497	0.773574796743247	-0.128720804413103	162.876974221979	1.72918756268806	1.7037	0.176	1.7077	0.177	411765628
608	2	164016877	164568884	0.351334	0.0942143849625	535	3	0.174002374340854	0.861863596243267	0.0772694051956586	202.179074730299	1.97053406998158	1.7037	0.176	1.7077	0.177	412334622
609	2	164568884	165132739	0.350836	0.113247200078	438	3	-0.430946110795533	0.666507554541813	-0.211338616491677	165.522307910039	1.61325966850829	1.7037	0.176	1.7077	0.177	412886629
610	2	165132739	165699697	0.353162	0.118100458941	429	3	-0.487075351684476	0.626204933012139	-0.241291838593305	162.121164596819	1.58011049723757	1.7037	0.176	1.7077	0.177	413450484
611	2	165699697	166284638	0.350856	0.145212936006	502	3	-0.0318048422519373	0.974627685032876	-0.0145821221420789	189.708215915159	1.84898710865562	1.7037	0.176	1.7077	0.177	414017442
612	2	166284638	166862141	0.35626	0.134203631843	471	3	-0.225138894202741	0.821871224376253	-0.106542426480068	177.993166725179	1.73480662983425	1.7037	0.176	1.7077	0.177	414602383
613	2	166862141	167429245	0.340052	0.118327502539	431	2	-0.287702081254497	0.773574796743247	-0.128720804413103	162.876974221979	1.72918756268806	1.7037	0.176	1.7077	0.177	415179886
614	2	167429245	168067437	0.347028	0.216536716223	406	2	-0.466520842159328	0.640842732537324	-0.214928946317025	153.429353907479	1.62888665997994	1.7037	0.176	1.7077	0.177	415746990
615	2	168067437	168639459	0.357416	0.125907744807	514	3	0.0430341455999868	0.96567431480363	0.0194988731010272	194.243073666119	1.89318600368324	1.7037	0.176	1.7077	0.177	416385182
616	2	168639459	169231641	0.389302	0.155664981374	630	6	0.0844270073329783	0.932716935191275	0.0328594861298756	238.080031925399	1.96261682242991	1.7037	0.176	1.7077	0.177	416957204
617	2	169231641	169817536	0.384626	0.146604767066	570	6	-0.272633917662656	0.785134636742901	-0.111530423205299	215.405743170599	1.77570093457944	1.7037	0.176	1.7077	0.177	417549386
618	2	169817536	170436762	0.378548	0.192540364907	508	5	-0.455934433348919	0.648437127686702	-0.193266784223733	191.975644790639	1.6655737704918	1.7037	0.176	1.7077	0.177	418135281
619	2	170436762	171075851	0.36628	0.217636354248	532	4	-0.0856515060409333	0.931743452963171	-0.0369393712623881	201.045360292559	1.81569965870307	1.7037	0.176	1.7077	0.177	418754507
620	2	171075851	171681989	0.39803	0.175105339048	569	7	-0.42148644545541	0.673399906909354	-0.173314066314618	215.027838358019	1.73211567732116	1.7037	0.176	1.7077	0.177	419393596
621	2	171681989	172320062	0.377218	0.216390601075	568	5	-0.0802761184569701	0.936017651613832	-0.0322043514912166	214.649933545439	1.86229508196721	1.7037	0.176	1.7077	0.177	419999734
622	2	172320062	172965870	0.379562	0.225776082055	492	5	-0.556109983986772	0.578135670290643	-0.239436965656659	185.929167789359	1.61311475409836	1.7037	0.176	1.7077	0.177	420637807
623	2	172965870	173599153	0.412066	0.21046356842	525	9	-0.831514141556633	0.405683242764686	-0.352435291488964	198.400026604499	1.50862068965517	1.7037	0.176	1.7077	0.177	421283615
624	2	173599153	174164347	0.391252	0.115348004402	612	7	-0.171950540835849	0.863476412430952	-0.0682110659285486	231.277745298959	1.86301369863014	1.7037	0.176	1.7077	0.177	421916898
625	2	174164347	174760175	0.404528	0.160831649402	675	8	0.00544654869723765	0.99565430437059	0.00208670445475345	255.085748491498	1.931330472103	1.7037	0.176	1.7077	0.177	422482092
626	2	174760175	175377613	0.37698	0.190202093166	466	5	-0.718895253773284	0.472205461048032	-0.317765326341618	176.103642662279	1.52786885245902	1.7037	0.176	1.7077	0.177	423077920
627	2	175377613	175956929	0.39168	0.136913187276	491	7	-0.87413297011415	0.382045844270014	-0.386019694306507	185.551262976779	1.49467275494673	1.7037	0.176	1.7077	0.177	423695358
628	2	175956929	176573949	0.376134	0.189653495835	602	5	0.132596926648468	0.894512163137513	0.0516682057638032	227.498697173159	1.97377049180328	1.7037	0.176	1.7077	0.177	424274674
629	2	176573949	177163737	0.405472	0.152237753227	552	8	-0.681227078306984	0.495727816589905	-0.288132530705271	208.603456544159	1.5793991416309	1.7037	0.176	1.7077	0.177	424891694
630	2	177163737	177715265	0.384592	0.0934277135522	516	6	-0.593988750158728	0.552519637351254	-0.255121276834149	194.998883291279	1.60747663551402	1.7037	0.176	1.7077	0.177	425481482
631	2	177715265	178302064	0.383468	0.147919474982	548	6	-0.403556256827722	0.686539058009162	-0.168316449296877	207.091837293839	1.70716510903427	1.7037	0.176	1.7077	0.177	426033010
632	2	178302064	178891798	0.374406	0.15216012643	528	5	-0.330714995051603	0.740859774666977	-0.137557351637445	199.533741042239	1.73114754098361	1.7037	0.176	1.7077	0.177	426619809
633	2	178891798	179477040	0.381638	0.145652567656	572	6	-0.260731886829469	0.794299274201526	-0.106477195479014	216.161552795759	1.78193146417445	1.7037	0.176	1.7077	0.177	427209543
634	2	179477040	180090047	0.362346	0.184348628972	457	4	-0.551235329065892	0.581472364542684	-0.256171451705508	172.702499349059	1.55972696245734	1.7037	0.176	1.7077	0.177	427794785
635	2	180090047	180681373	0.361794	0.154442727024	499	4	-0.290508388171915	0.771427334521573	-0.129325801426317	188.574501477419	1.70307167235495	1.7037	0.176	1.7077	0.177	428407792
636	2	180681373	181259871	0.358466	0.135692776812	422	3	-0.530731427931432	0.595604904208846	-0.265026487385666	159.475830908759	1.55432780847145	1.7037	0.176	1.7077	0.177	428999118
637	2	181259871	181844733	0.352196	0.145097475986	417	3	-0.5619143395364	0.574174383275401	-0.282222102648187	157.586306845859	1.53591160220994	1.7037	0.176	1.7077	0.177	429577616
638	2	181844733	182404705	0.353044	0.107098212053	398	3	-0.68040940363528	0.496245268420293	-0.349501055549202	150.406115406839	1.46593001841621	1.7037	0.176	1.7077	0.177	430162478
639	2	182404705	182979307	0.364286	0.129832475348	502	4	-0.271885035250917	0.78571041809523	-0.120678252812806	189.708215915159	1.71331058020478	1.7037	0.176	1.7077	0.177	430722450
640	2	182979307	183583489	0.354674	0.172434796138	435	3	-0.449655857758514	0.652958604900262	-0.22125408535676	164.388593472299	1.60220994475138	1.7037	0.176	1.7077	0.177	431297052
641	2	183583489	184210526	0.357536	0.202598889699	494	3	-0.0816975008198868	0.934887265774539	-0.0377584445081731	186.684977414519	1.8195211786372	1.7037	0.176	1.7077	0.177	431901234
642	2	184210526	184860196	0.349294	0.230378499854	447	2	-0.173258074275404	0.8624485771244	-0.076133842318883	168.923451223259	1.79338014042126	1.7037	0.176	1.7077	0.177	432528271
643	2	184860196	185442336	0.330512	0.141100079019	375	1	-0.282646063645486	0.77744816578856	-0.161585819045449	141.714304717499	1.65198237885463	1.7037	0.176	1.7077	0.177	433177941
644	2	185442336	186014860	0.331088	0.126674165624	423	1	0.0226183212739199	0.981954729302744	0.0121812486912578	159.853735721339	1.86343612334802	1.7037	0.176	1.7077	0.177	433760081
645	2	186014860	186611216	0.328954	0.161574629919	410	1	-0.0600574496417525	0.952109879023008	-0.0328525049232457	154.940973157799	1.80616740088106	1.7037	0.176	1.7077	0.177	434332605
646	2	186611216	187222440	0.338678	0.181969294399	414	1	-0.0346187508984687	0.972383749406324	-0.0188456469293666	156.452592408119	1.82378854625551	1.7037	0.176	1.7077	0.177	434928961
647	2	187222440	187835923	0.357596	0.18498149093	498	3	-0.0567511715359121	0.954743410675633	-0.0261237440247699	188.196596664839	1.83425414364641	1.7037	0.176	1.7077	0.177	435540185
648	2	187835923	188432074	0.339888	0.161286318399	410	1	-0.0600574496417525	0.952109879023008	-0.0328525049232457	154.940973157799	1.80616740088106	1.7037	0.176	1.7077	0.177	436153668
649	2	188432074	189045974	0.3398	0.185535103437	386	1	-0.212689642101455	0.831569046332492	-0.119875567160611	145.871257655879	1.70044052863436	1.7037	0.176	1.7077	0.177	436749819
650	2	189045974	189623543	0.341042	0.134302568178	402	2	-0.495131843904101	0.62050705699636	-0.229213172323272	151.917734657159	1.61283851554664	1.7037	0.176	1.7077	0.177	437363719
651	2	189623543	190200501	0.342406	0.13338579238	341	2	-0.931449620511891	0.351621033355179	-0.466636934478028	128.865541089779	1.36810431293882	1.7037	0.176	1.7077	0.177	437941288
652	2	190200501	190803980	0.356598	0.171470755403	474	3	-0.20642914723976	0.836455704895298	-0.0973824271945917	179.126881162919	1.74585635359116	1.7037	0.176	1.7077	0.177	438518246
653	2	190803980	191435474	0.374268	0.208226839843	530	5	-0.318193051221871	0.750338503395028	-0.132102921545337	200.289550667399	1.73770491803279	1.7037	0.176	1.7077	0.177	439121725
654	2	191435474	192018755	0.377024	0.142780237998	606	5	0.157640814307931	0.874739840491312	0.0612225124770521	229.010316423479	1.98688524590164	1.7037	0.176	1.7077	0.177	439753219
655	2	192018755	192584199	0.387414	0.115739135971	495	6	-0.7189600739072	0.47216552032551	-0.315063817290431	187.062882227099	1.54205607476636	1.7037	0.176	1.7077	0.177	440336500
656	2	192584199	193132801	0.3608	0.0885924586494	436	4	-0.68159879951288	0.495492674263663	-0.324037481986651	164.766498284879	1.48805460750853	1.7037	0.176	1.7077	0.177	440901944
657	2	193132801	193708774	0.334676	0.131903752433	434	1	0.0925747428179504	0.926241409872861	0.0492186280157873	164.010688659719	1.91189427312775	1.7037	0.176	1.7077	0.177	441450546
658	2	193708774	194301005	0.320948	0.155734839953	370	1	-0.314444437074591	0.753183510478688	-0.18095114391238	139.824780654599	1.62995594713656	1.7037	0.176	1.7077	0.177	442026519
659	2	194301005	194898333	0.32735	0.162938954812	365	1	-0.346242810503696	0.729160243975753	-0.200579950661312	137.935256591699	1.6079295154185	1.7037	0.176	1.7077	0.177	442618750
660	2	194898333	195492195	0.32873	0.15805355453	378	1	-0.263567039588023	0.792113559250493	-0.150090180207619	142.848019155239	1.66519823788546	1.7037	0.176	1.7077	0.177	443216078
661	2	195492195	196103074	0.334948	0.18150730341	429	1	0.0607763693888456	0.951537310019381	0.0325012330708538	162.121164596819	1.88986784140969	1.7037	0.176	1.7077	0.177	443809940
662	2	196103074	196723070	0.360976	0.19354318415	541	4	-0.0297814472779383	0.976241355131178	-0.0127370229367625	204.446503605779	1.84641638225256	1.7037	0.176	1.7077	0.177	444420819
663	2	196723070	197320761	0.370098	0.163447333154	575	5	-0.0364493150529094	0.970924092555201	-0.0145333251641612	217.295267233499	1.88524590163934	1.7037	0.176	1.7077	0.177	445040815
664	2	197320761	197942802	0.368218	0.196194463066	524	4	-0.135313780496929	0.892363790023753	-0.0587988052261273	198.022121791919	1.78839590443686	1.7037	0.176	1.7077	0.177	445638506
665	2	197942802	198622302	0.386548	0.264164827079	579	6	-0.219074778913311	0.826591797078977	-0.0889289942681668	218.806886483819	1.80373831775701	1.7037	0.176	1.7077	0.177	446260547
666	2	198622302	199199800	0.372428	0.134196135744	517	5	-0.399585686115127	0.689461700923352	-0.167931000680964	195.376788103859	1.69508196721311	1.7037	0.176	1.7077	0.177	446940047
667	2	199199800	199773017	0.349062	0.127729987073	443	2	-0.201869076020177	0.840019078111512	-0.0891019749471825	167.411831972939	1.77733199598796	1.7037	0.176	1.7077	0.177	447517545
668	2	199773017	200353982	0.371222	0.13936295646	518	5	-0.393324714200261	0.694079666879493	-0.165143183309345	195.754692916439	1.6983606557377	1.7037	0.176	1.7077	0.177	448090762
669	2	200353982	200950170	0.381902	0.161338369776	512	6	-0.617792811825103	0.536711922382594	-0.266348532257403	193.487264040959	1.59501557632399	1.7037	0.176	1.7077	0.177	448671727
670	2	200950170	201531306	0.392634	0.139616199994	471	7	-0.990196181565108	0.32207823857044	-0.446015659008417	177.993166725179	1.4337899543379	1.7037	0.176	1.7077	0.177	449267915
671	2	201531306	202214538	0.39646	0.268184159993	538	7	-0.601384423204396	0.547583971144058	-0.254136546064576	203.312789168039	1.63774733637747	1.7037	0.176	1.7077	0.177	449849051
672	2	202214538	202831133	0.384704	0.189094948872	545	6	-0.421409303077504	0.673456227053426	-0.176236112593115	205.958122856099	1.69781931464174	1.7037	0.176	1.7077	0.177	450532283
673	2	202831133	203532395	0.398718	0.286999723356	555	7	-0.502730693471081	0.615153626883976	-0.209254947383732	209.737170981899	1.68949771689498	1.7037	0.176	1.7077	0.177	451148878
674	2	203532395	204230789	0.356918	0.284071741739	515	3	0.0492707279209805	0.960703546910455	0.02230294597773	194.620978478699	1.89686924493554	1.7037	0.176	1.7077	0.177	451850140
675	2	204230789	204852031	0.385374	0.195160662029	592	6	-0.14171157849759	0.887307828927927	-0.0568951666284537	223.719649047359	1.84423676012461	1.7037	0.176	1.7077	0.177	452548534
676	2	204852031	205409401	0.395324	0.102929831171	640	7	-0.00946204480450629	0.992450493188619	-0.00367081373383806	241.859080051199	1.9482496194825	1.7037	0.176	1.7077	0.177	453169776
677	2	205409401	205973578	0.361622	0.113753307916	419	4	-0.787131132731871	0.431205106243896	-0.381415373064226	158.342116471019	1.43003412969283	1.7037	0.176	1.7077	0.177	453727146
678	2	205973578	206537852	0.381348	0.113905655763	602	6	-0.0822014243316512	0.934486540827712	-0.0327288554977013	227.498697173159	1.87538940809969	1.7037	0.176	1.7077	0.177	454291323
679	2	206537852	207159956	0.417146	0.196275863843	676	9	0.0327694606782339	0.973858431975619	0.0122705322397351	255.463653304078	1.94252873563218	1.7037	0.176	1.7077	0.177	454855597
680	2	207159956	207764421	0.379604	0.172822247773	541	5	-0.249322360158347	0.803111436428522	-0.102466687169084	204.446503605779	1.77377049180328	1.7037	0.176	1.7077	0.177	455477701
681	2	207764421	208350772	0.398188	0.14726844501	523	7	-0.688431831792615	0.491180884124693	-0.294931772374259	197.644216979339	1.59208523592085	1.7037	0.176	1.7077	0.177	456082166
682	2	208350772	208991255	0.396976	0.219339154981	520	7	-0.705841313510259	0.480286826812938	-0.303231095592746	196.510502541599	1.58295281582953	1.7037	0.176	1.7077	0.177	456668517
683	2	208991255	209632446	0.370758	0.22020115691	508	5	-0.455934433348919	0.648437127686702	-0.193266784223733	191.975644790639	1.6655737704918	1.7037	0.176	1.7077	0.177	457309000
684	2	209632446	210303583	0.347752	0.254995626824	421	2	-0.359229585616429	0.719423345626396	-0.162588440435805	159.097926096179	1.68906720160481	1.7037	0.176	1.7077	0.177	457950191
685	2	210303583	210869348	0.35867	0.116240842046	413	3	-0.586860668820375	0.557297286906499	-0.296127704673405	156.074687595539	1.52117863720074	1.7037	0.176	1.7077	0.177	458621328
686	2	210869348	211488843	0.356618	0.192890983785	486	3	-0.131590159387836	0.895308469507167	-0.0613131724870699	183.661738913879	1.79005524861878	1.7037	0.176	1.7077	0.177	459187093
687	2	211488843	212060920	0.347936	0.125991780827	394	2	-0.552353847393647	0.580705944679291	-0.258213044045824	148.894496156519	1.58074222668004	1.7037	0.176	1.7077	0.177	459806588
688	2	212060920	212630013	0.345942	0.121408978849	445	2	-0.187563575147791	0.851218782226725	-0.0826033376484406	168.167641598099	1.78535606820461	1.7037	0.176	1.7077	0.177	460378665
689	2	212630013	213199370	0.33294	0.121816364776	378	1	-0.263567039588023	0.792113559250493	-0.150090180207619	142.848019155239	1.66519823788546	1.7037	0.176	1.7077	0.177	460947758
690	2	213199370	213782136	0.349412	0.142022698647	403	2	-0.487979093467908	0.625564649601901	-0.225628834974233	152.295639469739	1.61685055165496	1.7037	0.176	1.7077	0.177	461517115
691	2	213782136	214355289	0.349418	0.127632586761	454	2	-0.123188821222051	0.901957577515858	-0.0537163762112858	171.568784911319	1.82146439317954	1.7037	0.176	1.7077	0.177	462099881
692	2	214355289	214952002	0.344066	0.162076241007	432	2	-0.280549330818303	0.779056083803625	-0.125377361338732	163.254879034559	1.73319959879639	1.7037	0.176	1.7077	0.177	462673034
693	2	214952002	215520919	0.354394	0.121137178182	396	3	-0.692882568277267	0.488383249966921	-0.356769056013241	149.650305781679	1.4585635359116	1.7037	0.176	1.7077	0.177	463269747
694	2	215520919	216157126	0.364154	0.214092268711	502	4	-0.271885035250917	0.78571041809523	-0.120678252812806	189.708215915159	1.71331058020478	1.7037	0.176	1.7077	0.177	463838664
695	2	216157126	216737308	0.382986	0.138201460921	630	6	0.0844270073329783	0.932716935191275	0.0328594861298756	238.080031925399	1.96261682242991	1.7037	0.176	1.7077	0.177	464474871
696	2	216737308	217344293	0.41421	0.176256414903	786	9	0.662380031842706	0.50772769759747	0.229776598216157	297.033182687878	2.25862068965517	1.7037	0.176	1.7077	0.177	465055053
697	2	217344293	217916126	0.449148	0.125618843264	723	12	-0.0251750647945596	0.979915326062736	-0.00910262266569675	273.225179495338	1.96734693877551	1.7037	0.176	1.7077	0.177	465662038
698	2	217916126	218471660	0.407198	0.0999650786451	530	8	-0.80404675142969	0.421369975284497	-0.346808438032878	200.289550667399	1.51645207439199	1.7037	0.176	1.7077	0.177	466233871
699	2	218471660	219052240	0.482766	0.138792242241	746	14	0.182771979154789	0.854976935625011	0.0661090426614431	281.916990184678	2.03825136612022	1.7037	0.176	1.7077	0.177	466789405
700	2	219052240	219724242	0.448788	0.255954595373	654	12	-0.404768407912528	0.685647752887884	-0.153807634118732	247.149747427319	1.77959183673469	1.7037	0.176	1.7077	0.177	467369985
701	2	219724242	220317777	0.491116	0.157589695637	598	15	-0.528026945975263	0.597480633701937	-0.198970288886208	225.987077922839	1.77185185185185	1.7037	0.176	1.7077	0.177	468041987
702	2	220317777	220890415	0.468714	0.126848026153	558	13	-0.92878727873146	0.352999338442106	-0.392389366398913	210.870885419639	1.49798657718121	1.7037	0.176	1.7077	0.177	468635522
703	2	220890415	221459315	0.390856	0.121110915802	576	7	-0.380864321447575	0.703303928066455	-0.155673907178888	217.673172046079	1.75342465753425	1.7037	0.176	1.7077	0.177	469208160
704	2	221459315	222026369	0.371978	0.118249761046	575	5	-0.0364493150529094	0.970924092555201	-0.0145333251641612	217.295267233499	1.88524590163934	1.7037	0.176	1.7077	0.177	469777060
705	2	222026369	222580742	0.377906	0.0980801734572	588	5	0.0449433198403463	0.964152487471251	0.0177208738404655	222.208029797039	1.92786885245902	1.7037	0.176	1.7077	0.177	470344114
706	2	222580742	223156478	0.378522	0.131546403213	553	5	-0.174190697179957	0.861715596348403	-0.0708158007611917	208.981361356739	1.81311475409836	1.7037	0.176	1.7077	0.177	470898487
707	2	223156478	223768296	0.396616	0.182763501564	585	7	-0.328635876294643	0.742430927549211	-0.133306094150433	221.074315359299	1.78082191780822	1.7037	0.176	1.7077	0.177	471474223
708	2	223768296	224375760	0.380902	0.176905956567	530	6	-0.510674534326413	0.609578975313416	-0.216499982806842	200.289550667399	1.65109034267913	1.7037	0.176	1.7077	0.177	472086041
709	2	224375760	224992645	0.401294	0.189476158441	569	8	-0.58632096725762	0.557659843495866	-0.244372145176858	215.027838358019	1.62804005722461	1.7037	0.176	1.7077	0.177	472693505
710	2	224992645	225604581	0.387942	0.182921089787	579	6	-0.219074778913311	0.826591797078977	-0.0889289942681668	218.806886483819	1.80373831775701	1.7037	0.176	1.7077	0.177	473310390
711	2	225604581	226176660	0.374314	0.125994836377	568	5	-0.0802761184569701	0.936017651613832	-0.0322043514912166	214.649933545439	1.86229508196721	1.7037	0.176	1.7077	0.177	473922326
712	2	226176660	226749805	0.364058	0.127620410193	509	4	-0.228430545101921	0.819311545538629	-0.100699960687882	192.353549603219	1.73720136518771	1.7037	0.176	1.7077	0.177	474494405
713	2	226749805	227314135	0.36183	0.113993585314	464	4	-0.507780838916896	0.611607048847	-0.234240811636006	175.347833037119	1.58361774744027	1.7037	0.176	1.7077	0.177	475067550
714	2	227314135	227886891	0.392438	0.127027914155	479	7	-0.943770896984725	0.345286735660118	-0.42171706288502	181.016405225819	1.45814307458143	1.7037	0.176	1.7077	0.177	475631880
715	2	227886891	228498134	0.385424	0.18199472223	499	6	-0.695156012240824	0.486957535605418	-0.303452526920143	188.574501477419	1.55451713395639	1.7037	0.176	1.7077	0.177	476204636
716	2	228498134	229145504	0.382872	0.227644160217	504	6	-0.665400935157855	0.505794086972514	-0.289068608757487	190.464025540319	1.57009345794393	1.7037	0.176	1.7077	0.177	476815879
717	2	229145504	229751825	0.363324	0.175354309021	633	4	0.541334708966011	0.588276900977225	0.213839882664764	239.213746363139	2.16040955631399	1.7037	0.176	1.7077	0.177	477463249
718	2	229751825	230318340	0.386486	0.11741083643	608	6	-0.0464953318320877	0.96291545472275	-0.0184210188138179	229.766126048639	1.89408099688474	1.7037	0.176	1.7077	0.177	478069570
719	2	230318340	230926341	0.3907	0.177632931525	649	7	0.0427664003484252	0.965887748110152	0.016475759377938	245.260223364419	1.97564687975647	1.7037	0.176	1.7077	0.177	478636085
720	2	230926341	231624433	0.410218	0.283762025636	556	9	-0.654078435137554	0.513061274109144	-0.269667831318942	210.115075794479	1.59770114942529	1.7037	0.176	1.7077	0.177	479244086
721	2	231624433	232230041	0.438314	0.174383429545	529	11	-1.07621680744233	0.281830304635047	-0.438909141893832	199.911645854819	1.43263371699391	1.7037	0.176	1.7077	0.177	479942178
722	2	232230041	232928933	0.463962	0.284581881035	493	13	-1.27492939254306	0.202334234519676	-0.571066841850189	186.307072601939	1.32348993288591	1.7037	0.176	1.7077	0.177	480547786
723	2	232928933	233581947	0.465464	0.234319631738	600	13	-0.70512622057627	0.480731690305015	-0.28769198773222	226.742887547999	1.61073825503356	1.7037	0.176	1.7077	0.177	481246678
724	2	233581947	234240782	0.451154	0.24108464183	544	13	-1.00334096478319	0.315696377407811	-0.429047836977762	205.580218043519	1.46040268456376	1.7037	0.176	1.7077	0.177	481899692
725	2	234240782	234885564	0.43269	0.224544109482	523	11	-1.11054566119251	0.266763963376345	-0.455365917760916	197.644216979339	1.41638456330399	1.7037	0.176	1.7077	0.177	482558527
726	2	234885564	235474973	0.426532	0.1516926277	652	10	-0.31200925085763	0.755033492878383	-0.12637796556124	246.393937802159	1.80234968901175	1.7037	0.176	1.7077	0.177	483203309
727	2	235474973	236071757	0.445962	0.16217592965	735	12	0.040841168791174	0.967422518773622	0.014645980106912	277.760037246298	2	1.7037	0.176	1.7077	0.177	483792718
728	2	236071757	236653705	0.45795	0.140816705273	712	13	-0.108696732162429	0.913443033855364	-0.0407772472617031	269.068226556958	1.91140939597315	1.7037	0.176	1.7077	0.177	484389502
729	2	236653705	237223660	0.46059	0.122737759999	579	13	-0.816956749653865	0.413953144942638	-0.339091140238864	218.806886483819	1.55436241610738	1.7037	0.176	1.7077	0.177	484971450
730	2	237223660	237789319	0.4524	0.116075232605	655	13	-0.412236739658758	0.680165910855156	-0.161159581803288	247.527652239899	1.75838926174497	1.7037	0.176	1.7077	0.177	485541405
731	2	237789319	238341970	0.433242	0.0952698900391	630	11	-0.498347769314312	0.618238943872805	-0.186825035620579	238.080031925399	1.70616113744076	1.7037	0.176	1.7077	0.177	486107064
732	2	238341970	238939047	0.469736	0.162587070009	552	13	-0.960738858467916	0.336683487712268	-0.407986221449932	208.603456544159	1.48187919463087	1.3235	0.1911	1.3784	0.1344	486659715
733	2	238939047	239537131	0.489332	0.163997030517	502	14	-1.15193733373336	0.249346825424919	-0.505379223643023	189.708215915159	1.37158469945355	1.3235	0.1911	1.3784	0.1344	487256792
734	2	239537131	240122576	0.488292	0.145948808172	507	14	-1.12458673305943	0.260764198210909	-0.491080840590454	191.597739978059	1.38524590163934	1.3235	0.1911	1.3784	0.1344	487854876
735	2	240122576	240668735	0.496364	0.0845156813309	480	15	-1.23260817324363	0.217721986094623	-0.516081367475794	181.394310038399	1.42222222222222	1.3235	0.1911	1.3784	0.1344	488440321
736	2	240668735	241262815	0.485042	0.1583625101	476	14	-1.29416045723784	0.195610002261763	-0.582105014285851	179.882690788079	1.30054644808743	1.3235	0.1911	1.3784	0.1344	488986480
737	2	241262815	241850118	0.552276	0.148650696489	245	16	-1.16850715395923	0.242602255259587	-0.843476103089781	92.5866790820994	1.17505995203837	1.3235	0.1911	1.3784	0.1344	489580560
738	2	241850118	242445289	0.49306	0.159905304526	513	15	-1.03556427070247	0.300405467886854	-0.420156947477259	193.865168853539	1.52	1.3235	0.1911	1.3784	0.1344	490167863
739	2	242445289	243199373	0.458276	0.386378084371	347	13	-2.05241783279682	0.0401290729197941	-1.07771882564984	131.132969965259	0.931543624161074	1.3235	0.1911	1.3784	0.1344	490763034
740	3	0	689954	0.364856	0.275314006441	734	4	1.16832092397295	0.242677338349055	0.427414446079635	277.382132433718	2.50511945392491	2.0391	0.2248	2.0262	0.1795	490763034
741	3	689954	1289491	0.351878	0.166023114503	647	3	0.872499594292146	0.382935889396322	0.351496225899657	244.504413739259	2.38305709023941	2.0391	0.2248	2.0262	0.1795	491452988
742	3	1289491	1871868	0.35472	0.141449610819	456	3	-0.318687629017647	0.74996339652434	-0.153235661928109	172.324594536479	1.67955801104972	2.0391	0.2248	2.0262	0.1795	492052525
743	3	1871868	2452339	0.359794	0.138630525901	521	3	0.0866902218469425	0.930917748991843	0.0390138861856574	196.888407354179	1.91896869244936	2.0391	0.2248	2.0262	0.1795	492634902
744	3	2452339	3029251	0.370802	0.133316693014	635	5	0.33920899983904	0.734452289885593	0.128661310663629	239.969555988299	2.08196721311475	2.0391	0.2248	2.0262	0.1795	493215373
745	3	3029251	3599660	0.383846	0.123435990666	764	6	0.881863073156563	0.377850858253236	0.311080295778345	288.719276811118	2.38006230529595	2.0391	0.2248	2.0262	0.1795	493792285
746	3	3599660	4233532	0.38879	0.211197213318	411	6	-1.21884536890109	0.22290288807941	-0.58335394857572	155.318877970379	1.2803738317757	2.0391	0.2248	2.0262	0.1795	494362694
747	3	4233532	4827506	0.40451	0.158212312323	930	8	1.4290382144377	0.152993250154703	0.464429918511954	351.451475699398	2.66094420600858	2.0391	0.2248	2.0262	0.1795	494996566
748	3	4827506	5450846	0.414786	0.197869541502	874	9	1.16606848877428	0.243586755774882	0.382880565458149	330.288806194918	2.51149425287356	2.0391	0.2248	2.0262	0.1795	495590540
749	3	5450846	6063481	0.380168	0.183853354771	602	6	-0.0822014243316512	0.934486540827712	-0.0327288554977013	227.498697173159	1.87538940809969	2.0391	0.2248	2.0262	0.1795	496213880
750	3	6063481	6671501	0.357546	0.17765862965	594	3	0.541960731279481	0.587845558008637	0.228193444707915	224.475458672519	2.1878453038674	2.0391	0.2248	2.0262	0.1795	496826515
751	3	6671501	7240735	0.363582	0.121626606984	581	4	0.218529925002039	0.827016244911657	0.090172546640951	219.562696108979	1.98293515358362	2.0391	0.2248	2.0262	0.1795	497434535
752	3	7240735	7789365	0.375208	0.0886389734429	592	5	0.0699872074998096	0.944203841605522	0.0275018946330509	223.719649047359	1.94098360655738	2.0391	0.2248	2.0262	0.1795	498003769
753	3	7789365	8380848	0.387718	0.154667167104	731	6	0.685479564408963	0.493041351754034	0.247379063695034	276.248417995978	2.27725856697819	2.0391	0.2248	2.0262	0.1795	498552399
754	3	8380848	8971643	0.432318	0.153682749515	635	11	-0.469740391189163	0.63854050656289	-0.175420272348329	239.969555988299	1.71970209884902	2.0391	0.2248	2.0262	0.1795	499143882
755	3	8971643	9550350	0.430384	0.136004921316	724	11	0.0394709394384971	0.968514922423155	0.0138128330753478	273.603084307918	1.96073121191605	2.0391	0.2248	2.0262	0.1795	499734677
756	3	9550350	10288849	0.461272	0.322951012798	694	13	-0.204551471371796	0.837922573818113	-0.07771882564984	262.265939930518	1.86308724832215	2.0391	0.2248	2.0262	0.1795	500313384
757	3	10288849	10833677	0.490212	0.0822791780158	800	15	0.678120578670578	0.497695243885457	0.220884226690412	302.323850063998	2.37037037037037	2.0391	0.2248	2.0262	0.1795	501051883
758	3	10833677	11413402	0.45673	0.137522100996	786	13	0.285372751253859	0.77535858130807	0.101874824030506	297.033182687878	2.11006711409396	2.0391	0.2248	2.0262	0.1795	501596711
759	3	11413402	12060972	0.427974	0.22788269994	829	10	0.613190897078398	0.539750123048464	0.220122171703433	313.283089628818	2.29163787145819	2.0391	0.2248	2.0262	0.1795	502176436
760	3	12060972	12651136	0.402716	0.152777871914	746	8	0.401819130138699	0.687817142253797	0.146374832771798	281.916990184678	2.13447782546495	2.0391	0.2248	2.0262	0.1795	502824006
761	3	12651136	13262437	0.505088	0.182072334251	634	15	-0.313069961384915	0.754227510101484	-0.114632932944905	239.591651175719	1.87851851851852	2.0391	0.2248	2.0262	0.1795	503414170
762	3	13262437	13843650	0.514106	0.139730184975	606	15	-0.480258727177408	0.631043432602515	-0.179797979611362	229.010316423479	1.79555555555556	2.0391	0.2248	2.0262	0.1795	504025471
763	3	13843650	14480179	0.469322	0.214489834713	715	13	-0.0927209422942007	0.926125259136377	-0.0347112465623492	270.201940994698	1.91946308724832	2.0391	0.2248	2.0262	0.1795	504606684
764	3	14480179	15046678	0.474138	0.11738590889	679	14	-0.183726069875974	0.854228356229759	-0.069655013349063	256.597367741818	1.8551912568306	2.0391	0.2248	2.0262	0.1795	505243213
765	3	15046678	15695348	0.422856	0.229192039095	713	10	0.00684503741410858	0.994538492978595	0.00265214665157032	269.446131369538	1.97097442985487	2.0391	0.2248	2.0262	0.1795	505809712
766	3	15695348	16306587	0.39935	0.181989369134	696	7	0.315514947258178	0.75237070393953	0.117344587227528	263.021749555678	2.11872146118721	2.0391	0.2248	2.0262	0.1795	506458382
767	3	16306587	16914961	0.407988	0.178137132751	760	8	0.479977103944057	0.631243673707231	0.173198620847508	287.207657560798	2.17453505007153	2.0391	0.2248	2.0262	0.1795	507069621
768	3	16914961	17481154	0.377852	0.116908898556	812	5	1.44740102877029	0.147784637796685	0.483384446189278	306.858707814958	2.66229508196721	2.0391	0.2248	2.0262	0.1795	507677995
769	3	17481154	18093718	0.36712	0.183758758269	739	4	1.19935984550795	0.23038805409408	0.437208747382573	279.271656496618	2.5221843003413	2.0391	0.2248	2.0262	0.1795	508244188
770	3	18093718	18644435	0.36554	0.0920926719168	760	4	1.32972331595494	0.183609449776406	0.47763380156737	287.207657560798	2.5938566552901	2.0391	0.2248	2.0262	0.1795	508856752
771	3	18644435	19238469	0.362598	0.158297336516	582	4	0.224737709309039	0.822183327114788	0.0926535361447062	219.940600921559	1.98634812286689	2.0391	0.2248	2.0262	0.1795	509407469
772	3	19238469	19865081	0.360334	0.202058051873	630	4	0.522711356045012	0.601175134420258	0.206986211623701	238.080031925399	2.15017064846416	2.0391	0.2248	2.0262	0.1795	510001503
773	3	19865081	20533922	0.372584	0.252438172899	620	5	0.245294421116053	0.806228471130632	0.0941729342783388	234.300983799599	2.0327868852459	2.0391	0.2248	2.0262	0.1795	510628115
774	3	20533922	21147674	0.35402	0.185338703581	533	3	0.161529209698867	0.871676607406021	0.0718660466663251	201.423265105139	1.96316758747698	2.0391	0.2248	2.0262	0.1795	511296956
775	3	21147674	21751987	0.35587	0.172614191652	591	3	0.5232509843165	0.600799605869333	0.220888644084682	223.341744234779	2.1767955801105	2.0391	0.2248	2.0262	0.1795	511910708
776	3	21751987	22337730	0.350918	0.146383311452	551	3	0.273787691476753	0.784247783114153	0.119782832478307	208.225551731579	2.02946593001842	2.0391	0.2248	2.0262	0.1795	512515021
777	3	22337730	22953336	0.359824	0.187792191759	592	3	0.529487566637494	0.596467267237108	0.223327689536099	223.719649047359	2.1804788213628	2.0391	0.2248	2.0262	0.1795	513100764
778	3	22953336	23559657	0.37245	0.175354309021	595	5	0.088770123244407	0.929264602123557	0.0347943871994072	224.853363485099	1.95081967213115	2.0391	0.2248	2.0262	0.1795	513716370
779	3	23559657	24189210	0.400786	0.205785692388	742	8	0.379488280480025	0.704325305439346	0.138618389137364	280.405370934358	2.12303290414878	2.0391	0.2248	2.0262	0.1795	514322691
780	3	24189210	24745615	0.37474	0.101373999155	610	5	0.182684701967394	0.855045419816658	0.0707139614543498	230.521935673799	2	2.0391	0.2248	2.0262	0.1795	514952244
781	3	24745615	25296049	0.370044	0.0916258806687	637	5	0.351730943668772	0.725040051911005	0.133198091260402	240.725365613459	2.08852459016393	2.0391	0.2248	2.0262	0.1795	515508649
782	3	25296049	25865040	0.38684	0.121251478494	705	6	0.530753163577522	0.595589840046854	0.195130915028753	266.422892868898	2.19626168224299	2.0391	0.2248	2.0262	0.1795	516059083
783	3	25865040	26491092	0.371398	0.201344297279	686	5	0.658518567497197	0.510204970041588	0.240113295176914	259.242701429878	2.24918032786885	2.0391	0.2248	2.0262	0.1795	516628074
784	3	26491092	27120314	0.375488	0.20536789877	648	5	0.420601634732296	0.674045999826878	0.157898531888726	244.882318551839	2.12459016393443	2.0391	0.2248	2.0262	0.1795	517254126
785	3	27120314	27751639	0.375394	0.20801488932	697	5	0.727389258560721	0.466987532739262	0.263063374872524	263.399654368258	2.28524590163934	2.0391	0.2248	2.0262	0.1795	517883348
786	3	27751639	28343645	0.372678	0.155413965399	652	5	0.445645522391759	0.655853322074796	0.166776683235179	246.393937802159	2.13770491803279	2.0391	0.2248	2.0262	0.1795	518514673
787	3	28343645	28940680	0.365892	0.162528159991	587	4	0.255776630844036	0.798123319687071	0.104994886346475	221.830124984459	2.00341296928328	2.0391	0.2248	2.0262	0.1795	519106679
788	3	28940680	29511882	0.358734	0.124652924885	611	3	0.647982630736374	0.516996184500253	0.268902893725879	230.899840486379	2.25046040515654	2.0391	0.2248	2.0262	0.1795	519703714
789	3	29511882	30089246	0.35218	0.133995191941	556	3	0.304970603081721	0.760388541783392	0.132815396630657	210.115075794479	2.04788213627993	2.0391	0.2248	2.0262	0.1795	520274916
790	3	30089246	30680478	0.368942	0.154308291838	560	4	0.0881664545550511	0.929744378845519	0.0370612101813888	211.626695044799	1.91126279863481	2.0391	0.2248	2.0262	0.1795	520852280
791	3	30680478	31231545	0.385868	0.092669312443	705	6	0.530753163577522	0.595589840046854	0.195130915028753	266.422892868898	2.19626168224299	2.0391	0.2248	2.0262	0.1795	521443512
792	3	31231545	31786629	0.391434	0.0992354310339	652	7	0.060175882066069	0.95201555421985	0.0231292456098771	246.393937802159	1.98477929984779	2.0391	0.2248	2.0262	0.1795	521994579
793	3	31786629	32421922	0.411682	0.212961578358	706	9	0.204481434632181	0.837977298515484	0.0749154692287309	266.800797681478	2.02873563218391	2.0391	0.2248	2.0262	0.1795	522549663
794	3	32421922	33098976	0.410542	0.261506467726	786	9	0.662380031842706	0.50772769759747	0.229776598216157	297.033182687878	2.25862068965517	2.0391	0.2248	2.0262	0.1795	523184956
795	3	33098976	33743209	0.375872	0.223883284464	647	5	0.41434066281743	0.678624638173486	0.155670430996609	244.504413739259	2.12131147540984	2.0391	0.2248	2.0262	0.1795	523862010
796	3	33743209	34373536	0.392974	0.206760935197	673	7	0.182042254089576	0.855549565913691	0.0688637859891166	254.329938866338	2.04870624048706	2.0391	0.2248	2.0262	0.1795	524506243
797	3	34373536	34980908	0.365628	0.176781280665	642	4	0.597204767729006	0.550370676426846	0.234207680358725	242.614889676359	2.19112627986348	2.0391	0.2248	2.0262	0.1795	525136570
798	3	34980908	35575317	0.345634	0.158828348831	527	2	0.398961960620057	0.689921233208383	0.161394288135014	199.155836229659	2.11434302908726	2.0391	0.2248	2.0262	0.1795	525743942
799	3	35575317	36156284	0.35675	0.139365919235	583	3	0.473358325748551	0.63595755664759	0.201226397107646	220.318505734139	2.14732965009208	2.0391	0.2248	2.0262	0.1795	526338351
800	3	36156284	36757185	0.382318	0.167916179204	609	6	-0.0405443164154938	0.96765917667818	-0.016050114351071	230.144030861219	1.89719626168224	2.0391	0.2248	2.0262	0.1795	526919318
801	3	36757185	37372097	0.397422	0.1868755204	645	7	0.0195537580582334	0.984399352495839	0.00755644168941599	243.748604114099	1.9634703196347	2.0391	0.2248	2.0262	0.1795	527520219
802	3	37372097	37958959	0.433176	0.148010946355	673	11	-0.252324317438027	0.800790393496486	-0.0915703593975403	254.329938866338	1.82261340555179	2.0391	0.2248	2.0262	0.1795	528135131
803	3	37958959	38576345	0.44555	0.190133887066	723	12	-0.0251750647945596	0.979915326062736	-0.00910262266569675	273.225179495338	1.96734693877551	2.0391	0.2248	2.0262	0.1795	528721993
804	3	38576345	39152088	0.433366	0.131556962047	722	11	0.0280279881884373	0.977639828565383	0.0098219728793136	272.847274682758	1.95531482735274	2.0391	0.2248	2.0262	0.1795	529339379
805	3	39152088	39793199	0.4189	0.220103850971	733	9	0.359022211190733	0.719578473368399	0.129060484091363	277.004227621138	2.10632183908046	2.0391	0.2248	2.0262	0.1795	529915122
806	3	39793199	40419561	0.397272	0.201739569131	629	7	-0.0732968111025337	0.94156992924787	-0.0286827017419112	237.702127112819	1.91476407914764	2.0391	0.2248	2.0262	0.1795	530556233
807	3	40419561	41031737	0.412038	0.183241420768	708	9	0.215928899562444	0.829043169852496	0.0789966460405483	267.556607306638	2.03448275862069	2.0391	0.2248	2.0262	0.1795	531182595
808	3	41031737	41626672	0.401782	0.15957205409	668	8	-0.0336324382054416	0.973170254946042	-0.0129526950093874	252.440414803438	1.91130185979971	2.0391	0.2248	2.0262	0.1795	531794771
809	3	41626672	42308941	0.402866	0.267151226276	699	8	0.139431646649281	0.889109066191357	0.0524916578919968	264.155463993418	2	2.0391	0.2248	2.0262	0.1795	532389706
810	3	42308941	42908150	0.445158	0.165566605308	739	12	0.0628465799864185	0.949888673688081	0.0224760945293365	279.271656496618	2.0108843537415	2.0391	0.2248	2.0262	0.1795	533071975
811	3	42908150	43487485	0.42783	0.136941493264	696	10	-0.0820159937435889	0.934633995135423	-0.0321626239435894	263.021749555678	1.9239806496199	2.0391	0.2248	2.0262	0.1795	533671184
812	3	43487485	44101094	0.414376	0.18514884886	732	9	0.353298478725602	0.723864685891594	0.127090934241593	276.626322808558	2.10344827586207	2.0391	0.2248	2.0262	0.1795	534250519
813	3	44101094	44715393	0.406266	0.186064115358	643	8	-0.173200248572153	0.862494028261808	-0.0679820601554923	242.992794488939	1.83977110157368	2.0391	0.2248	2.0262	0.1795	534864128
814	3	44715393	45332109	0.43911	0.189254048865	615	11	-0.58416990368976	0.559106007900282	-0.221590453781255	232.411459736699	1.66553825321598	2.0391	0.2248	2.0262	0.1795	535478427
815	3	45332109	45923637	0.426152	0.154731475095	696	10	-0.0820159937435889	0.934633995135423	-0.0321626239435894	263.021749555678	1.9239806496199	2.0391	0.2248	2.0262	0.1795	536095143
816	3	45923637	46540524	0.436106	0.189478786228	749	11	0.182507830064244	0.855184210053725	0.0627888544508937	283.050704622418	2.02843601895735	2.0391	0.2248	2.0262	0.1795	536686671
817	3	46540524	47155486	0.470326	0.186941632166	606	14	-0.583044839715462	0.55986311521722	-0.233748794120844	229.010316423479	1.65573770491803	2.0391	0.2248	2.0262	0.1795	537303558
818	3	47155486	47854910	0.427056	0.285126046575	648	10	-0.332917728777088	0.739196386461369	-0.135256116907693	244.882318551839	1.79129232895646	2.0391	0.2248	2.0262	0.1795	537918520
819	3	47854910	48556863	0.44237	0.287701598255	753	12	0.139865519169774	0.888766245160289	0.0495515950551136	284.562323872738	2.04897959183673	2.0391	0.2248	2.0262	0.1795	538617944
820	3	48556863	49275401	0.489708	0.304142578402	566	14	-0.801849645106962	0.422639937131237	-0.332264534761913	213.894123920279	1.54644808743169	2.0391	0.2248	2.0262	0.1795	539319897
821	3	49275401	49993329	0.486862	0.303551331053	679	14	-0.183726069875974	0.854228356229759	-0.069655013349063	256.597367741818	1.8551912568306	2.0391	0.2248	2.0262	0.1795	540038435
822	3	49993329	50592402	0.532352	0.165377174401	553	16	0.680736167675628	0.49603844667096	0.331021628142356	208.981361356739	2.65227817745803	2.0391	0.2248	2.0262	0.1795	540756363
823	3	50592402	51297612	0.410786	0.290991335914	583	9	-0.499537658579002	0.617400663838864	-0.201256830841953	220.318505734139	1.67528735632184	2.0391	0.2248	2.0262	0.1795	541355436
824	3	51297612	52001019	0.44341	0.289173977512	691	12	-0.201218354356516	0.840527840300244	-0.0744125592285562	261.132225492778	1.88027210884354	2.0391	0.2248	2.0262	0.1795	542060646
825	3	52001019	52574770	0.543118	0.128541823892	605	16	0.992946079120474	0.320736232385628	0.460677290069606	228.632411610899	2.90167865707434	2.0391	0.2248	2.0262	0.1795	542764053
826	3	52574770	53195998	0.43467	0.195142524162	650	11	-0.383918256813714	0.701039034404496	-0.141737146092041	245.638128176999	1.7603249830738	2.0391	0.2248	2.0262	0.1795	543337804
827	3	53195998	53803498	0.44236	0.17695473251	726	12	-0.00867100639812623	0.993081624562989	-0.00312872162106394	274.358893933078	1.97551020408163	2.0391	0.2248	2.0262	0.1795	543959032
828	3	53803498	54377756	0.428748	0.129311215516	770	10	0.304790847766389	0.760525452510246	0.113608515789946	290.986705686598	2.12854181064271	2.0391	0.2248	2.0262	0.1795	544566532
829	3	54377756	54958599	0.416436	0.139182188647	665	9	-0.0301915964382133	0.975914250548753	-0.0113983736538972	251.306700365698	1.91091954022989	2.0391	0.2248	2.0262	0.1795	545140790
830	3	54958599	55533527	0.409332	0.130325884285	803	8	0.720033737774802	0.471504223377802	0.252599190033875	303.457564501738	2.29756795422031	2.0391	0.2248	2.0262	0.1795	545721633
831	3	55533527	56080110	0.407964	0.0852258485902	743	8	0.385070992894693	0.700184818362566	0.140561413055157	280.783275746938	2.12589413447783	2.0391	0.2248	2.0262	0.1795	546296561
832	3	56080110	56678591	0.388646	0.164551589775	722	6	0.631920425659618	0.52743887565119	0.229506494629767	272.847274682758	2.24922118380062	2.0391	0.2248	2.0262	0.1795	546843144
833	3	56678591	57302461	0.413066	0.198550980172	693	9	0.130072912585471	0.896508740652706	0.0481026380947647	261.888035117938	1.99137931034483	2.0391	0.2248	2.0262	0.1795	547441625
834	3	57302461	58003448	0.375196	0.286720010499	568	5	-0.0802761184569701	0.936017651613832	-0.0322043514912166	214.649933545439	1.86229508196721	2.0391	0.2248	2.0262	0.1795	548065495
835	3	58003448	58633446	0.450224	0.206346686815	653	13	-0.422887266237577	0.672377513817987	-0.16557149668167	246.771842614739	1.75302013422819	2.0391	0.2248	2.0262	0.1795	548766482
836	3	58633446	59272412	0.382806	0.217485750416	578	6	-0.225025794329905	0.821959207839113	-0.0914228497567245	218.428981671239	1.8006230529595	2.0391	0.2248	2.0262	0.1795	549396480
837	3	59272412	59843182	0.404942	0.123990398935	725	8	0.284582169430661	0.775964273368873	0.105180197418857	273.980989120498	2.07439198855508	2.0391	0.2248	2.0262	0.1795	550035446
838	3	59843182	60383744	0.383184	0.0750367210422	673	6	0.340320670246517	0.73361505256708	0.128114162352914	254.329938866338	2.09657320872274	2.0391	0.2248	2.0262	0.1795	550606216
839	3	60383744	60969647	0.376014	0.146616419441	577	5	-0.0239273712231777	0.980910541451057	-0.00952396235041631	218.051076858659	1.89180327868852	2.0391	0.2248	2.0262	0.1795	551146778
840	3	60969647	61590771	0.386732	0.195007760125	704	6	0.524802148160928	0.599720738056175	0.193083086379894	266.044988056318	2.19314641744548	2.0391	0.2248	2.0262	0.1795	551732681
841	3	61590771	62155912	0.393658	0.115265040052	683	7	0.240073859815055	0.810272998528939	0.0901428596688901	258.108986992138	2.07914764079148	2.0391	0.2248	2.0262	0.1795	552353805
842	3	62155912	62694989	0.399016	0.0724887168252	696	7	0.315514947258178	0.75237070393953	0.117344587227528	263.021749555678	2.11872146118721	2.0391	0.2248	2.0262	0.1795	552918946
843	3	62694989	63280413	0.384034	0.145918172128	600	6	-0.094103455164839	0.925026975739013	-0.0375298417615226	226.742887547999	1.86915887850467	2.0391	0.2248	2.0262	0.1795	553458023
844	3	63280413	63866113	0.384474	0.146320641967	588	6	-0.165515640163966	0.86853814054018	-0.066676187421039	222.208029797039	1.83177570093458	2.0391	0.2248	2.0262	0.1795	554043447
845	3	63866113	64412453	0.40687	0.0848189771937	706	8	0.17851063355196	0.858321970950641	0.0668673857877405	266.800797681478	2.02002861230329	2.0391	0.2248	2.0262	0.1795	554629147
846	3	64412453	64969310	0.39981	0.102103412546	659	7	0.100798006073905	0.919710809703112	0.0385357463868514	249.039271490219	2.00608828006088	2.0391	0.2248	2.0262	0.1795	555175487
847	3	64969310	65546774	0.390794	0.134145158832	649	7	0.0427664003484252	0.965887748110152	0.016475759377938	245.260223364419	1.97564687975647	2.0391	0.2248	2.0262	0.1795	555732344
848	3	65546774	66135134	0.392782	0.150180161806	663	7	0.124010648364096	0.901306843971811	0.0472661514913874	250.550890740539	2.01826484018265	2.0391	0.2248	2.0262	0.1795	556309808
849	3	66135134	66824982	0.409252	0.275202653338	659	8	-0.0838768499374578	0.933154345760738	-0.0325223324753879	249.039271490219	1.88555078683834	2.0391	0.2248	2.0262	0.1795	556898168
850	3	66824982	67433818	0.380094	0.178760782871	644	6	0.167741223165293	0.866786864244478	0.0645683458572136	243.370699301519	2.00623052959502	2.0391	0.2248	2.0262	0.1795	557588016
851	3	67433818	68030487	0.376294	0.162014450223	603	5	0.138857898563334	0.889562440659892	0.0540627209041861	227.876601985739	1.97704918032787	2.0391	0.2248	2.0262	0.1795	558196852
852	3	68030487	68597333	0.37493	0.117926209235	552	5	-0.180451669094823	0.85679799394463	-0.0734270142177297	208.603456544159	1.80983606557377	2.0391	0.2248	2.0262	0.1795	558793521
853	3	68597333	69210684	0.38447	0.184806089825	577	6	-0.230976809746499	0.817332818077427	-0.0939210236119209	218.051076858659	1.79750778816199	2.0391	0.2248	2.0262	0.1795	559360367
854	3	69210684	69821367	0.395326	0.181244606449	639	7	-0.0152652053770542	0.987820601334431	-0.00592678767420597	241.481175238619	1.94520547945205	2.0391	0.2248	2.0262	0.1795	559973718
855	3	69821367	70374510	0.372252	0.0960746136171	524	5	-0.355758882711066	0.72202114394485	-0.148528469458448	198.022121791919	1.71803278688525	2.0391	0.2248	2.0262	0.1795	560584401
856	3	70374510	70968285	0.365456	0.157930192413	507	4	-0.240846113715919	0.809674387808522	-0.106379869760237	191.597739978059	1.73037542662116	2.0391	0.2248	2.0262	0.1795	561137544
857	3	70968285	71522747	0.397586	0.0982249459837	634	7	-0.0442810082397939	0.964680410052967	-0.0172598784817931	239.591651175719	1.92998477929985	2.0391	0.2248	2.0262	0.1795	561731319
858	3	71522747	72096579	0.417004	0.128664835701	733	9	0.359022211190733	0.719578473368399	0.129060484091363	277.004227621138	2.10632183908046	2.0391	0.2248	2.0262	0.1795	562285781
859	3	72096579	72654105	0.444814	0.103180838203	801	12	0.403930453512709	0.686263861382307	0.138703972791895	302.701754876578	2.17959183673469	2.0391	0.2248	2.0262	0.1795	562859613
860	3	72654105	73289808	0.407172	0.213469182936	734	8	0.334826581162677	0.73775590785952	0.122979265359773	277.382132433718	2.10014306151645	2.0391	0.2248	2.0262	0.1795	563417139
861	3	73289808	73865494	0.404092	0.131470975497	691	8	0.0947699473319332	0.924497557960827	0.0358849129048188	261.132225492778	1.97711015736767	2.0391	0.2248	2.0262	0.1795	564052842
862	3	73865494	74440033	0.366326	0.129737058755	611	4	0.404763454212023	0.685651394497522	0.162806763055152	230.899840486379	2.08532423208191	2.0391	0.2248	2.0262	0.1795	564628528
863	3	74440033	75027878	0.356242	0.149435650554	536	3	0.180238956661848	0.856964976208632	0.0799635143649215	202.556979542879	1.97421731123389	2.0391	0.2248	2.0262	0.1795	565203067
864	3	75027878	76161084	0.367692	0.558773956368	543	4	-0.0173658786639394	0.986144729930373	-0.00741341895921615	205.202313230939	1.85324232081911	2.0391	0.2248	2.0262	0.1795	565790912
865	3	76161084	76727868	0.348566	0.117829719964	479	2	0.0556299396827804	0.955636613011039	0.0236169822339795	181.016405225819	1.92176529588766	2.0391	0.2248	2.0262	0.1795	566924118
866	3	76727868	77283725	0.344014	0.10048807517	491	2	0.1414629449171	0.887504231288851	0.0593143508124922	185.551262976779	1.96990972918756	2.0391	0.2248	2.0262	0.1795	567490902
867	3	77283725	77847709	0.35059	0.113450026951	421	3	-0.536968010252425	0.591289711193943	-0.268449253026455	159.097926096179	1.55064456721915	2.0391	0.2248	2.0262	0.1795	568046759
868	3	77847709	78423607	0.352576	0.131790699047	540	3	0.205185285945822	0.83742736499093	0.0906899209579799	204.068598793199	1.98895027624309	2.0391	0.2248	2.0262	0.1795	568610743
869	3	78423607	79005715	0.346248	0.141052863043	466	2	-0.0373558159877321	0.970201301795264	-0.0160787188479206	176.103642662279	1.86960882647944	2.0391	0.2248	2.0262	0.1795	569186641
870	3	79005715	79575165	0.338994	0.121959785758	580	1	1.02108724694781	0.307213104680575	0.467576485586243	219.184791296399	2.55506607929515	2.0391	0.2248	2.0262	0.1795	569768749
871	3	79575165	80144347	0.335734	0.121546359512	479	1	0.378760103679893	0.704866016432741	0.191549241307488	181.016405225819	2.11013215859031	2.0391	0.2248	2.0262	0.1795	570338199
872	3	80144347	80729598	0.33327	0.145665705825	480	1	0.385119778365714	0.700148675049185	0.194557991179827	181.394310038399	2.11453744493392	2.0391	0.2248	2.0262	0.1795	570907381
873	3	80729598	81325035	0.33931	0.160280600634	543	1	0.785779283572435	0.431996805349932	0.37247578337567	205.202313230939	2.3920704845815	2.0391	0.2248	2.0262	0.1795	571492632
874	3	81325035	81892940	0.349792	0.119571055018	513	2	0.298823454513352	0.7650747540414	0.122550152104853	193.865168853539	2.05817452357071	2.0391	0.2248	2.0262	0.1795	572088069
875	3	81892940	82485973	0.34815	0.156876598773	598	2	0.906807241589779	0.364508739757785	0.343736810695904	225.987077922839	2.39919759277833	2.0391	0.2248	2.0262	0.1795	572655974
876	3	82485973	83068201	0.336972	0.141229896192	425	1	0.0353376706455618	0.971810485246535	0.0189864265963722	160.609545346499	1.87224669603524	2.0391	0.2248	2.0262	0.1795	573249007
877	3	83068201	83645414	0.327814	0.133768643464	363	1	-0.358962159875337	0.719623397289008	-0.208506866432941	137.179446966539	1.59911894273128	2.0391	0.2248	2.0262	0.1795	573831235
878	3	83645414	84223959	0.327324	0.135762991643	419	1	-0.00282037746936392	0.997749667344948	-0.00152617072934028	158.342116471019	1.84581497797357	2.0391	0.2248	2.0262	0.1795	574408448
879	3	84223959	84825507	0.332992	0.168811133941	502	1	0.525032621453775	0.599560513788805	0.25921094952208	189.708215915159	2.21145374449339	2.0391	0.2248	2.0262	0.1795	574986993
880	3	84825507	85405757	0.33104	0.138302455838	419	1	-0.00282037746936392	0.997749667344948	-0.00152617072934028	158.342116471019	1.84581497797357	2.0391	0.2248	2.0262	0.1795	575588541
881	3	85405757	85962858	0.330372	0.10249667475	442	1	0.143452140304518	0.885933106735228	0.0755699549627398	167.033927160359	1.94713656387665	2.0391	0.2248	2.0262	0.1795	576168791
882	3	85962858	86553224	0.333386	0.153067757967	378	1	-0.263567039588023	0.792113559250493	-0.150090180207619	142.848019155239	1.66519823788546	2.0391	0.2248	2.0262	0.1795	576725892
883	3	86553224	87150266	0.347974	0.162537978903	495	2	0.170073946661873	0.864951982548469	0.0710198514647712	187.062882227099	1.98595787362086	2.0391	0.2248	2.0262	0.1795	577316258
884	3	87150266	87746385	0.344756	0.161241295782	492	2	0.148615695353293	0.881856887451177	0.062249641837039	185.929167789359	1.97392176529589	2.0391	0.2248	2.0262	0.1795	577913300
885	3	87746385	88366926	0.351224	0.194251467671	497	3	-0.0629877538569057	0.949776255963581	-0.0290236345305646	187.818691852259	1.83057090239411	2.0391	0.2248	2.0262	0.1795	578509419
886	3	88366926	88985640	0.339776	0.191872173573	521	1	0.645866440484374	0.5183658551134	0.312806957849816	196.888407354179	2.29515418502203	2.0391	0.2248	2.0262	0.1795	579129960
887	3	88985640	89550336	0.337256	0.114567838271	498	1	0.499593922710492	0.617361037940892	0.247669327639389	188.196596664839	2.19383259911894	2.0391	0.2248	2.0262	0.1795	579748674
888	3	89550336	90176748	0.346988	0.201803286016	414	2	-0.409298838669782	0.682320367677382	-0.186777906002876	156.452592408119	1.66098294884654	2.0391	0.2248	2.0262	0.1795	580313370
889	3	90176748	94073538	0.362048	0.871689262188	564	4	0.112997591783049	0.910032464465234	0.0473295456352157	213.138314295119	1.92491467576792	2.0391	0.2248	2.0262	0.1795	580939782
890	3	94073538	94683742	0.345574	0.18060189707	520	2	0.348892707566704	0.72716986012163	0.142102949526254	196.510502541599	2.08625877632899	2.0391	0.2248	2.0262	0.1795	584836572
891	3	94683742	95273141	0.32644	0.151678234948	523	1	0.658585789856015	0.510161790402189	0.31833453181825	197.644216979339	2.30396475770925	2.0391	0.2248	2.0262	0.1795	585446776
892	3	95273141	95888037	0.329326	0.186854362364	552	1	0.843016355744823	0.399219296515258	0.396191852349477	208.603456544159	2.43171806167401	2.0391	0.2248	2.0262	0.1795	586036175
893	3	95888037	96506299	0.339242	0.191281366152	476	1	0.359681079622431	0.719085642674373	0.182485158879252	179.882690788079	2.09691629955947	2.0391	0.2248	2.0262	0.1795	586651071
894	3	96506299	97095884	0.341012	0.151945860224	486	2	0.105699192736133	0.915821020867523	0.0445476401035802	183.661738913879	1.94984954864594	2.0391	0.2248	2.0262	0.1795	587269333
895	3	97095884	97673841	0.349468	0.134883737025	470	2	-0.00874481424295905	0.993022736655854	-0.00374791693720106	177.615261912599	1.88565697091274	2.0391	0.2248	2.0262	0.1795	587858918
896	3	97673841	98316732	0.363302	0.222263183028	640	4	0.584789199115007	0.558689467738097	0.229706288123785	241.859080051199	2.18430034129693	2.0391	0.2248	2.0262	0.1795	588436875
897	3	98316732	98956970	0.367608	0.219040419344	591	4	0.280607768072034	0.779011257276889	0.114792513413955	223.341744234779	2.01706484641638	2.0391	0.2248	2.0262	0.1795	589079766
898	3	98956970	99562088	0.371196	0.173714878751	652	5	0.445645522391759	0.655853322074796	0.166776683235179	246.393937802159	2.13770491803279	2.0391	0.2248	2.0262	0.1795	589720004
899	3	99562088	100141287	0.376228	0.136738841055	631	5	0.314165112179577	0.753395638613446	0.11954472398665	238.457936737979	2.06885245901639	2.0391	0.2248	2.0262	0.1795	590325122
900	3	100141287	100757697	0.373196	0.188851576061	714	5	0.83382578111344	0.404379165147072	0.297828793033201	269.824036182118	2.34098360655738	2.0391	0.2248	2.0262	0.1795	590904321
901	3	100757697	101443332	0.371584	0.270749013688	714	5	0.83382578111344	0.404379165147072	0.297828793033201	269.824036182118	2.34098360655738	2.0391	0.2248	2.0262	0.1795	591520731
902	3	101443332	102077203	0.373892	0.211195968896	629	5	0.301643168349845	0.76292409628477	0.11496473588339	237.702127112819	2.06229508196721	2.0391	0.2248	2.0262	0.1795	592206366
903	3	102077203	102649621	0.352674	0.126512443704	564	3	0.354863261649671	0.722692032503114	0.153425676305943	213.138314295119	2.07734806629834	2.0391	0.2248	2.0262	0.1795	592840237
904	3	102649621	103243876	0.335546	0.158610360872	528	1	0.69038416328512	0.489952633174061	0.332061514929762	199.533741042239	2.32599118942731	2.0391	0.2248	2.0262	0.1795	593412655
905	3	103243876	103819232	0.3329	0.130972823782	514	1	0.601348717683627	0.547607747534534	0.293291944765186	194.243073666119	2.26431718061674	2.0391	0.2248	2.0262	0.1795	594006910
906	3	103819232	104431112	0.33982	0.182846309734	458	1	0.245206935277653	0.806296206713145	0.126871183668252	173.080404161639	2.01762114537445	2.0391	0.2248	2.0262	0.1795	594582266
907	3	104431112	104993514	0.343136	0.110956219928	479	2	0.0556299396827804	0.955636613011039	0.0236169822339795	181.016405225819	1.92176529588766	2.0391	0.2248	2.0262	0.1795	595194146
908	3	104993514	105567517	0.347852	0.128924413287	511	2	0.284517953640965	0.776013477294246	0.116914617435421	193.109359228379	2.05015045135406	2.0391	0.2248	2.0262	0.1795	595756548
909	3	105567517	106159330	0.354888	0.155138531935	606	3	0.616799719131405	0.537366837273111	0.2570483073801	229.010316423479	2.23204419889503	2.0391	0.2248	2.0262	0.1795	596330551
910	3	106159330	106770486	0.352268	0.181878276578	647	3	0.872499594292146	0.382935889396322	0.351496225899657	244.504413739259	2.38305709023941	2.0391	0.2248	2.0262	0.1795	596922364
911	3	106770486	107361480	0.372704	0.153967722177	651	5	0.439384550476893	0.660382919134111	0.164562262169737	246.016032989579	2.1344262295082	2.0391	0.2248	2.0262	0.1795	597533520
912	3	107361480	107912340	0.384604	0.0923283592927	657	6	0.245104423581014	0.806375577858929	0.0934010280649264	248.283461865059	2.04672897196262	2.0391	0.2248	2.0262	0.1795	598124514
913	3	107912340	108499976	0.370854	0.14913313684	587	5	0.0386823479254805	0.969143647190242	0.0152652221141534	221.830124984459	1.92459016393443	2.0391	0.2248	2.0262	0.1795	598675374
914	3	108499976	109139549	0.37064	0.218228411768	721	5	0.8776525845175	0.380132283301613	0.311903978244924	272.469369870178	2.36393442622951	2.0391	0.2248	2.0262	0.1795	599263010
915	3	109139549	109807480	0.352864	0.251419682572	685	3	1.10948972248991	0.267218975669198	0.433834501755038	258.864796617298	2.52302025782689	2.0391	0.2248	2.0262	0.1795	599902583
916	3	109807480	110398483	0.347592	0.153980605851	561	2	0.642155475450628	0.520772239133706	0.251592097106592	212.004599857379	2.25075225677031	2.0391	0.2248	2.0262	0.1795	600570514
917	3	110398483	110988759	0.358224	0.152938625321	548	3	0.255077944513772	0.798662898564952	0.111906406867676	207.091837293839	2.01841620626151	2.0391	0.2248	2.0262	0.1795	601161517
918	3	110988759	111606980	0.379516	0.191227732478	669	5	0.552082044944478	0.580892142903499	0.203910929645562	252.818319616018	2.19344262295082	2.0391	0.2248	2.0262	0.1795	601751793
919	3	111606980	112216321	0.374946	0.179441396525	659	5	0.48947232579582	0.624507342416288	0.182183184012153	249.039271490219	2.16065573770492	2.0391	0.2248	2.0262	0.1795	602370014
920	3	112216321	112849943	0.37944	0.210885985651	672	5	0.570864960689075	0.568091184362136	0.210365951782862	253.952034053758	2.20327868852459	2.0391	0.2248	2.0262	0.1795	602979355
921	3	112849943	113450892	0.394092	0.16798264079	881	7	1.38909965317955	0.164802449224661	0.457399300299213	332.934139882978	2.68188736681887	2.0391	0.2248	2.0262	0.1795	603612977
922	3	113450892	114067040	0.38407	0.188506657491	578	6	-0.225025794329905	0.821959207839113	-0.0914228497567245	218.428981671239	1.8006230529595	2.0391	0.2248	2.0262	0.1795	604213926
923	3	114067040	114605064	0.360948	0.0706734272077	600	4	0.336477826835029	0.736510569457866	0.136596883732303	226.742887547999	2.04778156996587	2.0391	0.2248	2.0262	0.1795	604830074
924	3	114605064	115183886	0.352862	0.136176579328	561	3	0.33615351468669	0.736755105082193	0.145731284515942	212.004599857379	2.06629834254144	2.0391	0.2248	2.0262	0.1795	605368098
925	3	115183886	115752878	0.37642	0.12125302289	704	5	0.771216061964781	0.440578875283434	0.277480147641399	266.044988056318	2.30819672131148	2.0391	0.2248	2.0262	0.1795	605946920
926	3	115752878	116335167	0.36119	0.141319860069	631	4	0.528919140352012	0.596861543635784	0.209274388218971	238.457936737979	2.15358361774744	2.0391	0.2248	2.0262	0.1795	606515912
927	3	116335167	116898839	0.36165	0.112959309669	590	4	0.274399983765034	0.78377725548478	0.112349337485626	222.963839422199	2.01365187713311	2.0391	0.2248	2.0262	0.1795	607098201
928	3	116898839	117445235	0.361974	0.0849127738856	593	4	0.293023336686033	0.769504314114162	0.119666487782426	224.097553859939	2.02389078498294	2.0391	0.2248	2.0262	0.1795	607661873
929	3	117445235	118003952	0.357308	0.105092560276	559	3	0.323680350044702	0.746180049040608	0.140578796750339	211.248790232219	2.05893186003683	2.0391	0.2248	2.0262	0.1795	608208269
930	3	118003952	118604899	0.373938	0.167979871769	725	5	0.902696472176964	0.36668700930172	0.319885713906398	273.980989120498	2.37704918032787	2.0391	0.2248	2.0262	0.1795	608766986
931	3	118604899	119237863	0.39068	0.210065659342	704	7	0.361940231838562	0.717396694564361	0.133832710016097	266.044988056318	2.14307458143075	2.0391	0.2248	2.0262	0.1795	609367933
932	3	119237863	119846964	0.385426	0.179118077298	689	6	0.435536916912019	0.663172748689309	0.162011640446888	260.376415867618	2.14641744548287	2.0391	0.2248	2.0262	0.1795	610000897
933	3	119846964	120490997	0.40166	0.223642266778	720	8	0.256668607357319	0.797434607538025	0.0951961088462352	272.091465057598	2.06008583690987	2.0391	0.2248	2.0262	0.1795	610609998
934	3	120490997	121196916	0.35263	0.291703439063	614	3	0.666692377699355	0.504968648558405	0.275969169277329	232.033554924119	2.26151012891344	2.0391	0.2248	2.0262	0.1795	611254031
935	3	121196916	121829671	0.378878	0.209804742752	734	5	0.959045219410756	0.337535965416929	0.337684781847314	277.382132433718	2.40655737704918	2.0391	0.2248	2.0262	0.1795	611959950
936	3	121829671	122467735	0.388432	0.216379548133	812	6	1.16751181315307	0.243003740504503	0.398987384927773	306.858707814958	2.52959501557632	2.0391	0.2248	2.0262	0.1795	612592705
937	3	122467735	123027981	0.436394	0.10753490431	699	11	-0.10356595118725	0.917513809333482	-0.0368844086324209	264.155463993418	1.89302640487475	2.0391	0.2248	2.0262	0.1795	613230769
938	3	123027981	123603622	0.45505	0.13140307935	773	13	0.216144328491538	0.828875247145527	0.0778139256967464	292.120420124338	2.0751677852349	2.0391	0.2248	2.0262	0.1795	613791015
939	3	123603622	124203285	0.411356	0.166198348072	729	9	0.336127281330207	0.736774886543727	0.121166100284488	275.492608370818	2.0948275862069	2.0391	0.2248	2.0262	0.1795	614366656
940	3	124203285	124789364	0.434738	0.146872691224	905	11	1.07505802756891	0.28234874946895	0.33574092796271	342.003855384898	2.45091401489506	2.0391	0.2248	2.0262	0.1795	614966319
941	3	124789364	125605997	0.39645	0.387729861517	678	7	0.211058056952315	0.832841968661723	0.0795425545151435	256.219462929238	2.06392694063927	2.0391	0.2248	2.0262	0.1795	615552398
942	3	125605997	126268561	0.485484	0.245355920334	545	14	-0.9167221679375	0.359288246707297	-0.386810357929506	205.958122856099	1.48907103825137	2.0391	0.2248	2.0262	0.1795	616369031
943	3	126268561	126838087	0.483938	0.122076955222	608	14	-0.572104599445887	0.567251113314889	-0.228995264150209	229.766126048639	1.66120218579235	2.0391	0.2248	2.0262	0.1795	617031595
944	3	126838087	127395860	0.483122	0.103577978855	759	14	0.253883540907027	0.799585530729532	0.0910332978216715	286.829752748218	2.07377049180328	2.0391	0.2248	2.0262	0.1795	617601121
945	3	127395860	127969909	0.44669	0.12899421478	790	12	0.343415572725786	0.73128584575604	0.118754383447651	298.544801938198	2.14965986394558	2.0391	0.2248	2.0262	0.1795	618158894
946	3	127969909	128577677	0.490984	0.177317660686	639	15	-0.283214824636255	0.77701216497411	-0.103299842137318	241.481175238619	1.89333333333333	2.0391	0.2248	2.0262	0.1795	618732943
947	3	128577677	129266673	0.471426	0.27430638204	614	14	-0.539283878637162	0.589690990965519	-0.214827932223615	232.033554924119	1.6775956284153	2.0391	0.2248	2.0262	0.1795	619340711
948	3	129266673	130066701	0.425108	0.375021874234	835	10	0.644553613957585	0.519216503070597	0.230526267569097	315.550518504298	2.30822391154112	2.0391	0.2248	2.0262	0.1795	620029707
949	3	130066701	130665494	0.37669	0.164986898644	647	5	0.41434066281743	0.678624638173486	0.155670430996609	244.504413739259	2.12131147540984	2.0391	0.2248	2.0262	0.1795	620829735
950	3	130665494	131283290	0.380006	0.190671354298	698	6	0.489096055661364	0.624773693808767	0.180734693952249	263.777559180838	2.17445482866044	2.0391	0.2248	2.0262	0.1795	621428528
951	3	131283290	131880749	0.381776	0.163122490414	648	6	0.191545284831669	0.848098405109526	0.0735014706272213	244.882318551839	2.01869158878505	2.0391	0.2248	2.0262	0.1795	622046324
952	3	131880749	132496566	0.371198	0.188070481978	594	5	0.0825091513295412	0.934241841440513	0.0323676498048669	224.475458672519	1.94754098360656	2.0391	0.2248	2.0262	0.1795	622643783
953	3	132496566	133114917	0.39311	0.191397765994	610	7	-0.183556861980945	0.854361107158892	-0.0729334761709517	230.521935673799	1.85692541856925	2.0391	0.2248	2.0262	0.1795	623259600
954	3	133114917	133726593	0.437124	0.182573780891	661	11	-0.320982024938386	0.748224012771125	-0.117526592500166	249.795081115379	1.79011509817197	2.0391	0.2248	2.0262	0.1795	623877951
955	3	133726593	134324468	0.423146	0.16370478779	685	10	-0.139514308022099	0.889043750342949	-0.0551459419444287	258.864796617298	1.89357290946786	2.0391	0.2248	2.0262	0.1795	624489627
956	3	134324468	134872263	0.450278	0.0872497923493	823	13	0.482407492962003	0.629516499307269	0.168237942193525	311.015660753338	2.20939597315436	2.0391	0.2248	2.0262	0.1795	625087502
957	3	134872263	135469191	0.411166	0.162378042243	738	9	0.387640873516391	0.698281816804952	0.138868102017947	278.893751684038	2.12068965517241	2.0391	0.2248	2.0262	0.1795	625635297
958	3	135469191	136130074	0.391064	0.243436432773	824	7	1.05831950054431	0.28990980549466	0.360901618562018	311.393565565918	2.50837138508371	2.0391	0.2248	2.0262	0.1795	626232225
959	3	136130074	136812055	0.37695	0.266841744858	658	5	0.483211353880954	0.628945674454514	0.179992302739343	248.661366677639	2.15737704918033	2.0391	0.2248	2.0262	0.1795	626893108
960	3	136812055	137469172	0.382762	0.239100495041	621	6	0.0308678685836331	0.975374914861714	0.012100925963078	234.678888612179	1.93457943925234	2.0391	0.2248	2.0262	0.1795	627575089
961	3	137469172	138087206	0.408376	0.190983020352	737	8	0.351574718406683	0.725157227988939	0.12886382161163	278.515846871458	2.10872675250358	2.0391	0.2248	2.0262	0.1795	628232206
962	3	138087206	138772525	0.412998	0.270412756687	685	9	0.0842830528644181	0.932831386309865	0.03135127380544	258.864796617298	1.9683908045977	2.0391	0.2248	2.0262	0.1795	628850240
963	3	138772525	139367867	0.423568	0.160146604809	765	10	0.278655250367066	0.780509407677491	0.104209817787697	289.097181623698	2.1147201105736	2.0391	0.2248	2.0262	0.1795	629535559
964	3	139367867	139921185	0.422054	0.0963605015561	757	10	0.236838294528149	0.812782241843026	0.0890433701934138	286.073943123058	2.09260539046303	2.0391	0.2248	2.0262	0.1795	630130901
965	3	139921185	140492003	0.421314	0.124064062451	718	10	0.0329806348134314	0.97369003041998	0.0127339140307334	271.335655432438	1.98479612992398	2.0391	0.2248	2.0262	0.1795	630684219
966	3	140492003	141119641	0.421062	0.20336244778	613	10	-0.515866910572347	0.605947366149388	-0.215362856101536	231.655650111539	1.6945404284727	2.0391	0.2248	2.0262	0.1795	631255037
967	3	141119641	141759888	0.395776	0.219051397351	653	7	0.065979042638617	0.94739451064286	0.0253402729252305	246.771842614739	1.98782343987823	2.0391	0.2248	2.0262	0.1795	631882675
968	3	141759888	142424834	0.360334	0.248059240901	513	4	-0.203599407873923	0.838666555899694	-0.0894067911565236	193.865168853539	1.75085324232082	2.0391	0.2248	2.0262	0.1795	632522922
969	3	142424834	143006829	0.390854	0.140886090087	549	7	-0.537549656906369	0.59088799403762	-0.224936569616002	207.469742106419	1.67123287671233	2.0391	0.2248	2.0262	0.1795	633187868
970	3	143006829	143573004	0.385698	0.116880823067	629	6	0.0784759919163844	0.937449426991229	0.0305676746218859	237.702127112819	1.9595015576324	2.0391	0.2248	2.0262	0.1795	633769863
971	3	143573004	144152183	0.362126	0.136709031232	515	4	-0.191183839259924	0.848381564487541	-0.083793184692997	194.620978478699	1.75767918088737	2.0391	0.2248	2.0262	0.1795	634336038
972	3	144152183	144733174	0.339352	0.139401470935	535	1	0.734901886085867	0.462399249630818	0.351062476859818	202.179074730299	2.3568281938326	2.0391	0.2248	2.0262	0.1795	634915217
973	3	144733174	145318893	0.33167	0.14634833427	437	1	0.111653766875413	0.911097938710218	0.0591568650719065	165.144403097459	1.92511013215859	2.0391	0.2248	2.0262	0.1795	635496208
974	3	145318893	145905641	0.344552	0.147845412341	531	2	0.42757296236483	0.668962054227371	0.172303187301953	200.667455479979	2.13039117352056	2.0391	0.2248	2.0262	0.1795	636081927
975	3	145905641	146519943	0.349698	0.186068090288	490	2	0.134310194480906	0.89315729225411	0.0563730755003697	185.173358164199	1.96589769307924	2.0391	0.2248	2.0262	0.1795	636668675
976	3	146519943	147106719	0.344526	0.147886075777	612	2	1.00694574769649	0.31396084605742	0.377122979190451	231.277745298959	2.45536609829488	2.0391	0.2248	2.0262	0.1795	637282977
977	3	147106719	147681659	0.356	0.130344035899	506	3	-0.00685851296796263	0.994527741294609	-0.00313210139854065	191.219835165479	1.86372007366482	2.0391	0.2248	2.0262	0.1795	637869753
978	3	147681659	148269792	0.340214	0.149852159291	499	2	0.198684948406646	0.842509198723494	0.0826311418350598	188.574501477419	2.00200601805416	2.0391	0.2248	2.0262	0.1795	638444693
979	3	148269792	148865475	0.36602	0.160627380671	541	4	-0.0297814472779383	0.976241355131178	-0.0127370229367625	204.446503605779	1.84641638225256	2.0391	0.2248	2.0262	0.1795	639032826
980	3	148865475	149456071	0.387428	0.153397584813	655	6	0.233202392747826	0.815604247925575	0.0890025641674093	247.527652239899	2.0404984423676	2.0391	0.2248	2.0262	0.1795	639628509
981	3	149456071	150045161	0.37941	0.151233258076	657	5	0.476950381966088	0.633397454389654	0.177798089326431	248.283461865059	2.15409836065574	2.0391	0.2248	2.0262	0.1795	640219105
982	3	150045161	150656010	0.386798	0.181467105619	626	6	0.0606229456666027	0.95165949913129	0.0236703146752149	236.568412675079	1.95015576323988	2.0391	0.2248	2.0262	0.1795	640808195
983	3	150656010	151240238	0.381746	0.14416974195	709	6	0.554557225243897	0.579197553617094	0.203293284982113	267.934512119218	2.20872274143302	2.0391	0.2248	2.0262	0.1795	641419044
984	3	151240238	151854175	0.352396	0.185584188606	586	3	0.492068072711532	0.622671221692039	0.208631178329397	221.452220171879	2.15837937384899	2.0391	0.2248	2.0262	0.1795	642003272
985	3	151854175	152445676	0.353926	0.154692891474	476	3	-0.193955982597773	0.846210348132251	-0.0913079127849073	179.882690788079	1.75322283609576	2.0391	0.2248	2.0262	0.1795	642617209
986	3	152445676	153079868	0.362728	0.211595226682	626	4	0.497880218817014	0.618568470520392	0.197797040169041	236.568412675079	2.13651877133106	2.0391	0.2248	2.0262	0.1795	643208710
987	3	153079868	153722227	0.356142	0.221619063483	581	3	0.460885161106563	0.644880998461122	0.196268677311678	219.562696108979	2.13996316758748	2.0391	0.2248	2.0262	0.1795	643842902
988	3	153722227	154319294	0.359286	0.162573044566	585	3	0.485831490390538	0.627086645389234	0.206167138377916	221.074315359299	2.15469613259669	2.0391	0.2248	2.0262	0.1795	644485261
989	3	154319294	154947887	0.359694	0.204572752162	562	3	0.342390097007683	0.732057340092429	0.148300644128075	212.382504669959	2.06998158379374	2.0391	0.2248	2.0262	0.1795	645082328
990	3	154947887	155599567	0.381452	0.232752271053	688	6	0.429585901495425	0.667496894518465	0.159916222444695	259.998511055038	2.14330218068536	2.0391	0.2248	2.0262	0.1795	645710921
991	3	155599567	156201719	0.390518	0.16964487372	534	7	-0.624597065494588	0.532235546147514	-0.264902976933646	201.801169917719	1.62557077625571	2.0391	0.2248	2.0262	0.1795	646362601
992	3	156201719	156788302	0.375472	0.147605709678	626	5	0.282860252605247	0.77728396457523	0.10806737593672	236.568412675079	2.05245901639344	2.0391	0.2248	2.0262	0.1795	646964753
993	3	156788302	157367953	0.389926	0.137411994459	726	6	0.655724487325994	0.512001410288382	0.237477205738347	274.358893933078	2.26168224299065	2.0391	0.2248	2.0262	0.1795	647551336
994	3	157367953	157995233	0.366488	0.202907792373	653	4	0.665490395105999	0.505736884867485	0.258717374782853	246.771842614739	2.22866894197952	2.0391	0.2248	2.0262	0.1795	648130987
995	3	157995233	158608668	0.36662	0.184917717444	604	4	0.361308964063027	0.717868493352065	0.146182932561501	228.254506798319	2.06143344709898	2.0391	0.2248	2.0262	0.1795	648758267
996	3	158608668	159200582	0.379722	0.155282693094	643	5	0.389296775157966	0.697056621583659	0.146723456332049	242.992794488939	2.10819672131148	2.0391	0.2248	2.0262	0.1795	649371702
997	3	159200582	159809083	0.396138	0.17830866342	604	7	-0.218375825416232	0.827136299539542	-0.0871941692961215	228.254506798319	1.83866057838661	2.0391	0.2248	2.0262	0.1795	649963616
998	3	159809083	160419036	0.37657	0.18026470892	562	5	-0.117841949946165	0.90619288984955	-0.0475251507749726	212.382504669959	1.84262295081967	2.0391	0.2248	2.0262	0.1795	650572117
999	3	160419036	161038147	0.374894	0.192390379108	580	5	-0.00514445547858026	0.995895336505186	-0.00204238098096431	219.184791296399	1.90163934426229	2.0391	0.2248	2.0262	0.1795	651182070
1000	3	161038147	161621688	0.362712	0.143162177122	578	4	0.199906572081041	0.841553650414601	0.0827038757371011	218.428981671239	1.97269624573379	2.0391	0.2248	2.0262	0.1795	651801181
1001	3	161621688	162224600	0.337864	0.17069157688	431	1	0.0734957187604875	0.941411650797425	0.0392114546604064	162.876974221979	1.89867841409692	2.0391	0.2248	2.0262	0.1795	652384722
1002	3	162224600	162818019	0.333134	0.157425023466	454	1	0.21976823653437	0.826051658433028	0.114215882862223	171.568784911319	2	2.0391	0.2248	2.0262	0.1795	652987634
1003	3	162818019	163439789	0.325358	0.195844122425	457	1	0.238847260591832	0.811224021929232	0.123717750629378	172.702499349059	2.01321585903084	2.0391	0.2248	2.0262	0.1795	653581053
1004	3	163439789	164066585	0.335706	0.202292292867	453	1	0.213408561848549	0.831008302933844	0.111034635617543	171.190880098739	1.99559471365639	2.0391	0.2248	2.0262	0.1795	654202823
1005	3	164066585	164644362	0.331108	0.134614219673	428	1	0.0544166947030247	0.956603178112102	0.0291343819724551	161.743259784239	1.88546255506608	2.0391	0.2248	2.0262	0.1795	654829619
1006	3	164644362	165226876	0.328652	0.141651531122	445	1	0.162531164361981	0.870887588920125	0.0853289214250684	168.167641598099	1.96035242290749	2.0391	0.2248	2.0262	0.1795	655407396
1007	3	165226876	165835352	0.333588	0.178274903201	475	1	0.35332140493661	0.723847500227878	0.179451098789618	179.504785975499	2.09251101321586	2.0391	0.2248	2.0262	0.1795	655989910
1008	3	165835352	166427574	0.329518	0.155722009652	527	1	0.684024488599299	0.493959702333637	0.329326547208523	199.155836229659	2.3215859030837	2.0391	0.2248	2.0262	0.1795	656598386
1009	3	166427574	167054703	0.346662	0.202715868665	531	2	0.42757296236483	0.668962054227371	0.172303187301953	200.667455479979	2.13039117352056	2.0391	0.2248	2.0262	0.1795	657190608
1010	3	167054703	167640216	0.35188	0.146047995518	604	3	0.604326554489418	0.54562655503237	0.252279063232228	228.254506798319	2.22467771639042	2.0391	0.2248	2.0262	0.1795	657817737
1011	3	167640216	168210038	0.361688	0.122533001534	565	4	0.119205376090048	0.905112647518134	0.0498852505389724	213.516219107699	1.92832764505119	2.0391	0.2248	2.0262	0.1795	658403250
1012	3	168210038	168779314	0.348796	0.121691411547	447	2	-0.173258074275404	0.8624485771244	-0.076133842318883	168.923451223259	1.79338014042126	2.0391	0.2248	2.0262	0.1795	658973072
1013	3	168779314	169326062	0.364392	0.08550191313	526	4	-0.12289821188293	0.9021877016043	-0.0533028174712754	198.777931417079	1.79522184300341	2.0391	0.2248	2.0262	0.1795	659542348
1014	3	169326062	169951180	0.384224	0.200151011489	599	6	-0.100054470581433	0.920301081091616	-0.0399363394686177	226.364982735419	1.86604361370717	2.0391	0.2248	2.0262	0.1795	660089096
1015	3	169951180	170606996	0.395606	0.237591031631	657	7	0.0891916849288087	0.928929573506891	0.0341506517011293	248.283461865059	2	2.0391	0.2248	2.0262	0.1795	660714214
1016	3	170606996	171183600	0.385706	0.132853743644	642	6	0.155839192332105	0.876159776999334	0.0600809548648996	242.614889676359	2	2.0391	0.2248	2.0262	0.1795	661370030
1017	3	171183600	171783491	0.382536	0.16651525027	585	6	-0.183368686413748	0.854508743891378	-0.0740557177866365	221.074315359299	1.82242990654206	2.0391	0.2248	2.0262	0.1795	661946634
1018	3	171783491	172377703	0.387338	0.158549473925	658	6	0.251055438997608	0.801771247239358	0.095595241477838	248.661366677639	2.04984423676012	2.0391	0.2248	2.0262	0.1795	662546525
1019	3	172377703	172977845	0.360604	0.166863842224	610	4	0.398555669905023	0.690220631059733	0.160443625686671	230.521935673799	2.08191126279863	2.0391	0.2248	2.0262	0.1795	663140737
1020	3	172977845	173543792	0.34648	0.116525045631	525	2	0.384656459747671	0.700491957707655	0.155908749051284	198.400026604499	2.10631895687061	2.0391	0.2248	2.0262	0.1795	663740879
1021	3	173543792	174097863	0.345848	0.0975885761933	486	2	0.105699192736133	0.915821020867523	0.0445476401035802	183.661738913879	1.94984954864594	2.0391	0.2248	2.0262	0.1795	664306826
1022	3	174097863	174699975	0.342138	0.169589710884	567	2	0.685071978067788	0.493298501862181	0.266940061440028	214.272028732859	2.27482447342026	2.0391	0.2248	2.0262	0.1795	664860897
1023	3	174699975	175268985	0.338892	0.121280821075	497	1	0.493234248024671	0.62184708143402	0.244769437133594	187.818691852259	2.18942731277533	2.0391	0.2248	2.0262	0.1795	665463009
1024	3	175268985	175865831	0.339764	0.162262962305	449	1	0.187969863105265	0.850900275806222	0.098239030312455	169.679260848419	1.97797356828194	2.0391	0.2248	2.0262	0.1795	666032019
1025	3	175865831	176459626	0.35054	0.15795855472	522	3	0.0929268041679362	0.925961711232429	0.0417803204770338	197.266312166759	1.92265193370166	2.0391	0.2248	2.0262	0.1795	666628865
1026	3	176459626	177113818	0.380024	0.235698388241	658	6	0.251055438997608	0.801771247239358	0.095595241477838	248.661366677639	2.04984423676012	2.0391	0.2248	2.0262	0.1795	667222660
1027	3	177113818	177702758	0.385322	0.151017081536	661	6	0.26890848524739	0.788000107126448	0.102157929250288	249.795081115379	2.05919003115265	2.0391	0.2248	2.0262	0.1795	667876852
1028	3	177702758	178266818	0.35537	0.113569478424	523	3	0.0991633864889299	0.921008544881766	0.0445414601540905	197.644216979339	1.92633517495396	2.0391	0.2248	2.0262	0.1795	668465792
1029	3	178266818	178911919	0.372672	0.224927569481	709	5	0.802520921539111	0.422251691174144	0.287690346243617	267.934512119218	2.32459016393443	2.0391	0.2248	2.0262	0.1795	669029852
1030	3	178911919	179565235	0.38276	0.234673572972	601	6	-0.0881524397482451	0.929755517673302	-0.0351273515462179	227.120792360579	1.87227414330218	2.0391	0.2248	2.0262	0.1795	669674953
1031	3	179565235	180154508	0.364956	0.151496844417	624	4	0.485464650203016	0.627346782259305	0.193180412098671	235.812603049919	2.12969283276451	2.0391	0.2248	2.0262	0.1795	670328269
1032	3	180154508	180804923	0.360372	0.231260041666	579	4	0.206114356388041	0.836701584764754	0.085197731225659	218.806886483819	1.97610921501706	2.0391	0.2248	2.0262	0.1795	670917542
1033	3	180804923	181401898	0.35868	0.162443988442	554	3	0.292497438439734	0.76990631812287	0.127616489956337	209.359266169319	2.04051565377532	2.0391	0.2248	2.0262	0.1795	671567957
1034	3	181401898	181998158	0.382064	0.161439640425	764	6	0.881863073156563	0.377850858253236	0.311080295778345	288.719276811118	2.38006230529595	2.0391	0.2248	2.0262	0.1795	672164932
1035	3	181998158	182585775	0.370722	0.149105624922	618	5	0.232772477286321	0.815938085862303	0.0895115569084758	233.545174174439	2.02622950819672	2.0391	0.2248	2.0262	0.1795	672761192
1036	3	182585775	183233765	0.39899	0.228383154061	553	7	-0.514337014616177	0.607016387164337	-0.214463238386493	208.981361356739	1.68340943683409	2.0391	0.2248	2.0262	0.1795	673348809
1037	3	183233765	183901925	0.425604	0.251676245211	679	10	-0.170877024901286	0.864320462417862	-0.067838355547586	256.597367741818	1.87698686938493	2.0391	0.2248	2.0262	0.1795	673996799
1038	3	183901925	184518282	0.494558	0.188781826117	704	15	0.104901953096317	0.916453609174572	0.0364596555529847	266.044988056318	2.08592592592593	2.0391	0.2248	2.0262	0.1795	674664959
1039	3	184518282	185151249	0.38037	0.210069403302	634	6	0.108231068999354	0.91381240020771	0.0419904978820039	239.591651175719	1.97507788161994	2.0391	0.2248	2.0262	0.1795	675281316
1040	3	185151249	185817942	0.406092	0.25002962383	659	8	-0.0838768499374578	0.933154345760738	-0.0325223324753879	249.039271490219	1.88555078683834	2.0391	0.2248	2.0262	0.1795	675914283
1041	3	185817942	186400177	0.428284	0.141240220873	827	10	0.602736658118669	0.546683890695927	0.216637399378957	312.527280003658	2.28610919143055	2.0391	0.2248	2.0262	0.1795	676580976
1042	3	186400177	187050157	0.419884	0.230745561402	672	9	0.00987453081770768	0.992121392351311	0.00370851873631117	253.952034053758	1.93103448275862	2.0391	0.2248	2.0262	0.1795	677163211
1043	3	187050157	187645017	0.404784	0.159466092862	712	8	0.212006908039971	0.832101644988191	0.0790764434829581	269.068226556958	2.03719599427754	2.0391	0.2248	2.0262	0.1795	677813191
1044	3	187645017	188208123	0.402934	0.112067710165	714	8	0.223172332869308	0.823401384102675	0.0831232765456601	269.824036182118	2.04291845493562	2.0391	0.2248	2.0262	0.1795	678408051
1045	3	188208123	188783936	0.379498	0.131662536275	590	5	0.0574652636700779	0.954174575939724	0.0226196732533047	222.963839422199	1.9344262295082	2.0391	0.2248	2.0262	0.1795	678971157
1046	3	188783936	189352663	0.374718	0.120843568179	685	5	0.652257595582331	0.514235010349666	0.23800870685199	258.864796617298	2.24590163934426	2.0391	0.2248	2.0262	0.1795	679546970
1047	3	189352663	189923746	0.365038	0.124470523549	579	4	0.206114356388041	0.836701584764754	0.085197731225659	218.806886483819	1.97610921501706	2.0391	0.2248	2.0262	0.1795	680115697
1048	3	189923746	190485047	0.363256	0.109212347742	531	4	-0.0918592903479327	0.926809836252153	-0.0396537559594241	200.667455479979	1.8122866894198	2.0391	0.2248	2.0262	0.1795	680686780
1049	3	190485047	191090926	0.351586	0.174752714651	649	3	0.884972758934133	0.376171323812124	0.355948991906288	245.260223364419	2.39042357274401	2.0391	0.2248	2.0262	0.1795	681248081
1050	3	191090926	191700105	0.351962	0.17922318399	491	3	-0.100407247782868	0.92002101594855	-0.0465464617781578	185.551262976779	1.80847145488029	2.0391	0.2248	2.0262	0.1795	681853960
1051	3	191700105	192262856	0.360992	0.111507576175	520	4	-0.160144917724927	0.872766918527235	-0.0698539937351232	196.510502541599	1.77474402730375	2.0391	0.2248	2.0262	0.1795	682463139
1052	3	192262856	192869050	0.381456	0.175181542542	688	6	0.429585901495425	0.667496894518465	0.159916222444695	259.998511055038	2.14330218068536	2.0391	0.2248	2.0262	0.1795	683025890
1053	3	192869050	193454215	0.381244	0.145540146796	623	6	0.0427698994168209	0.965884958809644	0.0167398207665985	235.434698237339	1.94080996884735	2.0391	0.2248	2.0262	0.1795	683632084
1054	3	193454215	194021920	0.452256	0.119260883734	664	13	-0.364309370054075	0.715627003660643	-0.141471246881176	250.928795553118	1.78255033557047	2.0391	0.2248	2.0262	0.1795	684217249
1055	3	194021920	194630740	0.451456	0.17873920042	695	13	-0.199226208082387	0.842085799243561	-0.0756415106172312	262.643844743098	1.86577181208054	2.0391	0.2248	2.0262	0.1795	684784954
1056	3	194630740	195278252	0.43761	0.227813538591	719	11	0.0108635613133476	0.991332302642302	0.00381490643144046	271.713560245018	1.94719025050779	2.0391	0.2248	2.0262	0.1795	685393774
1057	3	195278252	196158785	0.46335	0.432162110903	657	13	-0.40158621307994	0.687988578001333	-0.156761117905771	248.283461865059	1.76375838926174	2.0391	0.2248	2.0262	0.1795	686041286
1058	3	196158785	196847680	0.416714	0.274199986936	559	9	-0.636907237742159	0.524185268031017	-0.261904431199259	211.248790232219	1.60632183908046	2.0391	0.2248	2.0262	0.1795	686921819
1059	3	196847680	197534897	0.418574	0.272427777543	703	9	0.187310237236786	0.851417396886025	0.0687719750300862	265.667083243738	2.02011494252874	2.0391	0.2248	2.0262	0.1795	687610714
1060	3	197534897	198022430	0.159226	0.359926263506	238	1	-1.15392149560296	0.248532355538275	-0.817514841120748	89.9413453940395	1.04845814977974	2.0391	0.2248	2.0262	0.1795	688297931
1061	4	0	785667	0.451598	0.363598063811	868	13	0.722044340985422	0.470267216442224	0.245040554216378	328.021377319438	2.33020134228188	2.0603	0.3298	2.0402	0.4202	688297931
1062	4	785667	1384066	0.549956	0.164437106345	316	16	-0.742220544101841	0.457953723268193	-0.476333293915248	119.417920775279	1.51558752997602	2.0603	0.3298	2.0402	0.4202	689083598
1063	4	1384066	2062508	0.550886	0.263017324989	390	16	-0.297921823968791	0.765762830759718	-0.172783728342741	147.382876906199	1.8705035971223	2.0603	0.3298	2.0402	0.4202	689681997
1064	4	2062508	2699468	0.483592	0.215021351419	626	14	-0.473642437019712	0.635754908076799	-0.186903930661176	236.568412675079	1.7103825136612	2.0603	0.3298	2.0402	0.4202	690360439
1065	4	2699468	3331001	0.481712	0.208275735393	643	14	-0.380650394728324	0.703462681788877	-0.148247850265848	242.992794488939	1.7568306010929	2.0603	0.3298	2.0402	0.4202	690997399
1066	4	3331001	4184323	0.549872	0.414054717914	536	16	0.578667542780198	0.562813520534824	0.285975148365421	202.556979542879	2.57074340527578	2.0603	0.3298	2.0402	0.4202	691628932
1067	4	4184323	4798212	0.449686	0.185520509408	786	12	0.321410161530542	0.747899583528933	0.111431042641792	297.033182687878	2.13877551020408	2.0603	0.3298	2.0402	0.4202	692482254
1068	4	4798212	5412422	0.440524	0.185946174761	873	12	0.800027855027111	0.4236946586145	0.262883384012625	329.910901382338	2.37551020408163	2.0603	0.3298	2.0402	0.4202	693096143
1069	4	5412422	6011375	0.467836	0.165209958043	795	13	0.333300120858543	0.738907748164155	0.118300371943617	300.434326001098	2.13422818791946	2.0603	0.3298	2.0402	0.4202	693710353
1070	4	6011375	6565265	0.508394	0.097293686472	591	15	-0.569824137423386	0.568796982621599	-0.21595764290678	223.341744234779	1.75111111111111	2.0603	0.3298	2.0402	0.4202	694309306
1071	4	6565265	7179404	0.48876	0.185852062807	591	14	-0.665096641737275	0.505988682484187	-0.269908457416262	223.341744234779	1.61475409836066	2.0603	0.3298	2.0402	0.4202	694863196
1072	4	7179404	7720949	0.535088	0.0767156930634	508	16	0.410554513540666	0.681399223005187	0.208570644679815	191.975644790639	2.43645083932854	2.0603	0.3298	2.0402	0.4202	695477335
1073	4	7720949	8287769	0.521776	0.117885748562	556	15	-0.778810094664002	0.436091590382622	-0.304030890360805	210.115075794479	1.64740740740741	2.0603	0.3298	2.0402	0.4202	696018880
1074	4	8287769	8901947	0.528204	0.185903760799	575	15	-0.665360575019096	0.50581989499793	-0.255553817252575	217.295267233499	1.7037037037037	2.0603	0.3298	2.0402	0.4202	696585700
1075	4	8901947	10234780	0.466434	0.624859228425	599	13	-0.710451483865679	0.477424206626107	-0.290098485439315	226.364982735419	1.60805369127517	2.0603	0.3298	2.0402	0.4202	697199878
1076	4	10234780	10813483	0.41199	0.135998949375	710	9	0.227376364492707	0.820131097400958	0.0830663103495952	268.312416931798	2.04022988505747	2.0603	0.3298	2.0402	0.4202	698532711
1077	4	10813483	11413645	0.390696	0.166891605933	752	7	0.640491939320863	0.52185282792101	0.228989943056437	284.184419060158	2.28919330289193	2.0603	0.3298	2.0402	0.4202	699111414
1078	4	11413645	12002132	0.373674	0.150363559433	598	5	0.107553038989005	0.914350250272199	0.0420502032022062	225.987077922839	1.96065573770492	2.0603	0.3298	2.0402	0.4202	699711576
1079	4	12002132	12603666	0.357248	0.168791788993	623	3	0.722821618588298	0.469789483684447	0.296962676931151	235.434698237339	2.29465930018416	2.0603	0.3298	2.0402	0.4202	700300063
1080	4	12603666	13182605	0.379996	0.136351152712	722	5	0.883913556432366	0.376742878593867	0.313903555891272	272.847274682758	2.3672131147541	2.0603	0.3298	2.0402	0.4202	700901597
1081	4	13182605	13776965	0.390038	0.158759001279	665	7	0.135616969509192	0.892124089668489	0.0516116217673515	251.306700365698	2.02435312024353	2.0603	0.3298	2.0402	0.4202	701480536
1082	4	13776965	14347121	0.387054	0.123047025726	847	6	1.37579735273386	0.168884381281544	0.459869627074795	320.085376255258	2.6386292834891	2.0603	0.3298	2.0402	0.4202	702074896
1083	4	14347121	14949615	0.38863	0.170116216925	619	6	0.0189658377504453	0.984868358031171	0.00744706695686138	233.923078987019	1.92834890965732	2.0603	0.3298	2.0402	0.4202	702645052
1084	4	14949615	15526655	0.385518	0.133508942188	645	6	0.173692238581887	0.862107337523115	0.0668068180532132	243.748604114099	2.00934579439252	2.0603	0.3298	2.0402	0.4202	703247546
1085	4	15526655	16126824	0.404856	0.166901322794	716	8	0.234337757698645	0.814722775435429	0.0871587897808168	270.579845807278	2.04864091559371	2.0603	0.3298	2.0402	0.4202	703824586
1086	4	16126824	16709185	0.396862	0.14142602269	720	7	0.454790800999329	0.649259748860169	0.166254187708474	272.091465057598	2.19178082191781	2.0603	0.3298	2.0402	0.4202	704424755
1087	4	16709185	17284317	0.393048	0.130634358721	640	7	-0.00946204480450629	0.992450493188619	-0.00367081373383806	241.859080051199	1.9482496194825	2.0603	0.3298	2.0402	0.4202	705007116
1088	4	17284317	17907279	0.403832	0.197382825919	760	8	0.479977103944057	0.631243673707231	0.173198620847508	287.207657560798	2.17453505007153	2.0603	0.3298	2.0402	0.4202	705582248
1089	4	17907279	18514105	0.369278	0.176040578354	831	4	1.7704760017519	0.076647878718493	0.606482860006767	314.038899253978	2.83617747440273	2.0603	0.3298	2.0402	0.4202	706205210
1090	4	18514105	19096995	0.361778	0.142205218823	647	4	0.628243689264003	0.529844313916419	0.24540009522893	244.504413739259	2.20819112627986	2.0603	0.3298	2.0402	0.4202	706812036
1091	4	19096995	19680816	0.346964	0.143573115732	435	2	-0.259091079509723	0.795564967383531	-0.11539327276611	164.388593472299	1.74523570712136	2.0603	0.3298	2.0402	0.4202	707394926
1092	4	19680816	20265895	0.358208	0.145414550856	264	3	-1.51611143464843	0.129491177422497	-0.941731556734397	99.7668705211194	0.972375690607735	1.1843	0.2024	1.1672	0.258	707978747
1093	4	20265895	20838558	0.359778	0.126886144207	355	3	-0.948582443438008	0.342833023755566	-0.514450461700807	134.156208465899	1.30755064456722	1.1843	0.2024	1.1672	0.258	708563826
1094	4	20838558	21421220	0.36951	0.141869557308	294	4	-1.5631041711068	0.118028094714042	-0.892549461927213	111.104014898519	1.00341296928328	1.1843	0.2024	1.1672	0.258	709136489
1095	4	21421220	21983998	0.365836	0.111550202744	291	4	-1.5817275240278	0.113711786512942	-0.907346463855294	109.970300460779	0.993174061433447	1.1843	0.2024	1.1672	0.258	709719151
1096	4	21983998	22638577	0.374616	0.23615025841	356	5	-1.40760216440852	0.15924890619517	-0.706218040029501	134.534113278479	1.1672131147541	1.1843	0.2024	1.1672	0.258	710281929
1097	4	22638577	23207235	0.369842	0.120736892825	408	4	-0.855416760108864	0.39232046837936	-0.419796464792082	154.185163532639	1.39249146757679	1.1843	0.2024	1.1672	0.258	710936508
1098	4	23207235	23784895	0.360448	0.134438943323	426	4	-0.743676642582874	0.457072123508214	-0.357512186537739	160.987450159079	1.45392491467577	1.1843	0.2024	1.1672	0.258	711505166
1099	4	23784895	24318769	0.392208	0.0634494281422	694	7	0.303908626113083	0.761197505753744	0.113192943957061	262.265939930518	2.11263318112633	2.2605	0.1871	2.2508	0.1483	712082826
1100	4	24318769	24906400	0.40862	0.149125897034	765	8	0.5078906660174	0.611530020970651	0.182658950096575	289.097181623698	2.18884120171674	2.2605	0.1871	2.2508	0.1483	712616700
1101	4	24906400	25519246	0.408726	0.184134350228	750	8	0.424149979797373	0.671456437512115	0.154089797899804	283.428609434998	2.14592274678112	2.2605	0.1871	2.2508	0.1483	713204331
1102	4	25519246	26138397	0.43329	0.192442554401	918	11	1.14943721069429	0.250375743748179	0.356317289405951	346.916617948438	2.48612051455653	2.2605	0.1871	2.2508	0.1483	713817177
1103	4	26138397	26769756	0.384506	0.208057539371	650	6	0.203447315664857	0.838785420465504	0.0779473756584135	245.638128176999	2.02492211838006	2.2605	0.1871	2.2508	0.1483	714436328
1104	4	26769756	27351719	0.390798	0.14083885058	699	7	0.332924428975822	0.739191328681566	0.123549736754236	264.155463993418	2.12785388127854	2.2605	0.1871	2.2508	0.1483	715067687
1105	4	27351719	27914888	0.349424	0.112167040444	635	2	1.17145900772893	0.241414325676074	0.430347918157327	239.969555988299	2.54764292878636	2.2605	0.1871	2.2508	0.1483	715649650
1106	4	27914888	28507492	0.342032	0.156266241875	538	2	0.477642215418183	0.632904878763695	0.191197499054423	203.312789168039	2.15847542627884	2.2605	0.1871	2.2508	0.1483	716212819
1107	4	28507492	29067553	0.342642	0.107240104203	514	2	0.305976204949545	0.759622763160764	0.125359685691677	194.243073666119	2.06218655967904	2.2605	0.1871	2.2508	0.1483	716805423
1108	4	29067553	29632918	0.329504	0.115615575778	517	1	0.62042774174109	0.534976212843873	0.301687865886243	195.376788103859	2.27753303964758	2.2605	0.1871	2.2508	0.1483	717365484
1109	4	29632918	30217098	0.332956	0.144099421411	553	1	0.849376030430644	0.395672086454078	0.398803065806015	208.981361356739	2.43612334801762	2.2605	0.1871	2.2508	0.1483	717930849
1110	4	30217098	30783975	0.346176	0.117974445956	508	2	0.263059702332385	0.792504563196746	0.108419823269965	191.975644790639	2.03811434302909	2.2605	0.1871	2.2508	0.1483	718515029
1111	4	30783975	31340443	0.344128	0.101475736251	646	2	1.25013926252706	0.211248679415109	0.455125491191724	244.126508926679	2.59177532597793	2.2605	0.1871	2.2508	0.1483	719081906
1112	4	31340443	31921170	0.335042	0.139010240612	501	1	0.518672946767955	0.603988830260834	0.256334188766516	189.330311102579	2.20704845814978	2.2605	0.1871	2.2508	0.1483	719638374
1113	4	31921170	32493466	0.337834	0.126326236773	533	1	0.722182536714225	0.470182258550468	0.345659118330484	201.423265105139	2.34801762114537	2.2605	0.1871	2.2508	0.1483	720219101
1114	4	32493466	33075991	0.334798	0.141667739582	525	1	0.671305139227657	0.502026161400395	0.323841008124793	198.400026604499	2.31277533039648	2.2605	0.1871	2.2508	0.1483	720791397
1115	4	33075991	33644489	0.341106	0.120489430042	563	2	0.656460976323015	0.511527568211831	0.256726248578029	212.760409482539	2.25877632898696	2.2605	0.1871	2.2508	0.1483	721373922
1116	4	33644489	34261024	0.332638	0.189016033153	502	1	0.525032621453775	0.599560513788805	0.25921094952208	189.708215915159	2.21145374449339	2.2605	0.1871	2.2508	0.1483	721942420
1117	4	34261024	34854157	0.332442	0.157018746217	506	1	0.550471320197059	0.581996142754749	0.270660970265618	191.219835165479	2.22907488986784	2.2605	0.1871	2.2508	0.1483	722558955
1118	4	34854157	35442427	0.332358	0.150050147041	584	1	1.04652594569109	0.295318272341126	0.477491954451325	220.696410546719	2.5726872246696	2.2605	0.1871	2.2508	0.1483	723152088
1119	4	35442427	36015173	0.339926	0.127012672284	584	1	1.04652594569109	0.295318272341126	0.477491954451325	220.696410546719	2.5726872246696	2.2605	0.1871	2.2508	0.1483	723740358
1120	4	36015173	36579776	0.353578	0.11442199209	610	3	0.64174604841538	0.521038085071614	0.266539756357398	230.521935673799	2.24677716390424	2.2605	0.1871	2.2508	0.1483	724313104
1121	4	36579776	37194970	0.357582	0.187248250145	686	3	1.1157263048109	0.264539307245839	0.435939090079961	259.242701429878	2.52670349907919	2.2605	0.1871	2.2508	0.1483	724877707
1122	4	37194970	37809704	0.394896	0.18664007522	620	7	-0.125525256255465	0.900107731567324	-0.0494745033469628	234.300983799599	1.88736681887367	2.2605	0.1871	2.2508	0.1483	725492901
1123	4	37809704	38401590	0.413214	0.155242732553	871	9	1.14889729137889	0.250598334675067	0.377920004556416	329.155091757178	2.50287356321839	2.2605	0.1871	2.2508	0.1483	726107635
1124	4	38401590	39032107	0.400826	0.206999969866	796	8	0.680954750872122	0.495900122488203	0.239967633060209	300.812230813678	2.27753934191702	2.2605	0.1871	2.2508	0.1483	726699521
1125	4	39032107	39720984	0.374782	0.274181022156	759	5	1.1155695172824	0.264606446244954	0.386004604419568	286.829752748218	2.48852459016393	2.2605	0.1871	2.2508	0.1483	727330038
1126	4	39720984	40427015	0.391712	0.291815798456	750	7	0.628885618175767	0.52942394216457	0.225147876762043	283.428609434998	2.28310502283105	2.2605	0.1871	2.2508	0.1483	728018915
1127	4	40427015	41080389	0.405228	0.234741510988	804	8	0.72561645018947	0.468073933661182	0.254394703695489	303.835469314318	2.30042918454936	2.2605	0.1871	2.2508	0.1483	728724946
1128	4	41080389	41672931	0.396248	0.156177958693	722	7	0.466397122144425	0.640931271058436	0.170256118265971	272.847274682758	2.19786910197869	2.2605	0.1871	2.2508	0.1483	729378320
1129	4	41672931	42279612	0.389544	0.17584364765	706	6	0.536704178994116	0.59147196894044	0.197175841013777	266.800797681478	2.1993769470405	2.2605	0.1871	2.2508	0.1483	729970862
1130	4	42279612	42882321	0.379976	0.170412255334	705	5	0.777477033879647	0.436877379009442	0.279527976290257	266.422892868898	2.31147540983607	2.2605	0.1871	2.2508	0.1483	730577543
1131	4	42882321	43481772	0.354442	0.16590346834	555	3	0.298734020760728	0.765142996875732	0.130218285144618	209.737170981899	2.04419889502762	2.2605	0.1871	2.2508	0.1483	731180252
1132	4	43481772	44092459	0.340778	0.181249969297	562	2	0.649308225886822	0.516139169889791	0.254161456718725	212.382504669959	2.25476429287864	2.2605	0.1871	2.2508	0.1483	731779703
1133	4	44092459	44679895	0.349604	0.148843448478	566	2	0.677919227631595	0.497822908036958	0.264393379329682	213.894123920279	2.27081243731194	2.2605	0.1871	2.2508	0.1483	732390390
1134	4	44679895	45287200	0.34658	0.176690460312	558	2	0.620697224142049	0.53479885616611	0.243856448326987	210.870885419639	2.23871614844534	2.2605	0.1871	2.2508	0.1483	732977826
1135	4	45287200	45899033	0.337304	0.182783537338	401	1	-0.117294521814141	0.906626666025461	-0.0648741779737716	151.539829844579	1.76651982378855	2.2605	0.1871	2.2508	0.1483	733585131
1136	4	45899033	46484926	0.34097	0.146601853922	510	2	0.277365203204772	0.781499697645161	0.114088573356657	192.731454415799	2.04613841524574	2.2605	0.1871	2.2508	0.1483	734196964
1137	4	46484926	47082490	0.351294	0.163269541003	639	3	0.822606935724197	0.410731553244143	0.333546444854144	241.481175238619	2.35359116022099	2.2605	0.1871	2.2508	0.1483	734782857
1138	4	47082490	47654014	0.361372	0.125146100601	646	4	0.622035904957003	0.533918258943508	0.243168547930347	244.126508926679	2.20477815699659	2.2605	0.1871	2.2508	0.1483	735380421
1139	4	47654014	48259932	0.374566	0.174805831812	658	5	0.483211353880954	0.628945674454514	0.179992302739343	248.661366677639	2.15737704918033	2.2605	0.1871	2.2508	0.1483	735951945
1140	4	48259932	48900564	0.365846	0.219520723286	724	4	1.10624308090296	0.268621320716925	0.407624080319628	273.603084307918	2.47098976109215	2.2605	0.1871	2.2508	0.1483	736557863
1141	4	48900564	53126902	0.396484	0.881694270548	456	7	-1.07724359015333	0.281371456036514	-0.492708894456459	172.324594536479	1.38812785388128	1.1091	0.141	1.1058	0.1151	737198495
1142	4	53126902	53799895	0.406166	0.257050221919	417	8	-1.43489325428723	0.151317518265169	-0.692753414038776	157.586306845859	1.1931330472103	1.1091	0.141	1.1058	0.1151	741424833
1143	4	53799895	54451545	0.379112	0.232716949283	363	5	-1.36377536100446	0.172638277189189	-0.678125733000148	137.179446966539	1.19016393442623	1.1091	0.141	1.1058	0.1151	742097826
1144	4	54451545	55084107	0.399878	0.209563647516	378	7	-1.52989011481207	0.126043930609242	-0.763356484400128	142.848019155239	1.15068493150685	1.1091	0.141	1.1058	0.1151	742749476
1145	4	55084107	55700432	0.408606	0.188739707135	364	8	-1.73077701226466	0.0834915434176916	-0.888862347284743	137.557351779119	1.0414878397711	1.1091	0.141	1.1058	0.1151	743382038
1146	4	55700432	56315527	0.390616	0.187117437144	365	7	-1.60533120225519	0.108420935943319	-0.813846254853821	137.935256591699	1.11111111111111	1.1091	0.141	1.1058	0.1151	743998363
1147	4	56315527	56943366	0.36878	0.203617487923	311	4	-1.45757183788781	0.144958596839684	-0.811451036632975	117.528396712379	1.06143344709898	1.1091	0.141	1.1058	0.1151	744613458
1148	4	56943366	57587710	0.390942	0.224016984716	413	7	-1.32677949477289	0.184581635406415	-0.635600937201755	156.074687595539	1.2572298325723	1.1091	0.141	1.1058	0.1151	745241297
1149	4	57587710	58249202	0.406166	0.244132960036	458	8	-1.20600204528582	0.227816701812058	-0.557453199386496	173.080404161639	1.310443490701	1.1091	0.141	1.1058	0.1151	745885641
1150	4	58249202	58884686	0.3642	0.2131981293	250	4	-1.83624668061478	0.0663211815963221	-1.12643752210149	94.4762031449994	0.853242320819113	1.1091	0.141	1.1058	0.1151	746547133
1151	4	58884686	59502381	0.344098	0.190539020067	324	2	-1.05304637792718	0.292319736840577	-0.540414860617576	122.441159275919	1.29989969909729	1.1091	0.141	1.1058	0.1151	747182617
1152	4	59502381	60141321	0.332016	0.217453908035	275	1	-0.918613532227582	0.358297751352337	-0.60904479601667	103.923823459499	1.21145374449339	1.1091	0.141	1.1058	0.1151	747800312
1153	4	60141321	60765123	0.331782	0.198463615057	279	1	-0.893174833484298	0.371763553036428	-0.588211292599504	105.435442709819	1.22907488986784	1.1091	0.141	1.1058	0.1151	748439252
1154	4	60765123	61364712	0.334264	0.166095442044	231	1	-1.1984392184037	0.230746072247082	-0.860583563012634	87.2960117059795	1.01762114537445	1.1091	0.141	1.1058	0.1151	749063054
1155	4	61364712	61961177	0.341638	0.161727846563	320	2	-1.08165737967195	0.279404797892818	-0.558336768614838	120.929540025599	1.28385155466399	1.1091	0.141	1.1058	0.1151	749662643
1156	4	61961177	62524227	0.3409	0.111979397922	292	2	-1.28193439188536	0.19986566219138	-0.690440304622184	110.348205273359	1.17151454363089	1.1091	0.141	1.1058	0.1151	750259108
1157	4	62524227	63122155	0.340484	0.163778916525	276	2	-1.39637839886445	0.16260057641397	-0.771740406724032	104.301728272079	1.10732196589769	1.1091	0.141	1.1058	0.1151	750822158
1158	4	63122155	63733821	0.338636	0.18256041696	287	1	-0.84229743599773	0.399621485887581	-0.547425677753004	108.458681210459	1.26431718061674	1.1091	0.141	1.1058	0.1151	751420086
1159	4	63733821	64359478	0.329406	0.200840076911	261	1	-1.00764897782907	0.313623007258562	-0.684426607858807	98.6331560833794	1.14977973568282	1.1091	0.141	1.1058	0.1151	752031752
1160	4	64359478	64957105	0.32762	0.163357746554	277	1	-0.90589418285594	0.364991863609962	-0.598590438379504	104.679633084659	1.22026431718062	1.1091	0.141	1.1058	0.1151	752657409
1161	4	64957105	65549166	0.330058	0.155492423923	219	1	-1.27475531463356	0.202395861519891	-0.937545544827519	82.7611539550195	0.964757709251101	1.1091	0.141	1.1058	0.1151	753255036
1162	4	65549166	66151946	0.335886	0.17050997047	270	1	-0.950411905656686	0.341902996842545	-0.635517007377861	102.034299396599	1.18942731277533	1.1091	0.141	1.1058	0.1151	753847097
1163	4	66151946	66721277	0.330916	0.121776260207	259	1	-1.02036832720072	0.307553809263032	-0.695524316742138	97.8773464582194	1.14096916299559	1.1091	0.141	1.1058	0.1151	754449877
1164	4	66721277	67331479	0.331944	0.180599211409	276	1	-0.912253857541761	0.361635098337488	-0.603808147650523	104.301728272079	1.215859030837	1.1091	0.141	1.1058	0.1151	755019208
1165	4	67331479	67917399	0.340876	0.146641179683	263	2	-1.48936415453497	0.136391502354449	-0.841345874209898	99.3889657085394	1.05516549648947	1.1091	0.141	1.1058	0.1151	755629410
1166	4	67917399	68561245	0.356154	0.223416779789	235	3	-1.69697232195725	0.0897018934393828	-1.10960872952785	88.8076309562995	0.865561694290976	1.1091	0.141	1.1058	0.1151	756215330
1167	4	68561245	69183311	0.35464	0.196226766935	287	3	-1.37267004126558	0.169854946732751	-0.821218749417163	108.458681210459	1.05709023941068	1.1091	0.141	1.1058	0.1151	756859176
1168	4	69183311	70014499	0.352774	0.398451373215	246	3	-1.62836991642632	0.103446472542667	-1.04361117075361	92.9645838946794	0.906077348066298	1.1091	0.141	1.1058	0.1151	757481242
1169	4	70014499	70843067	0.343912	0.3965492271	209	2	-1.8756126780894	0.0607084842428003	-1.17290573142132	78.9821058292195	0.83851554663992	1.1091	0.141	1.1058	0.1151	758312430
1170	4	70843067	71475987	0.34634	0.210010743854	296	2	-1.25332339014059	0.210088039415294	-0.670811497873251	111.859824523679	1.18756268806419	1.1091	0.141	1.1058	0.1151	759140998
1171	4	71475987	72153411	0.372772	0.261909823095	302	5	-1.74569464781128	0.080864025620772	-0.94354673167082	114.127253399159	0.99016393442623	1.1091	0.141	1.1058	0.1151	759773918
1172	4	72153411	72769797	0.360418	0.188819992667	329	4	-1.34583172036182	0.178356793063326	-0.730278033028336	124.330683338819	1.12286689419795	1.1091	0.141	1.1058	0.1151	760451342
1173	4	72769797	73370774	0.349092	0.168021405145	239	2	-1.6610301650036	0.0967073885547118	-0.979398055521452	90.3192502066195	0.958876629889669	1.1091	0.141	1.1058	0.1151	761067728
1174	4	73370774	74034468	0.363316	0.246640771199	335	4	-1.30858501451982	0.190674959774587	-0.704204521418443	126.598112214299	1.14334470989761	1.1091	0.141	1.1058	0.1151	761668705
1175	4	74034468	74652780	0.361712	0.191346763446	299	4	-1.5320652495718	0.125506334000685	-0.868220132565473	112.993538961419	1.02047781569966	1.1091	0.141	1.1058	0.1151	762332399
1176	4	74652780	75249918	0.360996	0.16267261504	329	4	-1.34583172036182	0.178356793063326	-0.730278033028336	124.330683338819	1.12286689419795	1.1091	0.141	1.1058	0.1151	762950711
1177	4	75249918	75942525	0.371184	0.278089883585	343	5	-1.48899479930178	0.136488738233515	-0.759886704823086	129.621350714939	1.12459016393443	1.1091	0.141	1.1058	0.1151	763547849
1178	4	75942525	76639006	0.38165	0.282105326635	369	6	-1.46878801639803	0.141890295423473	-0.738871526197007	139.446875842019	1.14953271028037	1.1091	0.141	1.1058	0.1151	764240456
1179	4	76639006	77277690	0.385012	0.217140244628	347	6	-1.5997103555631	0.10966285349485	-0.827556679679142	131.132969965259	1.0809968847352	1.1091	0.141	1.1058	0.1151	764936937
1180	4	77277690	77887560	0.39998	0.180153147392	472	7	-0.98439302099256	0.324922308194009	-0.442955859259359	178.371071537759	1.43683409436834	1.1091	0.141	1.1058	0.1151	765575621
1181	4	77887560	78514960	0.413436	0.203060248645	288	9	-2.18803873579281	0.0286667808473598	-1.21868390260014	108.836586023039	0.827586206896552	1.1091	0.141	1.1058	0.1151	766185491
1182	4	78514960	79138545	0.371096	0.198184690138	355	5	-1.41386313632339	0.157402091460262	-0.710276256603855	134.156208465899	1.16393442622951	1.1091	0.141	1.1058	0.1151	766812891
1183	4	79138545	79730142	0.388052	0.154830061681	371	6	-1.45688598556484	0.145147855177916	-0.7310731556366	140.202685467179	1.15576323987539	1.1091	0.141	1.1058	0.1151	767436476
1184	4	79730142	80321721	0.354744	0.154804345658	308	3	-1.24170181252471	0.21434660097875	-0.719339135397949	116.394682274639	1.13443830570902	1.1091	0.141	1.1058	0.1151	768028073
1185	4	80321721	80913210	0.345034	0.154675742068	297	2	-1.24617063970439	0.212701755519932	-0.665945742701435	112.237729336259	1.19157472417252	1.1091	0.141	1.1058	0.1151	768619652
1186	4	80913210	81490745	0.364112	0.134251603799	324	4	-1.37687064189682	0.168552245372181	-0.752371803878953	122.441159275919	1.10580204778157	1.1091	0.141	1.1058	0.1151	769211141
1187	4	81490745	82094057	0.347436	0.171241414061	336	2	-0.967213372692857	0.333437378448193	-0.487947440723441	126.976017026879	1.34804413239719	1.1091	0.141	1.1058	0.1151	769788676
1188	4	82094057	82692659	0.380732	0.164720465351	390	6	-1.34381669264956	0.179007670228616	-0.659018218507793	147.382876906199	1.21495327102804	1.1091	0.141	1.1058	0.1151	770391988
1189	4	82692659	83348081	0.382012	0.237132717547	381	6	-1.39737583139891	0.162300583047921	-0.692701344764081	143.981733592979	1.18691588785047	1.1091	0.141	1.1058	0.1151	770990590
1190	4	83348081	83981242	0.397166	0.210311437375	391	7	-1.45444902736894	0.145821855695682	-0.714574111313848	147.760781718779	1.19025875190259	1.1091	0.141	1.1058	0.1151	771646012
1191	4	83981242	84643974	0.38669	0.245547219691	371	6	-1.45688598556484	0.145147855177916	-0.7310731556366	140.202685467179	1.15576323987539	1.1091	0.141	1.1058	0.1151	772279173
1192	4	84643974	85236407	0.36817	0.156022706365	312	4	-1.45136405358081	0.146678513736394	-0.806819587901329	117.906301524959	1.06484641638225	1.1091	0.141	1.1058	0.1151	772941905
1193	4	85236407	85815645	0.370916	0.136796964288	351	5	-1.43890702398285	0.150176867175613	-0.726624250691338	132.644589215579	1.15081967213115	1.1091	0.141	1.1058	0.1151	773534338
1194	4	85815645	86445678	0.363584	0.206390776356	287	4	-1.6065586612558	0.108151216952316	-0.92731488008789	108.458681210459	0.979522184300341	1.1091	0.141	1.1058	0.1151	774113576
1195	4	86445678	87028491	0.354858	0.142091888822	262	3	-1.52858459929042	0.126367456315207	-0.9527026745554	99.0110608959594	0.965009208103131	1.1091	0.141	1.1058	0.1151	774743609
1196	4	87028491	87665368	0.356422	0.214919050303	282	3	-1.40385295287055	0.160362641823437	-0.846574323694057	106.569157147559	1.03867403314917	1.1091	0.141	1.1058	0.1151	775326422
1197	4	87665368	88304742	0.379592	0.217985091668	333	5	-1.55160451845044	0.120756881349724	-0.802573103924637	125.842302589139	1.09180327868852	1.1091	0.141	1.1058	0.1151	775963299
1198	4	88304742	88949230	0.377814	0.224190365065	356	5	-1.40760216440852	0.15924890619517	-0.706218040029501	134.534113278479	1.1672131147541	1.1091	0.141	1.1058	0.1151	776602673
1199	4	88949230	89600533	0.384876	0.232308157647	375	6	-1.43308192389847	0.151834426552382	-0.71560174687416	141.714304717499	1.16822429906542	1.1091	0.141	1.1058	0.1151	777247161
1200	4	89600533	90208006	0.37265	0.176918151095	278	5	-1.89595797376806	0.0579656019489078	-1.06301039827239	105.057537897239	0.911475409836066	1.1091	0.141	1.1058	0.1151	777898464
1201	4	90208006	90788897	0.36089	0.13925331947	230	4	-1.96040236675477	0.0499487794512016	-1.2467317558192	86.9181068933995	0.784982935153584	1.1091	0.141	1.1058	0.1151	778505937
1202	4	90788897	91378371	0.341672	0.151786168686	264	2	-1.48221140409877	0.138284053096419	-0.835870744143747	99.7668705211194	1.05917753259779	1.1091	0.141	1.1058	0.1151	779086828
1203	4	91378371	91973584	0.334598	0.159964584107	227	1	-1.22387791714699	0.220998285246686	-0.885784117137777	85.7843924556595	1	1.1091	0.141	1.1058	0.1151	779676302
1204	4	91973584	92624648	0.333758	0.232026344568	265	1	-0.982210279085791	0.325996264611004	-0.66248405497813	100.144775333699	1.16740088105727	1.1091	0.141	1.1058	0.1151	780271515
1205	4	92624648	93256758	0.3411	0.208998433817	282	2	-1.35346189624729	0.175908115072003	-0.740713511103407	106.569157147559	1.13139418254764	1.1091	0.141	1.1058	0.1151	780922579
1206	4	93256758	93815236	0.330612	0.104709585695	255	1	-1.045807025944	0.295650136666029	-0.717979167569834	96.3657272078994	1.12334801762115	1.1091	0.141	1.1058	0.1151	781554689
1207	4	93815236	94379967	0.334916	0.114622714177	143	1	-1.75809059075595	0.0787320965067331	-1.5524612676503	54.0403881989397	0.629955947136564	1.1091	0.141	1.1058	0.1151	782113167
1208	4	94379967	94983137	0.354118	0.171046305353	120	3	-2.41417928887152	0.0157706999532075	-2.07923508048433	45.3485775095997	0.441988950276243	1.1091	0.141	1.1058	0.1151	782677898
1209	4	94983137	95607321	0.354414	0.198954154544	302	3	-1.27912130645067	0.200854341728028	-0.747720936767772	114.127253399159	1.11233885819521	1.1091	0.141	1.1058	0.1151	783281068
1210	4	95607321	96193925	0.363382	0.147636224779	319	4	-1.40790956343181	0.159157850894756	-0.774809192998708	120.551635213019	1.08873720136519	1.1091	0.141	1.1058	0.1151	783905252
1211	4	96193925	96769565	0.357714	0.131401570426	250	3	-1.60342358714234	0.108841166952755	-1.02034139143076	94.4762031449994	0.920810313075506	1.1091	0.141	1.1058	0.1151	784491856
1212	4	96769565	97337358	0.342984	0.119397386019	281	2	-1.36061464668349	0.173635500493598	-0.745838543281275	106.191252334979	1.12738214643932	1.1091	0.141	1.1058	0.1151	785067496
1213	4	97337358	97922430	0.344058	0.145404326305	276	2	-1.39637839886445	0.16260057641397	-0.771740406724032	104.301728272079	1.10732196589769	1.1091	0.141	1.1058	0.1151	785635289
1214	4	97922430	98538632	0.34342	0.188577771575	268	2	-1.453600402354	0.146057125310901	-0.814175673044428	101.278489771439	1.07522567703109	1.1091	0.141	1.1058	0.1151	786220361
1215	4	98538632	99213574	0.344744	0.259195604956	324	2	-1.05304637792718	0.292319736840577	-0.540414860617576	122.441159275919	1.29989969909729	1.1091	0.141	1.1058	0.1151	786836563
1216	4	99213574	99840114	0.381104	0.201966354902	357	6	-1.54020020139716	0.123511560839568	-0.786568268228304	134.912018091059	1.11214953271028	1.1091	0.141	1.1058	0.1151	787511505
1217	4	99840114	100530483	0.36878	0.27574963534	333	4	-1.32100058313382	0.186501169782748	-0.712843439692315	125.842302589139	1.13651877133106	1.1091	0.141	1.1058	0.1151	788138045
1218	4	100530483	101148004	0.377328	0.190310936794	323	5	-1.6142142375991	0.106480964813959	-0.846561116301974	122.063254463339	1.05901639344262	1.1091	0.141	1.1058	0.1151	788828414
1219	4	101148004	101732977	0.356438	0.145259695747	268	3	-1.49116510536446	0.13591815261519	-0.920036485635078	101.278489771439	0.987108655616943	1.1091	0.141	1.1058	0.1151	789445935
1220	4	101732977	102307728	0.353628	0.130058059925	348	3	-0.992238519684964	0.321081186202665	-0.543182180244122	131.510874777839	1.28176795580111	1.1091	0.141	1.1058	0.1151	790030908
1221	4	102307728	102933552	0.350248	0.201053331288	261	3	-1.53482118161141	0.124827758329599	-0.958219679522966	98.6331560833794	0.961325966850829	1.1091	0.141	1.1058	0.1151	790605659
1222	4	102933552	103549343	0.369034	0.188036200594	315	4	-1.43274070065981	0.151931953444829	-0.793013788376299	119.040015962699	1.07508532423208	1.1091	0.141	1.1058	0.1151	791231483
1223	4	103549343	104265510	0.36395	0.301838816924	301	4	-1.5196496809578	0.12859904451206	-0.858602130003876	113.749348586579	1.02730375426621	1.1091	0.141	1.1058	0.1151	791847274
1224	4	104265510	104928834	0.346154	0.246220549837	275	2	-1.40353114930065	0.160458510019693	-0.776977055090179	103.923823459499	1.10330992978937	1.1091	0.141	1.1058	0.1151	792563441
1225	4	104928834	105526221	0.340402	0.163021625847	267	2	-1.46075315279019	0.144083196413815	-0.819568931814647	100.900584958859	1.07121364092277	1.1091	0.141	1.1058	0.1151	793226765
1226	4	105526221	106140482	0.356006	0.186013762879	321	3	-1.16062624235179	0.245793928657365	-0.659696188970548	121.307444838179	1.18232044198895	1.1091	0.141	1.1058	0.1151	793824152
1227	4	106140482	106745991	0.353058	0.17424844222	289	3	-1.36019687662359	0.173767630709521	-0.811199993592172	109.214490835619	1.06445672191529	1.1091	0.141	1.1058	0.1151	794438413
1228	4	106745991	107370672	0.353404	0.199591471487	297	3	-1.31030421805564	0.190092941099035	-0.771806555292085	112.237729336259	1.0939226519337	1.1091	0.141	1.1058	0.1151	795043922
1229	4	107370672	107990746	0.349362	0.193644629512	281	2	-1.36061464668349	0.173635500493598	-0.745838543281275	106.191252334979	1.12738214643932	1.1091	0.141	1.1058	0.1151	795668603
1230	4	107990746	108606537	0.360188	0.188036200594	316	4	-1.42653291635281	0.153714572494777	-0.788441058586475	119.417920775279	1.07849829351536	1.1091	0.141	1.1058	0.1151	796288677
1231	4	108606537	109192152	0.391098	0.146196733349	348	7	-1.70398493198851	0.0883839023117052	-0.882655412772472	131.510874777839	1.05936073059361	1.1091	0.141	1.1058	0.1151	796904468
1232	4	109192152	109800045	0.384382	0.177486827452	268	6	-2.06984057347402	0.0384672764588721	-1.20025934179963	101.278489771439	0.834890965732087	1.1091	0.141	1.1058	0.1151	797490083
1233	4	109800045	110383329	0.365162	0.14278464693	303	4	-1.50723411234381	0.131750659345692	-0.849047823290627	114.505158211739	1.03412969283276	1.1091	0.141	1.1058	0.1151	798097976
1234	4	110383329	111025901	0.376794	0.221877081479	352	5	-1.43264605206799	0.151959013928382	-0.722519852358601	133.022494028159	1.15409836065574	1.1091	0.141	1.1058	0.1151	798681260
1235	4	111025901	111675174	0.383672	0.229907912388	335	6	-1.67112254056223	0.0946974759904238	-0.878331246912269	126.598112214299	1.04361370716511	1.1091	0.141	1.1058	0.1151	799323832
1236	4	111675174	112277179	0.346818	0.169442114268	297	2	-1.24617063970439	0.212701755519932	-0.665945742701435	112.237729336259	1.19157472417252	1.1091	0.141	1.1058	0.1151	799973105
1237	4	112277179	112869528	0.342722	0.155903023387	237	2	-1.67533566587599	0.0938683914169799	-0.991521614603942	89.5634405814595	0.950852557673019	1.1091	0.141	1.1058	0.1151	800575110
1238	4	112869528	113491181	0.37644	0.195692773943	342	5	-1.49525577121665	0.134847703220794	-0.764098956110001	129.243445902359	1.12131147540984	1.1091	0.141	1.1058	0.1151	801167459
1239	4	113491181	114110801	0.360856	0.193053807172	286	4	-1.6127664455628	0.106795258604611	-0.932350469985188	108.080776397879	0.976109215017065	1.1091	0.141	1.1058	0.1151	801789112
1240	4	114110801	114671626	0.354474	0.10845629207	329	3	-1.11073358378384	0.266683041953784	-0.624181902357609	124.330683338819	1.21178637200737	1.1091	0.141	1.1058	0.1151	802408732
1241	4	114671626	115280386	0.351338	0.178658256127	274	3	-1.4537456114385	0.146016847500429	-0.888093593132324	103.545918646919	1.00920810313076	1.1091	0.141	1.1058	0.1151	802969557
1242	4	115280386	115860403	0.349552	0.137956301281	263	2	-1.48936415453497	0.136391502354449	-0.841345874209898	99.3889657085394	1.05516549648947	1.1091	0.141	1.1058	0.1151	803578317
1243	4	115860403	116444504	0.33163	0.14398366036	251	1	-1.07124572468728	0.284058956958359	-0.74078905047792	94.8541079575794	1.1057268722467	1.1091	0.141	1.1058	0.1151	804158334
1244	4	116444504	117038083	0.325638	0.157652140659	269	1	-0.956771580342507	0.3386825596822	-0.640870241872068	101.656394584019	1.18502202643172	1.1091	0.141	1.1058	0.1151	804742435
1245	4	117038083	117625947	0.332236	0.149463141135	241	1	-1.13484247154549	0.25644132741377	-0.79944326819873	91.0750598317795	1.06167400881057	1.1091	0.141	1.1058	0.1151	805336014
1246	4	117625947	118212697	0.330546	0.147848317	302	1	-0.746902315710416	0.455122528035917	-0.473927865103613	114.127253399159	1.33039647577093	1.1091	0.141	1.1058	0.1151	805923878
1247	4	118212697	118801982	0.337456	0.151514123047	300	1	-0.759621665082058	0.44748076511979	-0.483513913932811	113.371443773999	1.3215859030837	1.1091	0.141	1.1058	0.1151	806510628
1248	4	118801982	119640901	0.35804	0.403994902964	325	3	-1.13567991306782	0.256090550269368	-0.641829768177034	122.819064088499	1.19705340699816	1.1091	0.141	1.1058	0.1151	807099913
1249	4	119640901	120237851	0.366744	0.162408911969	404	4	-0.880247897336862	0.37872503128719	-0.434010324011783	152.673544282319	1.37883959044369	1.1091	0.141	1.1058	0.1151	807938832
1250	4	120237851	120960023	0.356356	0.307644162333	294	3	-1.32901396501862	0.183843362612353	-0.786453331256486	111.104014898519	1.0828729281768	1.1091	0.141	1.1058	0.1151	808535782
1251	4	120960023	121553967	0.349556	0.158169793785	306	2	-1.18179588577866	0.237286700685278	-0.622877020809549	115.638872649479	1.22768304914744	1.1091	0.141	1.1058	0.1151	809257954
1252	4	121553967	122140689	0.365568	0.14780764996	290	4	-1.5879353083348	0.112300968335607	-0.912312716748643	109.592395648199	0.989761092150171	1.1091	0.141	1.1058	0.1151	809851898
1253	4	122140689	122754322	0.374342	0.185180718768	381	5	-1.25107786653688	0.210906069867806	-0.608304283502577	143.981733592979	1.24918032786885	1.1091	0.141	1.1058	0.1151	810438620
1254	4	122754322	123343802	0.355402	0.151794802199	274	3	-1.4537456114385	0.146016847500429	-0.888093593132324	103.545918646919	1.00920810313076	1.1091	0.141	1.1058	0.1151	811052253
1255	4	123343802	123983357	0.372362	0.218206409144	310	5	-1.69560687249235	0.0899603553992951	-0.905827065721661	117.150491899799	1.01639344262295	1.1091	0.141	1.1058	0.1151	811641733
1256	4	123983357	124592554	0.370226	0.179247435559	350	5	-1.44516799589772	0.148410703549397	-0.73074035916357	132.266684402999	1.14754098360656	1.1091	0.141	1.1058	0.1151	812281288
1257	4	124592554	125201379	0.352576	0.178745945058	316	3	-1.19180915395676	0.233336085638973	-0.682344927915748	119.417920775279	1.16390423572744	1.1091	0.141	1.1058	0.1151	812890485
1258	4	125201379	125787613	0.3491	0.147098257692	288	2	-1.31054539363013	0.190011398362594	-0.710339862059888	108.836586023039	1.15546639919759	1.1091	0.141	1.1058	0.1151	813499310
1259	4	125787613	126353553	0.342466	0.116514118104	261	2	-1.50366965540735	0.132666446176093	-0.852358866932316	98.6331560833794	1.04714142427282	1.1091	0.141	1.1058	0.1151	814085544
1260	4	126353553	126931689	0.339056	0.135151590629	250	1	-1.07760539937311	0.281209891619032	-0.746548319766605	94.4762031449994	1.10132158590308	1.1091	0.141	1.1058	0.1151	814651484
1261	4	126931689	127528291	0.33507	0.161920342205	301	1	-0.753261990396237	0.451292494657574	-0.47871292766899	113.749348586579	1.32599118942731	1.1091	0.141	1.1058	0.1151	815229620
1262	4	127528291	128131442	0.348444	0.17102019229	342	2	-0.924296870075697	0.355331771918185	-0.462412348616303	129.243445902359	1.37211634904714	1.1091	0.141	1.1058	0.1151	815826222
1263	4	128131442	128763284	0.359294	0.208662925225	293	3	-1.33525054733962	0.181794358131632	-0.791368821670603	110.726110085939	1.07918968692449	1.1091	0.141	1.1058	0.1151	816429373
1264	4	128763284	129448609	0.37349	0.270419144202	337	5	-1.52656063079097	0.126870302986215	-0.78534668981404	127.353921839459	1.10491803278689	1.1091	0.141	1.1058	0.1151	817061215
1265	4	129448609	130089480	0.37694	0.219811787396	336	5	-1.53282160270584	0.125319816396327	-0.789634048217138	126.976017026879	1.1016393442623	1.1091	0.141	1.1058	0.1151	817746540
1266	4	130089480	130674765	0.355488	0.145715335264	266	3	-1.50363827000645	0.132674531607683	-0.930843240591661	100.522680146279	0.979742173112339	1.1091	0.141	1.1058	0.1151	818387411
1267	4	130674765	131261624	0.341646	0.148006591021	293	2	-1.27478164144917	0.202386540432117	-0.685508009079953	110.726110085939	1.17552657973922	1.1091	0.141	1.1058	0.1151	818972696
1268	4	131261624	131853210	0.334586	0.154814346519	299	1	-0.765981339767879	0.443687405374755	-0.488330930230587	112.993538961419	1.31718061674009	1.1091	0.141	1.1058	0.1151	819559555
1269	4	131853210	132458855	0.326848	0.174433868025	240	1	-1.14120214623132	0.253785811422232	-0.805442008820173	90.6971550191995	1.05726872246696	1.1091	0.141	1.1058	0.1151	820151141
1270	4	132458855	133343458	0.328682	0.434774695541	241	1	-1.13484247154549	0.25644132741377	-0.79944326819873	91.0750598317795	1.06167400881057	1.1091	0.141	1.1058	0.1151	820756786
1271	4	133343458	133928201	0.328832	0.144923496305	187	1	-1.47826490457983	0.139336887450084	-1.16543814454106	70.6681999524596	0.823788546255507	1.1091	0.141	1.1058	0.1151	821641389
1272	4	133928201	134495537	0.332344	0.118688043769	291	1	-0.816858737254446	0.414009160726848	-0.527457261520408	109.970300460779	1.28193832599119	1.1091	0.141	1.1058	0.1151	822226132
1273	4	134495537	135098350	0.334044	0.170555379529	268	1	-0.963131255028328	0.335481658534133	-0.646243413970919	101.278489771439	1.18061674008811	1.1091	0.141	1.1058	0.1151	822793468
1274	4	135098350	135689255	0.331498	0.153840295817	255	1	-1.045807025944	0.295650136666029	-0.717979167569834	96.3657272078994	1.12334801762115	1.1091	0.141	1.1058	0.1151	823396281
1275	4	135689255	136292645	0.328296	0.171348547374	243	1	-1.12212312217385	0.261810093945214	-0.787520100822911	91.8308694569395	1.0704845814978	1.1091	0.141	1.1058	0.1151	823987186
1276	4	136292645	136888910	0.32847	0.161446672201	250	1	-1.07760539937311	0.281209891619032	-0.746548319766605	94.4762031449994	1.10132158590308	1.1091	0.141	1.1058	0.1151	824590576
1277	4	136888910	137454536	0.330554	0.116023662279	229	1	-1.21115856777535	0.22583463846769	-0.873128816331748	86.5402020808195	1.00881057268722	1.1091	0.141	1.1058	0.1151	825186841
1278	4	137454536	138017914	0.343224	0.11249640561	231	2	-1.71825216849315	0.0857506297118519	-1.02851582208614	87.2960117059795	0.926780341023069	1.1091	0.141	1.1058	0.1151	825752467
1279	4	138017914	138603352	0.33982	0.145938596401	325	1	-0.600629797936534	0.548086586486503	-0.368036696512875	122.819064088499	1.43171806167401	1.1091	0.141	1.1058	0.1151	826315845
1280	4	138603352	139175211	0.344986	0.125658597661	290	2	-1.29623989275775	0.194892849572277	-0.700355773487266	109.592395648199	1.16349047141424	1.1091	0.141	1.1058	0.1151	826901283
1281	4	139175211	139773094	0.378088	0.163715977875	312	5	-1.68308492866262	0.0923586516384426	-0.89654925213365	117.906301524959	1.02295081967213	1.1091	0.141	1.1058	0.1151	827473142
1282	4	139773094	140454703	0.384046	0.266441610953	354	6	-1.55805324764694	0.119220626154988	-0.798742982174406	133.778303653319	1.10280373831776	1.1091	0.141	1.1058	0.1151	828071025
1283	4	140454703	141035166	0.410352	0.138618654419	450	9	-1.2607940764415	0.207383048547319	-0.574827712825412	170.057165660999	1.29310344827586	1.1091	0.141	1.1058	0.1151	828752634
1284	4	141035166	141626199	0.390324	0.154023548601	339	7	-1.75621337714144	0.0790519814065395	-0.920457445484857	128.109731464619	1.03196347031963	1.1091	0.141	1.1058	0.1151	829333097
1285	4	141626199	142232713	0.380348	0.175616721131	342	6	-1.62946543264607	0.103214526841043	-0.848496017371505	129.243445902359	1.06542056074766	1.1091	0.141	1.1058	0.1151	829924130
1286	4	142232713	142844628	0.359612	0.182893048871	330	3	-1.10449700146285	0.269377603566059	-0.619803461847035	124.708588151399	1.21546961325967	1.1091	0.141	1.1058	0.1151	830530644
1287	4	142844628	143436368	0.355534	0.155034305607	268	3	-1.49116510536446	0.13591815261519	-0.920036485635078	101.278489771439	0.987108655616943	1.1091	0.141	1.1058	0.1151	831142559
1288	4	143436368	144045630	0.359774	0.179334998736	324	3	-1.14191649538881	0.253488731360306	-0.646275673208226	122.441159275919	1.19337016574586	1.1091	0.141	1.1058	0.1151	831734299
1289	4	144045630	144668515	0.37289	0.197283607729	322	5	-1.62047520951396	0.105130235417663	-0.851034592881282	121.685349650759	1.05573770491803	1.1091	0.141	1.1058	0.1151	832343561
1290	4	144668515	145572107	0.36288	0.446652914147	318	4	-1.41411734773881	0.157327450403633	-0.779338851479222	120.173730400439	1.08532423208191	1.1091	0.141	1.1058	0.1151	832966446
1291	4	145572107	146237007	0.3617	0.248007219131	324	4	-1.37687064189682	0.168552245372181	-0.752371803878953	122.441159275919	1.10580204778157	1.1091	0.141	1.1058	0.1151	833870038
1292	4	146237007	146858625	0.388246	0.195647487685	343	6	-1.62351441722947	0.104479483931102	-0.844283766084591	129.621350714939	1.06853582554517	1.1091	0.141	1.1058	0.1151	834534938
1293	4	146858625	147437874	0.379488	0.136813356605	330	5	-1.57038743419504	0.116325004037063	-0.815629256750083	124.708588151399	1.08196721311475	1.1091	0.141	1.1058	0.1151	835156556
1294	4	147437874	148044344	0.371436	0.175556911306	286	5	-1.84587019844913	0.064911054758625	-1.02208013421751	108.080776397879	0.937704918032787	1.1091	0.141	1.1058	0.1151	835735805
1295	4	148044344	148657713	0.37344	0.184830012603	299	5	-1.76447756355588	0.0776516095384605	-0.957949796797794	112.993538961419	0.980327868852459	1.1091	0.141	1.1058	0.1151	836342275
1296	4	148657713	149251803	0.391786	0.158376676934	434	7	-1.20491312274938	0.22823684209561	-0.564047676176721	164.010688659719	1.32115677321157	1.1091	0.141	1.1058	0.1151	836955644
1297	4	149251803	149841908	0.366928	0.152693164776	298	4	-1.5382730338788	0.123981870238417	-0.873053286301416	112.615634148839	1.01706484641638	1.1091	0.141	1.1058	0.1151	837549734
1298	4	149841908	150443585	0.358318	0.168989341457	295	3	-1.32277738269763	0.18590942079891	-0.781554531843647	111.481919711099	1.0865561694291	1.1091	0.141	1.1058	0.1151	838139839
1299	4	150443585	151039008	0.356676	0.160260856568	331	3	-1.09826041914186	0.272090790103537	-0.615438269285633	125.086492963979	1.21915285451197	1.1091	0.141	1.1058	0.1151	838741516
1300	4	151039008	151620554	0.356518	0.140222785472	288	3	-1.36643345894458	0.171802952947901	-0.816200674650538	108.836586023039	1.06077348066298	1.1091	0.141	1.1058	0.1151	839336939
1301	4	151620554	152273938	0.363348	0.234753223219	341	4	-1.27133830867783	0.203608319361074	-0.678593877739405	128.865541089779	1.16382252559727	1.1091	0.141	1.1058	0.1151	839918485
1302	4	152273938	152865223	0.402594	0.154384095656	421	8	-1.41256240462855	0.157784429744526	-0.678980564417043	159.097926096179	1.20457796852647	1.1091	0.141	1.1058	0.1151	840571869
1303	4	152865223	153421479	0.395634	0.101133291147	348	7	-1.70398493198851	0.0883839023117052	-0.882655412772472	131.510874777839	1.05936073059361	1.1091	0.141	1.1058	0.1151	841163154
1304	4	153421479	154022009	0.402096	0.16740212812	362	8	-1.74194243709399	0.0815185172266197	-0.896811100400234	136.801542153959	1.03576537911302	1.1091	0.141	1.1058	0.1151	841719410
1305	4	154022009	154638581	0.401826	0.189064699662	338	8	-1.87592753504604	0.0606652310807725	-0.995777551201255	127.731826652039	0.967095851216023	1.1091	0.141	1.1058	0.1151	842319940
1306	4	154638581	155241292	0.388496	0.170415008188	346	6	-1.60566137097969	0.1083483331569	-0.831720304620679	130.755065152679	1.07788161993769	1.1091	0.141	1.1058	0.1151	842936512
1307	4	155241292	155799699	0.372122	0.104595751844	272	5	-1.93352380525725	0.0531717034362348	-1.09448862974556	102.790109021759	0.891803278688525	1.1091	0.141	1.1058	0.1151	843539223
1308	4	155799699	156394126	0.364528	0.15885382057	334	4	-1.31479279882682	0.188579548286882	-0.708517514289525	126.220207401719	1.13993174061433	1.1091	0.141	1.1058	0.1151	844097630
1309	4	156394126	156973504	0.359156	0.137005547328	313	3	-1.21051890091974	0.226079842570815	-0.696106829160233	118.284206337539	1.15285451197053	1.1091	0.141	1.1058	0.1151	844692057
1310	4	156973504	157559190	0.34397	0.146300235963	245	2	-1.61811366238644	0.10563810466884	-0.94362692449963	92.5866790820994	0.982948846539619	1.1091	0.141	1.1058	0.1151	845271435
1311	4	157559190	158114615	0.34999	0.0997884502858	253	2	-1.5608916588969	0.11854931569173	-0.897271288807891	95.6099175827394	1.01504513540622	1.1091	0.141	1.1058	0.1151	845857121
1312	4	158114615	158697310	0.339824	0.141918156154	225	1	-1.23659726651863	0.216236635236146	-0.898551413211655	85.0285828304995	0.991189427312775	1.1091	0.141	1.1058	0.1151	846412546
1313	4	158697310	159297258	0.355214	0.166594438185	293	3	-1.33525054733962	0.181794358131632	-0.791368821670603	110.726110085939	1.07918968692449	1.1091	0.141	1.1058	0.1151	846995241
1314	4	159297258	159949459	0.374956	0.233365174233	353	5	-1.42638508015312	0.153757217958745	-0.718427097724718	133.400398840739	1.15737704918033	1.1091	0.141	1.1058	0.1151	847595189
1315	4	159949459	160563380	0.37115	0.185562963313	337	5	-1.52656063079097	0.126870302986215	-0.78534668981404	127.353921839459	1.10491803278689	1.1091	0.141	1.1058	0.1151	848247390
1316	4	160563380	161188499	0.351268	0.200152291004	240	3	-1.66578941035228	0.0957553660741802	-1.07923508048433	90.6971550191995	0.883977900552486	1.1091	0.141	1.1058	0.1151	848861311
1317	4	161188499	161792859	0.333994	0.172678535972	296	1	-0.785060363825342	0.432418177421351	-0.502879238799742	111.859824523679	1.30396475770925	1.1091	0.141	1.1058	0.1151	849486430
1318	4	161792859	162371423	0.33291	0.135791373124	297	1	-0.778700689139521	0.43615605007175	-0.498013483627926	112.237729336259	1.30837004405286	1.1091	0.141	1.1058	0.1151	850090790
1319	4	162371423	162944498	0.322732	0.127513850718	259	1	-1.02036832720072	0.307553809263032	-0.695524316742138	97.8773464582194	1.14096916299559	1.1091	0.141	1.1058	0.1151	850669354
1320	4	162944498	163516594	0.332548	0.126020807697	283	1	-0.867736134741014	0.385538799446879	-0.56767436159681	106.947061960139	1.24669603524229	1.1091	0.141	1.1058	0.1151	851242429
1321	4	163516594	164120789	0.353974	0.172452602223	297	3	-1.31030421805564	0.190092941099035	-0.771806555292085	112.237729336259	1.0939226519337	1.1091	0.141	1.1058	0.1151	851814525
1322	4	164120789	164716331	0.356662	0.160428651548	286	3	-1.37890662358657	0.167923545718323	-0.826254339314461	108.080776397879	1.05340699815838	1.1091	0.141	1.1058	0.1151	852418720
1323	4	164716331	165320976	0.3396	0.173068494737	268	1	-0.963131255028328	0.335481658534133	-0.646243413970919	101.278489771439	1.18061674008811	1.1091	0.141	1.1058	0.1151	853014262
1324	4	165320976	166012100	0.37169	0.276540823354	353	5	-1.42638508015312	0.153757217958745	-0.718427097724718	133.400398840739	1.15737704918033	1.1091	0.141	1.1058	0.1151	853618907
1325	4	166012100	166671467	0.373678	0.241696960873	286	5	-1.84587019844913	0.064911054758625	-1.02208013421751	108.080776397879	0.937704918032787	1.1091	0.141	1.1058	0.1151	854310031
1326	4	166671467	167249937	0.343774	0.135650941276	259	2	-1.51797515627974	0.129020661735206	-0.863456575815647	97.8773464582194	1.03911735205617	1.1091	0.141	1.1058	0.1151	854969398
1327	4	167249937	167858346	0.334258	0.178184412131	230	1	-1.20479889308952	0.228280947425297	-0.866842553484317	86.9181068933995	1.01321585903084	1.1091	0.141	1.1058	0.1151	855547868
1328	4	167858346	168453349	0.34042	0.159668102514	215	2	-1.83269617547224	0.0668477663770283	-1.13207201391274	81.2495347046995	0.86258776328987	1.1091	0.141	1.1058	0.1151	856156277
1329	4	168453349	169054167	0.34281	0.167801230988	360	2	-0.795547362224219	0.426295171918249	-0.388411767172526	136.045732528799	1.44433299899699	1.1091	0.141	1.1058	0.1151	856751280
1330	4	169054167	169645481	0.371008	0.154425567465	405	5	-1.1008145405801	0.270977382000942	-0.520173373223912	153.051449094899	1.32786885245902	1.1091	0.141	1.1058	0.1151	857352098
1331	4	169645481	170262768	0.391078	0.19000400138	338	7	-1.76201653771398	0.0780665033657774	-0.924719472339016	127.731826652039	1.02891933028919	1.1091	0.141	1.1058	0.1151	857943412
1332	4	170262768	170923452	0.372098	0.24320855356	362	5	-1.37003633291933	0.170675560264228	-0.682105583912693	136.801542153959	1.18688524590164	1.1091	0.141	1.1058	0.1151	858560699
1333	4	170923452	171573429	0.368598	0.230742010871	356	4	-1.17822154407284	0.238708295845736	-0.61648837579718	134.534113278479	1.21501706484642	1.1091	0.141	1.1058	0.1151	859221383
1334	4	171573429	172148068	0.337078	0.129888503913	321	1	-0.626068496679818	0.531270014528291	-0.385903117306389	121.307444838179	1.41409691629956	1.1091	0.141	1.1058	0.1151	859871360
1335	4	172148068	172731508	0.33996	0.143013848896	245	1	-1.10940377280221	0.267256035538817	-0.775694665426121	92.5866790820994	1.07929515418502	1.1091	0.141	1.1058	0.1151	860445999
1336	4	172731508	173313457	0.340336	0.140818181662	220	2	-1.79693242329128	0.0723463485228415	-1.09890514997754	83.1390587675995	0.882647943831494	1.1091	0.141	1.1058	0.1151	861029439
1337	4	173313457	173893332	0.359916	0.137745203708	284	3	-1.39137978822856	0.16411029031941	-0.836378556588169	107.324966772719	1.04604051565378	1.1091	0.141	1.1058	0.1151	861611388
1338	4	173893332	174481482	0.390384	0.149876732126	381	7	-1.51248063309442	0.130411635848604	-0.751951721127878	143.981733592979	1.15981735159817	1.1091	0.141	1.1058	0.1151	862191263
1339	4	174481482	175079709	0.360094	0.164196868413	346	4	-1.24029938714283	0.214864679014745	-0.657593579126853	130.755065152679	1.18088737201365	1.1091	0.141	1.1058	0.1151	862779413
1340	4	175079709	175661655	0.351726	0.140813752479	287	3	-1.37267004126558	0.169854946732751	-0.821218749417163	108.458681210459	1.05709023941068	1.1091	0.141	1.1058	0.1151	863377640
1341	4	175661655	176251567	0.344276	0.152415953566	331	2	-1.00297712487382	0.315871898386814	-0.509577456694983	125.086492963979	1.32798395185557	1.1091	0.141	1.1058	0.1151	863959586
1342	4	176251567	176835020	0.347926	0.143032943528	286	2	-1.32485089450252	0.185220610559714	-0.720393526723811	108.080776397879	1.14744232698094	1.1091	0.141	1.1058	0.1151	864549498
1343	4	176835020	177420691	0.35537	0.146278371304	307	3	-1.2479383948457	0.212053618597564	-0.724030830722671	116.016777462059	1.13075506445672	1.1091	0.141	1.1058	0.1151	865132951
1344	4	177420691	177990302	0.355708	0.122207962978	282	3	-1.40385295287055	0.160362641823437	-0.846574323694057	106.569157147559	1.03867403314917	1.1091	0.141	1.1058	0.1151	865718622
1345	4	177990302	178586700	0.359984	0.161633674157	282	3	-1.40385295287055	0.160362641823437	-0.846574323694057	106.569157147559	1.03867403314917	1.1091	0.141	1.1058	0.1151	866288233
1346	4	178586700	179176367	0.342442	0.152063791937	222	2	-1.78262692241889	0.0746470543003045	-1.08584899715209	83.8948683927595	0.890672016048144	1.1091	0.141	1.1058	0.1151	866884631
1347	4	179176367	179744530	0.337068	0.119970853435	260	1	-1.0140086525149	0.310578623619541	-0.689964791400237	98.2552512707994	1.14537444933921	1.1091	0.141	1.1058	0.1151	867474298
1348	4	179744530	180321883	0.338738	0.133978692412	305	1	-0.727823291652953	0.466721764677952	-0.459667171978443	115.260967836899	1.34361233480176	1.1091	0.141	1.1058	0.1151	868042461
1349	4	180321883	180904740	0.345482	0.142156652489	343	2	-0.917144119639504	0.359067124326316	-0.458200097329389	129.621350714939	1.37612838515547	1.1091	0.141	1.1058	0.1151	868619814
1350	4	180904740	181466482	0.345642	0.109911667634	303	2	-1.20325413708723	0.228877990950389	-0.63709088002925	114.505158211739	1.21564694082247	1.1091	0.141	1.1058	0.1151	869202671
1351	4	181466482	182031572	0.3575	0.115185191739	229	3	-1.73439181588321	0.0828485862103972	-1.14692188799591	86.5402020808195	0.843462246777164	1.1091	0.141	1.1058	0.1151	869764413
1352	4	182031572	182590631	0.37329	0.10564001295	300	5	-1.75821659164101	0.0787106632117167	-0.953132780500018	113.371443773999	0.983606557377049	1.1091	0.141	1.1058	0.1151	870329503
1353	4	182590631	183160621	0.37815	0.122791627923	370	5	-1.3199485576004	0.186852193854102	-0.650570010479587	139.824780654599	1.21311475409836	1.1091	0.141	1.1058	0.1151	870888562
1354	4	183160621	183730057	0.37582	0.121938198498	375	5	-1.28864369802607	0.197521984298549	-0.631204685612656	141.714304717499	1.22950819672131	1.1091	0.141	1.1058	0.1151	871458552
1355	4	183730057	184344563	0.417346	0.1863382945	370	9	-1.71869267365203	0.0856703467763648	-0.857227443526137	139.824780654599	1.0632183908046	1.1091	0.141	1.1058	0.1151	872027988
1356	4	184344563	184962175	0.408502	0.190430237754	344	8	-1.84243126055803	0.0654120926972253	-0.970392232781342	129.999255527519	0.984263233190272	1.1091	0.141	1.1058	0.1151	872642494
1357	4	184962175	185573696	0.42911	0.182366590845	468	10	-1.27379923515271	0.202734576312324	-0.604741400208913	176.859452287439	1.29371112646856	1.1091	0.141	1.1058	0.1151	873260106
1358	4	185573696	186195052	0.417614	0.195308325662	340	9	-1.89040464760597	0.0587038623180114	-0.979217967904747	128.487636277199	0.977011494252874	1.1091	0.141	1.1058	0.1151	873871627
1359	4	186195052	186769384	0.39127	0.129423399706	338	7	-1.76201653771398	0.0780665033657774	-0.924719472339016	127.731826652039	1.02891933028919	1.1091	0.141	1.1058	0.1151	874492983
1360	4	186769384	187395397	0.403146	0.201294541807	377	8	-1.65820175087397	0.0972767515157092	-0.838236274214775	142.470114342659	1.07868383404864	1.1091	0.141	1.1058	0.1151	875067315
1361	4	187395397	187995488	0.398858	0.166793036389	313	7	-1.90709555202768	0.0565082151450667	-1.03558006168858	118.284206337539	0.952815829528158	1.1091	0.141	1.1058	0.1151	875693328
1362	4	187995488	188562447	0.376238	0.118102014431	350	5	-1.44516799589772	0.148410703549397	-0.73074035916357	132.266684402999	1.14754098360656	1.1091	0.141	1.1058	0.1151	876293419
1363	4	188562447	189221945	0.387588	0.241847587104	414	6	-1.20099232265131	0.229754179432701	-0.572861574758078	156.452592408119	1.28971962616822	1.1091	0.141	1.1058	0.1151	876860378
1364	4	189221945	189846936	0.36847	0.199988479834	332	4	-1.32720836744082	0.184439765246841	-0.717182375416653	125.464397776559	1.13310580204778	1.1091	0.141	1.1058	0.1151	877519876
1365	4	189846936	190463962	0.378474	0.189661375696	377	5	-1.27612175419634	0.201912482655149	-0.623530757727234	142.470114342659	1.23606557377049	1.1091	0.141	1.1058	0.1151	878144867
1366	4	190463962	191154276	0.267834	0.421795533024	515	1	0.607708392369448	0.5433808959186	0.296096017641889	194.620978478699	2.26872246696035	1.1091	0.141	1.1058	0.1151	878761893
1367	5	0	808805	0.525106	0.38180401951	349	15	-2.0148127560585	0.043924271971605	-0.97588873687466	131.888779590419	1.03407407407407	1.831	0.2843	1.8742	0.2493	878761893
1368	5	808805	1433631	0.55535	0.199777217977	310	16	-0.778244764653169	0.436424731379144	-0.503989636818114	117.150491899799	1.48681055155875	1.831	0.2843	1.8742	0.2493	879570698
1369	5	1433631	2064878	0.507534	0.207917027724	458	15	-1.36397077493773	0.172576763864104	-0.583768174987369	173.080404161639	1.35703703703704	1.831	0.2843	1.8742	0.2493	880195524
1370	5	2064878	2620428	0.456156	0.09999099991	602	13	-0.694475693997451	0.487383938557526	-0.282891001468399	227.498697173159	1.61610738255034	1.831	0.2843	1.8742	0.2493	880826771
1371	5	2620428	3164182	0.443186	0.0804665344991	704	12	-0.129700767971971	0.89680317494756	-0.0475228409795175	266.044988056318	1.9156462585034	1.831	0.2843	1.8742	0.2493	881382321
1372	5	3164182	3728917	0.445718	0.114628985276	546	12	-0.998914510184131	0.317836106488501	-0.414197318696962	206.336027668679	1.48571428571429	1.831	0.2843	1.8742	0.2493	881926075
1373	5	3728917	4283073	0.415968	0.0977269938429	596	9	-0.425129136532291	0.670742538891658	-0.169440383580288	225.231268297679	1.71264367816092	1.831	0.2843	1.8742	0.2493	882490810
1374	5	4283073	4856870	0.379124	0.128611686712	712	5	0.821303837283708	0.411473222516401	0.293781959970499	269.068226556958	2.3344262295082	1.831	0.2843	1.8742	0.2493	883044966
1375	5	4856870	5430056	0.42139	0.127682811513	660	10	-0.270192295018713	0.787012320017891	-0.108783905546502	249.417176302799	1.82446440912232	1.831	0.2843	1.8742	0.2493	883618763
1376	5	5430056	5989998	0.411608	0.107050373074	697	9	0.152967842445997	0.878423634805067	0.0564059418259739	263.399654368258	2.00287356321839	1.831	0.2843	1.8742	0.2493	884191949
1377	5	5989998	6552065	0.43948	0.110426337074	794	11	0.439974233190589	0.659955769547968	0.1469621431351	300.056421188518	2.15030467163169	1.831	0.2843	1.8742	0.2493	884751891
1378	5	6552065	7138448	0.426296	0.147314980141	677	10	-0.181331263861016	0.856107567761727	-0.0720940962173209	255.841558116658	1.87145818935729	1.831	0.2843	1.8742	0.2493	885313958
1379	5	7138448	7748349	0.393936	0.180194818503	542	7	-0.578171780914205	0.563148148609589	-0.243449867267329	204.824408418359	1.64992389649924	1.831	0.2843	1.8742	0.2493	885900341
1380	5	7748349	8327660	0.395306	0.136905738023	511	7	-0.758069758663191	0.448409222612722	-0.328419427683579	193.109359228379	1.55555555555556	1.831	0.2843	1.8742	0.2493	886510242
1381	5	8327660	8905946	0.376528	0.135375921257	621	5	0.251555393030918	0.801384741161857	0.0964979872245825	234.678888612179	2.03606557377049	1.831	0.2843	1.8742	0.2493	887089553
1382	5	8905946	9473745	0.390212	0.119406691452	714	7	0.419971837564041	0.674506027191422	0.154181355407899	269.824036182118	2.17351598173516	1.831	0.2843	1.8742	0.2493	887667839
1383	5	9473745	10071720	0.404946	0.163844642335	653	8	-0.117373124425469	0.906564380444363	-0.0457178059370088	246.771842614739	1.86838340486409	1.831	0.2843	1.8742	0.2493	888235638
1384	5	10071720	10679382	0.439632	0.177174152736	667	11	-0.286653171188206	0.774377897340366	-0.104490102823272	252.062509990858	1.80636425186188	1.831	0.2843	1.8742	0.2493	888833613
1385	5	10679382	11249933	0.419878	0.123654151864	717	9	0.267442491748628	0.789128486800268	0.0972204046594554	270.957750619858	2.06034482758621	1.831	0.2843	1.8742	0.2493	889441275
1386	5	11249933	11810058	0.377412	0.107342111136	625	5	0.276599280690382	0.782087817082551	0.105760908553551	236.190507862499	2.04918032786885	1.831	0.2843	1.8742	0.2493	890011826
1387	5	11810058	12389070	0.353502	0.136460038825	526	3	0.117873133451911	0.906168181215474	0.0527933131994516	198.777931417079	1.93738489871087	1.831	0.2843	1.8742	0.2493	890571951
1388	5	12389070	12976418	0.340938	0.148715923098	503	2	0.227295950151419	0.820193622015845	0.0941497263033264	190.086120727739	2.01805416248746	1.831	0.2843	1.8742	0.2493	891150963
1389	5	12976418	13556510	0.36105	0.13806775477	543	4	-0.0173658786639394	0.986144729930373	-0.00741341895921615	205.202313230939	1.85324232081911	1.831	0.2843	1.8742	0.2493	891738311
1390	5	13556510	14149486	0.394882	0.156795553277	673	7	0.182042254089576	0.855549565913691	0.0688637859891166	254.329938866338	2.04870624048706	1.831	0.2843	1.8742	0.2493	892318403
1391	5	14149486	14714111	0.423228	0.114456497675	680	10	-0.165649905421422	0.868432470945385	-0.065715183654616	256.975272554398	1.87975120939876	1.831	0.2843	1.8742	0.2493	892911379
1392	5	14714111	15318674	0.401618	0.172956333749	656	8	-0.100624987181463	0.919848160475598	-0.039104982865356	247.905557052479	1.87696709585122	1.831	0.2843	1.8742	0.2493	893476004
1393	5	15318674	15904427	0.384538	0.146397884433	663	6	0.280810516080577	0.778855737375712	0.106516527855184	250.550890740539	2.06542056074766	2.2683	0.2196	2.2976	0.2061	894080567
1394	5	15904427	16488756	0.389352	0.144317670354	693	6	0.459340978578395	0.645989324953196	0.17036300987981	261.888035117938	2.1588785046729	2.2683	0.2196	2.2976	0.2061	894666320
1395	5	16488756	17155959	0.418522	0.250602889975	823	9	0.874158133052574	0.382032142628568	0.296139716379176	311.015660753338	2.36494252873563	2.2683	0.2196	2.2976	0.2061	895250649
1396	5	17155959	17894119	0.387798	0.322640078032	590	6	-0.153613609330778	0.877914405617106	-0.0617773880081998	222.963839422199	1.83800623052959	2.2683	0.2196	2.2976	0.2061	895917852
1397	5	17894119	18488899	0.347558	0.159353038098	622	2	1.07847325205842	0.280822612279037	0.400505906628402	235.056793424759	2.49548645937813	2.2683	0.2196	2.2976	0.2061	896656012
1398	5	18488899	19089691	0.337086	0.167765216581	504	1	0.537751970825417	0.590748294355178	0.264947319071225	190.464025540319	2.22026431718062	2.2683	0.2196	2.2976	0.2061	897250792
1399	5	19089691	19678860	0.33443	0.151347066801	515	1	0.607708392369448	0.5433808959186	0.296096017641889	194.620978478699	2.26872246696035	2.2683	0.2196	2.2976	0.2061	897851584
1400	5	19678860	20263369	0.334716	0.144581178391	413	1	-0.0409784255842897	0.967313095302128	-0.0223346330092465	156.074687595539	1.81938325991189	2.2683	0.2196	2.2976	0.2061	898440753
1401	5	20263369	21076455	0.340602	0.385058899059	429	2	-0.302007582126883	0.762646282976285	-0.135431026002655	162.121164596819	1.72116349047141	2.2683	0.2196	2.2976	0.2061	899025262
1402	5	21076455	21850532	0.33636	0.354069427202	551	1	0.836656681059002	0.402785575275076	0.393575904142466	208.225551731579	2.4273127753304	2.2683	0.2196	2.2976	0.2061	899838348
1403	5	21850532	22591827	0.340986	0.325504691115	516	2	0.320281705821931	0.748754789969415	0.130962391921053	194.998883291279	2.07021063189569	2.2683	0.2196	2.2976	0.2061	900612425
1404	5	22591827	23161990	0.341108	0.123057792245	552	2	0.577780721524889	0.563412172556996	0.228259593275968	208.603456544159	2.21464393179539	2.2683	0.2196	2.2976	0.2061	901353720
1405	5	23161990	23762512	0.339642	0.167391036465	538	1	0.75398091014333	0.450860684635849	0.359129758127932	203.312789168039	2.37004405286344	2.2683	0.2196	2.2976	0.2061	901923883
1406	5	23762512	24374223	0.338184	0.182620551208	567	1	0.938411476032138	0.348032990584526	0.434872320513537	214.272028732859	2.49779735682819	2.2683	0.2196	2.2976	0.2061	902524405
1407	5	24374223	24954515	0.336666	0.138364823227	545	1	0.798498632944077	0.424581186151993	0.377779815235597	205.958122856099	2.40088105726872	2.2683	0.2196	2.2976	0.2061	903136116
1408	5	24954515	25568937	0.330146	0.186227055672	446	1	0.168890839047802	0.8658825050676	0.088567295491613	168.545546410679	1.9647577092511	2.2683	0.2196	2.2976	0.2061	903716408
1409	5	25568937	26157302	0.33318	0.150187383682	489	1	0.442356850538103	0.658230998098807	0.221358050523542	184.795453351619	2.15418502202643	2.2683	0.2196	2.2976	0.2061	904330830
1410	5	26157302	26751437	0.338136	0.15844042179	500	1	0.512313272082134	0.608431778007367	0.253451680233395	188.952406289999	2.20264317180617	2.2683	0.2196	2.2976	0.2061	904919195
1411	5	26751437	27330233	0.329956	0.136137775658	524	1	0.664945464541836	0.506085374881193	0.321090397108759	198.022121791919	2.30837004405286	2.2683	0.2196	2.2976	0.2061	905513330
1412	5	27330233	27920391	0.32995	0.152769258402	529	1	0.696743837970941	0.485963118901438	0.334791307685334	199.911645854819	2.33039647577093	2.2683	0.2196	2.2976	0.2061	906092126
1413	5	27920391	28505588	0.333226	0.145586870746	503	1	0.531392296139596	0.595146958919637	0.262081985376835	190.086120727739	2.215859030837	2.2683	0.2196	2.2976	0.2061	906682284
1414	5	28505588	29106121	0.333798	0.167406287415	499	1	0.505953597396313	0.612889225083977	0.250563400908569	188.574501477419	2.19823788546256	2.2683	0.2196	2.2976	0.2061	907267481
1415	5	29106121	29719676	0.330904	0.185077132449	471	1	0.327882706193326	0.743000350024289	0.167250645184091	177.993166725179	2.07488986784141	2.2683	0.2196	2.2976	0.2061	907868014
1416	5	29719676	30303537	0.338812	0.143631789073	549	1	0.82393733168736	0.409975167103298	0.388329734576507	207.469742106419	2.41850220264317	2.2683	0.2196	2.2976	0.2061	908481569
1417	5	30303537	30897798	0.343206	0.158618856025	514	2	0.305976204949545	0.759622763160764	0.125359685691677	194.243073666119	2.06218655967904	2.2683	0.2196	2.2976	0.2061	909065430
1418	5	30897798	31465302	0.376004	0.118948941329	602	5	0.132596926648468	0.894512163137513	0.0516682057638032	227.498697173159	1.97377049180328	2.2683	0.2196	2.2976	0.2061	909659691
1419	5	31465302	32106838	0.425024	0.220620510774	699	10	-0.0663346353039953	0.947111408954531	-0.0259574744168813	264.155463993418	1.93227366966137	2.2683	0.2196	2.2976	0.2061	910227195
1420	5	32106838	32783199	0.405004	0.260749806686	699	8	0.139431646649281	0.889109066191357	0.0524916578919968	264.155463993418	2	2.2683	0.2196	2.2976	0.2061	910868731
1421	5	32783199	33413701	0.373964	0.206981103946	727	5	0.915218416006695	0.360076978551841	0.323860082923696	274.736798745658	2.38360655737705	2.2683	0.2196	2.2976	0.2061	911545092
1422	5	33413701	34000962	0.401088	0.148589809301	689	8	0.0836045225025962	0.933370871091101	0.0317031852208518	260.376415867618	1.97138769670959	2.2683	0.2196	2.2976	0.2061	912175594
1423	5	34000962	34958210	0.403188	0.477669318714	700	8	0.145014359063949	0.884699534736074	0.0545541243488892	264.533368805998	2.00286123032904	2.2683	0.2196	2.2976	0.2061	912762855
1424	5	34958210	35584463	0.386792	0.201600631055	656	6	0.23915340816442	0.810986629328723	0.0912034723606804	247.905557052479	2.04361370716511	2.2683	0.2196	2.2976	0.2061	913720103
1425	5	35584463	36179477	0.381948	0.159683637696	649	6	0.197496300248263	0.84343917639998	0.0757261357417351	245.260223364419	2.02180685358255	2.2683	0.2196	2.2976	0.2061	914346356
1426	5	36179477	36773835	0.39008	0.158756170523	689	7	0.274892823250343	0.783398581041234	0.102761264083091	260.376415867618	2.09741248097412	2.2683	0.2196	2.2976	0.2061	914941370
1427	5	36773835	37477353	0.352452	0.289286130561	606	3	0.616799719131405	0.537366837273111	0.2570483073801	229.010316423479	2.23204419889503	2.2683	0.2196	2.2976	0.2061	915535728
1428	5	37477353	38096725	0.394128	0.19273070142	713	7	0.414168676991493	0.678750579639886	0.152159357822688	269.446131369538	2.17047184170472	2.2683	0.2196	2.2976	0.2061	916239246
1429	5	38096725	38670169	0.408604	0.128075278493	720	8	0.256668607357319	0.797434607538025	0.0951961088462352	272.091465057598	2.06008583690987	2.2683	0.2196	2.2976	0.2061	916858618
1430	5	38670169	39255825	0.377128	0.146256505525	718	5	0.858869668772903	0.390412425135255	0.305888562827152	271.335655432438	2.35409836065574	2.2683	0.2196	2.2976	0.2061	917432062
1431	5	39255825	39843847	0.365482	0.149691678203	636	4	0.559958061887009	0.575508043667592	0.220661148520778	240.347460800879	2.17064846416382	2.2683	0.2196	2.2976	0.2061	918017718
1432	5	39843847	40457547	0.358832	0.185269675737	637	3	0.810133771082209	0.417863296611922	0.329023886163449	240.725365613459	2.34622467771639	2.2683	0.2196	2.2976	0.2061	918605740
1433	5	40457547	41114627	0.37431	0.239057648993	651	5	0.439384550476893	0.660382919134111	0.164562262169737	246.016032989579	2.1344262295082	2.2683	0.2196	2.2976	0.2061	919219440
1434	5	41114627	41715173	0.367264	0.167424310544	737	4	1.18694427689395	0.235249600928541	0.433299002331492	278.515846871458	2.51535836177474	2.2683	0.2196	2.2976	0.2061	919876520
1435	5	41715173	42318091	0.36169	0.170699829828	625	4	0.491672434510015	0.622950928133637	0.195490572785872	236.190507862499	2.13310580204778	2.2683	0.2196	2.2976	0.2061	920477066
1436	5	42318091	42954016	0.376638	0.213743759091	668	5	0.545821073029612	0.585188936331939	0.201752821478153	252.440414803438	2.19016393442623	2.2683	0.2196	2.2976	0.2061	921079984
1437	5	42954016	43660551	0.395072	0.292320974899	630	7	-0.0674936505299857	0.946188716644077	-0.0263908902339216	238.080031925399	1.91780821917808	2.2683	0.2196	2.2976	0.2061	921715909
1438	5	43660551	44343861	0.355832	0.268267696946	559	3	0.323680350044702	0.746180049040608	0.140578796750339	211.248790232219	2.05893186003683	2.2683	0.2196	2.2976	0.2061	922422444
1439	5	44343861	44936279	0.351076	0.156001336894	526	3	0.117873133451911	0.906168181215474	0.0527933131994516	198.777931417079	1.93738489871087	2.2683	0.2196	2.2976	0.2061	923105754
1440	5	44936279	45545825	0.340516	0.179717363415	576	2	0.749446731993528	0.453587993294685	0.289660137940112	217.673172046079	2.31093279839519	2.2683	0.2196	2.2976	0.2061	923698172
1441	5	45545825	46321786	0.351704	0.355637718906	407	3	-0.624280162746337	0.532443609329341	-0.317240691826604	153.807258720059	1.49907918968692	2.2683	0.2196	2.2976	0.2061	924307718
1442	5	46321786	50291890	0.359608	0.874058714835	515	3	0.0492707279209805	0.960703546910455	0.02230294597773	194.620978478699	1.89686924493554	2.2683	0.2196	2.2976	0.2061	925083679
1443	5	50291890	50863722	0.34919	0.125617314176	579	2	0.770904983302107	0.440763253153933	0.297154674487036	218.806886483819	2.32296890672016	2.2683	0.2196	2.2976	0.2061	929053783
1444	5	50863722	51466760	0.334686	0.170864854288	575	1	0.989288873518705	0.322521826274204	0.455085541403046	217.295267233499	2.53303964757709	2.2683	0.2196	2.2976	0.2061	929625615
1445	5	51466760	52066402	0.34653	0.166169147591	588	2	0.835279737227847	0.403560223410444	0.319407481334164	222.208029797039	2.35907723169509	2.2683	0.2196	2.2976	0.2061	930228653
1446	5	52066402	52659080	0.372462	0.156371587945	638	5	0.357991915583637	0.720349363597553	0.135461142768971	241.103270426039	2.09180327868852	2.2683	0.2196	2.2976	0.2061	930828295
1447	5	52659080	53305755	0.370868	0.226814087447	730	5	0.934001331751293	0.350303206031571	0.329801182771481	275.870513183398	2.39344262295082	2.2683	0.2196	2.2976	0.2061	931420973
1448	5	53305755	53906994	0.386416	0.168383953802	698	6	0.489096055661364	0.624773693808767	0.180734693952249	263.777559180838	2.17445482866044	2.2683	0.2196	2.2976	0.2061	932067648
1449	5	53906994	54507003	0.399894	0.166679166479	762	7	0.698523545046343	0.484849838490362	0.248048278872122	287.963467185958	2.31963470319635	2.2683	0.2196	2.2976	0.2061	932668887
1450	5	54507003	55143421	0.370108	0.214352831001	642	5	0.383035803243101	0.701693217633978	0.144478016126404	242.614889676359	2.10491803278689	2.2683	0.2196	2.2976	0.2061	933268896
1451	5	55143421	55776205	0.400768	0.209840956788	823	8	0.831687986068171	0.405585083651091	0.288091632938186	311.015660753338	2.35479256080114	2.2683	0.2196	2.2976	0.2061	933905314
1452	5	55776205	56351237	0.397386	0.13048317311	800	7	0.919043646803164	0.358072743053389	0.318257281153524	302.323850063998	2.43531202435312	2.2683	0.2196	2.2976	0.2061	934538098
1453	5	56351237	56986061	0.390502	0.212380124255	916	7	1.59221027321873	0.111337465685644	0.513604879475744	346.160808323278	2.78843226788432	2.2683	0.2196	2.2976	0.2061	935113130
1454	5	56986061	57568800	0.368672	0.141982946053	678	4	0.820685002780986	0.411825715457889	0.312919656372766	256.219462929238	2.31399317406143	2.2683	0.2196	2.2976	0.2061	935747954
1455	5	57568800	58173035	0.37137	0.172507385372	607	5	0.163901786222797	0.869808460915248	0.0636012352597834	229.388221236059	1.99016393442623	2.2683	0.2196	2.2976	0.2061	936330693
1456	5	58173035	58749287	0.37316	0.132324052671	722	5	0.883913556432366	0.376742878593867	0.313903555891272	272.847274682758	2.3672131147541	2.2683	0.2196	2.2976	0.2061	936934928
1457	5	58749287	59304106	0.362074	0.0988051959288	667	4	0.752399375403992	0.451810922099642	0.289321144421007	252.062509990858	2.27645051194539	2.2683	0.2196	2.2976	0.2061	937511180
1458	5	59304106	59922486	0.36772	0.191435686795	687	4	0.876555061543981	0.380728356904914	0.331944482054522	259.620606242458	2.34470989761092	2.2683	0.2196	2.2976	0.2061	938065999
1459	5	59922486	60573536	0.370738	0.232009830274	723	5	0.890174528347232	0.37337217951833	0.315900365955219	273.225179495338	2.37049180327869	2.2683	0.2196	2.2976	0.2061	938684379
1460	5	60573536	61126135	0.40471	0.095184754225	763	8	0.496725241188063	0.619382820200972	0.178882259351091	288.341371998538	2.18311874105866	2.2683	0.2196	2.2976	0.2061	939335429
1461	5	61126135	61778956	0.387244	0.234093265995	878	6	1.56027883064827	0.118694003768663	0.511728597277955	331.800425445238	2.73520249221184	2.2683	0.2196	2.2976	0.2061	939888028
1462	5	61778956	62425622	0.374452	0.226803326601	684	5	0.645996623667465	0.518281541997898	0.235901043889999	258.486891804718	2.24262295081967	2.2683	0.2196	2.2976	0.2061	940540849
1463	5	62425622	63031396	0.347858	0.174609672914	593	2	0.871043489408813	0.383730407742335	0.331623431043803	224.097553859939	2.37913741223671	2.2683	0.2196	2.2976	0.2061	941187515
1464	5	63031396	63641913	0.362302	0.181021986284	772	4	1.40421672763893	0.16025432216625	0.500235230504503	291.742515311758	2.63481228668942	2.2683	0.2196	2.2976	0.2061	941793289
1465	5	63641913	64249411	0.360202	0.176952022887	714	4	1.04416523783297	0.296408947023852	0.387558457265522	269.824036182118	2.43686006825939	2.2683	0.2196	2.2976	0.2061	942403806
1466	5	64249411	64855087	0.357448	0.174476122547	632	3	0.778950859477241	0.436008662466104	0.317655072084252	238.835841550559	2.32780847145488	2.2683	0.2196	2.2976	0.2061	943011304
1467	5	64855087	65480365	0.360102	0.200355681793	634	4	0.54754249327301	0.584006085187999	0.21611722337583	239.591651175719	2.16382252559727	2.2683	0.2196	2.2976	0.2061	943616980
1468	5	65480365	66081267	0.39768	0.167917563929	835	7	1.12215426684234	0.261796853792337	0.380033478740214	315.550518504298	2.54185692541857	2.2683	0.2196	2.2976	0.2061	944242258
1469	5	66081267	66631350	0.390006	0.0910462602916	740	7	0.570854012450288	0.568098606350335	0.205782551895112	279.649561309198	2.25266362252664	2.2683	0.2196	2.2976	0.2061	944843160
1470	5	66631350	67253476	0.369298	0.196304285627	605	4	0.367516748370026	0.713233601212336	0.148569525398379	228.632411610899	2.06484641638225	2.2683	0.2196	2.2976	0.2061	945393243
1471	5	67253476	67828674	0.39644	0.130734112427	767	7	0.727539347909082	0.466895620218521	0.257483858881733	289.852991248858	2.33485540334855	2.2683	0.2196	2.2976	0.2061	946015369
1472	5	67828674	68455176	0.391028	0.201917950781	788	7	0.849405719932589	0.395655571442971	0.296452910835176	297.788992313038	2.39878234398782	2.2683	0.2196	2.2976	0.2061	946590567
1473	5	68455176	71072621	0.38554	0.808974018556	732	6	0.691430579825557	0.48929499235602	0.249351306026639	276.626322808558	2.2803738317757	2.2683	0.2196	2.2976	0.2061	947217069
1474	5	71072621	71649919	0.401126	0.133896185332	822	8	0.826105273653503	0.408744376383179	0.286337596198243	310.637755940758	2.3519313304721	2.2683	0.2196	2.2976	0.2061	949834514
1475	5	71649919	72239325	0.393452	0.151688309926	784	7	0.826193077642397	0.408694574422802	0.289110935494008	296.277373062718	2.38660578386606	2.2683	0.2196	2.2976	0.2061	950411812
1476	5	72239325	72831185	0.40839	0.155205622951	783	8	0.608379489481432	0.542935811587532	0.216211509807601	295.899468250138	2.24034334763948	2.2683	0.2196	2.2976	0.2061	951001218
1477	5	72831185	73395004	0.389428	0.113190580665	901	6	1.69715218522993	0.0896678922512316	0.549034763556135	340.492236134578	2.80685358255452	2.2683	0.2196	2.2976	0.2061	951593078
1478	5	73395004	73951072	0.411104	0.100829394966	828	9	0.902776795378232	0.366644368974924	0.304878053456876	312.905184816238	2.37931034482759	2.2683	0.2196	2.2976	0.2061	952156897
1479	5	73951072	74627867	0.376902	0.261223856559	785	5	1.27835478706891	0.201124358250329	0.434597372783091	296.655277875298	2.57377049180328	2.2683	0.2196	2.2976	0.2061	952712965
1480	5	74627867	75286328	0.368382	0.240653584647	734	4	1.16832092397295	0.242677338349055	0.427414446079635	277.382132433718	2.50511945392491	2.2683	0.2196	2.2976	0.2061	953389760
1481	5	75286328	75899148	0.401954	0.184099735648	782	8	0.602796777066764	0.546643891079797	0.214367809823913	295.521563437558	2.23748211731044	2.2683	0.2196	2.2976	0.2061	954048221
1482	5	75899148	76532540	0.400572	0.21059943921	818	8	0.803774423994829	0.421527263151885	0.279300045458309	309.126136690438	2.34048640915594	2.2683	0.2196	2.2976	0.2061	954661041
1483	5	76532540	77144123	0.385108	0.182449479466	741	6	0.744989718574902	0.456277935338504	0.266981200048431	280.027466121778	2.30841121495327	2.2683	0.2196	2.2976	0.2061	955294433
1484	5	77144123	77757364	0.368648	0.184659864556	720	4	1.08141194367496	0.279513911133043	0.399631289566097	272.091465057598	2.45733788395904	2.2683	0.2196	2.2976	0.2061	955906016
1485	5	77757364	78373341	0.408354	0.188281380636	758	8	0.468811679114721	0.639204251125694	0.169397050687652	286.451847935638	2.16881258941345	2.2683	0.2196	2.2976	0.2061	956519257
1486	5	78373341	79025591	0.372866	0.233422767344	642	5	0.383035803243101	0.701693217633978	0.144478016126404	242.614889676359	2.10491803278689	2.2683	0.2196	2.2976	0.2061	957135234
1487	5	79025591	79664376	0.413118	0.217264024672	816	9	0.834092005796653	0.404229139605845	0.283816437929046	308.370327065278	2.3448275862069	2.2683	0.2196	2.2976	0.2061	957787484
1488	5	79664376	80313335	0.376198	0.229535301922	642	5	0.383035803243101	0.701693217633978	0.144478016126404	242.614889676359	2.10491803278689	2.2683	0.2196	2.2976	0.2061	958426269
1489	5	80313335	80928670	0.375636	0.187434486906	659	5	0.48947232579582	0.624507342416288	0.182183184012153	249.039271490219	2.16065573770492	2.2683	0.2196	2.2976	0.2061	959075228
1490	5	80928670	81540222	0.370088	0.182408037256	704	5	0.771216061964781	0.440578875283434	0.277480147641399	266.044988056318	2.30819672131148	2.2683	0.2196	2.2976	0.2061	959690563
1491	5	81540222	82129490	0.382204	0.15148964478	679	6	0.37602676274608	0.706896999864604	0.140919231987328	256.597367741818	2.11526479750779	2.2683	0.2196	2.2976	0.2061	960302115
1492	5	82129490	82729349	0.352662	0.166470787302	673	3	1.03465073463798	0.30083205121875	0.408337018517466	254.329938866338	2.47882136279926	2.2683	0.2196	2.2976	0.2061	960891383
1493	5	82729349	83297370	0.359016	0.119750854282	610	3	0.64174604841538	0.521038085071614	0.266539756357398	230.521935673799	2.24677716390424	2.2683	0.2196	2.2976	0.2061	961491242
1494	5	83297370	83872392	0.342912	0.130468051657	584	2	0.806668735483074	0.419857361250143	0.309559695377816	220.696410546719	2.34302908726179	2.2683	0.2196	2.2976	0.2061	962059263
1495	5	83872392	84451092	0.331994	0.135994470365	529	1	0.696743837970941	0.485963118901438	0.334791307685334	199.911645854819	2.33039647577093	2.2683	0.2196	2.2976	0.2061	962634285
1496	5	84451092	85056406	0.328992	0.173982428954	476	1	0.359681079622431	0.719085642674373	0.182485158879252	179.882690788079	2.09691629955947	2.2683	0.2196	2.2976	0.2061	963212985
1497	5	85056406	85678454	0.331428	0.196203508411	651	1	1.4726241496411	0.140852409311043	0.634181128736944	246.016032989579	2.86784140969163	2.2683	0.2196	2.2976	0.2061	963818299
1498	5	85678454	86276610	0.345518	0.164097660142	580	2	0.778057733738301	0.436534978333253	0.299644226512734	219.184791296399	2.32698094282849	2.2683	0.2196	2.2976	0.2061	964440347
1499	5	86276610	86923247	0.354386	0.226768650727	649	3	0.884972758934133	0.376171323812124	0.355948991906288	245.260223364419	2.39042357274401	2.2683	0.2196	2.2976	0.2061	965038503
1500	5	86923247	87527006	0.352572	0.171854995122	564	3	0.354863261649671	0.722692032503114	0.153425676305943	213.138314295119	2.07734806629834	2.2683	0.2196	2.2976	0.2061	965685140
1501	5	87527006	88102198	0.36346	0.130725044855	765	4	1.36076223748994	0.173588839164393	0.487094130816436	289.097181623698	2.61092150170648	2.2683	0.2196	2.2976	0.2061	966288899
1502	5	88102198	88677066	0.353464	0.130235114844	558	3	0.317443767723709	0.750906901333744	0.137995635736337	210.870885419639	2.05524861878453	2.2683	0.2196	2.2976	0.2061	966864091
1503	5	88677066	89253564	0.346932	0.132694302495	584	2	0.806668735483074	0.419857361250143	0.309559695377816	220.696410546719	2.34302908726179	2.2683	0.2196	2.2976	0.2061	967438959
1504	5	89253564	89858984	0.35972	0.174127052294	770	3	1.63959921977437	0.101088525440378	0.602588959489413	290.986705686598	2.83609576427256	2.2683	0.2196	2.2976	0.2061	968015457
1505	5	89858984	90459075	0.356896	0.166793036389	699	3	1.19680187498382	0.231383787295136	0.463022969282585	264.155463993418	2.57458563535912	2.2683	0.2196	2.2976	0.2061	968620877
1506	5	90459075	91076648	0.360594	0.190379113077	681	4	0.839308355701984	0.401296295559499	0.319289181248493	257.353177366978	2.32423208191126	2.2683	0.2196	2.2976	0.2061	969220968
1507	5	91076648	91716879	0.336396	0.219031880681	622	1	1.28819358375229	0.197678584935058	0.568438165701911	235.056793424759	2.74008810572687	2.2683	0.2196	2.2976	0.2061	969838541
1508	5	91716879	92273830	0.341454	0.102254956002	635	2	1.17145900772893	0.241414325676074	0.430347918157327	239.969555988299	2.54764292878636	2.2683	0.2196	2.2976	0.2061	970478772
1509	5	92273830	92866384	0.36225	0.156195047202	725	4	1.11245086520996	0.265944344976407	0.409615378138719	273.980989120498	2.47440273037543	2.2683	0.2196	2.2976	0.2061	971035723
1510	5	92866384	93464336	0.360448	0.163812479931	597	4	0.317854473914031	0.750595327526199	0.129365314501227	225.609173110259	2.03754266211604	2.2683	0.2196	2.2976	0.2061	971628277
1511	5	93464336	94068376	0.351696	0.17224024899	631	3	0.772714277156247	0.439691495280426	0.315370518889698	238.457936737979	2.32412523020258	2.2683	0.2196	2.2976	0.2061	972226229
1512	5	94068376	94651057	0.364862	0.141897539134	754	4	1.29247661011294	0.196192140953788	0.466198906505086	284.940228685318	2.57337883959044	2.2683	0.2196	2.2976	0.2061	972830269
1513	5	94651057	95233813	0.378098	0.142007975894	720	5	0.871391612602635	0.383540363849973	0.309901625333776	272.091465057598	2.36065573770492	2.2683	0.2196	2.2976	0.2061	973412950
1514	5	95233813	95811823	0.374	0.134963062923	701	5	0.752433146220184	0.451790619670606	0.271319163014724	264.911273618578	2.2983606557377	2.2683	0.2196	2.2976	0.2061	973995706
1515	5	95811823	96385921	0.379986	0.12906855624	761	5	1.12809146111213	0.259281294943893	0.389801172507647	287.585562373378	2.49508196721311	2.2683	0.2196	2.2976	0.2061	974573716
1516	5	96385921	97031923	0.36668	0.226008588209	766	4	1.36697002179694	0.171634702178416	0.488978775161379	289.475086436278	2.61433447098976	2.2683	0.2196	2.2976	0.2061	975147814
1517	5	97031923	97685545	0.349048	0.235031868572	638	2	1.19291725903751	0.232901779201593	0.437147750262669	241.103270426039	2.55967903711133	2.2683	0.2196	2.2976	0.2061	975793816
1518	5	97685545	98298708	0.363238	0.184556145756	719	4	1.07520415936796	0.282283333646599	0.39762615367572	271.713560245018	2.45392491467577	2.2683	0.2196	2.2976	0.2061	976447438
1519	5	98298708	99037481	0.351032	0.323202120272	566	3	0.367336426291658	0.713368086132346	0.158532566739032	213.894123920279	2.08471454880295	2.2683	0.2196	2.2976	0.2061	977060601
1520	5	99037481	99757413	0.334686	0.305489962941	545	1	0.798498632944077	0.424581186151993	0.377779815235597	205.958122856099	2.40088105726872	2.2683	0.2196	2.2976	0.2061	977799374
1521	5	99757413	100373052	0.339992	0.187835728406	558	1	0.881174403859749	0.378223430950781	0.411788707400496	210.870885419639	2.45814977973568	2.2683	0.2196	2.2976	0.2061	978519306
1522	5	100373052	100992337	0.331552	0.192617292523	513	1	0.594989042997806	0.551850795142127	0.290482411178362	193.865168853539	2.25991189427313	2.2683	0.2196	2.2976	0.2061	979134945
1523	5	100992337	101620401	0.34334	0.203902786977	601	2	0.928265492898359	0.353269869049615	0.350956317208985	227.120792360579	2.41123370110331	2.2683	0.2196	2.2976	0.2061	979754230
1524	5	101620401	102230904	0.355864	0.181003205553	662	3	0.966048329107051	0.334019998243047	0.384561730714367	250.172985927959	2.43830570902394	2.2683	0.2196	2.2976	0.2061	980382294
1525	5	102230904	102798905	0.357216	0.119719859648	600	3	0.579380225205443	0.562332644160529	0.24269301440303	226.742887547999	2.20994475138122	2.2683	0.2196	2.2976	0.2061	980992797
1526	5	102798905	103359200	0.35156	0.10761295389	543	3	0.223895032908803	0.8228389807927	0.0986827117115107	205.202313230939	2	2.2683	0.2196	2.2976	0.2061	981560798
1527	5	103359200	103953320	0.334254	0.158419174578	529	1	0.696743837970941	0.485963118901438	0.334791307685334	199.911645854819	2.33039647577093	2.2683	0.2196	2.2976	0.2061	982121093
1528	5	103953320	104547509	0.33606	0.158516902871	545	1	0.798498632944077	0.424581186151993	0.377779815235597	205.958122856099	2.40088105726872	2.2683	0.2196	2.2976	0.2061	982715213
1529	5	104547509	105124622	0.326414	0.133618546108	510	1	0.575910018940343	0.564676003240018	0.282020832430166	192.731454415799	2.24669603524229	2.2683	0.2196	2.2976	0.2061	983309402
1530	5	105124622	105692480	0.331716	0.119498184405	471	1	0.327882706193326	0.743000350024289	0.167250645184091	177.993166725179	2.07488986784141	2.2683	0.2196	2.2976	0.2061	983886515
1531	5	105692480	106296859	0.332846	0.172704544665	455	1	0.22612791122019	0.821101936746346	0.117390130657367	171.946689723899	2.00440528634361	2.2683	0.2196	2.2976	0.2061	984454373
1532	5	106296859	106851514	0.36379	0.0985387312834	681	4	0.839308355701984	0.401296295559499	0.319289181248493	257.353177366978	2.32423208191126	2.2683	0.2196	2.2976	0.2061	985058752
1533	5	106851514	107391861	0.372904	0.0746686851227	698	5	0.733650230475587	0.463161938667374	0.265131755213754	263.777559180838	2.28852459016393	2.2683	0.2196	2.2976	0.2061	985613407
1534	5	107391861	108005403	0.35773	0.185059865502	639	3	0.822606935724197	0.410731553244143	0.333546444854144	241.481175238619	2.35359116022099	2.2683	0.2196	2.2976	0.2061	986153754
1535	5	108005403	108590517	0.35622	0.145465669938	671	3	1.02217756999599	0.306696864787608	0.404043280107333	253.574129241178	2.47145488029466	2.2683	0.2196	2.2976	0.2061	986767296
1536	5	108590517	109195458	0.369012	0.17347311556	558	4	0.0757508859410522	0.939617291132021	0.0318995050656099	210.870885419639	1.90443686006826	2.2683	0.2196	2.2976	0.2061	987352410
1537	5	109195458	109785953	0.37489	0.153252779448	765	5	1.1531353487716	0.248854834638554	0.397364466584115	289.097181623698	2.50819672131148	2.2683	0.2196	2.2976	0.2061	987957351
1538	5	109785953	110434238	0.352582	0.22873427582	662	3	0.966048329107051	0.334019998243047	0.384561730714367	250.172985927959	2.43830570902394	2.2683	0.2196	2.2976	0.2061	988547846
1539	5	110434238	111024569	0.367046	0.153017544395	702	4	0.969671826148972	0.33221009815998	0.363105413540983	265.289178431158	2.39590443686007	2.2683	0.2196	2.2976	0.2061	989196131
1540	5	111024569	111613224	0.373272	0.150606042589	788	5	1.29713770281351	0.194583810944577	0.440100348460477	297.788992313038	2.58360655737705	2.2683	0.2196	2.2976	0.2061	989786462
1541	5	111613224	112244910	0.386266	0.208467498092	814	6	1.17941384398626	0.238233425166013	0.402536452008844	307.614517440118	2.53582554517134	2.2683	0.2196	2.2976	0.2061	990375117
1542	5	112244910	112839920	0.40329	0.159677988605	696	8	0.122683509405275	0.902357722797069	0.0462865083652886	263.021749555678	1.99141630901288	2.2683	0.2196	2.2976	0.2061	991006803
1543	5	112839920	113454271	0.372098	0.186133008655	666	5	0.53329912919988	0.593826530370711	0.197426896075363	251.684605178278	2.18360655737705	2.2683	0.2196	2.2976	0.2061	991601813
1544	5	113454271	114069401	0.365342	0.187163688976	657	4	0.690321532333997	0.489992009891072	0.267527753558752	248.283461865059	2.24232081911263	2.2683	0.2196	2.2976	0.2061	992216164
1545	5	114069401	114724496	0.379062	0.236751921477	729	5	0.927740359836427	0.35354226742546	0.327823533331038	275.492608370818	2.39016393442623	2.2683	0.2196	2.2976	0.2061	992831294
1546	5	114724496	115322610	0.380016	0.164038962472	712	6	0.572410271493679	0.56704405879359	0.209384898708994	269.068226556958	2.21806853582554	2.2683	0.2196	2.2976	0.2061	993486389
1547	5	115322610	115902468	0.378852	0.137719924533	677	5	0.602169820263404	0.547061102550997	0.221060552579098	255.841558116658	2.21967213114754	2.2683	0.2196	2.2976	0.2061	994084503
1548	5	115902468	116490723	0.377768	0.150028474046	697	5	0.727389258560721	0.466987532739262	0.263063374872524	263.399654368258	2.28524590163934	2.2683	0.2196	2.2976	0.2061	994664361
1549	5	116490723	117055419	0.345364	0.114567838271	607	2	0.971181995515519	0.331457657953243	0.365287842753481	229.388221236059	2.43530591775326	2.2683	0.2196	2.2976	0.2061	995252616
1550	5	117055419	117634941	0.345686	0.137219984746	610	2	0.992640246824099	0.320885303939162	0.372400568948048	230.521935673799	2.44734202607823	2.2683	0.2196	2.2976	0.2061	995817312
1551	5	117634941	118243926	0.366674	0.178961714985	593	4	0.293023336686033	0.769504314114162	0.119666487782426	224.097553859939	2.02389078498294	2.2683	0.2196	2.2976	0.2061	996396834
1552	5	118243926	118884402	0.36989	0.219330622849	690	4	0.895178414464979	0.370691721644875	0.338230744901954	260.754320680198	2.35494880546075	2.2683	0.2196	2.2976	0.2061	997005819
1553	5	118884402	119507447	0.356956	0.197489747932	573	3	0.410992502538614	0.681078032315868	0.176265652664054	216.539457608339	2.11049723756906	2.2683	0.2196	2.2976	0.2061	997646295
1554	5	119507447	120117349	0.34355	0.180196162662	585	2	0.813821485919267	0.415747224483481	0.312027950968566	221.074315359299	2.34704112337011	2.2683	0.2196	2.2976	0.2061	998269340
1555	5	120117349	120705917	0.339752	0.150480488236	590	1	1.08468399380602	0.278061639443251	0.492238539820512	222.963839422199	2.59911894273128	2.2683	0.2196	2.2976	0.2061	998879242
1556	5	120705917	121319466	0.34351	0.18506916318	535	2	0.456183964109603	0.648257695769283	0.183130217786309	202.179074730299	2.14643931795386	2.2683	0.2196	2.2976	0.2061	999467810
1557	5	121319466	121909398	0.37595	0.15244468854	733	5	0.95278424749589	0.340699397209828	0.335717917137913	277.004227621138	2.40327868852459	2.2683	0.2196	2.2976	0.2061	1000081359
1558	5	121909398	122511515	0.383058	0.16959660664	788	6	1.02468744315482	0.305510689805307	0.355703287198973	297.788992313038	2.45482866043614	2.2683	0.2196	2.2976	0.2061	1000671291
1559	5	122511515	123111368	0.361134	0.166462449967	673	4	0.789646081245988	0.429734488448288	0.302240887846739	254.329938866338	2.29692832764505	2.2683	0.2196	2.2976	0.2061	1001273408
1560	5	123111368	123701388	0.370284	0.152571099285	753	5	1.07800368579321	0.281032111281861	0.374554583676029	284.562323872738	2.46885245901639	2.2683	0.2196	2.2976	0.2061	1001873261
1561	5	123701388	124291275	0.389166	0.152380032108	680	6	0.381977778162674	0.7024778475819	0.143042403880298	256.975272554398	2.1183800623053	2.2683	0.2196	2.2976	0.2061	1002463281
1562	5	124291275	124867229	0.368144	0.131875115027	688	4	0.88276284585098	0.377364418658838	0.33404294793852	259.998511055038	2.3481228668942	2.2683	0.2196	2.2976	0.2061	1003053168
1563	5	124867229	125469483	0.356532	0.169785505783	582	3	0.467121743427557	0.640412778540956	0.198749666815433	219.940600921559	2.14364640883978	2.2683	0.2196	2.2976	0.2061	1003629122
1564	5	125469483	126156023	0.38415	0.271710315495	748	6	0.78664682649106	0.43148863936513	0.280545927630233	282.672799809838	2.33021806853583	2.2683	0.2196	2.2976	0.2061	1004231376
1565	5	126156023	126770485	0.3923	0.186280030335	745	7	0.599869815313028	0.548593000369733	0.215497706728323	281.539085372098	2.26788432267884	2.2683	0.2196	2.2976	0.2061	1004917916
1566	5	126770485	127360714	0.37443	0.152871173731	727	5	0.915218416006695	0.360076978551841	0.323860082923696	274.736798745658	2.38360655737705	2.2683	0.2196	2.2976	0.2061	1005532378
1567	5	127360714	127949891	0.361364	0.151358590033	620	4	0.460633512975018	0.645061563469531	0.18390259851066	234.300983799599	2.1160409556314	2.2683	0.2196	2.2976	0.2061	1006122607
1568	5	127949891	128561778	0.360824	0.182855657989	772	4	1.40421672763893	0.16025432216625	0.500235230504503	291.742515311758	2.63481228668942	2.2683	0.2196	2.2976	0.2061	1006711784
1569	5	128561778	129170877	0.344976	0.1791153819	682	2	1.50763827823001	0.131647130309354	0.533363065521972	257.731082179558	2.73620862587763	2.2683	0.2196	2.2976	0.2061	1007323671
1570	5	129170877	129759502	0.34969	0.150562752177	617	2	1.04270949987745	0.297082856720554	0.388861815647217	233.167269361859	2.47542627883651	2.2683	0.2196	2.2976	0.2061	1007932770
1571	5	129759502	130481984	0.357756	0.307941235906	707	3	1.24669453355177	0.21250952396904	0.479440728716548	267.178702494058	2.60405156537753	2.2683	0.2196	2.2976	0.2061	1008521395
1572	5	130481984	131126898	0.360342	0.224702828594	555	4	0.0571275330200539	0.95444360405405	0.0241221544738907	209.737170981899	1.89419795221843	2.2683	0.2196	2.2976	0.2061	1009243877
1573	5	131126898	131756195	0.442498	0.205462603508	627	12	-0.553304933480429	0.580054623401629	-0.214632826814776	236.946317487659	1.70612244897959	2.2683	0.2196	2.2976	0.2061	1009888791
1574	5	131756195	132395579	0.421682	0.217997322423	667	10	-0.233602458659661	0.815293618821832	-0.0935631686077327	252.062509990858	1.84381478921907	2.2683	0.2196	2.2976	0.2061	1010518088
1575	5	132395579	132968330	0.453144	0.127020293286	744	13	0.0617116930986689	0.950792427973294	0.0226481328799304	281.161180559518	1.99731543624161	2.2683	0.2196	2.2976	0.2061	1011157472
1576	5	132968330	133546687	0.465916	0.135482063846	926	13	1.03090961177116	0.302583208794766	0.338357705032135	349.939856449078	2.48590604026846	2.2683	0.2196	2.2976	0.2061	1011730223
1577	5	133546687	134261522	0.41686	0.300537886365	675	9	0.0270457282131024	0.978423261516394	0.0101347878957439	255.085748491498	1.93965517241379	2.2683	0.2196	2.2976	0.2061	1012308580
1578	5	134261522	134812983	0.464944	0.0933175691481	733	13	0.00313379691516666	0.99749959591731	0.00115870990571089	277.004227621138	1.96778523489933	2.2683	0.2196	2.2976	0.2061	1013023415
1579	5	134812983	135373113	0.442664	0.107350079446	609	12	-0.652329283859029	0.514188772787077	-0.256656041710482	230.144030861219	1.65714285714286	2.2683	0.2196	2.2976	0.2061	1013574876
1580	5	135373113	135956140	0.408624	0.142406783905	739	8	0.36274014323602	0.716799009249091	0.132773566662711	279.271656496618	2.11444921316166	2.2683	0.2196	2.2976	0.2061	1014135006
1581	5	135956140	136560823	0.406778	0.173120461465	780	8	0.591631352237427	0.554097474559575	0.210673326266171	294.765753812398	2.23175965665236	2.2683	0.2196	2.2976	0.2061	1014718033
1582	5	136560823	137138846	0.423728	0.134982517997	839	10	0.665462091877043	0.505754982031243	0.237420880647506	317.062137754618	2.31928127159641	2.2683	0.2196	2.2976	0.2061	1015322716
1583	5	137138846	137814369	0.40402	0.259832751809	836	8	0.904263247458861	0.365855830010205	0.310702144597443	315.928423316878	2.39198855507868	2.2683	0.2196	2.2976	0.2061	1015900739
1584	5	137814369	138456998	0.430438	0.221946099538	808	11	0.520074891941007	0.603011377548959	0.172178428743937	305.347088564638	2.18821936357481	2.2683	0.2196	2.2976	0.2061	1016576262
1585	5	138456998	139190425	0.470114	0.318268893837	811	14	0.538329787915978	0.59034938986717	0.186635326623478	306.480803002378	2.21584699453552	2.2683	0.2196	2.2976	0.2061	1017218891
1586	5	139190425	139763868	0.445014	0.128073757985	774	12	0.255393927944808	0.798418860130611	0.0892352965275957	292.498324936918	2.10612244897959	2.2683	0.2196	2.2976	0.2061	1017952318
1587	5	139763868	140434005	0.388724	0.25388390732	702	6	0.51290011732774	0.608021191364202	0.188978688047157	265.289178431158	2.18691588785047	2.2683	0.2196	2.2976	0.2061	1018525761
1588	5	140434005	141048955	0.401718	0.186925766322	619	8	-0.307185346524197	0.758702298461405	-0.122861388269175	233.923078987019	1.77110157367668	2.2683	0.2196	2.2976	0.2061	1019195898
1589	5	141048955	141653696	0.461306	0.173199766512	863	13	0.695418024538375	0.486793367971012	0.236706070950854	326.131853256538	2.31677852348993	2.2683	0.2196	2.2976	0.2061	1019810848
1590	5	141653696	142245212	0.436702	0.154714327254	891	11	0.994957368818488	0.319756998940612	0.313248567514065	336.713188008778	2.41299932295193	2.2683	0.2196	2.2976	0.2061	1020415589
1591	5	142245212	142818420	0.39803	0.127716291468	723	7	0.472200282716973	0.63678383795913	0.172252928329917	273.225179495338	2.20091324200913	2.2683	0.2196	2.2976	0.2061	1021007105
1592	5	142818420	143386322	0.385238	0.119566404063	707	6	0.54265519441071	0.58736722902603	0.199217872551995	267.178702494058	2.20249221183801	2.2683	0.2196	2.2976	0.2061	1021580313
1593	5	143386322	143978761	0.371436	0.156031253851	771	5	1.19070118026079	0.233770914425377	0.408635578919136	291.364610499178	2.52786885245902	2.2683	0.2196	2.2976	0.2061	1022148215
1594	5	143978761	144594517	0.354736	0.187990048006	613	3	0.660455795378361	0.508961376865821	0.273617587597931	231.655650111539	2.25782688766114	2.2683	0.2196	2.2976	0.2061	1022740654
1595	5	144594517	145212387	0.373136	0.190768284591	662	5	0.508255241540417	0.611274354612431	0.188735935811319	250.172985927959	2.17049180327869	2.2683	0.2196	2.2976	0.2061	1023356410
1596	5	145212387	145827515	0.395968	0.187161046156	858	7	1.25562696001094	0.209251251954961	0.419234928878345	324.242329193638	2.61187214611872	2.2683	0.2196	2.2976	0.2061	1023974280
1597	5	145827515	146406506	0.38604	0.136428718236	706	6	0.536704178994116	0.59147196894044	0.197175841013777	266.800797681478	2.1993769470405	2.2683	0.2196	2.2976	0.2061	1024589408
1598	5	146406506	147002114	0.384156	0.160521685404	636	6	0.120133099832542	0.904377712381428	0.0465344230269521	240.347460800879	1.98130841121495	2.2683	0.2196	2.2976	0.2061	1025168399
1599	5	147002114	147585951	0.36391	0.143596586033	609	4	0.392347885598024	0.694801186547993	0.158076611142755	230.144030861219	2.07849829351536	2.2683	0.2196	2.2976	0.2061	1025764007
1600	5	147585951	148177528	0.373268	0.154801488226	686	5	0.658518567497197	0.510204970041588	0.240113295176914	259.242701429878	2.24918032786885	2.2683	0.2196	2.2976	0.2061	1026347844
1601	5	148177528	148741542	0.431188	0.113497182694	829	11	0.640225880066635	0.522025759829285	0.209195237487893	313.283089628818	2.24509140148951	2.2683	0.2196	2.2976	0.2061	1026939421
1602	5	148741542	149353904	0.449804	0.183489504574	815	12	0.480949392696065	0.630552466958745	0.163701789501625	307.992422252698	2.21768707482993	2.2683	0.2196	2.2976	0.2061	1027503435
1603	5	149353904	149920972	0.499212	0.118271530046	728	15	0.248206609489882	0.803974552704705	0.0848226771143836	275.114703558238	2.15703703703704	2.2683	0.2196	2.2976	0.2061	1028115797
1604	5	149920972	150525830	0.441698	0.173359697648	776	12	0.266396633542431	0.789933757630472	0.0929583825703131	293.254134562078	2.11156462585034	2.2683	0.2196	2.2976	0.2061	1028682865
1605	5	150525830	151130441	0.440634	0.173021992653	842	12	0.629485918263965	0.529030984866364	0.210721963449581	318.195852192358	2.29115646258503	2.2683	0.2196	2.2976	0.2061	1029287723
1606	5	151130441	151740335	0.398932	0.180185409268	813	7	0.994484734246288	0.319986933829568	0.341512633453827	307.236612627538	2.47488584474886	2.2683	0.2196	2.2976	0.2061	1029892334
1607	5	151740335	152359269	0.367892	0.192159422491	643	4	0.603412552036005	0.546234274067734	0.236453120564369	242.992794488939	2.19453924914676	2.2683	0.2196	2.2976	0.2061	1030502228
1608	5	152359269	152965428	0.38154	0.175133917009	616	6	0.00111279150066357	0.999112121025472	0.000438008437497922	232.789364549279	1.9190031152648	2.2683	0.2196	2.2976	0.2061	1031121162
1609	5	152965428	153541273	0.406702	0.13171079023	771	8	0.541386940505411	0.588240906720458	0.193930062431595	291.364610499178	2.20600858369099	2.2683	0.2196	2.2976	0.2061	1031727321
1610	5	153541273	154153044	0.446082	0.182700716445	852	12	0.684499446252077	0.493659838923829	0.227755160609024	321.974900318158	2.31836734693878	2.2683	0.2196	2.2976	0.2061	1032303166
1611	5	154153044	154788852	0.40837	0.213599073934	827	8	0.854018835726845	0.393094553002311	0.295086531687835	312.527280003658	2.36623748211731	2.2683	0.2196	2.2976	0.2061	1032914937
1612	5	154788852	155401046	0.381552	0.183265435467	623	6	0.0427698994168209	0.965884958809644	0.0167398207665985	235.434698237339	1.94080996884735	2.2683	0.2196	2.2976	0.2061	1033550745
1613	5	155401046	155976085	0.37437	0.130493757815	665	5	0.527038157285014	0.59816709096522	0.195259059392653	251.306700365698	2.18032786885246	2.2683	0.2196	2.2976	0.2061	1034162939
1614	5	155976085	156632781	0.38763	0.238612691413	867	6	1.49481766106574	0.134962035807794	0.493539650964432	327.643472506858	2.70093457943925	2.2683	0.2196	2.2976	0.2061	1034737978
1615	5	156632781	157255569	0.41837	0.197158583659	849	9	1.022975177146	0.306319582526062	0.341011839510589	320.841185880418	2.43965517241379	2.2683	0.2196	2.2976	0.2061	1035394674
1616	5	157255569	157858315	0.401924	0.170463180179	782	8	0.602796777066764	0.546643891079797	0.214367809823913	295.521563437558	2.23748211731044	2.2683	0.2196	2.2976	0.2061	1036017462
1617	5	157858315	158404906	0.39718	0.0852392373822	790	7	0.861012041077685	0.389231411326904	0.300109934443265	298.544801938198	2.40487062404871	2.2683	0.2196	2.2976	0.2061	1036620208
1618	5	158404906	158983966	0.399904	0.136531620212	830	7	1.0931384639796	0.274333010150048	0.371368617613087	313.660994441398	2.52663622526636	2.2683	0.2196	2.2976	0.2061	1037166799
1619	5	158983966	159588853	0.413082	0.173399329131	870	9	1.14317355891376	0.252966538051772	0.376262686693641	328.777186944598	2.5	2.2683	0.2196	2.2976	0.2061	1037745859
1620	5	159588853	160203939	0.426512	0.187105542965	752	10	0.210702697128826	0.833119269850353	0.0794827318853196	284.184419060158	2.07878369039392	2.2683	0.2196	2.2976	0.2061	1038350746
1621	5	160203939	160814964	0.373104	0.181702876314	578	5	-0.0176663993083119	0.985904985930292	-0.00702578849521997	218.428981671239	1.89508196721311	2.2683	0.2196	2.2976	0.2061	1038965832
1622	5	160814964	161378073	0.346196	0.112072440682	588	2	0.835279737227847	0.403560223410444	0.319407481334164	222.208029797039	2.35907723169509	2.2683	0.2196	2.2976	0.2061	1039576857
1623	5	161378073	161976270	0.3502	0.164154952298	530	3	0.142819462735886	0.886432765614584	0.0637228733577107	200.289550667399	1.95211786372007	2.2683	0.2196	2.2976	0.2061	1040139966
1624	5	161976270	162614960	0.3502	0.217147598992	576	3	0.429702249501595	0.667412246865301	0.183799325349462	217.673172046079	2.12154696132597	2.2683	0.2196	2.2976	0.2061	1040738163
1625	5	162614960	163227197	0.370058	0.183322798197	712	5	0.821303837283708	0.411473222516401	0.293781959970499	269.068226556958	2.3344262295082	2.2683	0.2196	2.2976	0.2061	1041376853
1626	5	163227197	163791750	0.352844	0.114343560303	636	3	0.803897188761215	0.421456353773487	0.326757279191505	240.347460800879	2.34254143646409	2.2683	0.2196	2.2976	0.2061	1041989090
1627	5	163791750	164376679	0.34035	0.145195399784	583	2	0.79951598504688	0.423991281542449	0.307087209698296	220.318505734139	2.33901705115346	2.2683	0.2196	2.2976	0.2061	1042553643
1628	5	164376679	164957732	0.346264	0.139493299234	643	2	1.22868101121848	0.21919142841628	0.448410063825747	242.992794488939	2.57973921765296	2.2683	0.2196	2.2976	0.2061	1043138572
1629	5	164957732	165536007	0.351892	0.135359474299	680	3	1.07830681088494	0.280896858587006	0.423265260044851	256.975272554398	2.50460405156538	2.2683	0.2196	2.2976	0.2061	1043719625
1630	5	165536007	166101907	0.359518	0.116451669906	586	3	0.492068072711532	0.622671221692039	0.208631178329397	221.452220171879	2.15837937384899	2.2683	0.2196	2.2976	0.2061	1044297900
1631	5	166101907	166681515	0.370998	0.137348000718	579	5	-0.0114054273934461	0.990899982867934	-0.00453193300666218	218.806886483819	1.8983606557377	2.2683	0.2196	2.2976	0.2061	1044863800
1632	5	166681515	167226504	0.37396	0.0825502900059	693	5	0.702345370901257	0.482463804896145	0.254760071141315	261.888035117938	2.27213114754098	2.2683	0.2196	2.2976	0.2061	1045443408
1633	5	167226504	167797876	0.428884	0.124913366423	894	10	0.952953663269594	0.340613548640949	0.329024901391	337.846902446518	2.4713199723566	2.2683	0.2196	2.2976	0.2061	1045988397
1634	5	167797876	168391176	0.439818	0.157256025619	882	11	0.943464088193219	0.345443575692728	0.298601791549663	333.312044695558	2.38862559241706	2.2683	0.2196	2.2976	0.2061	1046559769
1635	5	168391176	168961158	0.421854	0.122779315838	846	10	0.702051928236095	0.482646779880377	0.249407733327632	319.707471442678	2.33863165169316	2.2683	0.2196	2.2976	0.2061	1047153069
1636	5	168961158	169524828	0.422076	0.112956162294	849	10	0.717733286675689	0.472921754940017	0.254514623760721	320.841185880418	2.34692467173462	2.2683	0.2196	2.2976	0.2061	1047723051
1637	5	169524828	170071993	0.461878	0.0861988614038	841	13	0.578262232171371	0.563087088895517	0.199451312027043	317.817947379778	2.25771812080537	2.2683	0.2196	2.2976	0.2061	1048286721
1638	5	170071993	170710286	0.381786	0.216660687177	609	6	-0.0405443164154938	0.96765917667818	-0.016050114351071	230.144030861219	1.89719626168224	2.2683	0.2196	2.2976	0.2061	1048833886
1639	5	170710286	171292452	0.459832	0.141138438177	892	13	0.849850659931245	0.395408120079098	0.284389221692204	337.091092821358	2.39463087248322	2.2683	0.2196	2.2976	0.2061	1049472179
1640	5	171292452	171938591	0.437626	0.226172696587	796	11	0.451417184440649	0.651688900284169	0.150591566535791	300.812230813678	2.15572105619499	2.2683	0.2196	2.2976	0.2061	1050054345
1641	5	171938591	172550231	0.47283	0.182525668694	903	14	1.04158084031643	0.29760605543997	0.341659399887064	341.248045759738	2.4672131147541	2.2683	0.2196	2.2976	0.2061	1050700484
1642	5	172550231	173130772	0.455766	0.138734387408	738	13	0.0297601133622131	0.976258369591532	0.0109663278322952	278.893751684038	1.98120805369128	2.2683	0.2196	2.2976	0.2061	1051312124
1643	5	173130772	173704134	0.433934	0.127950579215	865	11	0.846199002567711	0.39744173827865	0.27052326851623	326.887662881698	2.34258632362898	2.2683	0.2196	2.2976	0.2061	1051892665
1644	5	173704134	174305509	0.435592	0.168572022449	863	11	0.834756051317651	0.403855075340583	0.267183695171098	326.131853256538	2.33716993906567	2.2683	0.2196	2.2976	0.2061	1052466027
1645	5	174305509	174900493	0.41562	0.159641267664	713	9	0.244547561888102	0.806806770802049	0.0891493624014389	269.446131369538	2.04885057471264	2.2683	0.2196	2.2976	0.2061	1053067402
1646	5	174900493	175811412	0.459116	0.451103775418	860	13	0.679442234670147	0.496857696967551	0.231682171361359	324.998138818798	2.30872483221477	2.2683	0.2196	2.2976	0.2061	1053662386
1647	5	175811412	176422310	0.49891	0.18153275997	678	15	-0.0503447579967118	0.959847657245347	-0.0178304999479687	256.219462929238	2.00888888888889	1.8139	0.187	1.8002	0.1641	1054573305
1648	5	176422310	177390791	0.488674	0.483727610557	693	14	-0.107144387988949	0.914674433300517	-0.0402112354565811	261.888035117938	1.89344262295082	1.8139	0.187	1.8002	0.1641	1055184203
1649	5	177390791	178063343	0.492402	0.256563061295	599	15	-0.522055918625531	0.601631397298513	-0.196559770295527	226.364982735419	1.77481481481481	1.8139	0.187	1.8002	0.1641	1056152684
1650	5	178063343	178708500	0.464058	0.224994846216	782	13	0.264071698096222	0.791724671677291	0.0945141190792514	295.521563437558	2.0993288590604	1.8139	0.187	1.8002	0.1641	1056825236
1651	5	178708500	179396367	0.489646	0.273115296998	612	14	-0.550224118906737	0.582165662648076	-0.219534934901143	231.277745298959	1.67213114754098	1.8139	0.187	1.8002	0.1641	1057470393
1652	5	179396367	180029039	0.460498	0.209701077335	641	13	-0.486790425710489	0.626406855970795	-0.19233013160936	242.236984863779	1.72080536912752	1.8139	0.187	1.8002	0.1641	1058158260
1653	5	180029039	180714377	0.455668	0.270432983433	680	13	-0.279105157423526	0.780164125297234	-0.107119742090399	256.975272554398	1.8255033557047	1.8139	0.187	1.8002	0.1641	1058790932
1654	5	180714377	180915260	0.00049	0.286040667124	0	1	-2.66752407082834	0.00764124152931126	-Inf	0	0	1.8139	0.187	1.8002	0.1641	1059476270
1655	6	0	731800	0.431858	0.31675321126	466	11	-1.43666977181921	0.150811848006287	-0.621846909353577	176.103642662279	1.26201760324983	1.1467	0.1412	1.1295	0.136	1059476270
1656	6	731800	1304791	0.429646	0.12738594498	366	10	-1.80696542209889	0.0707676707361053	-0.959406281508275	138.313161404279	1.01174844505874	1.1467	0.1412	1.1295	0.136	1060208070
1657	6	1304791	1874427	0.447114	0.12224648723	372	12	-1.95614989717727	0.0504474986697242	-0.967795648508783	140.580590279759	1.01224489795918	1.1467	0.1412	1.1295	0.136	1060781061
1658	6	1874427	2469970	0.393814	0.160430061305	356	7	-1.65755964740812	0.0974063801785757	-0.849865477654802	134.534113278479	1.08371385083714	1.1467	0.1412	1.1295	0.136	1061350697
1659	6	2469970	3072097	0.430132	0.169610397806	325	11	-2.24339783494843	0.0248711713870972	-1.14173714609204	122.819064088499	0.880162491536899	1.1467	0.1412	1.1295	0.136	1061946240
1660	6	3072097	3654995	0.456072	0.142216991652	397	13	-1.78615466832636	0.0740742186127431	-0.883515481085143	150.028210594259	1.06577181208054	1.1467	0.1412	1.1295	0.136	1062548367
1661	6	3654995	4275440	0.421262	0.19412679609	363	10	-1.82264678053849	0.068356905553987	-0.971280381796567	137.179446966539	1.00345542501728	1.1467	0.1412	1.1295	0.136	1063131265
1662	6	4275440	4877448	0.4191	0.169446253206	358	9	-1.7873774632336	0.073876501611385	-0.904793126778193	135.289922903639	1.02873563218391	1.1467	0.1412	1.1295	0.136	1063751710
1663	6	4877448	5452195	0.416398	0.130052005491	425	9	-1.40388738806979	0.160352385830673	-0.657289873017385	160.609545346499	1.22126436781609	1.1467	0.1412	1.1295	0.136	1064353718
1664	6	5452195	6088807	0.426062	0.214592247711	371	10	-1.78082982469957	0.0749402555422543	-0.939830743171514	140.202685467179	1.02557014512785	1.1467	0.1412	1.1295	0.136	1064928465
1665	6	6088807	6680836	0.410524	0.1554467771	405	9	-1.51836203737242	0.128923156301861	-0.726830806270462	153.051449094899	1.16379310344828	1.1467	0.1412	1.1295	0.136	1065565077
1666	6	6680836	7281285	0.448114	0.167289811458	438	12	-1.59306061245573	0.111146594221486	-0.732167400015641	165.522307910039	1.19183673469388	1.1467	0.1412	1.1295	0.136	1066157106
1667	6	7281285	7880049	0.414016	0.164946456367	382	9	-1.65000788407045	0.0989413235500456	-0.811180076006701	144.359638405559	1.09770114942529	1.1467	0.1412	1.1295	0.136	1066757555
1668	6	7880049	8494427	0.391732	0.186168775575	346	7	-1.7155912531336	0.0862368805429743	-0.890970680984476	130.755065152679	1.05327245053272	1.1467	0.1412	1.1295	0.136	1067356319
1669	6	8494427	9076754	0.361534	0.141375893613	307	4	-1.48240297511581	0.138233102832836	-0.830126961393398	116.016777462059	1.04778156996587	1.1467	0.1412	1.1295	0.136	1067970697
1670	6	9076754	9647975	0.358054	0.124682040751	287	3	-1.37267004126558	0.169854946732751	-0.821218749417163	108.458681210459	1.05709023941068	1.1467	0.1412	1.1295	0.136	1068553024
1671	6	9647975	10245718	0.370796	0.16352010814	334	5	-1.54534354653557	0.122263187576795	-0.798247178521847	126.220207401719	1.09508196721311	1.1467	0.1412	1.1295	0.136	1069124245
1672	6	10245718	10896383	0.414632	0.231555408697	441	9	-1.31230766862768	0.189416345746051	-0.603974058484929	166.656022347779	1.26724137931034	1.1467	0.1412	1.1295	0.136	1069721988
1673	6	10896383	11502203	0.405948	0.174672344921	442	8	-1.29532544392052	0.195207985426574	-0.608754428092008	167.033927160359	1.26466380543634	1.1467	0.1412	1.1295	0.136	1070372653
1674	6	11502203	12075330	0.395092	0.127593011671	410	7	-1.34418897649053	0.178887285411764	-0.646118809115754	154.940973157799	1.24809741248097	1.1467	0.1412	1.1295	0.136	1070978473
1675	6	12075330	12660844	0.382698	0.146049453984	358	6	-1.53424918598057	0.124968361412185	-0.782532754993147	135.289922903639	1.11526479750779	1.1467	0.1412	1.1295	0.136	1071551600
1676	6	12660844	13230225	0.397744	0.121853381128	381	7	-1.51248063309442	0.130411635848604	-0.751951721127878	143.981733592979	1.15981735159817	1.1467	0.1412	1.1295	0.136	1072137114
1677	6	13230225	13831871	0.415996	0.168946523371	471	9	-1.14059569467374	0.254038209706188	-0.509025654429666	177.993166725179	1.35344827586207	1.1467	0.1412	1.1295	0.136	1072706495
1678	6	13831871	14411474	0.417772	0.137340558969	376	9	-1.68435027886124	0.0921139938420266	-0.834020052364812	142.092209530079	1.08045977011494	1.1467	0.1412	1.1295	0.136	1073308141
1679	6	14411474	14995280	0.424674	0.143551111157	425	10	-1.49856537278688	0.133986421482625	-0.743787088767254	160.609545346499	1.17484450587422	1.1467	0.1412	1.1295	0.136	1073887744
1680	6	14995280	15630685	0.420284	0.213100306104	406	10	-1.59788064290431	0.110069542816586	-0.809770202607141	153.429353907479	1.12232204561161	1.1467	0.1412	1.1295	0.136	1074471550
1681	6	15630685	16228964	0.407612	0.164269513053	373	8	-1.68053260053264	0.0928537369018796	-0.853625167228202	140.958495092339	1.06723891273248	1.1467	0.1412	1.1295	0.136	1075106955
1682	6	16228964	16826186	0.411862	0.162790386155	342	9	-1.87895718267571	0.0602503398856458	-0.970756389156551	129.243445902359	0.982758620689655	1.1467	0.1412	1.1295	0.136	1075705234
1683	6	16826186	17466677	0.394816	0.219348905761	388	7	-1.47185850908659	0.141059089831077	-0.725686066434073	146.627067281039	1.18112633181126	1.1467	0.1412	1.1295	0.136	1076302456
1684	6	17466677	18121975	0.392448	0.236988362547	322	7	-1.85486710687475	0.0636152061757454	-0.994682030506583	121.685349650759	0.980213089802131	1.1467	0.1412	1.1295	0.136	1076942947
1685	6	18121975	18739120	0.3866	0.189817627948	346	6	-1.60566137097969	0.1083483331569	-0.831720304620679	130.755065152679	1.07788161993769	1.1467	0.1412	1.1295	0.136	1077598245
1686	6	18739120	19339943	0.36357	0.167808156479	350	4	-1.21546824991483	0.224187551175446	-0.641010694931249	132.266684402999	1.19453924914676	1.1467	0.1412	1.1295	0.136	1078215390
1687	6	19339943	19953454	0.375198	0.185018687521	334	5	-1.54534354653557	0.122263187576795	-0.798247178521847	126.220207401719	1.09508196721311	1.1467	0.1412	1.1295	0.136	1078816213
1688	6	19953454	20567405	0.402976	0.185602759829	414	8	-1.45164139153123	0.146601343381889	-0.703170029984114	156.452592408119	1.18454935622318	1.1467	0.1412	1.1295	0.136	1079429724
1689	6	20567405	21152531	0.361754	0.145483195073	336	4	-1.30237723021282	0.192787462426722	-0.699904383984817	126.976017026879	1.14675767918089	1.1467	0.1412	1.1295	0.136	1080043675
1690	6	21152531	21793482	0.401466	0.219909166223	345	8	-1.83684854814336	0.0662322566706369	-0.966204435817908	130.377160340099	0.987124463519313	1.1467	0.1412	1.1295	0.136	1080628801
1691	6	21793482	22407017	0.38179	0.185050567612	392	6	-1.33191466181637	0.182888232537812	-0.651638688142195	148.138686531359	1.22118380062305	1.1467	0.1412	1.1295	0.136	1081269752
1692	6	22407017	22965029	0.36134	0.103961921966	334	4	-1.31479279882682	0.188579548286882	-0.708517514289525	126.220207401719	1.13993174061433	1.1467	0.1412	1.1295	0.136	1081883287
1693	6	22965029	23566253	0.357884	0.168363205727	332	3	-1.09202383682086	0.274822624046207	-0.611086244745926	125.464397776559	1.22283609576427	1.1467	0.1412	1.1295	0.136	1082441299
1694	6	23566253	24165068	0.367584	0.16501757638	299	4	-1.5320652495718	0.125506334000685	-0.868220132565473	112.993538961419	1.02047781569966	1.1467	0.1412	1.1295	0.136	1083042523
1695	6	24165068	24798646	0.38836	0.210831184164	319	6	-1.76633878722773	0.0773390279936624	-0.948935918492534	120.551635213019	0.993769470404984	1.1467	0.1412	1.1295	0.136	1083641338
1696	6	24798646	25404978	0.395866	0.175369269641	438	7	-1.18170048045919	0.237324567631486	-0.550811849020027	165.522307910039	1.33333333333333	1.1467	0.1412	1.1295	0.136	1084274916
1697	6	25404978	25955161	0.379314	0.0912114696383	413	5	-1.05072676526117	0.293384099532716	-0.491953499576453	156.074687595539	1.35409836065574	1.1467	0.1412	1.1295	0.136	1084881248
1698	6	25955161	26593154	0.408394	0.216292341766	456	8	-1.21716747011516	0.223540504226548	-0.563766973318698	172.324594536479	1.30472103004292	1.1467	0.1412	1.1295	0.136	1085431431
1699	6	26593154	27503927	0.386482	0.451015785492	338	6	-1.65326949431244	0.0982760285674737	-0.865469095975219	127.731826652039	1.05295950155763	1.1467	0.1412	1.1295	0.136	1086069424
1700	6	27503927	28141568	0.386724	0.215859707892	355	6	-1.55210223223035	0.120637763970704	-0.794673317865359	134.156208465899	1.10591900311526	1.1467	0.1412	1.1295	0.136	1086980197
1701	6	28141568	28763732	0.39307	0.196353373066	438	7	-1.18170048045919	0.237324567631486	-0.550811849020027	165.522307910039	1.33333333333333	1.1467	0.1412	1.1295	0.136	1087617838
1702	6	28763732	29455581	0.376566	0.277298948181	332	5	-1.5578654903653	0.119265137318596	-0.806912039648974	125.464397776559	1.08852459016393	1.1467	0.1412	1.1295	0.136	1088240002
1703	6	29455581	30127161	0.443502	0.255487060365	424	12	-1.67007955163909	0.0949036252846726	-0.779034005053615	160.231640533919	1.15374149659864	1.1467	0.1412	1.1295	0.136	1088931851
1704	6	30127161	30815409	0.445346	0.273517685485	465	12	-1.44452408688783	0.148591609276638	-0.645867553621421	175.725737849699	1.26530612244898	1.1467	0.1412	1.1295	0.136	1089603431
1705	6	30815409	31540254	0.459316	0.310197352537	501	13	-1.23232728622779	0.217826850989508	-0.547843885032892	189.330311102579	1.34496644295302	1.1467	0.1412	1.1295	0.136	1090291679
1706	6	31540254	32272534	0.499104	0.317201070629	455	15	-1.38188385698692	0.167007365370823	-0.593249227998254	171.946689723899	1.34814814814815	1.1467	0.1412	1.1295	0.136	1091016524
1707	6	32272534	32940892	0.395432	0.251897934939	407	7	-1.36159845820818	0.17332464209549	-0.656713924354953	153.807258720059	1.23896499238965	1.1467	0.1412	1.1295	0.136	1091748804
1708	6	32940892	33616172	0.475282	0.259566402085	418	14	-1.61142742505551	0.107086593708191	-0.769563645512912	157.964211658439	1.14207650273224	1.1467	0.1412	1.1295	0.136	1092417162
1709	6	33616172	34173068	0.530004	0.102166293168	362	16	-0.466034853208323	0.641190553201152	-0.280268155009146	136.801542153959	1.73621103117506	1.1467	0.1412	1.1295	0.136	1093092442
1710	6	34173068	34863754	0.439128	0.276082040175	308	11	-2.34066292057393	0.0192495377497883	-1.21924651331296	116.394682274639	0.834123222748815	1.1467	0.1412	1.1295	0.136	1093649338
1711	6	34863754	35475158	0.46612	0.182210126201	490	13	-1.29090518241129	0.196736558161915	-0.57987273922553	185.173358164199	1.31543624161074	1.1467	0.1412	1.1295	0.136	1094340024
1712	6	35475158	36138893	0.414346	0.246687307434	427	9	-1.39243992313953	0.163789222100159	-0.650516644421959	161.365354971659	1.22701149425287	1.1467	0.1412	1.1295	0.136	1094951428
1713	6	36138893	36758811	0.451066	0.193441713259	450	13	-1.50391571398766	0.132603070377038	-0.702729487011064	170.057165660999	1.20805369127517	1.1467	0.1412	1.1295	0.136	1095615163
1714	6	36758811	37402144	0.451552	0.222797524766	496	13	-1.25895360267484	0.208047090934652	-0.562314367841226	187.440787039679	1.33154362416107	1.1467	0.1412	1.1295	0.136	1096235081
1715	6	37402144	37980506	0.452554	0.135489537694	394	13	-1.80213045819458	0.0715248826500152	-0.894458858771725	148.894496156519	1.05771812080537	1.1467	0.1412	1.1295	0.136	1096878414
1716	6	37980506	38573763	0.396154	0.157194942495	329	7	-1.81424498286692	0.0696400175975602	-0.963655134885959	124.330683338819	1.00152207001522	1.1467	0.1412	1.1295	0.136	1097456776
1717	6	38573763	39153860	0.402916	0.138075183978	421	8	-1.41256240462855	0.157784429744526	-0.678980564417043	159.097926096179	1.20457796852647	1.1467	0.1412	1.1295	0.136	1098050033
1718	6	39153860	39741250	0.42478	0.14877679225	405	10	-1.60310776238418	0.108910864542653	-0.813328022020331	153.051449094899	1.11955770559779	1.1467	0.1412	1.1295	0.136	1098630130
1719	6	39741250	40292846	0.443026	0.093539474543	341	12	-2.12669183394041	0.0334456964658445	-1.09332653059264	128.865541089779	0.927891156462585	1.1467	0.1412	1.1295	0.136	1099217520
1720	6	40292846	40820927	0.466558	0.0531755545077	499	13	-1.24297781280661	0.213876009549386	-0.55361467289084	188.574501477419	1.33959731543624	1.1467	0.1412	1.1295	0.136	1099769116
1721	6	40820927	41400883	0.44439	0.137865631186	370	12	-1.96715260277489	0.0491656203930067	-0.975572999100503	139.824780654599	1.00680272108844	1.1467	0.1412	1.1295	0.136	1100297197
1722	6	41400883	42018178	0.483554	0.19001449874	387	14	-1.78100114923393	0.0749122629956029	-0.880733021449384	146.249162468459	1.05737704918033	1.1467	0.1412	1.1295	0.136	1100877153
1723	6	42018178	42642125	0.432428	0.198649885327	413	11	-1.7399079799458	0.081875177249582	-0.796035082588412	156.074687595539	1.11848341232227	1.1467	0.1412	1.1295	0.136	1101494448
1724	6	42642125	43324689	0.473234	0.267467959049	416	14	-1.62236766532509	0.104724648260836	-0.776483059452703	157.208402033279	1.13661202185792	1.1467	0.1412	1.1295	0.136	1102118395
1725	6	43324689	43934736	0.480738	0.180391019053	776	14	0.346875583198415	0.72868479086829	0.122990064593333	293.254134562078	2.12021857923497	2.1981	0.2236	2.1843	0.2479	1102800959
1726	6	43934736	44514767	0.47925	0.13797710812	764	14	0.281234141580965	0.778530819754519	0.100506050441954	288.719276811118	2.08743169398907	2.1981	0.2236	2.1843	0.2479	1103411006
1727	6	44514767	45135943	0.392918	0.195075147784	632	7	-0.0558873293848898	0.955431564740194	-0.0218181604440974	238.835841550559	1.92389649923896	2.1981	0.2236	2.1843	0.2479	1103991037
1728	6	45135943	45718057	0.386736	0.141061716434	633	6	0.10228005358276	0.918534387203764	0.0397131571709379	239.213746363139	1.97196261682243	2.1981	0.2236	2.1843	0.2479	1104612213
1729	6	45718057	46280952	0.405026	0.111734870624	769	8	0.530221515676074	0.595958355137001	0.190182800478387	290.608800874018	2.2002861230329	2.1981	0.2236	2.1843	0.2479	1105194327
1730	6	46280952	46859319	0.379576	0.135497011413	593	5	0.0762481794146754	0.939221652592813	0.0299368235501049	224.097553859939	1.94426229508197	2.1981	0.2236	2.1843	0.2479	1105757222
1731	6	46859319	47465987	0.3945	0.175825987196	723	7	0.472200282716973	0.63678383795913	0.172252928329917	273.225179495338	2.20091324200913	2.1981	0.2236	2.1843	0.2479	1106335589
1732	6	47465987	48034139	0.365292	0.119953815176	591	4	0.280607768072034	0.779011257276889	0.114792513413955	223.341744234779	2.01706484641638	2.1981	0.2236	2.1843	0.2479	1106942257
1733	6	48034139	48627599	0.346282	0.157483233916	579	2	0.770904983302107	0.440763253153933	0.297154674487036	218.806886483819	2.32296890672016	2.1981	0.2236	2.1843	0.2479	1107510409
1734	6	48627599	49238865	0.343576	0.182025501173	486	2	0.105699192736133	0.915821020867523	0.0445476401035802	183.661738913879	1.94984954864594	2.1981	0.2236	2.1843	0.2479	1108103869
1735	6	49238865	49867340	0.35246	0.204423405863	667	3	0.997231240712019	0.318652280196754	0.395417275091734	252.062509990858	2.45672191528545	2.1981	0.2236	2.1843	0.2479	1108715135
1736	6	49867340	50434914	0.346062	0.119057603061	566	2	0.677919227631595	0.497822908036958	0.264393379329682	213.894123920279	2.27081243731194	2.1981	0.2236	2.1843	0.2479	1109343610
1737	6	50434914	51018346	0.364844	0.143002097931	640	4	0.584789199115007	0.558689467738097	0.229706288123785	241.859080051199	2.18430034129693	2.1981	0.2236	2.1843	0.2479	1109911184
1738	6	51018346	51593711	0.369522	0.130986417318	545	4	-0.00495031004994053	0.996050240171824	-0.00210938709928892	205.958122856099	1.86006825938567	2.1981	0.2236	2.1843	0.2479	1110494616
1739	6	51593711	52179324	0.3887	0.146193817419	818	6	1.20321790565263	0.228892007619708	0.409608500684346	309.126136690438	2.54828660436137	2.1981	0.2236	2.1843	0.2479	1111069981
1740	6	52179324	52881718	0.412064	0.288148816761	717	9	0.267442491748628	0.789128486800268	0.0972204046594554	270.957750619858	2.06034482758621	2.1981	0.2236	2.1843	0.2479	1111655594
1741	6	52881718	53498600	0.398626	0.189472216729	697	7	0.321318107830726	0.747969335333614	0.119415937247223	263.399654368258	2.12176560121766	2.1981	0.2236	2.1843	0.2479	1112357988
1742	6	53498600	54058432	0.377478	0.106874919619	779	5	1.24078895557972	0.214683722275289	0.42352804706577	294.387848999818	2.55409836065574	2.1981	0.2236	2.1843	0.2479	1112974870
1743	6	54058432	54657115	0.347932	0.164833476147	596	2	0.892501740717393	0.37212406015434	0.338903656959961	225.231268297679	2.39117352056169	2.1981	0.2236	2.1843	0.2479	1113534702
1744	6	54657115	55273567	0.344508	0.188906841084	563	2	0.656460976323015	0.511527568211831	0.256726248578029	212.760409482539	2.25877632898696	2.1981	0.2236	2.1843	0.2479	1114133385
1745	6	55273567	55842418	0.339244	0.121035209572	450	1	0.194329537791086	0.845917858651434	0.101448586788345	170.057165660999	1.98237885462555	2.1981	0.2236	2.1843	0.2479	1114749837
1746	6	55842418	56416948	0.360592	0.129723426105	618	4	0.448217944361019	0.65399591346607	0.179241221140797	233.545174174439	2.10921501706485	2.1981	0.2236	2.1843	0.2479	1115318688
1747	6	56416948	57023946	0.365594	0.176274056916	682	4	0.845516140008983	0.397822725080596	0.321406122260595	257.731082179558	2.32764505119454	2.1981	0.2236	2.1843	0.2479	1115893218
1748	6	57023946	57681063	0.363996	0.239100495041	1102	4	3.45278554894875	0.000554829899791862	1.01368670180758	416.451103463157	3.76109215017065	2.1981	0.2236	2.1843	0.2479	1116500216
1749	6	57681063	62533304	0.356196	0.896954829737	741	3	1.45873833246555	0.144637141369348	0.547204056212983	280.027466121778	2.7292817679558	2.1981	0.2236	2.1843	0.2479	1117157333
1750	6	62533304	63116659	0.339918	0.142888978409	180	1	-1.52278262738057	0.127813097731596	-1.22047950809902	68.0228662643996	0.79295154185022	1.0179	0.1162	1.0135	0.1136	1122009574
1751	6	63116659	63735622	0.342568	0.192197271889	210	2	-1.86845992765321	0.0616979906743335	-1.16601934583608	79.3600106417995	0.842527582748245	1.0179	0.1162	1.0135	0.1136	1122592929
1752	6	63735622	64411760	0.360376	0.26050599138	337	4	-1.29616944590582	0.194917113576081	-0.695617025581719	127.353921839459	1.15017064846416	1.0179	0.1162	1.0135	0.1136	1123211892
1753	6	64411760	65043300	0.350418	0.208284510878	269	3	-1.48492852304346	0.13756275933903	-0.914663313536227	101.656394584019	0.990791896869245	1.0179	0.1162	1.0135	0.1136	1123888030
1754	6	65043300	65642963	0.334192	0.166198348072	248	1	-1.09032474874475	0.275570117062131	-0.758136294041817	93.7203935198394	1.09251101321586	1.0179	0.1162	1.0135	0.1136	1124519570
1755	6	65642963	66245918	0.323604	0.170750719374	282	1	-0.874095809426835	0.382066079437877	-0.572781252029898	106.569157147559	1.24229074889868	1.0179	0.1162	1.0135	0.1136	1125119233
1756	6	66245918	66837329	0.33616	0.154564253962	254	1	-1.05216670062982	0.292723074275958	-0.723647917656526	95.9878223953194	1.11894273127753	1.0179	0.1162	1.0135	0.1136	1125722188
1757	6	66837329	67447320	0.333074	0.180315775151	234	1	-1.17936019434624	0.238254778471173	-0.841967884845287	88.4297261437195	1.03083700440529	1.0179	0.1162	1.0135	0.1136	1126313599
1758	6	67447320	68034964	0.327958	0.149144720273	219	1	-1.27475531463356	0.202395861519891	-0.937545544827519	82.7611539550195	0.964757709251101	1.0179	0.1162	1.0135	0.1136	1126923590
1759	6	68034964	68641852	0.329252	0.176124754485	234	1	-1.17936019434624	0.238254778471173	-0.841967884845287	88.4297261437195	1.03083700440529	1.0179	0.1162	1.0135	0.1136	1127511234
1760	6	68641852	69249230	0.338202	0.176789412853	232	1	-1.19207954371788	0.23323005718826	-0.85435160930112	87.6739165185595	1.02202643171806	1.0179	0.1162	1.0135	0.1136	1128118122
1761	6	69249230	69817058	0.338988	0.119451664941	253	1	-1.05852637531564	0.289815532692427	-0.729339029734382	95.6099175827394	1.11453744493392	1.0179	0.1162	1.0135	0.1136	1128725500
1762	6	69817058	70418143	0.352288	0.168170890972	255	3	-1.57224067553738	0.115894745451384	-0.991772239233993	96.3657272078994	0.939226519337017	1.0179	0.1162	1.0135	0.1136	1129293328
1763	6	70418143	70987040	0.354106	0.121106281102	233	3	-1.70944548659924	0.0873684613301273	-1.12193953143857	88.0518213311395	0.858195211786372	1.0179	0.1162	1.0135	0.1136	1129894413
1764	6	70987040	71632665	0.365758	0.225556631171	258	4	-1.78658440615878	0.0740046839110334	-1.08099455134032	97.4994416456394	0.880546075085324	1.0179	0.1162	1.0135	0.1136	1130463310
1765	6	71632665	72247133	0.372412	0.18628797594	299	5	-1.76447756355588	0.0776516095384605	-0.957949796797794	112.993538961419	0.980327868852459	1.0179	0.1162	1.0135	0.1136	1131108935
1766	6	72247133	72836840	0.357462	0.1521213077	303	3	-1.27288472412968	0.203058950675869	-0.7429516926199	114.505158211739	1.11602209944751	1.0179	0.1162	1.0135	0.1136	1131723403
1767	6	72836840	73416225	0.349408	0.137015973834	278	2	-1.38207289799207	0.166949319099103	-0.761323790778693	105.057537897239	1.11534603811434	1.0179	0.1162	1.0135	0.1136	1132313110
1768	6	73416225	74046820	0.371366	0.207098058183	308	5	-1.70812881632208	0.0876124430570696	-0.915164930300997	116.394682274639	1.00983606557377	1.0179	0.1162	1.0135	0.1136	1132892495
1769	6	74046820	74771534	0.38404	0.310072663147	343	6	-1.62351441722947	0.104479483931102	-0.844283766084591	129.621350714939	1.06853582554517	1.0179	0.1162	1.0135	0.1136	1133523090
1770	6	74771534	75429044	0.350406	0.239555291935	262	3	-1.52858459929042	0.126367456315207	-0.9527026745554	99.0110608959594	0.965009208103131	1.0179	0.1162	1.0135	0.1136	1134247804
1771	6	75429044	76026361	0.358678	0.162923539762	279	3	-1.42256269983353	0.154862963373573	-0.862004364263663	105.435442709819	1.02762430939227	1.0179	0.1162	1.0135	0.1136	1134905314
1772	6	76026361	76651856	0.359274	0.200633098586	261	3	-1.53482118161141	0.124827758329599	-0.958219679522966	98.6331560833794	0.961325966850829	1.0179	0.1162	1.0135	0.1136	1135502631
1773	6	76651856	77307552	0.359486	0.237451501916	269	3	-1.48492852304346	0.13756275933903	-0.914663313536227	101.656394584019	0.990791896869245	1.0179	0.1162	1.0135	0.1136	1136128126
1774	6	77307552	77938252	0.347118	0.207230061836	248	2	-1.59665541107786	0.110342540011616	-0.926068553115326	93.7203935198394	0.994984954864594	1.0179	0.1162	1.0135	0.1136	1136783822
1775	6	77938252	78577932	0.351984	0.21835917959	238	3	-1.67826257499427	0.0932958506820318	-1.09130791278491	89.9413453940395	0.876611418047882	1.0179	0.1162	1.0135	0.1136	1137414522
1776	6	78577932	79196889	0.347736	0.19218944127	299	2	-1.23186513883201	0.217999465697991	-0.656263189304096	112.993538961419	1.19959879638917	1.0179	0.1162	1.0135	0.1136	1138054202
1777	6	79196889	79835303	0.351362	0.216809155188	256	3	-1.56600409321638	0.117347658900404	-0.986125676092851	96.7436320204794	0.942909760589319	1.0179	0.1162	1.0135	0.1136	1138673159
1778	6	79835303	80451178	0.371052	0.188146945403	252	5	-2.05874324355457	0.039518841291604	-1.20467154749598	95.2320127701594	0.826229508196721	1.0179	0.1162	1.0135	0.1136	1139311573
1779	6	80451178	81041473	0.366058	0.152965889936	298	4	-1.5382730338788	0.123981870238417	-0.873053286301416	112.615634148839	1.01706484641638	1.0179	0.1162	1.0135	0.1136	1139927448
1780	6	81041473	81694980	0.347518	0.234897254352	273	2	-1.41783665017303	0.156238461201128	-0.787507722582348	103.168013834339	1.09528585757272	1.0179	0.1162	1.0135	0.1136	1140517743
1781	6	81694980	82328988	0.339034	0.211366418089	274	1	-0.924973206913403	0.354979844519723	-0.614300521468165	103.545918646919	1.20704845814978	1.0179	0.1162	1.0135	0.1136	1141171250
1782	6	82328988	82924972	0.36356	0.161051303391	269	4	-1.71829877878179	0.0857421320194132	-1.02075944420695	101.656394584019	0.918088737201365	1.0179	0.1162	1.0135	0.1136	1141805258
1783	6	82924972	83585903	0.369308	0.243491378071	285	4	-1.6189742298698	0.105452807939863	-0.937403697711474	107.702871585299	0.972696245733788	1.0179	0.1162	1.0135	0.1136	1142401242
1784	6	83585903	84214469	0.360642	0.204538584651	313	4	-1.44515626927381	0.148413996630582	-0.802202959830959	118.284206337539	1.06825938566553	1.0179	0.1162	1.0135	0.1136	1143062173
1785	6	84214469	84848881	0.370954	0.211868627958	312	5	-1.68308492866262	0.0923586516384426	-0.89654925213365	117.906301524959	1.02295081967213	1.0179	0.1162	1.0135	0.1136	1143690739
1786	6	84848881	85463400	0.363604	0.186355507315	273	4	-1.69346764155379	0.0903664890991611	-0.999464665843725	103.168013834339	0.931740614334471	1.0179	0.1162	1.0135	0.1136	1144325151
1787	6	85463400	86110508	0.382938	0.227331450083	418	6	-1.17718826098493	0.239120373050445	-0.558989400176521	157.964211658439	1.30218068535826	1.0179	0.1162	1.0135	0.1136	1144939670
1788	6	86110508	86850705	0.37861	0.324504152273	673	5	0.577125932603941	0.563854387202974	0.212511223614418	254.329938866338	2.20655737704918	2.1925	0.1986	2.1986	0.2071	1145586778
1789	6	86850705	87556077	0.374246	0.291154171132	624	5	0.270338308775516	0.786899995987609	0.10345074786635	235.812603049919	2.04590163934426	2.1925	0.1986	2.1986	0.2071	1146326975
1790	6	87556077	88202979	0.372262	0.22708540088	636	5	0.345469971753906	0.729741081301484	0.130931484288457	240.347460800879	2.08524590163934	2.1925	0.1986	2.1986	0.2071	1147032347
1791	6	88202979	88812541	0.378068	0.179738894485	669	5	0.552082044944478	0.580892142903499	0.203910929645562	252.818319616018	2.19344262295082	2.1925	0.1986	2.1986	0.2071	1147679249
1792	6	88812541	89422503	0.384236	0.180276804129	618	6	0.0130148223338514	0.989615967349989	0.00511449564697124	233.545174174439	1.92523364485981	2.1925	0.1986	2.1986	0.2071	1148288811
1793	6	89422503	90073803	0.383806	0.232304621526	577	6	-0.230976809746499	0.817332818077427	-0.0939210236119209	218.051076858659	1.79750778816199	2.1925	0.1986	2.1986	0.2071	1148898773
1794	6	90073803	90697068	0.408758	0.197773017898	717	8	0.239920470113313	0.810391911403707	0.0891723212184652	270.957750619858	2.05150214592275	2.1925	0.1986	2.1986	0.2071	1149550073
1795	6	90697068	91259337	0.394648	0.110745924104	760	7	0.686917223901247	0.492134892390438	0.244256699709747	287.207657560798	2.31354642313546	2.1925	0.1986	2.1986	0.2071	1150173338
1796	6	91259337	91823919	0.372058	0.114389052432	671	5	0.564603988774209	0.572343151596929	0.208217485204285	253.574129241178	2.2	2.1925	0.1986	2.1986	0.2071	1150735607
1797	6	91823919	92397926	0.356172	0.128930483426	646	3	0.866263011971152	0.386345945193214	0.349264678601074	244.126508926679	2.37937384898711	2.1925	0.1986	2.1986	0.2071	1151300189
1798	6	92397926	92973740	0.341914	0.131664044292	537	2	0.47048946498199	0.638005359225056	0.188513414483212	202.934884355459	2.15446339017051	2.1925	0.1986	2.1986	0.2071	1151874196
1799	6	92973740	93560045	0.337618	0.14720154186	527	1	0.684024488599299	0.493959702333637	0.329326547208523	199.155836229659	2.3215859030837	2.1925	0.1986	2.1986	0.2071	1152450010
1800	6	93560045	94133020	0.33896	0.12736157773	522	1	0.652226115170195	0.514255315294492	0.315573392141193	197.266312166759	2.29955947136564	2.1925	0.1986	2.1986	0.2071	1153036315
1801	6	94133020	94703896	0.336766	0.124153056005	573	1	0.976569524147063	0.328782312918307	0.450058724328213	216.539457608339	2.52422907488987	2.1925	0.1986	2.1986	0.2071	1153609290
1802	6	94703896	95271377	0.335412	0.118913232337	560	1	0.893893753231391	0.371378740379527	0.416950412516275	211.626695044799	2.46696035242291	2.1925	0.1986	2.1986	0.2071	1154180166
1803	6	95271377	96036415	0.333528	0.346437693291	565	1	0.925692126660496	0.3546060007036	0.429774452873858	213.516219107699	2.48898678414097	2.1925	0.1986	2.1986	0.2071	1154747647
1804	6	96036415	96620016	0.341122	0.143250268591	491	2	0.1414629449171	0.887504231288851	0.0593143508124922	185.551262976779	1.96990972918756	2.1925	0.1986	2.1986	0.2071	1155512685
1805	6	96620016	97234898	0.357176	0.186835848179	559	3	0.323680350044702	0.746180049040608	0.140578796750339	211.248790232219	2.05893186003683	2.1925	0.1986	2.1986	0.2071	1156096286
1806	6	97234898	97805389	0.36661	0.123561984326	630	4	0.522711356045012	0.601175134420258	0.206986211623701	238.080031925399	2.15017064846416	2.1925	0.1986	2.1986	0.2071	1156711168
1807	6	97805389	98386376	0.341674	0.139395545856	548	2	0.549169719780116	0.582888982557208	0.217767219458326	207.091837293839	2.19859578736209	2.1925	0.1986	2.1986	0.2071	1157281659
1808	6	98386376	98975027	0.347308	0.150600270789	607	2	0.971181995515519	0.331457657953243	0.365287842753481	229.388221236059	2.43530591775326	2.1925	0.1986	2.1986	0.2071	1157862646
1809	6	98975027	99535359	0.375852	0.107671880242	696	5	0.721128286645855	0.470830588868186	0.26099202485283	263.021749555678	2.28196721311475	2.1925	0.1986	2.1986	0.2071	1158451297
1810	6	99535359	100159224	0.383772	0.198544556915	603	6	-0.0762504089150573	0.939219878872546	-0.0303343403573186	227.876601985739	1.8785046728972	2.1925	0.1986	2.1986	0.2071	1159011629
1811	6	100159224	100761366	0.36695	0.169631083698	437	4	-0.675391015205881	0.499427372331845	-0.320732337262979	165.144403097459	1.49146757679181	1.0959	0.2455	1.0132	0.1894	1159635494
1812	6	100761366	101330690	0.349228	0.121765462197	239	2	-1.6610301650036	0.0967073885547118	-0.979398055521452	90.3192502066195	0.958876629889669	1.0959	0.2455	1.0132	0.1894	1160237636
1813	6	101330690	101944564	0.354454	0.185500607617	225	3	-1.75933814516719	0.0785200912411646	-1.17234448487581	85.0285828304995	0.828729281767956	1.0959	0.2455	1.0132	0.1894	1160806960
1814	6	101944564	102497881	0.328368	0.0963588684244	259	1	-1.02036832720072	0.307553809263032	-0.695524316742138	97.8773464582194	1.14096916299559	1.0959	0.2455	1.0132	0.1894	1161420834
1815	6	102497881	103097183	0.327976	0.165696093122	230	1	-1.20479889308952	0.228280947425297	-0.866842553484317	86.9181068933995	1.01321585903084	1.0959	0.2455	1.0132	0.1894	1161974151
1816	6	103097183	103707593	0.328836	0.180878425976	202	1	-1.38286978429251	0.166704796636539	-1.0541211216769	76.3367721411595	0.889867841409692	1.0959	0.2455	1.0132	0.1894	1162573453
1817	6	103707593	104315804	0.333038	0.177916874243	306	1	-0.721463616967132	0.470624317876122	-0.45494476173604	115.638872649479	1.34801762114537	1.0959	0.2455	1.0132	0.1894	1163183863
1818	6	104315804	104915254	0.355272	0.165902076904	530	3	0.142819462735886	0.886432765614584	0.0637228733577107	200.289550667399	1.95211786372007	2.0558	0.1822	2.0446	0.1424	1163792074
1819	6	104915254	105542557	0.361448	0.202937017677	597	4	0.317854473914031	0.750595327526199	0.129365314501227	225.609173110259	2.03754266211604	2.0558	0.1822	2.0446	0.1424	1164391524
1820	6	105542557	106147043	0.391714	0.172850984142	719	7	0.448987640426781	0.653440572592345	0.164249051818097	271.713560245018	2.18873668188737	2.0558	0.1822	2.0446	0.1424	1165018827
1821	6	106147043	106730535	0.391564	0.143090222317	639	7	-0.0152652053770542	0.987820601334431	-0.00592678767420597	241.481175238619	1.94520547945205	2.0558	0.1822	2.0446	0.1424	1165623313
1822	6	106730535	107361637	0.394188	0.207735041245	576	7	-0.380864321447575	0.703303928066455	-0.155673907178888	217.673172046079	1.75342465753425	2.0558	0.1822	2.0446	0.1424	1166206805
1823	6	107361637	107992090	0.395196	0.206919469017	674	7	0.187845414662124	0.850997833655226	0.0710058725606581	254.707843678918	2.0517503805175	2.0558	0.1822	2.0446	0.1424	1166837907
1824	6	107992090	108635870	0.408462	0.22333716487	747	8	0.407401842553367	0.683712873906027	0.148307445305798	282.294894997258	2.13733905579399	2.0558	0.1822	2.0446	0.1424	1167468360
1825	6	108635870	109244096	0.403836	0.177937148363	746	8	0.401819130138699	0.687817142253797	0.146374832771798	281.916990184678	2.13447782546495	2.0558	0.1822	2.0446	0.1424	1168112140
1826	6	109244096	109851753	0.396298	0.177167382257	636	7	-0.0326746870946981	0.973934009881912	-0.012715953336845	240.347460800879	1.93607305936073	2.0558	0.1822	2.0446	0.1424	1168720366
1827	6	109851753	110505516	0.390904	0.235196852682	644	7	0.0137505974856855	0.989028956297649	0.00531796949341668	243.370699301519	1.96042617960426	2.0558	0.1822	2.0446	0.1424	1169328023
1828	6	110505516	111141026	0.391332	0.213230318956	757	7	0.669507742183603	0.503171643627113	0.238550581364531	286.073943123058	2.30441400304414	2.0558	0.1822	2.0446	0.1424	1169981786
1829	6	111141026	111834090	0.376992	0.278565904447	605	5	0.151379842393065	0.879676089650422	0.0588398611660582	228.632411610899	1.98360655737705	2.0558	0.1822	2.0446	0.1424	1170617296
1830	6	111834090	112405381	0.414966	0.124789293022	689	9	0.107177982724944	0.914647782044612	0.0397512686618421	260.376415867618	1.97988505747126	2.0558	0.1822	2.0446	0.1424	1171310360
1831	6	112405381	112986679	0.371526	0.139855977485	586	5	0.0324213760106147	0.974136015856124	0.0128053834263493	221.452220171879	1.92131147540984	2.0558	0.1822	2.0446	0.1424	1171881651
1832	6	112986679	113578305	0.346816	0.154871489759	630	2	1.13569525554796	0.256084126911817	0.418943154885078	238.080031925399	2.52758274824473	2.0558	0.1822	2.0446	0.1424	1172462949
1833	6	113578305	114170955	0.368922	0.156331730364	581	4	0.218529925002039	0.827016244911657	0.090172546640951	219.562696108979	1.98293515358362	2.0558	0.1822	2.0446	0.1424	1173054575
1834	6	114170955	114736361	0.370488	0.115679706264	642	5	0.383035803243101	0.701693217633978	0.144478016126404	242.614889676359	2.10491803278689	2.0558	0.1822	2.0446	0.1424	1173647225
1835	6	114736361	115363553	0.345392	0.20279595403	673	2	1.44326352430427	0.148946250788474	0.514197831108116	254.329938866338	2.70010030090271	2.0558	0.1822	2.0446	0.1424	1174212631
1836	6	115363553	116002958	0.341694	0.218023005763	548	2	0.549169719780116	0.582888982557208	0.217767219458326	207.091837293839	2.19859578736209	2.0558	0.1822	2.0446	0.1424	1174839823
1837	6	116002958	116594010	0.361666	0.15405074342	589	4	0.268192199458035	0.788551379062244	0.109902017066883	222.585934609619	2.01023890784983	2.0558	0.1822	2.0446	0.1424	1175479228
1838	6	116594010	117202245	0.36323	0.177949312355	620	4	0.460633512975018	0.645061563469531	0.18390259851066	234.300983799599	2.1160409556314	2.0558	0.1822	2.0446	0.1424	1176070280
1839	6	117202245	117816765	0.36827	0.186356831348	619	4	0.454425728668018	0.649522437593459	0.181573792450687	233.923078987019	2.11262798634812	2.0558	0.1822	2.0446	0.1424	1176678515
1840	6	117816765	118451301	0.374154	0.212022643317	546	5	-0.218017500584018	0.827415475894274	-0.0891943300760464	206.336027668679	1.79016393442623	2.0558	0.1822	2.0446	0.1424	1177293035
1841	6	118451301	119051583	0.375642	0.167058149336	662	5	0.508255241540417	0.611274354612431	0.188735935811319	250.172985927959	2.17049180327869	2.0558	0.1822	2.0446	0.1424	1177927571
1842	6	119051583	119651053	0.379046	0.165929904749	555	5	-0.161668753350226	0.871566712006886	-0.0656075097584304	209.737170981899	1.81967213114754	2.0558	0.1822	2.0446	0.1424	1178527853
1843	6	119651053	120231128	0.364064	0.138042494505	617	4	0.442010160054019	0.658481853811081	0.17690487238584	233.167269361859	2.10580204778157	2.0558	0.1822	2.0446	0.1424	1179127323
1844	6	120231128	120835950	0.331536	0.173310494658	474	1	0.346961730250789	0.728620069713385	0.176410644469567	179.126881162919	2.08810572687225	2.0558	0.1822	2.0446	0.1424	1179707398
1845	6	120835950	121458003	0.340378	0.196209969247	557	2	0.613544473705855	0.539516385496032	0.241268653837831	210.492980607059	2.23470411233701	2.0558	0.1822	2.0446	0.1424	1180312220
1846	6	121458003	122121399	0.35375	0.246302359375	481	3	-0.162773070992805	0.870697111698108	-0.0762325923228089	181.772214850979	1.77163904235727	2.0558	0.1822	2.0446	0.1424	1180934273
1847	6	122121399	122694598	0.34973	0.127702595434	567	2	0.685071978067788	0.493298501862181	0.266940061440028	214.272028732859	2.27482447342026	2.0558	0.1822	2.0446	0.1424	1181597669
1848	6	122694598	123323176	0.36145	0.204553770574	531	4	-0.0918592903479327	0.926809836252153	-0.0396537559594241	200.667455479979	1.8122866894198	2.0558	0.1822	2.0446	0.1424	1182170868
1849	6	123323176	123910263	0.341332	0.148337469574	524	2	0.377503709311477	0.705799308326503	0.153158138035249	198.022121791919	2.10230692076229	2.0558	0.1822	2.0446	0.1424	1182799446
1850	6	123910263	124461077	0.353756	0.0922525571245	510	3	0.0180878163160121	0.985568797534358	0.0082277607660071	192.731454415799	1.87845303867403	2.0558	0.1822	2.0446	0.1424	1183386533
1851	6	124461077	125025303	0.347148	0.113830273685	537	2	0.47048946498199	0.638005359225056	0.188513414483212	202.934884355459	2.15446339017051	2.0558	0.1822	2.0446	0.1424	1183937347
1852	6	125025303	125622700	0.369982	0.163035636269	588	4	0.261984415151036	0.793333457573975	0.107450538072787	222.208029797039	2.00682593856655	2.0558	0.1822	2.0446	0.1424	1184501573
1853	6	125622700	126203631	0.380098	0.139312586176	677	6	0.364124731912892	0.715764869292969	0.136663491317593	255.841558116658	2.10903426791277	2.0558	0.1822	2.0446	0.1424	1185098970
1854	6	126203631	126791342	0.364972	0.149241719144	619	4	0.454425728668018	0.649522437593459	0.181573792450687	233.923078987019	2.11262798634812	2.0558	0.1822	2.0446	0.1424	1185679901
1855	6	126791342	127402843	0.34821	0.182339848995	560	2	0.635002725014435	0.525426637745035	0.249018153442766	211.626695044799	2.24674022066199	2.0558	0.1822	2.0446	0.1424	1186267612
1856	6	127402843	128004721	0.356274	0.169266861391	547	3	0.248841362192778	0.803483494813953	0.109271346699706	206.713932481259	2.01473296500921	2.0558	0.1822	2.0446	0.1424	1186879113
1857	6	128004721	128556556	0.344622	0.0939320630261	507	2	0.255906951896192	0.798022686492064	0.10557707350114	191.597739978059	2.03410230692076	2.0558	0.1822	2.0446	0.1424	1187480991
1858	6	128556556	129126530	0.35134	0.122767003407	591	3	0.5232509843165	0.600799605869333	0.220888644084682	223.341744234779	2.1767955801105	2.0558	0.1822	2.0446	0.1424	1188032826
1859	6	129126530	129708501	0.34642	0.140850660944	514	2	0.305976204949545	0.759622763160764	0.125359685691677	194.243073666119	2.06218655967904	2.0558	0.1822	2.0446	0.1424	1188602800
1860	6	129708501	130283575	0.367104	0.130546677471	543	4	-0.0173658786639394	0.986144729930373	-0.00741341895921615	205.202313230939	1.85324232081911	2.0558	0.1822	2.0446	0.1424	1189184771
1861	6	130283575	130884823	0.376926	0.16839640215	563	5	-0.111580978031299	0.911155655154636	-0.0449603589156691	212.760409482539	1.84590163934426	2.0558	0.1822	2.0446	0.1424	1189759845
1862	6	130884823	131476973	0.374212	0.155619353204	574	5	-0.0427102869677752	0.96593247923938	-0.017044544320211	216.917362420919	1.88196721311475	2.0558	0.1822	2.0446	0.1424	1190361093
1863	6	131476973	132117348	0.374602	0.219207495608	602	5	0.132596926648468	0.894512163137513	0.0516682057638032	227.498697173159	1.97377049180328	2.0558	0.1822	2.0446	0.1424	1190953243
1864	6	132117348	132697509	0.364326	0.138170266529	612	4	0.410971238519022	0.681093624535085	0.165166035929074	231.277745298959	2.08873720136519	2.0558	0.1822	2.0446	0.1424	1191593618
1865	6	132697509	133286040	0.371126	0.150427080307	731	5	0.940262303666159	0.34708303054313	0.331776124956539	276.248417995978	2.39672131147541	2.0558	0.1822	2.0446	0.1424	1192173779
1866	6	133286040	133857443	0.361022	0.124960841998	568	4	0.137828729011047	0.890375778575818	0.0575253127411043	214.649933545439	1.93856655290102	2.0558	0.1822	2.0446	0.1424	1192762310
1867	6	133857443	134459809	0.378484	0.169939870444	631	5	0.314165112179577	0.753395638613446	0.11954472398665	238.457936737979	2.06885245901639	2.0558	0.1822	2.0446	0.1424	1193333713
1868	6	134459809	135084581	0.387122	0.199708053498	628	6	0.0725249764997905	0.942184129430509	0.0282722166342236	237.324222300239	1.95638629283489	2.0558	0.1822	2.0446	0.1424	1193936079
1869	6	135084581	135683262	0.382168	0.164830686125	607	6	-0.0524463472486816	0.958173045143349	-0.0207958260017213	229.388221236059	1.89096573208723	2.0558	0.1822	2.0446	0.1424	1194560851
1870	6	135683262	136272540	0.359	0.151504043932	378	3	-0.805141050055153	0.420738289641841	-0.423883251871778	142.848019155239	1.39226519337017	1.071	0.1594	1.0648	0.1498	1195159532
1871	6	136272540	136871024	0.381278	0.164555777598	289	6	-1.94486924972555	0.0517907168500041	-1.09142284975672	109.214490835619	0.900311526479751	1.071	0.1594	1.0648	0.1498	1195748810
1872	6	136871024	137478177	0.387566	0.176484345791	289	6	-1.94486924972555	0.0517907168500041	-1.09142284975672	109.214490835619	0.900311526479751	1.071	0.1594	1.0648	0.1498	1196347294
1873	6	137478177	138058633	0.390412	0.138608266604	279	7	-2.10440301149431	0.0353433069506021	-1.20147759679201	105.435442709819	0.849315068493151	1.071	0.1594	1.0648	0.1498	1196954447
1874	6	138058633	138659324	0.400658	0.16762528488	315	8	-2.00432992058341	0.045034730790388	-1.09744896909616	119.040015962699	0.901287553648069	1.071	0.1594	1.0648	0.1498	1197534903
1875	6	138659324	139278258	0.389998	0.192159422491	373	6	-1.44498395473166	0.148462392592296	-0.723316712002166	140.958495092339	1.16199376947041	1.071	0.1594	1.0648	0.1498	1198135594
1876	6	139278258	139901940	0.391184	0.198309394852	383	7	-1.50087431194933	0.133388073447594	-0.744398326696243	144.737543218139	1.16590563165906	1.071	0.1594	1.0648	0.1498	1198754528
1877	6	139901940	140476801	0.361544	0.130224523841	312	4	-1.45136405358081	0.146678513736394	-0.806819587901329	117.906301524959	1.06484641638225	1.071	0.1594	1.0648	0.1498	1199378210
1878	6	140476801	141078599	0.33979	0.169156427904	226	1	-1.23023759183281	0.218608146638997	-0.892153642013504	85.4064876430795	0.995594713656388	1.071	0.1594	1.0648	0.1498	1199953071
1879	6	141078599	141659230	0.335176	0.138867886833	240	1	-1.14120214623132	0.253785811422232	-0.805442008820173	90.6971550191995	1.05726872246696	1.071	0.1594	1.0648	0.1498	1200554869
1880	6	141659230	142270565	0.337798	0.182117824106	256	1	-1.03944735125818	0.298596731744056	-0.712332604428692	96.7436320204794	1.12775330396476	1.071	0.1594	1.0648	0.1498	1201135500
1881	6	142270565	142870688	0.358422	0.166837464986	314	3	-1.20428231859875	0.22848047832642	-0.691504927201224	118.662111150119	1.15653775322284	1.071	0.1594	1.0648	0.1498	1201746835
1882	6	142870688	143454540	0.379852	0.143618588272	381	5	-1.25107786653688	0.210906069867806	-0.608304283502577	143.981733592979	1.24918032786885	1.071	0.1594	1.0648	0.1498	1202346958
1883	6	143454540	144028599	0.390162	0.129009387537	748	7	0.617279297030671	0.53705051988425	0.221295551266436	282.672799809838	2.27701674277017	2.0733	0.1536	2.0895	0.1874	1202930810
1884	6	144028599	144657203	0.390892	0.204586671418	740	7	0.570854012450288	0.568098606350335	0.205782551895112	279.649561309198	2.25266362252664	2.0733	0.1536	2.0895	0.1874	1203504869
1885	6	144657203	145244125	0.36415	0.148098043692	645	4	0.615828120650004	0.53800796572716	0.240933543547039	243.748604114099	2.20136518771331	2.0733	0.1536	2.0895	0.1874	1204133473
1886	6	145244125	145843887	0.370868	0.166335979939	560	5	-0.130363893775897	0.896278531361944	-0.0526684540509323	211.626695044799	1.83606557377049	2.0733	0.1536	2.0895	0.1874	1204720395
1887	6	145843887	146447149	0.359972	0.171172724289	583	3	0.473358325748551	0.63595755664759	0.201226397107646	220.318505734139	2.14732965009208	2.0733	0.1536	2.0895	0.1874	1205320157
1888	6	146447149	147026482	0.36277	0.136938513774	535	4	-0.067028153119935	0.94655929064479	-0.0288267254750685	202.179074730299	1.8259385665529	2.0733	0.1536	2.0895	0.1874	1205923419
1889	6	147026482	147593775	0.363716	0.118621241581	612	4	0.410971238519022	0.681093624535085	0.165166035929074	231.277745298959	2.08873720136519	2.0733	0.1536	2.0895	0.1874	1206502752
1890	6	147593775	148175234	0.369718	0.140094142493	693	4	0.913801767385977	0.360821017597822	0.344489735373636	261.888035117938	2.36518771331058	2.0733	0.1536	2.0895	0.1874	1207070045
1891	6	148175234	148782514	0.396994	0.176656566987	660	7	0.106601166646453	0.915105393010629	0.0407233056246153	249.417176302799	2.00913242009132	2.0733	0.1536	2.0895	0.1874	1207651504
1892	6	148782514	149383695	0.403424	0.168303722174	653	8	-0.117373124425469	0.906564380444363	-0.0457178059370088	246.771842614739	1.86838340486409	2.0733	0.1536	2.0895	0.1874	1208258784
1893	6	149383695	149991519	0.396354	0.177393456	623	7	-0.108115774537821	0.91390385523012	-0.0425105555971985	235.434698237339	1.89649923896499	2.0733	0.1536	2.0895	0.1874	1208859965
1894	6	149991519	150676696	0.435996	0.270261552854	740	11	0.131014549438975	0.895763797826116	0.0453484065084548	279.649561309198	2.00406228842248	2.0733	0.1536	2.0895	0.1874	1209467789
1895	6	150676696	151290699	0.411002	0.185671731246	717	9	0.267442491748628	0.789128486800268	0.0972204046594554	270.957750619858	2.06034482758621	2.0733	0.1536	2.0895	0.1874	1210152966
1896	6	151290699	151950283	0.406338	0.241946438968	744	8	0.390653705309362	0.696053222675403	0.142501823624592	281.161180559518	2.12875536480687	2.0733	0.1536	2.0895	0.1874	1210766969
1897	6	151950283	152555367	0.383492	0.173668449339	716	6	0.596214333160055	0.551032051612934	0.217467245006853	270.579845807278	2.23052959501558	2.0733	0.1536	2.0895	0.1874	1211426553
1898	6	152555367	153139896	0.3663	0.144610447044	558	4	0.0757508859410522	0.939617291132021	0.0318995050656099	210.870885419639	1.90443686006826	2.0733	0.1536	2.0895	0.1874	1212031637
1899	6	153139896	153743909	0.360724	0.172203247281	561	4	0.0943742388620506	0.924811878865508	0.0396351538452151	212.004599857379	1.91467576791809	2.0733	0.1536	2.0895	0.1874	1212616166
1900	6	153743909	154359324	0.35102	0.187540115207	572	3	0.40475592021762	0.685656932970414	0.173745660685539	216.161552795759	2.10681399631676	2.0733	0.1536	2.0895	0.1874	1213220179
1901	6	154359324	154966997	0.391318	0.177189047399	736	7	0.547641370160096	0.583938177062453	0.197963047435812	278.137942058878	2.24048706240487	2.0733	0.1536	2.0895	0.1874	1213835594
1902	6	154966997	155599031	0.402424	0.208903318492	713	8	0.217589620454639	0.827748872413294	0.0811012789604484	269.446131369538	2.04005722460658	2.0733	0.1536	2.0895	0.1874	1214443267
1903	6	155599031	156170072	0.369824	0.124406128457	622	4	0.473049081589017	0.63617816277816	0.188548963367025	235.056793424759	2.12286689419795	2.0733	0.1536	2.0895	0.1874	1215075301
1904	6	156170072	156755748	0.384598	0.146285659648	671	6	0.328418639413329	0.742595151646693	0.12382042394278	253.574129241178	2.09034267912773	2.0733	0.1536	2.0895	0.1874	1215646342
1905	6	156755748	157337864	0.401964	0.141064667523	653	8	-0.117373124425469	0.906564380444363	-0.0457178059370088	246.771842614739	1.86838340486409	1.8261	0.0934	1.8162	0.0774	1216232018
1906	6	157337864	158006609	0.432472	0.252330858548	633	11	-0.481183342439222	0.63038619869343	-0.179971364579516	239.213746363139	1.71428571428571	1.8261	0.0934	1.8162	0.0774	1216814134
1907	6	158006609	158614534	0.43955	0.177530122959	635	11	-0.469740391189163	0.63854050656289	-0.175420272348329	239.969555988299	1.71970209884902	1.8261	0.0934	1.8162	0.0774	1217482879
1908	6	158614534	159261531	0.434348	0.227198889639	643	11	-0.423968586188924	0.671588723322359	-0.15735812667991	242.992794488939	1.74136763710223	1.8261	0.0934	1.8162	0.0774	1218090804
1909	6	159261531	159861732	0.42281	0.166945739844	666	10	-0.238829578139526	0.811237733766649	-0.0957277527210556	251.684605178278	1.84105044920525	1.8261	0.0934	1.8162	0.0774	1218737801
1910	6	159861732	160476597	0.427704	0.186813365536	657	10	-0.285873653458307	0.774974893503794	-0.115356559469988	248.283461865059	1.81617138908086	1.8261	0.0934	1.8162	0.0774	1219338002
1911	6	160476597	161195893	0.419786	0.304875878637	652	9	-0.104600118484924	0.916693120685212	-0.0398807498113716	246.393937802159	1.8735632183908	1.8261	0.0934	1.8162	0.0774	1219952867
1912	6	161195893	161834356	0.411868	0.216869262588	630	9	-0.230522232717818	0.817685989426653	-0.0894008856551704	238.080031925399	1.81034482758621	1.8261	0.0934	1.8162	0.0774	1220672163
1913	6	161834356	162410287	0.404366	0.131840446165	706	8	0.17851063355196	0.858321970950641	0.0668673857877405	266.800797681478	2.02002861230329	1.8261	0.0934	1.8162	0.0774	1221310626
1914	6	162410287	162975966	0.382162	0.11610648442	545	6	-0.421409303077504	0.673456227053426	-0.176236112593115	205.958122856099	1.69781931464174	1.8261	0.0934	1.8162	0.0774	1221886557
1915	6	162975966	163558855	0.373136	0.142203747197	561	5	-0.124102921861031	0.901233784735833	-0.0500945103871059	212.004599857379	1.83934426229508	1.8261	0.0934	1.8162	0.0774	1222452236
1916	6	163558855	164116917	0.41077	0.104042203196	696	9	0.147244109980865	0.882939345276374	0.054334591806279	263.021749555678	2	1.8261	0.0934	1.8162	0.0774	1223035125
1917	6	164116917	164673311	0.414584	0.101356233173	643	9	-0.156113710671108	0.8759433913163	-0.0599339767145019	242.992794488939	1.84770114942529	1.8261	0.0934	1.8162	0.0774	1223593187
1918	6	164673311	165272063	0.360604	0.164929720485	524	4	-0.135313780496929	0.892363790023753	-0.0587988052261273	198.022121791919	1.78839590443686	1.8261	0.0934	1.8162	0.0774	1224149581
1919	6	165272063	165857247	0.377178	0.145567889758	553	5	-0.174190697179957	0.861715596348403	-0.0708158007611917	208.981361356739	1.81311475409836	1.8261	0.0934	1.8162	0.0774	1224748333
1920	6	165857247	166417299	0.4157	0.107225757608	544	9	-0.722763224719133	0.469825364584041	-0.30114606279211	205.580218043519	1.5632183908046	1.3428	0.2685	1.4678	0.1414	1225333517
1921	6	166417299	167006546	0.443544	0.151459404969	503	12	-1.23547268053301	0.216654637848184	-0.532539869811288	190.086120727739	1.3687074829932	1.3428	0.2685	1.4678	0.1414	1225893569
1922	6	167006546	167643169	0.446936	0.214605818514	550	12	-0.976909098988886	0.328614156740789	-0.403666651204793	207.847646918999	1.49659863945578	1.3428	0.2685	1.4678	0.1414	1226482816
1923	6	167643169	168358476	0.449492	0.300999431014	565	12	-0.894388807006719	0.371113899093847	-0.364847402314265	213.516219107699	1.53741496598639	1.3428	0.2685	1.4678	0.1414	1227119439
1924	6	168358476	168927128	0.486222	0.120727615484	572	14	-0.769028924298237	0.441876139925774	-0.317051440815405	216.161552795759	1.56284153005464	1.3428	0.2685	1.4678	0.1414	1227834746
1925	6	168927128	169513893	0.439782	0.147870101318	457	11	-1.48816305244448	0.13670789848619	-0.649982698949788	172.702499349059	1.23764387271496	1.3428	0.2685	1.4678	0.1414	1228403398
1926	6	169513893	170119763	0.431062	0.174740455873	542	11	-1.00183762431694	0.316422022389744	-0.403884012653986	204.824408418359	1.46784021665538	1.3428	0.2685	1.4678	0.1414	1228990163
1927	6	170119763	170756306	0.484842	0.214507111067	392	14	-1.75365054855999	0.0794904038645546	-0.862212933478587	148.138686531359	1.07103825136612	1.3428	0.2685	1.4678	0.1414	1229596033
1928	6	170756306	171115067	0.106368	0.319125757473	177	1	-1.54186165143804	0.123107216570581	-1.24472705434569	66.8891518266596	0.779735682819383	1.3428	0.2685	1.4678	0.1414	1230232576
1929	7	0	683041	0.555266	0.267979520995	417	16	-0.135812831487814	0.891969246993848	-0.0762104686476875	157.586306845859	2	2.1948	0.2299	2.1981	0.218	1230232576
1930	7	683041	1330600	0.55157	0.227869584084	408	16	-0.189849162314806	0.849427330435184	-0.107688700120856	154.185163532639	1.9568345323741	2.1948	0.2299	2.1981	0.218	1230915617
1931	7	1330600	1949982	0.57086	0.192743734884	377	16	-0.375974301830003	0.706936000926887	-0.221693328823687	142.470114342659	1.80815347721823	2.1948	0.2299	2.1981	0.218	1231563176
1932	7	1949982	2570397	0.543282	0.194087828308	557	16	0.704752314709847	0.480964388666873	0.341419475247681	210.492980607059	2.67146282973621	2.1948	0.2299	2.1981	0.218	1232182558
1933	7	2570397	3212524	0.499034	0.221337835039	743	15	0.337772019735861	0.735534996921164	0.114246437454284	280.783275746938	2.20148148148148	2.1948	0.2299	2.1981	0.218	1232802973
1934	7	3212524	3787974	0.39527	0.131114779738	782	7	0.814586756497301	0.415308893659267	0.285425888686152	295.521563437558	2.38051750380518	2.1948	0.2299	2.1981	0.218	1233445100
1935	7	3787974	4367688	0.458402	0.137505735587	702	13	-0.161949365056521	0.871345728196217	-0.0611834579235403	265.289178431158	1.88456375838926	2.1948	0.2299	2.1981	0.218	1234020550
1936	7	4367688	5127560	0.47171	0.341994441169	733	14	0.111660417402552	0.911092665332372	0.040746610540017	277.004227621138	2.00273224043716	2.1948	0.2299	2.1981	0.218	1234600264
1937	7	5127560	6098775	0.490678	0.485180933161	813	15	0.755743934217093	0.449802737345876	0.244139578990715	307.236612627538	2.40888888888889	2.1948	0.2299	2.1981	0.218	1235360136
1938	7	6098775	7089517	0.460876	0.495327744256	688	13	-0.236503051108252	0.813042339986261	-0.090245923526003	259.998511055038	1.84697986577181	2.1948	0.2299	2.1981	0.218	1236331351
1939	7	7089517	7713071	0.375106	0.198144827874	578	5	-0.0176663993083119	0.985904985930292	-0.00702578849521997	218.428981671239	1.89508196721311	2.1948	0.2299	2.1981	0.218	1237322093
1940	7	7713071	8288668	0.371072	0.131336681741	696	5	0.721128286645855	0.470830588868186	0.26099202485283	263.021749555678	2.28196721311475	2.1948	0.2299	2.1981	0.218	1237945647
1941	7	8288668	8853838	0.369972	0.115310437567	643	4	0.603412552036005	0.546234274067734	0.236453120564369	242.992794488939	2.19453924914676	2.1948	0.2299	2.1981	0.218	1238521244
1942	7	8853838	9421183	0.33767	0.118702024341	542	1	0.779419608886614	0.435732576539247	0.36981643692518	204.824408418359	2.38766519823789	2.1948	0.2299	2.1981	0.218	1239086414
1943	7	9421183	10025064	0.33489	0.172022302407	533	1	0.722182536714225	0.470182258550468	0.345659118330484	201.423265105139	2.34801762114537	2.1948	0.2299	2.1981	0.218	1239653759
1944	7	10025064	10632802	0.342868	0.177277050308	537	2	0.47048946498199	0.638005359225056	0.188513414483212	202.934884355459	2.15446339017051	2.1948	0.2299	2.1981	0.218	1240257640
1945	7	10632802	11253726	0.35377	0.194748471633	679	3	1.07207022856394	0.283688489693845	0.421142088151881	256.597367741818	2.50092081031308	2.1948	0.2299	2.1981	0.218	1240865378
1946	7	11253726	11824243	0.351364	0.123601925972	552	3	0.280024273797747	0.779458881788595	0.122398780685318	208.603456544159	2.03314917127072	2.1948	0.2299	2.1981	0.218	1241486302
1947	7	11824243	12400616	0.346158	0.132506206918	551	2	0.570627971088696	0.568251853810955	0.225643645068957	208.225551731579	2.21063189568706	2.1948	0.2299	2.1981	0.218	1242056819
1948	7	12400616	13010231	0.356742	0.179810208082	641	3	0.835080100366184	0.403672610146398	0.33805487052589	242.236984863779	2.3609576427256	2.1948	0.2299	2.1981	0.218	1242633192
1949	7	13010231	13601725	0.33861	0.154682887739	522	1	0.652226115170195	0.514255315294492	0.315573392141193	197.266312166759	2.29955947136564	2.1948	0.2299	2.1981	0.218	1243242807
1950	7	13601725	14185475	0.34788	0.143468950749	577	2	0.756599482429721	0.44928985152147	0.292162645143282	218.051076858659	2.31494483450351	2.1948	0.2299	2.1981	0.218	1243834301
1951	7	14185475	14766268	0.336568	0.139108081537	559	1	0.88753407854557	0.374791427132552	0.414371868414498	211.248790232219	2.46255506607929	2.1948	0.2299	2.1981	0.218	1244418051
1952	7	14766268	15320920	0.34761	0.0985338554625	648	2	1.26444476339944	0.206070434722904	0.459585139382424	244.882318551839	2.59979939819458	2.1948	0.2299	2.1981	0.218	1244998844
1953	7	15320920	15882323	0.341488	0.10937419287	544	2	0.520558718035343	0.602674213574068	0.207197977748139	205.580218043519	2.18254764292879	2.1948	0.2299	2.1981	0.218	1245553496
1954	7	15882323	16471244	0.353984	0.150989691317	542	3	0.21765845058781	0.827695239112002	0.0960233652610209	204.824408418359	1.9963167587477	2.1948	0.2299	2.1981	0.218	1246114899
1955	7	16471244	17061333	0.369442	0.152670190429	580	4	0.21232214069504	0.83185572340824	0.0876872832513568	219.184791296399	1.97952218430034	2.1948	0.2299	2.1981	0.218	1246703820
1956	7	17061333	17644697	0.359344	0.142902201713	581	3	0.460885161106563	0.644880998461122	0.196268677311678	219.562696108979	2.13996316758748	2.1948	0.2299	2.1981	0.218	1247293909
1957	7	17644697	18236219	0.36364	0.154722901261	700	4	0.957256257534973	0.338437927958078	0.358989305068751	264.533368805998	2.38907849829352	2.1948	0.2299	2.1981	0.218	1247877273
1958	7	18236219	18766309	0.349684	0.0567639457451	620	2	1.06416775118603	0.287252713229594	0.395859541772037	234.300983799599	2.48746238716148	2.1948	0.2299	2.1981	0.218	1248468795
1959	7	18766309	19354791	0.354946	0.150356340551	571	3	0.398519337896626	0.690247406677887	0.171221259269992	215.783647983179	2.10313075506446	2.1948	0.2299	2.1981	0.218	1248998885
1960	7	19354791	19962497	0.347246	0.177233728151	677	2	1.47187452604905	0.141054763752726	0.522747160072796	255.841558116658	2.71614844533601	2.1948	0.2299	2.1981	0.218	1249587367
1961	7	19962497	20543175	0.360334	0.138937586752	620	4	0.460633512975018	0.645061563469531	0.18390259851066	234.300983799599	2.1160409556314	2.1948	0.2299	2.1981	0.218	1250195073
1962	7	20543175	21142357	0.367536	0.165529004543	637	4	0.566165846194008	0.571281044999024	0.222927755492723	240.725365613459	2.1740614334471	2.1948	0.2299	2.1981	0.218	1250775751
1963	7	21142357	21743581	0.3768	0.168363205727	659	5	0.48947232579582	0.624507342416288	0.182183184012153	249.039271490219	2.16065573770492	2.1948	0.2299	2.1981	0.218	1251374933
1964	7	21743581	22319108	0.391446	0.131231028258	644	7	0.0137505974856855	0.989028956297649	0.00531796949341668	243.370699301519	1.96042617960426	2.1948	0.2299	2.1981	0.218	1251976157
1965	7	22319108	22961577	0.406458	0.221752333576	782	8	0.602796777066764	0.546643891079797	0.214367809823913	295.521563437558	2.23748211731044	2.1948	0.2299	2.1981	0.218	1252551684
1966	7	22961577	23620882	0.382852	0.241625651254	699	6	0.495047071077958	0.620566894158397	0.182800113118033	264.155463993418	2.17757009345794	2.1948	0.2299	2.1981	0.218	1253194153
1967	7	23620882	24279827	0.384196	0.241211330232	792	6	1.04849150482119	0.294412214245968	0.363008087822206	299.300611563358	2.46728971962617	2.1948	0.2299	2.1981	0.218	1253853458
1968	7	24279827	24870183	0.392266	0.15305341184	730	7	0.512822406724808	0.608075554540483	0.186153745146179	275.870513183398	2.22222222222222	2.1948	0.2299	2.1981	0.218	1254512403
1969	7	24870183	25454321	0.400462	0.14403788146	773	8	0.552552365334748	0.580569967658286	0.197667616441408	292.120420124338	2.21173104434907	2.1948	0.2299	2.1981	0.218	1255102759
1970	7	25454321	26013718	0.406722	0.106180404972	821	8	0.820522561238834	0.411918273095513	0.284581424294365	310.259851128178	2.34907010014306	2.1948	0.2299	2.1981	0.218	1255686897
1971	7	26013718	26629172	0.413184	0.187591599047	775	9	0.599418974726259	0.548893526814473	0.209443596119151	292.876229749498	2.22701149425287	2.1948	0.2299	2.1981	0.218	1256246294
1972	7	26629172	27238555	0.399696	0.179497951206	677	7	0.205254896379768	0.837372981236723	0.0774131149537965	255.841558116658	2.06088280060883	2.1948	0.2299	2.1981	0.218	1256861748
1973	7	27238555	27832979	0.396014	0.158849575387	648	7	0.0369632397758772	0.970514316107157	0.0142510942634244	244.882318551839	1.97260273972603	2.1948	0.2299	2.1981	0.218	1257471131
1974	7	27832979	28398319	0.398942	0.115576467259	734	7	0.536035049015	0.591934327541408	0.194037344222012	277.382132433718	2.23439878234399	2.1948	0.2299	2.1981	0.218	1258065555
1975	7	28398319	28942537	0.4004	0.0812505282809	749	8	0.418567267382704	0.675532415800185	0.152164920975312	283.050704622418	2.14306151645207	2.1948	0.2299	2.1981	0.218	1258630895
1976	7	28942537	29506437	0.409662	0.113317964178	781	8	0.597214064652095	0.55036447014116	0.21252175065854	295.143658624978	2.2346208869814	2.1948	0.2299	2.1981	0.218	1259175113
1977	7	29506437	30191291	0.406338	0.269917383851	692	8	0.100352659746602	0.92006435201893	0.0379712401532849	261.510130305358	1.97997138769671	2.1948	0.2299	2.1981	0.218	1259739013
1978	7	30191291	30812599	0.429714	0.195246158105	706	10	-0.0297447989449433	0.976270583321583	-0.0115817465211375	266.800797681478	1.95162404975812	2.1948	0.2299	2.1981	0.218	1260423867
1979	7	30812599	31370178	0.457948	0.103266084268	780	13	0.253421171517404	0.799942769004622	0.0908196355215097	294.765753812398	2.09395973154362	2.1948	0.2299	2.1981	0.218	1261045175
1980	7	31370178	31939322	0.387078	0.121487707856	788	6	1.02468744315482	0.305510689805307	0.355703287198973	297.788992313038	2.45482866043614	2.1948	0.2299	2.1981	0.218	1261602754
1981	7	31939322	32538381	0.403628	0.165357669278	818	8	0.803774423994829	0.421527263151885	0.279300045458309	309.126136690438	2.34048640915594	2.1948	0.2299	2.1981	0.218	1262171898
1982	7	32538381	33405816	0.374652	0.423587934543	723	5	0.890174528347232	0.37337217951833	0.315900365955219	273.225179495338	2.37049180327869	2.1948	0.2299	2.1981	0.218	1262770957
1983	7	33405816	33967245	0.393608	0.109415438105	748	7	0.617279297030671	0.53705051988425	0.221295551266436	282.672799809838	2.27701674277017	2.1948	0.2299	2.1981	0.218	1263638392
1984	7	33967245	34547801	0.392064	0.138756640186	773	7	0.76235831134437	0.445846180341625	0.268725695303647	292.120420124338	2.3531202435312	2.1948	0.2299	2.1981	0.218	1264199821
1985	7	34547801	35412535	0.387642	0.421787509222	596	6	-0.117907516831215	0.906140937227533	-0.0471800117952418	225.231268297679	1.85669781931464	2.1948	0.2299	2.1981	0.218	1264780377
1986	7	35412535	36089030	0.403388	0.260896237223	661	8	-0.0727114251081209	0.942035756695584	-0.0281505259757479	249.795081115379	1.89127324749642	2.1948	0.2299	2.1981	0.218	1265645111
1987	7	36089030	36700737	0.422602	0.1826152063	833	10	0.634099374997856	0.526015970635518	0.22706656557323	314.794708879138	2.30269523151348	2.1948	0.2299	2.1981	0.218	1266321606
1988	7	36700737	37273601	0.404618	0.127192492459	862	8	1.04941377024024	0.29398772321023	0.354887071605658	325.753948443958	2.46638054363376	2.1948	0.2299	2.1981	0.218	1266933313
1989	7	37273601	37869332	0.391688	0.160695011675	770	7	0.744948829626726	0.456302654503374	0.263115726961063	290.986705686598	2.34398782343988	2.1948	0.2299	2.1981	0.218	1267506177
1990	7	37869332	38491882	0.37907	0.196851658501	705	5	0.777477033879647	0.436877379009442	0.279527976290257	266.422892868898	2.31147540983607	2.1948	0.2299	2.1981	0.218	1268101908
1991	7	38491882	39058515	0.381238	0.117594633564	690	6	0.441487932328613	0.658859796012119	0.164104019408128	260.754320680198	2.14953271028037	2.1948	0.2299	2.1981	0.218	1268724458
1992	7	39058515	39617167	0.393158	0.104988436451	691	7	0.286499144395439	0.774495848692054	0.106942991767058	261.132225492778	2.10350076103501	2.1948	0.2299	2.1981	0.218	1269291091
1993	7	39617167	40356337	0.376112	0.323565620899	696	5	0.721128286645855	0.470830588868186	0.26099202485283	263.021749555678	2.28196721311475	2.1948	0.2299	2.1981	0.218	1269849743
1994	7	40356337	40920441	0.373098	0.113638619829	730	5	0.934001331751293	0.350303206031571	0.329801182771481	275.870513183398	2.39344262295082	2.1948	0.2299	2.1981	0.218	1270588913
1995	7	40920441	41489224	0.388624	0.120930126252	739	6	0.733087687741715	0.463504949054094	0.263082021888748	279.271656496618	2.30218068535826	2.1948	0.2299	2.1981	0.218	1271153017
1996	7	41489224	42039837	0.398424	0.0919211860236	658	7	0.0949948455013567	0.92431892110083	0.036344865114041	248.661366677639	2.00304414003044	2.1948	0.2299	2.1981	0.218	1271721800
1997	7	42039837	42603518	0.396948	0.112973472585	641	7	-0.00365888423195835	0.997080639275348	-0.0014183620024594	242.236984863779	1.95129375951294	2.1948	0.2299	2.1981	0.218	1272272413
1998	7	42603518	43210147	0.388682	0.175773001291	728	6	0.667626518159182	0.504372026064494	0.241446107941293	275.114703558238	2.26791277258567	2.1948	0.2299	2.1981	0.218	1272836094
1999	7	43210147	43812012	0.406508	0.169248917947	776	8	0.569300502578753	0.569152225813117	0.203255854703688	293.254134562078	2.22031473533619	2.1948	0.2299	2.1981	0.218	1273442723
[truncated: 2,506 more rows]
