# Supplementary material for: Digital microfluidic isolation of single cells for -Omics
Source: Nat Commun. 2020 Nov 11;11:5632. doi: 10.1038/s41467-020-19394-5 (PMC7658233; doi:10.1038/s41467-020-19394-5)
Supplement: Supplementary file 8 — Source Data [file 41467_2020_19394_MOESM8_ESM.zip › Source Data/Figure S9b_Raw Data/Figure9b.xlsx]

## Sheet: Figure9b
	B16 1 Cell (n=4) Mapping Rate (%)				B16 Bulk (n=2) Mapping Rate (%)				U87 1 Cell (n=3) Mapping Rate (%)				U87 Bulk (n=3) Mapping Rate (%)
Human Genome	11.67	8.44	8.95	1.45	8.75	9.06			69.81	78.95	95.67		97.43	97.34	91.6
Mouse Genome	94.69	93.07	97.47	87.15	98.24	98.29			8.35	8.74	2.53		8.57	8.73	9.44
